# Supplementary material for: PTMselect: optimization of protein modifications discovery by mass spectrometry
Source: Sci Rep. 2019 Mar 12;9:4181. doi: 10.1038/s41598-019-40873-3 (PMC6414543; doi:10.1038/s41598-019-40873-3)
Supplement: Supplementary file 3 — Dataset 1 [file 41598_2019_40873_MOESM3_ESM.zip]

Archive with 139 entries (104 files):
- supplemental_files/
- supplemental_files/MS_CTRO_data/
- supplemental_files/MS_CTRO_data/CTRO_LysC.tsv
- supplemental_files/MS_CTRO_data/CTRO_Trypsin.tsv
- supplemental_files/MS_CTRO_data/CTRO_chymo.tsv
- supplemental_files/MS_CTRO_data/phosphopeptides-CTRO.xls
- supplemental_files/MS_CTRO_data/CTRO_V8DE.tsv
- supplemental_files/MS_CTRO_data/CTRO_V8E.tsv
- supplemental_files/TCR_pathway/
- supplemental_files/TCR_pathway/target_peptides/
- supplemental_files/TCR_pathway/target_peptides/ZAP70.targ
- supplemental_files/TCR_pathway/target_peptides/SHP2.targ
- supplemental_files/TCR_pathway/target_peptides/CD3z.targ
- supplemental_files/TCR_pathway/target_peptides/CD28.targ
- supplemental_files/TCR_pathway/target_peptides/PD1.targ
- supplemental_files/TCR_pathway/target_peptides/LAT.targ
- supplemental_files/TCR_pathway/target_peptides/LCK.targ
- supplemental_files/TCR_pathway/target_peptides/SLP76.targ
- supplemental_files/TCR_pathway/html/
- supplemental_files/TCR_pathway/html/LCK.html
- supplemental_files/TCR_pathway/html/ZAP70.html
- supplemental_files/TCR_pathway/html/LAT.html
- supplemental_files/TCR_pathway/html/CD28.html
- supplemental_files/TCR_pathway/html/SLP76.html
- supplemental_files/TCR_pathway/html/PD1.html
- supplemental_files/TCR_pathway/html/SHP2.html
- supplemental_files/TCR_pathway/html/CD3z.html
- supplemental_files/TCR_pathway/scores/
- supplemental_files/TCR_pathway/scores/PD1_score.tsv
- supplemental_files/TCR_pathway/scores/ZAP70_score.tsv
- supplemental_files/TCR_pathway/scores/CD28_score.tsv
- supplemental_files/TCR_pathway/scores/LAT_score.tsv
- supplemental_files/TCR_pathway/scores/LCK_score.tsv
- supplemental_files/TCR_pathway/scores/SHP2_score.tsv
- supplemental_files/TCR_pathway/scores/SLP76_score.tsv
- supplemental_files/TCR_pathway/scores/CD3z_score.tsv
- supplemental_files/TCR_pathway/summary/
- supplemental_files/TCR_pathway/summary/summary.tsv
- supplemental_files/TCR_pathway/config/
- supplemental_files/TCR_pathway/config/proteases.tsv
- supplemental_files/TCR_pathway/config/HTconfig.conf
- supplemental_files/TCR_pathway/config/config.txt
- supplemental_files/TCR_pathway/config/colors.csv
- supplemental_files/TCR_pathway/predictions/
- supplemental_files/TCR_pathway/results/
- supplemental_files/TCR_pathway/results/SLP76_res.txt
- supplemental_files/TCR_pathway/results/LAT_res.txt
- supplemental_files/TCR_pathway/results/CD28_res.txt
- supplemental_files/TCR_pathway/results/CD3z_res.txt
- supplemental_files/TCR_pathway/results/ZAP70_res.txt
- supplemental_files/TCR_pathway/results/SHP2_res.txt
- supplemental_files/TCR_pathway/results/PD1_res.txt
- supplemental_files/TCR_pathway/results/LCK_res.txt
- supplemental_files/TCR_pathway/fasta/
- supplemental_files/TCR_pathway/fasta/SHP2.fasta
- supplemental_files/TCR_pathway/fasta/ZAP70.fasta
- supplemental_files/TCR_pathway/fasta/CD3z.fasta
- supplemental_files/TCR_pathway/fasta/CD28.fasta
- supplemental_files/TCR_pathway/fasta/LCK.fasta
- supplemental_files/TCR_pathway/fasta/PD1.fasta
- supplemental_files/TCR_pathway/fasta/SLP76.fasta
- supplemental_files/TCR_pathway/fasta/LAT.fasta
- supplemental_files/Cross-talk/
- supplemental_files/Cross-talk/target_peptides/
- supplemental_files/Cross-talk/target_peptides/H3.targ
- supplemental_files/Cross-talk/summarizer_015.jl
- supplemental_files/Cross-talk/html/
- supplemental_files/Cross-talk/html/H3.html
- supplemental_files/Cross-talk/scores/
- supplemental_files/Cross-talk/scores/H3_score.tsv
- supplemental_files/Cross-talk/scores/.~lock.CD3z_score.tsv#
- supplemental_files/Cross-talk/summary/
- supplemental_files/Cross-talk/config/
- supplemental_files/Cross-talk/config/proteases.tsv
- supplemental_files/Cross-talk/config/HTconfig.conf
- supplemental_files/Cross-talk/config/config.txt
- supplemental_files/Cross-talk/config/colors.csv
- supplemental_files/Cross-talk/pipeHT_PTMSelect-008.py
- supplemental_files/Cross-talk/predictions/
- supplemental_files/Cross-talk/HT_PTMSelect_004.jl
- supplemental_files/Cross-talk/results/
- supplemental_files/Cross-talk/results/H3_res.txt
- supplemental_files/Cross-talk/PTMSelect_095.jl
- supplemental_files/Cross-talk/fasta/
- supplemental_files/Cross-talk/fasta/H3.fasta
- supplemental_files/Cross-talk/.snakemake/
- supplemental_files/Cross-talk/.snakemake/log/
- supplemental_files/Cross-talk/.snakemake/log/2018-10-01T083829.670089.snakemake.log
- supplemental_files/Cross-talk/.snakemake/log/2018-10-01T083821.173787.snakemake.log
- supplemental_files/Cross-talk/.snakemake/log/2018-10-01T083310.188206.snakemake.log
- supplemental_files/Cross-talk/.snakemake/conda-archive/
- supplemental_files/Cross-talk/.snakemake/singularity/
- supplemental_files/Cross-talk/.snakemake/locks/
- supplemental_files/Cross-talk/.snakemake/shadow/
- supplemental_files/Cross-talk/.snakemake/conda/
- supplemental_files/Cross-talk/.snakemake/metadata/
- supplemental_files/Cross-talk/.snakemake/metadata/c2NvcmVzL1BEMV9zY29yZS50c3Y=
- supplemental_files/Cross-talk/.snakemake/metadata/Y29uZmlnL0hUY29uZmlnLmNvbmY=
- supplemental_files/6_proteins/
- supplemental_files/6_proteins/html/
- supplemental_files/6_proteins/html/Cortactin.html
- supplemental_files/6_proteins/html/Lamin.html
- supplemental_files/6_proteins/html/CTRO.html
- supplemental_files/6_proteins/html/P53.html
- supplemental_files/6_proteins/html/PD1.html
- supplemental_files/6_proteins/html/HTT.html
- supplemental_files/6_proteins/scores/
- supplemental_files/6_proteins/scores/P53_score.tsv
- supplemental_files/6_proteins/scores/PD1_score.tsv
- supplemental_files/6_proteins/scores/Cortactin_score.tsv
- supplemental_files/6_proteins/scores/HTT_score.tsv
- supplemental_files/6_proteins/scores/CTRO_score.tsv
- supplemental_files/6_proteins/scores/Lamin_score.tsv
- supplemental_files/6_proteins/config/
- supplemental_files/6_proteins/config/proteases.tsv
- supplemental_files/6_proteins/config/HTconfig.conf
- supplemental_files/6_proteins/config/config.txt
- supplemental_files/6_proteins/config/colors.csv
- supplemental_files/6_proteins/predictions/
- supplemental_files/6_proteins/predictions/Lamin.pred
- supplemental_files/6_proteins/predictions/HTT.pred
- supplemental_files/6_proteins/predictions/P53.pred
- supplemental_files/6_proteins/predictions/PD1.pred
- supplemental_files/6_proteins/predictions/Cortactin.pred
- supplemental_files/6_proteins/predictions/CTRO.pred
- supplemental_files/6_proteins/results/
- supplemental_files/6_proteins/results/CTRO_res.txt
- supplemental_files/6_proteins/results/Cortactin_res.txt
- supplemental_files/6_proteins/results/P53_res.txt
- supplemental_files/6_proteins/results/Lamin_res.txt
- supplemental_files/6_proteins/results/PD1_res.txt
- supplemental_files/6_proteins/results/HTT_res.txt
- supplemental_files/6_proteins/fasta/
- supplemental_files/6_proteins/fasta/P53.fasta
- supplemental_files/6_proteins/fasta/PD1.fasta
- supplemental_files/6_proteins/fasta/HTT.fasta
- supplemental_files/6_proteins/fasta/Lamin.fasta
- supplemental_files/6_proteins/fasta/Cortactin.fasta
- supplemental_files/6_proteins/fasta/CTRO.fasta
