# Supplementary material for: PTMselect: optimization of protein modifications discovery by mass spectrometry
Source: Sci Rep. 2019 Mar 12;9:4181. doi: 10.1038/s41598-019-40873-3 (PMC6414543; doi:10.1038/s41598-019-40873-3)
Supplement: Supplementary file 3 — Dataset 1 [file 41598_2019_40873_MOESM3_ESM.zip › supplemental_files/MS_CTRO_data/CTRO_LysC.tsv]

prot_acc	prot_desc	prot_score	prot_mass	pep_rank	pep_exp_mz	pep_exp_mr	pep_exp_z	pep_calc_mr	pep_delta	pep_score	pep_expect	pep_seq	pep_res_after	pep_var_mod	pep_var_mod_pos	pep_isbold
CTRO_HUMAN	Citron Rho-interacting kinase OS=Homo sapiens OX=9606 GN=CIT PE=1 SV=2	6630	238810	1	375.1869	748.3593	2	748.3603	-0.001	50.3	1.8e-5	AESLSDK	L			1
CTRO_HUMAN	Citron Rho-interacting kinase OS=Homo sapiens OX=9606 GN=CIT PE=1 SV=2	6630	238810	1	375.1869	748.3593	2	748.3603	-0.001	45.92	4.9e-5	AESLSDK	L			1
CTRO_HUMAN	Citron Rho-interacting kinase OS=Homo sapiens OX=9606 GN=CIT PE=1 SV=2	6630	238810	1	375.187	748.3595	2	748.3603	-0.0008	50.11	1.9e-5	AESLSDK	L			1
CTRO_HUMAN	Citron Rho-interacting kinase OS=Homo sapiens OX=9606 GN=CIT PE=1 SV=2	6630	238810	1	409.2149	816.4153	2	816.4164	-0.001	36.4	0.00049	MDQPAKK	K			1
CTRO_HUMAN	Citron Rho-interacting kinase OS=Homo sapiens OX=9606 GN=CIT PE=1 SV=2	6630	238810	1	410.7148	819.4151	2	819.416	-0.0009	38.8	0.00063	QTMEALK	T			1
CTRO_HUMAN	Citron Rho-interacting kinase OS=Homo sapiens OX=9606 GN=CIT PE=1 SV=2	6630	238810	1	410.7148	819.4151	2	819.416	-0.0009	33.88	0.002	QTMEALK	T			1
CTRO_HUMAN	Citron Rho-interacting kinase OS=Homo sapiens OX=9606 GN=CIT PE=1 SV=2	6630	238810	1	410.7148	819.4151	2	819.416	-0.0009	41.54	0.00034	QTMEALK	T			1
CTRO_HUMAN	Citron Rho-interacting kinase OS=Homo sapiens OX=9606 GN=CIT PE=1 SV=2	6630	238810	1	415.241	828.4675	2	828.4705	-0.003	28.82	0.0075	VLDNQIK	K			1
CTRO_HUMAN	Citron Rho-interacting kinase OS=Homo sapiens OX=9606 GN=CIT PE=1 SV=2	6630	238810	1	415.2421	828.4696	2	828.4705	-0.001	29.91	0.0059	VLDNQIK	K			1
CTRO_HUMAN	Citron Rho-interacting kinase OS=Homo sapiens OX=9606 GN=CIT PE=1 SV=2	6630	238810	1	415.2421	828.4696	2	828.4705	-0.001	29.9	0.0059	VLDNQIK	K			1
CTRO_HUMAN	Citron Rho-interacting kinase OS=Homo sapiens OX=9606 GN=CIT PE=1 SV=2	6630	238810	1	418.7117	835.4088	2	835.4109	-0.0022	31.47	0.004	QTMEALK	T	Oxidation (M)	0.0010000.0	1
CTRO_HUMAN	Citron Rho-interacting kinase OS=Homo sapiens OX=9606 GN=CIT PE=1 SV=2	6630	238810	1	418.7117	835.4088	2	835.4109	-0.0022	33.49	0.0025	QTMEALK	T	Oxidation (M)	0.0010000.0	1
CTRO_HUMAN	Citron Rho-interacting kinase OS=Homo sapiens OX=9606 GN=CIT PE=1 SV=2	6630	238810	1	418.7117	835.4088	2	835.4109	-0.0021	39.24	0.00066	QTMEALK	T	Oxidation (M)	0.0010000.0	1
CTRO_HUMAN	Citron Rho-interacting kinase OS=Homo sapiens OX=9606 GN=CIT PE=1 SV=2	6630	238810	1	418.7123	835.4101	2	835.4109	-0.0009	46.78	0.00011	QTMEALK	T	Oxidation (M)	0.0010000.0	1
CTRO_HUMAN	Citron Rho-interacting kinase OS=Homo sapiens OX=9606 GN=CIT PE=1 SV=2	6630	238810	1	418.7123	835.4101	2	835.4109	-0.0009	39.47	0.00058	QTMEALK	T	Oxidation (M)	0.0010000.0	1
CTRO_HUMAN	Citron Rho-interacting kinase OS=Homo sapiens OX=9606 GN=CIT PE=1 SV=2	6630	238810	1	429.2761	856.5377	2	856.5382	-0.0005	44.15	0.00022	LLGNSLLK	L			1
CTRO_HUMAN	Citron Rho-interacting kinase OS=Homo sapiens OX=9606 GN=CIT PE=1 SV=2	6630	238810	1	429.2761	856.5377	2	856.5382	-0.0005	44.17	0.00022	LLGNSLLK	L			1
CTRO_HUMAN	Citron Rho-interacting kinase OS=Homo sapiens OX=9606 GN=CIT PE=1 SV=2	6630	238810	1	444.2448	886.4751	2	886.476	-0.0008	40.3	0.00078	IQELQEK	L			1
CTRO_HUMAN	Citron Rho-interacting kinase OS=Homo sapiens OX=9606 GN=CIT PE=1 SV=2	6630	238810	1	444.2448	886.4751	2	886.476	-0.0008	31.47	0.006	IQELQEK	L			1
CTRO_HUMAN	Citron Rho-interacting kinase OS=Homo sapiens OX=9606 GN=CIT PE=1 SV=2	6630	238810	1	444.2448	886.4751	2	886.476	-0.0008	35.81	0.0022	IQELQEK	L			1
CTRO_HUMAN	Citron Rho-interacting kinase OS=Homo sapiens OX=9606 GN=CIT PE=1 SV=2	6630	238810	1	444.737	887.4594	2	887.46	-0.0005	34.06	0.0028	LEEQLEK	I			1
CTRO_HUMAN	Citron Rho-interacting kinase OS=Homo sapiens OX=9606 GN=CIT PE=1 SV=2	6630	238810	1	444.737	887.4594	2	887.46	-0.0005	35.23	0.0022	LEEQLEK	I			1
CTRO_HUMAN	Citron Rho-interacting kinase OS=Homo sapiens OX=9606 GN=CIT PE=1 SV=2	6630	238810	1	444.737	887.4594	2	887.46	-0.0005	43.48	0.00033	LEEQLEK	I			1
CTRO_HUMAN	Citron Rho-interacting kinase OS=Homo sapiens OX=9606 GN=CIT PE=1 SV=2	6630	238810	1	454.246	906.4774	2	906.4811	-0.0036	27.98	0.0024	LVDFGSAAK	M			1
CTRO_HUMAN	Citron Rho-interacting kinase OS=Homo sapiens OX=9606 GN=CIT PE=1 SV=2	6630	238810	1	454.2486	906.4827	2	906.4811	0.0016	49.09	3.5e-5	LVDFGSAAK	M			1
CTRO_HUMAN	Citron Rho-interacting kinase OS=Homo sapiens OX=9606 GN=CIT PE=1 SV=2	6630	238810	1	454.2486	906.4827	2	906.4811	0.0016	42.73	0.00026	LVDFGSAAK	M			1
CTRO_HUMAN	Citron Rho-interacting kinase OS=Homo sapiens OX=9606 GN=CIT PE=1 SV=2	6630	238810	1	454.2486	906.4827	2	906.4811	0.0016	30.19	0.0015	LVDFGSAAK	M			1
CTRO_HUMAN	Citron Rho-interacting kinase OS=Homo sapiens OX=9606 GN=CIT PE=1 SV=2	6630	238810	1	454.2489	906.4832	2	906.4811	0.0021	30.71	0.0013	LVDFGSAAK	M			1
CTRO_HUMAN	Citron Rho-interacting kinase OS=Homo sapiens OX=9606 GN=CIT PE=1 SV=2	6630	238810	1	454.2491	906.4837	2	906.4811	0.0026	34.18	0.00062	LVDFGSAAK	M			1
CTRO_HUMAN	Citron Rho-interacting kinase OS=Homo sapiens OX=9606 GN=CIT PE=1 SV=2	6630	238810	1	454.7576	907.5007	2	907.5015	-0.0008	44.08	0.00021	YIVLEGSK	V			1
CTRO_HUMAN	Citron Rho-interacting kinase OS=Homo sapiens OX=9606 GN=CIT PE=1 SV=2	6630	238810	1	459.7677	917.5208	2	917.5222	-0.0014	28.35	0.0033	ADVPYILK	M			1
CTRO_HUMAN	Citron Rho-interacting kinase OS=Homo sapiens OX=9606 GN=CIT PE=1 SV=2	6630	238810	1	459.7684	917.5222	2	917.5222	0.0	45.44	0.00017	ADVPYILK	M			1
CTRO_HUMAN	Citron Rho-interacting kinase OS=Homo sapiens OX=9606 GN=CIT PE=1 SV=2	6630	238810	1	459.7684	917.5222	2	917.5222	0.0	44.74	0.0002	ADVPYILK	M			1
CTRO_HUMAN	Citron Rho-interacting kinase OS=Homo sapiens OX=9606 GN=CIT PE=1 SV=2	6630	238810	1	459.7684	917.5222	2	917.5222	0.0	45.17	0.00018	ADVPYILK	M			1
CTRO_HUMAN	Citron Rho-interacting kinase OS=Homo sapiens OX=9606 GN=CIT PE=1 SV=2	6630	238810	1	459.7684	917.5223	2	917.5222	0.0001	46.38	0.00014	ADVPYILK	M			1
CTRO_HUMAN	Citron Rho-interacting kinase OS=Homo sapiens OX=9606 GN=CIT PE=1 SV=2	6630	238810	1	459.7684	917.5223	2	917.5222	0.0001	29.46	0.0069	ADVPYILK	M			1
CTRO_HUMAN	Citron Rho-interacting kinase OS=Homo sapiens OX=9606 GN=CIT PE=1 SV=2	6630	238810	1	472.2633	942.5121	2	942.5134	-0.0013	52.05	3.6e-5	INAEQQLK	I			1
CTRO_HUMAN	Citron Rho-interacting kinase OS=Homo sapiens OX=9606 GN=CIT PE=1 SV=2	6630	238810	1	472.2637	942.5129	2	942.5134	-0.0005	42.07	0.0003	INAEQQLK	I			1
CTRO_HUMAN	Citron Rho-interacting kinase OS=Homo sapiens OX=9606 GN=CIT PE=1 SV=2	6630	238810	1	472.2637	942.5129	2	942.5134	-0.0005	41.84	0.00032	INAEQQLK	I			1
CTRO_HUMAN	Citron Rho-interacting kinase OS=Homo sapiens OX=9606 GN=CIT PE=1 SV=2	6630	238810	1	473.2219	944.4293	2	944.4313	-0.0021	34.51	0.00058	FYEIDMK	Q			1
CTRO_HUMAN	Citron Rho-interacting kinase OS=Homo sapiens OX=9606 GN=CIT PE=1 SV=2	6630	238810	1	473.2224	944.4303	2	944.4313	-0.001	38.64	0.00036	FYEIDMK	Q			1
CTRO_HUMAN	Citron Rho-interacting kinase OS=Homo sapiens OX=9606 GN=CIT PE=1 SV=2	6630	238810	1	473.2224	944.4303	2	944.4313	-0.001	37.61	0.00032	FYEIDMK	Q			1
CTRO_HUMAN	Citron Rho-interacting kinase OS=Homo sapiens OX=9606 GN=CIT PE=1 SV=2	6630	238810	1	473.2224	944.4303	2	944.4313	-0.001	31.03	0.0012	FYEIDMK	Q			1
CTRO_HUMAN	Citron Rho-interacting kinase OS=Homo sapiens OX=9606 GN=CIT PE=1 SV=2	6630	238810	1	474.2802	946.5458	2	946.5488	-0.0029	43.88	0.00024	LIDFLQAK	M			1
CTRO_HUMAN	Citron Rho-interacting kinase OS=Homo sapiens OX=9606 GN=CIT PE=1 SV=2	6630	238810	1	474.2819	946.5492	2	946.5488	0.0005	43.46	0.00024	LIDFLQAK	M			1
CTRO_HUMAN	Citron Rho-interacting kinase OS=Homo sapiens OX=9606 GN=CIT PE=1 SV=2	6630	238810	1	474.2819	946.5493	2	946.5488	0.0005	33.09	0.0021	LIDFLQAK	M			1
CTRO_HUMAN	Citron Rho-interacting kinase OS=Homo sapiens OX=9606 GN=CIT PE=1 SV=2	6630	238810	1	474.2819	946.5493	2	946.5488	0.0005	40.95	0.00042	LIDFLQAK	M			1
CTRO_HUMAN	Citron Rho-interacting kinase OS=Homo sapiens OX=9606 GN=CIT PE=1 SV=2	6630	238810	1	479.2886	956.5626	2	956.5655	-0.0028	40.86	0.00063	VLDNQIKK	D			1
CTRO_HUMAN	Citron Rho-interacting kinase OS=Homo sapiens OX=9606 GN=CIT PE=1 SV=2	6630	238810	1	481.2187	960.4229	2	960.4263	-0.0033	36.93	0.001	FYEIDMK	Q	Oxidation (M)	0.0000010.0	1
CTRO_HUMAN	Citron Rho-interacting kinase OS=Homo sapiens OX=9606 GN=CIT PE=1 SV=2	6630	238810	1	481.2201	960.4257	2	960.4263	-0.0006	42.47	0.00044	FYEIDMK	Q	Oxidation (M)	0.0000010.0	1
CTRO_HUMAN	Citron Rho-interacting kinase OS=Homo sapiens OX=9606 GN=CIT PE=1 SV=2	6630	238810	1	481.7142	961.4138	2	961.4141	-0.0003	27.73	0.0093	EQHYEEK	I			1
CTRO_HUMAN	Citron Rho-interacting kinase OS=Homo sapiens OX=9606 GN=CIT PE=1 SV=2	6630	238810	1	481.7242	961.4338	2	961.4352	-0.0015	42.3	0.00037	ELQDSQDK	C			1
CTRO_HUMAN	Citron Rho-interacting kinase OS=Homo sapiens OX=9606 GN=CIT PE=1 SV=2	6630	238810	1	481.7242	961.4338	2	961.4352	-0.0015	39.98	0.00064	ELQDSQDK	C			1
CTRO_HUMAN	Citron Rho-interacting kinase OS=Homo sapiens OX=9606 GN=CIT PE=1 SV=2	6630	238810	1	481.7276	961.4406	2	961.4352	0.0054	36.73	0.0012	ELQDSQDK	C			1
CTRO_HUMAN	Citron Rho-interacting kinase OS=Homo sapiens OX=9606 GN=CIT PE=1 SV=2	6630	238810	1	490.73	979.4455	2	979.4467	-0.0012	74.26	2.2e-7	AMINAMDSK	I			1
CTRO_HUMAN	Citron Rho-interacting kinase OS=Homo sapiens OX=9606 GN=CIT PE=1 SV=2	6630	238810	1	490.73	979.4455	2	979.4467	-0.0012	68.59	8.1e-7	AMINAMDSK	I			1
CTRO_HUMAN	Citron Rho-interacting kinase OS=Homo sapiens OX=9606 GN=CIT PE=1 SV=2	6630	238810	1	490.73	979.4455	2	979.4467	-0.0012	68.98	7.4e-7	AMINAMDSK	I			1
CTRO_HUMAN	Citron Rho-interacting kinase OS=Homo sapiens OX=9606 GN=CIT PE=1 SV=2	6630	238810	1	490.73	979.4455	2	979.4467	-0.0011	36.19	0.00059	AMINAMDSK	I			1
CTRO_HUMAN	Citron Rho-interacting kinase OS=Homo sapiens OX=9606 GN=CIT PE=1 SV=2	6630	238810	1	498.7266	995.4387	2	995.4416	-0.0029	50.19	5.3e-5	AMINAMDSK	I	Oxidation (M)	0.010000000.0	1
CTRO_HUMAN	Citron Rho-interacting kinase OS=Homo sapiens OX=9606 GN=CIT PE=1 SV=2	6630	238810	1	498.7266	995.4387	2	995.4416	-0.0029	64.48	2.2e-6	AMINAMDSK	I	Oxidation (M)	0.010000000.0	1
CTRO_HUMAN	Citron Rho-interacting kinase OS=Homo sapiens OX=9606 GN=CIT PE=1 SV=2	6630	238810	1	498.7268	995.4391	2	995.4416	-0.0025	64.78	1.9e-6	AMINAMDSK	I	Oxidation (M)	0.000001000.0	1
CTRO_HUMAN	Citron Rho-interacting kinase OS=Homo sapiens OX=9606 GN=CIT PE=1 SV=2	6630	238810	1	498.7268	995.4391	2	995.4416	-0.0025	59.05	3.8e-6	AMINAMDSK	I	Oxidation (M)	0.000001000.0	1
CTRO_HUMAN	Citron Rho-interacting kinase OS=Homo sapiens OX=9606 GN=CIT PE=1 SV=2	6630	238810	1	498.727	995.4395	2	995.4416	-0.0021	57.42	1.2e-5	AMINAMDSK	I	Oxidation (M)	0.000001000.0	1
CTRO_HUMAN	Citron Rho-interacting kinase OS=Homo sapiens OX=9606 GN=CIT PE=1 SV=2	6630	238810	1	498.727	995.4395	2	995.4416	-0.0021	53.31	3.0e-5	AMINAMDSK	I	Oxidation (M)	0.000001000.0	1
CTRO_HUMAN	Citron Rho-interacting kinase OS=Homo sapiens OX=9606 GN=CIT PE=1 SV=2	6630	238810	1	506.7239	1011.4332	2	1011.4365	-0.0033	43.78	7.8e-5	AMINAMDSK	I	2 Oxidation (M)	0.010001000.0	1
CTRO_HUMAN	Citron Rho-interacting kinase OS=Homo sapiens OX=9606 GN=CIT PE=1 SV=2	6630	238810	1	506.7239	1011.4332	2	1011.4365	-0.0033	51.63	1.4e-5	AMINAMDSK	I	2 Oxidation (M)	0.010001000.0	1
CTRO_HUMAN	Citron Rho-interacting kinase OS=Homo sapiens OX=9606 GN=CIT PE=1 SV=2	6630	238810	1	506.7241	1011.4336	2	1011.4365	-0.0029	38.23	0.00026	AMINAMDSK	I	2 Oxidation (M)	0.010001000.0	1
CTRO_HUMAN	Citron Rho-interacting kinase OS=Homo sapiens OX=9606 GN=CIT PE=1 SV=2	6630	238810	1	506.7241	1011.4336	2	1011.4365	-0.0029	59.17	7.7e-6	AMINAMDSK	I	2 Oxidation (M)	0.010001000.0	1
CTRO_HUMAN	Citron Rho-interacting kinase OS=Homo sapiens OX=9606 GN=CIT PE=1 SV=2	6630	238810	1	506.7241	1011.4336	2	1011.4365	-0.0029	58.65	3.2e-6	AMINAMDSK	I	2 Oxidation (M)	0.010001000.0	1
CTRO_HUMAN	Citron Rho-interacting kinase OS=Homo sapiens OX=9606 GN=CIT PE=1 SV=2	6630	238810	1	506.7241	1011.4336	2	1011.4365	-0.0029	47.04	0.00014	AMINAMDSK	I	2 Oxidation (M)	0.010001000.0	1
CTRO_HUMAN	Citron Rho-interacting kinase OS=Homo sapiens OX=9606 GN=CIT PE=1 SV=2	6630	238810	1	506.7241	1011.4337	2	1011.4365	-0.0028	29.43	0.0017	AMINAMDSK	I	2 Oxidation (M)	0.010001000.0	1
CTRO_HUMAN	Citron Rho-interacting kinase OS=Homo sapiens OX=9606 GN=CIT PE=1 SV=2	6630	238810	1	506.7241	1011.4337	2	1011.4365	-0.0028	43.19	8.9e-5	AMINAMDSK	I	2 Oxidation (M)	0.010001000.0	1
CTRO_HUMAN	Citron Rho-interacting kinase OS=Homo sapiens OX=9606 GN=CIT PE=1 SV=2	6630	238810	1	509.2817	1016.5489	2	1016.5502	-0.0013	43.59	0.00045	LETERELK	Q			1
CTRO_HUMAN	Citron Rho-interacting kinase OS=Homo sapiens OX=9606 GN=CIT PE=1 SV=2	6630	238810	1	509.2817	1016.5489	2	1016.5502	-0.0013	40.03	0.001	LETERELK	Q			1
CTRO_HUMAN	Citron Rho-interacting kinase OS=Homo sapiens OX=9606 GN=CIT PE=1 SV=2	6630	238810	1	509.2817	1016.5489	2	1016.5502	-0.0013	43.66	0.00044	LETERELK	Q			1
CTRO_HUMAN	Citron Rho-interacting kinase OS=Homo sapiens OX=9606 GN=CIT PE=1 SV=2	6630	238810	1	528.771	1055.5274	2	1055.5287	-0.0014	53.33	4.5e-5	FYLETQAGK	L			1
CTRO_HUMAN	Citron Rho-interacting kinase OS=Homo sapiens OX=9606 GN=CIT PE=1 SV=2	6630	238810	1	528.771	1055.5274	2	1055.5287	-0.0014	58.09	1.5e-5	FYLETQAGK	L			1
CTRO_HUMAN	Citron Rho-interacting kinase OS=Homo sapiens OX=9606 GN=CIT PE=1 SV=2	6630	238810	1	528.771	1055.5274	2	1055.5287	-0.0014	51.49	6.8e-5	FYLETQAGK	L			1
CTRO_HUMAN	Citron Rho-interacting kinase OS=Homo sapiens OX=9606 GN=CIT PE=1 SV=2	6630	238810	1	356.1665	1065.4776	3	1065.4839	-0.0064	33.74	0.0039	ISHQDHSDK	N			1
CTRO_HUMAN	Citron Rho-interacting kinase OS=Homo sapiens OX=9606 GN=CIT PE=1 SV=2	6630	238810	1	372.2115	1113.6126	3	1113.6142	-0.0016	40.14	0.00047	QRLLEEQAK	L			1
CTRO_HUMAN	Citron Rho-interacting kinase OS=Homo sapiens OX=9606 GN=CIT PE=1 SV=2	6630	238810	1	372.2115	1113.6126	3	1113.6142	-0.0016	41.42	0.00052	QRLLEEQAK	L			1
CTRO_HUMAN	Citron Rho-interacting kinase OS=Homo sapiens OX=9606 GN=CIT PE=1 SV=2	6630	238810	1	372.2115	1113.6126	3	1113.6142	-0.0016	47.84	0.00012	QRLLEEQAK	L			1
CTRO_HUMAN	Citron Rho-interacting kinase OS=Homo sapiens OX=9606 GN=CIT PE=1 SV=2	6630	238810	1	372.2115	1113.6126	3	1113.6142	-0.0016	46.15	0.00018	QRLLEEQAK	L			1
CTRO_HUMAN	Citron Rho-interacting kinase OS=Homo sapiens OX=9606 GN=CIT PE=1 SV=2	6630	238810	1	372.2115	1113.6126	3	1113.6142	-0.0016	45.41	0.00021	QRLLEEQAK	L			1
CTRO_HUMAN	Citron Rho-interacting kinase OS=Homo sapiens OX=9606 GN=CIT PE=1 SV=2	6630	238810	1	372.2115	1113.6126	3	1113.6142	-0.0016	49.41	8.3e-5	QRLLEEQAK	L			1
CTRO_HUMAN	Citron Rho-interacting kinase OS=Homo sapiens OX=9606 GN=CIT PE=1 SV=2	6630	238810	1	557.8138	1113.613	2	1113.6142	-0.0012	81.46	5.2e-8	QRLLEEQAK	L			1
CTRO_HUMAN	Citron Rho-interacting kinase OS=Homo sapiens OX=9606 GN=CIT PE=1 SV=2	6630	238810	1	557.8138	1113.613	2	1113.6142	-0.0012	76.4	1.7e-7	QRLLEEQAK	L			1
CTRO_HUMAN	Citron Rho-interacting kinase OS=Homo sapiens OX=9606 GN=CIT PE=1 SV=2	6630	238810	1	561.7752	1121.5359	2	1121.5387	-0.0027	57.83	1.7e-5	MEGTISQQTK	L			1
CTRO_HUMAN	Citron Rho-interacting kinase OS=Homo sapiens OX=9606 GN=CIT PE=1 SV=2	6630	238810	1	561.7752	1121.5359	2	1121.5387	-0.0027	55.15	1.6e-5	MEGTISQQTK	L			1
CTRO_HUMAN	Citron Rho-interacting kinase OS=Homo sapiens OX=9606 GN=CIT PE=1 SV=2	6630	238810	1	377.5316	1129.5729	3	1129.5741	-0.0012	33.93	0.0012	RGQQGWDRK	Y			1
CTRO_HUMAN	Citron Rho-interacting kinase OS=Homo sapiens OX=9606 GN=CIT PE=1 SV=2	6630	238810	1	377.5316	1129.5729	3	1129.5741	-0.0012	46.58	0.00019	RGQQGWDRK	Y			1
CTRO_HUMAN	Citron Rho-interacting kinase OS=Homo sapiens OX=9606 GN=CIT PE=1 SV=2	6630	238810	1	377.5316	1129.5729	3	1129.5741	-0.0012	34.63	0.00057	RGQQGWDRK	Y			1
CTRO_HUMAN	Citron Rho-interacting kinase OS=Homo sapiens OX=9606 GN=CIT PE=1 SV=2	6630	238810	1	377.5316	1129.5729	3	1129.5741	-0.0012	31.89	0.001	RGQQGWDRK	Y			1
CTRO_HUMAN	Citron Rho-interacting kinase OS=Homo sapiens OX=9606 GN=CIT PE=1 SV=2	6630	238810	1	377.5316	1129.5729	3	1129.5741	-0.0012	32.1	0.00098	RGQQGWDRK	Y			1
CTRO_HUMAN	Citron Rho-interacting kinase OS=Homo sapiens OX=9606 GN=CIT PE=1 SV=2	6630	238810	1	566.2929	1130.5713	2	1130.5754	-0.0041	37.81	0.00094	LQQQMDLQK	N			1
CTRO_HUMAN	Citron Rho-interacting kinase OS=Homo sapiens OX=9606 GN=CIT PE=1 SV=2	6630	238810	1	566.2942	1130.5739	2	1130.5754	-0.0014	57.11	1.8e-5	LQQQMDLQK	N			1
CTRO_HUMAN	Citron Rho-interacting kinase OS=Homo sapiens OX=9606 GN=CIT PE=1 SV=2	6630	238810	1	566.2942	1130.5739	2	1130.5754	-0.0014	57.13	1.8e-5	LQQQMDLQK	N			1
CTRO_HUMAN	Citron Rho-interacting kinase OS=Homo sapiens OX=9606 GN=CIT PE=1 SV=2	6630	238810	1	566.2945	1130.5745	2	1130.5754	-0.0009	28.97	0.002	LQQQMDLQK	N			1
CTRO_HUMAN	Citron Rho-interacting kinase OS=Homo sapiens OX=9606 GN=CIT PE=1 SV=2	6630	238810	1	566.2945	1130.5745	2	1130.5754	-0.0009	39.62	0.00099	LQQQMDLQK	N			1
CTRO_HUMAN	Citron Rho-interacting kinase OS=Homo sapiens OX=9606 GN=CIT PE=1 SV=2	6630	238810	1	566.2945	1130.5745	2	1130.5754	-0.0009	32.07	0.0034	LQQQMDLQK	N			1
CTRO_HUMAN	Citron Rho-interacting kinase OS=Homo sapiens OX=9606 GN=CIT PE=1 SV=2	6630	238810	1	569.7732	1137.5318	2	1137.5336	-0.0017	57.43	6.5e-6	MEGTISQQTK	L	Oxidation (M)	0.1000000000.0	1
CTRO_HUMAN	Citron Rho-interacting kinase OS=Homo sapiens OX=9606 GN=CIT PE=1 SV=2	6630	238810	1	569.7732	1137.5318	2	1137.5336	-0.0017	57.56	1.2e-5	MEGTISQQTK	L	Oxidation (M)	0.1000000000.0	1
CTRO_HUMAN	Citron Rho-interacting kinase OS=Homo sapiens OX=9606 GN=CIT PE=1 SV=2	6630	238810	1	569.7734	1137.5322	2	1137.5336	-0.0014	63.04	1.2e-6	MEGTISQQTK	L	Oxidation (M)	0.1000000000.0	1
CTRO_HUMAN	Citron Rho-interacting kinase OS=Homo sapiens OX=9606 GN=CIT PE=1 SV=2	6630	238810	1	569.7734	1137.5322	2	1137.5336	-0.0014	63.58	1.6e-6	MEGTISQQTK	L	Oxidation (M)	0.1000000000.0	1
CTRO_HUMAN	Citron Rho-interacting kinase OS=Homo sapiens OX=9606 GN=CIT PE=1 SV=2	6630	238810	1	574.2892	1146.5638	2	1146.5703	-0.0065	31.96	0.0063	LQQQMDLQK	N	Oxidation (M)	0.000010000.0	1
CTRO_HUMAN	Citron Rho-interacting kinase OS=Homo sapiens OX=9606 GN=CIT PE=1 SV=2	6630	238810	1	574.2909	1146.5673	2	1146.5703	-0.003	49.39	0.00013	LQQQMDLQK	N	Oxidation (M)	0.000010000.0	1
CTRO_HUMAN	Citron Rho-interacting kinase OS=Homo sapiens OX=9606 GN=CIT PE=1 SV=2	6630	238810	1	574.2917	1146.5689	2	1146.5703	-0.0014	49.01	0.00014	LQQQMDLQK	N	Oxidation (M)	0.000010000.0	1
CTRO_HUMAN	Citron Rho-interacting kinase OS=Homo sapiens OX=9606 GN=CIT PE=1 SV=2	6630	238810	1	574.2917	1146.5689	2	1146.5703	-0.0014	53.95	4.4e-5	LQQQMDLQK	N	Oxidation (M)	0.000010000.0	1
CTRO_HUMAN	Citron Rho-interacting kinase OS=Homo sapiens OX=9606 GN=CIT PE=1 SV=2	6630	238810	1	387.2066	1158.598	3	1158.5992	-0.0012	31.17	0.0079	ERAERELEK	L			1
CTRO_HUMAN	Citron Rho-interacting kinase OS=Homo sapiens OX=9606 GN=CIT PE=1 SV=2	6630	238810	1	387.2066	1158.598	3	1158.5992	-0.0012	30.44	0.0093	ERAERELEK	L			1
CTRO_HUMAN	Citron Rho-interacting kinase OS=Homo sapiens OX=9606 GN=CIT PE=1 SV=2	6630	238810	1	387.2066	1158.598	3	1158.5992	-0.0012	31.39	0.0075	ERAERELEK	L			1
CTRO_HUMAN	Citron Rho-interacting kinase OS=Homo sapiens OX=9606 GN=CIT PE=1 SV=2	6630	238810	1	387.2066	1158.598	3	1158.5992	-0.0012	35.35	0.003	ERAERELEK	L			1
CTRO_HUMAN	Citron Rho-interacting kinase OS=Homo sapiens OX=9606 GN=CIT PE=1 SV=2	6630	238810	1	599.3627	1196.7108	2	1196.7128	-0.0021	64.12	1.0e-6	AEILALQQALK	E			1
CTRO_HUMAN	Citron Rho-interacting kinase OS=Homo sapiens OX=9606 GN=CIT PE=1 SV=2	6630	238810	1	599.3627	1196.7108	2	1196.7128	-0.0021	82.77	1.4e-8	AEILALQQALK	E			1
CTRO_HUMAN	Citron Rho-interacting kinase OS=Homo sapiens OX=9606 GN=CIT PE=1 SV=2	6630	238810	1	599.3627	1196.7108	2	1196.7128	-0.0021	82.71	1.4e-8	AEILALQQALK	E			1
CTRO_HUMAN	Citron Rho-interacting kinase OS=Homo sapiens OX=9606 GN=CIT PE=1 SV=2	6630	238810	1	599.3628	1196.711	2	1196.7128	-0.0019	62.91	1.4e-6	AEILALQQALK	E			1
CTRO_HUMAN	Citron Rho-interacting kinase OS=Homo sapiens OX=9606 GN=CIT PE=1 SV=2	6630	238810	1	353.9362	1411.7157	4	1411.7208	-0.0051	26.6	0.0037	RGPPTYNEHITK	R			1
CTRO_HUMAN	Citron Rho-interacting kinase OS=Homo sapiens OX=9606 GN=CIT PE=1 SV=2	6630	238810	1	353.9362	1411.7157	4	1411.7208	-0.0051	23.6	0.0075	RGPPTYNEHITK	R			1
CTRO_HUMAN	Citron Rho-interacting kinase OS=Homo sapiens OX=9606 GN=CIT PE=1 SV=2	6630	238810	1	353.9362	1411.7157	4	1411.7208	-0.0051	35.15	0.0012	RGPPTYNEHITK	R			1
CTRO_HUMAN	Citron Rho-interacting kinase OS=Homo sapiens OX=9606 GN=CIT PE=1 SV=2	6630	238810	1	353.9362	1411.7157	4	1411.7208	-0.0051	33.16	0.001	RGPPTYNEHITK	R			1
CTRO_HUMAN	Citron Rho-interacting kinase OS=Homo sapiens OX=9606 GN=CIT PE=1 SV=2	6630	238810	1	471.5802	1411.7188	3	1411.7208	-0.002	55.38	3.6e-5	RGPPTYNEHITK	R			1
CTRO_HUMAN	Citron Rho-interacting kinase OS=Homo sapiens OX=9606 GN=CIT PE=1 SV=2	6630	238810	1	471.5802	1411.7188	3	1411.7208	-0.002	63.29	5.8e-6	RGPPTYNEHITK	R			1
CTRO_HUMAN	Citron Rho-interacting kinase OS=Homo sapiens OX=9606 GN=CIT PE=1 SV=2	6630	238810	1	471.5802	1411.7188	3	1411.7208	-0.002	64.12	4.8e-6	RGPPTYNEHITK	R			1
CTRO_HUMAN	Citron Rho-interacting kinase OS=Homo sapiens OX=9606 GN=CIT PE=1 SV=2	6630	238810	1	749.7922	1497.5699	2	1497.5743	-0.0044	79.76	3.3e-8	SDDDTSNFDEPEK	N			1
CTRO_HUMAN	Citron Rho-interacting kinase OS=Homo sapiens OX=9606 GN=CIT PE=1 SV=2	6630	238810	1	749.7953	1497.5761	2	1497.5743	0.0018	67.99	6.5e-7	SDDDTSNFDEPEK	N			1
CTRO_HUMAN	Citron Rho-interacting kinase OS=Homo sapiens OX=9606 GN=CIT PE=1 SV=2	6630	238810	1	749.7954	1497.5762	2	1497.5743	0.0019	83.55	3.3e-8	SDDDTSNFDEPEK	N			1
CTRO_HUMAN	Citron Rho-interacting kinase OS=Homo sapiens OX=9606 GN=CIT PE=1 SV=2	6630	238810	1	749.7954	1497.5762	2	1497.5743	0.0019	80.82	2.6e-8	SDDDTSNFDEPEK	N			1
CTRO_HUMAN	Citron Rho-interacting kinase OS=Homo sapiens OX=9606 GN=CIT PE=1 SV=2	6630	238810	1	749.796	1497.5774	2	1497.5743	0.003	42.94	9.4e-5	SDDDTSNFDEPEK	N			1
CTRO_HUMAN	Citron Rho-interacting kinase OS=Homo sapiens OX=9606 GN=CIT PE=1 SV=2	6630	238810	1	522.6019	1564.7838	3	1564.7845	-0.0007	29.95	0.0058	ESSTPEEFSRRLK	E			1
CTRO_HUMAN	Citron Rho-interacting kinase OS=Homo sapiens OX=9606 GN=CIT PE=1 SV=2	6630	238810	1	527.6109	1579.8108	3	1579.814	-0.0032	60.8	9.6e-6	LAANSSLFTQRNMK	A			1
CTRO_HUMAN	Citron Rho-interacting kinase OS=Homo sapiens OX=9606 GN=CIT PE=1 SV=2	6630	238810	1	527.6109	1579.8108	3	1579.814	-0.0032	57.35	1.0e-5	LAANSSLFTQRNMK	A			1
CTRO_HUMAN	Citron Rho-interacting kinase OS=Homo sapiens OX=9606 GN=CIT PE=1 SV=2	6630	238810	1	530.6029	1588.787	3	1588.7879	-0.0009	30.36	0.0085	AQEEMISELRQQK	F			1
CTRO_HUMAN	Citron Rho-interacting kinase OS=Homo sapiens OX=9606 GN=CIT PE=1 SV=2	6630	238810	1	530.6029	1588.787	3	1588.7879	-0.0009	30.18	0.0087	AQEEMISELRQQK	F			1
CTRO_HUMAN	Citron Rho-interacting kinase OS=Homo sapiens OX=9606 GN=CIT PE=1 SV=2	6630	238810	1	795.4015	1588.7885	2	1588.7879	0.0007	59.21	1.7e-5	AQEEMISELRQQK	F			1
CTRO_HUMAN	Citron Rho-interacting kinase OS=Homo sapiens OX=9606 GN=CIT PE=1 SV=2	6630	238810	1	532.9417	1595.8033	3	1595.8089	-0.0057	48.85	6.6e-5	LAANSSLFTQRNMK	A	Oxidation (M)	0.00000000000010.0	1
CTRO_HUMAN	Citron Rho-interacting kinase OS=Homo sapiens OX=9606 GN=CIT PE=1 SV=2	6630	238810	1	532.9435	1595.8088	3	1595.8089	-0.0002	44.77	0.00014	LAANSSLFTQRNMK	A	Oxidation (M)	0.00000000000010.0	1
CTRO_HUMAN	Citron Rho-interacting kinase OS=Homo sapiens OX=9606 GN=CIT PE=1 SV=2	6630	238810	1	535.9338	1604.7796	3	1604.7828	-0.0032	25.92	0.0061	AQEEMISELRQQK	F	Oxidation (M)	0.0000100000000.0	1
CTRO_HUMAN	Citron Rho-interacting kinase OS=Homo sapiens OX=9606 GN=CIT PE=1 SV=2	6630	238810	1	552.9477	1655.8214	3	1655.8235	-0.0021	31.15	0.0027	HAMLEMNARSLQQK	L			1
CTRO_HUMAN	Citron Rho-interacting kinase OS=Homo sapiens OX=9606 GN=CIT PE=1 SV=2	6630	238810	1	558.2791	1671.8155	3	1671.8185	-0.003	27.93	0.0043	HAMLEMNARSLQQK	L	Oxidation (M)	0.00100000000000.0	1
CTRO_HUMAN	Citron Rho-interacting kinase OS=Homo sapiens OX=9606 GN=CIT PE=1 SV=2	6630	238810	1	558.2794	1671.8164	3	1671.8185	-0.0021	29.24	0.004	HAMLEMNARSLQQK	L	Oxidation (M)	0.00000100000000.0	1
CTRO_HUMAN	Citron Rho-interacting kinase OS=Homo sapiens OX=9606 GN=CIT PE=1 SV=2	6630	238810	1	836.9163	1671.818	2	1671.8185	-0.0004	41.9	0.00078	HAMLEMNARSLQQK	L	Oxidation (M)	0.00100000000000.0	1
CTRO_HUMAN	Citron Rho-interacting kinase OS=Homo sapiens OX=9606 GN=CIT PE=1 SV=2	6630	238810	1	563.6102	1687.8086	3	1687.8134	-0.0047	25.42	0.0051	HAMLEMNARSLQQK	L	2 Oxidation (M)	0.00100100000000.0	1
CTRO_HUMAN	Citron Rho-interacting kinase OS=Homo sapiens OX=9606 GN=CIT PE=1 SV=2	6630	238810	1	563.6106	1687.81	3	1687.8134	-0.0034	29.04	0.0041	HAMLEMNARSLQQK	L	2 Oxidation (M)	0.00100100000000.0	1
CTRO_HUMAN	Citron Rho-interacting kinase OS=Homo sapiens OX=9606 GN=CIT PE=1 SV=2	6630	238810	1	563.6112	1687.8118	3	1687.8134	-0.0016	30.69	0.0026	HAMLEMNARSLQQK	L	2 Oxidation (M)	0.00100100000000.0	1
CTRO_HUMAN	Citron Rho-interacting kinase OS=Homo sapiens OX=9606 GN=CIT PE=1 SV=2	6630	238810	1	569.6594	1705.9564	3	1705.9587	-0.0023	24.24	0.0068	ALQLLHDIREQSRK	L			1
CTRO_HUMAN	Citron Rho-interacting kinase OS=Homo sapiens OX=9606 GN=CIT PE=1 SV=2	6630	238810	1	591.653	1771.9371	3	1771.9428	-0.0057	51.74	7.1e-5	ASTEATELLQNIRQAK	E			1
CTRO_HUMAN	Citron Rho-interacting kinase OS=Homo sapiens OX=9606 GN=CIT PE=1 SV=2	6630	238810	1	591.653	1771.9371	3	1771.9428	-0.0057	43.41	0.00018	ASTEATELLQNIRQAK	E			1
CTRO_HUMAN	Citron Rho-interacting kinase OS=Homo sapiens OX=9606 GN=CIT PE=1 SV=2	6630	238810	1	591.6541	1771.9406	3	1771.9428	-0.0022	52.76	5.3e-5	ASTEATELLQNIRQAK	E			1
CTRO_HUMAN	Citron Rho-interacting kinase OS=Homo sapiens OX=9606 GN=CIT PE=1 SV=2	6630	238810	1	591.6541	1771.9406	3	1771.9428	-0.0022	52.3	1.6e-5	ASTEATELLQNIRQAK	E			1
CTRO_HUMAN	Citron Rho-interacting kinase OS=Homo sapiens OX=9606 GN=CIT PE=1 SV=2	6630	238810	1	591.6541	1771.9406	3	1771.9428	-0.0022	58.75	1.1e-5	ASTEATELLQNIRQAK	E			1
CTRO_HUMAN	Citron Rho-interacting kinase OS=Homo sapiens OX=9606 GN=CIT PE=1 SV=2	6630	238810	1	886.9781	1771.9417	2	1771.9428	-0.0011	44.8	0.0001	ASTEATELLQNIRQAK	E			1
CTRO_HUMAN	Citron Rho-interacting kinase OS=Homo sapiens OX=9606 GN=CIT PE=1 SV=2	6630	238810	1	886.9781	1771.9417	2	1771.9428	-0.0011	63.16	4.4e-6	ASTEATELLQNIRQAK	E			1
CTRO_HUMAN	Citron Rho-interacting kinase OS=Homo sapiens OX=9606 GN=CIT PE=1 SV=2	6630	238810	1	471.2558	1880.9942	4	1880.9969	-0.0027	34.07	0.00099	HREAQVSAQHLEVHLK	Q			1
CTRO_HUMAN	Citron Rho-interacting kinase OS=Homo sapiens OX=9606 GN=CIT PE=1 SV=2	6630	238810	1	471.2562	1880.9957	4	1880.9969	-0.0012	75.52	2.8e-7	HREAQVSAQHLEVHLK	Q			1
CTRO_HUMAN	Citron Rho-interacting kinase OS=Homo sapiens OX=9606 GN=CIT PE=1 SV=2	6630	238810	1	471.2562	1880.9957	4	1880.9969	-0.0012	78.97	1.3e-7	HREAQVSAQHLEVHLK	Q			1
CTRO_HUMAN	Citron Rho-interacting kinase OS=Homo sapiens OX=9606 GN=CIT PE=1 SV=2	6630	238810	1	377.2068	1880.9978	5	1880.9969	0.0009	50.96	4.3e-5	HREAQVSAQHLEVHLK	Q			1
CTRO_HUMAN	Citron Rho-interacting kinase OS=Homo sapiens OX=9606 GN=CIT PE=1 SV=2	6630	238810	1	377.2068	1880.9978	5	1880.9969	0.0009	57.43	1.5e-5	HREAQVSAQHLEVHLK	Q			1
CTRO_HUMAN	Citron Rho-interacting kinase OS=Homo sapiens OX=9606 GN=CIT PE=1 SV=2	6630	238810	1	629.0194	1884.0363	3	1884.0428	-0.0065	56.55	1.1e-5	IRSLEQRIVELSEANK	L			1
CTRO_HUMAN	Citron Rho-interacting kinase OS=Homo sapiens OX=9606 GN=CIT PE=1 SV=2	6630	238810	1	472.0177	1884.0417	4	1884.0428	-0.0012	43.47	0.00028	IRSLEQRIVELSEANK	L			1
CTRO_HUMAN	Citron Rho-interacting kinase OS=Homo sapiens OX=9606 GN=CIT PE=1 SV=2	6630	238810	1	472.0177	1884.0417	4	1884.0428	-0.0012	37.48	0.00066	IRSLEQRIVELSEANK	L			1
CTRO_HUMAN	Citron Rho-interacting kinase OS=Homo sapiens OX=9606 GN=CIT PE=1 SV=2	6630	238810	1	943.0281	1884.0417	2	1884.0428	-0.0011	48.09	9.9e-5	IRSLEQRIVELSEANK	L			1
CTRO_HUMAN	Citron Rho-interacting kinase OS=Homo sapiens OX=9606 GN=CIT PE=1 SV=2	6630	238810	1	943.0281	1884.0417	2	1884.0428	-0.0011	76.6	1.5e-7	IRSLEQRIVELSEANK	L			1
CTRO_HUMAN	Citron Rho-interacting kinase OS=Homo sapiens OX=9606 GN=CIT PE=1 SV=2	6630	238810	1	629.0213	1884.042	3	1884.0428	-0.0008	41.27	0.00052	IRSLEQRIVELSEANK	L			1
CTRO_HUMAN	Citron Rho-interacting kinase OS=Homo sapiens OX=9606 GN=CIT PE=1 SV=2	6630	238810	1	629.0213	1884.042	3	1884.0428	-0.0008	38.96	0.00056	IRSLEQRIVELSEANK	L			1
CTRO_HUMAN	Citron Rho-interacting kinase OS=Homo sapiens OX=9606 GN=CIT PE=1 SV=2	6630	238810	1	472.9874	1887.9206	4	1887.9227	-0.0022	44.46	0.0004	ERQWEAWRSVLGDEK	S			1
CTRO_HUMAN	Citron Rho-interacting kinase OS=Homo sapiens OX=9606 GN=CIT PE=1 SV=2	6630	238810	1	472.9874	1887.9206	4	1887.9227	-0.0022	56.55	3.6e-5	ERQWEAWRSVLGDEK	S			1
CTRO_HUMAN	Citron Rho-interacting kinase OS=Homo sapiens OX=9606 GN=CIT PE=1 SV=2	6630	238810	1	472.9874	1887.9206	4	1887.9227	-0.0022	48.77	9.3e-5	ERQWEAWRSVLGDEK	S			1
CTRO_HUMAN	Citron Rho-interacting kinase OS=Homo sapiens OX=9606 GN=CIT PE=1 SV=2	6630	238810	1	472.9874	1887.9206	4	1887.9227	-0.0022	57.03	3.2e-5	ERQWEAWRSVLGDEK	S			1
CTRO_HUMAN	Citron Rho-interacting kinase OS=Homo sapiens OX=9606 GN=CIT PE=1 SV=2	6630	238810	1	472.9874	1887.9206	4	1887.9227	-0.0022	45.88	0.00025	ERQWEAWRSVLGDEK	S			1
CTRO_HUMAN	Citron Rho-interacting kinase OS=Homo sapiens OX=9606 GN=CIT PE=1 SV=2	6630	238810	1	472.9874	1887.9206	4	1887.9227	-0.0022	52.73	7.6e-5	ERQWEAWRSVLGDEK	S			1
CTRO_HUMAN	Citron Rho-interacting kinase OS=Homo sapiens OX=9606 GN=CIT PE=1 SV=2	6630	238810	1	630.3143	1887.921	3	1887.9227	-0.0017	46.48	0.00037	ERQWEAWRSVLGDEK	S			1
CTRO_HUMAN	Citron Rho-interacting kinase OS=Homo sapiens OX=9606 GN=CIT PE=1 SV=2	6630	238810	1	630.3143	1887.921	3	1887.9227	-0.0017	41.59	0.00072	ERQWEAWRSVLGDEK	S			1
CTRO_HUMAN	Citron Rho-interacting kinase OS=Homo sapiens OX=9606 GN=CIT PE=1 SV=2	6630	238810	1	472.9876	1887.9213	4	1887.9227	-0.0014	36.31	0.0038	ERQWEAWRSVLGDEK	S			1
CTRO_HUMAN	Citron Rho-interacting kinase OS=Homo sapiens OX=9606 GN=CIT PE=1 SV=2	6630	238810	1	480.9821	1919.8995	4	1919.9007	-0.0012	39.4	0.0012	RSLEQARMEVSQEDDK	A			1
CTRO_HUMAN	Citron Rho-interacting kinase OS=Homo sapiens OX=9606 GN=CIT PE=1 SV=2	6630	238810	1	480.9821	1919.8995	4	1919.9007	-0.0012	53.63	5.9e-5	RSLEQARMEVSQEDDK	A			1
CTRO_HUMAN	Citron Rho-interacting kinase OS=Homo sapiens OX=9606 GN=CIT PE=1 SV=2	6630	238810	1	640.9739	1919.8999	3	1919.9007	-0.0008	56.36	2.9e-5	RSLEQARMEVSQEDDK	A			1
CTRO_HUMAN	Citron Rho-interacting kinase OS=Homo sapiens OX=9606 GN=CIT PE=1 SV=2	6630	238810	1	484.9801	1935.8913	4	1935.8956	-0.0042	36.97	0.0011	RSLEQARMEVSQEDDK	A	Oxidation (M)	0.0000000100000000.0	1
CTRO_HUMAN	Citron Rho-interacting kinase OS=Homo sapiens OX=9606 GN=CIT PE=1 SV=2	6630	238810	1	484.9802	1935.8919	4	1935.8956	-0.0037	48.46	7.9e-5	RSLEQARMEVSQEDDK	A	Oxidation (M)	0.0000000100000000.0	1
CTRO_HUMAN	Citron Rho-interacting kinase OS=Homo sapiens OX=9606 GN=CIT PE=1 SV=2	6630	238810	1	484.9802	1935.8919	4	1935.8956	-0.0037	36.99	0.00045	RSLEQARMEVSQEDDK	A	Oxidation (M)	0.0000000100000000.0	1
CTRO_HUMAN	Citron Rho-interacting kinase OS=Homo sapiens OX=9606 GN=CIT PE=1 SV=2	6630	238810	1	646.3057	1935.8952	3	1935.8956	-0.0004	46.56	0.00038	RSLEQARMEVSQEDDK	A	Oxidation (M)	0.0000000100000000.0	1
CTRO_HUMAN	Citron Rho-interacting kinase OS=Homo sapiens OX=9606 GN=CIT PE=1 SV=2	6630	238810	1	484.9819	1935.8983	4	1935.8956	0.0027	30.86	0.0035	RSLEQARMEVSQEDDK	A	Oxidation (M)	0.0000000100000000.0	1
CTRO_HUMAN	Citron Rho-interacting kinase OS=Homo sapiens OX=9606 GN=CIT PE=1 SV=2	6630	238810	1	694.6863	2081.0372	3	2081.0393	-0.0021	31.37	0.0046	LLMIAGEERALCLVDVK	K			1
CTRO_HUMAN	Citron Rho-interacting kinase OS=Homo sapiens OX=9606 GN=CIT PE=1 SV=2	6630	238810	1	446.451	2227.2187	5	2227.2185	0.0001	49.46	3.5e-5	QRWVTALESVVAGGRVSREK	A			1
CTRO_HUMAN	Citron Rho-interacting kinase OS=Homo sapiens OX=9606 GN=CIT PE=1 SV=2	6630	238810	1	557.8121	2227.2193	4	2227.2185	0.0007	61.21	5.9e-6	QRWVTALESVVAGGRVSREK	A			1
CTRO_HUMAN	Citron Rho-interacting kinase OS=Homo sapiens OX=9606 GN=CIT PE=1 SV=2	6630	238810	1	557.8121	2227.2194	4	2227.2185	0.0008	53.98	3.1e-5	QRWVTALESVVAGGRVSREK	A			1
CTRO_HUMAN	Citron Rho-interacting kinase OS=Homo sapiens OX=9606 GN=CIT PE=1 SV=2	6630	238810	1	557.8121	2227.2194	4	2227.2185	0.0008	52.51	4.4e-5	QRWVTALESVVAGGRVSREK	A			1
CTRO_HUMAN	Citron Rho-interacting kinase OS=Homo sapiens OX=9606 GN=CIT PE=1 SV=2	6630	238810	1	557.8121	2227.2194	4	2227.2185	0.0008	49.68	8.4e-5	QRWVTALESVVAGGRVSREK	A			1
CTRO_HUMAN	Citron Rho-interacting kinase OS=Homo sapiens OX=9606 GN=CIT PE=1 SV=2	6630	238810	1	557.8121	2227.2194	4	2227.2185	0.0008	49.86	8.1e-5	QRWVTALESVVAGGRVSREK	A			1
CTRO_HUMAN	Citron Rho-interacting kinase OS=Homo sapiens OX=9606 GN=CIT PE=1 SV=2	6630	238810	1	743.4142	2227.2209	3	2227.2185	0.0024	47.29	0.00011	QRWVTALESVVAGGRVSREK	A			1
CTRO_HUMAN	Citron Rho-interacting kinase OS=Homo sapiens OX=9606 GN=CIT PE=1 SV=2	6630	238810	1	1114.6202	2227.2258	2	2227.2185	0.0073	45.49	0.00021	QRWVTALESVVAGGRVSREK	A			1
CTRO_HUMAN	Citron Rho-interacting kinase OS=Homo sapiens OX=9606 GN=CIT PE=1 SV=2	6630	238810	1	577.8017	2307.1776	4	2307.1849	-0.0072	57.4	2.9e-5	QRWVTALESVVAGGRVSREK	A	Phospho (ST)	0.00000000000000002000.0	1
CTRO_HUMAN	Citron Rho-interacting kinase OS=Homo sapiens OX=9606 GN=CIT PE=1 SV=2	6630	238810	1	613.591	2450.335	4	2450.3394	-0.0044	36.87	0.0014	NHIFRLTQGLQEALDRADLLK	T			1
CTRO_HUMAN	Citron Rho-interacting kinase OS=Homo sapiens OX=9606 GN=CIT PE=1 SV=2	6630	238810	1	613.591	2450.335	4	2450.3394	-0.0044	39.5	0.00077	NHIFRLTQGLQEALDRADLLK	T			1
CTRO_HUMAN	Citron Rho-interacting kinase OS=Homo sapiens OX=9606 GN=CIT PE=1 SV=2	6630	238810	1	817.786	2450.3361	3	2450.3394	-0.0033	69.77	7.1e-7	NHIFRLTQGLQEALDRADLLK	T			1
CTRO_HUMAN	Citron Rho-interacting kinase OS=Homo sapiens OX=9606 GN=CIT PE=1 SV=2	6630	238810	1	817.786	2450.3361	3	2450.3394	-0.0033	78.17	1.0e-7	NHIFRLTQGLQEALDRADLLK	T			1
CTRO_HUMAN	Citron Rho-interacting kinase OS=Homo sapiens OX=9606 GN=CIT PE=1 SV=2	6630	238810	1	817.786	2450.3361	3	2450.3394	-0.0033	40.47	0.0002	NHIFRLTQGLQEALDRADLLK	T			1
CTRO_HUMAN	Citron Rho-interacting kinase OS=Homo sapiens OX=9606 GN=CIT PE=1 SV=2	6630	238810	1	613.5916	2450.3373	4	2450.3394	-0.0021	29.41	0.0045	NHIFRLTQGLQEALDRADLLK	T			1
CTRO_HUMAN	Citron Rho-interacting kinase OS=Homo sapiens OX=9606 GN=CIT PE=1 SV=2	6630	238810	1	1226.1764	2450.3382	2	2450.3394	-0.0012	64.97	1.4e-6	NHIFRLTQGLQEALDRADLLK	T			1
CTRO_HUMAN	Citron Rho-interacting kinase OS=Homo sapiens OX=9606 GN=CIT PE=1 SV=2	6630	238810	1	613.592	2450.3388	4	2450.3394	-0.0005	28.11	0.0034	NHIFRLTQGLQEALDRADLLK	T			1
CTRO_HUMAN	Citron Rho-interacting kinase OS=Homo sapiens OX=9606 GN=CIT PE=1 SV=2	6630	238810	1	427.2238	2557.2991	6	2557.3019	-0.0027	22.71	0.0074	ERMHHNIPHRFNVGLNMRATK	C			1
CTRO_HUMAN	Citron Rho-interacting kinase OS=Homo sapiens OX=9606 GN=CIT PE=1 SV=2	6630	238810	1	427.2241	2557.3008	6	2557.3019	-0.001	30.3	0.0065	ERMHHNIPHRFNVGLNMRATK	C			1
CTRO_HUMAN	Citron Rho-interacting kinase OS=Homo sapiens OX=9606 GN=CIT PE=1 SV=2	6630	238810	1	427.2241	2557.3009	6	2557.3019	-0.001	36.49	0.0025	ERMHHNIPHRFNVGLNMRATK	C			1
CTRO_HUMAN	Citron Rho-interacting kinase OS=Homo sapiens OX=9606 GN=CIT PE=1 SV=2	6630	238810	1	640.3326	2557.3011	4	2557.3019	-0.0008	40.57	0.0014	ERMHHNIPHRFNVGLNMRATK	C			1
CTRO_HUMAN	Citron Rho-interacting kinase OS=Homo sapiens OX=9606 GN=CIT PE=1 SV=2	6630	238810	1	640.3326	2557.3011	4	2557.3019	-0.0008	51.75	0.00011	ERMHHNIPHRFNVGLNMRATK	C			1
CTRO_HUMAN	Citron Rho-interacting kinase OS=Homo sapiens OX=9606 GN=CIT PE=1 SV=2	6630	238810	1	429.8899	2573.2957	6	2573.2968	-0.0011	25.77	0.0038	ERMHHNIPHRFNVGLNMRATK	C	Oxidation (M)	0.001000000000000000000.0	1
CTRO_HUMAN	Citron Rho-interacting kinase OS=Homo sapiens OX=9606 GN=CIT PE=1 SV=2	6630	238810	1	429.8899	2573.2957	6	2573.2968	-0.0011	28.06	0.005	ERMHHNIPHRFNVGLNMRATK	C	Oxidation (M)	0.001000000000000000000.0	1
CTRO_HUMAN	Citron Rho-interacting kinase OS=Homo sapiens OX=9606 GN=CIT PE=1 SV=2	6630	238810	1	429.8899	2573.296	6	2573.2968	-0.0008	31.2	0.0014	ERMHHNIPHRFNVGLNMRATK	C	Oxidation (M)	0.000000000000000010000.0	1
CTRO_HUMAN	Citron Rho-interacting kinase OS=Homo sapiens OX=9606 GN=CIT PE=1 SV=2	6630	238810	1	644.3313	2573.296	4	2573.2968	-0.0008	29.68	0.0019	ERMHHNIPHRFNVGLNMRATK	C	Oxidation (M)	0.000000000000000010000.0	1
CTRO_HUMAN	Citron Rho-interacting kinase OS=Homo sapiens OX=9606 GN=CIT PE=1 SV=2	6630	238810	1	644.3318	2573.2981	4	2573.2968	0.0013	32.8	0.0027	ERMHHNIPHRFNVGLNMRATK	C	Oxidation (M)	0.001000000000000000000.0	1
CTRO_HUMAN	Citron Rho-interacting kinase OS=Homo sapiens OX=9606 GN=CIT PE=1 SV=2	6630	238810	1	644.3318	2573.2981	4	2573.2968	0.0013	28.55	0.006	ERMHHNIPHRFNVGLNMRATK	C	Oxidation (M)	0.001000000000000000000.0	1
CTRO_HUMAN	Citron Rho-interacting kinase OS=Homo sapiens OX=9606 GN=CIT PE=1 SV=2	6630	238810	1	648.3299	2589.2907	4	2589.2917	-0.001	21.98	0.0087	ERMHHNIPHRFNVGLNMRATK	C	2 Oxidation (M)	0.001000000000000010000.0	1
CTRO_HUMAN	Citron Rho-interacting kinase OS=Homo sapiens OX=9606 GN=CIT PE=1 SV=2	6630	238810	1	648.3303	2589.2922	4	2589.2917	0.0005	28.71	0.0098	ERMHHNIPHRFNVGLNMRATK	C	2 Oxidation (M)	0.001000000000000010000.0	1
CTRO_HUMAN	Citron Rho-interacting kinase OS=Homo sapiens OX=9606 GN=CIT PE=1 SV=2	6630	238810	1	649.3226	2593.2613	4	2593.266	-0.0046	58.29	4.0e-6	TERSDLEYQLENIQVLYSHEK	V			1
CTRO_HUMAN	Citron Rho-interacting kinase OS=Homo sapiens OX=9606 GN=CIT PE=1 SV=2	6630	238810	1	649.3226	2593.2613	4	2593.266	-0.0046	67.02	5.6e-7	TERSDLEYQLENIQVLYSHEK	V			1
CTRO_HUMAN	Citron Rho-interacting kinase OS=Homo sapiens OX=9606 GN=CIT PE=1 SV=2	6630	238810	1	649.3228	2593.2619	4	2593.266	-0.004	38.24	0.0013	TERSDLEYQLENIQVLYSHEK	V			1
CTRO_HUMAN	Citron Rho-interacting kinase OS=Homo sapiens OX=9606 GN=CIT PE=1 SV=2	6630	238810	1	865.4284	2593.2633	3	2593.266	-0.0027	83.76	3.4e-8	TERSDLEYQLENIQVLYSHEK	V			1
CTRO_HUMAN	Citron Rho-interacting kinase OS=Homo sapiens OX=9606 GN=CIT PE=1 SV=2	6630	238810	1	865.4284	2593.2633	3	2593.266	-0.0027	90.53	2.0e-8	TERSDLEYQLENIQVLYSHEK	V			1
CTRO_HUMAN	Citron Rho-interacting kinase OS=Homo sapiens OX=9606 GN=CIT PE=1 SV=2	6630	238810	1	865.4284	2593.2633	3	2593.266	-0.0027	83.47	3.1e-8	TERSDLEYQLENIQVLYSHEK	V			1
CTRO_HUMAN	Citron Rho-interacting kinase OS=Homo sapiens OX=9606 GN=CIT PE=1 SV=2	6630	238810	1	965.786	2894.3362	3	2894.3347	0.0014	87.25	6.1e-8	ASETQRSLLEQDLATYITECSSLK	R			1
CTRO_HUMAN	Citron Rho-interacting kinase OS=Homo sapiens OX=9606 GN=CIT PE=1 SV=2	6630	238810	1	628.912	3139.5238	5	3139.5269	-0.003	56.72	5.7e-5	TELEETTAEAEEEIQALTAHRDEIQRK	F			1
CTRO_HUMAN	Citron Rho-interacting kinase OS=Homo sapiens OX=9606 GN=CIT PE=1 SV=2	6630	238810	1	785.8884	3139.5246	4	3139.5269	-0.0023	83.01	1.0e-7	TELEETTAEAEEEIQALTAHRDEIQRK	F			1
CTRO_HUMAN	Citron Rho-interacting kinase OS=Homo sapiens OX=9606 GN=CIT PE=1 SV=2	6630	238810	1	785.8887	3139.5257	4	3139.5269	-0.0011	89.29	3.2e-8	TELEETTAEAEEEIQALTAHRDEIQRK	F			1
CTRO_HUMAN	Citron Rho-interacting kinase OS=Homo sapiens OX=9606 GN=CIT PE=1 SV=2	6630	238810	1	785.8887	3139.5257	4	3139.5269	-0.0011	91.49	1.9e-8	TELEETTAEAEEEIQALTAHRDEIQRK	F			1
CTRO_HUMAN	Citron Rho-interacting kinase OS=Homo sapiens OX=9606 GN=CIT PE=1 SV=2	6630	238810	1	1047.5162	3139.5269	3	3139.5269	0.0	104.98	8.5e-10	TELEETTAEAEEEIQALTAHRDEIQRK	F			1
CTRO_HUMAN	Citron Rho-interacting kinase OS=Homo sapiens OX=9606 GN=CIT PE=1 SV=2	6630	238810	1	1047.5357	3139.5852	3	3139.5269	0.0584	65.55	5.0e-6	TELEETTAEAEEEIQALTAHRDEIQRK	F			1
CTRO_HUMAN	Citron Rho-interacting kinase OS=Homo sapiens OX=9606 GN=CIT PE=1 SV=2	6630	238810	1	1077.8471	3230.5194	3	3230.5576	-0.0383	36.44	0.0011	LAANSSLFTQRNMKAQEEMISELRQQK	F	Phospho (ST)	0.000002000000000000000000000.0	1
CTRO_HUMAN	Citron Rho-interacting kinase OS=Homo sapiens OX=9606 GN=CIT PE=1 SV=2	6630	238810	1	663.87	3977.1761	6	3977.1769	-0.0008	34.12	0.0014	RQLTELQLSLQERESQLTALQAARAALESQLRQAK	T			1
CTRO_HUMAN	Citron Rho-interacting kinase OS=Homo sapiens OX=9606 GN=CIT PE=1 SV=2	6630	238810	1	663.87	3977.1762	6	3977.1769	-0.0008	48.19	7.0e-5	RQLTELQLSLQERESQLTALQAARAALESQLRQAK	T			1
CTRO_HUMAN	Citron Rho-interacting kinase OS=Homo sapiens OX=9606 GN=CIT PE=1 SV=2	6630	238810	1	663.87	3977.1762	6	3977.1769	-0.0008	60.62	5.8e-6	RQLTELQLSLQERESQLTALQAARAALESQLRQAK	T			1
CTRO_HUMAN	Citron Rho-interacting kinase OS=Homo sapiens OX=9606 GN=CIT PE=1 SV=2	6630	238810	1	796.4425	3977.1763	5	3977.1769	-0.0006	58.88	3.0e-6	RQLTELQLSLQERESQLTALQAARAALESQLRQAK	T			1
CTRO_HUMAN	Citron Rho-interacting kinase OS=Homo sapiens OX=9606 GN=CIT PE=1 SV=2	6630	238810	1	796.4426	3977.1764	5	3977.1769	-0.0005	66.92	1.4e-6	RQLTELQLSLQERESQLTALQAARAALESQLRQAK	T			1
CTRO_HUMAN	Citron Rho-interacting kinase OS=Homo sapiens OX=9606 GN=CIT PE=1 SV=2	6630	238810	1	995.3015	3977.1768	4	3977.1769	-0.0001	59.61	4.8e-6	RQLTELQLSLQERESQLTALQAARAALESQLRQAK	T			1
CTRO_HUMAN	Citron Rho-interacting kinase OS=Homo sapiens OX=9606 GN=CIT PE=1 SV=2	6630	238810	1	995.3015	3977.1768	4	3977.1769	-0.0001	67.25	1.2e-6	RQLTELQLSLQERESQLTALQAARAALESQLRQAK	T			1
CTRO_HUMAN	Citron Rho-interacting kinase OS=Homo sapiens OX=9606 GN=CIT PE=1 SV=2	6630	238810	1	686.3898	4112.2952	6	4112.293	0.0022	27.59	0.0048	QSRARADQRITESRQVVELAVKEHKAEILALQQALK	E			1
CTRO_HUMAN	Citron Rho-interacting kinase OS=Homo sapiens OX=9606 GN=CIT PE=1 SV=2	6630	238810	1	1068.048	4268.163	4	4268.1542	0.0088	37.73	0.0036	ALLAQEQVSFFEEERNILSRSTSPWIPQLQYAFQDK	N			1
CTRO_HUMAN	Citron Rho-interacting kinase OS=Homo sapiens OX=9606 GN=CIT PE=1 SV=2	6630	238810	1	1081.7949	4323.1507	4	4323.1513	-0.0006	24.1	0.0065	QLDEASGANDEIVQLRSEVDHLRREITEREMQLTSQK	Q			1
CTRO_HUMAN	Citron Rho-interacting kinase OS=Homo sapiens OX=9606 GN=CIT PE=1 SV=2	6630	238810	1	799.7375	4792.3815	6	4792.3803	0.0013	26.82	0.004	ATDHPHPSTPATARQQIAMSAIVRSPEHQPSAMSLLAPPSSRRK	E	Phospho (ST)	0.00000000200000000000000000000000000000000000.0	1
CTRO_HUMAN	Citron Rho-interacting kinase OS=Homo sapiens OX=9606 GN=CIT PE=1 SV=2	6630	238810	1	802.4031	4808.3747	6	4808.3752	-0.0005	21.58	0.01	ATDHPHPSTPATARQQIAMSAIVRSPEHQPSAMSLLAPPSSRRK	E	Oxidation (M); Phospho (ST)	0.00000002000000000010000000000000000000000000.0	1
