# Supplementary material for: PTMselect: optimization of protein modifications discovery by mass spectrometry
Source: Sci Rep. 2019 Mar 12;9:4181. doi: 10.1038/s41598-019-40873-3 (PMC6414543; doi:10.1038/s41598-019-40873-3)
Supplement: Supplementary file 3 — Dataset 1 [file 41598_2019_40873_MOESM3_ESM.zip › supplemental_files/MS_CTRO_data/CTRO_Trypsin.tsv]

prot_acc	prot_desc	prot_score	prot_mass	pep_rank	pep_exp_mz	pep_exp_mr	pep_exp_z	pep_calc_mr	pep_delta	pep_score	pep_expect	pep_seq	pep_res_after	pep_var_mod	pep_var_mod_pos	pep_isbold
CTRO_HUMAN	Citron Rho-interacting kinase OS=Homo sapiens OX=9606 GN=CIT PE=1 SV=2	43480	233339	1	374.1959	746.3772	2	746.381	-0.0038	50.35	0.0015	SVLGDEK	S			1
CTRO_HUMAN	Citron Rho-interacting kinase OS=Homo sapiens OX=9606 GN=CIT PE=1 SV=2	43480	233339	1	374.196	746.3775	2	746.381	-0.0035	34.42	0.0056	SVLGDEK	S			1
CTRO_HUMAN	Citron Rho-interacting kinase OS=Homo sapiens OX=9606 GN=CIT PE=1 SV=2	43480	233339	1	374.1964	746.3782	2	746.381	-0.0028	43.7	0.00065	SVLGDEK	S			1
CTRO_HUMAN	Citron Rho-interacting kinase OS=Homo sapiens OX=9606 GN=CIT PE=1 SV=2	43480	233339	1	374.1966	746.3787	2	746.381	-0.0023	45.38	0.00044	SVLGDEK	S			1
CTRO_HUMAN	Citron Rho-interacting kinase OS=Homo sapiens OX=9606 GN=CIT PE=1 SV=2	43480	233339	1	374.1966	746.3787	2	746.381	-0.0023	45.43	0.00044	SVLGDEK	S			1
CTRO_HUMAN	Citron Rho-interacting kinase OS=Homo sapiens OX=9606 GN=CIT PE=1 SV=2	43480	233339	1	374.1969	746.3793	2	746.381	-0.0018	51.91	9.1e-5	SVLGDEK	S			1
CTRO_HUMAN	Citron Rho-interacting kinase OS=Homo sapiens OX=9606 GN=CIT PE=1 SV=2	43480	233339	1	375.1861	748.3576	2	748.3603	-0.0027	49.88	0.0001	AESLSDK	L			1
CTRO_HUMAN	Citron Rho-interacting kinase OS=Homo sapiens OX=9606 GN=CIT PE=1 SV=2	43480	233339	1	375.1867	748.3589	2	748.3603	-0.0014	56.6	0.00037	AESLSDK	L			1
CTRO_HUMAN	Citron Rho-interacting kinase OS=Homo sapiens OX=9606 GN=CIT PE=1 SV=2	43480	233339	1	375.188	748.3614	2	748.3603	0.0011	36.03	0.0026	AESLSDK	L			1
CTRO_HUMAN	Citron Rho-interacting kinase OS=Homo sapiens OX=9606 GN=CIT PE=1 SV=2	43480	233339	1	404.2136	806.4127	2	806.4174	-0.0046	41.89	0.0016	LAAEEFK	R			1
CTRO_HUMAN	Citron Rho-interacting kinase OS=Homo sapiens OX=9606 GN=CIT PE=1 SV=2	43480	233339	1	404.214	806.4134	2	806.4174	-0.004	48.33	0.00037	LAAEEFK	R			1
CTRO_HUMAN	Citron Rho-interacting kinase OS=Homo sapiens OX=9606 GN=CIT PE=1 SV=2	43480	233339	1	404.2144	806.4143	2	806.4174	-0.0031	45.0	0.00081	LAAEEFK	R			1
CTRO_HUMAN	Citron Rho-interacting kinase OS=Homo sapiens OX=9606 GN=CIT PE=1 SV=2	43480	233339	1	404.2149	806.4153	2	806.4174	-0.0021	38.1	0.004	LAAEEFK	R			1
CTRO_HUMAN	Citron Rho-interacting kinase OS=Homo sapiens OX=9606 GN=CIT PE=1 SV=2	43480	233339	1	404.2149	806.4153	2	806.4174	-0.0021	34.18	0.0098	LAAEEFK	R			1
CTRO_HUMAN	Citron Rho-interacting kinase OS=Homo sapiens OX=9606 GN=CIT PE=1 SV=2	43480	233339	1	410.7142	819.4139	2	819.416	-0.0021	48.33	0.00055	QTMEALK	T			1
CTRO_HUMAN	Citron Rho-interacting kinase OS=Homo sapiens OX=9606 GN=CIT PE=1 SV=2	43480	233339	1	410.7142	819.4139	2	819.416	-0.0021	49.98	0.00038	QTMEALK	T			1
CTRO_HUMAN	Citron Rho-interacting kinase OS=Homo sapiens OX=9606 GN=CIT PE=1 SV=2	43480	233339	1	412.2051	822.3957	2	822.3984	-0.0027	34.79	0.0093	EPSTPHR	Y			1
CTRO_HUMAN	Citron Rho-interacting kinase OS=Homo sapiens OX=9606 GN=CIT PE=1 SV=2	43480	233339	1	412.2051	822.3957	2	822.3984	-0.0027	42.94	0.0014	EPSTPHR	Y			1
CTRO_HUMAN	Citron Rho-interacting kinase OS=Homo sapiens OX=9606 GN=CIT PE=1 SV=2	43480	233339	1	412.2051	822.3957	2	822.3984	-0.0027	36.05	0.007	EPSTPHR	Y			1
CTRO_HUMAN	Citron Rho-interacting kinase OS=Homo sapiens OX=9606 GN=CIT PE=1 SV=2	43480	233339	1	415.7338	829.453	2	829.4545	-0.0015	36.97	0.0089	LLEEQAK	L			1
CTRO_HUMAN	Citron Rho-interacting kinase OS=Homo sapiens OX=9606 GN=CIT PE=1 SV=2	43480	233339	1	418.7109	835.4072	2	835.4109	-0.0037	49.35	0.00043	QTMEALK	T	Oxidation (M)	0.0010000.0	1
CTRO_HUMAN	Citron Rho-interacting kinase OS=Homo sapiens OX=9606 GN=CIT PE=1 SV=2	43480	233339	1	418.7115	835.4085	2	835.4109	-0.0024	38.49	0.0052	QTMEALK	T	Oxidation (M)	0.0010000.0	1
CTRO_HUMAN	Citron Rho-interacting kinase OS=Homo sapiens OX=9606 GN=CIT PE=1 SV=2	43480	233339	1	418.7117	835.4089	2	835.4109	-0.002	46.16	0.00087	QTMEALK	T	Oxidation (M)	0.0010000.0	1
CTRO_HUMAN	Citron Rho-interacting kinase OS=Homo sapiens OX=9606 GN=CIT PE=1 SV=2	43480	233339	1	418.7118	835.4091	2	835.4109	-0.0018	52.3	0.00021	QTMEALK	T	Oxidation (M)	0.0010000.0	1
CTRO_HUMAN	Citron Rho-interacting kinase OS=Homo sapiens OX=9606 GN=CIT PE=1 SV=2	43480	233339	1	418.7118	835.4091	2	835.4109	-0.0018	45.04	0.0011	QTMEALK	T	Oxidation (M)	0.0010000.0	1
CTRO_HUMAN	Citron Rho-interacting kinase OS=Homo sapiens OX=9606 GN=CIT PE=1 SV=2	43480	233339	1	423.6949	845.3752	2	845.378	-0.0028	39.87	0.0018	GQQGWDR	K			1
CTRO_HUMAN	Citron Rho-interacting kinase OS=Homo sapiens OX=9606 GN=CIT PE=1 SV=2	43480	233339	1	423.6949	845.3752	2	845.378	-0.0028	43.16	0.00083	GQQGWDR	K			1
CTRO_HUMAN	Citron Rho-interacting kinase OS=Homo sapiens OX=9606 GN=CIT PE=1 SV=2	43480	233339	1	427.2049	852.3951	2	852.3977	-0.0026	38.79	0.0045	LFEDSSR	G			1
CTRO_HUMAN	Citron Rho-interacting kinase OS=Homo sapiens OX=9606 GN=CIT PE=1 SV=2	43480	233339	1	427.2051	852.3956	2	852.3977	-0.0021	41.46	0.0024	LFEDSSR	G			1
CTRO_HUMAN	Citron Rho-interacting kinase OS=Homo sapiens OX=9606 GN=CIT PE=1 SV=2	43480	233339	1	427.2051	852.3956	2	852.3977	-0.0021	38.9	0.0044	LFEDSSR	G			1
CTRO_HUMAN	Citron Rho-interacting kinase OS=Homo sapiens OX=9606 GN=CIT PE=1 SV=2	43480	233339	1	427.2058	852.3971	2	852.3977	-0.0006	36.33	0.0079	LFEDSSR	G			1
CTRO_HUMAN	Citron Rho-interacting kinase OS=Homo sapiens OX=9606 GN=CIT PE=1 SV=2	43480	233339	1	428.2184	854.4223	2	854.4246	-0.0023	39.97	0.004	SEVDHLR	R			1
CTRO_HUMAN	Citron Rho-interacting kinase OS=Homo sapiens OX=9606 GN=CIT PE=1 SV=2	43480	233339	1	428.2184	854.4223	2	854.4246	-0.0023	64.01	1.6e-5	SEVDHLR	R			1
CTRO_HUMAN	Citron Rho-interacting kinase OS=Homo sapiens OX=9606 GN=CIT PE=1 SV=2	43480	233339	1	429.277	856.5394	2	856.5382	0.0013	43.14	0.0012	LLGNSLLK	L			1
CTRO_HUMAN	Citron Rho-interacting kinase OS=Homo sapiens OX=9606 GN=CIT PE=1 SV=2	43480	233339	1	429.277	856.5394	2	856.5382	0.0013	45.12	0.00078	LLGNSLLK	L			1
CTRO_HUMAN	Citron Rho-interacting kinase OS=Homo sapiens OX=9606 GN=CIT PE=1 SV=2	43480	233339	1	429.277	856.5395	2	856.5382	0.0013	44.44	0.00091	LLGNSLLK	L			1
CTRO_HUMAN	Citron Rho-interacting kinase OS=Homo sapiens OX=9606 GN=CIT PE=1 SV=2	43480	233339	1	430.2467	858.4789	2	858.481	-0.0021	47.52	0.0011	LNDLEKK	H			1
CTRO_HUMAN	Citron Rho-interacting kinase OS=Homo sapiens OX=9606 GN=CIT PE=1 SV=2	43480	233339	1	437.2533	872.492	2	872.4967	-0.0047	41.42	0.0044	LLELETR	L			1
CTRO_HUMAN	Citron Rho-interacting kinase OS=Homo sapiens OX=9606 GN=CIT PE=1 SV=2	43480	233339	1	437.2533	872.492	2	872.4967	-0.0047	40.23	0.0058	LLELETR	L			1
CTRO_HUMAN	Citron Rho-interacting kinase OS=Homo sapiens OX=9606 GN=CIT PE=1 SV=2	43480	233339	1	437.2535	872.4924	2	872.4967	-0.0043	46.52	0.0014	LLELETR	L			1
CTRO_HUMAN	Citron Rho-interacting kinase OS=Homo sapiens OX=9606 GN=CIT PE=1 SV=2	43480	233339	1	437.2535	872.4925	2	872.4967	-0.0042	43.22	0.0029	LLELETR	L			1
CTRO_HUMAN	Citron Rho-interacting kinase OS=Homo sapiens OX=9606 GN=CIT PE=1 SV=2	43480	233339	1	437.2541	872.4936	2	872.4967	-0.0032	40.23	0.0056	LLELETR	L			1
CTRO_HUMAN	Citron Rho-interacting kinase OS=Homo sapiens OX=9606 GN=CIT PE=1 SV=2	43480	233339	1	437.2541	872.4937	2	872.4967	-0.003	50.97	0.00048	LLELETR	L			1
CTRO_HUMAN	Citron Rho-interacting kinase OS=Homo sapiens OX=9606 GN=CIT PE=1 SV=2	43480	233339	1	437.2546	872.4946	2	872.4967	-0.0021	59.89	6.1e-5	LLELETR	L			1
CTRO_HUMAN	Citron Rho-interacting kinase OS=Homo sapiens OX=9606 GN=CIT PE=1 SV=2	43480	233339	1	437.2549	872.4953	2	872.4967	-0.0014	57.38	0.00011	LLELETR	L			1
CTRO_HUMAN	Citron Rho-interacting kinase OS=Homo sapiens OX=9606 GN=CIT PE=1 SV=2	43480	233339	1	437.255	872.4954	2	872.4967	-0.0014	54.56	0.00021	LLELETR	L			1
CTRO_HUMAN	Citron Rho-interacting kinase OS=Homo sapiens OX=9606 GN=CIT PE=1 SV=2	43480	233339	1	437.2555	872.4964	2	872.4967	-0.0003	43.05	0.003	LLELETR	L			1
CTRO_HUMAN	Citron Rho-interacting kinase OS=Homo sapiens OX=9606 GN=CIT PE=1 SV=2	43480	233339	1	437.2611	872.5076	2	872.4967	0.0109	41.23	0.0043	LLELETR	L			1
CTRO_HUMAN	Citron Rho-interacting kinase OS=Homo sapiens OX=9606 GN=CIT PE=1 SV=2	43480	233339	1	443.2729	884.5312	2	884.5331	-0.0019	38.84	0.0036	QVVELAVK	E			1
CTRO_HUMAN	Citron Rho-interacting kinase OS=Homo sapiens OX=9606 GN=CIT PE=1 SV=2	43480	233339	1	443.2731	884.5316	2	884.5331	-0.0015	64.55	9.8e-6	QVVELAVK	E			1
CTRO_HUMAN	Citron Rho-interacting kinase OS=Homo sapiens OX=9606 GN=CIT PE=1 SV=2	43480	233339	1	443.2739	884.5332	2	884.5331	0.0001	58.82	3.7e-5	QVVELAVK	E			1
CTRO_HUMAN	Citron Rho-interacting kinase OS=Homo sapiens OX=9606 GN=CIT PE=1 SV=2	43480	233339	1	443.2739	884.5332	2	884.5331	0.0001	67.33	5.2e-6	QVVELAVK	E			1
CTRO_HUMAN	Citron Rho-interacting kinase OS=Homo sapiens OX=9606 GN=CIT PE=1 SV=2	43480	233339	1	443.2741	884.5336	2	884.5331	0.0005	39.07	0.003	QVVELAVK	E			1
CTRO_HUMAN	Citron Rho-interacting kinase OS=Homo sapiens OX=9606 GN=CIT PE=1 SV=2	43480	233339	1	443.7523	885.49	2	885.492	-0.002	56.63	5.8e-5	TPLSQVNK	V			1
CTRO_HUMAN	Citron Rho-interacting kinase OS=Homo sapiens OX=9606 GN=CIT PE=1 SV=2	43480	233339	1	443.7536	885.4926	2	885.492	0.0007	67.97	9.6e-6	TPLSQVNK	V			1
CTRO_HUMAN	Citron Rho-interacting kinase OS=Homo sapiens OX=9606 GN=CIT PE=1 SV=2	43480	233339	1	444.2448	886.475	2	886.476	-0.001	44.18	0.0019	IQELQEK	L			1
CTRO_HUMAN	Citron Rho-interacting kinase OS=Homo sapiens OX=9606 GN=CIT PE=1 SV=2	43480	233339	1	444.2448	886.475	2	886.476	-0.001	43.48	0.0022	IQELQEK	L			1
CTRO_HUMAN	Citron Rho-interacting kinase OS=Homo sapiens OX=9606 GN=CIT PE=1 SV=2	43480	233339	1	444.2481	886.4816	2	886.4872	-0.0056	37.37	0.01	AALESQLR	Q			1
CTRO_HUMAN	Citron Rho-interacting kinase OS=Homo sapiens OX=9606 GN=CIT PE=1 SV=2	43480	233339	1	444.2501	886.4857	2	886.4872	-0.0015	41.11	0.0044	AALESQLR	Q			1
CTRO_HUMAN	Citron Rho-interacting kinase OS=Homo sapiens OX=9606 GN=CIT PE=1 SV=2	43480	233339	1	444.2504	886.4862	2	886.4872	-0.001	47.14	0.0028	AALESQLR	Q			1
CTRO_HUMAN	Citron Rho-interacting kinase OS=Homo sapiens OX=9606 GN=CIT PE=1 SV=2	43480	233339	1	444.2505	886.4865	2	886.4872	-0.0007	54.86	0.00019	AALESQLR	Q			1
CTRO_HUMAN	Citron Rho-interacting kinase OS=Homo sapiens OX=9606 GN=CIT PE=1 SV=2	43480	233339	1	444.2505	886.4865	2	886.4872	-0.0007	59.52	6.4e-5	AALESQLR	Q			1
CTRO_HUMAN	Citron Rho-interacting kinase OS=Homo sapiens OX=9606 GN=CIT PE=1 SV=2	43480	233339	1	444.251	886.4874	2	886.4872	0.0002	49.51	0.00062	AALESQLR	Q			1
CTRO_HUMAN	Citron Rho-interacting kinase OS=Homo sapiens OX=9606 GN=CIT PE=1 SV=2	43480	233339	1	448.7735	895.5325	2	895.5352	-0.0027	41.36	0.0013	GRLPAGAVR	T			1
CTRO_HUMAN	Citron Rho-interacting kinase OS=Homo sapiens OX=9606 GN=CIT PE=1 SV=2	43480	233339	1	448.7735	895.5325	2	895.5352	-0.0027	38.16	0.0027	GRLPAGAVR	T			1
CTRO_HUMAN	Citron Rho-interacting kinase OS=Homo sapiens OX=9606 GN=CIT PE=1 SV=2	43480	233339	1	454.2404	906.4662	2	906.4811	-0.0149	35.52	0.0023	LVDFGSAAK	M			1
CTRO_HUMAN	Citron Rho-interacting kinase OS=Homo sapiens OX=9606 GN=CIT PE=1 SV=2	43480	233339	1	454.2479	906.4812	2	906.4811	0.0001	30.62	0.0051	LVDFGSAAK	M			1
CTRO_HUMAN	Citron Rho-interacting kinase OS=Homo sapiens OX=9606 GN=CIT PE=1 SV=2	43480	233339	1	454.249	906.4834	2	906.4811	0.0023	52.48	0.00011	LVDFGSAAK	M			1
CTRO_HUMAN	Citron Rho-interacting kinase OS=Homo sapiens OX=9606 GN=CIT PE=1 SV=2	43480	233339	1	454.249	906.4834	2	906.4811	0.0024	48.43	0.00046	LVDFGSAAK	M			1
CTRO_HUMAN	Citron Rho-interacting kinase OS=Homo sapiens OX=9606 GN=CIT PE=1 SV=2	43480	233339	1	454.249	906.4834	2	906.4811	0.0024	33.36	0.0021	LVDFGSAAK	M			1
CTRO_HUMAN	Citron Rho-interacting kinase OS=Homo sapiens OX=9606 GN=CIT PE=1 SV=2	43480	233339	1	454.2491	906.4837	2	906.4811	0.0026	44.27	0.00083	LVDFGSAAK	M			1
CTRO_HUMAN	Citron Rho-interacting kinase OS=Homo sapiens OX=9606 GN=CIT PE=1 SV=2	43480	233339	1	454.2496	906.4846	2	906.4811	0.0035	42.84	0.00057	LVDFGSAAK	M			1
CTRO_HUMAN	Citron Rho-interacting kinase OS=Homo sapiens OX=9606 GN=CIT PE=1 SV=2	43480	233339	1	454.2519	906.4892	2	906.4811	0.0081	26.07	0.0065	LVDFGSAAK	M			1
CTRO_HUMAN	Citron Rho-interacting kinase OS=Homo sapiens OX=9606 GN=CIT PE=1 SV=2	43480	233339	1	459.2596	916.5047	2	916.5052	-0.0004	47.76	0.0011	ALCLVDVK	K			1
CTRO_HUMAN	Citron Rho-interacting kinase OS=Homo sapiens OX=9606 GN=CIT PE=1 SV=2	43480	233339	1	459.7679	917.5213	2	917.5222	-0.0009	38.47	0.006	ADVPYILK	M			1
CTRO_HUMAN	Citron Rho-interacting kinase OS=Homo sapiens OX=9606 GN=CIT PE=1 SV=2	43480	233339	1	459.7682	917.5218	2	917.5222	-0.0004	29.31	0.0085	ADVPYILK	M			1
CTRO_HUMAN	Citron Rho-interacting kinase OS=Homo sapiens OX=9606 GN=CIT PE=1 SV=2	43480	233339	1	459.7683	917.522	2	917.5222	-0.0002	33.53	0.009	ADVPYILK	M			1
CTRO_HUMAN	Citron Rho-interacting kinase OS=Homo sapiens OX=9606 GN=CIT PE=1 SV=2	43480	233339	1	459.7691	917.5236	2	917.5222	0.0014	44.34	0.00084	ADVPYILK	M			1
CTRO_HUMAN	Citron Rho-interacting kinase OS=Homo sapiens OX=9606 GN=CIT PE=1 SV=2	43480	233339	1	459.7691	917.5236	2	917.5222	0.0014	44.15	0.00095	ADVPYILK	M			1
CTRO_HUMAN	Citron Rho-interacting kinase OS=Homo sapiens OX=9606 GN=CIT PE=1 SV=2	43480	233339	1	462.6981	923.3816	2	923.3841	-0.0025	41.88	0.0014	MEQEMTR	L			1
CTRO_HUMAN	Citron Rho-interacting kinase OS=Homo sapiens OX=9606 GN=CIT PE=1 SV=2	43480	233339	1	470.6951	939.3756	2	939.379	-0.0034	33.47	0.01	MEQEMTR	L	Oxidation (M)	0.0000100.0	1
CTRO_HUMAN	Citron Rho-interacting kinase OS=Homo sapiens OX=9606 GN=CIT PE=1 SV=2	43480	233339	1	470.6951	939.3756	2	939.379	-0.0034	41.54	0.0016	MEQEMTR	L	Oxidation (M)	0.0000100.0	1
CTRO_HUMAN	Citron Rho-interacting kinase OS=Homo sapiens OX=9606 GN=CIT PE=1 SV=2	43480	233339	1	470.6956	939.3766	2	939.379	-0.0024	45.02	0.00054	MEQEMTR	L	Oxidation (M)	0.1000000.0	1
CTRO_HUMAN	Citron Rho-interacting kinase OS=Homo sapiens OX=9606 GN=CIT PE=1 SV=2	43480	233339	1	470.6956	939.3767	2	939.379	-0.0023	46.5	0.00055	MEQEMTR	L	Oxidation (M)	0.1000000.0	1
CTRO_HUMAN	Citron Rho-interacting kinase OS=Homo sapiens OX=9606 GN=CIT PE=1 SV=2	43480	233339	1	472.2627	942.5109	2	942.5134	-0.0025	47.77	0.0007	INAEQQLK	I			1
CTRO_HUMAN	Citron Rho-interacting kinase OS=Homo sapiens OX=9606 GN=CIT PE=1 SV=2	43480	233339	1	473.2229	944.4312	2	944.4313	-0.0001	41.94	0.0033	FYEIDMK	Q			1
CTRO_HUMAN	Citron Rho-interacting kinase OS=Homo sapiens OX=9606 GN=CIT PE=1 SV=2	43480	233339	1	473.2229	944.4313	2	944.4313	0.0	35.76	0.005	FYEIDMK	Q			1
CTRO_HUMAN	Citron Rho-interacting kinase OS=Homo sapiens OX=9606 GN=CIT PE=1 SV=2	43480	233339	1	474.2811	946.5477	2	946.5488	-0.001	36.36	0.0028	LIDFLQAK	M			1
CTRO_HUMAN	Citron Rho-interacting kinase OS=Homo sapiens OX=9606 GN=CIT PE=1 SV=2	43480	233339	1	474.2814	946.5482	2	946.5488	-0.0005	34.05	0.0045	LIDFLQAK	M			1
CTRO_HUMAN	Citron Rho-interacting kinase OS=Homo sapiens OX=9606 GN=CIT PE=1 SV=2	43480	233339	1	474.2817	946.5488	2	946.5488	0.0	36.12	0.0077	LIDFLQAK	M			1
CTRO_HUMAN	Citron Rho-interacting kinase OS=Homo sapiens OX=9606 GN=CIT PE=1 SV=2	43480	233339	1	474.2817	946.5489	2	946.5488	0.0001	35.18	0.0046	LIDFLQAK	M			1
CTRO_HUMAN	Citron Rho-interacting kinase OS=Homo sapiens OX=9606 GN=CIT PE=1 SV=2	43480	233339	1	474.2818	946.5491	2	946.5488	0.0003	28.08	0.0023	LIDFLQAK	M			1
CTRO_HUMAN	Citron Rho-interacting kinase OS=Homo sapiens OX=9606 GN=CIT PE=1 SV=2	43480	233339	1	474.282	946.5494	2	946.5488	0.0006	47.64	0.0001	LIDFLQAK	M			1
CTRO_HUMAN	Citron Rho-interacting kinase OS=Homo sapiens OX=9606 GN=CIT PE=1 SV=2	43480	233339	1	474.2821	946.5497	2	946.5488	0.001	37.61	0.0011	LIDFLQAK	M			1
CTRO_HUMAN	Citron Rho-interacting kinase OS=Homo sapiens OX=9606 GN=CIT PE=1 SV=2	43480	233339	1	474.2823	946.5501	2	946.5488	0.0013	43.18	0.0003	LIDFLQAK	M			1
CTRO_HUMAN	Citron Rho-interacting kinase OS=Homo sapiens OX=9606 GN=CIT PE=1 SV=2	43480	233339	1	474.2823	946.5501	2	946.5488	0.0014	35.57	0.0046	LIDFLQAK	M			1
CTRO_HUMAN	Citron Rho-interacting kinase OS=Homo sapiens OX=9606 GN=CIT PE=1 SV=2	43480	233339	1	474.2824	946.5502	2	946.5488	0.0015	31.61	0.0076	LIDFLQAK	M			1
CTRO_HUMAN	Citron Rho-interacting kinase OS=Homo sapiens OX=9606 GN=CIT PE=1 SV=2	43480	233339	1	474.2824	946.5502	2	946.5488	0.0015	40.29	0.0019	LIDFLQAK	M			1
CTRO_HUMAN	Citron Rho-interacting kinase OS=Homo sapiens OX=9606 GN=CIT PE=1 SV=2	43480	233339	1	474.2825	946.5505	2	946.5488	0.0017	50.23	4.8e-5	LIDFLQAK	M			1
CTRO_HUMAN	Citron Rho-interacting kinase OS=Homo sapiens OX=9606 GN=CIT PE=1 SV=2	43480	233339	1	474.2826	946.5506	2	946.5488	0.0018	47.26	0.00015	LIDFLQAK	M			1
CTRO_HUMAN	Citron Rho-interacting kinase OS=Homo sapiens OX=9606 GN=CIT PE=1 SV=2	43480	233339	1	474.2826	946.5506	2	946.5488	0.0018	49.65	0.00019	LIDFLQAK	M			1
CTRO_HUMAN	Citron Rho-interacting kinase OS=Homo sapiens OX=9606 GN=CIT PE=1 SV=2	43480	233339	1	474.283	946.5514	2	946.5488	0.0027	38.28	0.00081	LIDFLQAK	M			1
CTRO_HUMAN	Citron Rho-interacting kinase OS=Homo sapiens OX=9606 GN=CIT PE=1 SV=2	43480	233339	1	474.2831	946.5516	2	946.5488	0.0028	24.47	0.0051	LIDFLQAK	M			1
CTRO_HUMAN	Citron Rho-interacting kinase OS=Homo sapiens OX=9606 GN=CIT PE=1 SV=2	43480	233339	1	475.7476	949.4807	2	949.4804	0.0004	41.52	0.0018	FNVGLNMR	A			1
CTRO_HUMAN	Citron Rho-interacting kinase OS=Homo sapiens OX=9606 GN=CIT PE=1 SV=2	43480	233339	1	475.7477	949.4808	2	949.4804	0.0004	45.25	0.0013	FNVGLNMR	A			1
CTRO_HUMAN	Citron Rho-interacting kinase OS=Homo sapiens OX=9606 GN=CIT PE=1 SV=2	43480	233339	1	478.6924	955.3703	2	955.3739	-0.0036	38.77	0.003	MEQEMTR	L	2 Oxidation (M)	0.1000100.0	1
CTRO_HUMAN	Citron Rho-interacting kinase OS=Homo sapiens OX=9606 GN=CIT PE=1 SV=2	43480	233339	1	478.6927	955.3708	2	955.3739	-0.0031	41.82	0.0016	MEQEMTR	L	2 Oxidation (M)	0.1000100.0	1
CTRO_HUMAN	Citron Rho-interacting kinase OS=Homo sapiens OX=9606 GN=CIT PE=1 SV=2	43480	233339	1	478.6929	955.3713	2	955.3739	-0.0026	33.95	0.0098	MEQEMTR	L	2 Oxidation (M)	0.1000100.0	1
CTRO_HUMAN	Citron Rho-interacting kinase OS=Homo sapiens OX=9606 GN=CIT PE=1 SV=2	43480	233339	1	478.6941	955.3736	2	955.3739	-0.0003	38.15	0.0067	MEQEMTR	L	2 Oxidation (M)	0.1000100.0	1
CTRO_HUMAN	Citron Rho-interacting kinase OS=Homo sapiens OX=9606 GN=CIT PE=1 SV=2	43480	233339	1	479.2884	956.5623	2	956.5655	-0.0032	48.17	0.00057	VLDNQIKK	D			1
CTRO_HUMAN	Citron Rho-interacting kinase OS=Homo sapiens OX=9606 GN=CIT PE=1 SV=2	43480	233339	1	481.2194	960.4242	2	960.4263	-0.0021	38.52	0.0071	FYEIDMK	Q	Oxidation (M)	0.0000010.0	1
CTRO_HUMAN	Citron Rho-interacting kinase OS=Homo sapiens OX=9606 GN=CIT PE=1 SV=2	43480	233339	1	481.2198	960.4251	2	960.4263	-0.0011	41.63	0.0035	FYEIDMK	Q	Oxidation (M)	0.0000010.0	1
CTRO_HUMAN	Citron Rho-interacting kinase OS=Homo sapiens OX=9606 GN=CIT PE=1 SV=2	43480	233339	1	481.724	961.4334	2	961.4352	-0.0018	47.93	0.00038	ELQDSQDK	C			1
CTRO_HUMAN	Citron Rho-interacting kinase OS=Homo sapiens OX=9606 GN=CIT PE=1 SV=2	43480	233339	1	481.7241	961.4337	2	961.4352	-0.0016	30.01	0.0093	ELQDSQDK	C			1
CTRO_HUMAN	Citron Rho-interacting kinase OS=Homo sapiens OX=9606 GN=CIT PE=1 SV=2	43480	233339	1	481.7241	961.4337	2	961.4352	-0.0016	42.15	0.003	ELQDSQDK	C			1
CTRO_HUMAN	Citron Rho-interacting kinase OS=Homo sapiens OX=9606 GN=CIT PE=1 SV=2	43480	233339	1	481.7241	961.4337	2	961.4352	-0.0016	57.01	9.7e-5	ELQDSQDK	C			1
CTRO_HUMAN	Citron Rho-interacting kinase OS=Homo sapiens OX=9606 GN=CIT PE=1 SV=2	43480	233339	1	482.2654	962.5162	2	962.5185	-0.0023	50.64	0.00044	LAAEEFKR	K			1
CTRO_HUMAN	Citron Rho-interacting kinase OS=Homo sapiens OX=9606 GN=CIT PE=1 SV=2	43480	233339	1	482.266	962.5174	2	962.5185	-0.0011	47.21	0.00094	LAAEEFKR	K			1
CTRO_HUMAN	Citron Rho-interacting kinase OS=Homo sapiens OX=9606 GN=CIT PE=1 SV=2	43480	233339	1	482.266	962.5174	2	962.5185	-0.0011	58.59	6.8e-5	LAAEEFKR	K			1
CTRO_HUMAN	Citron Rho-interacting kinase OS=Homo sapiens OX=9606 GN=CIT PE=1 SV=2	43480	233339	1	482.741	963.4674	2	963.4695	-0.0021	38.32	0.0042	EMQLTSQK	Q			1
CTRO_HUMAN	Citron Rho-interacting kinase OS=Homo sapiens OX=9606 GN=CIT PE=1 SV=2	43480	233339	1	482.741	963.4674	2	963.4695	-0.0021	41.8	0.0038	EMQLTSQK	Q			1
CTRO_HUMAN	Citron Rho-interacting kinase OS=Homo sapiens OX=9606 GN=CIT PE=1 SV=2	43480	233339	1	482.7416	963.4686	2	963.4695	-0.0009	35.97	0.0039	EMQLTSQK	Q			1
CTRO_HUMAN	Citron Rho-interacting kinase OS=Homo sapiens OX=9606 GN=CIT PE=1 SV=2	43480	233339	1	483.7415	965.4685	2	965.4753	-0.0068	37.13	0.0051	FNVGLNMR	A	Oxidation (M)	0.00000010.0	1
CTRO_HUMAN	Citron Rho-interacting kinase OS=Homo sapiens OX=9606 GN=CIT PE=1 SV=2	43480	233339	1	483.7444	965.4743	2	965.4753	-0.001	42.58	0.0032	FNVGLNMR	A	Oxidation (M)	0.00000010.0	1
CTRO_HUMAN	Citron Rho-interacting kinase OS=Homo sapiens OX=9606 GN=CIT PE=1 SV=2	43480	233339	1	483.7449	965.4753	2	965.4753	0.0	44.07	0.00091	FNVGLNMR	A	Oxidation (M)	0.00000010.0	1
CTRO_HUMAN	Citron Rho-interacting kinase OS=Homo sapiens OX=9606 GN=CIT PE=1 SV=2	43480	233339	1	483.7449	965.4753	2	965.4753	0.0001	44.05	0.0023	FNVGLNMR	A	Oxidation (M)	0.00000010.0	1
CTRO_HUMAN	Citron Rho-interacting kinase OS=Homo sapiens OX=9606 GN=CIT PE=1 SV=2	43480	233339	1	483.7449	965.4753	2	965.4753	0.0001	52.29	0.00035	FNVGLNMR	A	Oxidation (M)	0.00000010.0	1
CTRO_HUMAN	Citron Rho-interacting kinase OS=Homo sapiens OX=9606 GN=CIT PE=1 SV=2	43480	233339	1	483.7744	965.5342	2	965.5334	0.0007	37.91	0.0025	LNLFFQGK	P			1
CTRO_HUMAN	Citron Rho-interacting kinase OS=Homo sapiens OX=9606 GN=CIT PE=1 SV=2	43480	233339	1	490.73	979.4455	2	979.4467	-0.0011	69.54	5.0e-6	AMINAMDSK	I			1
CTRO_HUMAN	Citron Rho-interacting kinase OS=Homo sapiens OX=9606 GN=CIT PE=1 SV=2	43480	233339	1	490.7304	979.4462	2	979.4467	-0.0004	34.58	0.0028	AMINAMDSK	I			1
CTRO_HUMAN	Citron Rho-interacting kinase OS=Homo sapiens OX=9606 GN=CIT PE=1 SV=2	43480	233339	1	490.7384	979.4623	2	979.4644	-0.0022	47.59	0.00042	EMQLTSQK	Q	Oxidation (M)	0.01000000.0	1
CTRO_HUMAN	Citron Rho-interacting kinase OS=Homo sapiens OX=9606 GN=CIT PE=1 SV=2	43480	233339	1	490.7387	979.4628	2	979.4644	-0.0016	40.27	0.0016	EMQLTSQK	Q	Oxidation (M)	0.01000000.0	1
CTRO_HUMAN	Citron Rho-interacting kinase OS=Homo sapiens OX=9606 GN=CIT PE=1 SV=2	43480	233339	1	490.7387	979.4628	2	979.4644	-0.0016	50.54	0.00045	EMQLTSQK	Q	Oxidation (M)	0.01000000.0	1
CTRO_HUMAN	Citron Rho-interacting kinase OS=Homo sapiens OX=9606 GN=CIT PE=1 SV=2	43480	233339	1	490.7388	979.463	2	979.4644	-0.0015	36.01	0.0035	EMQLTSQK	Q	Oxidation (M)	0.01000000.0	1
CTRO_HUMAN	Citron Rho-interacting kinase OS=Homo sapiens OX=9606 GN=CIT PE=1 SV=2	43480	233339	1	498.7233	995.4321	2	995.4416	-0.0094	29.16	0.0095	AMINAMDSK	I	Oxidation (M)	0.010000000.0	1
CTRO_HUMAN	Citron Rho-interacting kinase OS=Homo sapiens OX=9606 GN=CIT PE=1 SV=2	43480	233339	1	498.7269	995.4392	2	995.4416	-0.0024	65.17	6.0e-6	AMINAMDSK	I	Oxidation (M)	0.000001000.0	1
CTRO_HUMAN	Citron Rho-interacting kinase OS=Homo sapiens OX=9606 GN=CIT PE=1 SV=2	43480	233339	1	498.7269	995.4392	2	995.4416	-0.0024	54.55	3.3e-5	AMINAMDSK	I	Oxidation (M)	0.000001000.0	1
CTRO_HUMAN	Citron Rho-interacting kinase OS=Homo sapiens OX=9606 GN=CIT PE=1 SV=2	43480	233339	1	498.7269	995.4392	2	995.4416	-0.0024	55.61	3.0e-5	AMINAMDSK	I	Oxidation (M)	0.010000000.0	1
CTRO_HUMAN	Citron Rho-interacting kinase OS=Homo sapiens OX=9606 GN=CIT PE=1 SV=2	43480	233339	1	498.7269	995.4392	2	995.4416	-0.0024	61.93	1.9e-5	AMINAMDSK	I	Oxidation (M)	0.010000000.0	1
CTRO_HUMAN	Citron Rho-interacting kinase OS=Homo sapiens OX=9606 GN=CIT PE=1 SV=2	43480	233339	1	498.7273	995.44	2	995.4416	-0.0016	39.22	0.0025	AMINAMDSK	I	Oxidation (M)	0.000001000.0	1
CTRO_HUMAN	Citron Rho-interacting kinase OS=Homo sapiens OX=9606 GN=CIT PE=1 SV=2	43480	233339	1	498.7277	995.4408	2	995.4416	-0.0007	33.93	0.0092	AMINAMDSK	I	Oxidation (M)	0.010000000.0	1
CTRO_HUMAN	Citron Rho-interacting kinase OS=Homo sapiens OX=9606 GN=CIT PE=1 SV=2	43480	233339	1	501.746	1001.4774	2	1001.4791	-0.0017	35.09	0.0085	RGQQGWDR	K			1
CTRO_HUMAN	Citron Rho-interacting kinase OS=Homo sapiens OX=9606 GN=CIT PE=1 SV=2	43480	233339	1	501.7761	1001.5376	2	1001.5393	-0.0017	59.67	4.0e-5	IVELSEANK	L			1
CTRO_HUMAN	Citron Rho-interacting kinase OS=Homo sapiens OX=9606 GN=CIT PE=1 SV=2	43480	233339	1	501.7762	1001.5379	2	1001.5393	-0.0014	35.95	0.0008	IVELSEANK	L			1
CTRO_HUMAN	Citron Rho-interacting kinase OS=Homo sapiens OX=9606 GN=CIT PE=1 SV=2	43480	233339	1	501.7763	1001.538	2	1001.5393	-0.0012	24.26	0.0053	IVELSEANK	L			1
CTRO_HUMAN	Citron Rho-interacting kinase OS=Homo sapiens OX=9606 GN=CIT PE=1 SV=2	43480	233339	1	501.7766	1001.5387	2	1001.5393	-0.0005	62.75	6.6e-6	IVELSEANK	L			1
CTRO_HUMAN	Citron Rho-interacting kinase OS=Homo sapiens OX=9606 GN=CIT PE=1 SV=2	43480	233339	1	501.7773	1001.54	2	1001.5393	0.0007	66.12	2.4e-6	IVELSEANK	L			1
CTRO_HUMAN	Citron Rho-interacting kinase OS=Homo sapiens OX=9606 GN=CIT PE=1 SV=2	43480	233339	1	501.7773	1001.54	2	1001.5393	0.0007	63.12	1.4e-5	IVELSEANK	L			1
CTRO_HUMAN	Citron Rho-interacting kinase OS=Homo sapiens OX=9606 GN=CIT PE=1 SV=2	43480	233339	1	501.7778	1001.541	2	1001.5393	0.0017	23.24	0.01	IVELSEANK	L			1
CTRO_HUMAN	Citron Rho-interacting kinase OS=Homo sapiens OX=9606 GN=CIT PE=1 SV=2	43480	233339	1	501.7782	1001.5418	2	1001.5393	0.0025	28.99	0.0033	IVELSEANK	L			1
CTRO_HUMAN	Citron Rho-interacting kinase OS=Homo sapiens OX=9606 GN=CIT PE=1 SV=2	43480	233339	1	501.7783	1001.542	2	1001.5393	0.0027	29.83	0.0025	IVELSEANK	L			1
CTRO_HUMAN	Citron Rho-interacting kinase OS=Homo sapiens OX=9606 GN=CIT PE=1 SV=2	43480	233339	1	501.7792	1001.5439	2	1001.5393	0.0046	32.35	0.0096	IVELSEANK	L			1
CTRO_HUMAN	Citron Rho-interacting kinase OS=Homo sapiens OX=9606 GN=CIT PE=1 SV=2	43480	233339	1	502.2853	1002.5561	2	1001.5393	1.0168	32.44	0.0017	IVELSEANK	L			1
CTRO_HUMAN	Citron Rho-interacting kinase OS=Homo sapiens OX=9606 GN=CIT PE=1 SV=2	43480	233339	1	504.7216	1007.4286	2	1007.4308	-0.0022	52.16	6.6e-5	HEEEAHEK	G			1
CTRO_HUMAN	Citron Rho-interacting kinase OS=Homo sapiens OX=9606 GN=CIT PE=1 SV=2	43480	233339	1	506.7239	1011.4332	2	1011.4365	-0.0033	25.54	0.0077	AMINAMDSK	I	2 Oxidation (M)	0.010001000.0	1
CTRO_HUMAN	Citron Rho-interacting kinase OS=Homo sapiens OX=9606 GN=CIT PE=1 SV=2	43480	233339	1	506.7239	1011.4332	2	1011.4365	-0.0033	51.18	5.0e-5	AMINAMDSK	I	2 Oxidation (M)	0.010001000.0	1
CTRO_HUMAN	Citron Rho-interacting kinase OS=Homo sapiens OX=9606 GN=CIT PE=1 SV=2	43480	233339	1	506.7239	1011.4332	2	1011.4365	-0.0033	53.3	0.0001	AMINAMDSK	I	2 Oxidation (M)	0.010001000.0	1
CTRO_HUMAN	Citron Rho-interacting kinase OS=Homo sapiens OX=9606 GN=CIT PE=1 SV=2	43480	233339	1	506.724	1011.4334	2	1011.4365	-0.0031	29.83	0.0069	AMINAMDSK	I	2 Oxidation (M)	0.010001000.0	1
CTRO_HUMAN	Citron Rho-interacting kinase OS=Homo sapiens OX=9606 GN=CIT PE=1 SV=2	43480	233339	1	506.724	1011.4335	2	1011.4365	-0.003	51.48	0.00016	AMINAMDSK	I	2 Oxidation (M)	0.010001000.0	1
CTRO_HUMAN	Citron Rho-interacting kinase OS=Homo sapiens OX=9606 GN=CIT PE=1 SV=2	43480	233339	1	506.7243	1011.434	2	1011.4365	-0.0025	35.77	0.0016	AMINAMDSK	I	2 Oxidation (M)	0.010001000.0	1
CTRO_HUMAN	Citron Rho-interacting kinase OS=Homo sapiens OX=9606 GN=CIT PE=1 SV=2	43480	233339	1	506.7244	1011.4342	2	1011.4365	-0.0023	57.0	1.6e-5	AMINAMDSK	I	2 Oxidation (M)	0.010001000.0	1
CTRO_HUMAN	Citron Rho-interacting kinase OS=Homo sapiens OX=9606 GN=CIT PE=1 SV=2	43480	233339	1	506.7245	1011.4344	2	1011.4365	-0.0021	44.29	0.00052	AMINAMDSK	I	2 Oxidation (M)	0.010001000.0	1
CTRO_HUMAN	Citron Rho-interacting kinase OS=Homo sapiens OX=9606 GN=CIT PE=1 SV=2	43480	233339	1	506.7245	1011.4344	2	1011.4365	-0.0021	39.42	0.00061	AMINAMDSK	I	2 Oxidation (M)	0.010001000.0	1
CTRO_HUMAN	Citron Rho-interacting kinase OS=Homo sapiens OX=9606 GN=CIT PE=1 SV=2	43480	233339	1	506.7256	1011.4366	2	1011.4365	0.0001	27.88	0.0056	AMINAMDSK	I	2 Oxidation (M)	0.010001000.0	1
CTRO_HUMAN	Citron Rho-interacting kinase OS=Homo sapiens OX=9606 GN=CIT PE=1 SV=2	43480	233339	1	506.7314	1011.4482	2	1011.4365	0.0117	28.59	0.0071	AMINAMDSK	I	2 Oxidation (M)	0.010001000.0	1
CTRO_HUMAN	Citron Rho-interacting kinase OS=Homo sapiens OX=9606 GN=CIT PE=1 SV=2	43480	233339	1	507.2181	1012.4217	2	1011.4365	0.9852	37.86	0.0047	AMINAMDSK	I	2 Oxidation (M)	0.010001000.0	1
CTRO_HUMAN	Citron Rho-interacting kinase OS=Homo sapiens OX=9606 GN=CIT PE=1 SV=2	43480	233339	1	507.2187	1012.4229	2	1011.4365	0.9864	42.88	0.00035	AMINAMDSK	I	2 Oxidation (M)	0.010001000.0	1
CTRO_HUMAN	Citron Rho-interacting kinase OS=Homo sapiens OX=9606 GN=CIT PE=1 SV=2	43480	233339	1	507.2249	1012.4352	2	1011.4365	0.9987	30.42	0.0029	AMINAMDSK	I	2 Oxidation (M)	0.010001000.0	1
CTRO_HUMAN	Citron Rho-interacting kinase OS=Homo sapiens OX=9606 GN=CIT PE=1 SV=2	43480	233339	1	508.7827	1015.5509	2	1015.5549	-0.004	52.18	0.00035	KLEEQLEK	I			1
CTRO_HUMAN	Citron Rho-interacting kinase OS=Homo sapiens OX=9606 GN=CIT PE=1 SV=2	43480	233339	1	508.7841	1015.5537	2	1015.5549	-0.0013	50.44	0.00051	KLEEQLEK	I			1
CTRO_HUMAN	Citron Rho-interacting kinase OS=Homo sapiens OX=9606 GN=CIT PE=1 SV=2	43480	233339	1	508.7846	1015.5547	2	1015.5549	-0.0003	51.17	0.00047	KLEEQLEK	I			1
CTRO_HUMAN	Citron Rho-interacting kinase OS=Homo sapiens OX=9606 GN=CIT PE=1 SV=2	43480	233339	1	508.7847	1015.5549	2	1015.5549	-0.0001	62.75	3.3e-5	KLEEQLEK	I			1
CTRO_HUMAN	Citron Rho-interacting kinase OS=Homo sapiens OX=9606 GN=CIT PE=1 SV=2	43480	233339	1	516.2789	1030.5433	2	1030.5481	-0.0047	59.56	0.00021	LLMIAGEER	A			1
CTRO_HUMAN	Citron Rho-interacting kinase OS=Homo sapiens OX=9606 GN=CIT PE=1 SV=2	43480	233339	1	516.2805	1030.5465	2	1030.5481	-0.0015	37.58	0.0016	LLMIAGEER	A			1
CTRO_HUMAN	Citron Rho-interacting kinase OS=Homo sapiens OX=9606 GN=CIT PE=1 SV=2	43480	233339	1	516.2809	1030.5472	2	1030.5481	-0.0009	34.25	0.0032	LLMIAGEER	A			1
CTRO_HUMAN	Citron Rho-interacting kinase OS=Homo sapiens OX=9606 GN=CIT PE=1 SV=2	43480	233339	1	516.2812	1030.5478	2	1030.5481	-0.0003	25.54	0.0072	LLMIAGEER	A			1
CTRO_HUMAN	Citron Rho-interacting kinase OS=Homo sapiens OX=9606 GN=CIT PE=1 SV=2	43480	233339	1	516.2813	1030.5481	2	1030.5481	-0.0	58.51	4.9e-5	LLMIAGEER	A			1
CTRO_HUMAN	Citron Rho-interacting kinase OS=Homo sapiens OX=9606 GN=CIT PE=1 SV=2	43480	233339	1	516.2814	1030.5483	2	1030.5481	0.0002	51.73	0.00012	LLMIAGEER	A			1
CTRO_HUMAN	Citron Rho-interacting kinase OS=Homo sapiens OX=9606 GN=CIT PE=1 SV=2	43480	233339	1	516.2814	1030.5483	2	1030.5481	0.0002	63.91	2.7e-5	LLMIAGEER	A			1
CTRO_HUMAN	Citron Rho-interacting kinase OS=Homo sapiens OX=9606 GN=CIT PE=1 SV=2	43480	233339	1	516.2815	1030.5484	2	1030.5481	0.0004	65.15	1.9e-5	LLMIAGEER	A			1
CTRO_HUMAN	Citron Rho-interacting kinase OS=Homo sapiens OX=9606 GN=CIT PE=1 SV=2	43480	233339	1	516.2829	1030.5513	2	1030.5481	0.0032	40.75	0.0028	LLMIAGEER	A			1
CTRO_HUMAN	Citron Rho-interacting kinase OS=Homo sapiens OX=9606 GN=CIT PE=1 SV=2	43480	233339	1	516.2838	1030.553	2	1030.5481	0.0049	60.93	2.5e-5	LLMIAGEER	A			1
CTRO_HUMAN	Citron Rho-interacting kinase OS=Homo sapiens OX=9606 GN=CIT PE=1 SV=2	43480	233339	1	516.7827	1031.5508	2	1030.5481	1.0027	28.04	0.0052	LLMIAGEER	A			1
CTRO_HUMAN	Citron Rho-interacting kinase OS=Homo sapiens OX=9606 GN=CIT PE=1 SV=2	43480	233339	1	518.8051	1035.5957	2	1035.5964	-0.0007	46.9	0.00079	KYIVLEGSK	V			1
CTRO_HUMAN	Citron Rho-interacting kinase OS=Homo sapiens OX=9606 GN=CIT PE=1 SV=2	43480	233339	1	518.8055	1035.5964	2	1035.5964	-0.0	64.82	7.2e-6	KYIVLEGSK	V			1
CTRO_HUMAN	Citron Rho-interacting kinase OS=Homo sapiens OX=9606 GN=CIT PE=1 SV=2	43480	233339	1	518.8055	1035.5964	2	1035.5964	-0.0	59.12	3.2e-5	KYIVLEGSK	V			1
CTRO_HUMAN	Citron Rho-interacting kinase OS=Homo sapiens OX=9606 GN=CIT PE=1 SV=2	43480	233339	1	518.8055	1035.5965	2	1035.5964	0.0001	46.43	0.00037	KYIVLEGSK	V			1
CTRO_HUMAN	Citron Rho-interacting kinase OS=Homo sapiens OX=9606 GN=CIT PE=1 SV=2	43480	233339	1	523.3072	1044.5999	2	1044.6001	-0.0002	49.43	0.00021	ALCLVDVKK	V			1
CTRO_HUMAN	Citron Rho-interacting kinase OS=Homo sapiens OX=9606 GN=CIT PE=1 SV=2	43480	233339	1	524.2724	1046.5302	2	1046.543	-0.0128	40.22	0.0017	LLMIAGEER	A	Oxidation (M)	0.001000000.0	1
CTRO_HUMAN	Citron Rho-interacting kinase OS=Homo sapiens OX=9606 GN=CIT PE=1 SV=2	43480	233339	1	524.2758	1046.5371	2	1046.543	-0.0059	50.34	0.00021	LLMIAGEER	A	Oxidation (M)	0.001000000.0	1
CTRO_HUMAN	Citron Rho-interacting kinase OS=Homo sapiens OX=9606 GN=CIT PE=1 SV=2	43480	233339	1	524.2781	1046.5417	2	1046.543	-0.0013	58.29	8.4e-5	LLMIAGEER	A	Oxidation (M)	0.001000000.0	1
CTRO_HUMAN	Citron Rho-interacting kinase OS=Homo sapiens OX=9606 GN=CIT PE=1 SV=2	43480	233339	1	524.2785	1046.5424	2	1046.543	-0.0006	60.73	5.4e-5	LLMIAGEER	A	Oxidation (M)	0.001000000.0	1
CTRO_HUMAN	Citron Rho-interacting kinase OS=Homo sapiens OX=9606 GN=CIT PE=1 SV=2	43480	233339	1	524.2787	1046.5429	2	1046.543	-0.0001	60.58	6.0e-5	LLMIAGEER	A	Oxidation (M)	0.001000000.0	1
CTRO_HUMAN	Citron Rho-interacting kinase OS=Homo sapiens OX=9606 GN=CIT PE=1 SV=2	43480	233339	1	524.2788	1046.543	2	1046.543	-0.0	45.89	0.0011	LLMIAGEER	A	Oxidation (M)	0.001000000.0	1
CTRO_HUMAN	Citron Rho-interacting kinase OS=Homo sapiens OX=9606 GN=CIT PE=1 SV=2	43480	233339	1	524.2789	1046.5432	2	1046.543	0.0002	54.79	0.00018	LLMIAGEER	A	Oxidation (M)	0.001000000.0	1
CTRO_HUMAN	Citron Rho-interacting kinase OS=Homo sapiens OX=9606 GN=CIT PE=1 SV=2	43480	233339	1	524.279	1046.5434	2	1046.543	0.0004	29.44	0.0056	LLMIAGEER	A	Oxidation (M)	0.001000000.0	1
CTRO_HUMAN	Citron Rho-interacting kinase OS=Homo sapiens OX=9606 GN=CIT PE=1 SV=2	43480	233339	1	524.279	1046.5435	2	1046.543	0.0005	51.42	0.0002	LLMIAGEER	A	Oxidation (M)	0.001000000.0	1
CTRO_HUMAN	Citron Rho-interacting kinase OS=Homo sapiens OX=9606 GN=CIT PE=1 SV=2	43480	233339	1	524.2792	1046.5438	2	1046.543	0.0008	63.56	2.9e-5	LLMIAGEER	A	Oxidation (M)	0.001000000.0	1
CTRO_HUMAN	Citron Rho-interacting kinase OS=Homo sapiens OX=9606 GN=CIT PE=1 SV=2	43480	233339	1	524.2792	1046.5438	2	1046.543	0.0008	52.4	0.00038	LLMIAGEER	A	Oxidation (M)	0.001000000.0	1
CTRO_HUMAN	Citron Rho-interacting kinase OS=Homo sapiens OX=9606 GN=CIT PE=1 SV=2	43480	233339	1	524.2795	1046.5444	2	1046.543	0.0014	53.43	0.0002	LLMIAGEER	A	Oxidation (M)	0.001000000.0	1
CTRO_HUMAN	Citron Rho-interacting kinase OS=Homo sapiens OX=9606 GN=CIT PE=1 SV=2	43480	233339	1	524.2801	1046.5457	2	1046.543	0.0027	39.2	0.0055	LLMIAGEER	A	Oxidation (M)	0.001000000.0	1
CTRO_HUMAN	Citron Rho-interacting kinase OS=Homo sapiens OX=9606 GN=CIT PE=1 SV=2	43480	233339	1	524.2815	1046.5484	2	1046.543	0.0054	33.24	0.002	LLMIAGEER	A	Oxidation (M)	0.001000000.0	1
CTRO_HUMAN	Citron Rho-interacting kinase OS=Homo sapiens OX=9606 GN=CIT PE=1 SV=2	43480	233339	1	524.2856	1046.5566	2	1046.543	0.0136	37.64	0.0011	LLMIAGEER	A	Oxidation (M)	0.001000000.0	1
CTRO_HUMAN	Citron Rho-interacting kinase OS=Homo sapiens OX=9606 GN=CIT PE=1 SV=2	43480	233339	1	524.778	1047.5415	2	1046.543	0.9985	27.25	0.0053	LLMIAGEER	A	Oxidation (M)	0.001000000.0	1
CTRO_HUMAN	Citron Rho-interacting kinase OS=Homo sapiens OX=9606 GN=CIT PE=1 SV=2	43480	233339	1	528.7678	1055.521	2	1055.5287	-0.0078	42.79	0.0023	FYLETQAGK	L			1
CTRO_HUMAN	Citron Rho-interacting kinase OS=Homo sapiens OX=9606 GN=CIT PE=1 SV=2	43480	233339	1	528.7715	1055.5284	2	1055.5287	-0.0004	39.6	0.0024	FYLETQAGK	L			1
CTRO_HUMAN	Citron Rho-interacting kinase OS=Homo sapiens OX=9606 GN=CIT PE=1 SV=2	43480	233339	1	528.7717	1055.5288	2	1055.5287	0.0	44.66	0.0012	FYLETQAGK	L			1
CTRO_HUMAN	Citron Rho-interacting kinase OS=Homo sapiens OX=9606 GN=CIT PE=1 SV=2	43480	233339	1	528.7719	1055.5293	2	1055.5287	0.0005	36.62	0.0049	FYLETQAGK	L			1
CTRO_HUMAN	Citron Rho-interacting kinase OS=Homo sapiens OX=9606 GN=CIT PE=1 SV=2	43480	233339	1	528.7721	1055.5296	2	1055.5287	0.0008	54.05	0.00016	FYLETQAGK	L			1
CTRO_HUMAN	Citron Rho-interacting kinase OS=Homo sapiens OX=9606 GN=CIT PE=1 SV=2	43480	233339	1	528.7721	1055.5296	2	1055.5287	0.0008	60.61	3.5e-5	FYLETQAGK	L			1
CTRO_HUMAN	Citron Rho-interacting kinase OS=Homo sapiens OX=9606 GN=CIT PE=1 SV=2	43480	233339	1	528.7721	1055.5296	2	1055.5287	0.0009	51.51	0.00042	FYLETQAGK	L			1
CTRO_HUMAN	Citron Rho-interacting kinase OS=Homo sapiens OX=9606 GN=CIT PE=1 SV=2	43480	233339	1	528.7728	1055.5311	2	1055.5287	0.0024	31.18	0.0098	FYLETQAGK	L			1
CTRO_HUMAN	Citron Rho-interacting kinase OS=Homo sapiens OX=9606 GN=CIT PE=1 SV=2	43480	233339	1	528.7729	1055.5313	2	1055.5287	0.0025	33.74	0.0055	FYLETQAGK	L			1
CTRO_HUMAN	Citron Rho-interacting kinase OS=Homo sapiens OX=9606 GN=CIT PE=1 SV=2	43480	233339	1	528.7731	1055.5316	2	1055.5287	0.0028	47.66	0.00026	FYLETQAGK	L			1
CTRO_HUMAN	Citron Rho-interacting kinase OS=Homo sapiens OX=9606 GN=CIT PE=1 SV=2	43480	233339	1	528.7734	1055.5323	2	1055.5287	0.0035	36.38	0.0082	FYLETQAGK	L			1
CTRO_HUMAN	Citron Rho-interacting kinase OS=Homo sapiens OX=9606 GN=CIT PE=1 SV=2	43480	233339	1	353.1733	1056.4981	3	1056.5036	-0.0055	41.71	0.001	MHHNIPHR	F	Oxidation (M)	0.10000000.0	1
CTRO_HUMAN	Citron Rho-interacting kinase OS=Homo sapiens OX=9606 GN=CIT PE=1 SV=2	43480	233339	1	529.258	1056.5014	2	1056.5036	-0.0022	23.01	0.0093	MHHNIPHR	F	Oxidation (M)	0.10000000.0	1
CTRO_HUMAN	Citron Rho-interacting kinase OS=Homo sapiens OX=9606 GN=CIT PE=1 SV=2	43480	233339	1	529.7622	1057.5098	2	1056.5036	1.0062	33.45	0.0037	MHHNIPHR	F	Oxidation (M)	0.10000000.0	1
CTRO_HUMAN	Citron Rho-interacting kinase OS=Homo sapiens OX=9606 GN=CIT PE=1 SV=2	43480	233339	1	533.748	1065.4815	2	1065.4839	-0.0025	40.39	0.0012	ISHQDHSDK	N			1
CTRO_HUMAN	Citron Rho-interacting kinase OS=Homo sapiens OX=9606 GN=CIT PE=1 SV=2	43480	233339	1	358.171	1071.4911	3	1071.4953	-0.0043	42.32	0.0023	HAMLEMNAR	S			1
CTRO_HUMAN	Citron Rho-interacting kinase OS=Homo sapiens OX=9606 GN=CIT PE=1 SV=2	43480	233339	1	536.7542	1071.4939	2	1071.4953	-0.0014	53.35	5.4e-5	HAMLEMNAR	S			1
CTRO_HUMAN	Citron Rho-interacting kinase OS=Homo sapiens OX=9606 GN=CIT PE=1 SV=2	43480	233339	1	536.7542	1071.4939	2	1071.4953	-0.0014	47.57	0.00014	HAMLEMNAR	S			1
CTRO_HUMAN	Citron Rho-interacting kinase OS=Homo sapiens OX=9606 GN=CIT PE=1 SV=2	43480	233339	1	360.2172	1077.6299	3	1077.6295	0.0004	40.72	0.0018	ALQLLHDIR	E			1
CTRO_HUMAN	Citron Rho-interacting kinase OS=Homo sapiens OX=9606 GN=CIT PE=1 SV=2	43480	233339	1	360.2174	1077.6305	3	1077.6295	0.0011	50.13	0.0002	ALQLLHDIR	E			1
CTRO_HUMAN	Citron Rho-interacting kinase OS=Homo sapiens OX=9606 GN=CIT PE=1 SV=2	43480	233339	1	360.2174	1077.6305	3	1077.6295	0.0011	47.22	0.0004	ALQLLHDIR	E			1
CTRO_HUMAN	Citron Rho-interacting kinase OS=Homo sapiens OX=9606 GN=CIT PE=1 SV=2	43480	233339	1	539.8227	1077.6309	2	1077.6295	0.0014	43.53	0.00093	ALQLLHDIR	E			1
CTRO_HUMAN	Citron Rho-interacting kinase OS=Homo sapiens OX=9606 GN=CIT PE=1 SV=2	43480	233339	1	360.2176	1077.631	3	1077.6295	0.0015	63.82	8.7e-6	ALQLLHDIR	E			1
CTRO_HUMAN	Citron Rho-interacting kinase OS=Homo sapiens OX=9606 GN=CIT PE=1 SV=2	43480	233339	1	360.2176	1077.631	3	1077.6295	0.0015	51.11	0.00016	ALQLLHDIR	E			1
CTRO_HUMAN	Citron Rho-interacting kinase OS=Homo sapiens OX=9606 GN=CIT PE=1 SV=2	43480	233339	1	539.8228	1077.631	2	1077.6295	0.0016	63.31	9.8e-6	ALQLLHDIR	E			1
CTRO_HUMAN	Citron Rho-interacting kinase OS=Homo sapiens OX=9606 GN=CIT PE=1 SV=2	43480	233339	1	540.7282	1079.4419	2	1079.4441	-0.0022	51.83	2.5e-5	MEVSQEDDK	A			1
CTRO_HUMAN	Citron Rho-interacting kinase OS=Homo sapiens OX=9606 GN=CIT PE=1 SV=2	43480	233339	1	540.7284	1079.4422	2	1079.4441	-0.0019	48.11	0.0003	MEVSQEDDK	A			1
CTRO_HUMAN	Citron Rho-interacting kinase OS=Homo sapiens OX=9606 GN=CIT PE=1 SV=2	43480	233339	1	540.7284	1079.4422	2	1079.4441	-0.0019	51.88	0.00026	MEVSQEDDK	A			1
CTRO_HUMAN	Citron Rho-interacting kinase OS=Homo sapiens OX=9606 GN=CIT PE=1 SV=2	43480	233339	1	540.7314	1079.4482	2	1079.4441	0.0041	33.0	0.0017	MEVSQEDDK	A			1
CTRO_HUMAN	Citron Rho-interacting kinase OS=Homo sapiens OX=9606 GN=CIT PE=1 SV=2	43480	233339	1	363.5018	1087.4837	3	1087.4903	-0.0066	41.39	0.0023	HAMLEMNAR	S	Oxidation (M)	0.001000000.0	1
CTRO_HUMAN	Citron Rho-interacting kinase OS=Homo sapiens OX=9606 GN=CIT PE=1 SV=2	43480	233339	1	363.5022	1087.4849	3	1087.4903	-0.0054	36.23	0.0015	HAMLEMNAR	S	Oxidation (M)	0.000001000.0	1
CTRO_HUMAN	Citron Rho-interacting kinase OS=Homo sapiens OX=9606 GN=CIT PE=1 SV=2	43480	233339	1	363.5022	1087.4849	3	1087.4903	-0.0054	44.26	0.00059	HAMLEMNAR	S	Oxidation (M)	0.000001000.0	1
CTRO_HUMAN	Citron Rho-interacting kinase OS=Homo sapiens OX=9606 GN=CIT PE=1 SV=2	43480	233339	1	544.7511	1087.4876	2	1087.4903	-0.0026	47.12	0.0011	HAMLEMNAR	S	Oxidation (M)	0.000001000.0	1
CTRO_HUMAN	Citron Rho-interacting kinase OS=Homo sapiens OX=9606 GN=CIT PE=1 SV=2	43480	233339	1	544.7511	1087.4876	2	1087.4903	-0.0026	50.1	0.00037	HAMLEMNAR	S	Oxidation (M)	0.000001000.0	1
CTRO_HUMAN	Citron Rho-interacting kinase OS=Homo sapiens OX=9606 GN=CIT PE=1 SV=2	43480	233339	1	544.7513	1087.488	2	1087.4903	-0.0023	27.69	0.0091	HAMLEMNAR	S	Oxidation (M)	0.001000000.0	1
CTRO_HUMAN	Citron Rho-interacting kinase OS=Homo sapiens OX=9606 GN=CIT PE=1 SV=2	43480	233339	1	544.7513	1087.488	2	1087.4903	-0.0023	42.67	0.0014	HAMLEMNAR	S	Oxidation (M)	0.001000000.0	1
CTRO_HUMAN	Citron Rho-interacting kinase OS=Homo sapiens OX=9606 GN=CIT PE=1 SV=2	43480	233339	1	544.7513	1087.488	2	1087.4903	-0.0023	58.08	2.3e-5	HAMLEMNAR	S	Oxidation (M)	0.001000000.0	1
CTRO_HUMAN	Citron Rho-interacting kinase OS=Homo sapiens OX=9606 GN=CIT PE=1 SV=2	43480	233339	1	363.8354	1088.4844	3	1087.4903	0.9941	46.64	0.00039	HAMLEMNAR	S	Oxidation (M)	0.000001000.0	1
CTRO_HUMAN	Citron Rho-interacting kinase OS=Homo sapiens OX=9606 GN=CIT PE=1 SV=2	43480	233339	1	546.7854	1091.5563	2	1091.5611	-0.0048	73.46	3.1e-6	VLIYDNEAR	E			1
CTRO_HUMAN	Citron Rho-interacting kinase OS=Homo sapiens OX=9606 GN=CIT PE=1 SV=2	43480	233339	1	546.7857	1091.5567	2	1091.5611	-0.0043	42.07	0.0042	VLIYDNEAR	E			1
CTRO_HUMAN	Citron Rho-interacting kinase OS=Homo sapiens OX=9606 GN=CIT PE=1 SV=2	43480	233339	1	546.7875	1091.5604	2	1091.5611	-0.0007	51.92	0.00043	VLIYDNEAR	E			1
CTRO_HUMAN	Citron Rho-interacting kinase OS=Homo sapiens OX=9606 GN=CIT PE=1 SV=2	43480	233339	1	546.7875	1091.5604	2	1091.5611	-0.0007	65.63	1.8e-5	VLIYDNEAR	E			1
CTRO_HUMAN	Citron Rho-interacting kinase OS=Homo sapiens OX=9606 GN=CIT PE=1 SV=2	43480	233339	1	546.7875	1091.5605	2	1091.5611	-0.0006	42.1	0.004	VLIYDNEAR	E			1
CTRO_HUMAN	Citron Rho-interacting kinase OS=Homo sapiens OX=9606 GN=CIT PE=1 SV=2	43480	233339	1	546.7878	1091.5611	2	1091.5611	-0.0	47.32	0.0012	VLIYDNEAR	E			1
CTRO_HUMAN	Citron Rho-interacting kinase OS=Homo sapiens OX=9606 GN=CIT PE=1 SV=2	43480	233339	1	546.7878	1091.5611	2	1091.5611	-0.0	55.14	0.00021	VLIYDNEAR	E			1
CTRO_HUMAN	Citron Rho-interacting kinase OS=Homo sapiens OX=9606 GN=CIT PE=1 SV=2	43480	233339	1	546.7879	1091.5613	2	1091.5611	0.0003	68.14	1.0e-5	VLIYDNEAR	E			1
CTRO_HUMAN	Citron Rho-interacting kinase OS=Homo sapiens OX=9606 GN=CIT PE=1 SV=2	43480	233339	1	546.788	1091.5615	2	1091.5611	0.0004	54.85	0.00022	VLIYDNEAR	E			1
CTRO_HUMAN	Citron Rho-interacting kinase OS=Homo sapiens OX=9606 GN=CIT PE=1 SV=2	43480	233339	1	546.7881	1091.5616	2	1091.5611	0.0005	59.9	6.8e-5	VLIYDNEAR	E			1
CTRO_HUMAN	Citron Rho-interacting kinase OS=Homo sapiens OX=9606 GN=CIT PE=1 SV=2	43480	233339	1	546.7884	1091.5623	2	1091.5611	0.0012	50.91	0.00056	VLIYDNEAR	E			1
CTRO_HUMAN	Citron Rho-interacting kinase OS=Homo sapiens OX=9606 GN=CIT PE=1 SV=2	43480	233339	1	546.7887	1091.5628	2	1091.5611	0.0017	46.82	0.0014	VLIYDNEAR	E			1
CTRO_HUMAN	Citron Rho-interacting kinase OS=Homo sapiens OX=9606 GN=CIT PE=1 SV=2	43480	233339	1	546.7887	1091.5629	2	1091.5611	0.0018	40.52	0.0061	VLIYDNEAR	E			1
CTRO_HUMAN	Citron Rho-interacting kinase OS=Homo sapiens OX=9606 GN=CIT PE=1 SV=2	43480	233339	1	546.7895	1091.5645	2	1091.5611	0.0034	41.11	0.0031	VLIYDNEAR	E			1
CTRO_HUMAN	Citron Rho-interacting kinase OS=Homo sapiens OX=9606 GN=CIT PE=1 SV=2	43480	233339	1	546.7903	1091.5661	2	1091.5611	0.005	41.45	0.0038	VLIYDNEAR	E			1
CTRO_HUMAN	Citron Rho-interacting kinase OS=Homo sapiens OX=9606 GN=CIT PE=1 SV=2	43480	233339	1	546.7908	1091.567	2	1091.5611	0.006	42.83	0.0036	VLIYDNEAR	E			1
CTRO_HUMAN	Citron Rho-interacting kinase OS=Homo sapiens OX=9606 GN=CIT PE=1 SV=2	43480	233339	1	547.2886	1092.5626	2	1091.5611	1.0015	45.13	0.002	VLIYDNEAR	E			1
CTRO_HUMAN	Citron Rho-interacting kinase OS=Homo sapiens OX=9606 GN=CIT PE=1 SV=2	43480	233339	1	548.7259	1095.4372	2	1095.439	-0.0018	76.37	8.7e-7	MEVSQEDDK	A	Oxidation (M)	0.100000000.0	1
CTRO_HUMAN	Citron Rho-interacting kinase OS=Homo sapiens OX=9606 GN=CIT PE=1 SV=2	43480	233339	1	548.7259	1095.4373	2	1095.439	-0.0017	49.75	0.00011	MEVSQEDDK	A	Oxidation (M)	0.100000000.0	1
CTRO_HUMAN	Citron Rho-interacting kinase OS=Homo sapiens OX=9606 GN=CIT PE=1 SV=2	43480	233339	1	548.7263	1095.4381	2	1095.439	-0.0009	65.33	1.1e-5	MEVSQEDDK	A	Oxidation (M)	0.100000000.0	1
CTRO_HUMAN	Citron Rho-interacting kinase OS=Homo sapiens OX=9606 GN=CIT PE=1 SV=2	43480	233339	1	552.7482	1103.4818	2	1103.4852	-0.0034	48.27	0.00034	HAMLEMNAR	S	2 Oxidation (M)	0.001001000.0	1
CTRO_HUMAN	Citron Rho-interacting kinase OS=Homo sapiens OX=9606 GN=CIT PE=1 SV=2	43480	233339	1	553.2417	1104.4688	2	1103.4852	0.9837	32.05	0.0078	HAMLEMNAR	S	2 Oxidation (M)	0.001001000.0	1
CTRO_HUMAN	Citron Rho-interacting kinase OS=Homo sapiens OX=9606 GN=CIT PE=1 SV=2	43480	233339	1	556.2646	1110.5146	2	1110.5193	-0.0047	37.05	0.0095	SDLYESELR	E			1
CTRO_HUMAN	Citron Rho-interacting kinase OS=Homo sapiens OX=9606 GN=CIT PE=1 SV=2	43480	233339	1	556.2671	1110.5197	2	1110.5193	0.0004	63.73	2.9e-5	SDLYESELR	E			1
CTRO_HUMAN	Citron Rho-interacting kinase OS=Homo sapiens OX=9606 GN=CIT PE=1 SV=2	43480	233339	1	556.2671	1110.5197	2	1110.5193	0.0004	33.99	0.0072	SDLYESELR	E			1
CTRO_HUMAN	Citron Rho-interacting kinase OS=Homo sapiens OX=9606 GN=CIT PE=1 SV=2	43480	233339	1	556.2674	1110.5202	2	1110.5193	0.0009	70.78	5.8e-6	SDLYESELR	E			1
CTRO_HUMAN	Citron Rho-interacting kinase OS=Homo sapiens OX=9606 GN=CIT PE=1 SV=2	43480	233339	1	556.2674	1110.5202	2	1110.5193	0.001	41.66	0.0023	SDLYESELR	E			1
CTRO_HUMAN	Citron Rho-interacting kinase OS=Homo sapiens OX=9606 GN=CIT PE=1 SV=2	43480	233339	1	556.2676	1110.5207	2	1110.5193	0.0014	40.85	0.0057	SDLYESELR	E			1
CTRO_HUMAN	Citron Rho-interacting kinase OS=Homo sapiens OX=9606 GN=CIT PE=1 SV=2	43480	233339	1	556.2677	1110.5209	2	1110.5193	0.0016	58.02	0.00011	SDLYESELR	E			1
CTRO_HUMAN	Citron Rho-interacting kinase OS=Homo sapiens OX=9606 GN=CIT PE=1 SV=2	43480	233339	1	556.2677	1110.5209	2	1110.5193	0.0016	59.24	8.2e-5	SDLYESELR	E			1
CTRO_HUMAN	Citron Rho-interacting kinase OS=Homo sapiens OX=9606 GN=CIT PE=1 SV=2	43480	233339	1	556.2677	1110.5209	2	1110.5193	0.0016	36.25	0.0083	SDLYESELR	E			1
CTRO_HUMAN	Citron Rho-interacting kinase OS=Homo sapiens OX=9606 GN=CIT PE=1 SV=2	43480	233339	1	556.268	1110.5214	2	1110.5193	0.0021	40.07	0.0017	SDLYESELR	E			1
CTRO_HUMAN	Citron Rho-interacting kinase OS=Homo sapiens OX=9606 GN=CIT PE=1 SV=2	43480	233339	1	556.2731	1110.5317	2	1110.5193	0.0125	40.98	0.0011	SDLYESELR	E			1
CTRO_HUMAN	Citron Rho-interacting kinase OS=Homo sapiens OX=9606 GN=CIT PE=1 SV=2	43480	233339	1	556.7663	1111.518	2	1110.5193	0.9987	32.89	0.0059	SDLYESELR	E			1
CTRO_HUMAN	Citron Rho-interacting kinase OS=Homo sapiens OX=9606 GN=CIT PE=1 SV=2	43480	233339	1	558.8131	1115.6116	2	1115.6121	-0.0005	60.01	5.5e-5	QQIAMSAIVR	S			1
CTRO_HUMAN	Citron Rho-interacting kinase OS=Homo sapiens OX=9606 GN=CIT PE=1 SV=2	43480	233339	1	561.7765	1121.5384	2	1121.5387	-0.0003	45.62	0.00015	MEGTISQQTK	L			1
CTRO_HUMAN	Citron Rho-interacting kinase OS=Homo sapiens OX=9606 GN=CIT PE=1 SV=2	43480	233339	1	561.7765	1121.5384	2	1121.5387	-0.0003	66.07	7.6e-6	MEGTISQQTK	L			1
CTRO_HUMAN	Citron Rho-interacting kinase OS=Homo sapiens OX=9606 GN=CIT PE=1 SV=2	43480	233339	1	561.7765	1121.5384	2	1121.5387	-0.0003	64.58	4.9e-6	MEGTISQQTK	L			1
CTRO_HUMAN	Citron Rho-interacting kinase OS=Homo sapiens OX=9606 GN=CIT PE=1 SV=2	43480	233339	1	566.2947	1130.5748	2	1130.5754	-0.0005	46.7	0.0012	LQQQMDLQK	N			1
CTRO_HUMAN	Citron Rho-interacting kinase OS=Homo sapiens OX=9606 GN=CIT PE=1 SV=2	43480	233339	1	566.2947	1130.5748	2	1130.5754	-0.0005	55.51	0.00018	LQQQMDLQK	N			1
CTRO_HUMAN	Citron Rho-interacting kinase OS=Homo sapiens OX=9606 GN=CIT PE=1 SV=2	43480	233339	1	566.2947	1130.5749	2	1130.5754	-0.0005	39.92	0.002	LQQQMDLQK	N			1
CTRO_HUMAN	Citron Rho-interacting kinase OS=Homo sapiens OX=9606 GN=CIT PE=1 SV=2	43480	233339	1	566.8095	1131.6045	2	1131.607	-0.0026	43.45	0.0012	QQIAMSAIVR	S	Oxidation (M)	0.0000100000.0	1
CTRO_HUMAN	Citron Rho-interacting kinase OS=Homo sapiens OX=9606 GN=CIT PE=1 SV=2	43480	233339	1	566.8108	1131.6071	2	1131.607	0.0001	81.38	4.5e-7	QQIAMSAIVR	S	Oxidation (M)	0.0000100000.0	1
CTRO_HUMAN	Citron Rho-interacting kinase OS=Homo sapiens OX=9606 GN=CIT PE=1 SV=2	43480	233339	1	566.811	1131.6075	2	1131.607	0.0005	72.02	3.9e-6	QQIAMSAIVR	S	Oxidation (M)	0.0000100000.0	1
CTRO_HUMAN	Citron Rho-interacting kinase OS=Homo sapiens OX=9606 GN=CIT PE=1 SV=2	43480	233339	1	569.773	1137.5314	2	1137.5336	-0.0021	40.18	0.0022	MEGTISQQTK	L	Oxidation (M)	0.1000000000.0	1
CTRO_HUMAN	Citron Rho-interacting kinase OS=Homo sapiens OX=9606 GN=CIT PE=1 SV=2	43480	233339	1	569.7732	1137.5318	2	1137.5336	-0.0017	42.81	0.00062	MEGTISQQTK	L	Oxidation (M)	0.1000000000.0	1
CTRO_HUMAN	Citron Rho-interacting kinase OS=Homo sapiens OX=9606 GN=CIT PE=1 SV=2	43480	233339	1	569.7732	1137.5318	2	1137.5336	-0.0017	83.7	3.4e-7	MEGTISQQTK	L	Oxidation (M)	0.1000000000.0	1
CTRO_HUMAN	Citron Rho-interacting kinase OS=Homo sapiens OX=9606 GN=CIT PE=1 SV=2	43480	233339	1	569.7737	1137.5329	2	1137.5336	-0.0007	68.24	5.0e-6	MEGTISQQTK	L	Oxidation (M)	0.1000000000.0	1
CTRO_HUMAN	Citron Rho-interacting kinase OS=Homo sapiens OX=9606 GN=CIT PE=1 SV=2	43480	233339	1	569.7739	1137.5332	2	1137.5336	-0.0004	53.98	7.6e-5	MEGTISQQTK	L	Oxidation (M)	0.1000000000.0	1
CTRO_HUMAN	Citron Rho-interacting kinase OS=Homo sapiens OX=9606 GN=CIT PE=1 SV=2	43480	233339	1	569.7776	1137.5406	2	1137.5336	0.0071	41.12	0.0065	MEGTISQQTK	L	Oxidation (M)	0.1000000000.0	1
CTRO_HUMAN	Citron Rho-interacting kinase OS=Homo sapiens OX=9606 GN=CIT PE=1 SV=2	43480	233339	1	570.2859	1138.5572	2	1137.5336	1.0236	36.98	0.00099	MEGTISQQTK	L	Oxidation (M)	0.1000000000.0	1
CTRO_HUMAN	Citron Rho-interacting kinase OS=Homo sapiens OX=9606 GN=CIT PE=1 SV=2	43480	233339	1	574.2914	1146.5683	2	1146.5703	-0.002	60.32	7.0e-5	LQQQMDLQK	N	Oxidation (M)	0.000010000.0	1
CTRO_HUMAN	Citron Rho-interacting kinase OS=Homo sapiens OX=9606 GN=CIT PE=1 SV=2	43480	233339	1	574.2915	1146.5685	2	1146.5703	-0.0018	43.68	0.0032	LQQQMDLQK	N	Oxidation (M)	0.000010000.0	1
CTRO_HUMAN	Citron Rho-interacting kinase OS=Homo sapiens OX=9606 GN=CIT PE=1 SV=2	43480	233339	1	574.2915	1146.5685	2	1146.5703	-0.0018	51.32	0.00055	LQQQMDLQK	N	Oxidation (M)	0.000010000.0	1
CTRO_HUMAN	Citron Rho-interacting kinase OS=Homo sapiens OX=9606 GN=CIT PE=1 SV=2	43480	233339	1	574.2918	1146.569	2	1146.5703	-0.0013	31.39	0.0035	LQQQMDLQK	N	Oxidation (M)	0.000010000.0	1
CTRO_HUMAN	Citron Rho-interacting kinase OS=Homo sapiens OX=9606 GN=CIT PE=1 SV=2	43480	233339	1	574.2923	1146.5701	2	1146.5703	-0.0002	60.42	6.8e-5	LQQQMDLQK	N	Oxidation (M)	0.000010000.0	1
CTRO_HUMAN	Citron Rho-interacting kinase OS=Homo sapiens OX=9606 GN=CIT PE=1 SV=2	43480	233339	1	584.7568	1167.499	2	1167.5044	-0.0054	51.61	7.9e-5	ESSTPEEFSR	R			1
CTRO_HUMAN	Citron Rho-interacting kinase OS=Homo sapiens OX=9606 GN=CIT PE=1 SV=2	43480	233339	1	584.759	1167.5034	2	1167.5044	-0.001	35.49	0.00087	ESSTPEEFSR	R			1
CTRO_HUMAN	Citron Rho-interacting kinase OS=Homo sapiens OX=9606 GN=CIT PE=1 SV=2	43480	233339	1	584.7593	1167.504	2	1167.5044	-0.0004	36.35	0.0067	ESSTPEEFSR	R			1
CTRO_HUMAN	Citron Rho-interacting kinase OS=Homo sapiens OX=9606 GN=CIT PE=1 SV=2	43480	233339	1	584.7593	1167.504	2	1167.5044	-0.0004	35.42	0.0038	ESSTPEEFSR	R			1
CTRO_HUMAN	Citron Rho-interacting kinase OS=Homo sapiens OX=9606 GN=CIT PE=1 SV=2	43480	233339	1	584.7599	1167.5053	2	1167.5044	0.0009	65.58	1.0e-5	ESSTPEEFSR	R			1
CTRO_HUMAN	Citron Rho-interacting kinase OS=Homo sapiens OX=9606 GN=CIT PE=1 SV=2	43480	233339	1	584.7599	1167.5053	2	1167.5044	0.0009	61.38	2.5e-5	ESSTPEEFSR	R			1
CTRO_HUMAN	Citron Rho-interacting kinase OS=Homo sapiens OX=9606 GN=CIT PE=1 SV=2	43480	233339	1	584.7603	1167.506	2	1167.5044	0.0016	66.97	1.1e-5	ESSTPEEFSR	R			1
CTRO_HUMAN	Citron Rho-interacting kinase OS=Homo sapiens OX=9606 GN=CIT PE=1 SV=2	43480	233339	1	584.7604	1167.5062	2	1167.5044	0.0018	52.66	0.00014	ESSTPEEFSR	R			1
CTRO_HUMAN	Citron Rho-interacting kinase OS=Homo sapiens OX=9606 GN=CIT PE=1 SV=2	43480	233339	1	584.7608	1167.5071	2	1167.5044	0.0027	37.23	0.0012	ESSTPEEFSR	R			1
CTRO_HUMAN	Citron Rho-interacting kinase OS=Homo sapiens OX=9606 GN=CIT PE=1 SV=2	43480	233339	1	585.2548	1168.4951	2	1167.5044	0.9907	60.03	2.8e-5	ESSTPEEFSR	R			1
CTRO_HUMAN	Citron Rho-interacting kinase OS=Homo sapiens OX=9606 GN=CIT PE=1 SV=2	43480	233339	1	589.2852	1176.5559	2	1176.5622	-0.0063	56.12	0.00033	SKELQDSQDK	C			1
CTRO_HUMAN	Citron Rho-interacting kinase OS=Homo sapiens OX=9606 GN=CIT PE=1 SV=2	43480	233339	1	393.1934	1176.5585	3	1176.5622	-0.0037	33.85	0.0083	SKELQDSQDK	C			1
CTRO_HUMAN	Citron Rho-interacting kinase OS=Homo sapiens OX=9606 GN=CIT PE=1 SV=2	43480	233339	1	589.2876	1176.5607	2	1176.5622	-0.0015	56.11	0.00011	SKELQDSQDK	C			1
CTRO_HUMAN	Citron Rho-interacting kinase OS=Homo sapiens OX=9606 GN=CIT PE=1 SV=2	43480	233339	1	589.2884	1176.5623	2	1176.5622	0.0001	34.8	0.0022	SKELQDSQDK	C			1
CTRO_HUMAN	Citron Rho-interacting kinase OS=Homo sapiens OX=9606 GN=CIT PE=1 SV=2	43480	233339	1	594.3194	1186.6243	2	1186.6306	-0.0063	41.39	0.0017	ESQLTALQAAR	A			1
CTRO_HUMAN	Citron Rho-interacting kinase OS=Homo sapiens OX=9606 GN=CIT PE=1 SV=2	43480	233339	1	594.3222	1186.6299	2	1186.6306	-0.0006	57.62	4.1e-5	ESQLTALQAAR	A			1
CTRO_HUMAN	Citron Rho-interacting kinase OS=Homo sapiens OX=9606 GN=CIT PE=1 SV=2	43480	233339	1	594.3226	1186.6306	2	1186.6306	0.0	51.45	0.00023	ESQLTALQAAR	A			1
CTRO_HUMAN	Citron Rho-interacting kinase OS=Homo sapiens OX=9606 GN=CIT PE=1 SV=2	43480	233339	1	594.323	1186.6314	2	1186.6306	0.0008	52.5	0.00013	ESQLTALQAAR	A			1
CTRO_HUMAN	Citron Rho-interacting kinase OS=Homo sapiens OX=9606 GN=CIT PE=1 SV=2	43480	233339	1	594.3233	1186.632	2	1186.6306	0.0015	60.69	4.9e-5	ESQLTALQAAR	A			1
CTRO_HUMAN	Citron Rho-interacting kinase OS=Homo sapiens OX=9606 GN=CIT PE=1 SV=2	43480	233339	1	594.3234	1186.6322	2	1186.6306	0.0016	46.71	0.00029	ESQLTALQAAR	A			1
CTRO_HUMAN	Citron Rho-interacting kinase OS=Homo sapiens OX=9606 GN=CIT PE=1 SV=2	43480	233339	1	594.3235	1186.6324	2	1186.6306	0.0018	94.61	2.1e-8	ESQLTALQAAR	A			1
CTRO_HUMAN	Citron Rho-interacting kinase OS=Homo sapiens OX=9606 GN=CIT PE=1 SV=2	43480	233339	1	594.3235	1186.6325	2	1186.6306	0.0019	71.89	3.9e-6	ESQLTALQAAR	A			1
CTRO_HUMAN	Citron Rho-interacting kinase OS=Homo sapiens OX=9606 GN=CIT PE=1 SV=2	43480	233339	1	594.3235	1186.6325	2	1186.6306	0.002	79.25	7.3e-7	ESQLTALQAAR	A			1
CTRO_HUMAN	Citron Rho-interacting kinase OS=Homo sapiens OX=9606 GN=CIT PE=1 SV=2	43480	233339	1	594.3236	1186.6326	2	1186.6306	0.002	88.34	9.0e-8	ESQLTALQAAR	A			1
CTRO_HUMAN	Citron Rho-interacting kinase OS=Homo sapiens OX=9606 GN=CIT PE=1 SV=2	43480	233339	1	594.3237	1186.6328	2	1186.6306	0.0022	90.84	5.0e-8	ESQLTALQAAR	A			1
CTRO_HUMAN	Citron Rho-interacting kinase OS=Homo sapiens OX=9606 GN=CIT PE=1 SV=2	43480	233339	1	594.3237	1186.6328	2	1186.6306	0.0022	96.82	1.3e-8	ESQLTALQAAR	A			1
CTRO_HUMAN	Citron Rho-interacting kinase OS=Homo sapiens OX=9606 GN=CIT PE=1 SV=2	43480	233339	1	594.3241	1186.6337	2	1186.6306	0.0031	63.99	1.0e-5	ESQLTALQAAR	A			1
CTRO_HUMAN	Citron Rho-interacting kinase OS=Homo sapiens OX=9606 GN=CIT PE=1 SV=2	43480	233339	1	594.3247	1186.6349	2	1186.6306	0.0043	44.5	0.00023	ESQLTALQAAR	A			1
CTRO_HUMAN	Citron Rho-interacting kinase OS=Homo sapiens OX=9606 GN=CIT PE=1 SV=2	43480	233339	1	594.3248	1186.635	2	1186.6306	0.0044	55.51	0.00011	ESQLTALQAAR	A			1
CTRO_HUMAN	Citron Rho-interacting kinase OS=Homo sapiens OX=9606 GN=CIT PE=1 SV=2	43480	233339	1	594.325	1186.6354	2	1186.6306	0.0048	25.45	0.0077	ESQLTALQAAR	A			1
CTRO_HUMAN	Citron Rho-interacting kinase OS=Homo sapiens OX=9606 GN=CIT PE=1 SV=2	43480	233339	1	594.325	1186.6355	2	1186.6306	0.0049	29.72	0.0039	ESQLTALQAAR	A			1
CTRO_HUMAN	Citron Rho-interacting kinase OS=Homo sapiens OX=9606 GN=CIT PE=1 SV=2	43480	233339	1	594.3251	1186.6356	2	1186.6306	0.005	27.59	0.005	ESQLTALQAAR	A			1
CTRO_HUMAN	Citron Rho-interacting kinase OS=Homo sapiens OX=9606 GN=CIT PE=1 SV=2	43480	233339	1	594.3253	1186.636	2	1186.6306	0.0054	35.3	0.0031	ESQLTALQAAR	A			1
CTRO_HUMAN	Citron Rho-interacting kinase OS=Homo sapiens OX=9606 GN=CIT PE=1 SV=2	43480	233339	1	594.3253	1186.636	2	1186.6306	0.0054	27.32	0.0031	ESQLTALQAAR	A			1
CTRO_HUMAN	Citron Rho-interacting kinase OS=Homo sapiens OX=9606 GN=CIT PE=1 SV=2	43480	233339	1	594.3253	1186.6361	2	1186.6306	0.0055	25.87	0.0093	ESQLTALQAAR	A			1
CTRO_HUMAN	Citron Rho-interacting kinase OS=Homo sapiens OX=9606 GN=CIT PE=1 SV=2	43480	233339	1	594.3254	1186.6362	2	1186.6306	0.0056	38.03	0.0018	ESQLTALQAAR	A			1
CTRO_HUMAN	Citron Rho-interacting kinase OS=Homo sapiens OX=9606 GN=CIT PE=1 SV=2	43480	233339	1	594.3254	1186.6362	2	1186.6306	0.0057	51.35	0.00022	ESQLTALQAAR	A			1
CTRO_HUMAN	Citron Rho-interacting kinase OS=Homo sapiens OX=9606 GN=CIT PE=1 SV=2	43480	233339	1	594.3255	1186.6365	2	1186.6306	0.006	49.43	0.00017	ESQLTALQAAR	A			1
CTRO_HUMAN	Citron Rho-interacting kinase OS=Homo sapiens OX=9606 GN=CIT PE=1 SV=2	43480	233339	1	594.3256	1186.6366	2	1186.6306	0.006	33.18	0.0054	ESQLTALQAAR	A			1
CTRO_HUMAN	Citron Rho-interacting kinase OS=Homo sapiens OX=9606 GN=CIT PE=1 SV=2	43480	233339	1	594.3258	1186.6371	2	1186.6306	0.0066	43.58	0.0026	ESQLTALQAAR	A			1
CTRO_HUMAN	Citron Rho-interacting kinase OS=Homo sapiens OX=9606 GN=CIT PE=1 SV=2	43480	233339	1	594.3262	1186.6378	2	1186.6306	0.0072	47.5	0.00032	ESQLTALQAAR	A			1
CTRO_HUMAN	Citron Rho-interacting kinase OS=Homo sapiens OX=9606 GN=CIT PE=1 SV=2	43480	233339	1	594.3262	1186.6379	2	1186.6306	0.0074	52.74	0.0001	ESQLTALQAAR	A			1
CTRO_HUMAN	Citron Rho-interacting kinase OS=Homo sapiens OX=9606 GN=CIT PE=1 SV=2	43480	233339	1	594.3267	1186.6389	2	1186.6306	0.0083	43.33	0.00045	ESQLTALQAAR	A			1
CTRO_HUMAN	Citron Rho-interacting kinase OS=Homo sapiens OX=9606 GN=CIT PE=1 SV=2	43480	233339	1	594.3267	1186.6389	2	1186.6306	0.0084	46.44	0.00055	ESQLTALQAAR	A			1
CTRO_HUMAN	Citron Rho-interacting kinase OS=Homo sapiens OX=9606 GN=CIT PE=1 SV=2	43480	233339	1	594.3268	1186.6391	2	1186.6306	0.0085	35.06	0.0041	ESQLTALQAAR	A			1
CTRO_HUMAN	Citron Rho-interacting kinase OS=Homo sapiens OX=9606 GN=CIT PE=1 SV=2	43480	233339	1	594.327	1186.6395	2	1186.6306	0.009	27.79	0.0044	ESQLTALQAAR	A			1
CTRO_HUMAN	Citron Rho-interacting kinase OS=Homo sapiens OX=9606 GN=CIT PE=1 SV=2	43480	233339	1	594.3272	1186.6398	2	1186.6306	0.0092	36.71	0.0038	ESQLTALQAAR	A			1
CTRO_HUMAN	Citron Rho-interacting kinase OS=Homo sapiens OX=9606 GN=CIT PE=1 SV=2	43480	233339	1	594.3278	1186.641	2	1186.6306	0.0104	37.72	0.004	ESQLTALQAAR	A			1
CTRO_HUMAN	Citron Rho-interacting kinase OS=Homo sapiens OX=9606 GN=CIT PE=1 SV=2	43480	233339	1	594.8256	1187.6366	2	1186.6306	1.006	43.53	0.00068	ESQLTALQAAR	A			1
CTRO_HUMAN	Citron Rho-interacting kinase OS=Homo sapiens OX=9606 GN=CIT PE=1 SV=2	43480	233339	1	396.8868	1187.6386	3	1187.6398	-0.0011	63.13	1.0e-5	VSEVEAVLSQK	E			1
CTRO_HUMAN	Citron Rho-interacting kinase OS=Homo sapiens OX=9606 GN=CIT PE=1 SV=2	43480	233339	1	396.8868	1187.6386	3	1187.6398	-0.0011	47.96	0.00098	VSEVEAVLSQK	E			1
CTRO_HUMAN	Citron Rho-interacting kinase OS=Homo sapiens OX=9606 GN=CIT PE=1 SV=2	43480	233339	1	594.8272	1187.6399	2	1187.6398	0.0001	46.54	0.0011	VSEVEAVLSQK	E			1
CTRO_HUMAN	Citron Rho-interacting kinase OS=Homo sapiens OX=9606 GN=CIT PE=1 SV=2	43480	233339	1	594.8272	1187.6399	2	1186.6306	1.0093	53.09	0.00011	ESQLTALQAAR	A			1
CTRO_HUMAN	Citron Rho-interacting kinase OS=Homo sapiens OX=9606 GN=CIT PE=1 SV=2	43480	233339	1	594.8272	1187.6399	2	1186.6306	1.0093	36.4	0.0057	ESQLTALQAAR	A			1
CTRO_HUMAN	Citron Rho-interacting kinase OS=Homo sapiens OX=9606 GN=CIT PE=1 SV=2	43480	233339	1	594.8273	1187.64	2	1187.6398	0.0003	53.54	8.7e-5	VSEVEAVLSQK	E			1
CTRO_HUMAN	Citron Rho-interacting kinase OS=Homo sapiens OX=9606 GN=CIT PE=1 SV=2	43480	233339	1	594.8273	1187.6401	2	1187.6398	0.0004	67.61	8.7e-6	VSEVEAVLSQK	E			1
CTRO_HUMAN	Citron Rho-interacting kinase OS=Homo sapiens OX=9606 GN=CIT PE=1 SV=2	43480	233339	1	594.8275	1187.6404	2	1186.6306	1.0098	37.58	0.0029	ESQLTALQAAR	A			1
CTRO_HUMAN	Citron Rho-interacting kinase OS=Homo sapiens OX=9606 GN=CIT PE=1 SV=2	43480	233339	1	594.8275	1187.6404	2	1187.6398	0.0007	77.63	1.0e-6	VSEVEAVLSQK	E			1
CTRO_HUMAN	Citron Rho-interacting kinase OS=Homo sapiens OX=9606 GN=CIT PE=1 SV=2	43480	233339	1	594.8276	1187.6407	2	1186.6306	1.0101	50.32	0.00026	ESQLTALQAAR	A			1
CTRO_HUMAN	Citron Rho-interacting kinase OS=Homo sapiens OX=9606 GN=CIT PE=1 SV=2	43480	233339	1	594.8277	1187.6408	2	1186.6306	1.0102	36.41	0.005	ESQLTALQAAR	A			1
CTRO_HUMAN	Citron Rho-interacting kinase OS=Homo sapiens OX=9606 GN=CIT PE=1 SV=2	43480	233339	1	594.8277	1187.6408	2	1187.6398	0.001	63.54	2.7e-5	VSEVEAVLSQK	E			1
CTRO_HUMAN	Citron Rho-interacting kinase OS=Homo sapiens OX=9606 GN=CIT PE=1 SV=2	43480	233339	1	594.8278	1187.6411	2	1186.6306	1.0105	30.12	0.004	ESQLTALQAAR	A			1
CTRO_HUMAN	Citron Rho-interacting kinase OS=Homo sapiens OX=9606 GN=CIT PE=1 SV=2	43480	233339	1	594.828	1187.6415	2	1186.6306	1.0109	47.01	0.00036	ESQLTALQAAR	A			1
CTRO_HUMAN	Citron Rho-interacting kinase OS=Homo sapiens OX=9606 GN=CIT PE=1 SV=2	43480	233339	1	594.8282	1187.6418	2	1187.6398	0.0021	85.78	1.6e-7	VSEVEAVLSQK	E			1
CTRO_HUMAN	Citron Rho-interacting kinase OS=Homo sapiens OX=9606 GN=CIT PE=1 SV=2	43480	233339	1	594.8282	1187.6418	2	1187.6398	0.0021	71.81	3.9e-6	VSEVEAVLSQK	E			1
CTRO_HUMAN	Citron Rho-interacting kinase OS=Homo sapiens OX=9606 GN=CIT PE=1 SV=2	43480	233339	1	594.8288	1187.643	2	1186.6306	1.0124	34.35	0.00095	ESQLTALQAAR	A			1
CTRO_HUMAN	Citron Rho-interacting kinase OS=Homo sapiens OX=9606 GN=CIT PE=1 SV=2	43480	233339	1	594.8288	1187.643	2	1186.6306	1.0125	28.39	0.0065	ESQLTALQAAR	A			1
CTRO_HUMAN	Citron Rho-interacting kinase OS=Homo sapiens OX=9606 GN=CIT PE=1 SV=2	43480	233339	1	594.8309	1187.6472	2	1187.6398	0.0075	34.29	0.0016	VSEVEAVLSQK	E			1
CTRO_HUMAN	Citron Rho-interacting kinase OS=Homo sapiens OX=9606 GN=CIT PE=1 SV=2	43480	233339	1	595.7897	1189.5649	2	1189.5648	0.0001	60.44	6.8e-5	CAELEEALQK	T			1
CTRO_HUMAN	Citron Rho-interacting kinase OS=Homo sapiens OX=9606 GN=CIT PE=1 SV=2	43480	233339	1	595.7902	1189.5658	2	1189.5648	0.001	45.69	0.002	CAELEEALQK	T			1
CTRO_HUMAN	Citron Rho-interacting kinase OS=Homo sapiens OX=9606 GN=CIT PE=1 SV=2	43480	233339	1	595.7903	1189.5661	2	1189.5648	0.0013	66.31	1.7e-5	CAELEEALQK	T			1
CTRO_HUMAN	Citron Rho-interacting kinase OS=Homo sapiens OX=9606 GN=CIT PE=1 SV=2	43480	233339	1	595.7903	1189.5661	2	1189.5648	0.0013	49.1	0.00092	CAELEEALQK	T			1
CTRO_HUMAN	Citron Rho-interacting kinase OS=Homo sapiens OX=9606 GN=CIT PE=1 SV=2	43480	233339	1	595.7903	1189.5661	2	1189.5648	0.0013	68.29	1.1e-5	CAELEEALQK	T			1
CTRO_HUMAN	Citron Rho-interacting kinase OS=Homo sapiens OX=9606 GN=CIT PE=1 SV=2	43480	233339	1	595.7907	1189.5668	2	1189.5648	0.0019	56.03	5.7e-5	CAELEEALQK	T			1
CTRO_HUMAN	Citron Rho-interacting kinase OS=Homo sapiens OX=9606 GN=CIT PE=1 SV=2	43480	233339	1	595.7934	1189.5722	2	1189.5648	0.0074	56.18	0.00033	CAELEEALQK	T			1
CTRO_HUMAN	Citron Rho-interacting kinase OS=Homo sapiens OX=9606 GN=CIT PE=1 SV=2	43480	233339	1	598.8384	1195.6623	2	1195.6601	0.0022	53.39	3.4e-5	NSPPPFVPTLK	S			1
CTRO_HUMAN	Citron Rho-interacting kinase OS=Homo sapiens OX=9606 GN=CIT PE=1 SV=2	43480	233339	1	598.8384	1195.6623	2	1195.6601	0.0022	61.95	7.5e-6	NSPPPFVPTLK	S			1
CTRO_HUMAN	Citron Rho-interacting kinase OS=Homo sapiens OX=9606 GN=CIT PE=1 SV=2	43480	233339	1	598.8384	1195.6623	2	1195.6601	0.0022	62.35	4.2e-6	NSPPPFVPTLK	S			1
CTRO_HUMAN	Citron Rho-interacting kinase OS=Homo sapiens OX=9606 GN=CIT PE=1 SV=2	43480	233339	1	598.8386	1195.6626	2	1195.6601	0.0025	58.63	1.1e-5	NSPPPFVPTLK	S			1
CTRO_HUMAN	Citron Rho-interacting kinase OS=Homo sapiens OX=9606 GN=CIT PE=1 SV=2	43480	233339	1	599.3309	1196.6473	2	1195.6601	0.9872	43.75	0.00048	NSPPPFVPTLK	S			1
CTRO_HUMAN	Citron Rho-interacting kinase OS=Homo sapiens OX=9606 GN=CIT PE=1 SV=2	43480	233339	1	599.3332	1196.6518	2	1195.6601	0.9917	42.52	0.00012	NSPPPFVPTLK	S			1
CTRO_HUMAN	Citron Rho-interacting kinase OS=Homo sapiens OX=9606 GN=CIT PE=1 SV=2	43480	233339	1	599.3624	1196.7102	2	1196.7128	-0.0027	57.93	2.7e-5	AEILALQQALK	E			1
CTRO_HUMAN	Citron Rho-interacting kinase OS=Homo sapiens OX=9606 GN=CIT PE=1 SV=2	43480	233339	1	599.3627	1196.7109	2	1196.7128	-0.002	40.08	0.00039	AEILALQQALK	E			1
CTRO_HUMAN	Citron Rho-interacting kinase OS=Homo sapiens OX=9606 GN=CIT PE=1 SV=2	43480	233339	1	599.3635	1196.7125	2	1196.7128	-0.0003	41.04	0.00091	AEILALQQALK	E			1
CTRO_HUMAN	Citron Rho-interacting kinase OS=Homo sapiens OX=9606 GN=CIT PE=1 SV=2	43480	233339	1	599.3639	1196.7133	2	1196.7128	0.0005	61.75	9.6e-6	AEILALQQALK	E			1
CTRO_HUMAN	Citron Rho-interacting kinase OS=Homo sapiens OX=9606 GN=CIT PE=1 SV=2	43480	233339	1	599.3641	1196.7137	2	1196.7128	0.0009	39.44	0.0002	AEILALQQALK	E			1
CTRO_HUMAN	Citron Rho-interacting kinase OS=Homo sapiens OX=9606 GN=CIT PE=1 SV=2	43480	233339	1	599.3642	1196.7139	2	1196.7128	0.001	69.34	1.7e-6	AEILALQQALK	E			1
CTRO_HUMAN	Citron Rho-interacting kinase OS=Homo sapiens OX=9606 GN=CIT PE=1 SV=2	43480	233339	1	599.3642	1196.7139	2	1196.7128	0.0011	26.01	0.0094	AEILALQQALK	E			1
CTRO_HUMAN	Citron Rho-interacting kinase OS=Homo sapiens OX=9606 GN=CIT PE=1 SV=2	43480	233339	1	599.3644	1196.7143	2	1196.7128	0.0015	56.81	3.0e-5	AEILALQQALK	E			1
CTRO_HUMAN	Citron Rho-interacting kinase OS=Homo sapiens OX=9606 GN=CIT PE=1 SV=2	43480	233339	1	599.3645	1196.7144	2	1196.7128	0.0016	29.8	0.002	AEILALQQALK	E			1
CTRO_HUMAN	Citron Rho-interacting kinase OS=Homo sapiens OX=9606 GN=CIT PE=1 SV=2	43480	233339	1	599.3646	1196.7147	2	1196.7128	0.0018	90.27	1.3e-8	AEILALQQALK	E			1
CTRO_HUMAN	Citron Rho-interacting kinase OS=Homo sapiens OX=9606 GN=CIT PE=1 SV=2	43480	233339	1	599.3646	1196.7147	2	1196.7128	0.0018	96.27	3.4e-9	AEILALQQALK	E			1
CTRO_HUMAN	Citron Rho-interacting kinase OS=Homo sapiens OX=9606 GN=CIT PE=1 SV=2	43480	233339	1	599.3648	1196.715	2	1196.7128	0.0022	31.61	0.0029	AEILALQQALK	E			1
CTRO_HUMAN	Citron Rho-interacting kinase OS=Homo sapiens OX=9606 GN=CIT PE=1 SV=2	43480	233339	1	599.3648	1196.715	2	1196.7128	0.0022	47.49	0.00016	AEILALQQALK	E			1
CTRO_HUMAN	Citron Rho-interacting kinase OS=Homo sapiens OX=9606 GN=CIT PE=1 SV=2	43480	233339	1	599.3648	1196.7151	2	1196.7128	0.0022	44.76	0.00048	AEILALQQALK	E			1
CTRO_HUMAN	Citron Rho-interacting kinase OS=Homo sapiens OX=9606 GN=CIT PE=1 SV=2	43480	233339	1	599.3648	1196.7151	2	1196.7128	0.0023	29.3	0.003	AEILALQQALK	E			1
CTRO_HUMAN	Citron Rho-interacting kinase OS=Homo sapiens OX=9606 GN=CIT PE=1 SV=2	43480	233339	1	599.3649	1196.7152	2	1196.7128	0.0024	56.97	2.1e-5	AEILALQQALK	E			1
CTRO_HUMAN	Citron Rho-interacting kinase OS=Homo sapiens OX=9606 GN=CIT PE=1 SV=2	43480	233339	1	599.3649	1196.7153	2	1196.7128	0.0025	59.05	1.8e-5	AEILALQQALK	E			1
CTRO_HUMAN	Citron Rho-interacting kinase OS=Homo sapiens OX=9606 GN=CIT PE=1 SV=2	43480	233339	1	599.3649	1196.7153	2	1196.7128	0.0025	78.56	2.0e-7	AEILALQQALK	E			1
CTRO_HUMAN	Citron Rho-interacting kinase OS=Homo sapiens OX=9606 GN=CIT PE=1 SV=2	43480	233339	1	599.365	1196.7155	2	1196.7128	0.0027	41.44	0.00074	AEILALQQALK	E			1
CTRO_HUMAN	Citron Rho-interacting kinase OS=Homo sapiens OX=9606 GN=CIT PE=1 SV=2	43480	233339	1	599.3651	1196.7156	2	1196.7128	0.0028	35.14	0.0019	AEILALQQALK	E			1
CTRO_HUMAN	Citron Rho-interacting kinase OS=Homo sapiens OX=9606 GN=CIT PE=1 SV=2	43480	233339	1	599.3651	1196.7157	2	1196.7128	0.0028	38.7	0.0012	AEILALQQALK	E			1
CTRO_HUMAN	Citron Rho-interacting kinase OS=Homo sapiens OX=9606 GN=CIT PE=1 SV=2	43480	233339	1	599.3651	1196.7157	2	1196.7128	0.0029	31.97	0.0028	AEILALQQALK	E			1
CTRO_HUMAN	Citron Rho-interacting kinase OS=Homo sapiens OX=9606 GN=CIT PE=1 SV=2	43480	233339	1	599.3652	1196.7158	2	1196.7128	0.0029	32.63	0.0052	AEILALQQALK	E			1
CTRO_HUMAN	Citron Rho-interacting kinase OS=Homo sapiens OX=9606 GN=CIT PE=1 SV=2	43480	233339	1	599.3652	1196.7159	2	1196.7128	0.003	55.48	4.0e-5	AEILALQQALK	E			1
CTRO_HUMAN	Citron Rho-interacting kinase OS=Homo sapiens OX=9606 GN=CIT PE=1 SV=2	43480	233339	1	599.3652	1196.7159	2	1196.7128	0.0031	67.69	2.4e-6	AEILALQQALK	E			1
CTRO_HUMAN	Citron Rho-interacting kinase OS=Homo sapiens OX=9606 GN=CIT PE=1 SV=2	43480	233339	1	599.3653	1196.7161	2	1196.7128	0.0032	49.45	9.1e-5	AEILALQQALK	E			1
CTRO_HUMAN	Citron Rho-interacting kinase OS=Homo sapiens OX=9606 GN=CIT PE=1 SV=2	43480	233339	1	599.3653	1196.7161	2	1196.7128	0.0033	41.11	0.0009	AEILALQQALK	E			1
CTRO_HUMAN	Citron Rho-interacting kinase OS=Homo sapiens OX=9606 GN=CIT PE=1 SV=2	43480	233339	1	599.3654	1196.7162	2	1196.7128	0.0033	31.83	0.0054	AEILALQQALK	E			1
CTRO_HUMAN	Citron Rho-interacting kinase OS=Homo sapiens OX=9606 GN=CIT PE=1 SV=2	43480	233339	1	599.3654	1196.7163	2	1196.7128	0.0034	32.69	0.0041	AEILALQQALK	E			1
CTRO_HUMAN	Citron Rho-interacting kinase OS=Homo sapiens OX=9606 GN=CIT PE=1 SV=2	43480	233339	1	599.3654	1196.7163	2	1196.7128	0.0035	33.4	0.0065	AEILALQQALK	E			1
CTRO_HUMAN	Citron Rho-interacting kinase OS=Homo sapiens OX=9606 GN=CIT PE=1 SV=2	43480	233339	1	599.3655	1196.7164	2	1196.7128	0.0036	51.13	7.4e-5	AEILALQQALK	E			1
CTRO_HUMAN	Citron Rho-interacting kinase OS=Homo sapiens OX=9606 GN=CIT PE=1 SV=2	43480	233339	1	599.3655	1196.7164	2	1196.7128	0.0036	35.32	0.0023	AEILALQQALK	E			1
CTRO_HUMAN	Citron Rho-interacting kinase OS=Homo sapiens OX=9606 GN=CIT PE=1 SV=2	43480	233339	1	599.3656	1196.7167	2	1196.7128	0.0038	35.29	0.0042	AEILALQQALK	E			1
CTRO_HUMAN	Citron Rho-interacting kinase OS=Homo sapiens OX=9606 GN=CIT PE=1 SV=2	43480	233339	1	599.3656	1196.7167	2	1196.7128	0.0039	36.09	0.0014	AEILALQQALK	E			1
CTRO_HUMAN	Citron Rho-interacting kinase OS=Homo sapiens OX=9606 GN=CIT PE=1 SV=2	43480	233339	1	599.3657	1196.7168	2	1196.7128	0.004	38.98	0.0018	AEILALQQALK	E			1
CTRO_HUMAN	Citron Rho-interacting kinase OS=Homo sapiens OX=9606 GN=CIT PE=1 SV=2	43480	233339	1	599.3657	1196.7169	2	1196.7128	0.004	44.38	0.00051	AEILALQQALK	E			1
CTRO_HUMAN	Citron Rho-interacting kinase OS=Homo sapiens OX=9606 GN=CIT PE=1 SV=2	43480	233339	1	599.3658	1196.717	2	1196.7128	0.0042	45.68	0.00028	AEILALQQALK	E			1
CTRO_HUMAN	Citron Rho-interacting kinase OS=Homo sapiens OX=9606 GN=CIT PE=1 SV=2	43480	233339	1	599.3658	1196.7171	2	1196.7128	0.0043	35.42	0.0031	AEILALQQALK	E			1
CTRO_HUMAN	Citron Rho-interacting kinase OS=Homo sapiens OX=9606 GN=CIT PE=1 SV=2	43480	233339	1	599.3658	1196.7171	2	1196.7128	0.0043	36.3	0.0025	AEILALQQALK	E			1
CTRO_HUMAN	Citron Rho-interacting kinase OS=Homo sapiens OX=9606 GN=CIT PE=1 SV=2	43480	233339	1	599.3659	1196.7172	2	1196.7128	0.0043	31.49	0.0099	AEILALQQALK	E			1
CTRO_HUMAN	Citron Rho-interacting kinase OS=Homo sapiens OX=9606 GN=CIT PE=1 SV=2	43480	233339	1	599.366	1196.7175	2	1196.7128	0.0047	24.08	0.0076	AEILALQQALK	E			1
CTRO_HUMAN	Citron Rho-interacting kinase OS=Homo sapiens OX=9606 GN=CIT PE=1 SV=2	43480	233339	1	599.366	1196.7175	2	1196.7128	0.0047	31.87	0.0011	AEILALQQALK	E			1
CTRO_HUMAN	Citron Rho-interacting kinase OS=Homo sapiens OX=9606 GN=CIT PE=1 SV=2	43480	233339	1	599.3661	1196.7176	2	1196.7128	0.0048	41.35	0.00047	AEILALQQALK	E			1
CTRO_HUMAN	Citron Rho-interacting kinase OS=Homo sapiens OX=9606 GN=CIT PE=1 SV=2	43480	233339	1	599.3662	1196.7178	2	1196.7128	0.005	32.09	0.0054	AEILALQQALK	E			1
CTRO_HUMAN	Citron Rho-interacting kinase OS=Homo sapiens OX=9606 GN=CIT PE=1 SV=2	43480	233339	1	599.3663	1196.718	2	1196.7128	0.0052	37.08	0.0027	AEILALQQALK	E			1
CTRO_HUMAN	Citron Rho-interacting kinase OS=Homo sapiens OX=9606 GN=CIT PE=1 SV=2	43480	233339	1	599.3663	1196.7181	2	1196.7128	0.0052	50.49	8.2e-5	AEILALQQALK	E			1
CTRO_HUMAN	Citron Rho-interacting kinase OS=Homo sapiens OX=9606 GN=CIT PE=1 SV=2	43480	233339	1	599.3668	1196.719	2	1196.7128	0.0061	43.22	0.00021	AEILALQQALK	E			1
CTRO_HUMAN	Citron Rho-interacting kinase OS=Homo sapiens OX=9606 GN=CIT PE=1 SV=2	43480	233339	1	599.3672	1196.7198	2	1196.7128	0.007	39.5	0.00079	AEILALQQALK	E			1
CTRO_HUMAN	Citron Rho-interacting kinase OS=Homo sapiens OX=9606 GN=CIT PE=1 SV=2	43480	233339	1	599.8654	1197.7162	2	1196.7128	1.0034	37.73	0.003	AEILALQQALK	E			1
CTRO_HUMAN	Citron Rho-interacting kinase OS=Homo sapiens OX=9606 GN=CIT PE=1 SV=2	43480	233339	1	400.8696	1199.587	3	1199.5903	-0.0033	31.03	0.0043	KHAMLEMNAR	S			1
CTRO_HUMAN	Citron Rho-interacting kinase OS=Homo sapiens OX=9606 GN=CIT PE=1 SV=2	43480	233339	1	603.2955	1204.5765	2	1204.5757	0.0007	46.78	0.00044	AQEEMISELR	Q			1
CTRO_HUMAN	Citron Rho-interacting kinase OS=Homo sapiens OX=9606 GN=CIT PE=1 SV=2	43480	233339	1	603.2956	1204.5767	2	1204.5757	0.0009	33.64	0.006	AQEEMISELR	Q			1
CTRO_HUMAN	Citron Rho-interacting kinase OS=Homo sapiens OX=9606 GN=CIT PE=1 SV=2	43480	233339	1	603.2957	1204.5769	2	1204.5757	0.0012	38.87	0.0014	AQEEMISELR	Q			1
CTRO_HUMAN	Citron Rho-interacting kinase OS=Homo sapiens OX=9606 GN=CIT PE=1 SV=2	43480	233339	1	603.2959	1204.5772	2	1204.5757	0.0015	40.97	0.006	AQEEMISELR	Q			1
CTRO_HUMAN	Citron Rho-interacting kinase OS=Homo sapiens OX=9606 GN=CIT PE=1 SV=2	43480	233339	1	603.296	1204.5774	2	1204.5757	0.0017	68.91	9.6e-6	AQEEMISELR	Q			1
CTRO_HUMAN	Citron Rho-interacting kinase OS=Homo sapiens OX=9606 GN=CIT PE=1 SV=2	43480	233339	1	603.2963	1204.578	2	1204.5757	0.0023	57.64	3.2e-5	AQEEMISELR	Q			1
CTRO_HUMAN	Citron Rho-interacting kinase OS=Homo sapiens OX=9606 GN=CIT PE=1 SV=2	43480	233339	1	603.2965	1204.5785	2	1204.5757	0.0027	76.53	1.1e-6	AQEEMISELR	Q			1
CTRO_HUMAN	Citron Rho-interacting kinase OS=Homo sapiens OX=9606 GN=CIT PE=1 SV=2	43480	233339	1	603.2977	1204.5808	2	1204.5757	0.0051	39.56	0.0045	AQEEMISELR	Q			1
CTRO_HUMAN	Citron Rho-interacting kinase OS=Homo sapiens OX=9606 GN=CIT PE=1 SV=2	43480	233339	1	603.2978	1204.5811	2	1204.5757	0.0054	52.34	0.00044	AQEEMISELR	Q			1
CTRO_HUMAN	Citron Rho-interacting kinase OS=Homo sapiens OX=9606 GN=CIT PE=1 SV=2	43480	233339	1	603.2983	1204.582	2	1204.5757	0.0062	36.2	0.0034	AQEEMISELR	Q			1
CTRO_HUMAN	Citron Rho-interacting kinase OS=Homo sapiens OX=9606 GN=CIT PE=1 SV=2	43480	233339	1	604.3185	1206.6224	2	1206.6357	-0.0132	63.5	1.0e-5	LAANSSLFTQR	N			1
CTRO_HUMAN	Citron Rho-interacting kinase OS=Homo sapiens OX=9606 GN=CIT PE=1 SV=2	43480	233339	1	604.3193	1206.6241	2	1206.6357	-0.0115	59.5	7.8e-5	LAANSSLFTQR	N			1
CTRO_HUMAN	Citron Rho-interacting kinase OS=Homo sapiens OX=9606 GN=CIT PE=1 SV=2	43480	233339	1	604.3197	1206.6249	2	1206.6357	-0.0108	39.51	0.0022	LAANSSLFTQR	N			1
CTRO_HUMAN	Citron Rho-interacting kinase OS=Homo sapiens OX=9606 GN=CIT PE=1 SV=2	43480	233339	1	604.3235	1206.6324	2	1206.6357	-0.0033	41.28	0.00028	LAANSSLFTQR	N			1
CTRO_HUMAN	Citron Rho-interacting kinase OS=Homo sapiens OX=9606 GN=CIT PE=1 SV=2	43480	233339	1	604.324	1206.6334	2	1206.6357	-0.0023	72.4	1.3e-6	LAANSSLFTQR	N			1
CTRO_HUMAN	Citron Rho-interacting kinase OS=Homo sapiens OX=9606 GN=CIT PE=1 SV=2	43480	233339	1	604.3243	1206.634	2	1206.6357	-0.0017	60.97	1.4e-5	LAANSSLFTQR	N			1
CTRO_HUMAN	Citron Rho-interacting kinase OS=Homo sapiens OX=9606 GN=CIT PE=1 SV=2	43480	233339	1	604.3247	1206.6349	2	1206.6357	-0.0007	40.69	0.00052	LAANSSLFTQR	N			1
CTRO_HUMAN	Citron Rho-interacting kinase OS=Homo sapiens OX=9606 GN=CIT PE=1 SV=2	43480	233339	1	403.219	1206.6351	3	1206.6357	-0.0006	47.43	0.00017	LAANSSLFTQR	N			1
CTRO_HUMAN	Citron Rho-interacting kinase OS=Homo sapiens OX=9606 GN=CIT PE=1 SV=2	43480	233339	1	604.3249	1206.6352	2	1206.6357	-0.0004	64.67	9.3e-6	LAANSSLFTQR	N			1
CTRO_HUMAN	Citron Rho-interacting kinase OS=Homo sapiens OX=9606 GN=CIT PE=1 SV=2	43480	233339	1	604.325	1206.6354	2	1206.6357	-0.0003	45.48	0.00013	LAANSSLFTQR	N			1
CTRO_HUMAN	Citron Rho-interacting kinase OS=Homo sapiens OX=9606 GN=CIT PE=1 SV=2	43480	233339	1	604.3252	1206.6359	2	1206.6357	0.0002	78.83	8.2e-7	LAANSSLFTQR	N			1
CTRO_HUMAN	Citron Rho-interacting kinase OS=Homo sapiens OX=9606 GN=CIT PE=1 SV=2	43480	233339	1	604.3254	1206.6362	2	1206.6357	0.0005	70.97	5.0e-6	LAANSSLFTQR	N			1
CTRO_HUMAN	Citron Rho-interacting kinase OS=Homo sapiens OX=9606 GN=CIT PE=1 SV=2	43480	233339	1	604.3254	1206.6363	2	1206.6357	0.0006	51.73	3.8e-5	LAANSSLFTQR	N			1
CTRO_HUMAN	Citron Rho-interacting kinase OS=Homo sapiens OX=9606 GN=CIT PE=1 SV=2	43480	233339	1	604.3255	1206.6364	2	1206.6357	0.0008	34.41	0.0014	LAANSSLFTQR	N			1
CTRO_HUMAN	Citron Rho-interacting kinase OS=Homo sapiens OX=9606 GN=CIT PE=1 SV=2	43480	233339	1	604.3258	1206.6371	2	1206.6357	0.0015	97.77	1.1e-8	LAANSSLFTQR	N			1
CTRO_HUMAN	Citron Rho-interacting kinase OS=Homo sapiens OX=9606 GN=CIT PE=1 SV=2	43480	233339	1	604.3258	1206.6371	2	1206.6357	0.0015	78.61	8.7e-7	LAANSSLFTQR	N			1
CTRO_HUMAN	Citron Rho-interacting kinase OS=Homo sapiens OX=9606 GN=CIT PE=1 SV=2	43480	233339	1	604.326	1206.6375	2	1206.6357	0.0018	77.7	1.1e-6	LAANSSLFTQR	N			1
CTRO_HUMAN	Citron Rho-interacting kinase OS=Homo sapiens OX=9606 GN=CIT PE=1 SV=2	43480	233339	1	604.3264	1206.6383	2	1206.6357	0.0026	43.96	0.0011	LAANSSLFTQR	N			1
CTRO_HUMAN	Citron Rho-interacting kinase OS=Homo sapiens OX=9606 GN=CIT PE=1 SV=2	43480	233339	1	604.3265	1206.6385	2	1206.6357	0.0028	35.31	0.0045	LAANSSLFTQR	N			1
CTRO_HUMAN	Citron Rho-interacting kinase OS=Homo sapiens OX=9606 GN=CIT PE=1 SV=2	43480	233339	1	604.3265	1206.6385	2	1206.6357	0.0028	63.88	1.8e-5	LAANSSLFTQR	N			1
CTRO_HUMAN	Citron Rho-interacting kinase OS=Homo sapiens OX=9606 GN=CIT PE=1 SV=2	43480	233339	1	604.3269	1206.6392	2	1206.6357	0.0036	63.97	2.5e-5	LAANSSLFTQR	N			1
CTRO_HUMAN	Citron Rho-interacting kinase OS=Homo sapiens OX=9606 GN=CIT PE=1 SV=2	43480	233339	1	604.3272	1206.6398	2	1206.6357	0.0042	45.91	0.00034	LAANSSLFTQR	N			1
CTRO_HUMAN	Citron Rho-interacting kinase OS=Homo sapiens OX=9606 GN=CIT PE=1 SV=2	43480	233339	1	604.3272	1206.6399	2	1206.6357	0.0042	85.49	1.7e-7	LAANSSLFTQR	N			1
CTRO_HUMAN	Citron Rho-interacting kinase OS=Homo sapiens OX=9606 GN=CIT PE=1 SV=2	43480	233339	1	604.3275	1206.6405	2	1206.6357	0.0049	64.68	6.5e-6	LAANSSLFTQR	N			1
CTRO_HUMAN	Citron Rho-interacting kinase OS=Homo sapiens OX=9606 GN=CIT PE=1 SV=2	43480	233339	1	604.328	1206.6415	2	1206.6357	0.0059	31.86	0.006	LAANSSLFTQR	N			1
CTRO_HUMAN	Citron Rho-interacting kinase OS=Homo sapiens OX=9606 GN=CIT PE=1 SV=2	43480	233339	1	604.3292	1206.6438	2	1206.6357	0.0081	31.56	0.0099	LAANSSLFTQR	N			1
CTRO_HUMAN	Citron Rho-interacting kinase OS=Homo sapiens OX=9606 GN=CIT PE=1 SV=2	43480	233339	1	604.8186	1207.6226	2	1206.6357	0.9869	55.8	0.00019	LAANSSLFTQR	N			1
CTRO_HUMAN	Citron Rho-interacting kinase OS=Homo sapiens OX=9606 GN=CIT PE=1 SV=2	43480	233339	1	604.8187	1207.6228	2	1206.6357	0.9872	88.93	7.9e-8	LAANSSLFTQR	N			1
CTRO_HUMAN	Citron Rho-interacting kinase OS=Homo sapiens OX=9606 GN=CIT PE=1 SV=2	43480	233339	1	604.8188	1207.6231	2	1206.6357	0.9874	39.96	0.0073	LAANSSLFTQR	N			1
CTRO_HUMAN	Citron Rho-interacting kinase OS=Homo sapiens OX=9606 GN=CIT PE=1 SV=2	43480	233339	1	604.8192	1207.6238	2	1206.6357	0.9882	69.1	3.5e-6	LAANSSLFTQR	N			1
CTRO_HUMAN	Citron Rho-interacting kinase OS=Homo sapiens OX=9606 GN=CIT PE=1 SV=2	43480	233339	1	604.8231	1207.6317	2	1206.6357	0.996	46.0	0.00013	LAANSSLFTQR	N			1
CTRO_HUMAN	Citron Rho-interacting kinase OS=Homo sapiens OX=9606 GN=CIT PE=1 SV=2	43480	233339	1	604.8236	1207.6327	2	1206.6357	0.997	49.44	0.00035	LAANSSLFTQR	N			1
CTRO_HUMAN	Citron Rho-interacting kinase OS=Homo sapiens OX=9606 GN=CIT PE=1 SV=2	43480	233339	1	604.8243	1207.6341	2	1206.6357	0.9985	65.73	8.6e-6	LAANSSLFTQR	N			1
CTRO_HUMAN	Citron Rho-interacting kinase OS=Homo sapiens OX=9606 GN=CIT PE=1 SV=2	43480	233339	1	604.8253	1207.636	2	1206.6357	1.0003	38.31	0.0014	LAANSSLFTQR	N			1
CTRO_HUMAN	Citron Rho-interacting kinase OS=Homo sapiens OX=9606 GN=CIT PE=1 SV=2	43480	233339	1	604.8261	1207.6376	2	1206.6357	1.0019	42.04	0.00024	LAANSSLFTQR	N			1
CTRO_HUMAN	Citron Rho-interacting kinase OS=Homo sapiens OX=9606 GN=CIT PE=1 SV=2	43480	233339	1	604.8263	1207.6381	2	1206.6357	1.0024	83.72	2.0e-7	LAANSSLFTQR	N			1
CTRO_HUMAN	Citron Rho-interacting kinase OS=Homo sapiens OX=9606 GN=CIT PE=1 SV=2	43480	233339	1	604.8277	1207.6409	2	1206.6357	1.0053	57.44	5.3e-5	LAANSSLFTQR	N			1
CTRO_HUMAN	Citron Rho-interacting kinase OS=Homo sapiens OX=9606 GN=CIT PE=1 SV=2	43480	233339	1	604.8313	1207.648	2	1206.6357	1.0123	65.26	1.6e-5	LAANSSLFTQR	N			1
CTRO_HUMAN	Citron Rho-interacting kinase OS=Homo sapiens OX=9606 GN=CIT PE=1 SV=2	43480	233339	1	406.2007	1215.5802	3	1215.5852	-0.005	38.82	0.01	KHAMLEMNAR	S	Oxidation (M)	0.0001000000.0	1
CTRO_HUMAN	Citron Rho-interacting kinase OS=Homo sapiens OX=9606 GN=CIT PE=1 SV=2	43480	233339	1	406.2011	1215.5816	3	1215.5852	-0.0036	66.4	5.8e-6	KHAMLEMNAR	S	Oxidation (M)	0.0000001000.0	1
CTRO_HUMAN	Citron Rho-interacting kinase OS=Homo sapiens OX=9606 GN=CIT PE=1 SV=2	43480	233339	1	609.7902	1217.5659	2	1217.5676	-0.0018	42.89	0.0038	QKEQHYEEK	I			1
CTRO_HUMAN	Citron Rho-interacting kinase OS=Homo sapiens OX=9606 GN=CIT PE=1 SV=2	43480	233339	1	609.7908	1217.567	2	1217.5676	-0.0006	56.13	0.00018	QKEQHYEEK	I			1
CTRO_HUMAN	Citron Rho-interacting kinase OS=Homo sapiens OX=9606 GN=CIT PE=1 SV=2	43480	233339	1	406.8636	1217.5689	3	1217.5676	0.0013	32.53	0.0038	QKEQHYEEK	I			1
CTRO_HUMAN	Citron Rho-interacting kinase OS=Homo sapiens OX=9606 GN=CIT PE=1 SV=2	43480	233339	1	611.2926	1220.5707	2	1220.5707	0.0	75.91	7.7e-7	AQEEMISELR	Q	Oxidation (M)	0.0000100000.0	1
CTRO_HUMAN	Citron Rho-interacting kinase OS=Homo sapiens OX=9606 GN=CIT PE=1 SV=2	43480	233339	1	611.2926	1220.5707	2	1220.5707	0.0	49.06	0.00086	AQEEMISELR	Q	Oxidation (M)	0.0000100000.0	1
CTRO_HUMAN	Citron Rho-interacting kinase OS=Homo sapiens OX=9606 GN=CIT PE=1 SV=2	43480	233339	1	611.2926	1220.5707	2	1220.5707	0.0	75.96	8.9e-7	AQEEMISELR	Q	Oxidation (M)	0.0000100000.0	1
CTRO_HUMAN	Citron Rho-interacting kinase OS=Homo sapiens OX=9606 GN=CIT PE=1 SV=2	43480	233339	1	611.2933	1220.5721	2	1220.5707	0.0014	74.24	2.7e-6	AQEEMISELR	Q	Oxidation (M)	0.0000100000.0	1
CTRO_HUMAN	Citron Rho-interacting kinase OS=Homo sapiens OX=9606 GN=CIT PE=1 SV=2	43480	233339	1	611.2937	1220.5728	2	1220.5707	0.0022	49.06	0.00012	AQEEMISELR	Q	Oxidation (M)	0.0000100000.0	1
CTRO_HUMAN	Citron Rho-interacting kinase OS=Homo sapiens OX=9606 GN=CIT PE=1 SV=2	43480	233339	1	611.2938	1220.573	2	1220.5707	0.0024	28.93	0.005	AQEEMISELR	Q	Oxidation (M)	0.0000100000.0	1
CTRO_HUMAN	Citron Rho-interacting kinase OS=Homo sapiens OX=9606 GN=CIT PE=1 SV=2	43480	233339	1	611.2948	1220.5751	2	1220.5707	0.0045	46.4	0.00023	AQEEMISELR	Q	Oxidation (M)	0.0000100000.0	1
CTRO_HUMAN	Citron Rho-interacting kinase OS=Homo sapiens OX=9606 GN=CIT PE=1 SV=2	43480	233339	1	611.2965	1220.5785	2	1220.5707	0.0078	27.32	0.01	AQEEMISELR	Q	Oxidation (M)	0.0000100000.0	1
CTRO_HUMAN	Citron Rho-interacting kinase OS=Homo sapiens OX=9606 GN=CIT PE=1 SV=2	43480	233339	1	611.2982	1220.5819	2	1220.5707	0.0112	37.86	0.0011	AQEEMISELR	Q	Oxidation (M)	0.0000100000.0	1
CTRO_HUMAN	Citron Rho-interacting kinase OS=Homo sapiens OX=9606 GN=CIT PE=1 SV=2	43480	233339	1	611.2982	1220.5819	2	1220.5707	0.0112	34.98	0.003	AQEEMISELR	Q	Oxidation (M)	0.0000100000.0	1
CTRO_HUMAN	Citron Rho-interacting kinase OS=Homo sapiens OX=9606 GN=CIT PE=1 SV=2	43480	233339	1	611.3047	1220.5948	2	1220.5707	0.0242	27.66	0.0049	AQEEMISELR	Q	Oxidation (M)	0.0000100000.0	1
CTRO_HUMAN	Citron Rho-interacting kinase OS=Homo sapiens OX=9606 GN=CIT PE=1 SV=2	43480	233339	1	611.7925	1221.5704	2	1220.5707	0.9998	47.43	0.00028	AQEEMISELR	Q	Oxidation (M)	0.0000100000.0	1
CTRO_HUMAN	Citron Rho-interacting kinase OS=Homo sapiens OX=9606 GN=CIT PE=1 SV=2	43480	233339	1	611.7939	1221.5733	2	1220.5707	1.0026	27.63	0.0088	AQEEMISELR	Q	Oxidation (M)	0.0000100000.0	1
CTRO_HUMAN	Citron Rho-interacting kinase OS=Homo sapiens OX=9606 GN=CIT PE=1 SV=2	43480	233339	1	614.8058	1227.5971	2	1226.5779	1.0192	37.66	0.0059	EVSLEHEEQK	L			1
CTRO_HUMAN	Citron Rho-interacting kinase OS=Homo sapiens OX=9606 GN=CIT PE=1 SV=2	43480	233339	1	622.3336	1242.6526	2	1242.6568	-0.0042	74.0	9.0e-7	LTQGLQEALDR	A			1
CTRO_HUMAN	Citron Rho-interacting kinase OS=Homo sapiens OX=9606 GN=CIT PE=1 SV=2	43480	233339	1	622.3348	1242.655	2	1242.6568	-0.0018	96.05	1.5e-8	LTQGLQEALDR	A			1
CTRO_HUMAN	Citron Rho-interacting kinase OS=Homo sapiens OX=9606 GN=CIT PE=1 SV=2	43480	233339	1	622.3354	1242.6562	2	1242.6568	-0.0005	50.1	0.0016	LTQGLQEALDR	A			1
CTRO_HUMAN	Citron Rho-interacting kinase OS=Homo sapiens OX=9606 GN=CIT PE=1 SV=2	43480	233339	1	622.3357	1242.6569	2	1242.6568	0.0001	59.52	1.6e-5	LTQGLQEALDR	A			1
CTRO_HUMAN	Citron Rho-interacting kinase OS=Homo sapiens OX=9606 GN=CIT PE=1 SV=2	43480	233339	1	622.3358	1242.657	2	1242.6568	0.0002	87.78	4.5e-8	LTQGLQEALDR	A			1
CTRO_HUMAN	Citron Rho-interacting kinase OS=Homo sapiens OX=9606 GN=CIT PE=1 SV=2	43480	233339	1	622.3361	1242.6577	2	1242.6568	0.0009	89.5	5.1e-8	LTQGLQEALDR	A			1
CTRO_HUMAN	Citron Rho-interacting kinase OS=Homo sapiens OX=9606 GN=CIT PE=1 SV=2	43480	233339	1	622.3362	1242.6578	2	1242.6568	0.001	30.99	0.0056	LTQGLQEALDR	A			1
CTRO_HUMAN	Citron Rho-interacting kinase OS=Homo sapiens OX=9606 GN=CIT PE=1 SV=2	43480	233339	1	622.3365	1242.6584	2	1242.6568	0.0016	75.86	1.5e-6	LTQGLQEALDR	A			1
CTRO_HUMAN	Citron Rho-interacting kinase OS=Homo sapiens OX=9606 GN=CIT PE=1 SV=2	43480	233339	1	622.3366	1242.6586	2	1242.6568	0.0018	97.06	1.2e-8	LTQGLQEALDR	A			1
CTRO_HUMAN	Citron Rho-interacting kinase OS=Homo sapiens OX=9606 GN=CIT PE=1 SV=2	43480	233339	1	622.3366	1242.6587	2	1242.6568	0.0019	39.56	0.0058	LTQGLQEALDR	A			1
CTRO_HUMAN	Citron Rho-interacting kinase OS=Homo sapiens OX=9606 GN=CIT PE=1 SV=2	43480	233339	1	622.3367	1242.6588	2	1242.6568	0.002	75.5	1.1e-6	LTQGLQEALDR	A			1
CTRO_HUMAN	Citron Rho-interacting kinase OS=Homo sapiens OX=9606 GN=CIT PE=1 SV=2	43480	233339	1	622.3368	1242.659	2	1242.6568	0.0022	93.36	2.8e-8	LTQGLQEALDR	A			1
CTRO_HUMAN	Citron Rho-interacting kinase OS=Homo sapiens OX=9606 GN=CIT PE=1 SV=2	43480	233339	1	622.3369	1242.6592	2	1242.6568	0.0024	56.53	9.4e-5	LTQGLQEALDR	A			1
CTRO_HUMAN	Citron Rho-interacting kinase OS=Homo sapiens OX=9606 GN=CIT PE=1 SV=2	43480	233339	1	622.3369	1242.6592	2	1242.6568	0.0024	56.83	0.00013	LTQGLQEALDR	A			1
CTRO_HUMAN	Citron Rho-interacting kinase OS=Homo sapiens OX=9606 GN=CIT PE=1 SV=2	43480	233339	1	622.3369	1242.6592	2	1242.6568	0.0024	96.54	1.4e-8	LTQGLQEALDR	A			1
CTRO_HUMAN	Citron Rho-interacting kinase OS=Homo sapiens OX=9606 GN=CIT PE=1 SV=2	43480	233339	1	622.3369	1242.6593	2	1242.6568	0.0025	81.64	4.2e-7	LTQGLQEALDR	A			1
CTRO_HUMAN	Citron Rho-interacting kinase OS=Homo sapiens OX=9606 GN=CIT PE=1 SV=2	43480	233339	1	622.3369	1242.6593	2	1242.6568	0.0025	57.17	0.00012	LTQGLQEALDR	A			1
CTRO_HUMAN	Citron Rho-interacting kinase OS=Homo sapiens OX=9606 GN=CIT PE=1 SV=2	43480	233339	1	622.337	1242.6594	2	1242.6568	0.0026	49.16	0.00034	LTQGLQEALDR	A			1
CTRO_HUMAN	Citron Rho-interacting kinase OS=Homo sapiens OX=9606 GN=CIT PE=1 SV=2	43480	233339	1	622.337	1242.6594	2	1242.6568	0.0026	59.49	9.3e-5	LTQGLQEALDR	A			1
CTRO_HUMAN	Citron Rho-interacting kinase OS=Homo sapiens OX=9606 GN=CIT PE=1 SV=2	43480	233339	1	622.337	1242.6595	2	1242.6568	0.0027	71.45	2.8e-6	LTQGLQEALDR	A			1
CTRO_HUMAN	Citron Rho-interacting kinase OS=Homo sapiens OX=9606 GN=CIT PE=1 SV=2	43480	233339	1	622.3371	1242.6597	2	1242.6568	0.0029	96.02	1.5e-8	LTQGLQEALDR	A			1
CTRO_HUMAN	Citron Rho-interacting kinase OS=Homo sapiens OX=9606 GN=CIT PE=1 SV=2	43480	233339	1	622.3371	1242.6597	2	1242.6568	0.0029	96.51	1.4e-8	LTQGLQEALDR	A			1
CTRO_HUMAN	Citron Rho-interacting kinase OS=Homo sapiens OX=9606 GN=CIT PE=1 SV=2	43480	233339	1	622.3371	1242.6597	2	1242.6568	0.0029	99.38	7.1e-9	LTQGLQEALDR	A			1
CTRO_HUMAN	Citron Rho-interacting kinase OS=Homo sapiens OX=9606 GN=CIT PE=1 SV=2	43480	233339	1	622.3372	1242.6599	2	1242.6568	0.0031	95.9	1.5e-8	LTQGLQEALDR	A			1
CTRO_HUMAN	Citron Rho-interacting kinase OS=Homo sapiens OX=9606 GN=CIT PE=1 SV=2	43480	233339	1	622.3374	1242.6602	2	1242.6568	0.0034	67.98	4.7e-6	LTQGLQEALDR	A			1
CTRO_HUMAN	Citron Rho-interacting kinase OS=Homo sapiens OX=9606 GN=CIT PE=1 SV=2	43480	233339	1	622.3374	1242.6602	2	1242.6568	0.0034	54.79	9.1e-5	LTQGLQEALDR	A			1
CTRO_HUMAN	Citron Rho-interacting kinase OS=Homo sapiens OX=9606 GN=CIT PE=1 SV=2	43480	233339	1	622.3375	1242.6604	2	1242.6568	0.0036	99.25	7.3e-9	LTQGLQEALDR	A			1
CTRO_HUMAN	Citron Rho-interacting kinase OS=Homo sapiens OX=9606 GN=CIT PE=1 SV=2	43480	233339	1	622.3375	1242.6604	2	1242.6568	0.0036	81.41	1.9e-7	LTQGLQEALDR	A			1
CTRO_HUMAN	Citron Rho-interacting kinase OS=Homo sapiens OX=9606 GN=CIT PE=1 SV=2	43480	233339	1	622.3375	1242.6605	2	1242.6568	0.0037	50.68	0.00096	LTQGLQEALDR	A			1
CTRO_HUMAN	Citron Rho-interacting kinase OS=Homo sapiens OX=9606 GN=CIT PE=1 SV=2	43480	233339	1	622.3378	1242.661	2	1242.6568	0.0042	64.0	6.3e-6	LTQGLQEALDR	A			1
CTRO_HUMAN	Citron Rho-interacting kinase OS=Homo sapiens OX=9606 GN=CIT PE=1 SV=2	43480	233339	1	622.3379	1242.6612	2	1242.6568	0.0044	41.85	0.0039	LTQGLQEALDR	A			1
CTRO_HUMAN	Citron Rho-interacting kinase OS=Homo sapiens OX=9606 GN=CIT PE=1 SV=2	43480	233339	1	622.3379	1242.6612	2	1242.6568	0.0044	58.38	8.7e-5	LTQGLQEALDR	A			1
CTRO_HUMAN	Citron Rho-interacting kinase OS=Homo sapiens OX=9606 GN=CIT PE=1 SV=2	43480	233339	1	622.338	1242.6615	2	1242.6568	0.0047	36.05	0.0039	LTQGLQEALDR	A			1
CTRO_HUMAN	Citron Rho-interacting kinase OS=Homo sapiens OX=9606 GN=CIT PE=1 SV=2	43480	233339	1	622.3381	1242.6616	2	1242.6568	0.0048	45.59	0.0017	LTQGLQEALDR	A			1
CTRO_HUMAN	Citron Rho-interacting kinase OS=Homo sapiens OX=9606 GN=CIT PE=1 SV=2	43480	233339	1	622.3381	1242.6617	2	1242.6568	0.0049	33.49	0.0069	LTQGLQEALDR	A			1
CTRO_HUMAN	Citron Rho-interacting kinase OS=Homo sapiens OX=9606 GN=CIT PE=1 SV=2	43480	233339	1	622.3383	1242.6621	2	1242.6568	0.0053	44.91	0.00072	LTQGLQEALDR	A			1
CTRO_HUMAN	Citron Rho-interacting kinase OS=Homo sapiens OX=9606 GN=CIT PE=1 SV=2	43480	233339	1	622.3383	1242.6621	2	1242.6568	0.0053	45.74	0.00058	LTQGLQEALDR	A			1
CTRO_HUMAN	Citron Rho-interacting kinase OS=Homo sapiens OX=9606 GN=CIT PE=1 SV=2	43480	233339	1	622.3384	1242.6622	2	1242.6568	0.0054	39.94	0.0011	LTQGLQEALDR	A			1
CTRO_HUMAN	Citron Rho-interacting kinase OS=Homo sapiens OX=9606 GN=CIT PE=1 SV=2	43480	233339	1	622.3384	1242.6622	2	1242.6568	0.0054	53.34	0.00027	LTQGLQEALDR	A			1
CTRO_HUMAN	Citron Rho-interacting kinase OS=Homo sapiens OX=9606 GN=CIT PE=1 SV=2	43480	233339	1	622.3384	1242.6623	2	1242.6568	0.0055	67.63	3.2e-6	LTQGLQEALDR	A			1
CTRO_HUMAN	Citron Rho-interacting kinase OS=Homo sapiens OX=9606 GN=CIT PE=1 SV=2	43480	233339	1	622.3385	1242.6624	2	1242.6568	0.0056	50.6	0.0005	LTQGLQEALDR	A			1
CTRO_HUMAN	Citron Rho-interacting kinase OS=Homo sapiens OX=9606 GN=CIT PE=1 SV=2	43480	233339	1	622.3387	1242.6629	2	1242.6568	0.0061	58.71	4.0e-5	LTQGLQEALDR	A			1
CTRO_HUMAN	Citron Rho-interacting kinase OS=Homo sapiens OX=9606 GN=CIT PE=1 SV=2	43480	233339	1	622.3392	1242.6638	2	1242.6568	0.007	59.13	1.8e-5	LTQGLQEALDR	A			1
CTRO_HUMAN	Citron Rho-interacting kinase OS=Homo sapiens OX=9606 GN=CIT PE=1 SV=2	43480	233339	1	622.8359	1243.6572	2	1242.6568	1.0004	42.34	0.0036	LTQGLQEALDR	A			1
CTRO_HUMAN	Citron Rho-interacting kinase OS=Homo sapiens OX=9606 GN=CIT PE=1 SV=2	43480	233339	1	419.5462	1255.6166	3	1255.6197	-0.0031	36.85	0.00046	GPPTYNEHITK	R			1
CTRO_HUMAN	Citron Rho-interacting kinase OS=Homo sapiens OX=9606 GN=CIT PE=1 SV=2	43480	233339	1	628.817	1255.6195	2	1255.6197	-0.0001	60.85	6.1e-6	GPPTYNEHITK	R			1
CTRO_HUMAN	Citron Rho-interacting kinase OS=Homo sapiens OX=9606 GN=CIT PE=1 SV=2	43480	233339	1	419.8757	1256.6052	3	1255.6197	0.9855	31.97	0.0022	GPPTYNEHITK	R			1
CTRO_HUMAN	Citron Rho-interacting kinase OS=Homo sapiens OX=9606 GN=CIT PE=1 SV=2	43480	233339	1	419.8757	1256.6052	3	1255.6197	0.9855	25.69	0.0065	GPPTYNEHITK	R			1
CTRO_HUMAN	Citron Rho-interacting kinase OS=Homo sapiens OX=9606 GN=CIT PE=1 SV=2	43480	233339	1	423.2132	1266.6177	3	1266.6204	-0.0027	34.45	0.0042	RSDLYESELR	E			1
CTRO_HUMAN	Citron Rho-interacting kinase OS=Homo sapiens OX=9606 GN=CIT PE=1 SV=2	43480	233339	1	423.2137	1266.6193	3	1266.6204	-0.0011	40.36	0.0014	RSDLYESELR	E			1
CTRO_HUMAN	Citron Rho-interacting kinase OS=Homo sapiens OX=9606 GN=CIT PE=1 SV=2	43480	233339	1	634.3178	1266.621	2	1266.6204	0.0006	57.52	0.00014	RSDLYESELR	E			1
CTRO_HUMAN	Citron Rho-interacting kinase OS=Homo sapiens OX=9606 GN=CIT PE=1 SV=2	43480	233339	1	642.8114	1283.6083	2	1283.6081	0.0003	72.89	4.1e-6	TFNNIMNFQR	F			1
CTRO_HUMAN	Citron Rho-interacting kinase OS=Homo sapiens OX=9606 GN=CIT PE=1 SV=2	43480	233339	1	643.3047	1284.5948	2	1283.6081	0.9867	39.61	0.00043	TFNNIMNFQR	F			1
CTRO_HUMAN	Citron Rho-interacting kinase OS=Homo sapiens OX=9606 GN=CIT PE=1 SV=2	43480	233339	1	643.3059	1284.5973	2	1283.6081	0.9892	29.04	0.006	TFNNIMNFQR	F			1
CTRO_HUMAN	Citron Rho-interacting kinase OS=Homo sapiens OX=9606 GN=CIT PE=1 SV=2	43480	233339	1	643.3061	1284.5976	2	1283.6081	0.9895	47.69	0.00025	TFNNIMNFQR	F			1
CTRO_HUMAN	Citron Rho-interacting kinase OS=Homo sapiens OX=9606 GN=CIT PE=1 SV=2	43480	233339	1	432.8729	1295.5969	3	1295.5993	-0.0025	61.64	1.6e-5	KESSTPEEFSR	R			1
CTRO_HUMAN	Citron Rho-interacting kinase OS=Homo sapiens OX=9606 GN=CIT PE=1 SV=2	43480	233339	1	432.8729	1295.5969	3	1295.5993	-0.0025	41.86	0.00076	KESSTPEEFSR	R			1
CTRO_HUMAN	Citron Rho-interacting kinase OS=Homo sapiens OX=9606 GN=CIT PE=1 SV=2	43480	233339	1	648.8069	1295.5992	2	1295.5993	-0.0002	68.91	5.0e-6	KESSTPEEFSR	R			1
CTRO_HUMAN	Citron Rho-interacting kinase OS=Homo sapiens OX=9606 GN=CIT PE=1 SV=2	43480	233339	1	650.8049	1299.5952	2	1299.603	-0.0078	51.14	0.00037	TFNNIMNFQR	F	Oxidation (M)	0.0000010000.0	1
CTRO_HUMAN	Citron Rho-interacting kinase OS=Homo sapiens OX=9606 GN=CIT PE=1 SV=2	43480	233339	1	650.8086	1299.6027	2	1299.603	-0.0003	34.58	0.002	TFNNIMNFQR	F	Oxidation (M)	0.0000010000.0	1
CTRO_HUMAN	Citron Rho-interacting kinase OS=Homo sapiens OX=9606 GN=CIT PE=1 SV=2	43480	233339	1	650.809	1299.6034	2	1299.603	0.0004	41.02	0.0012	TFNNIMNFQR	F	Oxidation (M)	0.0000010000.0	1
CTRO_HUMAN	Citron Rho-interacting kinase OS=Homo sapiens OX=9606 GN=CIT PE=1 SV=2	43480	233339	1	650.809	1299.6034	2	1299.603	0.0004	69.26	7.0e-6	TFNNIMNFQR	F	Oxidation (M)	0.0000010000.0	1
CTRO_HUMAN	Citron Rho-interacting kinase OS=Homo sapiens OX=9606 GN=CIT PE=1 SV=2	43480	233339	1	650.8104	1299.6063	2	1299.603	0.0033	29.92	0.0016	TFNNIMNFQR	F	Oxidation (M)	0.0000010000.0	1
CTRO_HUMAN	Citron Rho-interacting kinase OS=Homo sapiens OX=9606 GN=CIT PE=1 SV=2	43480	233339	1	650.8109	1299.6073	2	1299.603	0.0043	29.76	0.01	TFNNIMNFQR	F	Oxidation (M)	0.0000010000.0	1
CTRO_HUMAN	Citron Rho-interacting kinase OS=Homo sapiens OX=9606 GN=CIT PE=1 SV=2	43480	233339	1	650.8122	1299.6098	2	1299.603	0.0068	27.11	0.0036	TFNNIMNFQR	F	Oxidation (M)	0.0000010000.0	1
CTRO_HUMAN	Citron Rho-interacting kinase OS=Homo sapiens OX=9606 GN=CIT PE=1 SV=2	43480	233339	1	651.2991	1300.5836	2	1299.603	0.9806	33.76	0.0011	TFNNIMNFQR	F	Oxidation (M)	0.0000010000.0	1
CTRO_HUMAN	Citron Rho-interacting kinase OS=Homo sapiens OX=9606 GN=CIT PE=1 SV=2	43480	233339	1	651.3013	1300.588	2	1299.603	0.985	37.8	0.0017	TFNNIMNFQR	F	Oxidation (M)	0.0000010000.0	1
CTRO_HUMAN	Citron Rho-interacting kinase OS=Homo sapiens OX=9606 GN=CIT PE=1 SV=2	43480	233339	1	651.3025	1300.5905	2	1299.603	0.9875	35.72	0.0029	TFNNIMNFQR	F	Oxidation (M)	0.0000010000.0	1
CTRO_HUMAN	Citron Rho-interacting kinase OS=Homo sapiens OX=9606 GN=CIT PE=1 SV=2	43480	233339	1	651.3078	1300.601	2	1299.603	0.998	39.61	0.00041	TFNNIMNFQR	F	Oxidation (M)	0.0000010000.0	1
CTRO_HUMAN	Citron Rho-interacting kinase OS=Homo sapiens OX=9606 GN=CIT PE=1 SV=2	43480	233339	1	448.9135	1343.7186	3	1343.7198	-0.0012	59.54	6.7e-5	WVTALESVVAGGR	V			1
CTRO_HUMAN	Citron Rho-interacting kinase OS=Homo sapiens OX=9606 GN=CIT PE=1 SV=2	43480	233339	1	672.8679	1343.7213	2	1343.7198	0.0016	87.92	5.0e-8	WVTALESVVAGGR	V			1
CTRO_HUMAN	Citron Rho-interacting kinase OS=Homo sapiens OX=9606 GN=CIT PE=1 SV=2	43480	233339	1	672.868	1343.7214	2	1343.7198	0.0017	87.83	9.6e-8	WVTALESVVAGGR	V			1
CTRO_HUMAN	Citron Rho-interacting kinase OS=Homo sapiens OX=9606 GN=CIT PE=1 SV=2	43480	233339	1	672.868	1343.7214	2	1343.7198	0.0017	83.49	2.6e-7	WVTALESVVAGGR	V			1
CTRO_HUMAN	Citron Rho-interacting kinase OS=Homo sapiens OX=9606 GN=CIT PE=1 SV=2	43480	233339	1	672.868	1343.7215	2	1343.7198	0.0018	65.77	4.6e-6	WVTALESVVAGGR	V			1
CTRO_HUMAN	Citron Rho-interacting kinase OS=Homo sapiens OX=9606 GN=CIT PE=1 SV=2	43480	233339	1	672.8684	1343.7223	2	1343.7198	0.0025	83.47	2.6e-7	WVTALESVVAGGR	V			1
CTRO_HUMAN	Citron Rho-interacting kinase OS=Homo sapiens OX=9606 GN=CIT PE=1 SV=2	43480	233339	1	672.8688	1343.723	2	1343.7198	0.0032	73.82	6.8e-7	WVTALESVVAGGR	V			1
CTRO_HUMAN	Citron Rho-interacting kinase OS=Homo sapiens OX=9606 GN=CIT PE=1 SV=2	43480	233339	1	672.8688	1343.7231	2	1343.7198	0.0033	57.42	3.9e-5	WVTALESVVAGGR	V			1
CTRO_HUMAN	Citron Rho-interacting kinase OS=Homo sapiens OX=9606 GN=CIT PE=1 SV=2	43480	233339	1	672.869	1343.7235	2	1343.7198	0.0037	75.55	4.9e-7	WVTALESVVAGGR	V			1
CTRO_HUMAN	Citron Rho-interacting kinase OS=Homo sapiens OX=9606 GN=CIT PE=1 SV=2	43480	233339	1	672.869	1343.7235	2	1343.7198	0.0037	88.15	8.3e-8	WVTALESVVAGGR	V			1
CTRO_HUMAN	Citron Rho-interacting kinase OS=Homo sapiens OX=9606 GN=CIT PE=1 SV=2	43480	233339	1	672.8691	1343.7237	2	1343.7198	0.0039	67.34	7.5e-6	WVTALESVVAGGR	V			1
CTRO_HUMAN	Citron Rho-interacting kinase OS=Homo sapiens OX=9606 GN=CIT PE=1 SV=2	43480	233339	1	672.8693	1343.724	2	1343.7198	0.0042	74.07	4.5e-7	WVTALESVVAGGR	V			1
CTRO_HUMAN	Citron Rho-interacting kinase OS=Homo sapiens OX=9606 GN=CIT PE=1 SV=2	43480	233339	1	672.8695	1343.7245	2	1343.7198	0.0047	74.61	1.9e-6	WVTALESVVAGGR	V			1
CTRO_HUMAN	Citron Rho-interacting kinase OS=Homo sapiens OX=9606 GN=CIT PE=1 SV=2	43480	233339	1	672.8697	1343.7249	2	1343.7198	0.0051	64.42	2.0e-5	WVTALESVVAGGR	V			1
CTRO_HUMAN	Citron Rho-interacting kinase OS=Homo sapiens OX=9606 GN=CIT PE=1 SV=2	43480	233339	1	672.8698	1343.7251	2	1343.7198	0.0053	37.75	0.0013	WVTALESVVAGGR	V			1
CTRO_HUMAN	Citron Rho-interacting kinase OS=Homo sapiens OX=9606 GN=CIT PE=1 SV=2	43480	233339	1	672.8698	1343.7251	2	1343.7198	0.0054	81.01	4.0e-7	WVTALESVVAGGR	V			1
CTRO_HUMAN	Citron Rho-interacting kinase OS=Homo sapiens OX=9606 GN=CIT PE=1 SV=2	43480	233339	1	672.8699	1343.7252	2	1343.7198	0.0054	55.44	5.5e-5	WVTALESVVAGGR	V			1
CTRO_HUMAN	Citron Rho-interacting kinase OS=Homo sapiens OX=9606 GN=CIT PE=1 SV=2	43480	233339	1	672.8699	1343.7252	2	1343.7198	0.0054	74.52	6.5e-7	WVTALESVVAGGR	V			1
CTRO_HUMAN	Citron Rho-interacting kinase OS=Homo sapiens OX=9606 GN=CIT PE=1 SV=2	43480	233339	1	672.8699	1343.7252	2	1343.7198	0.0055	74.34	4.6e-7	WVTALESVVAGGR	V			1
CTRO_HUMAN	Citron Rho-interacting kinase OS=Homo sapiens OX=9606 GN=CIT PE=1 SV=2	43480	233339	1	672.8699	1343.7253	2	1343.7198	0.0055	60.34	1.7e-5	WVTALESVVAGGR	V			1
CTRO_HUMAN	Citron Rho-interacting kinase OS=Homo sapiens OX=9606 GN=CIT PE=1 SV=2	43480	233339	1	672.8699	1343.7253	2	1343.7198	0.0055	66.94	3.9e-6	WVTALESVVAGGR	V			1
CTRO_HUMAN	Citron Rho-interacting kinase OS=Homo sapiens OX=9606 GN=CIT PE=1 SV=2	43480	233339	1	672.87	1343.7254	2	1343.7198	0.0056	53.09	0.0002	WVTALESVVAGGR	V			1
CTRO_HUMAN	Citron Rho-interacting kinase OS=Homo sapiens OX=9606 GN=CIT PE=1 SV=2	43480	233339	1	672.87	1343.7254	2	1343.7198	0.0057	53.75	9.1e-5	WVTALESVVAGGR	V			1
CTRO_HUMAN	Citron Rho-interacting kinase OS=Homo sapiens OX=9606 GN=CIT PE=1 SV=2	43480	233339	1	672.87	1343.7254	2	1343.7198	0.0057	62.57	9.1e-6	WVTALESVVAGGR	V			1
CTRO_HUMAN	Citron Rho-interacting kinase OS=Homo sapiens OX=9606 GN=CIT PE=1 SV=2	43480	233339	1	672.87	1343.7255	2	1343.7198	0.0057	44.75	0.0015	WVTALESVVAGGR	V			1
CTRO_HUMAN	Citron Rho-interacting kinase OS=Homo sapiens OX=9606 GN=CIT PE=1 SV=2	43480	233339	1	672.8702	1343.7259	2	1343.7198	0.0061	51.09	0.00017	WVTALESVVAGGR	V			1
CTRO_HUMAN	Citron Rho-interacting kinase OS=Homo sapiens OX=9606 GN=CIT PE=1 SV=2	43480	233339	1	672.8702	1343.7259	2	1343.7198	0.0062	74.62	5.2e-7	WVTALESVVAGGR	V			1
CTRO_HUMAN	Citron Rho-interacting kinase OS=Homo sapiens OX=9606 GN=CIT PE=1 SV=2	43480	233339	1	672.8703	1343.7261	2	1343.7198	0.0063	56.09	3.4e-5	WVTALESVVAGGR	V			1
CTRO_HUMAN	Citron Rho-interacting kinase OS=Homo sapiens OX=9606 GN=CIT PE=1 SV=2	43480	233339	1	672.8703	1343.7261	2	1343.7198	0.0063	58.14	8.3e-5	WVTALESVVAGGR	V			1
CTRO_HUMAN	Citron Rho-interacting kinase OS=Homo sapiens OX=9606 GN=CIT PE=1 SV=2	43480	233339	1	672.8703	1343.7261	2	1343.7198	0.0064	69.46	3.5e-6	WVTALESVVAGGR	V			1
CTRO_HUMAN	Citron Rho-interacting kinase OS=Homo sapiens OX=9606 GN=CIT PE=1 SV=2	43480	233339	1	672.8703	1343.7261	2	1343.7198	0.0064	57.69	9.3e-5	WVTALESVVAGGR	V			1
CTRO_HUMAN	Citron Rho-interacting kinase OS=Homo sapiens OX=9606 GN=CIT PE=1 SV=2	43480	233339	1	672.8704	1343.7263	2	1343.7198	0.0066	40.95	0.00022	WVTALESVVAGGR	V			1
CTRO_HUMAN	Citron Rho-interacting kinase OS=Homo sapiens OX=9606 GN=CIT PE=1 SV=2	43480	233339	1	672.8705	1343.7265	2	1343.7198	0.0067	52.5	6.0e-5	WVTALESVVAGGR	V			1
CTRO_HUMAN	Citron Rho-interacting kinase OS=Homo sapiens OX=9606 GN=CIT PE=1 SV=2	43480	233339	1	672.8706	1343.7266	2	1343.7198	0.0068	49.75	0.00027	WVTALESVVAGGR	V			1
CTRO_HUMAN	Citron Rho-interacting kinase OS=Homo sapiens OX=9606 GN=CIT PE=1 SV=2	43480	233339	1	672.8706	1343.7266	2	1343.7198	0.0068	66.0	2.5e-6	WVTALESVVAGGR	V			1
CTRO_HUMAN	Citron Rho-interacting kinase OS=Homo sapiens OX=9606 GN=CIT PE=1 SV=2	43480	233339	1	672.8706	1343.7266	2	1343.7198	0.0069	53.66	5.6e-5	WVTALESVVAGGR	V			1
CTRO_HUMAN	Citron Rho-interacting kinase OS=Homo sapiens OX=9606 GN=CIT PE=1 SV=2	43480	233339	1	672.8706	1343.7267	2	1343.7198	0.007	66.24	3.5e-6	WVTALESVVAGGR	V			1
CTRO_HUMAN	Citron Rho-interacting kinase OS=Homo sapiens OX=9606 GN=CIT PE=1 SV=2	43480	233339	1	672.8707	1343.7269	2	1343.7198	0.0071	69.95	2.1e-6	WVTALESVVAGGR	V			1
CTRO_HUMAN	Citron Rho-interacting kinase OS=Homo sapiens OX=9606 GN=CIT PE=1 SV=2	43480	233339	1	672.8708	1343.727	2	1343.7198	0.0072	83.42	2.5e-7	WVTALESVVAGGR	V			1
CTRO_HUMAN	Citron Rho-interacting kinase OS=Homo sapiens OX=9606 GN=CIT PE=1 SV=2	43480	233339	1	672.8709	1343.7272	2	1343.7198	0.0075	44.25	0.00017	WVTALESVVAGGR	V			1
CTRO_HUMAN	Citron Rho-interacting kinase OS=Homo sapiens OX=9606 GN=CIT PE=1 SV=2	43480	233339	1	672.8709	1343.7273	2	1343.7198	0.0075	63.16	2.1e-5	WVTALESVVAGGR	V			1
CTRO_HUMAN	Citron Rho-interacting kinase OS=Homo sapiens OX=9606 GN=CIT PE=1 SV=2	43480	233339	1	672.8717	1343.7289	2	1343.7198	0.0092	48.17	0.00025	WVTALESVVAGGR	V			1
CTRO_HUMAN	Citron Rho-interacting kinase OS=Homo sapiens OX=9606 GN=CIT PE=1 SV=2	43480	233339	1	448.9201	1343.7383	3	1343.7409	-0.0025	60.85	4.0e-5	RVSEVEAVLSQK	E			1
CTRO_HUMAN	Citron Rho-interacting kinase OS=Homo sapiens OX=9606 GN=CIT PE=1 SV=2	43480	233339	1	448.9201	1343.7383	3	1343.7409	-0.0025	58.16	7.4e-5	RVSEVEAVLSQK	E			1
CTRO_HUMAN	Citron Rho-interacting kinase OS=Homo sapiens OX=9606 GN=CIT PE=1 SV=2	43480	233339	1	448.9201	1343.7383	3	1343.7409	-0.0025	61.19	3.7e-5	RVSEVEAVLSQK	E			1
CTRO_HUMAN	Citron Rho-interacting kinase OS=Homo sapiens OX=9606 GN=CIT PE=1 SV=2	43480	233339	1	448.9201	1343.7383	3	1343.7409	-0.0025	65.96	1.2e-5	RVSEVEAVLSQK	E			1
CTRO_HUMAN	Citron Rho-interacting kinase OS=Homo sapiens OX=9606 GN=CIT PE=1 SV=2	43480	233339	1	448.9201	1343.7383	3	1343.7409	-0.0025	57.89	7.9e-5	RVSEVEAVLSQK	E			1
CTRO_HUMAN	Citron Rho-interacting kinase OS=Homo sapiens OX=9606 GN=CIT PE=1 SV=2	43480	233339	1	448.9205	1343.7397	3	1343.7409	-0.0011	35.49	0.0058	RVSEVEAVLSQK	E			1
CTRO_HUMAN	Citron Rho-interacting kinase OS=Homo sapiens OX=9606 GN=CIT PE=1 SV=2	43480	233339	1	672.8783	1343.7421	2	1343.7409	0.0012	61.28	3.5e-5	RVSEVEAVLSQK	E			1
CTRO_HUMAN	Citron Rho-interacting kinase OS=Homo sapiens OX=9606 GN=CIT PE=1 SV=2	43480	233339	1	673.3722	1344.7298	2	1343.7198	1.0101	40.84	0.00091	WVTALESVVAGGR	V			1
CTRO_HUMAN	Citron Rho-interacting kinase OS=Homo sapiens OX=9606 GN=CIT PE=1 SV=2	43480	233339	1	673.3751	1344.7357	2	1343.7198	1.016	56.44	5.6e-5	WVTALESVVAGGR	V			1
CTRO_HUMAN	Citron Rho-interacting kinase OS=Homo sapiens OX=9606 GN=CIT PE=1 SV=2	43480	233339	1	450.5734	1348.6983	3	1348.702	-0.0038	46.63	0.0015	VKMEGTISQQTK	L			1
CTRO_HUMAN	Citron Rho-interacting kinase OS=Homo sapiens OX=9606 GN=CIT PE=1 SV=2	43480	233339	1	455.5871	1363.7396	3	1363.7387	0.0009	55.02	6.6e-5	TLYLLAPSFPDK	Q			1
CTRO_HUMAN	Citron Rho-interacting kinase OS=Homo sapiens OX=9606 GN=CIT PE=1 SV=2	43480	233339	1	682.878	1363.7415	2	1363.7387	0.0028	77.26	3.0e-7	TLYLLAPSFPDK	Q			1
CTRO_HUMAN	Citron Rho-interacting kinase OS=Homo sapiens OX=9606 GN=CIT PE=1 SV=2	43480	233339	1	682.8783	1363.7421	2	1363.7387	0.0033	27.7	0.0027	TLYLLAPSFPDK	Q			1
CTRO_HUMAN	Citron Rho-interacting kinase OS=Homo sapiens OX=9606 GN=CIT PE=1 SV=2	43480	233339	1	682.8784	1363.7422	2	1363.7387	0.0035	67.29	2.3e-6	TLYLLAPSFPDK	Q			1
CTRO_HUMAN	Citron Rho-interacting kinase OS=Homo sapiens OX=9606 GN=CIT PE=1 SV=2	43480	233339	1	682.8784	1363.7422	2	1363.7387	0.0035	80.11	1.7e-7	TLYLLAPSFPDK	Q			1
CTRO_HUMAN	Citron Rho-interacting kinase OS=Homo sapiens OX=9606 GN=CIT PE=1 SV=2	43480	233339	1	682.8784	1363.7422	2	1363.7387	0.0035	66.94	3.4e-6	TLYLLAPSFPDK	Q			1
CTRO_HUMAN	Citron Rho-interacting kinase OS=Homo sapiens OX=9606 GN=CIT PE=1 SV=2	43480	233339	1	682.8785	1363.7425	2	1363.7387	0.0037	59.51	1.2e-5	TLYLLAPSFPDK	Q			1
CTRO_HUMAN	Citron Rho-interacting kinase OS=Homo sapiens OX=9606 GN=CIT PE=1 SV=2	43480	233339	1	682.8786	1363.7426	2	1363.7387	0.0038	65.69	1.8e-6	TLYLLAPSFPDK	Q			1
CTRO_HUMAN	Citron Rho-interacting kinase OS=Homo sapiens OX=9606 GN=CIT PE=1 SV=2	43480	233339	1	682.8786	1363.7426	2	1363.7387	0.0038	77.86	1.3e-7	TLYLLAPSFPDK	Q			1
CTRO_HUMAN	Citron Rho-interacting kinase OS=Homo sapiens OX=9606 GN=CIT PE=1 SV=2	43480	233339	1	682.8786	1363.7426	2	1363.7387	0.0039	38.32	0.00052	TLYLLAPSFPDK	Q			1
CTRO_HUMAN	Citron Rho-interacting kinase OS=Homo sapiens OX=9606 GN=CIT PE=1 SV=2	43480	233339	1	682.8787	1363.7428	2	1363.7387	0.0041	75.56	2.9e-7	TLYLLAPSFPDK	Q			1
CTRO_HUMAN	Citron Rho-interacting kinase OS=Homo sapiens OX=9606 GN=CIT PE=1 SV=2	43480	233339	1	682.8788	1363.743	2	1363.7387	0.0042	80.65	6.5e-8	TLYLLAPSFPDK	Q			1
CTRO_HUMAN	Citron Rho-interacting kinase OS=Homo sapiens OX=9606 GN=CIT PE=1 SV=2	43480	233339	1	682.8788	1363.7431	2	1363.7387	0.0043	62.02	3.9e-6	TLYLLAPSFPDK	Q			1
CTRO_HUMAN	Citron Rho-interacting kinase OS=Homo sapiens OX=9606 GN=CIT PE=1 SV=2	43480	233339	1	682.8789	1363.7433	2	1363.7387	0.0045	52.63	2.5e-5	TLYLLAPSFPDK	Q			1
CTRO_HUMAN	Citron Rho-interacting kinase OS=Homo sapiens OX=9606 GN=CIT PE=1 SV=2	43480	233339	1	682.8789	1363.7433	2	1363.7387	0.0045	36.81	0.0009	TLYLLAPSFPDK	Q			1
CTRO_HUMAN	Citron Rho-interacting kinase OS=Homo sapiens OX=9606 GN=CIT PE=1 SV=2	43480	233339	1	682.879	1363.7434	2	1363.7387	0.0047	54.76	5.9e-5	TLYLLAPSFPDK	Q			1
CTRO_HUMAN	Citron Rho-interacting kinase OS=Homo sapiens OX=9606 GN=CIT PE=1 SV=2	43480	233339	1	682.879	1363.7435	2	1363.7387	0.0047	52.13	1.6e-5	TLYLLAPSFPDK	Q			1
CTRO_HUMAN	Citron Rho-interacting kinase OS=Homo sapiens OX=9606 GN=CIT PE=1 SV=2	43480	233339	1	682.8791	1363.7436	2	1363.7387	0.0049	54.17	1.8e-5	TLYLLAPSFPDK	Q			1
CTRO_HUMAN	Citron Rho-interacting kinase OS=Homo sapiens OX=9606 GN=CIT PE=1 SV=2	43480	233339	1	682.8791	1363.7436	2	1363.7387	0.0049	45.85	0.00059	TLYLLAPSFPDK	Q			1
CTRO_HUMAN	Citron Rho-interacting kinase OS=Homo sapiens OX=9606 GN=CIT PE=1 SV=2	43480	233339	1	682.8792	1363.7439	2	1363.7387	0.0052	72.27	8.4e-7	TLYLLAPSFPDK	Q			1
CTRO_HUMAN	Citron Rho-interacting kinase OS=Homo sapiens OX=9606 GN=CIT PE=1 SV=2	43480	233339	1	682.8793	1363.744	2	1363.7387	0.0053	38.73	0.0063	TLYLLAPSFPDK	Q			1
CTRO_HUMAN	Citron Rho-interacting kinase OS=Homo sapiens OX=9606 GN=CIT PE=1 SV=2	43480	233339	1	682.8794	1363.7442	2	1363.7387	0.0055	67.07	9.0e-6	TLYLLAPSFPDK	Q			1
CTRO_HUMAN	Citron Rho-interacting kinase OS=Homo sapiens OX=9606 GN=CIT PE=1 SV=2	43480	233339	1	682.8794	1363.7443	2	1363.7387	0.0055	47.64	0.0001	TLYLLAPSFPDK	Q			1
CTRO_HUMAN	Citron Rho-interacting kinase OS=Homo sapiens OX=9606 GN=CIT PE=1 SV=2	43480	233339	1	682.8794	1363.7443	2	1363.7387	0.0056	27.56	0.0042	TLYLLAPSFPDK	Q			1
CTRO_HUMAN	Citron Rho-interacting kinase OS=Homo sapiens OX=9606 GN=CIT PE=1 SV=2	43480	233339	1	682.8794	1363.7443	2	1363.7387	0.0056	39.06	0.0015	TLYLLAPSFPDK	Q			1
CTRO_HUMAN	Citron Rho-interacting kinase OS=Homo sapiens OX=9606 GN=CIT PE=1 SV=2	43480	233339	1	682.8795	1363.7443	2	1363.7387	0.0056	49.5	0.00028	TLYLLAPSFPDK	Q			1
CTRO_HUMAN	Citron Rho-interacting kinase OS=Homo sapiens OX=9606 GN=CIT PE=1 SV=2	43480	233339	1	682.8795	1363.7444	2	1363.7387	0.0057	61.44	1.6e-5	TLYLLAPSFPDK	Q			1
CTRO_HUMAN	Citron Rho-interacting kinase OS=Homo sapiens OX=9606 GN=CIT PE=1 SV=2	43480	233339	1	682.8795	1363.7445	2	1363.7387	0.0057	49.51	2.9e-5	TLYLLAPSFPDK	Q			1
CTRO_HUMAN	Citron Rho-interacting kinase OS=Homo sapiens OX=9606 GN=CIT PE=1 SV=2	43480	233339	1	682.8796	1363.7446	2	1363.7387	0.0058	60.76	2.9e-6	TLYLLAPSFPDK	Q			1
CTRO_HUMAN	Citron Rho-interacting kinase OS=Homo sapiens OX=9606 GN=CIT PE=1 SV=2	43480	233339	1	682.8796	1363.7446	2	1363.7387	0.0059	44.68	6.5e-5	TLYLLAPSFPDK	Q			1
CTRO_HUMAN	Citron Rho-interacting kinase OS=Homo sapiens OX=9606 GN=CIT PE=1 SV=2	43480	233339	1	682.8796	1363.7446	2	1363.7387	0.0059	58.22	6.7e-6	TLYLLAPSFPDK	Q			1
CTRO_HUMAN	Citron Rho-interacting kinase OS=Homo sapiens OX=9606 GN=CIT PE=1 SV=2	43480	233339	1	682.8796	1363.7446	2	1363.7387	0.0059	58.49	5.9e-6	TLYLLAPSFPDK	Q			1
CTRO_HUMAN	Citron Rho-interacting kinase OS=Homo sapiens OX=9606 GN=CIT PE=1 SV=2	43480	233339	1	682.8797	1363.7449	2	1363.7387	0.0062	46.11	0.0011	TLYLLAPSFPDK	Q			1
CTRO_HUMAN	Citron Rho-interacting kinase OS=Homo sapiens OX=9606 GN=CIT PE=1 SV=2	43480	233339	1	682.8798	1363.745	2	1363.7387	0.0062	61.87	8.2e-6	TLYLLAPSFPDK	Q			1
CTRO_HUMAN	Citron Rho-interacting kinase OS=Homo sapiens OX=9606 GN=CIT PE=1 SV=2	43480	233339	1	682.8799	1363.7453	2	1363.7387	0.0066	50.05	4.4e-5	TLYLLAPSFPDK	Q			1
CTRO_HUMAN	Citron Rho-interacting kinase OS=Homo sapiens OX=9606 GN=CIT PE=1 SV=2	43480	233339	1	682.88	1363.7454	2	1363.7387	0.0067	38.25	0.00032	TLYLLAPSFPDK	Q			1
CTRO_HUMAN	Citron Rho-interacting kinase OS=Homo sapiens OX=9606 GN=CIT PE=1 SV=2	43480	233339	1	682.8801	1363.7457	2	1363.7387	0.007	29.56	0.003	TLYLLAPSFPDK	Q			1
CTRO_HUMAN	Citron Rho-interacting kinase OS=Homo sapiens OX=9606 GN=CIT PE=1 SV=2	43480	233339	1	682.8802	1363.7459	2	1363.7387	0.0071	62.5	2.2e-5	TLYLLAPSFPDK	Q			1
CTRO_HUMAN	Citron Rho-interacting kinase OS=Homo sapiens OX=9606 GN=CIT PE=1 SV=2	43480	233339	1	682.8804	1363.7463	2	1363.7387	0.0076	26.29	0.0064	TLYLLAPSFPDK	Q			1
CTRO_HUMAN	Citron Rho-interacting kinase OS=Homo sapiens OX=9606 GN=CIT PE=1 SV=2	43480	233339	1	682.8806	1363.7467	2	1363.7387	0.008	47.09	6.6e-5	TLYLLAPSFPDK	Q			1
CTRO_HUMAN	Citron Rho-interacting kinase OS=Homo sapiens OX=9606 GN=CIT PE=1 SV=2	43480	233339	1	682.8808	1363.747	2	1363.7387	0.0082	34.27	0.00068	TLYLLAPSFPDK	Q			1
CTRO_HUMAN	Citron Rho-interacting kinase OS=Homo sapiens OX=9606 GN=CIT PE=1 SV=2	43480	233339	1	455.9057	1364.6953	3	1364.697	-0.0016	60.81	4.1e-5	VKMEGTISQQTK	L	Oxidation (M)	0.001000000000.0	1
CTRO_HUMAN	Citron Rho-interacting kinase OS=Homo sapiens OX=9606 GN=CIT PE=1 SV=2	43480	233339	1	683.3561	1364.6976	2	1364.697	0.0006	65.02	9.6e-6	VKMEGTISQQTK	L	Oxidation (M)	0.001000000000.0	1
CTRO_HUMAN	Citron Rho-interacting kinase OS=Homo sapiens OX=9606 GN=CIT PE=1 SV=2	43480	233339	1	471.5806	1411.7199	3	1411.7208	-0.0009	36.96	0.0023	RGPPTYNEHITK	R			1
CTRO_HUMAN	Citron Rho-interacting kinase OS=Homo sapiens OX=9606 GN=CIT PE=1 SV=2	43480	233339	1	471.5806	1411.7199	3	1411.7208	-0.0009	51.9	0.00032	RGPPTYNEHITK	R			1
CTRO_HUMAN	Citron Rho-interacting kinase OS=Homo sapiens OX=9606 GN=CIT PE=1 SV=2	43480	233339	1	712.8626	1423.7107	2	1423.7072	0.0035	76.28	1.9e-6	RVSEVEAVLSQK	E	Phospho (ST)	0.002000000000.0	1
CTRO_HUMAN	Citron Rho-interacting kinase OS=Homo sapiens OX=9606 GN=CIT PE=1 SV=2	43480	233339	1	478.8914	1433.6523	3	1433.6544	-0.0021	51.18	6.0e-5	CAVCLDTVHFGR	Q			1
CTRO_HUMAN	Citron Rho-interacting kinase OS=Homo sapiens OX=9606 GN=CIT PE=1 SV=2	43480	233339	1	478.8918	1433.6537	3	1433.6544	-0.0007	66.33	3.9e-6	CAVCLDTVHFGR	Q			1
CTRO_HUMAN	Citron Rho-interacting kinase OS=Homo sapiens OX=9606 GN=CIT PE=1 SV=2	43480	233339	1	478.8918	1433.6537	3	1433.6544	-0.0007	59.36	1.3e-5	CAVCLDTVHFGR	Q			1
CTRO_HUMAN	Citron Rho-interacting kinase OS=Homo sapiens OX=9606 GN=CIT PE=1 SV=2	43480	233339	1	478.8928	1433.6567	3	1433.6544	0.0023	48.61	0.00011	CAVCLDTVHFGR	Q			1
CTRO_HUMAN	Citron Rho-interacting kinase OS=Homo sapiens OX=9606 GN=CIT PE=1 SV=2	43480	233339	1	478.8935	1433.6587	3	1433.6544	0.0043	40.35	0.00019	CAVCLDTVHFGR	Q			1
CTRO_HUMAN	Citron Rho-interacting kinase OS=Homo sapiens OX=9606 GN=CIT PE=1 SV=2	43480	233339	1	479.2256	1434.655	3	1433.6544	1.0006	52.68	3.6e-5	CAVCLDTVHFGR	Q			1
CTRO_HUMAN	Citron Rho-interacting kinase OS=Homo sapiens OX=9606 GN=CIT PE=1 SV=2	43480	233339	1	723.3817	1444.7489	2	1444.7521	-0.0032	67.62	2.7e-6	ASTEATELLQNIR	Q			1
CTRO_HUMAN	Citron Rho-interacting kinase OS=Homo sapiens OX=9606 GN=CIT PE=1 SV=2	43480	233339	1	723.3819	1444.7492	2	1444.7521	-0.0029	73.67	2.2e-7	ASTEATELLQNIR	Q			1
CTRO_HUMAN	Citron Rho-interacting kinase OS=Homo sapiens OX=9606 GN=CIT PE=1 SV=2	43480	233339	1	723.3822	1444.7498	2	1444.7521	-0.0023	91.28	2.3e-8	ASTEATELLQNIR	Q			1
CTRO_HUMAN	Citron Rho-interacting kinase OS=Homo sapiens OX=9606 GN=CIT PE=1 SV=2	43480	233339	1	723.3824	1444.7503	2	1444.7521	-0.0018	101.72	1.2e-9	ASTEATELLQNIR	Q			1
CTRO_HUMAN	Citron Rho-interacting kinase OS=Homo sapiens OX=9606 GN=CIT PE=1 SV=2	43480	233339	1	723.3833	1444.7521	2	1444.7521	-0.0001	56.19	4.2e-5	ASTEATELLQNIR	Q			1
CTRO_HUMAN	Citron Rho-interacting kinase OS=Homo sapiens OX=9606 GN=CIT PE=1 SV=2	43480	233339	1	723.3836	1444.7527	2	1444.7521	0.0006	68.71	2.5e-6	ASTEATELLQNIR	Q			1
CTRO_HUMAN	Citron Rho-interacting kinase OS=Homo sapiens OX=9606 GN=CIT PE=1 SV=2	43480	233339	1	723.3843	1444.754	2	1444.7521	0.0019	91.12	4.4e-9	ASTEATELLQNIR	Q			1
CTRO_HUMAN	Citron Rho-interacting kinase OS=Homo sapiens OX=9606 GN=CIT PE=1 SV=2	43480	233339	1	723.3846	1444.7546	2	1444.7521	0.0024	88.37	4.3e-8	ASTEATELLQNIR	Q			1
CTRO_HUMAN	Citron Rho-interacting kinase OS=Homo sapiens OX=9606 GN=CIT PE=1 SV=2	43480	233339	1	723.3851	1444.7556	2	1444.7521	0.0035	91.11	1.0e-8	ASTEATELLQNIR	Q			1
CTRO_HUMAN	Citron Rho-interacting kinase OS=Homo sapiens OX=9606 GN=CIT PE=1 SV=2	43480	233339	1	723.3853	1444.756	2	1444.7521	0.0039	55.81	7.7e-6	ASTEATELLQNIR	Q			1
CTRO_HUMAN	Citron Rho-interacting kinase OS=Homo sapiens OX=9606 GN=CIT PE=1 SV=2	43480	233339	1	723.3854	1444.7563	2	1444.7521	0.0042	99.44	2.7e-9	ASTEATELLQNIR	Q			1
CTRO_HUMAN	Citron Rho-interacting kinase OS=Homo sapiens OX=9606 GN=CIT PE=1 SV=2	43480	233339	1	723.3856	1444.7566	2	1444.7521	0.0044	78.69	1.7e-7	ASTEATELLQNIR	Q			1
CTRO_HUMAN	Citron Rho-interacting kinase OS=Homo sapiens OX=9606 GN=CIT PE=1 SV=2	43480	233339	1	723.3856	1444.7566	2	1444.7521	0.0045	78.05	2.0e-7	ASTEATELLQNIR	Q			1
CTRO_HUMAN	Citron Rho-interacting kinase OS=Homo sapiens OX=9606 GN=CIT PE=1 SV=2	43480	233339	1	723.3856	1444.7567	2	1444.7521	0.0045	91.08	6.0e-9	ASTEATELLQNIR	Q			1
CTRO_HUMAN	Citron Rho-interacting kinase OS=Homo sapiens OX=9606 GN=CIT PE=1 SV=2	43480	233339	1	723.3856	1444.7567	2	1444.7521	0.0046	52.03	2.3e-5	ASTEATELLQNIR	Q			1
CTRO_HUMAN	Citron Rho-interacting kinase OS=Homo sapiens OX=9606 GN=CIT PE=1 SV=2	43480	233339	1	723.3857	1444.7569	2	1444.7521	0.0048	105.83	1.2e-9	ASTEATELLQNIR	Q			1
CTRO_HUMAN	Citron Rho-interacting kinase OS=Homo sapiens OX=9606 GN=CIT PE=1 SV=2	43480	233339	1	723.3857	1444.7569	2	1444.7521	0.0048	114.43	2.3e-10	ASTEATELLQNIR	Q			1
CTRO_HUMAN	Citron Rho-interacting kinase OS=Homo sapiens OX=9606 GN=CIT PE=1 SV=2	43480	233339	1	723.3858	1444.757	2	1444.7521	0.0049	98.62	3.0e-9	ASTEATELLQNIR	Q			1
CTRO_HUMAN	Citron Rho-interacting kinase OS=Homo sapiens OX=9606 GN=CIT PE=1 SV=2	43480	233339	1	723.3858	1444.7571	2	1444.7521	0.005	71.49	5.7e-7	ASTEATELLQNIR	Q			1
CTRO_HUMAN	Citron Rho-interacting kinase OS=Homo sapiens OX=9606 GN=CIT PE=1 SV=2	43480	233339	1	723.3858	1444.7571	2	1444.7521	0.005	56.88	1.4e-5	ASTEATELLQNIR	Q			1
CTRO_HUMAN	Citron Rho-interacting kinase OS=Homo sapiens OX=9606 GN=CIT PE=1 SV=2	43480	233339	1	723.3859	1444.7572	2	1444.7521	0.0051	68.53	9.1e-6	ASTEATELLQNIR	Q			1
CTRO_HUMAN	Citron Rho-interacting kinase OS=Homo sapiens OX=9606 GN=CIT PE=1 SV=2	43480	233339	1	723.386	1444.7574	2	1444.7521	0.0053	60.07	1.5e-5	ASTEATELLQNIR	Q			1
CTRO_HUMAN	Citron Rho-interacting kinase OS=Homo sapiens OX=9606 GN=CIT PE=1 SV=2	43480	233339	1	723.386	1444.7575	2	1444.7521	0.0053	37.83	0.0025	ASTEATELLQNIR	Q			1
CTRO_HUMAN	Citron Rho-interacting kinase OS=Homo sapiens OX=9606 GN=CIT PE=1 SV=2	43480	233339	1	723.3861	1444.7576	2	1444.7521	0.0054	44.78	0.0021	ASTEATELLQNIR	Q			1
CTRO_HUMAN	Citron Rho-interacting kinase OS=Homo sapiens OX=9606 GN=CIT PE=1 SV=2	43480	233339	1	723.3861	1444.7576	2	1444.7521	0.0055	69.89	5.2e-6	ASTEATELLQNIR	Q			1
CTRO_HUMAN	Citron Rho-interacting kinase OS=Homo sapiens OX=9606 GN=CIT PE=1 SV=2	43480	233339	1	723.3861	1444.7577	2	1444.7521	0.0056	75.51	3.1e-7	ASTEATELLQNIR	Q			1
CTRO_HUMAN	Citron Rho-interacting kinase OS=Homo sapiens OX=9606 GN=CIT PE=1 SV=2	43480	233339	1	723.3862	1444.7578	2	1444.7521	0.0057	57.55	2.2e-5	ASTEATELLQNIR	Q			1
CTRO_HUMAN	Citron Rho-interacting kinase OS=Homo sapiens OX=9606 GN=CIT PE=1 SV=2	43480	233339	1	723.3862	1444.7579	2	1444.7521	0.0057	67.06	3.0e-6	ASTEATELLQNIR	Q			1
CTRO_HUMAN	Citron Rho-interacting kinase OS=Homo sapiens OX=9606 GN=CIT PE=1 SV=2	43480	233339	1	723.3863	1444.758	2	1444.7521	0.0059	60.06	3.5e-5	ASTEATELLQNIR	Q			1
CTRO_HUMAN	Citron Rho-interacting kinase OS=Homo sapiens OX=9606 GN=CIT PE=1 SV=2	43480	233339	1	723.3864	1444.7582	2	1444.7521	0.006	55.99	1.1e-5	ASTEATELLQNIR	Q			1
CTRO_HUMAN	Citron Rho-interacting kinase OS=Homo sapiens OX=9606 GN=CIT PE=1 SV=2	43480	233339	1	723.3864	1444.7582	2	1444.7521	0.0061	78.19	8.9e-8	ASTEATELLQNIR	Q			1
CTRO_HUMAN	Citron Rho-interacting kinase OS=Homo sapiens OX=9606 GN=CIT PE=1 SV=2	43480	233339	1	723.3865	1444.7585	2	1444.7521	0.0063	77.94	5.6e-7	ASTEATELLQNIR	Q			1
CTRO_HUMAN	Citron Rho-interacting kinase OS=Homo sapiens OX=9606 GN=CIT PE=1 SV=2	43480	233339	1	723.3865	1444.7585	2	1444.7521	0.0064	101.9	1.7e-9	ASTEATELLQNIR	Q			1
CTRO_HUMAN	Citron Rho-interacting kinase OS=Homo sapiens OX=9606 GN=CIT PE=1 SV=2	43480	233339	1	723.3867	1444.7588	2	1444.7521	0.0067	85.89	1.6e-7	ASTEATELLQNIR	Q			1
CTRO_HUMAN	Citron Rho-interacting kinase OS=Homo sapiens OX=9606 GN=CIT PE=1 SV=2	43480	233339	1	723.3868	1444.759	2	1444.7521	0.0069	61.57	3.0e-5	ASTEATELLQNIR	Q			1
CTRO_HUMAN	Citron Rho-interacting kinase OS=Homo sapiens OX=9606 GN=CIT PE=1 SV=2	43480	233339	1	723.3868	1444.759	2	1444.7521	0.0069	37.96	0.0026	ASTEATELLQNIR	Q			1
CTRO_HUMAN	Citron Rho-interacting kinase OS=Homo sapiens OX=9606 GN=CIT PE=1 SV=2	43480	233339	1	723.3869	1444.7592	2	1444.7521	0.007	51.24	4.5e-5	ASTEATELLQNIR	Q			1
CTRO_HUMAN	Citron Rho-interacting kinase OS=Homo sapiens OX=9606 GN=CIT PE=1 SV=2	43480	233339	1	723.3869	1444.7593	2	1444.7521	0.0071	102.58	1.9e-9	ASTEATELLQNIR	Q			1
CTRO_HUMAN	Citron Rho-interacting kinase OS=Homo sapiens OX=9606 GN=CIT PE=1 SV=2	43480	233339	1	723.387	1444.7594	2	1444.7521	0.0073	85.89	1.6e-8	ASTEATELLQNIR	Q			1
CTRO_HUMAN	Citron Rho-interacting kinase OS=Homo sapiens OX=9606 GN=CIT PE=1 SV=2	43480	233339	1	723.3871	1444.7596	2	1444.7521	0.0075	99.97	4.9e-10	ASTEATELLQNIR	Q			1
CTRO_HUMAN	Citron Rho-interacting kinase OS=Homo sapiens OX=9606 GN=CIT PE=1 SV=2	43480	233339	1	723.3871	1444.7597	2	1444.7521	0.0076	50.85	0.00025	ASTEATELLQNIR	Q			1
CTRO_HUMAN	Citron Rho-interacting kinase OS=Homo sapiens OX=9606 GN=CIT PE=1 SV=2	43480	233339	1	723.3871	1444.7597	2	1444.7521	0.0076	80.95	2.8e-7	ASTEATELLQNIR	Q			1
CTRO_HUMAN	Citron Rho-interacting kinase OS=Homo sapiens OX=9606 GN=CIT PE=1 SV=2	43480	233339	1	723.3873	1444.76	2	1444.7521	0.0079	67.69	8.0e-7	ASTEATELLQNIR	Q			1
CTRO_HUMAN	Citron Rho-interacting kinase OS=Homo sapiens OX=9606 GN=CIT PE=1 SV=2	43480	233339	1	723.3873	1444.7601	2	1444.7521	0.0079	79.42	2.0e-7	ASTEATELLQNIR	Q			1
CTRO_HUMAN	Citron Rho-interacting kinase OS=Homo sapiens OX=9606 GN=CIT PE=1 SV=2	43480	233339	1	723.3875	1444.7604	2	1444.7521	0.0083	54.51	3.7e-5	ASTEATELLQNIR	Q			1
CTRO_HUMAN	Citron Rho-interacting kinase OS=Homo sapiens OX=9606 GN=CIT PE=1 SV=2	43480	233339	1	723.3875	1444.7605	2	1444.7521	0.0084	53.72	2.3e-5	ASTEATELLQNIR	Q			1
CTRO_HUMAN	Citron Rho-interacting kinase OS=Homo sapiens OX=9606 GN=CIT PE=1 SV=2	43480	233339	1	723.3877	1444.7607	2	1444.7521	0.0086	74.11	3.0e-7	ASTEATELLQNIR	Q			1
CTRO_HUMAN	Citron Rho-interacting kinase OS=Homo sapiens OX=9606 GN=CIT PE=1 SV=2	43480	233339	1	723.3877	1444.7609	2	1444.7521	0.0087	78.27	1.7e-7	ASTEATELLQNIR	Q			1
CTRO_HUMAN	Citron Rho-interacting kinase OS=Homo sapiens OX=9606 GN=CIT PE=1 SV=2	43480	233339	1	723.388	1444.7614	2	1444.7521	0.0092	73.18	4.0e-7	ASTEATELLQNIR	Q			1
CTRO_HUMAN	Citron Rho-interacting kinase OS=Homo sapiens OX=9606 GN=CIT PE=1 SV=2	43480	233339	1	723.3881	1444.7617	2	1444.7521	0.0095	68.53	1.8e-6	ASTEATELLQNIR	Q			1
CTRO_HUMAN	Citron Rho-interacting kinase OS=Homo sapiens OX=9606 GN=CIT PE=1 SV=2	43480	233339	1	723.3882	1444.7618	2	1444.7521	0.0097	48.96	0.00082	ASTEATELLQNIR	Q			1
CTRO_HUMAN	Citron Rho-interacting kinase OS=Homo sapiens OX=9606 GN=CIT PE=1 SV=2	43480	233339	1	723.3885	1444.7624	2	1444.7521	0.0103	55.13	3.0e-5	ASTEATELLQNIR	Q			1
CTRO_HUMAN	Citron Rho-interacting kinase OS=Homo sapiens OX=9606 GN=CIT PE=1 SV=2	43480	233339	1	723.8877	1445.7608	2	1444.7521	1.0086	67.6	8.9e-6	ASTEATELLQNIR	Q			1
CTRO_HUMAN	Citron Rho-interacting kinase OS=Homo sapiens OX=9606 GN=CIT PE=1 SV=2	43480	233339	1	484.9068	1451.6987	3	1451.7004	-0.0017	36.79	0.0062	RKESSTPEEFSR	R			1
CTRO_HUMAN	Citron Rho-interacting kinase OS=Homo sapiens OX=9606 GN=CIT PE=1 SV=2	43480	233339	1	729.3995	1456.7844	2	1456.7885	-0.0041	53.39	0.00053	QLTELQLSLQER	E			1
CTRO_HUMAN	Citron Rho-interacting kinase OS=Homo sapiens OX=9606 GN=CIT PE=1 SV=2	43480	233339	1	729.4017	1456.7889	2	1456.7885	0.0004	36.83	0.0034	QLTELQLSLQER	E			1
CTRO_HUMAN	Citron Rho-interacting kinase OS=Homo sapiens OX=9606 GN=CIT PE=1 SV=2	43480	233339	1	729.4019	1456.7892	2	1456.7885	0.0006	60.71	9.2e-5	QLTELQLSLQER	E			1
CTRO_HUMAN	Citron Rho-interacting kinase OS=Homo sapiens OX=9606 GN=CIT PE=1 SV=2	43480	233339	1	729.4025	1456.7904	2	1456.7885	0.0018	71.01	8.5e-6	QLTELQLSLQER	E			1
CTRO_HUMAN	Citron Rho-interacting kinase OS=Homo sapiens OX=9606 GN=CIT PE=1 SV=2	43480	233339	1	729.4025	1456.7904	2	1456.7885	0.0019	47.93	0.00052	QLTELQLSLQER	E			1
CTRO_HUMAN	Citron Rho-interacting kinase OS=Homo sapiens OX=9606 GN=CIT PE=1 SV=2	43480	233339	1	729.4028	1456.791	2	1456.7885	0.0024	71.99	3.3e-6	QLTELQLSLQER	E			1
CTRO_HUMAN	Citron Rho-interacting kinase OS=Homo sapiens OX=9606 GN=CIT PE=1 SV=2	43480	233339	1	729.4031	1456.7916	2	1456.7885	0.0031	76.93	8.7e-7	QLTELQLSLQER	E			1
CTRO_HUMAN	Citron Rho-interacting kinase OS=Homo sapiens OX=9606 GN=CIT PE=1 SV=2	43480	233339	1	729.4032	1456.7919	2	1456.7885	0.0033	78.73	7.1e-7	QLTELQLSLQER	E			1
CTRO_HUMAN	Citron Rho-interacting kinase OS=Homo sapiens OX=9606 GN=CIT PE=1 SV=2	43480	233339	1	729.4032	1456.7919	2	1456.7885	0.0034	35.35	0.0057	QLTELQLSLQER	E			1
CTRO_HUMAN	Citron Rho-interacting kinase OS=Homo sapiens OX=9606 GN=CIT PE=1 SV=2	43480	233339	1	729.4032	1456.7919	2	1456.7885	0.0034	62.63	2.9e-5	QLTELQLSLQER	E			1
CTRO_HUMAN	Citron Rho-interacting kinase OS=Homo sapiens OX=9606 GN=CIT PE=1 SV=2	43480	233339	1	729.4033	1456.792	2	1456.7885	0.0034	59.4	6.0e-5	QLTELQLSLQER	E			1
CTRO_HUMAN	Citron Rho-interacting kinase OS=Homo sapiens OX=9606 GN=CIT PE=1 SV=2	43480	233339	1	729.4033	1456.7921	2	1456.7885	0.0036	73.87	2.2e-6	QLTELQLSLQER	E			1
CTRO_HUMAN	Citron Rho-interacting kinase OS=Homo sapiens OX=9606 GN=CIT PE=1 SV=2	43480	233339	1	729.4034	1456.7923	2	1456.7885	0.0038	68.09	8.2e-6	QLTELQLSLQER	E			1
CTRO_HUMAN	Citron Rho-interacting kinase OS=Homo sapiens OX=9606 GN=CIT PE=1 SV=2	43480	233339	1	729.4035	1456.7924	2	1456.7885	0.0038	49.63	0.00055	QLTELQLSLQER	E			1
CTRO_HUMAN	Citron Rho-interacting kinase OS=Homo sapiens OX=9606 GN=CIT PE=1 SV=2	43480	233339	1	729.4035	1456.7925	2	1456.7885	0.004	85.94	1.3e-7	QLTELQLSLQER	E			1
CTRO_HUMAN	Citron Rho-interacting kinase OS=Homo sapiens OX=9606 GN=CIT PE=1 SV=2	43480	233339	1	729.4035	1456.7925	2	1456.7885	0.004	74.05	2.0e-6	QLTELQLSLQER	E			1
CTRO_HUMAN	Citron Rho-interacting kinase OS=Homo sapiens OX=9606 GN=CIT PE=1 SV=2	43480	233339	1	729.4035	1456.7925	2	1456.7885	0.004	49.76	0.00015	QLTELQLSLQER	E			1
CTRO_HUMAN	Citron Rho-interacting kinase OS=Homo sapiens OX=9606 GN=CIT PE=1 SV=2	43480	233339	1	729.4036	1456.7926	2	1456.7885	0.004	52.69	0.00027	QLTELQLSLQER	E			1
CTRO_HUMAN	Citron Rho-interacting kinase OS=Homo sapiens OX=9606 GN=CIT PE=1 SV=2	43480	233339	1	729.4036	1456.7926	2	1456.7885	0.004	71.52	3.5e-6	QLTELQLSLQER	E			1
CTRO_HUMAN	Citron Rho-interacting kinase OS=Homo sapiens OX=9606 GN=CIT PE=1 SV=2	43480	233339	1	729.4036	1456.7926	2	1456.7885	0.0041	83.46	2.2e-7	QLTELQLSLQER	E			1
CTRO_HUMAN	Citron Rho-interacting kinase OS=Homo sapiens OX=9606 GN=CIT PE=1 SV=2	43480	233339	1	729.4036	1456.7926	2	1456.7885	0.0041	97.53	8.8e-9	QLTELQLSLQER	E			1
CTRO_HUMAN	Citron Rho-interacting kinase OS=Homo sapiens OX=9606 GN=CIT PE=1 SV=2	43480	233339	1	729.4037	1456.7928	2	1456.7885	0.0043	92.76	2.6e-8	QLTELQLSLQER	E			1
CTRO_HUMAN	Citron Rho-interacting kinase OS=Homo sapiens OX=9606 GN=CIT PE=1 SV=2	43480	233339	1	729.4037	1456.7929	2	1456.7885	0.0044	45.65	0.0014	QLTELQLSLQER	E			1
CTRO_HUMAN	Citron Rho-interacting kinase OS=Homo sapiens OX=9606 GN=CIT PE=1 SV=2	43480	233339	1	729.4038	1456.793	2	1456.7885	0.0045	55.7	0.00013	QLTELQLSLQER	E			1
CTRO_HUMAN	Citron Rho-interacting kinase OS=Homo sapiens OX=9606 GN=CIT PE=1 SV=2	43480	233339	1	729.404	1456.7935	2	1456.7885	0.005	56.41	0.00011	QLTELQLSLQER	E			1
CTRO_HUMAN	Citron Rho-interacting kinase OS=Homo sapiens OX=9606 GN=CIT PE=1 SV=2	43480	233339	1	729.4041	1456.7937	2	1456.7885	0.0051	77.47	8.9e-7	QLTELQLSLQER	E			1
CTRO_HUMAN	Citron Rho-interacting kinase OS=Homo sapiens OX=9606 GN=CIT PE=1 SV=2	43480	233339	1	729.4041	1456.7937	2	1456.7885	0.0051	53.94	0.0002	QLTELQLSLQER	E			1
CTRO_HUMAN	Citron Rho-interacting kinase OS=Homo sapiens OX=9606 GN=CIT PE=1 SV=2	43480	233339	1	729.4041	1456.7937	2	1456.7885	0.0052	47.89	0.00031	QLTELQLSLQER	E			1
CTRO_HUMAN	Citron Rho-interacting kinase OS=Homo sapiens OX=9606 GN=CIT PE=1 SV=2	43480	233339	1	729.4042	1456.7938	2	1456.7885	0.0053	55.99	0.00013	QLTELQLSLQER	E			1
CTRO_HUMAN	Citron Rho-interacting kinase OS=Homo sapiens OX=9606 GN=CIT PE=1 SV=2	43480	233339	1	729.4043	1456.794	2	1456.7885	0.0054	29.52	0.0038	QLTELQLSLQER	E			1
CTRO_HUMAN	Citron Rho-interacting kinase OS=Homo sapiens OX=9606 GN=CIT PE=1 SV=2	43480	233339	1	729.4043	1456.794	2	1456.7885	0.0055	66.58	1.1e-5	QLTELQLSLQER	E			1
CTRO_HUMAN	Citron Rho-interacting kinase OS=Homo sapiens OX=9606 GN=CIT PE=1 SV=2	43480	233339	1	729.4043	1456.794	2	1456.7885	0.0055	52.24	0.00029	QLTELQLSLQER	E			1
CTRO_HUMAN	Citron Rho-interacting kinase OS=Homo sapiens OX=9606 GN=CIT PE=1 SV=2	43480	233339	1	729.4043	1456.7941	2	1456.7885	0.0056	66.47	2.2e-5	QLTELQLSLQER	E			1
CTRO_HUMAN	Citron Rho-interacting kinase OS=Homo sapiens OX=9606 GN=CIT PE=1 SV=2	43480	233339	1	729.4043	1456.7941	2	1456.7885	0.0056	52.91	0.00025	QLTELQLSLQER	E			1
CTRO_HUMAN	Citron Rho-interacting kinase OS=Homo sapiens OX=9606 GN=CIT PE=1 SV=2	43480	233339	1	729.4044	1456.7942	2	1456.7885	0.0057	45.95	0.0013	QLTELQLSLQER	E			1
CTRO_HUMAN	Citron Rho-interacting kinase OS=Homo sapiens OX=9606 GN=CIT PE=1 SV=2	43480	233339	1	729.4044	1456.7943	2	1456.7885	0.0058	47.9	0.00081	QLTELQLSLQER	E			1
CTRO_HUMAN	Citron Rho-interacting kinase OS=Homo sapiens OX=9606 GN=CIT PE=1 SV=2	43480	233339	1	729.4045	1456.7944	2	1456.7885	0.0059	43.79	0.0021	QLTELQLSLQER	E			1
CTRO_HUMAN	Citron Rho-interacting kinase OS=Homo sapiens OX=9606 GN=CIT PE=1 SV=2	43480	233339	1	729.4045	1456.7945	2	1456.7885	0.006	51.99	0.00031	QLTELQLSLQER	E			1
CTRO_HUMAN	Citron Rho-interacting kinase OS=Homo sapiens OX=9606 GN=CIT PE=1 SV=2	43480	233339	1	729.4045	1456.7945	2	1456.7885	0.006	63.65	2.1e-5	QLTELQLSLQER	E			1
CTRO_HUMAN	Citron Rho-interacting kinase OS=Homo sapiens OX=9606 GN=CIT PE=1 SV=2	43480	233339	1	729.4047	1456.7948	2	1456.7885	0.0063	38.01	0.0078	QLTELQLSLQER	E			1
CTRO_HUMAN	Citron Rho-interacting kinase OS=Homo sapiens OX=9606 GN=CIT PE=1 SV=2	43480	233339	1	729.4047	1456.7949	2	1456.7885	0.0063	36.85	0.0041	QLTELQLSLQER	E			1
CTRO_HUMAN	Citron Rho-interacting kinase OS=Homo sapiens OX=9606 GN=CIT PE=1 SV=2	43480	233339	1	729.4047	1456.7949	2	1456.7885	0.0064	44.95	0.0016	QLTELQLSLQER	E			1
CTRO_HUMAN	Citron Rho-interacting kinase OS=Homo sapiens OX=9606 GN=CIT PE=1 SV=2	43480	233339	1	729.4049	1456.7953	2	1456.7885	0.0068	56.26	0.00012	QLTELQLSLQER	E			1
CTRO_HUMAN	Citron Rho-interacting kinase OS=Homo sapiens OX=9606 GN=CIT PE=1 SV=2	43480	233339	1	729.4049	1456.7953	2	1456.7885	0.0068	86.02	1.2e-7	QLTELQLSLQER	E			1
CTRO_HUMAN	Citron Rho-interacting kinase OS=Homo sapiens OX=9606 GN=CIT PE=1 SV=2	43480	233339	1	729.4049	1456.7953	2	1456.7885	0.0068	40.12	0.0048	QLTELQLSLQER	E			1
CTRO_HUMAN	Citron Rho-interacting kinase OS=Homo sapiens OX=9606 GN=CIT PE=1 SV=2	43480	233339	1	729.405	1456.7954	2	1456.7885	0.0069	30.21	0.0076	QLTELQLSLQER	E			1
CTRO_HUMAN	Citron Rho-interacting kinase OS=Homo sapiens OX=9606 GN=CIT PE=1 SV=2	43480	233339	1	729.405	1456.7954	2	1456.7885	0.0069	32.73	0.0052	QLTELQLSLQER	E			1
CTRO_HUMAN	Citron Rho-interacting kinase OS=Homo sapiens OX=9606 GN=CIT PE=1 SV=2	43480	233339	1	729.405	1456.7955	2	1456.7885	0.007	70.81	4.1e-6	QLTELQLSLQER	E			1
CTRO_HUMAN	Citron Rho-interacting kinase OS=Homo sapiens OX=9606 GN=CIT PE=1 SV=2	43480	233339	1	729.4051	1456.7956	2	1456.7885	0.0071	78.48	7.0e-7	QLTELQLSLQER	E			1
CTRO_HUMAN	Citron Rho-interacting kinase OS=Homo sapiens OX=9606 GN=CIT PE=1 SV=2	43480	233339	1	729.4051	1456.7956	2	1456.7885	0.0071	86.09	1.2e-7	QLTELQLSLQER	E			1
CTRO_HUMAN	Citron Rho-interacting kinase OS=Homo sapiens OX=9606 GN=CIT PE=1 SV=2	43480	233339	1	729.4051	1456.7956	2	1456.7885	0.0071	42.04	0.0014	QLTELQLSLQER	E			1
CTRO_HUMAN	Citron Rho-interacting kinase OS=Homo sapiens OX=9606 GN=CIT PE=1 SV=2	43480	233339	1	729.4052	1456.7958	2	1456.7885	0.0072	55.69	0.00013	QLTELQLSLQER	E			1
CTRO_HUMAN	Citron Rho-interacting kinase OS=Homo sapiens OX=9606 GN=CIT PE=1 SV=2	43480	233339	1	729.4059	1456.7972	2	1456.7885	0.0086	49.92	0.0005	QLTELQLSLQER	E			1
CTRO_HUMAN	Citron Rho-interacting kinase OS=Homo sapiens OX=9606 GN=CIT PE=1 SV=2	43480	233339	1	729.406	1456.7974	2	1456.7885	0.0089	76.57	1.1e-6	QLTELQLSLQER	E			1
CTRO_HUMAN	Citron Rho-interacting kinase OS=Homo sapiens OX=9606 GN=CIT PE=1 SV=2	43480	233339	1	729.406	1456.7975	2	1456.7885	0.0089	48.35	0.00072	QLTELQLSLQER	E			1
CTRO_HUMAN	Citron Rho-interacting kinase OS=Homo sapiens OX=9606 GN=CIT PE=1 SV=2	43480	233339	1	365.4318	1457.6979	4	1457.7011	-0.0032	44.29	0.00065	ATDHPHPSTPATAR	Q			1
CTRO_HUMAN	Citron Rho-interacting kinase OS=Homo sapiens OX=9606 GN=CIT PE=1 SV=2	43480	233339	1	365.4318	1457.6979	4	1457.7011	-0.0032	39.74	0.0024	ATDHPHPSTPATAR	Q			1
CTRO_HUMAN	Citron Rho-interacting kinase OS=Homo sapiens OX=9606 GN=CIT PE=1 SV=2	43480	233339	1	486.9071	1457.6993	3	1457.7011	-0.0018	57.93	2.8e-5	ATDHPHPSTPATAR	Q			1
CTRO_HUMAN	Citron Rho-interacting kinase OS=Homo sapiens OX=9606 GN=CIT PE=1 SV=2	43480	233339	1	486.9071	1457.6995	3	1457.7011	-0.0016	56.67	8.4e-5	ATDHPHPSTPATAR	Q			1
CTRO_HUMAN	Citron Rho-interacting kinase OS=Homo sapiens OX=9606 GN=CIT PE=1 SV=2	43480	233339	1	729.8585	1457.7024	2	1457.7011	0.0012	28.72	0.0072	ATDHPHPSTPATAR	Q			1
CTRO_HUMAN	Citron Rho-interacting kinase OS=Homo sapiens OX=9606 GN=CIT PE=1 SV=2	43480	233339	1	729.9119	1457.8092	2	1456.7885	1.0207	72.66	2.2e-6	QLTELQLSLQER	E			1
CTRO_HUMAN	Citron Rho-interacting kinase OS=Homo sapiens OX=9606 GN=CIT PE=1 SV=2	43480	233339	1	731.3105	1460.6064	2	1460.6033	0.0031	67.16	2.2e-6	CLECQVMCHPK	C			1
CTRO_HUMAN	Citron Rho-interacting kinase OS=Homo sapiens OX=9606 GN=CIT PE=1 SV=2	43480	233339	1	487.9192	1460.7358	3	1460.7358	-0.0	47.82	0.00048	AESLSDKLNDLEK	K			1
CTRO_HUMAN	Citron Rho-interacting kinase OS=Homo sapiens OX=9606 GN=CIT PE=1 SV=2	43480	233339	1	493.2055	1476.5947	3	1476.5982	-0.0035	41.97	0.00022	CLECQVMCHPK	C	Oxidation (M)	0.00000010000.0	1
CTRO_HUMAN	Citron Rho-interacting kinase OS=Homo sapiens OX=9606 GN=CIT PE=1 SV=2	43480	233339	1	493.2055	1476.5947	3	1476.5982	-0.0035	40.43	0.00035	CLECQVMCHPK	C	Oxidation (M)	0.00000010000.0	1
CTRO_HUMAN	Citron Rho-interacting kinase OS=Homo sapiens OX=9606 GN=CIT PE=1 SV=2	43480	233339	1	493.2067	1476.5982	3	1476.5982	0.0	25.1	0.008	CLECQVMCHPK	C	Oxidation (M)	0.00000010000.0	1
CTRO_HUMAN	Citron Rho-interacting kinase OS=Homo sapiens OX=9606 GN=CIT PE=1 SV=2	43480	233339	1	739.8078	1477.6011	2	1476.5982	1.0029	51.51	0.00035	CLECQVMCHPK	C	Oxidation (M)	0.00000010000.0	1
CTRO_HUMAN	Citron Rho-interacting kinase OS=Homo sapiens OX=9606 GN=CIT PE=1 SV=2	43480	233339	1	495.9181	1484.7324	3	1484.7372	-0.0048	35.03	0.0016	VASSPAPPEGPSHPR	E			1
CTRO_HUMAN	Citron Rho-interacting kinase OS=Homo sapiens OX=9606 GN=CIT PE=1 SV=2	43480	233339	1	495.9189	1484.7348	3	1484.7372	-0.0024	70.18	5.8e-7	VASSPAPPEGPSHPR	E			1
CTRO_HUMAN	Citron Rho-interacting kinase OS=Homo sapiens OX=9606 GN=CIT PE=1 SV=2	43480	233339	1	495.9194	1484.7362	3	1484.7372	-0.001	70.97	6.2e-7	VASSPAPPEGPSHPR	E			1
CTRO_HUMAN	Citron Rho-interacting kinase OS=Homo sapiens OX=9606 GN=CIT PE=1 SV=2	43480	233339	1	495.9194	1484.7363	3	1484.7372	-0.0009	40.55	0.00023	VASSPAPPEGPSHPR	E			1
CTRO_HUMAN	Citron Rho-interacting kinase OS=Homo sapiens OX=9606 GN=CIT PE=1 SV=2	43480	233339	1	495.9197	1484.7372	3	1484.7372	-0.0	78.99	9.7e-8	VASSPAPPEGPSHPR	E			1
CTRO_HUMAN	Citron Rho-interacting kinase OS=Homo sapiens OX=9606 GN=CIT PE=1 SV=2	43480	233339	1	495.9197	1484.7372	3	1484.7372	-0.0	67.33	1.2e-6	VASSPAPPEGPSHPR	E			1
CTRO_HUMAN	Citron Rho-interacting kinase OS=Homo sapiens OX=9606 GN=CIT PE=1 SV=2	43480	233339	1	495.9197	1484.7372	3	1484.7372	-0.0	70.87	3.7e-7	VASSPAPPEGPSHPR	E			1
CTRO_HUMAN	Citron Rho-interacting kinase OS=Homo sapiens OX=9606 GN=CIT PE=1 SV=2	43480	233339	1	495.9213	1484.7421	3	1484.7372	0.0049	36.53	0.00078	VASSPAPPEGPSHPR	E			1
CTRO_HUMAN	Citron Rho-interacting kinase OS=Homo sapiens OX=9606 GN=CIT PE=1 SV=2	43480	233339	1	499.5952	1495.7639	3	1495.763	0.0008	54.19	0.00011	LREVSLEHEEQK	L			1
CTRO_HUMAN	Citron Rho-interacting kinase OS=Homo sapiens OX=9606 GN=CIT PE=1 SV=2	43480	233339	1	499.9298	1496.7677	3	1495.763	1.0047	40.85	0.0029	LREVSLEHEEQK	L			1
CTRO_HUMAN	Citron Rho-interacting kinase OS=Homo sapiens OX=9606 GN=CIT PE=1 SV=2	43480	233339	1	749.7931	1497.5716	2	1497.5743	-0.0027	74.93	1.2e-7	SDDDTSNFDEPEK	N			1
CTRO_HUMAN	Citron Rho-interacting kinase OS=Homo sapiens OX=9606 GN=CIT PE=1 SV=2	43480	233339	1	749.7963	1497.578	2	1497.5743	0.0036	85.18	1.9e-8	SDDDTSNFDEPEK	N			1
CTRO_HUMAN	Citron Rho-interacting kinase OS=Homo sapiens OX=9606 GN=CIT PE=1 SV=2	43480	233339	1	749.7965	1497.5785	2	1497.5743	0.0041	105.26	5.2e-10	SDDDTSNFDEPEK	N			1
CTRO_HUMAN	Citron Rho-interacting kinase OS=Homo sapiens OX=9606 GN=CIT PE=1 SV=2	43480	233339	1	749.7965	1497.5785	2	1497.5743	0.0041	93.19	4.6e-9	SDDDTSNFDEPEK	N			1
CTRO_HUMAN	Citron Rho-interacting kinase OS=Homo sapiens OX=9606 GN=CIT PE=1 SV=2	43480	233339	1	749.7965	1497.5785	2	1497.5743	0.0042	77.21	2.0e-7	SDDDTSNFDEPEK	N			1
CTRO_HUMAN	Citron Rho-interacting kinase OS=Homo sapiens OX=9606 GN=CIT PE=1 SV=2	43480	233339	1	750.3036	1498.5927	2	1497.5743	1.0184	34.51	0.0057	SDDDTSNFDEPEK	N			1
CTRO_HUMAN	Citron Rho-interacting kinase OS=Homo sapiens OX=9606 GN=CIT PE=1 SV=2	43480	233339	1	770.3436	1538.6726	2	1538.6671	0.0056	89.73	1.8e-8	EQEYQAQVEEMR	L			1
CTRO_HUMAN	Citron Rho-interacting kinase OS=Homo sapiens OX=9606 GN=CIT PE=1 SV=2	43480	233339	1	770.3436	1538.6727	2	1538.6671	0.0056	78.01	6.8e-7	EQEYQAQVEEMR	L			1
CTRO_HUMAN	Citron Rho-interacting kinase OS=Homo sapiens OX=9606 GN=CIT PE=1 SV=2	43480	233339	1	778.34	1554.6654	2	1554.662	0.0034	38.01	0.00043	EQEYQAQVEEMR	L	Oxidation (M)	0.000000000010.0	1
CTRO_HUMAN	Citron Rho-interacting kinase OS=Homo sapiens OX=9606 GN=CIT PE=1 SV=2	43480	233339	1	778.3405	1554.6664	2	1554.662	0.0044	56.48	2.0e-5	EQEYQAQVEEMR	L	Oxidation (M)	0.000000000010.0	1
CTRO_HUMAN	Citron Rho-interacting kinase OS=Homo sapiens OX=9606 GN=CIT PE=1 SV=2	43480	233339	1	778.3405	1554.6664	2	1554.662	0.0044	66.46	6.7e-6	EQEYQAQVEEMR	L	Oxidation (M)	0.000000000010.0	1
CTRO_HUMAN	Citron Rho-interacting kinase OS=Homo sapiens OX=9606 GN=CIT PE=1 SV=2	43480	233339	1	778.3406	1554.6666	2	1554.662	0.0046	53.25	9.1e-5	EQEYQAQVEEMR	L	Oxidation (M)	0.000000000010.0	1
CTRO_HUMAN	Citron Rho-interacting kinase OS=Homo sapiens OX=9606 GN=CIT PE=1 SV=2	43480	233339	1	778.3417	1554.6688	2	1554.662	0.0068	59.74	1.4e-5	EQEYQAQVEEMR	L	Oxidation (M)	0.000000000010.0	1
CTRO_HUMAN	Citron Rho-interacting kinase OS=Homo sapiens OX=9606 GN=CIT PE=1 SV=2	43480	233339	1	522.5746	1564.7018	3	1564.7035	-0.0017	63.27	1.0e-5	VASSPAPPEGPSHPR	E	Phospho (ST)	0.000200000000000.0	1
CTRO_HUMAN	Citron Rho-interacting kinase OS=Homo sapiens OX=9606 GN=CIT PE=1 SV=2	43480	233339	1	783.3603	1564.706	2	1564.7035	0.0025	59.81	2.6e-5	VASSPAPPEGPSHPR	E	Phospho (ST)	0.000200000000000.0	1
CTRO_HUMAN	Citron Rho-interacting kinase OS=Homo sapiens OX=9606 GN=CIT PE=1 SV=2	43480	233339	1	397.4544	1585.7886	4	1585.7961	-0.0075	29.0	0.004	KATDHPHPSTPATAR	Q			1
CTRO_HUMAN	Citron Rho-interacting kinase OS=Homo sapiens OX=9606 GN=CIT PE=1 SV=2	43480	233339	1	397.4554	1585.7924	4	1585.7961	-0.0037	47.18	0.00042	KATDHPHPSTPATAR	Q			1
CTRO_HUMAN	Citron Rho-interacting kinase OS=Homo sapiens OX=9606 GN=CIT PE=1 SV=2	43480	233339	1	397.4554	1585.7925	4	1585.7961	-0.0036	29.46	0.0048	KATDHPHPSTPATAR	Q			1
CTRO_HUMAN	Citron Rho-interacting kinase OS=Homo sapiens OX=9606 GN=CIT PE=1 SV=2	43480	233339	1	529.6055	1585.7946	3	1585.7961	-0.0015	53.59	2.1e-5	KATDHPHPSTPATAR	Q			1
CTRO_HUMAN	Citron Rho-interacting kinase OS=Homo sapiens OX=9606 GN=CIT PE=1 SV=2	43480	233339	1	529.6055	1585.7946	3	1585.7961	-0.0015	53.76	3.4e-5	KATDHPHPSTPATAR	Q			1
CTRO_HUMAN	Citron Rho-interacting kinase OS=Homo sapiens OX=9606 GN=CIT PE=1 SV=2	43480	233339	1	529.6055	1585.7946	3	1585.7961	-0.0015	52.75	3.5e-5	KATDHPHPSTPATAR	Q			1
CTRO_HUMAN	Citron Rho-interacting kinase OS=Homo sapiens OX=9606 GN=CIT PE=1 SV=2	43480	233339	1	529.6055	1585.7946	3	1585.7961	-0.0015	53.4	4.1e-5	KATDHPHPSTPATAR	Q			1
CTRO_HUMAN	Citron Rho-interacting kinase OS=Homo sapiens OX=9606 GN=CIT PE=1 SV=2	43480	233339	1	529.6055	1585.7947	3	1585.7961	-0.0014	45.51	6.0e-5	KATDHPHPSTPATAR	Q			1
CTRO_HUMAN	Citron Rho-interacting kinase OS=Homo sapiens OX=9606 GN=CIT PE=1 SV=2	43480	233339	1	529.6055	1585.7947	3	1585.7961	-0.0014	55.63	1.6e-5	KATDHPHPSTPATAR	Q			1
CTRO_HUMAN	Citron Rho-interacting kinase OS=Homo sapiens OX=9606 GN=CIT PE=1 SV=2	43480	233339	1	529.6055	1585.7947	3	1585.7961	-0.0014	45.04	0.0004	KATDHPHPSTPATAR	Q			1
CTRO_HUMAN	Citron Rho-interacting kinase OS=Homo sapiens OX=9606 GN=CIT PE=1 SV=2	43480	233339	1	397.9659	1587.8347	4	1587.8369	-0.0022	22.86	0.0072	EAQVSAQHLEVHLK	Q			1
CTRO_HUMAN	Citron Rho-interacting kinase OS=Homo sapiens OX=9606 GN=CIT PE=1 SV=2	43480	233339	1	397.9659	1587.8347	4	1587.8369	-0.0022	35.79	0.00044	EAQVSAQHLEVHLK	Q			1
CTRO_HUMAN	Citron Rho-interacting kinase OS=Homo sapiens OX=9606 GN=CIT PE=1 SV=2	43480	233339	1	397.9659	1587.8347	4	1587.8369	-0.0022	24.65	0.0049	EAQVSAQHLEVHLK	Q			1
CTRO_HUMAN	Citron Rho-interacting kinase OS=Homo sapiens OX=9606 GN=CIT PE=1 SV=2	43480	233339	1	397.9659	1587.8347	4	1587.8369	-0.0022	26.54	0.0047	EAQVSAQHLEVHLK	Q			1
CTRO_HUMAN	Citron Rho-interacting kinase OS=Homo sapiens OX=9606 GN=CIT PE=1 SV=2	43480	233339	1	397.9659	1587.8347	4	1587.8369	-0.0022	31.98	0.001	EAQVSAQHLEVHLK	Q			1
CTRO_HUMAN	Citron Rho-interacting kinase OS=Homo sapiens OX=9606 GN=CIT PE=1 SV=2	43480	233339	1	530.2861	1587.8364	3	1587.8369	-0.0005	28.38	0.0094	EAQVSAQHLEVHLK	Q			1
CTRO_HUMAN	Citron Rho-interacting kinase OS=Homo sapiens OX=9606 GN=CIT PE=1 SV=2	43480	233339	1	530.2865	1587.8376	3	1587.8369	0.0008	52.8	9.3e-5	EAQVSAQHLEVHLK	Q			1
CTRO_HUMAN	Citron Rho-interacting kinase OS=Homo sapiens OX=9606 GN=CIT PE=1 SV=2	43480	233339	1	530.2865	1587.8377	3	1587.8369	0.0008	50.11	5.3e-5	EAQVSAQHLEVHLK	Q			1
CTRO_HUMAN	Citron Rho-interacting kinase OS=Homo sapiens OX=9606 GN=CIT PE=1 SV=2	43480	233339	1	530.2866	1587.838	3	1587.8369	0.0011	52.14	2.9e-5	EAQVSAQHLEVHLK	Q			1
CTRO_HUMAN	Citron Rho-interacting kinase OS=Homo sapiens OX=9606 GN=CIT PE=1 SV=2	43480	233339	1	794.9284	1587.8422	2	1587.8369	0.0053	67.9	9.9e-6	EAQVSAQHLEVHLK	Q			1
CTRO_HUMAN	Citron Rho-interacting kinase OS=Homo sapiens OX=9606 GN=CIT PE=1 SV=2	43480	233339	1	531.311	1590.9111	3	1590.9093	0.0018	59.57	7.7e-6	EHKAEILALQQALK	E			1
CTRO_HUMAN	Citron Rho-interacting kinase OS=Homo sapiens OX=9606 GN=CIT PE=1 SV=2	43480	233339	1	531.311	1590.9111	3	1590.9093	0.0018	70.21	4.1e-7	EHKAEILALQQALK	E			1
CTRO_HUMAN	Citron Rho-interacting kinase OS=Homo sapiens OX=9606 GN=CIT PE=1 SV=2	43480	233339	1	398.7351	1590.9115	4	1590.9093	0.0022	38.88	0.00089	EHKAEILALQQALK	E			1
CTRO_HUMAN	Citron Rho-interacting kinase OS=Homo sapiens OX=9606 GN=CIT PE=1 SV=2	43480	233339	1	398.7351	1590.9115	4	1590.9093	0.0022	38.91	0.0022	EHKAEILALQQALK	E			1
CTRO_HUMAN	Citron Rho-interacting kinase OS=Homo sapiens OX=9606 GN=CIT PE=1 SV=2	43480	233339	1	532.5658	1594.6755	3	1594.6769	-0.0014	34.34	0.0024	MESHPHTTCWPGR	T			1
CTRO_HUMAN	Citron Rho-interacting kinase OS=Homo sapiens OX=9606 GN=CIT PE=1 SV=2	43480	233339	1	532.5658	1594.6755	3	1594.6769	-0.0014	45.22	0.0001	MESHPHTTCWPGR	T			1
CTRO_HUMAN	Citron Rho-interacting kinase OS=Homo sapiens OX=9606 GN=CIT PE=1 SV=2	43480	233339	1	403.674	1610.6667	4	1610.6718	-0.0051	39.61	0.00085	MESHPHTTCWPGR	T	Oxidation (M)	0.1000000000000.0	1
CTRO_HUMAN	Citron Rho-interacting kinase OS=Homo sapiens OX=9606 GN=CIT PE=1 SV=2	43480	233339	1	403.674	1610.6667	4	1610.6718	-0.0051	32.03	0.0056	MESHPHTTCWPGR	T	Oxidation (M)	0.1000000000000.0	1
CTRO_HUMAN	Citron Rho-interacting kinase OS=Homo sapiens OX=9606 GN=CIT PE=1 SV=2	43480	233339	1	403.674	1610.6667	4	1610.6718	-0.0051	37.98	0.0027	MESHPHTTCWPGR	T	Oxidation (M)	0.1000000000000.0	1
CTRO_HUMAN	Citron Rho-interacting kinase OS=Homo sapiens OX=9606 GN=CIT PE=1 SV=2	43480	233339	1	403.674	1610.6667	4	1610.6718	-0.0051	35.09	0.0037	MESHPHTTCWPGR	T	Oxidation (M)	0.1000000000000.0	1
CTRO_HUMAN	Citron Rho-interacting kinase OS=Homo sapiens OX=9606 GN=CIT PE=1 SV=2	43480	233339	1	537.8967	1610.6684	3	1610.6718	-0.0035	44.98	6.1e-5	MESHPHTTCWPGR	T	Oxidation (M)	0.1000000000000.0	1
CTRO_HUMAN	Citron Rho-interacting kinase OS=Homo sapiens OX=9606 GN=CIT PE=1 SV=2	43480	233339	1	537.8967	1610.6684	3	1610.6718	-0.0035	51.86	5.3e-5	MESHPHTTCWPGR	T	Oxidation (M)	0.1000000000000.0	1
CTRO_HUMAN	Citron Rho-interacting kinase OS=Homo sapiens OX=9606 GN=CIT PE=1 SV=2	43480	233339	1	537.8976	1610.6711	3	1610.6718	-0.0007	51.52	0.00018	MESHPHTTCWPGR	T	Oxidation (M)	0.1000000000000.0	1
CTRO_HUMAN	Citron Rho-interacting kinase OS=Homo sapiens OX=9606 GN=CIT PE=1 SV=2	43480	233339	1	538.6375	1612.8905	3	1612.8896	0.0009	75.65	1.0e-6	RQLTELQLSLQER	E			1
CTRO_HUMAN	Citron Rho-interacting kinase OS=Homo sapiens OX=9606 GN=CIT PE=1 SV=2	43480	233339	1	411.2157	1640.8336	4	1640.8383	-0.0047	51.75	4.4e-5	RVASSPAPPEGPSHPR	E			1
CTRO_HUMAN	Citron Rho-interacting kinase OS=Homo sapiens OX=9606 GN=CIT PE=1 SV=2	43480	233339	1	411.2157	1640.8336	4	1640.8383	-0.0047	41.61	0.00015	RVASSPAPPEGPSHPR	E			1
CTRO_HUMAN	Citron Rho-interacting kinase OS=Homo sapiens OX=9606 GN=CIT PE=1 SV=2	43480	233339	1	547.9522	1640.8349	3	1640.8383	-0.0034	49.38	3.7e-5	RVASSPAPPEGPSHPR	E			1
CTRO_HUMAN	Citron Rho-interacting kinase OS=Homo sapiens OX=9606 GN=CIT PE=1 SV=2	43480	233339	1	824.9062	1647.7979	2	1647.796	0.0019	68.91	1.5e-6	LMMNQLEEDLVSAR	R			1
CTRO_HUMAN	Citron Rho-interacting kinase OS=Homo sapiens OX=9606 GN=CIT PE=1 SV=2	43480	233339	1	824.9064	1647.7982	2	1647.796	0.0023	111.61	1.5e-10	LMMNQLEEDLVSAR	R			1
CTRO_HUMAN	Citron Rho-interacting kinase OS=Homo sapiens OX=9606 GN=CIT PE=1 SV=2	43480	233339	1	824.9082	1647.8019	2	1647.796	0.0059	32.23	0.0064	LMMNQLEEDLVSAR	R			1
CTRO_HUMAN	Citron Rho-interacting kinase OS=Homo sapiens OX=9606 GN=CIT PE=1 SV=2	43480	233339	1	824.9088	1647.803	2	1647.796	0.007	111.1	3.9e-10	LMMNQLEEDLVSAR	R			1
CTRO_HUMAN	Citron Rho-interacting kinase OS=Homo sapiens OX=9606 GN=CIT PE=1 SV=2	43480	233339	1	824.9088	1647.803	2	1647.796	0.007	105.28	1.4e-9	LMMNQLEEDLVSAR	R			1
CTRO_HUMAN	Citron Rho-interacting kinase OS=Homo sapiens OX=9606 GN=CIT PE=1 SV=2	43480	233339	1	824.9108	1647.8071	2	1647.796	0.0111	45.86	0.0002	LMMNQLEEDLVSAR	R			1
CTRO_HUMAN	Citron Rho-interacting kinase OS=Homo sapiens OX=9606 GN=CIT PE=1 SV=2	43480	233339	1	824.9111	1647.8077	2	1647.796	0.0117	54.51	4.4e-5	LMMNQLEEDLVSAR	R			1
CTRO_HUMAN	Citron Rho-interacting kinase OS=Homo sapiens OX=9606 GN=CIT PE=1 SV=2	43480	233339	1	550.3081	1647.9023	3	1647.8984	0.0039	70.77	3.4e-6	TLYLLAPSFPDKQR	W			1
CTRO_HUMAN	Citron Rho-interacting kinase OS=Homo sapiens OX=9606 GN=CIT PE=1 SV=2	43480	233339	1	825.4021	1648.7897	2	1647.796	0.9937	91.84	9.2e-9	LMMNQLEEDLVSAR	R			1
CTRO_HUMAN	Citron Rho-interacting kinase OS=Homo sapiens OX=9606 GN=CIT PE=1 SV=2	43480	233339	1	825.4089	1648.8033	2	1647.796	1.0073	69.05	1.1e-5	LMMNQLEEDLVSAR	R			1
CTRO_HUMAN	Citron Rho-interacting kinase OS=Homo sapiens OX=9606 GN=CIT PE=1 SV=2	43480	233339	1	553.2849	1656.8329	3	1656.8406	-0.0078	60.95	1.4e-5	SLVGCGHFAEVQVVR	E			1
CTRO_HUMAN	Citron Rho-interacting kinase OS=Homo sapiens OX=9606 GN=CIT PE=1 SV=2	43480	233339	1	553.2878	1656.8415	3	1656.8406	0.0008	83.57	3.8e-8	SLVGCGHFAEVQVVR	E			1
CTRO_HUMAN	Citron Rho-interacting kinase OS=Homo sapiens OX=9606 GN=CIT PE=1 SV=2	43480	233339	1	553.2879	1656.8418	3	1656.8406	0.0012	86.82	6.2e-8	SLVGCGHFAEVQVVR	E			1
CTRO_HUMAN	Citron Rho-interacting kinase OS=Homo sapiens OX=9606 GN=CIT PE=1 SV=2	43480	233339	1	553.2879	1656.8418	3	1656.8406	0.0012	60.72	1.2e-5	SLVGCGHFAEVQVVR	E			1
CTRO_HUMAN	Citron Rho-interacting kinase OS=Homo sapiens OX=9606 GN=CIT PE=1 SV=2	43480	233339	1	553.2879	1656.8419	3	1656.8406	0.0013	81.07	4.3e-7	SLVGCGHFAEVQVVR	E			1
CTRO_HUMAN	Citron Rho-interacting kinase OS=Homo sapiens OX=9606 GN=CIT PE=1 SV=2	43480	233339	1	553.288	1656.842	3	1656.8406	0.0014	89.81	1.1e-8	SLVGCGHFAEVQVVR	E			1
CTRO_HUMAN	Citron Rho-interacting kinase OS=Homo sapiens OX=9606 GN=CIT PE=1 SV=2	43480	233339	1	553.2883	1656.843	3	1656.8406	0.0023	80.53	2.1e-7	SLVGCGHFAEVQVVR	E			1
CTRO_HUMAN	Citron Rho-interacting kinase OS=Homo sapiens OX=9606 GN=CIT PE=1 SV=2	43480	233339	1	553.2885	1656.8436	3	1656.8406	0.003	47.28	0.0011	SLVGCGHFAEVQVVR	E			1
CTRO_HUMAN	Citron Rho-interacting kinase OS=Homo sapiens OX=9606 GN=CIT PE=1 SV=2	43480	233339	1	553.2886	1656.844	3	1656.8406	0.0033	71.78	1.4e-6	SLVGCGHFAEVQVVR	E			1
CTRO_HUMAN	Citron Rho-interacting kinase OS=Homo sapiens OX=9606 GN=CIT PE=1 SV=2	43480	233339	1	553.2887	1656.8444	3	1656.8406	0.0037	45.0	0.0002	SLVGCGHFAEVQVVR	E			1
CTRO_HUMAN	Citron Rho-interacting kinase OS=Homo sapiens OX=9606 GN=CIT PE=1 SV=2	43480	233339	1	553.2887	1656.8444	3	1656.8406	0.0037	48.25	0.00019	SLVGCGHFAEVQVVR	E			1
CTRO_HUMAN	Citron Rho-interacting kinase OS=Homo sapiens OX=9606 GN=CIT PE=1 SV=2	43480	233339	1	553.2889	1656.8448	3	1656.8406	0.0042	47.41	0.00028	SLVGCGHFAEVQVVR	E			1
CTRO_HUMAN	Citron Rho-interacting kinase OS=Homo sapiens OX=9606 GN=CIT PE=1 SV=2	43480	233339	1	553.2889	1656.8448	3	1656.8406	0.0042	37.59	0.0012	SLVGCGHFAEVQVVR	E			1
CTRO_HUMAN	Citron Rho-interacting kinase OS=Homo sapiens OX=9606 GN=CIT PE=1 SV=2	43480	233339	1	553.2889	1656.8449	3	1656.8406	0.0043	89.46	2.6e-8	SLVGCGHFAEVQVVR	E			1
CTRO_HUMAN	Citron Rho-interacting kinase OS=Homo sapiens OX=9606 GN=CIT PE=1 SV=2	43480	233339	1	553.2891	1656.8453	3	1656.8406	0.0047	49.14	0.00012	SLVGCGHFAEVQVVR	E			1
CTRO_HUMAN	Citron Rho-interacting kinase OS=Homo sapiens OX=9606 GN=CIT PE=1 SV=2	43480	233339	1	553.2891	1656.8455	3	1656.8406	0.0049	29.94	0.0066	SLVGCGHFAEVQVVR	E			1
CTRO_HUMAN	Citron Rho-interacting kinase OS=Homo sapiens OX=9606 GN=CIT PE=1 SV=2	43480	233339	1	553.2893	1656.8459	3	1656.8406	0.0053	56.3	1.4e-5	SLVGCGHFAEVQVVR	E			1
CTRO_HUMAN	Citron Rho-interacting kinase OS=Homo sapiens OX=9606 GN=CIT PE=1 SV=2	43480	233339	1	553.2893	1656.846	3	1656.8406	0.0054	31.18	0.0045	SLVGCGHFAEVQVVR	E			1
CTRO_HUMAN	Citron Rho-interacting kinase OS=Homo sapiens OX=9606 GN=CIT PE=1 SV=2	43480	233339	1	553.2893	1656.846	3	1656.8406	0.0054	72.71	2.3e-6	SLVGCGHFAEVQVVR	E			1
CTRO_HUMAN	Citron Rho-interacting kinase OS=Homo sapiens OX=9606 GN=CIT PE=1 SV=2	43480	233339	1	553.2894	1656.8463	3	1656.8406	0.0056	43.31	0.0031	SLVGCGHFAEVQVVR	E			1
CTRO_HUMAN	Citron Rho-interacting kinase OS=Homo sapiens OX=9606 GN=CIT PE=1 SV=2	43480	233339	1	553.2894	1656.8465	3	1656.8406	0.0059	51.63	0.00019	SLVGCGHFAEVQVVR	E			1
CTRO_HUMAN	Citron Rho-interacting kinase OS=Homo sapiens OX=9606 GN=CIT PE=1 SV=2	43480	233339	1	553.2895	1656.8467	3	1656.8406	0.0061	43.34	0.00013	SLVGCGHFAEVQVVR	E			1
CTRO_HUMAN	Citron Rho-interacting kinase OS=Homo sapiens OX=9606 GN=CIT PE=1 SV=2	43480	233339	1	553.2897	1656.8472	3	1656.8406	0.0065	42.69	0.0013	SLVGCGHFAEVQVVR	E			1
CTRO_HUMAN	Citron Rho-interacting kinase OS=Homo sapiens OX=9606 GN=CIT PE=1 SV=2	43480	233339	1	553.2897	1656.8473	3	1656.8406	0.0067	30.07	0.0022	SLVGCGHFAEVQVVR	E			1
CTRO_HUMAN	Citron Rho-interacting kinase OS=Homo sapiens OX=9606 GN=CIT PE=1 SV=2	43480	233339	1	553.2898	1656.8475	3	1656.8406	0.0069	29.71	0.0043	SLVGCGHFAEVQVVR	E			1
CTRO_HUMAN	Citron Rho-interacting kinase OS=Homo sapiens OX=9606 GN=CIT PE=1 SV=2	43480	233339	1	553.2898	1656.8476	3	1656.8406	0.007	33.16	0.0036	SLVGCGHFAEVQVVR	E			1
CTRO_HUMAN	Citron Rho-interacting kinase OS=Homo sapiens OX=9606 GN=CIT PE=1 SV=2	43480	233339	1	553.2899	1656.8478	3	1656.8406	0.0072	45.33	0.00049	SLVGCGHFAEVQVVR	E			1
CTRO_HUMAN	Citron Rho-interacting kinase OS=Homo sapiens OX=9606 GN=CIT PE=1 SV=2	43480	233339	1	553.2899	1656.848	3	1656.8406	0.0074	24.45	0.0091	SLVGCGHFAEVQVVR	E			1
CTRO_HUMAN	Citron Rho-interacting kinase OS=Homo sapiens OX=9606 GN=CIT PE=1 SV=2	43480	233339	1	553.2901	1656.8485	3	1656.8406	0.0078	57.0	0.00016	SLVGCGHFAEVQVVR	E			1
CTRO_HUMAN	Citron Rho-interacting kinase OS=Homo sapiens OX=9606 GN=CIT PE=1 SV=2	43480	233339	1	553.2903	1656.8489	3	1656.8406	0.0083	31.7	0.0022	SLVGCGHFAEVQVVR	E			1
CTRO_HUMAN	Citron Rho-interacting kinase OS=Homo sapiens OX=9606 GN=CIT PE=1 SV=2	43480	233339	1	553.2903	1656.8492	3	1656.8406	0.0085	26.23	0.0044	SLVGCGHFAEVQVVR	E			1
CTRO_HUMAN	Citron Rho-interacting kinase OS=Homo sapiens OX=9606 GN=CIT PE=1 SV=2	43480	233339	1	553.2904	1656.8494	3	1656.8406	0.0088	58.71	2.2e-5	SLVGCGHFAEVQVVR	E			1
CTRO_HUMAN	Citron Rho-interacting kinase OS=Homo sapiens OX=9606 GN=CIT PE=1 SV=2	43480	233339	1	553.2912	1656.8516	3	1656.8406	0.011	43.46	0.00057	SLVGCGHFAEVQVVR	E			1
CTRO_HUMAN	Citron Rho-interacting kinase OS=Homo sapiens OX=9606 GN=CIT PE=1 SV=2	43480	233339	1	553.6287	1657.8642	3	1656.8406	1.0236	46.7	7.7e-5	SLVGCGHFAEVQVVR	E			1
CTRO_HUMAN	Citron Rho-interacting kinase OS=Homo sapiens OX=9606 GN=CIT PE=1 SV=2	43480	233339	1	832.9038	1663.793	2	1663.7909	0.002	60.64	2.6e-6	LMMNQLEEDLVSAR	R	Oxidation (M)	0.00100000000000.0	1
CTRO_HUMAN	Citron Rho-interacting kinase OS=Homo sapiens OX=9606 GN=CIT PE=1 SV=2	43480	233339	1	832.9043	1663.7941	2	1663.7909	0.0031	57.23	3.8e-5	LMMNQLEEDLVSAR	R	Oxidation (M)	0.01000000000000.0	1
CTRO_HUMAN	Citron Rho-interacting kinase OS=Homo sapiens OX=9606 GN=CIT PE=1 SV=2	43480	233339	1	832.9045	1663.7945	2	1663.7909	0.0036	83.98	7.3e-8	LMMNQLEEDLVSAR	R	Oxidation (M)	0.01000000000000.0	1
CTRO_HUMAN	Citron Rho-interacting kinase OS=Homo sapiens OX=9606 GN=CIT PE=1 SV=2	43480	233339	1	832.905	1663.7954	2	1663.7909	0.0044	78.34	6.0e-8	LMMNQLEEDLVSAR	R	Oxidation (M)	0.00100000000000.0	1
CTRO_HUMAN	Citron Rho-interacting kinase OS=Homo sapiens OX=9606 GN=CIT PE=1 SV=2	43480	233339	1	832.905	1663.7954	2	1663.7909	0.0045	37.09	0.0005	LMMNQLEEDLVSAR	R	Oxidation (M)	0.01000000000000.0	1
CTRO_HUMAN	Citron Rho-interacting kinase OS=Homo sapiens OX=9606 GN=CIT PE=1 SV=2	43480	233339	1	832.9053	1663.796	2	1663.7909	0.0051	46.86	5.8e-5	LMMNQLEEDLVSAR	R	Oxidation (M)	0.01000000000000.0	1
CTRO_HUMAN	Citron Rho-interacting kinase OS=Homo sapiens OX=9606 GN=CIT PE=1 SV=2	43480	233339	1	832.9054	1663.7963	2	1663.7909	0.0054	97.54	2.6e-9	LMMNQLEEDLVSAR	R	Oxidation (M)	0.00100000000000.0	1
CTRO_HUMAN	Citron Rho-interacting kinase OS=Homo sapiens OX=9606 GN=CIT PE=1 SV=2	43480	233339	1	832.9054	1663.7963	2	1663.7909	0.0054	108.1	2.5e-10	LMMNQLEEDLVSAR	R	Oxidation (M)	0.00100000000000.0	1
CTRO_HUMAN	Citron Rho-interacting kinase OS=Homo sapiens OX=9606 GN=CIT PE=1 SV=2	43480	233339	1	832.9057	1663.7969	2	1663.7909	0.006	79.86	2.7e-7	LMMNQLEEDLVSAR	R	Oxidation (M)	0.01000000000000.0	1
CTRO_HUMAN	Citron Rho-interacting kinase OS=Homo sapiens OX=9606 GN=CIT PE=1 SV=2	43480	233339	1	832.9057	1663.7969	2	1663.7909	0.006	84.99	3.1e-8	LMMNQLEEDLVSAR	R	Oxidation (M)	0.00100000000000.0	1
CTRO_HUMAN	Citron Rho-interacting kinase OS=Homo sapiens OX=9606 GN=CIT PE=1 SV=2	43480	233339	1	832.9059	1663.7972	2	1663.7909	0.0063	53.0	0.00019	LMMNQLEEDLVSAR	R	Oxidation (M)	0.01000000000000.0	1
CTRO_HUMAN	Citron Rho-interacting kinase OS=Homo sapiens OX=9606 GN=CIT PE=1 SV=2	43480	233339	1	832.9059	1663.7972	2	1663.7909	0.0063	92.48	3.0e-9	LMMNQLEEDLVSAR	R	Oxidation (M)	0.01000000000000.0	1
CTRO_HUMAN	Citron Rho-interacting kinase OS=Homo sapiens OX=9606 GN=CIT PE=1 SV=2	43480	233339	1	832.9059	1663.7972	2	1663.7909	0.0063	88.73	2.4e-8	LMMNQLEEDLVSAR	R	Oxidation (M)	0.01000000000000.0	1
CTRO_HUMAN	Citron Rho-interacting kinase OS=Homo sapiens OX=9606 GN=CIT PE=1 SV=2	43480	233339	1	832.906	1663.7974	2	1663.7909	0.0065	78.46	1.8e-7	LMMNQLEEDLVSAR	R	Oxidation (M)	0.01000000000000.0	1
CTRO_HUMAN	Citron Rho-interacting kinase OS=Homo sapiens OX=9606 GN=CIT PE=1 SV=2	43480	233339	1	832.9064	1663.7983	2	1663.7909	0.0074	108.34	3.3e-10	LMMNQLEEDLVSAR	R	Oxidation (M)	0.01000000000000.0	1
CTRO_HUMAN	Citron Rho-interacting kinase OS=Homo sapiens OX=9606 GN=CIT PE=1 SV=2	43480	233339	1	832.9064	1663.7983	2	1663.7909	0.0074	102.5	1.7e-9	LMMNQLEEDLVSAR	R	Oxidation (M)	0.01000000000000.0	1
CTRO_HUMAN	Citron Rho-interacting kinase OS=Homo sapiens OX=9606 GN=CIT PE=1 SV=2	43480	233339	1	832.9068	1663.799	2	1663.7909	0.0081	32.73	0.0038	LMMNQLEEDLVSAR	R	Oxidation (M)	0.01000000000000.0	1
CTRO_HUMAN	Citron Rho-interacting kinase OS=Homo sapiens OX=9606 GN=CIT PE=1 SV=2	43480	233339	1	832.907	1663.7994	2	1663.7909	0.0085	22.01	0.0089	LMMNQLEEDLVSAR	R	Oxidation (M)	0.01000000000000.0	1
CTRO_HUMAN	Citron Rho-interacting kinase OS=Homo sapiens OX=9606 GN=CIT PE=1 SV=2	43480	233339	1	832.9071	1663.7996	2	1663.7909	0.0087	27.71	0.0029	LMMNQLEEDLVSAR	R	Oxidation (M)	0.00100000000000.0	1
CTRO_HUMAN	Citron Rho-interacting kinase OS=Homo sapiens OX=9606 GN=CIT PE=1 SV=2	43480	233339	1	832.9075	1663.8005	2	1663.7909	0.0096	50.79	8.0e-5	LMMNQLEEDLVSAR	R	Oxidation (M)	0.01000000000000.0	1
CTRO_HUMAN	Citron Rho-interacting kinase OS=Homo sapiens OX=9606 GN=CIT PE=1 SV=2	43480	233339	1	832.9076	1663.8007	2	1663.7909	0.0098	83.36	7.4e-8	LMMNQLEEDLVSAR	R	Oxidation (M)	0.01000000000000.0	1
CTRO_HUMAN	Citron Rho-interacting kinase OS=Homo sapiens OX=9606 GN=CIT PE=1 SV=2	43480	233339	1	832.9078	1663.801	2	1663.7909	0.0101	44.86	0.00013	LMMNQLEEDLVSAR	R	Oxidation (M)	0.01000000000000.0	1
CTRO_HUMAN	Citron Rho-interacting kinase OS=Homo sapiens OX=9606 GN=CIT PE=1 SV=2	43480	233339	1	832.9079	1663.8012	2	1663.7909	0.0103	34.92	0.00053	LMMNQLEEDLVSAR	R	Oxidation (M)	0.01000000000000.0	1
CTRO_HUMAN	Citron Rho-interacting kinase OS=Homo sapiens OX=9606 GN=CIT PE=1 SV=2	43480	233339	1	832.9079	1663.8013	2	1663.7909	0.0104	40.63	0.00027	LMMNQLEEDLVSAR	R	Oxidation (M)	0.00100000000000.0	1
CTRO_HUMAN	Citron Rho-interacting kinase OS=Homo sapiens OX=9606 GN=CIT PE=1 SV=2	43480	233339	1	832.909	1663.8035	2	1663.7909	0.0126	24.42	0.0051	LMMNQLEEDLVSAR	R	Oxidation (M)	0.01000000000000.0	1
CTRO_HUMAN	Citron Rho-interacting kinase OS=Homo sapiens OX=9606 GN=CIT PE=1 SV=2	43480	233339	1	833.3939	1664.7732	2	1663.7909	0.9823	22.85	0.0079	LMMNQLEEDLVSAR	R	Oxidation (M)	0.01000000000000.0	1
CTRO_HUMAN	Citron Rho-interacting kinase OS=Homo sapiens OX=9606 GN=CIT PE=1 SV=2	43480	233339	1	833.3968	1664.7791	2	1663.7909	0.9882	48.4	0.00094	LMMNQLEEDLVSAR	R	Oxidation (M)	0.00100000000000.0	1
CTRO_HUMAN	Citron Rho-interacting kinase OS=Homo sapiens OX=9606 GN=CIT PE=1 SV=2	43480	233339	1	833.3977	1664.7808	2	1663.7909	0.9898	40.59	0.00055	LMMNQLEEDLVSAR	R	Oxidation (M)	0.01000000000000.0	1
CTRO_HUMAN	Citron Rho-interacting kinase OS=Homo sapiens OX=9606 GN=CIT PE=1 SV=2	43480	233339	1	833.3982	1664.7818	2	1663.7909	0.9909	32.81	0.0011	LMMNQLEEDLVSAR	R	Oxidation (M)	0.00100000000000.0	1
CTRO_HUMAN	Citron Rho-interacting kinase OS=Homo sapiens OX=9606 GN=CIT PE=1 SV=2	43480	233339	1	833.4012	1664.7879	2	1663.7909	0.997	105.27	5.8e-10	LMMNQLEEDLVSAR	R	Oxidation (M)	0.01000000000000.0	1
CTRO_HUMAN	Citron Rho-interacting kinase OS=Homo sapiens OX=9606 GN=CIT PE=1 SV=2	43480	233339	1	833.4065	1664.7985	2	1663.7909	1.0076	59.06	2.9e-6	LMMNQLEEDLVSAR	R	Oxidation (M)	0.01000000000000.0	1
CTRO_HUMAN	Citron Rho-interacting kinase OS=Homo sapiens OX=9606 GN=CIT PE=1 SV=2	43480	233339	1	560.9359	1679.786	3	1679.7858	0.0002	67.96	1.5e-5	LMMNQLEEDLVSAR	R	2 Oxidation (M)	0.01100000000000.0	1
CTRO_HUMAN	Citron Rho-interacting kinase OS=Homo sapiens OX=9606 GN=CIT PE=1 SV=2	43480	233339	1	840.9012	1679.7878	2	1679.7858	0.002	70.97	1.2e-6	LMMNQLEEDLVSAR	R	2 Oxidation (M)	0.01100000000000.0	1
CTRO_HUMAN	Citron Rho-interacting kinase OS=Homo sapiens OX=9606 GN=CIT PE=1 SV=2	43480	233339	1	840.9026	1679.7907	2	1679.7858	0.0049	84.36	2.6e-8	LMMNQLEEDLVSAR	R	2 Oxidation (M)	0.01100000000000.0	1
CTRO_HUMAN	Citron Rho-interacting kinase OS=Homo sapiens OX=9606 GN=CIT PE=1 SV=2	43480	233339	1	840.9026	1679.7907	2	1679.7858	0.0049	89.18	1.7e-8	LMMNQLEEDLVSAR	R	2 Oxidation (M)	0.01100000000000.0	1
CTRO_HUMAN	Citron Rho-interacting kinase OS=Homo sapiens OX=9606 GN=CIT PE=1 SV=2	43480	233339	1	840.9026	1679.7907	2	1679.7858	0.0049	85.86	3.1e-8	LMMNQLEEDLVSAR	R	2 Oxidation (M)	0.01100000000000.0	1
CTRO_HUMAN	Citron Rho-interacting kinase OS=Homo sapiens OX=9606 GN=CIT PE=1 SV=2	43480	233339	1	840.9027	1679.7908	2	1679.7858	0.005	85.99	2.5e-8	LMMNQLEEDLVSAR	R	2 Oxidation (M)	0.01100000000000.0	1
CTRO_HUMAN	Citron Rho-interacting kinase OS=Homo sapiens OX=9606 GN=CIT PE=1 SV=2	43480	233339	1	840.9037	1679.7928	2	1679.7858	0.007	39.82	0.00018	LMMNQLEEDLVSAR	R	2 Oxidation (M)	0.01100000000000.0	1
CTRO_HUMAN	Citron Rho-interacting kinase OS=Homo sapiens OX=9606 GN=CIT PE=1 SV=2	43480	233339	1	840.9039	1679.7932	2	1679.7858	0.0073	73.9	7.3e-7	LMMNQLEEDLVSAR	R	2 Oxidation (M)	0.01100000000000.0	1
CTRO_HUMAN	Citron Rho-interacting kinase OS=Homo sapiens OX=9606 GN=CIT PE=1 SV=2	43480	233339	1	840.9042	1679.7939	2	1679.7858	0.008	41.6	0.00013	LMMNQLEEDLVSAR	R	2 Oxidation (M)	0.01100000000000.0	1
CTRO_HUMAN	Citron Rho-interacting kinase OS=Homo sapiens OX=9606 GN=CIT PE=1 SV=2	43480	233339	1	840.9044	1679.7943	2	1679.7858	0.0085	37.85	0.00082	LMMNQLEEDLVSAR	R	2 Oxidation (M)	0.01100000000000.0	1
CTRO_HUMAN	Citron Rho-interacting kinase OS=Homo sapiens OX=9606 GN=CIT PE=1 SV=2	43480	233339	1	841.394	1680.7735	2	1679.7858	0.9877	37.76	0.00044	LMMNQLEEDLVSAR	R	2 Oxidation (M)	0.01100000000000.0	1
CTRO_HUMAN	Citron Rho-interacting kinase OS=Homo sapiens OX=9606 GN=CIT PE=1 SV=2	43480	233339	1	426.4856	1701.9134	4	1701.9148	-0.0015	38.89	0.0021	LKAESLSDKLNDLEK	K			1
CTRO_HUMAN	Citron Rho-interacting kinase OS=Homo sapiens OX=9606 GN=CIT PE=1 SV=2	43480	233339	1	426.4856	1701.9134	4	1701.9148	-0.0015	54.02	9.4e-5	LKAESLSDKLNDLEK	K			1
CTRO_HUMAN	Citron Rho-interacting kinase OS=Homo sapiens OX=9606 GN=CIT PE=1 SV=2	43480	233339	1	426.4856	1701.9134	4	1701.9148	-0.0015	46.11	0.00023	LKAESLSDKLNDLEK	K			1
CTRO_HUMAN	Citron Rho-interacting kinase OS=Homo sapiens OX=9606 GN=CIT PE=1 SV=2	43480	233339	1	426.4856	1701.9134	4	1701.9148	-0.0015	58.14	2.0e-5	LKAESLSDKLNDLEK	K			1
CTRO_HUMAN	Citron Rho-interacting kinase OS=Homo sapiens OX=9606 GN=CIT PE=1 SV=2	43480	233339	1	568.313	1701.9172	3	1701.9148	0.0024	41.23	0.00036	LKAESLSDKLNDLEK	K			1
CTRO_HUMAN	Citron Rho-interacting kinase OS=Homo sapiens OX=9606 GN=CIT PE=1 SV=2	43480	233339	1	568.3131	1701.9175	3	1701.9148	0.0026	91.38	3.6e-8	LKAESLSDKLNDLEK	K			1
CTRO_HUMAN	Citron Rho-interacting kinase OS=Homo sapiens OX=9606 GN=CIT PE=1 SV=2	43480	233339	1	426.7326	1702.9013	4	1701.9148	0.9865	30.21	0.0034	LKAESLSDKLNDLEK	K			1
CTRO_HUMAN	Citron Rho-interacting kinase OS=Homo sapiens OX=9606 GN=CIT PE=1 SV=2	43480	233339	1	570.9689	1709.8849	3	1709.8835	0.0014	49.66	8.6e-5	EVSLEHEEQKLELK	R			1
CTRO_HUMAN	Citron Rho-interacting kinase OS=Homo sapiens OX=9606 GN=CIT PE=1 SV=2	43480	233339	1	570.969	1709.8851	3	1709.8835	0.0016	54.66	1.1e-5	EVSLEHEEQKLELK	R			1
CTRO_HUMAN	Citron Rho-interacting kinase OS=Homo sapiens OX=9606 GN=CIT PE=1 SV=2	43480	233339	1	586.6274	1756.8605	3	1756.8591	0.0014	86.59	2.1e-7	QLDEASGANDEIVQLR	S			1
CTRO_HUMAN	Citron Rho-interacting kinase OS=Homo sapiens OX=9606 GN=CIT PE=1 SV=2	43480	233339	1	879.4378	1756.8611	2	1756.8591	0.002	76.4	3.5e-7	QLDEASGANDEIVQLR	S			1
CTRO_HUMAN	Citron Rho-interacting kinase OS=Homo sapiens OX=9606 GN=CIT PE=1 SV=2	43480	233339	1	879.438	1756.8615	2	1756.8591	0.0024	114.94	3.1e-10	QLDEASGANDEIVQLR	S			1
CTRO_HUMAN	Citron Rho-interacting kinase OS=Homo sapiens OX=9606 GN=CIT PE=1 SV=2	43480	233339	1	879.4394	1756.8642	2	1756.8591	0.005	65.69	7.1e-6	QLDEASGANDEIVQLR	S			1
CTRO_HUMAN	Citron Rho-interacting kinase OS=Homo sapiens OX=9606 GN=CIT PE=1 SV=2	43480	233339	1	879.4397	1756.8649	2	1756.8591	0.0057	100.1	3.6e-9	QLDEASGANDEIVQLR	S			1
CTRO_HUMAN	Citron Rho-interacting kinase OS=Homo sapiens OX=9606 GN=CIT PE=1 SV=2	43480	233339	1	879.4397	1756.8649	2	1756.8591	0.0057	112.29	1.3e-10	QLDEASGANDEIVQLR	S			1
CTRO_HUMAN	Citron Rho-interacting kinase OS=Homo sapiens OX=9606 GN=CIT PE=1 SV=2	43480	233339	1	879.4403	1756.866	2	1756.8591	0.0069	28.38	0.0024	QLDEASGANDEIVQLR	S			1
CTRO_HUMAN	Citron Rho-interacting kinase OS=Homo sapiens OX=9606 GN=CIT PE=1 SV=2	43480	233339	1	879.4406	1756.8666	2	1756.8591	0.0075	132.74	3.1e-12	QLDEASGANDEIVQLR	S			1
CTRO_HUMAN	Citron Rho-interacting kinase OS=Homo sapiens OX=9606 GN=CIT PE=1 SV=2	43480	233339	1	879.4415	1756.8685	2	1756.8591	0.0094	33.72	0.0025	QLDEASGANDEIVQLR	S			1
CTRO_HUMAN	Citron Rho-interacting kinase OS=Homo sapiens OX=9606 GN=CIT PE=1 SV=2	43480	233339	1	879.4417	1756.8689	2	1756.8591	0.0098	74.38	5.8e-7	QLDEASGANDEIVQLR	S			1
CTRO_HUMAN	Citron Rho-interacting kinase OS=Homo sapiens OX=9606 GN=CIT PE=1 SV=2	43480	233339	1	879.4423	1756.87	2	1756.8591	0.0108	41.21	0.00034	QLDEASGANDEIVQLR	S			1
CTRO_HUMAN	Citron Rho-interacting kinase OS=Homo sapiens OX=9606 GN=CIT PE=1 SV=2	43480	233339	1	879.4423	1756.87	2	1756.8591	0.0108	33.31	0.0013	QLDEASGANDEIVQLR	S			1
CTRO_HUMAN	Citron Rho-interacting kinase OS=Homo sapiens OX=9606 GN=CIT PE=1 SV=2	43480	233339	1	879.4437	1756.8729	2	1756.8591	0.0138	51.07	0.00019	QLDEASGANDEIVQLR	S			1
CTRO_HUMAN	Citron Rho-interacting kinase OS=Homo sapiens OX=9606 GN=CIT PE=1 SV=2	43480	233339	1	879.4446	1756.8746	2	1756.8591	0.0155	124.68	2.8e-11	QLDEASGANDEIVQLR	S			1
CTRO_HUMAN	Citron Rho-interacting kinase OS=Homo sapiens OX=9606 GN=CIT PE=1 SV=2	43480	233339	1	879.4466	1756.8786	2	1756.8591	0.0195	36.98	0.00062	QLDEASGANDEIVQLR	S			1
CTRO_HUMAN	Citron Rho-interacting kinase OS=Homo sapiens OX=9606 GN=CIT PE=1 SV=2	43480	233339	1	879.4467	1756.8789	2	1756.8591	0.0198	32.38	0.002	QLDEASGANDEIVQLR	S			1
CTRO_HUMAN	Citron Rho-interacting kinase OS=Homo sapiens OX=9606 GN=CIT PE=1 SV=2	43480	233339	1	879.4481	1756.8816	2	1756.8591	0.0225	40.72	0.00048	QLDEASGANDEIVQLR	S			1
CTRO_HUMAN	Citron Rho-interacting kinase OS=Homo sapiens OX=9606 GN=CIT PE=1 SV=2	43480	233339	1	879.9325	1757.8505	2	1756.8591	0.9914	111.98	6.6e-10	QLDEASGANDEIVQLR	S			1
CTRO_HUMAN	Citron Rho-interacting kinase OS=Homo sapiens OX=9606 GN=CIT PE=1 SV=2	43480	233339	1	879.9348	1757.8551	2	1756.8591	0.996	85.86	2.6e-7	QLDEASGANDEIVQLR	S			1
CTRO_HUMAN	Citron Rho-interacting kinase OS=Homo sapiens OX=9606 GN=CIT PE=1 SV=2	43480	233339	1	879.9373	1757.86	2	1756.8591	1.0009	42.34	0.0031	QLDEASGANDEIVQLR	S			1
CTRO_HUMAN	Citron Rho-interacting kinase OS=Homo sapiens OX=9606 GN=CIT PE=1 SV=2	43480	233339	1	898.4379	1794.8613	2	1794.8788	-0.0175	76.25	3.2e-7	ALLAQEQVSFFEEER	N			1
CTRO_HUMAN	Citron Rho-interacting kinase OS=Homo sapiens OX=9606 GN=CIT PE=1 SV=2	43480	233339	1	599.3001	1794.8784	3	1794.8788	-0.0004	82.88	7.0e-8	ALLAQEQVSFFEEER	N			1
CTRO_HUMAN	Citron Rho-interacting kinase OS=Homo sapiens OX=9606 GN=CIT PE=1 SV=2	43480	233339	1	898.4479	1794.8813	2	1794.8788	0.0025	47.81	0.00024	ALLAQEQVSFFEEER	N			1
CTRO_HUMAN	Citron Rho-interacting kinase OS=Homo sapiens OX=9606 GN=CIT PE=1 SV=2	43480	233339	1	898.4498	1794.8851	2	1794.8788	0.0063	99.82	9.8e-9	ALLAQEQVSFFEEER	N			1
CTRO_HUMAN	Citron Rho-interacting kinase OS=Homo sapiens OX=9606 GN=CIT PE=1 SV=2	43480	233339	1	898.4499	1794.8852	2	1794.8788	0.0064	101.45	6.8e-9	ALLAQEQVSFFEEER	N			1
CTRO_HUMAN	Citron Rho-interacting kinase OS=Homo sapiens OX=9606 GN=CIT PE=1 SV=2	43480	233339	1	898.4499	1794.8853	2	1794.8788	0.0065	99.15	9.3e-9	ALLAQEQVSFFEEER	N			1
CTRO_HUMAN	Citron Rho-interacting kinase OS=Homo sapiens OX=9606 GN=CIT PE=1 SV=2	43480	233339	1	898.4501	1794.8857	2	1794.8788	0.0069	102.78	4.3e-9	ALLAQEQVSFFEEER	N			1
CTRO_HUMAN	Citron Rho-interacting kinase OS=Homo sapiens OX=9606 GN=CIT PE=1 SV=2	43480	233339	1	898.4502	1794.8858	2	1794.8788	0.007	102.72	5.0e-9	ALLAQEQVSFFEEER	N			1
CTRO_HUMAN	Citron Rho-interacting kinase OS=Homo sapiens OX=9606 GN=CIT PE=1 SV=2	43480	233339	1	898.4503	1794.886	2	1794.8788	0.0072	94.06	3.7e-8	ALLAQEQVSFFEEER	N			1
CTRO_HUMAN	Citron Rho-interacting kinase OS=Homo sapiens OX=9606 GN=CIT PE=1 SV=2	43480	233339	1	898.4503	1794.8861	2	1794.8788	0.0073	112.26	5.5e-10	ALLAQEQVSFFEEER	N			1
CTRO_HUMAN	Citron Rho-interacting kinase OS=Homo sapiens OX=9606 GN=CIT PE=1 SV=2	43480	233339	1	898.4504	1794.8862	2	1794.8788	0.0074	99.19	8.6e-9	ALLAQEQVSFFEEER	N			1
CTRO_HUMAN	Citron Rho-interacting kinase OS=Homo sapiens OX=9606 GN=CIT PE=1 SV=2	43480	233339	1	898.4504	1794.8863	2	1794.8788	0.0075	93.42	4.2e-8	ALLAQEQVSFFEEER	N			1
CTRO_HUMAN	Citron Rho-interacting kinase OS=Homo sapiens OX=9606 GN=CIT PE=1 SV=2	43480	233339	1	898.4505	1794.8865	2	1794.8788	0.0077	99.94	9.5e-9	ALLAQEQVSFFEEER	N			1
CTRO_HUMAN	Citron Rho-interacting kinase OS=Homo sapiens OX=9606 GN=CIT PE=1 SV=2	43480	233339	1	898.4505	1794.8865	2	1794.8788	0.0077	99.92	9.5e-9	ALLAQEQVSFFEEER	N			1
CTRO_HUMAN	Citron Rho-interacting kinase OS=Homo sapiens OX=9606 GN=CIT PE=1 SV=2	43480	233339	1	898.4508	1794.8871	2	1794.8788	0.0083	93.08	4.6e-8	ALLAQEQVSFFEEER	N			1
CTRO_HUMAN	Citron Rho-interacting kinase OS=Homo sapiens OX=9606 GN=CIT PE=1 SV=2	43480	233339	1	898.4509	1794.8872	2	1794.8788	0.0084	93.82	3.3e-8	ALLAQEQVSFFEEER	N			1
CTRO_HUMAN	Citron Rho-interacting kinase OS=Homo sapiens OX=9606 GN=CIT PE=1 SV=2	43480	233339	1	898.451	1794.8874	2	1794.8788	0.0086	99.66	9.9e-9	ALLAQEQVSFFEEER	N			1
CTRO_HUMAN	Citron Rho-interacting kinase OS=Homo sapiens OX=9606 GN=CIT PE=1 SV=2	43480	233339	1	898.4511	1794.8876	2	1794.8788	0.0088	95.93	1.1e-8	ALLAQEQVSFFEEER	N			1
CTRO_HUMAN	Citron Rho-interacting kinase OS=Homo sapiens OX=9606 GN=CIT PE=1 SV=2	43480	233339	1	898.4512	1794.8879	2	1794.8788	0.0091	93.27	6.6e-9	ALLAQEQVSFFEEER	N			1
CTRO_HUMAN	Citron Rho-interacting kinase OS=Homo sapiens OX=9606 GN=CIT PE=1 SV=2	43480	233339	1	898.4512	1794.8879	2	1794.8788	0.0091	77.48	4.2e-7	ALLAQEQVSFFEEER	N			1
CTRO_HUMAN	Citron Rho-interacting kinase OS=Homo sapiens OX=9606 GN=CIT PE=1 SV=2	43480	233339	1	898.4514	1794.8883	2	1794.8788	0.0095	86.11	3.5e-8	ALLAQEQVSFFEEER	N			1
CTRO_HUMAN	Citron Rho-interacting kinase OS=Homo sapiens OX=9606 GN=CIT PE=1 SV=2	43480	233339	1	898.4515	1794.8885	2	1794.8788	0.0097	89.8	1.8e-8	ALLAQEQVSFFEEER	N			1
CTRO_HUMAN	Citron Rho-interacting kinase OS=Homo sapiens OX=9606 GN=CIT PE=1 SV=2	43480	233339	1	898.4516	1794.8886	2	1794.8788	0.0098	98.6	1.3e-8	ALLAQEQVSFFEEER	N			1
CTRO_HUMAN	Citron Rho-interacting kinase OS=Homo sapiens OX=9606 GN=CIT PE=1 SV=2	43480	233339	1	898.4516	1794.8886	2	1794.8788	0.0098	92.35	5.3e-8	ALLAQEQVSFFEEER	N			1
CTRO_HUMAN	Citron Rho-interacting kinase OS=Homo sapiens OX=9606 GN=CIT PE=1 SV=2	43480	233339	1	898.4517	1794.8888	2	1794.8788	0.01	85.12	6.9e-8	ALLAQEQVSFFEEER	N			1
CTRO_HUMAN	Citron Rho-interacting kinase OS=Homo sapiens OX=9606 GN=CIT PE=1 SV=2	43480	233339	1	898.4518	1794.889	2	1794.8788	0.0102	93.17	1.1e-8	ALLAQEQVSFFEEER	N			1
CTRO_HUMAN	Citron Rho-interacting kinase OS=Homo sapiens OX=9606 GN=CIT PE=1 SV=2	43480	233339	1	898.4518	1794.889	2	1794.8788	0.0103	92.8	4.8e-8	ALLAQEQVSFFEEER	N			1
CTRO_HUMAN	Citron Rho-interacting kinase OS=Homo sapiens OX=9606 GN=CIT PE=1 SV=2	43480	233339	1	898.4518	1794.8891	2	1794.8788	0.0103	107.06	1.8e-9	ALLAQEQVSFFEEER	N			1
CTRO_HUMAN	Citron Rho-interacting kinase OS=Homo sapiens OX=9606 GN=CIT PE=1 SV=2	43480	233339	1	898.4518	1794.8891	2	1794.8788	0.0103	95.72	1.6e-8	ALLAQEQVSFFEEER	N			1
CTRO_HUMAN	Citron Rho-interacting kinase OS=Homo sapiens OX=9606 GN=CIT PE=1 SV=2	43480	233339	1	898.4519	1794.8892	2	1794.8788	0.0104	87.45	1.6e-7	ALLAQEQVSFFEEER	N			1
CTRO_HUMAN	Citron Rho-interacting kinase OS=Homo sapiens OX=9606 GN=CIT PE=1 SV=2	43480	233339	1	898.4519	1794.8893	2	1794.8788	0.0105	93.04	4.5e-8	ALLAQEQVSFFEEER	N			1
CTRO_HUMAN	Citron Rho-interacting kinase OS=Homo sapiens OX=9606 GN=CIT PE=1 SV=2	43480	233339	1	898.4519	1794.8893	2	1794.8788	0.0105	68.79	1.2e-5	ALLAQEQVSFFEEER	N			1
CTRO_HUMAN	Citron Rho-interacting kinase OS=Homo sapiens OX=9606 GN=CIT PE=1 SV=2	43480	233339	1	898.452	1794.8894	2	1794.8788	0.0106	107.03	6.3e-10	ALLAQEQVSFFEEER	N			1
CTRO_HUMAN	Citron Rho-interacting kinase OS=Homo sapiens OX=9606 GN=CIT PE=1 SV=2	43480	233339	1	898.452	1794.8894	2	1794.8788	0.0106	82.49	2.2e-7	ALLAQEQVSFFEEER	N			1
CTRO_HUMAN	Citron Rho-interacting kinase OS=Homo sapiens OX=9606 GN=CIT PE=1 SV=2	43480	233339	1	898.452	1794.8894	2	1794.8788	0.0106	60.34	8.1e-6	ALLAQEQVSFFEEER	N			1
CTRO_HUMAN	Citron Rho-interacting kinase OS=Homo sapiens OX=9606 GN=CIT PE=1 SV=2	43480	233339	1	898.452	1794.8894	2	1794.8788	0.0106	65.4	5.2e-6	ALLAQEQVSFFEEER	N			1
CTRO_HUMAN	Citron Rho-interacting kinase OS=Homo sapiens OX=9606 GN=CIT PE=1 SV=2	43480	233339	1	898.452	1794.8894	2	1794.8788	0.0106	96.91	1.9e-8	ALLAQEQVSFFEEER	N			1
CTRO_HUMAN	Citron Rho-interacting kinase OS=Homo sapiens OX=9606 GN=CIT PE=1 SV=2	43480	233339	1	898.452	1794.8894	2	1794.8788	0.0106	99.5	1.0e-8	ALLAQEQVSFFEEER	N			1
CTRO_HUMAN	Citron Rho-interacting kinase OS=Homo sapiens OX=9606 GN=CIT PE=1 SV=2	43480	233339	1	898.452	1794.8895	2	1794.8788	0.0107	92.77	2.9e-8	ALLAQEQVSFFEEER	N			1
CTRO_HUMAN	Citron Rho-interacting kinase OS=Homo sapiens OX=9606 GN=CIT PE=1 SV=2	43480	233339	1	898.4521	1794.8896	2	1794.8788	0.0108	82.2	4.5e-8	ALLAQEQVSFFEEER	N			1
CTRO_HUMAN	Citron Rho-interacting kinase OS=Homo sapiens OX=9606 GN=CIT PE=1 SV=2	43480	233339	1	898.4521	1794.8896	2	1794.8788	0.0108	89.67	6.1e-9	ALLAQEQVSFFEEER	N			1
CTRO_HUMAN	Citron Rho-interacting kinase OS=Homo sapiens OX=9606 GN=CIT PE=1 SV=2	43480	233339	1	898.4522	1794.8898	2	1794.8788	0.011	105.75	1.2e-9	ALLAQEQVSFFEEER	N			1
CTRO_HUMAN	Citron Rho-interacting kinase OS=Homo sapiens OX=9606 GN=CIT PE=1 SV=2	43480	233339	1	898.4522	1794.8899	2	1794.8788	0.0111	90.43	8.0e-8	ALLAQEQVSFFEEER	N			1
CTRO_HUMAN	Citron Rho-interacting kinase OS=Homo sapiens OX=9606 GN=CIT PE=1 SV=2	43480	233339	1	898.4523	1794.89	2	1794.8788	0.0112	88.94	2.1e-8	ALLAQEQVSFFEEER	N			1
CTRO_HUMAN	Citron Rho-interacting kinase OS=Homo sapiens OX=9606 GN=CIT PE=1 SV=2	43480	233339	1	898.4523	1794.89	2	1794.8788	0.0112	85.67	1.1e-7	ALLAQEQVSFFEEER	N			1
CTRO_HUMAN	Citron Rho-interacting kinase OS=Homo sapiens OX=9606 GN=CIT PE=1 SV=2	43480	233339	1	898.4524	1794.8902	2	1794.8788	0.0114	106.97	1.8e-9	ALLAQEQVSFFEEER	N			1
CTRO_HUMAN	Citron Rho-interacting kinase OS=Homo sapiens OX=9606 GN=CIT PE=1 SV=2	43480	233339	1	898.4525	1794.8904	2	1794.8788	0.0116	106.36	1.9e-9	ALLAQEQVSFFEEER	N			1
CTRO_HUMAN	Citron Rho-interacting kinase OS=Homo sapiens OX=9606 GN=CIT PE=1 SV=2	43480	233339	1	898.4525	1794.8904	2	1794.8788	0.0116	96.12	2.2e-8	ALLAQEQVSFFEEER	N			1
CTRO_HUMAN	Citron Rho-interacting kinase OS=Homo sapiens OX=9606 GN=CIT PE=1 SV=2	43480	233339	1	898.4526	1794.8906	2	1794.8788	0.0118	61.7	6.9e-6	ALLAQEQVSFFEEER	N			1
CTRO_HUMAN	Citron Rho-interacting kinase OS=Homo sapiens OX=9606 GN=CIT PE=1 SV=2	43480	233339	1	898.4526	1794.8906	2	1794.8788	0.0118	107.09	7.6e-10	ALLAQEQVSFFEEER	N			1
CTRO_HUMAN	Citron Rho-interacting kinase OS=Homo sapiens OX=9606 GN=CIT PE=1 SV=2	43480	233339	1	898.4527	1794.8909	2	1794.8788	0.0121	106.91	2.9e-10	ALLAQEQVSFFEEER	N			1
CTRO_HUMAN	Citron Rho-interacting kinase OS=Homo sapiens OX=9606 GN=CIT PE=1 SV=2	43480	233339	1	898.4527	1794.8909	2	1794.8788	0.0121	102.74	6.2e-9	ALLAQEQVSFFEEER	N			1
CTRO_HUMAN	Citron Rho-interacting kinase OS=Homo sapiens OX=9606 GN=CIT PE=1 SV=2	43480	233339	1	898.4528	1794.891	2	1794.8788	0.0122	104.9	1.0e-9	ALLAQEQVSFFEEER	N			1
CTRO_HUMAN	Citron Rho-interacting kinase OS=Homo sapiens OX=9606 GN=CIT PE=1 SV=2	43480	233339	1	898.4528	1794.891	2	1794.8788	0.0122	40.07	0.00086	ALLAQEQVSFFEEER	N			1
CTRO_HUMAN	Citron Rho-interacting kinase OS=Homo sapiens OX=9606 GN=CIT PE=1 SV=2	43480	233339	1	898.4529	1794.8912	2	1794.8788	0.0124	95.83	2.9e-9	ALLAQEQVSFFEEER	N			1
CTRO_HUMAN	Citron Rho-interacting kinase OS=Homo sapiens OX=9606 GN=CIT PE=1 SV=2	43480	233339	1	898.4531	1794.8916	2	1794.8788	0.0128	87.54	3.7e-8	ALLAQEQVSFFEEER	N			1
CTRO_HUMAN	Citron Rho-interacting kinase OS=Homo sapiens OX=9606 GN=CIT PE=1 SV=2	43480	233339	1	898.4531	1794.8916	2	1794.8788	0.0128	96.28	4.7e-9	ALLAQEQVSFFEEER	N			1
CTRO_HUMAN	Citron Rho-interacting kinase OS=Homo sapiens OX=9606 GN=CIT PE=1 SV=2	43480	233339	1	898.4532	1794.8918	2	1794.8788	0.013	87.2	6.4e-8	ALLAQEQVSFFEEER	N			1
CTRO_HUMAN	Citron Rho-interacting kinase OS=Homo sapiens OX=9606 GN=CIT PE=1 SV=2	43480	233339	1	898.4533	1794.8921	2	1794.8788	0.0133	99.79	8.8e-10	ALLAQEQVSFFEEER	N			1
CTRO_HUMAN	Citron Rho-interacting kinase OS=Homo sapiens OX=9606 GN=CIT PE=1 SV=2	43480	233339	1	898.9522	1795.8898	2	1794.8788	1.011	65.65	3.7e-6	ALLAQEQVSFFEEER	N			1
CTRO_HUMAN	Citron Rho-interacting kinase OS=Homo sapiens OX=9606 GN=CIT PE=1 SV=2	43480	233339	1	467.5033	1865.984	4	1865.9846	-0.0006	28.33	0.0022	EVSLEHEEQKLELKR	Q			1
CTRO_HUMAN	Citron Rho-interacting kinase OS=Homo sapiens OX=9606 GN=CIT PE=1 SV=2	43480	233339	1	623.004	1865.9903	3	1865.9846	0.0057	72.23	3.8e-7	EVSLEHEEQKLELKR	Q			1
CTRO_HUMAN	Citron Rho-interacting kinase OS=Homo sapiens OX=9606 GN=CIT PE=1 SV=2	43480	233339	1	938.4348	1874.8551	2	1874.8451	0.01	48.87	0.00012	ALLAQEQVSFFEEER	N	Phospho (ST)	0.000000002000000.0	1
CTRO_HUMAN	Citron Rho-interacting kinase OS=Homo sapiens OX=9606 GN=CIT PE=1 SV=2	43480	233339	1	631.3163	1890.9269	3	1890.9258	0.0012	63.9	9.0e-5	SPEHQPSAMSLLAPPSSR	R			1
CTRO_HUMAN	Citron Rho-interacting kinase OS=Homo sapiens OX=9606 GN=CIT PE=1 SV=2	43480	233339	1	631.3169	1890.9289	3	1890.9258	0.0032	74.66	3.1e-6	SPEHQPSAMSLLAPPSSR	R			1
CTRO_HUMAN	Citron Rho-interacting kinase OS=Homo sapiens OX=9606 GN=CIT PE=1 SV=2	43480	233339	1	631.3169	1890.929	3	1890.9258	0.0032	78.7	1.2e-6	SPEHQPSAMSLLAPPSSR	R			1
CTRO_HUMAN	Citron Rho-interacting kinase OS=Homo sapiens OX=9606 GN=CIT PE=1 SV=2	43480	233339	1	631.3226	1890.9459	3	1890.9258	0.0201	41.15	0.00092	SPEHQPSAMSLLAPPSSR	R			1
CTRO_HUMAN	Citron Rho-interacting kinase OS=Homo sapiens OX=9606 GN=CIT PE=1 SV=2	43480	233339	1	636.649	1906.9252	3	1906.9207	0.0045	66.79	1.0e-5	SPEHQPSAMSLLAPPSSR	R	Oxidation (M)	0.000000001000000000.0	1
CTRO_HUMAN	Citron Rho-interacting kinase OS=Homo sapiens OX=9606 GN=CIT PE=1 SV=2	43480	233339	1	636.6491	1906.9254	3	1906.9207	0.0047	64.76	5.2e-6	SPEHQPSAMSLLAPPSSR	R	Oxidation (M)	0.000000001000000000.0	1
CTRO_HUMAN	Citron Rho-interacting kinase OS=Homo sapiens OX=9606 GN=CIT PE=1 SV=2	43480	233339	1	636.6492	1906.9258	3	1906.9207	0.0051	62.72	5.6e-5	SPEHQPSAMSLLAPPSSR	R	Oxidation (M)	0.000000001000000000.0	1
CTRO_HUMAN	Citron Rho-interacting kinase OS=Homo sapiens OX=9606 GN=CIT PE=1 SV=2	43480	233339	1	636.6493	1906.9261	3	1906.9207	0.0054	69.42	1.2e-6	SPEHQPSAMSLLAPPSSR	R	Oxidation (M)	0.000000001000000000.0	1
CTRO_HUMAN	Citron Rho-interacting kinase OS=Homo sapiens OX=9606 GN=CIT PE=1 SV=2	43480	233339	1	636.65	1906.9282	3	1906.9207	0.0075	42.57	0.0012	SPEHQPSAMSLLAPPSSR	R	Oxidation (M)	0.000000001000000000.0	1
CTRO_HUMAN	Citron Rho-interacting kinase OS=Homo sapiens OX=9606 GN=CIT PE=1 SV=2	43480	233339	1	954.9823	1907.95	2	1907.9418	0.0082	42.1	0.0003	STSPWIPQLQYAFQDK	N			1
CTRO_HUMAN	Citron Rho-interacting kinase OS=Homo sapiens OX=9606 GN=CIT PE=1 SV=2	43480	233339	1	954.9827	1907.9509	2	1907.9418	0.0091	46.47	0.00048	STSPWIPQLQYAFQDK	N			1
CTRO_HUMAN	Citron Rho-interacting kinase OS=Homo sapiens OX=9606 GN=CIT PE=1 SV=2	43480	233339	1	954.9827	1907.9509	2	1907.9418	0.0091	46.17	0.00045	STSPWIPQLQYAFQDK	N			1
CTRO_HUMAN	Citron Rho-interacting kinase OS=Homo sapiens OX=9606 GN=CIT PE=1 SV=2	43480	233339	1	954.983	1907.9515	2	1907.9418	0.0097	39.96	0.00079	STSPWIPQLQYAFQDK	N			1
CTRO_HUMAN	Citron Rho-interacting kinase OS=Homo sapiens OX=9606 GN=CIT PE=1 SV=2	43480	233339	1	962.4782	1922.9419	2	1922.9738	-0.0319	61.78	4.9e-6	KALLAQEQVSFFEEER	N			1
CTRO_HUMAN	Citron Rho-interacting kinase OS=Homo sapiens OX=9606 GN=CIT PE=1 SV=2	43480	233339	1	641.9988	1922.9747	3	1922.9738	0.0009	54.94	1.0e-5	KALLAQEQVSFFEEER	N			1
CTRO_HUMAN	Citron Rho-interacting kinase OS=Homo sapiens OX=9606 GN=CIT PE=1 SV=2	43480	233339	1	642.0003	1922.9789	3	1922.9738	0.0052	105.04	8.7e-10	KALLAQEQVSFFEEER	N			1
CTRO_HUMAN	Citron Rho-interacting kinase OS=Homo sapiens OX=9606 GN=CIT PE=1 SV=2	43480	233339	1	642.0003	1922.979	3	1922.9738	0.0053	51.56	3.3e-5	KALLAQEQVSFFEEER	N			1
CTRO_HUMAN	Citron Rho-interacting kinase OS=Homo sapiens OX=9606 GN=CIT PE=1 SV=2	43480	233339	1	962.5	1922.9854	2	1922.9738	0.0117	56.86	5.7e-6	KALLAQEQVSFFEEER	N			1
CTRO_HUMAN	Citron Rho-interacting kinase OS=Homo sapiens OX=9606 GN=CIT PE=1 SV=2	43480	233339	1	642.3354	1923.9845	3	1922.9738	1.0107	46.18	4.7e-5	KALLAQEQVSFFEEER	N			1
CTRO_HUMAN	Citron Rho-interacting kinase OS=Homo sapiens OX=9606 GN=CIT PE=1 SV=2	43480	233339	1	657.9725	1970.8957	3	1970.8921	0.0037	41.03	0.00049	SPEHQPSAMSLLAPPSSR	R	Phospho (ST)	0.200000000000000000.0	1
CTRO_HUMAN	Citron Rho-interacting kinase OS=Homo sapiens OX=9606 GN=CIT PE=1 SV=2	43480	233339	1	657.9731	1970.8975	3	1970.8921	0.0054	29.7	0.0077	SPEHQPSAMSLLAPPSSR	R	Phospho (ST)	0.000000200000000000.0	1
CTRO_HUMAN	Citron Rho-interacting kinase OS=Homo sapiens OX=9606 GN=CIT PE=1 SV=2	43480	233339	1	495.7742	1979.0677	4	1979.0687	-0.001	51.16	4.0e-5	LREVSLEHEEQKLELK	R			1
CTRO_HUMAN	Citron Rho-interacting kinase OS=Homo sapiens OX=9606 GN=CIT PE=1 SV=2	43480	233339	1	663.3038	1986.8895	3	1986.887	0.0025	44.65	0.00093	SPEHQPSAMSLLAPPSSR	R	Oxidation (M); Phospho (ST)	0.200000001000000000.0	1
CTRO_HUMAN	Citron Rho-interacting kinase OS=Homo sapiens OX=9606 GN=CIT PE=1 SV=2	43480	233339	1	663.3043	1986.8911	3	1986.887	0.0041	53.28	7.8e-5	SPEHQPSAMSLLAPPSSR	R	Oxidation (M); Phospho (ST)	0.200000001000000000.0	1
CTRO_HUMAN	Citron Rho-interacting kinase OS=Homo sapiens OX=9606 GN=CIT PE=1 SV=2	43480	233339	1	663.3045	1986.8918	3	1986.887	0.0048	36.2	0.0053	SPEHQPSAMSLLAPPSSR	R	Oxidation (M); Phospho (ST)	0.200000001000000000.0	1
CTRO_HUMAN	Citron Rho-interacting kinase OS=Homo sapiens OX=9606 GN=CIT PE=1 SV=2	43480	233339	1	691.0159	2070.026	3	2070.0191	0.0069	31.51	0.0039	SLLEQDLATYITECSSLK	R			1
CTRO_HUMAN	Citron Rho-interacting kinase OS=Homo sapiens OX=9606 GN=CIT PE=1 SV=2	43480	233339	1	691.0161	2070.0264	3	2070.0191	0.0074	59.83	1.1e-5	SLLEQDLATYITECSSLK	R			1
CTRO_HUMAN	Citron Rho-interacting kinase OS=Homo sapiens OX=9606 GN=CIT PE=1 SV=2	43480	233339	1	691.0161	2070.0265	3	2070.0191	0.0074	62.89	3.1e-6	SLLEQDLATYITECSSLK	R			1
CTRO_HUMAN	Citron Rho-interacting kinase OS=Homo sapiens OX=9606 GN=CIT PE=1 SV=2	43480	233339	1	691.0161	2070.0265	3	2070.0191	0.0074	66.7	1.1e-6	SLLEQDLATYITECSSLK	R			1
CTRO_HUMAN	Citron Rho-interacting kinase OS=Homo sapiens OX=9606 GN=CIT PE=1 SV=2	43480	233339	1	691.0161	2070.0265	3	2070.0191	0.0074	76.32	1.5e-7	SLLEQDLATYITECSSLK	R			1
CTRO_HUMAN	Citron Rho-interacting kinase OS=Homo sapiens OX=9606 GN=CIT PE=1 SV=2	43480	233339	1	691.0161	2070.0265	3	2070.0191	0.0074	81.2	9.5e-8	SLLEQDLATYITECSSLK	R			1
CTRO_HUMAN	Citron Rho-interacting kinase OS=Homo sapiens OX=9606 GN=CIT PE=1 SV=2	43480	233339	1	691.0162	2070.0267	3	2070.0191	0.0077	91.85	3.1e-8	SLLEQDLATYITECSSLK	R			1
CTRO_HUMAN	Citron Rho-interacting kinase OS=Homo sapiens OX=9606 GN=CIT PE=1 SV=2	43480	233339	1	691.0163	2070.027	3	2070.0191	0.0079	32.35	0.0052	SLLEQDLATYITECSSLK	R			1
CTRO_HUMAN	Citron Rho-interacting kinase OS=Homo sapiens OX=9606 GN=CIT PE=1 SV=2	43480	233339	1	691.0164	2070.0275	3	2070.0191	0.0084	38.29	0.00055	SLLEQDLATYITECSSLK	R			1
CTRO_HUMAN	Citron Rho-interacting kinase OS=Homo sapiens OX=9606 GN=CIT PE=1 SV=2	43480	233339	1	691.0164	2070.0275	3	2070.0191	0.0084	70.9	1.5e-6	SLLEQDLATYITECSSLK	R			1
CTRO_HUMAN	Citron Rho-interacting kinase OS=Homo sapiens OX=9606 GN=CIT PE=1 SV=2	43480	233339	1	691.0165	2070.0277	3	2070.0191	0.0087	73.4	9.9e-7	SLLEQDLATYITECSSLK	R			1
CTRO_HUMAN	Citron Rho-interacting kinase OS=Homo sapiens OX=9606 GN=CIT PE=1 SV=2	43480	233339	1	691.0165	2070.0277	3	2070.0191	0.0087	103.05	7.8e-10	SLLEQDLATYITECSSLK	R			1
CTRO_HUMAN	Citron Rho-interacting kinase OS=Homo sapiens OX=9606 GN=CIT PE=1 SV=2	43480	233339	1	1036.0217	2070.0289	2	2070.0191	0.0098	52.85	2.5e-5	SLLEQDLATYITECSSLK	R			1
CTRO_HUMAN	Citron Rho-interacting kinase OS=Homo sapiens OX=9606 GN=CIT PE=1 SV=2	43480	233339	1	691.0172	2070.0298	3	2070.0191	0.0107	30.84	0.0033	SLLEQDLATYITECSSLK	R			1
CTRO_HUMAN	Citron Rho-interacting kinase OS=Homo sapiens OX=9606 GN=CIT PE=1 SV=2	43480	233339	1	1036.0231	2070.0316	2	2070.0191	0.0126	62.58	4.8e-6	SLLEQDLATYITECSSLK	R			1
CTRO_HUMAN	Citron Rho-interacting kinase OS=Homo sapiens OX=9606 GN=CIT PE=1 SV=2	43480	233339	1	1036.0231	2070.0316	2	2070.0191	0.0126	78.62	1.3e-6	SLLEQDLATYITECSSLK	R			1
CTRO_HUMAN	Citron Rho-interacting kinase OS=Homo sapiens OX=9606 GN=CIT PE=1 SV=2	43480	233339	1	1036.0237	2070.0328	2	2070.0191	0.0137	39.73	0.00019	SLLEQDLATYITECSSLK	R			1
CTRO_HUMAN	Citron Rho-interacting kinase OS=Homo sapiens OX=9606 GN=CIT PE=1 SV=2	43480	233339	1	1036.0238	2070.033	2	2070.0191	0.0139	70.28	1.8e-6	SLLEQDLATYITECSSLK	R			1
CTRO_HUMAN	Citron Rho-interacting kinase OS=Homo sapiens OX=9606 GN=CIT PE=1 SV=2	43480	233339	1	1036.0239	2070.0332	2	2070.0191	0.0142	47.27	0.00028	SLLEQDLATYITECSSLK	R			1
CTRO_HUMAN	Citron Rho-interacting kinase OS=Homo sapiens OX=9606 GN=CIT PE=1 SV=2	43480	233339	1	1036.0239	2070.0333	2	2070.0191	0.0142	54.14	2.8e-5	SLLEQDLATYITECSSLK	R			1
CTRO_HUMAN	Citron Rho-interacting kinase OS=Homo sapiens OX=9606 GN=CIT PE=1 SV=2	43480	233339	1	1036.024	2070.0335	2	2070.0191	0.0145	94.69	7.4e-9	SLLEQDLATYITECSSLK	R			1
CTRO_HUMAN	Citron Rho-interacting kinase OS=Homo sapiens OX=9606 GN=CIT PE=1 SV=2	43480	233339	1	1036.025	2070.0354	2	2070.0191	0.0164	49.48	0.00036	SLLEQDLATYITECSSLK	R			1
CTRO_HUMAN	Citron Rho-interacting kinase OS=Homo sapiens OX=9606 GN=CIT PE=1 SV=2	43480	233339	1	1036.0266	2070.0387	2	2070.0191	0.0196	72.66	2.2e-7	SLLEQDLATYITECSSLK	R			1
CTRO_HUMAN	Citron Rho-interacting kinase OS=Homo sapiens OX=9606 GN=CIT PE=1 SV=2	43480	233339	1	1052.5287	2103.0428	2	2103.0524	-0.0096	41.18	0.00017	YLGPAISSGAIYLASSYQDK	L			1
CTRO_HUMAN	Citron Rho-interacting kinase OS=Homo sapiens OX=9606 GN=CIT PE=1 SV=2	43480	233339	1	1052.5303	2103.046	2	2103.0524	-0.0064	66.35	2.0e-6	YLGPAISSGAIYLASSYQDK	L			1
CTRO_HUMAN	Citron Rho-interacting kinase OS=Homo sapiens OX=9606 GN=CIT PE=1 SV=2	43480	233339	1	702.0261	2103.0564	3	2103.0524	0.004	53.69	0.00012	YLGPAISSGAIYLASSYQDK	L			1
CTRO_HUMAN	Citron Rho-interacting kinase OS=Homo sapiens OX=9606 GN=CIT PE=1 SV=2	43480	233339	1	1052.5358	2103.057	2	2103.0524	0.0046	63.4	1.2e-5	YLGPAISSGAIYLASSYQDK	L			1
CTRO_HUMAN	Citron Rho-interacting kinase OS=Homo sapiens OX=9606 GN=CIT PE=1 SV=2	43480	233339	1	1052.5377	2103.0608	2	2103.0524	0.0084	69.08	3.3e-6	YLGPAISSGAIYLASSYQDK	L			1
CTRO_HUMAN	Citron Rho-interacting kinase OS=Homo sapiens OX=9606 GN=CIT PE=1 SV=2	43480	233339	1	1052.5379	2103.0612	2	2103.0524	0.0088	28.58	0.005	YLGPAISSGAIYLASSYQDK	L			1
CTRO_HUMAN	Citron Rho-interacting kinase OS=Homo sapiens OX=9606 GN=CIT PE=1 SV=2	43480	233339	1	1052.5382	2103.0618	2	2103.0524	0.0094	81.31	6.5e-7	YLGPAISSGAIYLASSYQDK	L			1
CTRO_HUMAN	Citron Rho-interacting kinase OS=Homo sapiens OX=9606 GN=CIT PE=1 SV=2	43480	233339	1	1052.5384	2103.0622	2	2103.0524	0.0098	72.04	5.5e-6	YLGPAISSGAIYLASSYQDK	L			1
CTRO_HUMAN	Citron Rho-interacting kinase OS=Homo sapiens OX=9606 GN=CIT PE=1 SV=2	43480	233339	1	1052.5386	2103.0626	2	2103.0524	0.0102	78.99	2.8e-7	YLGPAISSGAIYLASSYQDK	L			1
CTRO_HUMAN	Citron Rho-interacting kinase OS=Homo sapiens OX=9606 GN=CIT PE=1 SV=2	43480	233339	1	1052.5386	2103.0626	2	2103.0524	0.0102	27.67	0.0065	YLGPAISSGAIYLASSYQDK	L			1
CTRO_HUMAN	Citron Rho-interacting kinase OS=Homo sapiens OX=9606 GN=CIT PE=1 SV=2	43480	233339	1	1052.5387	2103.0629	2	2103.0524	0.0105	80.12	3.3e-7	YLGPAISSGAIYLASSYQDK	L			1
CTRO_HUMAN	Citron Rho-interacting kinase OS=Homo sapiens OX=9606 GN=CIT PE=1 SV=2	43480	233339	1	1052.5388	2103.063	2	2103.0524	0.0106	81.2	2.6e-7	YLGPAISSGAIYLASSYQDK	L			1
CTRO_HUMAN	Citron Rho-interacting kinase OS=Homo sapiens OX=9606 GN=CIT PE=1 SV=2	43480	233339	1	1052.5388	2103.063	2	2103.0524	0.0106	78.78	1.2e-6	YLGPAISSGAIYLASSYQDK	L			1
CTRO_HUMAN	Citron Rho-interacting kinase OS=Homo sapiens OX=9606 GN=CIT PE=1 SV=2	43480	233339	1	1052.539	2103.0634	2	2103.0524	0.011	72.14	4.2e-6	YLGPAISSGAIYLASSYQDK	L			1
CTRO_HUMAN	Citron Rho-interacting kinase OS=Homo sapiens OX=9606 GN=CIT PE=1 SV=2	43480	233339	1	1052.5391	2103.0636	2	2103.0524	0.0112	60.81	1.8e-5	YLGPAISSGAIYLASSYQDK	L			1
CTRO_HUMAN	Citron Rho-interacting kinase OS=Homo sapiens OX=9606 GN=CIT PE=1 SV=2	43480	233339	1	1052.5391	2103.0637	2	2103.0524	0.0113	62.45	1.5e-6	YLGPAISSGAIYLASSYQDK	L			1
CTRO_HUMAN	Citron Rho-interacting kinase OS=Homo sapiens OX=9606 GN=CIT PE=1 SV=2	43480	233339	1	1052.5393	2103.0641	2	2103.0524	0.0117	81.61	3.3e-7	YLGPAISSGAIYLASSYQDK	L			1
CTRO_HUMAN	Citron Rho-interacting kinase OS=Homo sapiens OX=9606 GN=CIT PE=1 SV=2	43480	233339	1	1052.5397	2103.0649	2	2103.0524	0.0125	51.83	1.9e-5	YLGPAISSGAIYLASSYQDK	L			1
CTRO_HUMAN	Citron Rho-interacting kinase OS=Homo sapiens OX=9606 GN=CIT PE=1 SV=2	43480	233339	1	1052.54	2103.0655	2	2103.0524	0.0131	63.97	6.3e-6	YLGPAISSGAIYLASSYQDK	L			1
CTRO_HUMAN	Citron Rho-interacting kinase OS=Homo sapiens OX=9606 GN=CIT PE=1 SV=2	43480	233339	1	1052.5402	2103.0658	2	2103.0524	0.0134	58.96	3.5e-6	YLGPAISSGAIYLASSYQDK	L			1
CTRO_HUMAN	Citron Rho-interacting kinase OS=Homo sapiens OX=9606 GN=CIT PE=1 SV=2	43480	233339	1	1052.5403	2103.066	2	2103.0524	0.0136	31.52	0.0085	YLGPAISSGAIYLASSYQDK	L			1
CTRO_HUMAN	Citron Rho-interacting kinase OS=Homo sapiens OX=9606 GN=CIT PE=1 SV=2	43480	233339	1	1052.5404	2103.0662	2	2103.0524	0.0138	89.28	1.1e-8	YLGPAISSGAIYLASSYQDK	L			1
CTRO_HUMAN	Citron Rho-interacting kinase OS=Homo sapiens OX=9606 GN=CIT PE=1 SV=2	43480	233339	1	1052.5404	2103.0662	2	2103.0524	0.0138	74.87	1.6e-7	YLGPAISSGAIYLASSYQDK	L			1
CTRO_HUMAN	Citron Rho-interacting kinase OS=Homo sapiens OX=9606 GN=CIT PE=1 SV=2	43480	233339	1	1052.5406	2103.0666	2	2103.0524	0.0142	37.6	0.00099	YLGPAISSGAIYLASSYQDK	L			1
CTRO_HUMAN	Citron Rho-interacting kinase OS=Homo sapiens OX=9606 GN=CIT PE=1 SV=2	43480	233339	1	1052.541	2103.0674	2	2103.0524	0.015	45.17	7.2e-5	YLGPAISSGAIYLASSYQDK	L			1
CTRO_HUMAN	Citron Rho-interacting kinase OS=Homo sapiens OX=9606 GN=CIT PE=1 SV=2	43480	233339	1	1052.5412	2103.0679	2	2103.0524	0.0155	65.38	1.4e-6	YLGPAISSGAIYLASSYQDK	L			1
CTRO_HUMAN	Citron Rho-interacting kinase OS=Homo sapiens OX=9606 GN=CIT PE=1 SV=2	43480	233339	1	1052.5416	2103.0686	2	2103.0524	0.0162	57.96	1.2e-5	YLGPAISSGAIYLASSYQDK	L			1
CTRO_HUMAN	Citron Rho-interacting kinase OS=Homo sapiens OX=9606 GN=CIT PE=1 SV=2	43480	233339	1	1052.5417	2103.0689	2	2103.0524	0.0165	30.94	0.0015	YLGPAISSGAIYLASSYQDK	L			1
CTRO_HUMAN	Citron Rho-interacting kinase OS=Homo sapiens OX=9606 GN=CIT PE=1 SV=2	43480	233339	1	1052.5418	2103.069	2	2103.0524	0.0166	45.53	6.2e-5	YLGPAISSGAIYLASSYQDK	L			1
CTRO_HUMAN	Citron Rho-interacting kinase OS=Homo sapiens OX=9606 GN=CIT PE=1 SV=2	43480	233339	1	1052.5421	2103.0696	2	2103.0524	0.0172	63.8	1.8e-6	YLGPAISSGAIYLASSYQDK	L			1
CTRO_HUMAN	Citron Rho-interacting kinase OS=Homo sapiens OX=9606 GN=CIT PE=1 SV=2	43480	233339	1	1052.5423	2103.0701	2	2103.0524	0.0177	32.44	0.0031	YLGPAISSGAIYLASSYQDK	L			1
CTRO_HUMAN	Citron Rho-interacting kinase OS=Homo sapiens OX=9606 GN=CIT PE=1 SV=2	43480	233339	1	1052.5424	2103.0702	2	2103.0524	0.0178	42.43	0.00061	YLGPAISSGAIYLASSYQDK	L			1
CTRO_HUMAN	Citron Rho-interacting kinase OS=Homo sapiens OX=9606 GN=CIT PE=1 SV=2	43480	233339	1	1052.5425	2103.0705	2	2103.0524	0.0181	39.99	0.00018	YLGPAISSGAIYLASSYQDK	L			1
CTRO_HUMAN	Citron Rho-interacting kinase OS=Homo sapiens OX=9606 GN=CIT PE=1 SV=2	43480	233339	1	1052.5425	2103.0705	2	2103.0524	0.0181	47.1	4.7e-5	YLGPAISSGAIYLASSYQDK	L			1
CTRO_HUMAN	Citron Rho-interacting kinase OS=Homo sapiens OX=9606 GN=CIT PE=1 SV=2	43480	233339	1	1052.5432	2103.0718	2	2103.0524	0.0194	36.52	0.0004	YLGPAISSGAIYLASSYQDK	L			1
CTRO_HUMAN	Citron Rho-interacting kinase OS=Homo sapiens OX=9606 GN=CIT PE=1 SV=2	43480	233339	1	1052.5433	2103.072	2	2103.0524	0.0196	62.38	1.7e-6	YLGPAISSGAIYLASSYQDK	L			1
CTRO_HUMAN	Citron Rho-interacting kinase OS=Homo sapiens OX=9606 GN=CIT PE=1 SV=2	43480	233339	1	1052.5433	2103.0721	2	2103.0524	0.0197	28.85	0.0026	YLGPAISSGAIYLASSYQDK	L			1
CTRO_HUMAN	Citron Rho-interacting kinase OS=Homo sapiens OX=9606 GN=CIT PE=1 SV=2	43480	233339	1	1052.5439	2103.0732	2	2103.0524	0.0208	34.05	0.00064	YLGPAISSGAIYLASSYQDK	L			1
CTRO_HUMAN	Citron Rho-interacting kinase OS=Homo sapiens OX=9606 GN=CIT PE=1 SV=2	43480	233339	1	1053.0414	2104.0683	2	2103.0524	1.0159	47.73	3.5e-5	YLGPAISSGAIYLASSYQDK	L			1
CTRO_HUMAN	Citron Rho-interacting kinase OS=Homo sapiens OX=9606 GN=CIT PE=1 SV=2	43480	233339	1	714.0298	2139.0676	3	2139.063	0.0046	68.71	3.5e-6	MEVSQEDDKALQLLHDIR	E			1
CTRO_HUMAN	Citron Rho-interacting kinase OS=Homo sapiens OX=9606 GN=CIT PE=1 SV=2	43480	233339	1	714.0299	2139.0678	3	2139.063	0.0048	93.73	3.9e-9	MEVSQEDDKALQLLHDIR	E			1
CTRO_HUMAN	Citron Rho-interacting kinase OS=Homo sapiens OX=9606 GN=CIT PE=1 SV=2	43480	233339	1	535.7743	2139.0681	4	2139.063	0.0051	63.91	1.7e-5	MEVSQEDDKALQLLHDIR	E			1
CTRO_HUMAN	Citron Rho-interacting kinase OS=Homo sapiens OX=9606 GN=CIT PE=1 SV=2	43480	233339	1	535.7745	2139.0688	4	2139.063	0.0059	64.68	1.4e-6	MEVSQEDDKALQLLHDIR	E			1
CTRO_HUMAN	Citron Rho-interacting kinase OS=Homo sapiens OX=9606 GN=CIT PE=1 SV=2	43480	233339	1	535.7745	2139.0688	4	2139.063	0.0059	72.93	5.6e-7	MEVSQEDDKALQLLHDIR	E			1
CTRO_HUMAN	Citron Rho-interacting kinase OS=Homo sapiens OX=9606 GN=CIT PE=1 SV=2	43480	233339	1	535.7747	2139.0698	4	2139.063	0.0068	62.51	2.8e-6	MEVSQEDDKALQLLHDIR	E			1
CTRO_HUMAN	Citron Rho-interacting kinase OS=Homo sapiens OX=9606 GN=CIT PE=1 SV=2	43480	233339	1	714.0314	2139.0725	3	2139.063	0.0095	90.14	8.5e-8	MEVSQEDDKALQLLHDIR	E			1
CTRO_HUMAN	Citron Rho-interacting kinase OS=Homo sapiens OX=9606 GN=CIT PE=1 SV=2	43480	233339	1	717.6859	2150.0359	3	2150.0313	0.0045	83.39	4.4e-8	LQEIKEQEYQAQVEEMR	L			1
CTRO_HUMAN	Citron Rho-interacting kinase OS=Homo sapiens OX=9606 GN=CIT PE=1 SV=2	43480	233339	1	719.3601	2155.0585	3	2155.0579	0.0006	63.79	1.1e-5	MEVSQEDDKALQLLHDIR	E	Oxidation (M)	0.100000000000000000.0	1
CTRO_HUMAN	Citron Rho-interacting kinase OS=Homo sapiens OX=9606 GN=CIT PE=1 SV=2	43480	233339	1	719.3611	2155.0614	3	2155.0579	0.0035	59.05	4.9e-6	MEVSQEDDKALQLLHDIR	E	Oxidation (M)	0.100000000000000000.0	1
CTRO_HUMAN	Citron Rho-interacting kinase OS=Homo sapiens OX=9606 GN=CIT PE=1 SV=2	43480	233339	1	539.7729	2155.0624	4	2155.0579	0.0045	35.14	0.00072	MEVSQEDDKALQLLHDIR	E	Oxidation (M)	0.100000000000000000.0	1
CTRO_HUMAN	Citron Rho-interacting kinase OS=Homo sapiens OX=9606 GN=CIT PE=1 SV=2	43480	233339	1	539.7729	2155.0624	4	2155.0579	0.0045	48.5	3.7e-5	MEVSQEDDKALQLLHDIR	E	Oxidation (M)	0.100000000000000000.0	1
CTRO_HUMAN	Citron Rho-interacting kinase OS=Homo sapiens OX=9606 GN=CIT PE=1 SV=2	43480	233339	1	539.7729	2155.0624	4	2155.0579	0.0045	78.0	3.7e-7	MEVSQEDDKALQLLHDIR	E	Oxidation (M)	0.100000000000000000.0	1
CTRO_HUMAN	Citron Rho-interacting kinase OS=Homo sapiens OX=9606 GN=CIT PE=1 SV=2	43480	233339	1	539.7729	2155.0624	4	2155.0579	0.0045	69.72	3.4e-7	MEVSQEDDKALQLLHDIR	E	Oxidation (M)	0.100000000000000000.0	1
CTRO_HUMAN	Citron Rho-interacting kinase OS=Homo sapiens OX=9606 GN=CIT PE=1 SV=2	43480	233339	1	539.7729	2155.0624	4	2155.0579	0.0045	75.45	2.7e-7	MEVSQEDDKALQLLHDIR	E	Oxidation (M)	0.100000000000000000.0	1
CTRO_HUMAN	Citron Rho-interacting kinase OS=Homo sapiens OX=9606 GN=CIT PE=1 SV=2	43480	233339	1	719.3614	2155.0624	3	2155.0579	0.0045	75.42	1.3e-6	MEVSQEDDKALQLLHDIR	E	Oxidation (M)	0.100000000000000000.0	1
CTRO_HUMAN	Citron Rho-interacting kinase OS=Homo sapiens OX=9606 GN=CIT PE=1 SV=2	43480	233339	1	719.3626	2155.0658	3	2155.0579	0.0079	96.17	2.3e-9	MEVSQEDDKALQLLHDIR	E	Oxidation (M)	0.100000000000000000.0	1
CTRO_HUMAN	Citron Rho-interacting kinase OS=Homo sapiens OX=9606 GN=CIT PE=1 SV=2	43480	233339	1	719.3626	2155.0658	3	2155.0579	0.0079	111.73	4.2e-10	MEVSQEDDKALQLLHDIR	E	Oxidation (M)	0.100000000000000000.0	1
CTRO_HUMAN	Citron Rho-interacting kinase OS=Homo sapiens OX=9606 GN=CIT PE=1 SV=2	43480	233339	1	719.3638	2155.0695	3	2155.0579	0.0116	34.43	0.00064	MEVSQEDDKALQLLHDIR	E	Oxidation (M)	0.100000000000000000.0	1
CTRO_HUMAN	Citron Rho-interacting kinase OS=Homo sapiens OX=9606 GN=CIT PE=1 SV=2	43480	233339	1	723.0178	2166.0315	3	2166.0262	0.0053	59.51	5.3e-6	LQEIKEQEYQAQVEEMR	L	Oxidation (M)	0.00000000000000010.0	1
CTRO_HUMAN	Citron Rho-interacting kinase OS=Homo sapiens OX=9606 GN=CIT PE=1 SV=2	43480	233339	1	731.395	2191.1632	3	2190.1644	0.9988	49.3	3.1e-5	IVELSEANKLAANSSLFTQR	N			1
CTRO_HUMAN	Citron Rho-interacting kinase OS=Homo sapiens OX=9606 GN=CIT PE=1 SV=2	43480	233339	1	736.7008	2207.0805	3	2207.0746	0.006	63.99	2.8e-6	SDLEYQLENIQVLYSHEK	V			1
CTRO_HUMAN	Citron Rho-interacting kinase OS=Homo sapiens OX=9606 GN=CIT PE=1 SV=2	43480	233339	1	736.7008	2207.0805	3	2207.0746	0.006	61.7	2.2e-6	SDLEYQLENIQVLYSHEK	V			1
CTRO_HUMAN	Citron Rho-interacting kinase OS=Homo sapiens OX=9606 GN=CIT PE=1 SV=2	43480	233339	1	736.7009	2207.0809	3	2207.0746	0.0063	65.52	7.2e-7	SDLEYQLENIQVLYSHEK	V			1
CTRO_HUMAN	Citron Rho-interacting kinase OS=Homo sapiens OX=9606 GN=CIT PE=1 SV=2	43480	233339	1	736.7009	2207.081	3	2207.0746	0.0064	75.91	2.2e-7	SDLEYQLENIQVLYSHEK	V			1
CTRO_HUMAN	Citron Rho-interacting kinase OS=Homo sapiens OX=9606 GN=CIT PE=1 SV=2	43480	233339	1	736.7012	2207.0817	3	2207.0746	0.0071	62.25	4.0e-6	SDLEYQLENIQVLYSHEK	V			1
CTRO_HUMAN	Citron Rho-interacting kinase OS=Homo sapiens OX=9606 GN=CIT PE=1 SV=2	43480	233339	1	736.7013	2207.0822	3	2207.0746	0.0076	63.87	1.1e-6	SDLEYQLENIQVLYSHEK	V			1
CTRO_HUMAN	Citron Rho-interacting kinase OS=Homo sapiens OX=9606 GN=CIT PE=1 SV=2	43480	233339	1	736.7016	2207.0828	3	2207.0746	0.0083	64.29	1.8e-6	SDLEYQLENIQVLYSHEK	V			1
CTRO_HUMAN	Citron Rho-interacting kinase OS=Homo sapiens OX=9606 GN=CIT PE=1 SV=2	43480	233339	1	736.7016	2207.083	3	2207.0746	0.0084	75.26	8.8e-8	SDLEYQLENIQVLYSHEK	V			1
CTRO_HUMAN	Citron Rho-interacting kinase OS=Homo sapiens OX=9606 GN=CIT PE=1 SV=2	43480	233339	1	736.7016	2207.083	3	2207.0746	0.0085	25.94	0.0061	SDLEYQLENIQVLYSHEK	V			1
CTRO_HUMAN	Citron Rho-interacting kinase OS=Homo sapiens OX=9606 GN=CIT PE=1 SV=2	43480	233339	1	736.7016	2207.0831	3	2207.0746	0.0085	61.36	2.7e-6	SDLEYQLENIQVLYSHEK	V			1
CTRO_HUMAN	Citron Rho-interacting kinase OS=Homo sapiens OX=9606 GN=CIT PE=1 SV=2	43480	233339	1	736.702	2207.0841	3	2207.0746	0.0095	24.91	0.0059	SDLEYQLENIQVLYSHEK	V			1
CTRO_HUMAN	Citron Rho-interacting kinase OS=Homo sapiens OX=9606 GN=CIT PE=1 SV=2	43480	233339	1	736.702	2207.0842	3	2207.0746	0.0096	49.87	2.1e-5	SDLEYQLENIQVLYSHEK	V			1
CTRO_HUMAN	Citron Rho-interacting kinase OS=Homo sapiens OX=9606 GN=CIT PE=1 SV=2	43480	233339	1	736.7022	2207.0846	3	2207.0746	0.01	36.46	0.00054	SDLEYQLENIQVLYSHEK	V			1
CTRO_HUMAN	Citron Rho-interacting kinase OS=Homo sapiens OX=9606 GN=CIT PE=1 SV=2	43480	233339	1	736.7024	2207.0853	3	2207.0746	0.0107	39.31	0.00021	SDLEYQLENIQVLYSHEK	V			1
CTRO_HUMAN	Citron Rho-interacting kinase OS=Homo sapiens OX=9606 GN=CIT PE=1 SV=2	43480	233339	1	1104.5502	2207.0858	2	2207.0746	0.0113	72.82	3.2e-7	SDLEYQLENIQVLYSHEK	V			1
CTRO_HUMAN	Citron Rho-interacting kinase OS=Homo sapiens OX=9606 GN=CIT PE=1 SV=2	43480	233339	1	736.703	2207.087	3	2207.0746	0.0124	28.08	0.0054	SDLEYQLENIQVLYSHEK	V			1
CTRO_HUMAN	Citron Rho-interacting kinase OS=Homo sapiens OX=9606 GN=CIT PE=1 SV=2	43480	233339	1	736.7031	2207.0875	3	2207.0746	0.0129	31.69	0.0078	SDLEYQLENIQVLYSHEK	V			1
CTRO_HUMAN	Citron Rho-interacting kinase OS=Homo sapiens OX=9606 GN=CIT PE=1 SV=2	43480	233339	1	736.7035	2207.0888	3	2207.0746	0.0142	32.74	0.0017	SDLEYQLENIQVLYSHEK	V			1
CTRO_HUMAN	Citron Rho-interacting kinase OS=Homo sapiens OX=9606 GN=CIT PE=1 SV=2	43480	233339	1	737.0284	2208.0634	3	2207.0746	0.9888	33.14	0.0011	SDLEYQLENIQVLYSHEK	V			1
CTRO_HUMAN	Citron Rho-interacting kinase OS=Homo sapiens OX=9606 GN=CIT PE=1 SV=2	43480	233339	1	737.0353	2208.0841	3	2207.0746	1.0095	50.61	5.7e-5	SDLEYQLENIQVLYSHEK	V			1
CTRO_HUMAN	Citron Rho-interacting kinase OS=Homo sapiens OX=9606 GN=CIT PE=1 SV=2	43480	233339	1	737.036	2208.0861	3	2207.0746	1.0116	39.03	0.00039	SDLEYQLENIQVLYSHEK	V			1
CTRO_HUMAN	Citron Rho-interacting kinase OS=Homo sapiens OX=9606 GN=CIT PE=1 SV=2	43480	233339	1	737.0366	2208.088	3	2207.0746	1.0134	30.21	0.0025	SDLEYQLENIQVLYSHEK	V			1
CTRO_HUMAN	Citron Rho-interacting kinase OS=Homo sapiens OX=9606 GN=CIT PE=1 SV=2	43480	233339	1	737.0367	2208.0884	3	2207.0746	1.0138	47.02	6.7e-5	SDLEYQLENIQVLYSHEK	V			1
CTRO_HUMAN	Citron Rho-interacting kinase OS=Homo sapiens OX=9606 GN=CIT PE=1 SV=2	43480	233339	1	737.0388	2208.0946	3	2207.0746	1.0201	27.8	0.004	SDLEYQLENIQVLYSHEK	V			1
CTRO_HUMAN	Citron Rho-interacting kinase OS=Homo sapiens OX=9606 GN=CIT PE=1 SV=2	43480	233339	1	737.0394	2208.0963	3	2207.0746	1.0218	33.48	0.00099	SDLEYQLENIQVLYSHEK	V			1
CTRO_HUMAN	Citron Rho-interacting kinase OS=Homo sapiens OX=9606 GN=CIT PE=1 SV=2	43480	233339	1	743.0487	2226.1244	3	2226.1202	0.0042	68.67	4.5e-7	SLLEQDLATYITECSSLKR	S			1
CTRO_HUMAN	Citron Rho-interacting kinase OS=Homo sapiens OX=9606 GN=CIT PE=1 SV=2	43480	233339	1	743.0491	2226.1255	3	2226.1202	0.0053	54.1	9.7e-5	SLLEQDLATYITECSSLKR	S			1
CTRO_HUMAN	Citron Rho-interacting kinase OS=Homo sapiens OX=9606 GN=CIT PE=1 SV=2	43480	233339	1	743.0496	2226.127	3	2226.1202	0.0068	55.73	1.6e-5	SLLEQDLATYITECSSLKR	S			1
CTRO_HUMAN	Citron Rho-interacting kinase OS=Homo sapiens OX=9606 GN=CIT PE=1 SV=2	43480	233339	1	743.0496	2226.127	3	2226.1202	0.0068	75.71	6.1e-7	SLLEQDLATYITECSSLKR	S			1
CTRO_HUMAN	Citron Rho-interacting kinase OS=Homo sapiens OX=9606 GN=CIT PE=1 SV=2	43480	233339	1	743.0497	2226.1274	3	2226.1202	0.0072	30.21	0.0025	SLLEQDLATYITECSSLKR	S			1
CTRO_HUMAN	Citron Rho-interacting kinase OS=Homo sapiens OX=9606 GN=CIT PE=1 SV=2	43480	233339	1	743.0499	2226.1279	3	2226.1202	0.0077	37.05	0.00069	SLLEQDLATYITECSSLKR	S			1
CTRO_HUMAN	Citron Rho-interacting kinase OS=Homo sapiens OX=9606 GN=CIT PE=1 SV=2	43480	233339	1	743.0499	2226.1279	3	2226.1202	0.0077	64.9	1.1e-6	SLLEQDLATYITECSSLKR	S			1
CTRO_HUMAN	Citron Rho-interacting kinase OS=Homo sapiens OX=9606 GN=CIT PE=1 SV=2	43480	233339	1	743.0499	2226.1279	3	2226.1202	0.0077	64.03	6.2e-6	SLLEQDLATYITECSSLKR	S			1
CTRO_HUMAN	Citron Rho-interacting kinase OS=Homo sapiens OX=9606 GN=CIT PE=1 SV=2	43480	233339	1	743.05	2226.128	3	2226.1202	0.0079	26.48	0.0086	SLLEQDLATYITECSSLKR	S			1
CTRO_HUMAN	Citron Rho-interacting kinase OS=Homo sapiens OX=9606 GN=CIT PE=1 SV=2	43480	233339	1	743.0501	2226.1285	3	2226.1202	0.0083	45.79	0.00012	SLLEQDLATYITECSSLKR	S			1
CTRO_HUMAN	Citron Rho-interacting kinase OS=Homo sapiens OX=9606 GN=CIT PE=1 SV=2	43480	233339	1	743.0503	2226.1289	3	2226.1202	0.0088	27.88	0.007	SLLEQDLATYITECSSLKR	S			1
CTRO_HUMAN	Citron Rho-interacting kinase OS=Homo sapiens OX=9606 GN=CIT PE=1 SV=2	43480	233339	1	743.0504	2226.1293	3	2226.1202	0.0091	36.12	0.00063	SLLEQDLATYITECSSLKR	S			1
CTRO_HUMAN	Citron Rho-interacting kinase OS=Homo sapiens OX=9606 GN=CIT PE=1 SV=2	43480	233339	1	743.0506	2226.13	3	2226.1202	0.0098	42.08	0.00025	SLLEQDLATYITECSSLKR	S			1
CTRO_HUMAN	Citron Rho-interacting kinase OS=Homo sapiens OX=9606 GN=CIT PE=1 SV=2	43480	233339	1	743.0507	2226.1302	3	2226.1202	0.0101	51.3	5.2e-5	SLLEQDLATYITECSSLKR	S			1
CTRO_HUMAN	Citron Rho-interacting kinase OS=Homo sapiens OX=9606 GN=CIT PE=1 SV=2	43480	233339	1	743.0508	2226.1306	3	2226.1202	0.0104	33.77	0.0014	SLLEQDLATYITECSSLKR	S			1
CTRO_HUMAN	Citron Rho-interacting kinase OS=Homo sapiens OX=9606 GN=CIT PE=1 SV=2	43480	233339	1	743.0508	2226.1307	3	2226.1202	0.0105	53.05	4.5e-5	SLLEQDLATYITECSSLKR	S			1
CTRO_HUMAN	Citron Rho-interacting kinase OS=Homo sapiens OX=9606 GN=CIT PE=1 SV=2	43480	233339	1	743.0509	2226.1308	3	2226.1202	0.0107	42.63	0.0001	SLLEQDLATYITECSSLKR	S			1
CTRO_HUMAN	Citron Rho-interacting kinase OS=Homo sapiens OX=9606 GN=CIT PE=1 SV=2	43480	233339	1	743.0509	2226.1309	3	2226.1202	0.0108	35.87	0.0031	SLLEQDLATYITECSSLKR	S			1
CTRO_HUMAN	Citron Rho-interacting kinase OS=Homo sapiens OX=9606 GN=CIT PE=1 SV=2	43480	233339	1	743.0511	2226.1315	3	2226.1202	0.0113	33.17	0.0071	SLLEQDLATYITECSSLKR	S			1
CTRO_HUMAN	Citron Rho-interacting kinase OS=Homo sapiens OX=9606 GN=CIT PE=1 SV=2	43480	233339	1	743.0512	2226.1317	3	2226.1202	0.0116	71.73	8.5e-7	SLLEQDLATYITECSSLKR	S			1
CTRO_HUMAN	Citron Rho-interacting kinase OS=Homo sapiens OX=9606 GN=CIT PE=1 SV=2	43480	233339	1	743.052	2226.1341	3	2226.1202	0.014	40.95	0.00014	SLLEQDLATYITECSSLKR	S			1
CTRO_HUMAN	Citron Rho-interacting kinase OS=Homo sapiens OX=9606 GN=CIT PE=1 SV=2	43480	233339	1	743.3834	2227.1283	3	2226.1202	1.0081	40.72	0.00078	SLLEQDLATYITECSSLKR	S			1
CTRO_HUMAN	Citron Rho-interacting kinase OS=Homo sapiens OX=9606 GN=CIT PE=1 SV=2	43480	233339	1	743.3843	2227.131	3	2226.1202	1.0108	26.42	0.0099	SLLEQDLATYITECSSLKR	S			1
CTRO_HUMAN	Citron Rho-interacting kinase OS=Homo sapiens OX=9606 GN=CIT PE=1 SV=2	43480	233339	1	760.3867	2278.1383	3	2278.1263	0.0121	57.11	2.3e-5	KLQEIKEQEYQAQVEEMR	L			1
CTRO_HUMAN	Citron Rho-interacting kinase OS=Homo sapiens OX=9606 GN=CIT PE=1 SV=2	43480	233339	1	574.5382	2294.1236	4	2294.1212	0.0024	65.92	8.6e-6	KLQEIKEQEYQAQVEEMR	L	Oxidation (M)	0.000000000000000010.0	1
CTRO_HUMAN	Citron Rho-interacting kinase OS=Homo sapiens OX=9606 GN=CIT PE=1 SV=2	43480	233339	1	765.7169	2294.1287	3	2294.1212	0.0075	89.27	5.6e-9	KLQEIKEQEYQAQVEEMR	L	Oxidation (M)	0.000000000000000010.0	1
CTRO_HUMAN	Citron Rho-interacting kinase OS=Homo sapiens OX=9606 GN=CIT PE=1 SV=2	43480	233339	1	789.7003	2366.079	3	2366.0678	0.0112	76.67	6.5e-8	EEYLLCFHEFGVFVDSYGR	R			1
CTRO_HUMAN	Citron Rho-interacting kinase OS=Homo sapiens OX=9606 GN=CIT PE=1 SV=2	43480	233339	1	789.7004	2366.0793	3	2366.0678	0.0115	59.36	2.7e-6	EEYLLCFHEFGVFVDSYGR	R			1
CTRO_HUMAN	Citron Rho-interacting kinase OS=Homo sapiens OX=9606 GN=CIT PE=1 SV=2	43480	233339	1	789.7005	2366.0798	3	2366.0678	0.012	27.62	0.0026	EEYLLCFHEFGVFVDSYGR	R			1
CTRO_HUMAN	Citron Rho-interacting kinase OS=Homo sapiens OX=9606 GN=CIT PE=1 SV=2	43480	233339	1	789.7006	2366.0798	3	2366.0678	0.0121	64.67	3.9e-6	EEYLLCFHEFGVFVDSYGR	R			1
CTRO_HUMAN	Citron Rho-interacting kinase OS=Homo sapiens OX=9606 GN=CIT PE=1 SV=2	43480	233339	1	789.7006	2366.0798	3	2366.0678	0.0121	63.25	1.2e-6	EEYLLCFHEFGVFVDSYGR	R			1
CTRO_HUMAN	Citron Rho-interacting kinase OS=Homo sapiens OX=9606 GN=CIT PE=1 SV=2	43480	233339	1	789.7006	2366.0799	3	2366.0678	0.0121	63.06	1.2e-6	EEYLLCFHEFGVFVDSYGR	R			1
CTRO_HUMAN	Citron Rho-interacting kinase OS=Homo sapiens OX=9606 GN=CIT PE=1 SV=2	43480	233339	1	789.7006	2366.08	3	2366.0678	0.0122	71.67	2.0e-7	EEYLLCFHEFGVFVDSYGR	R			1
CTRO_HUMAN	Citron Rho-interacting kinase OS=Homo sapiens OX=9606 GN=CIT PE=1 SV=2	43480	233339	1	789.7007	2366.0802	3	2366.0678	0.0124	61.14	2.3e-6	EEYLLCFHEFGVFVDSYGR	R			1
CTRO_HUMAN	Citron Rho-interacting kinase OS=Homo sapiens OX=9606 GN=CIT PE=1 SV=2	43480	233339	1	789.7009	2366.0807	3	2366.0678	0.013	76.88	6.2e-8	EEYLLCFHEFGVFVDSYGR	R			1
CTRO_HUMAN	Citron Rho-interacting kinase OS=Homo sapiens OX=9606 GN=CIT PE=1 SV=2	43480	233339	1	789.7009	2366.0808	3	2366.0678	0.013	56.33	1.4e-5	EEYLLCFHEFGVFVDSYGR	R			1
CTRO_HUMAN	Citron Rho-interacting kinase OS=Homo sapiens OX=9606 GN=CIT PE=1 SV=2	43480	233339	1	789.7009	2366.0808	3	2366.0678	0.013	79.33	4.9e-8	EEYLLCFHEFGVFVDSYGR	R			1
CTRO_HUMAN	Citron Rho-interacting kinase OS=Homo sapiens OX=9606 GN=CIT PE=1 SV=2	43480	233339	1	789.7009	2366.0809	3	2366.0678	0.0131	62.87	1.3e-6	EEYLLCFHEFGVFVDSYGR	R			1
CTRO_HUMAN	Citron Rho-interacting kinase OS=Homo sapiens OX=9606 GN=CIT PE=1 SV=2	43480	233339	1	789.701	2366.0811	3	2366.0678	0.0133	36.47	0.00039	EEYLLCFHEFGVFVDSYGR	R			1
CTRO_HUMAN	Citron Rho-interacting kinase OS=Homo sapiens OX=9606 GN=CIT PE=1 SV=2	43480	233339	1	789.701	2366.0812	3	2366.0678	0.0135	59.17	1.2e-5	EEYLLCFHEFGVFVDSYGR	R			1
CTRO_HUMAN	Citron Rho-interacting kinase OS=Homo sapiens OX=9606 GN=CIT PE=1 SV=2	43480	233339	1	789.701	2366.0813	3	2366.0678	0.0135	55.17	6.7e-6	EEYLLCFHEFGVFVDSYGR	R			1
CTRO_HUMAN	Citron Rho-interacting kinase OS=Homo sapiens OX=9606 GN=CIT PE=1 SV=2	43480	233339	1	789.7011	2366.0815	3	2366.0678	0.0137	78.17	4.7e-8	EEYLLCFHEFGVFVDSYGR	R			1
CTRO_HUMAN	Citron Rho-interacting kinase OS=Homo sapiens OX=9606 GN=CIT PE=1 SV=2	43480	233339	1	789.7011	2366.0816	3	2366.0678	0.0138	76.21	7.1e-8	EEYLLCFHEFGVFVDSYGR	R			1
CTRO_HUMAN	Citron Rho-interacting kinase OS=Homo sapiens OX=9606 GN=CIT PE=1 SV=2	43480	233339	1	789.7012	2366.0818	3	2366.0678	0.014	61.1	1.9e-6	EEYLLCFHEFGVFVDSYGR	R			1
CTRO_HUMAN	Citron Rho-interacting kinase OS=Homo sapiens OX=9606 GN=CIT PE=1 SV=2	43480	233339	1	789.7012	2366.0819	3	2366.0678	0.0141	53.97	1.5e-5	EEYLLCFHEFGVFVDSYGR	R			1
CTRO_HUMAN	Citron Rho-interacting kinase OS=Homo sapiens OX=9606 GN=CIT PE=1 SV=2	43480	233339	1	789.7012	2366.0819	3	2366.0678	0.0141	59.0	4.8e-6	EEYLLCFHEFGVFVDSYGR	R			1
CTRO_HUMAN	Citron Rho-interacting kinase OS=Homo sapiens OX=9606 GN=CIT PE=1 SV=2	43480	233339	1	789.7013	2366.082	3	2366.0678	0.0142	67.23	5.0e-7	EEYLLCFHEFGVFVDSYGR	R			1
CTRO_HUMAN	Citron Rho-interacting kinase OS=Homo sapiens OX=9606 GN=CIT PE=1 SV=2	43480	233339	1	789.7014	2366.0823	3	2366.0678	0.0145	59.33	2.7e-6	EEYLLCFHEFGVFVDSYGR	R			1
CTRO_HUMAN	Citron Rho-interacting kinase OS=Homo sapiens OX=9606 GN=CIT PE=1 SV=2	43480	233339	1	789.7014	2366.0823	3	2366.0678	0.0145	67.49	4.7e-7	EEYLLCFHEFGVFVDSYGR	R			1
CTRO_HUMAN	Citron Rho-interacting kinase OS=Homo sapiens OX=9606 GN=CIT PE=1 SV=2	43480	233339	1	789.7014	2366.0823	3	2366.0678	0.0145	55.07	8.9e-6	EEYLLCFHEFGVFVDSYGR	R			1
CTRO_HUMAN	Citron Rho-interacting kinase OS=Homo sapiens OX=9606 GN=CIT PE=1 SV=2	43480	233339	1	789.7014	2366.0824	3	2366.0678	0.0146	55.61	2.5e-5	EEYLLCFHEFGVFVDSYGR	R			1
CTRO_HUMAN	Citron Rho-interacting kinase OS=Homo sapiens OX=9606 GN=CIT PE=1 SV=2	43480	233339	1	789.7015	2366.0827	3	2366.0678	0.0149	87.32	6.5e-9	EEYLLCFHEFGVFVDSYGR	R			1
CTRO_HUMAN	Citron Rho-interacting kinase OS=Homo sapiens OX=9606 GN=CIT PE=1 SV=2	43480	233339	1	789.7016	2366.0829	3	2366.0678	0.0151	36.48	0.00038	EEYLLCFHEFGVFVDSYGR	R			1
CTRO_HUMAN	Citron Rho-interacting kinase OS=Homo sapiens OX=9606 GN=CIT PE=1 SV=2	43480	233339	1	789.7016	2366.0829	3	2366.0678	0.0151	41.07	0.00048	EEYLLCFHEFGVFVDSYGR	R			1
CTRO_HUMAN	Citron Rho-interacting kinase OS=Homo sapiens OX=9606 GN=CIT PE=1 SV=2	43480	233339	1	789.7016	2366.083	3	2366.0678	0.0152	45.6	5.3e-5	EEYLLCFHEFGVFVDSYGR	R			1
CTRO_HUMAN	Citron Rho-interacting kinase OS=Homo sapiens OX=9606 GN=CIT PE=1 SV=2	43480	233339	1	789.7016	2366.083	3	2366.0678	0.0152	62.23	1.5e-6	EEYLLCFHEFGVFVDSYGR	R			1
CTRO_HUMAN	Citron Rho-interacting kinase OS=Homo sapiens OX=9606 GN=CIT PE=1 SV=2	43480	233339	1	789.7021	2366.0845	3	2366.0678	0.0167	65.4	7.4e-7	EEYLLCFHEFGVFVDSYGR	R			1
CTRO_HUMAN	Citron Rho-interacting kinase OS=Homo sapiens OX=9606 GN=CIT PE=1 SV=2	43480	233339	1	789.7023	2366.0851	3	2366.0678	0.0173	49.08	4.5e-5	EEYLLCFHEFGVFVDSYGR	R			1
CTRO_HUMAN	Citron Rho-interacting kinase OS=Homo sapiens OX=9606 GN=CIT PE=1 SV=2	43480	233339	1	790.0342	2367.0809	3	2366.0678	1.0131	73.94	1.2e-7	EEYLLCFHEFGVFVDSYGR	R			1
CTRO_HUMAN	Citron Rho-interacting kinase OS=Homo sapiens OX=9606 GN=CIT PE=1 SV=2	43480	233339	1	1184.5497	2367.0848	2	2366.0678	1.017	22.96	0.007	EEYLLCFHEFGVFVDSYGR	R			1
CTRO_HUMAN	Citron Rho-interacting kinase OS=Homo sapiens OX=9606 GN=CIT PE=1 SV=2	43480	233339	1	791.0494	2370.1265	3	2370.1186	0.0079	117.38	5.1e-11	TELEETTAEAEEEIQALTAHR	D			1
CTRO_HUMAN	Citron Rho-interacting kinase OS=Homo sapiens OX=9606 GN=CIT PE=1 SV=2	43480	233339	1	791.0497	2370.1273	3	2370.1186	0.0087	118.5	1.2e-10	TELEETTAEAEEEIQALTAHR	D			1
CTRO_HUMAN	Citron Rho-interacting kinase OS=Homo sapiens OX=9606 GN=CIT PE=1 SV=2	43480	233339	1	791.0497	2370.1273	3	2370.1186	0.0087	121.25	6.7e-11	TELEETTAEAEEEIQALTAHR	D			1
CTRO_HUMAN	Citron Rho-interacting kinase OS=Homo sapiens OX=9606 GN=CIT PE=1 SV=2	43480	233339	1	791.05	2370.1282	3	2370.1186	0.0096	88.71	8.6e-9	TELEETTAEAEEEIQALTAHR	D			1
CTRO_HUMAN	Citron Rho-interacting kinase OS=Homo sapiens OX=9606 GN=CIT PE=1 SV=2	43480	233339	1	791.0502	2370.1288	3	2370.1186	0.0102	109.59	7.2e-10	TELEETTAEAEEEIQALTAHR	D			1
CTRO_HUMAN	Citron Rho-interacting kinase OS=Homo sapiens OX=9606 GN=CIT PE=1 SV=2	43480	233339	1	1186.0752	2370.1359	2	2370.1186	0.0173	122.57	2.7e-11	TELEETTAEAEEEIQALTAHR	D			1
CTRO_HUMAN	Citron Rho-interacting kinase OS=Homo sapiens OX=9606 GN=CIT PE=1 SV=2	43480	233339	1	791.3872	2371.1397	3	2370.1186	1.0211	55.09	7.3e-6	TELEETTAEAEEEIQALTAHR	D			1
CTRO_HUMAN	Citron Rho-interacting kinase OS=Homo sapiens OX=9606 GN=CIT PE=1 SV=2	43480	233339	1	791.7558	2372.2456	3	2372.2376	0.0081	80.19	2.6e-7	YLGPAISSGAIYLASSYQDKLR	V			1
CTRO_HUMAN	Citron Rho-interacting kinase OS=Homo sapiens OX=9606 GN=CIT PE=1 SV=2	43480	233339	1	802.4233	2404.2481	3	2404.2427	0.0054	49.49	0.00022	EPYLFVTHFNSLEVIEIQAR	S			1
CTRO_HUMAN	Citron Rho-interacting kinase OS=Homo sapiens OX=9606 GN=CIT PE=1 SV=2	43480	233339	1	802.4236	2404.2489	3	2404.2427	0.0062	65.95	5.2e-6	EPYLFVTHFNSLEVIEIQAR	S			1
CTRO_HUMAN	Citron Rho-interacting kinase OS=Homo sapiens OX=9606 GN=CIT PE=1 SV=2	43480	233339	1	802.4244	2404.2515	3	2404.2427	0.0088	50.66	0.00053	EPYLFVTHFNSLEVIEIQAR	S			1
CTRO_HUMAN	Citron Rho-interacting kinase OS=Homo sapiens OX=9606 GN=CIT PE=1 SV=2	43480	233339	1	802.4245	2404.2516	3	2404.2427	0.009	70.22	1.4e-6	EPYLFVTHFNSLEVIEIQAR	S			1
CTRO_HUMAN	Citron Rho-interacting kinase OS=Homo sapiens OX=9606 GN=CIT PE=1 SV=2	43480	233339	1	802.4245	2404.2516	3	2404.2427	0.009	72.88	9.3e-7	EPYLFVTHFNSLEVIEIQAR	S			1
CTRO_HUMAN	Citron Rho-interacting kinase OS=Homo sapiens OX=9606 GN=CIT PE=1 SV=2	43480	233339	1	802.4248	2404.2525	3	2404.2427	0.0099	49.35	7.0e-5	EPYLFVTHFNSLEVIEIQAR	S			1
CTRO_HUMAN	Citron Rho-interacting kinase OS=Homo sapiens OX=9606 GN=CIT PE=1 SV=2	43480	233339	1	802.4248	2404.2526	3	2404.2427	0.0099	73.18	1.5e-6	EPYLFVTHFNSLEVIEIQAR	S			1
CTRO_HUMAN	Citron Rho-interacting kinase OS=Homo sapiens OX=9606 GN=CIT PE=1 SV=2	43480	233339	1	802.4248	2404.2527	3	2404.2427	0.01	65.65	3.7e-6	EPYLFVTHFNSLEVIEIQAR	S			1
CTRO_HUMAN	Citron Rho-interacting kinase OS=Homo sapiens OX=9606 GN=CIT PE=1 SV=2	43480	233339	1	802.4248	2404.2527	3	2404.2427	0.01	40.83	0.00032	EPYLFVTHFNSLEVIEIQAR	S			1
CTRO_HUMAN	Citron Rho-interacting kinase OS=Homo sapiens OX=9606 GN=CIT PE=1 SV=2	43480	233339	1	802.4249	2404.2528	3	2404.2427	0.0101	34.06	0.0031	EPYLFVTHFNSLEVIEIQAR	S			1
CTRO_HUMAN	Citron Rho-interacting kinase OS=Homo sapiens OX=9606 GN=CIT PE=1 SV=2	43480	233339	1	802.4251	2404.2533	3	2404.2427	0.0107	66.5	9.2e-6	EPYLFVTHFNSLEVIEIQAR	S			1
CTRO_HUMAN	Citron Rho-interacting kinase OS=Homo sapiens OX=9606 GN=CIT PE=1 SV=2	43480	233339	1	802.4251	2404.2534	3	2404.2427	0.0107	59.65	3.5e-6	EPYLFVTHFNSLEVIEIQAR	S			1
CTRO_HUMAN	Citron Rho-interacting kinase OS=Homo sapiens OX=9606 GN=CIT PE=1 SV=2	43480	233339	1	802.4251	2404.2535	3	2404.2427	0.0108	48.98	0.00012	EPYLFVTHFNSLEVIEIQAR	S			1
CTRO_HUMAN	Citron Rho-interacting kinase OS=Homo sapiens OX=9606 GN=CIT PE=1 SV=2	43480	233339	1	802.4252	2404.2536	3	2404.2427	0.0109	52.02	5.1e-5	EPYLFVTHFNSLEVIEIQAR	S			1
CTRO_HUMAN	Citron Rho-interacting kinase OS=Homo sapiens OX=9606 GN=CIT PE=1 SV=2	43480	233339	1	802.4253	2404.2539	3	2404.2427	0.0113	77.2	7.8e-7	EPYLFVTHFNSLEVIEIQAR	S			1
CTRO_HUMAN	Citron Rho-interacting kinase OS=Homo sapiens OX=9606 GN=CIT PE=1 SV=2	43480	233339	1	802.4253	2404.254	3	2404.2427	0.0113	59.84	4.8e-5	EPYLFVTHFNSLEVIEIQAR	S			1
CTRO_HUMAN	Citron Rho-interacting kinase OS=Homo sapiens OX=9606 GN=CIT PE=1 SV=2	43480	233339	1	802.4253	2404.254	3	2404.2427	0.0113	37.11	0.0012	EPYLFVTHFNSLEVIEIQAR	S			1
CTRO_HUMAN	Citron Rho-interacting kinase OS=Homo sapiens OX=9606 GN=CIT PE=1 SV=2	43480	233339	1	802.4253	2404.2541	3	2404.2427	0.0114	74.75	1.5e-6	EPYLFVTHFNSLEVIEIQAR	S			1
CTRO_HUMAN	Citron Rho-interacting kinase OS=Homo sapiens OX=9606 GN=CIT PE=1 SV=2	43480	233339	1	802.4253	2404.2541	3	2404.2427	0.0114	52.29	0.0002	EPYLFVTHFNSLEVIEIQAR	S			1
CTRO_HUMAN	Citron Rho-interacting kinase OS=Homo sapiens OX=9606 GN=CIT PE=1 SV=2	43480	233339	1	802.4253	2404.2541	3	2404.2427	0.0114	60.75	3.1e-6	EPYLFVTHFNSLEVIEIQAR	S			1
CTRO_HUMAN	Citron Rho-interacting kinase OS=Homo sapiens OX=9606 GN=CIT PE=1 SV=2	43480	233339	1	802.4253	2404.2542	3	2404.2427	0.0115	83.62	9.7e-8	EPYLFVTHFNSLEVIEIQAR	S			1
CTRO_HUMAN	Citron Rho-interacting kinase OS=Homo sapiens OX=9606 GN=CIT PE=1 SV=2	43480	233339	1	802.4253	2404.2542	3	2404.2427	0.0115	33.01	0.0042	EPYLFVTHFNSLEVIEIQAR	S			1
CTRO_HUMAN	Citron Rho-interacting kinase OS=Homo sapiens OX=9606 GN=CIT PE=1 SV=2	43480	233339	1	802.4254	2404.2542	3	2404.2427	0.0116	77.32	2.4e-7	EPYLFVTHFNSLEVIEIQAR	S			1
CTRO_HUMAN	Citron Rho-interacting kinase OS=Homo sapiens OX=9606 GN=CIT PE=1 SV=2	43480	233339	1	802.4254	2404.2543	3	2404.2427	0.0116	67.01	1.4e-6	EPYLFVTHFNSLEVIEIQAR	S			1
CTRO_HUMAN	Citron Rho-interacting kinase OS=Homo sapiens OX=9606 GN=CIT PE=1 SV=2	43480	233339	1	802.4255	2404.2547	3	2404.2427	0.012	50.45	7.4e-5	EPYLFVTHFNSLEVIEIQAR	S			1
CTRO_HUMAN	Citron Rho-interacting kinase OS=Homo sapiens OX=9606 GN=CIT PE=1 SV=2	43480	233339	1	802.4256	2404.2549	3	2404.2427	0.0122	72.47	5.8e-7	EPYLFVTHFNSLEVIEIQAR	S			1
CTRO_HUMAN	Citron Rho-interacting kinase OS=Homo sapiens OX=9606 GN=CIT PE=1 SV=2	43480	233339	1	802.4256	2404.2549	3	2404.2427	0.0122	49.08	0.00039	EPYLFVTHFNSLEVIEIQAR	S			1
CTRO_HUMAN	Citron Rho-interacting kinase OS=Homo sapiens OX=9606 GN=CIT PE=1 SV=2	43480	233339	1	802.4256	2404.255	3	2404.2427	0.0124	66.85	1.2e-5	EPYLFVTHFNSLEVIEIQAR	S			1
CTRO_HUMAN	Citron Rho-interacting kinase OS=Homo sapiens OX=9606 GN=CIT PE=1 SV=2	43480	233339	1	802.4257	2404.2551	3	2404.2427	0.0124	36.13	0.0081	EPYLFVTHFNSLEVIEIQAR	S			1
CTRO_HUMAN	Citron Rho-interacting kinase OS=Homo sapiens OX=9606 GN=CIT PE=1 SV=2	43480	233339	1	802.4257	2404.2551	3	2404.2427	0.0124	58.75	1.2e-5	EPYLFVTHFNSLEVIEIQAR	S			1
CTRO_HUMAN	Citron Rho-interacting kinase OS=Homo sapiens OX=9606 GN=CIT PE=1 SV=2	43480	233339	1	802.4257	2404.2553	3	2404.2427	0.0126	48.29	6.1e-5	EPYLFVTHFNSLEVIEIQAR	S			1
CTRO_HUMAN	Citron Rho-interacting kinase OS=Homo sapiens OX=9606 GN=CIT PE=1 SV=2	43480	233339	1	802.4257	2404.2553	3	2404.2427	0.0126	34.07	0.002	EPYLFVTHFNSLEVIEIQAR	S			1
CTRO_HUMAN	Citron Rho-interacting kinase OS=Homo sapiens OX=9606 GN=CIT PE=1 SV=2	43480	233339	1	802.4257	2404.2554	3	2404.2427	0.0127	73.31	2.0e-6	EPYLFVTHFNSLEVIEIQAR	S			1
CTRO_HUMAN	Citron Rho-interacting kinase OS=Homo sapiens OX=9606 GN=CIT PE=1 SV=2	43480	233339	1	802.4261	2404.2566	3	2404.2427	0.0139	51.22	3.6e-5	EPYLFVTHFNSLEVIEIQAR	S			1
CTRO_HUMAN	Citron Rho-interacting kinase OS=Homo sapiens OX=9606 GN=CIT PE=1 SV=2	43480	233339	1	802.4262	2404.2567	3	2404.2427	0.014	59.14	6.8e-6	EPYLFVTHFNSLEVIEIQAR	S			1
CTRO_HUMAN	Citron Rho-interacting kinase OS=Homo sapiens OX=9606 GN=CIT PE=1 SV=2	43480	233339	1	802.4264	2404.2574	3	2404.2427	0.0147	62.01	2.1e-5	EPYLFVTHFNSLEVIEIQAR	S			1
CTRO_HUMAN	Citron Rho-interacting kinase OS=Homo sapiens OX=9606 GN=CIT PE=1 SV=2	43480	233339	1	802.4265	2404.2576	3	2404.2427	0.0149	51.83	1.7e-5	EPYLFVTHFNSLEVIEIQAR	S			1
CTRO_HUMAN	Citron Rho-interacting kinase OS=Homo sapiens OX=9606 GN=CIT PE=1 SV=2	43480	233339	1	802.4265	2404.2577	3	2404.2427	0.015	56.41	1.3e-5	EPYLFVTHFNSLEVIEIQAR	S			1
CTRO_HUMAN	Citron Rho-interacting kinase OS=Homo sapiens OX=9606 GN=CIT PE=1 SV=2	43480	233339	1	802.4265	2404.2578	3	2404.2427	0.0151	42.84	0.00041	EPYLFVTHFNSLEVIEIQAR	S			1
CTRO_HUMAN	Citron Rho-interacting kinase OS=Homo sapiens OX=9606 GN=CIT PE=1 SV=2	43480	233339	1	1203.1363	2404.258	2	2404.2427	0.0153	72.41	2.5e-7	EPYLFVTHFNSLEVIEIQAR	S			1
CTRO_HUMAN	Citron Rho-interacting kinase OS=Homo sapiens OX=9606 GN=CIT PE=1 SV=2	43480	233339	1	802.4269	2404.259	3	2404.2427	0.0163	46.04	8.7e-5	EPYLFVTHFNSLEVIEIQAR	S			1
CTRO_HUMAN	Citron Rho-interacting kinase OS=Homo sapiens OX=9606 GN=CIT PE=1 SV=2	43480	233339	1	802.4275	2404.2606	3	2404.2427	0.018	30.64	0.0014	EPYLFVTHFNSLEVIEIQAR	S			1
CTRO_HUMAN	Citron Rho-interacting kinase OS=Homo sapiens OX=9606 GN=CIT PE=1 SV=2	43480	233339	1	802.7597	2405.2573	3	2404.2427	1.0146	58.46	5.9e-6	EPYLFVTHFNSLEVIEIQAR	S			1
CTRO_HUMAN	Citron Rho-interacting kinase OS=Homo sapiens OX=9606 GN=CIT PE=1 SV=2	43480	233339	1	831.0959	2490.266	3	2489.2914	0.9746	21.49	0.0098	QSLAQSHLPAQPDISPNIFEAVK	G			1
CTRO_HUMAN	Citron Rho-interacting kinase OS=Homo sapiens OX=9606 GN=CIT PE=1 SV=2	43480	233339	1	938.4451	2812.3136	3	2812.3048	0.0088	50.94	1.7e-5	EIETSEPCSCIHFTNYSILIGTNK	F			1
CTRO_HUMAN	Citron Rho-interacting kinase OS=Homo sapiens OX=9606 GN=CIT PE=1 SV=2	43480	233339	1	938.4451	2812.3136	3	2812.3048	0.0088	64.8	8.4e-7	EIETSEPCSCIHFTNYSILIGTNK	F			1
CTRO_HUMAN	Citron Rho-interacting kinase OS=Homo sapiens OX=9606 GN=CIT PE=1 SV=2	43480	233339	1	938.4451	2812.3136	3	2812.3048	0.0089	28.3	0.0056	EIETSEPCSCIHFTNYSILIGTNK	F			1
CTRO_HUMAN	Citron Rho-interacting kinase OS=Homo sapiens OX=9606 GN=CIT PE=1 SV=2	43480	233339	1	938.7756	2813.3049	3	2812.3048	1.0001	34.68	0.00056	EIETSEPCSCIHFTNYSILIGTNK	F			1
CTRO_HUMAN	Citron Rho-interacting kinase OS=Homo sapiens OX=9606 GN=CIT PE=1 SV=2	43480	233339	1	974.09	2919.2482	3	2919.2449	0.0033	53.33	4.5e-5	CSTCLPATCGLPAEYATHFTEAFCR	D			1
CTRO_HUMAN	Citron Rho-interacting kinase OS=Homo sapiens OX=9606 GN=CIT PE=1 SV=2	43480	233339	1	974.09	2919.2482	3	2919.2449	0.0033	47.8	4.0e-5	CSTCLPATCGLPAEYATHFTEAFCR	D			1
CTRO_HUMAN	Citron Rho-interacting kinase OS=Homo sapiens OX=9606 GN=CIT PE=1 SV=2	43480	233339	1	974.0926	2919.2559	3	2919.2449	0.011	48.25	3.0e-5	CSTCLPATCGLPAEYATHFTEAFCR	D			1
CTRO_HUMAN	Citron Rho-interacting kinase OS=Homo sapiens OX=9606 GN=CIT PE=1 SV=2	43480	233339	1	974.0926	2919.2559	3	2919.2449	0.011	51.28	2.1e-5	CSTCLPATCGLPAEYATHFTEAFCR	D			1
CTRO_HUMAN	Citron Rho-interacting kinase OS=Homo sapiens OX=9606 GN=CIT PE=1 SV=2	43480	233339	1	974.0926	2919.2559	3	2919.2449	0.011	67.45	4.7e-7	CSTCLPATCGLPAEYATHFTEAFCR	D			1
CTRO_HUMAN	Citron Rho-interacting kinase OS=Homo sapiens OX=9606 GN=CIT PE=1 SV=2	43480	233339	1	974.0926	2919.2559	3	2919.2449	0.011	60.21	4.2e-6	CSTCLPATCGLPAEYATHFTEAFCR	D			1
CTRO_HUMAN	Citron Rho-interacting kinase OS=Homo sapiens OX=9606 GN=CIT PE=1 SV=2	43480	233339	1	974.0934	2919.2583	3	2919.2449	0.0134	43.32	0.00012	CSTCLPATCGLPAEYATHFTEAFCR	D			1
CTRO_HUMAN	Citron Rho-interacting kinase OS=Homo sapiens OX=9606 GN=CIT PE=1 SV=2	43480	233339	1	974.0949	2919.2628	3	2919.2449	0.018	43.45	0.0002	CSTCLPATCGLPAEYATHFTEAFCR	D			1
CTRO_HUMAN	Citron Rho-interacting kinase OS=Homo sapiens OX=9606 GN=CIT PE=1 SV=2	43480	233339	1	974.4283	2920.2631	3	2919.2449	1.0182	25.76	0.0091	CSTCLPATCGLPAEYATHFTEAFCR	D			1
CTRO_HUMAN	Citron Rho-interacting kinase OS=Homo sapiens OX=9606 GN=CIT PE=1 SV=2	43480	233339	1	736.1097	2940.4097	4	2940.3997	0.01	52.47	4.4e-5	KEIETSEPCSCIHFTNYSILIGTNK	F			1
CTRO_HUMAN	Citron Rho-interacting kinase OS=Homo sapiens OX=9606 GN=CIT PE=1 SV=2	43480	233339	1	736.1097	2940.4098	4	2940.3997	0.0101	50.74	0.0001	KEIETSEPCSCIHFTNYSILIGTNK	F			1
CTRO_HUMAN	Citron Rho-interacting kinase OS=Homo sapiens OX=9606 GN=CIT PE=1 SV=2	43480	233339	1	981.4823	2941.425	3	2940.3997	1.0253	84.76	3.0e-8	KEIETSEPCSCIHFTNYSILIGTNK	F			1
CTRO_HUMAN	Citron Rho-interacting kinase OS=Homo sapiens OX=9606 GN=CIT PE=1 SV=2	43480	233339	1	753.8688	3011.4461	4	3011.4319	0.0142	64.72	4.1e-6	TELEETTAEAEEEIQALTAHRDEIQR	K			1
CTRO_HUMAN	Citron Rho-interacting kinase OS=Homo sapiens OX=9606 GN=CIT PE=1 SV=2	43480	233339	1	753.8689	3011.4463	4	3011.4319	0.0144	81.85	3.2e-8	TELEETTAEAEEEIQALTAHRDEIQR	K			1
CTRO_HUMAN	Citron Rho-interacting kinase OS=Homo sapiens OX=9606 GN=CIT PE=1 SV=2	43480	233339	1	753.8693	3011.4479	4	3011.4319	0.016	110.15	4.9e-11	TELEETTAEAEEEIQALTAHRDEIQR	K			1
CTRO_HUMAN	Citron Rho-interacting kinase OS=Homo sapiens OX=9606 GN=CIT PE=1 SV=2	43480	233339	1	753.8693	3011.4479	4	3011.4319	0.016	109.73	7.3e-11	TELEETTAEAEEEIQALTAHRDEIQR	K			1
CTRO_HUMAN	Citron Rho-interacting kinase OS=Homo sapiens OX=9606 GN=CIT PE=1 SV=2	43480	233339	1	1004.8234	3011.4483	3	3011.4319	0.0164	80.09	5.2e-8	TELEETTAEAEEEIQALTAHRDEIQR	K			1
CTRO_HUMAN	Citron Rho-interacting kinase OS=Homo sapiens OX=9606 GN=CIT PE=1 SV=2	43480	233339	1	753.8699	3011.4503	4	3011.4319	0.0184	30.53	0.002	TELEETTAEAEEEIQALTAHRDEIQR	K			1
CTRO_HUMAN	Citron Rho-interacting kinase OS=Homo sapiens OX=9606 GN=CIT PE=1 SV=2	43480	233339	1	754.1206	3012.4535	4	3011.4319	1.0216	57.05	8.0e-6	TELEETTAEAEEEIQALTAHRDEIQR	K			1
CTRO_HUMAN	Citron Rho-interacting kinase OS=Homo sapiens OX=9606 GN=CIT PE=1 SV=2	43480	233339	1	1023.8412	3068.5019	3	3068.4936	0.0083	50.33	1.9e-5	QQIAMSAIVRSPEHQPSAMSLLAPPSSR	R	Phospho (ST)	0.0000000000200000000000000000.0	1
CTRO_HUMAN	Citron Rho-interacting kinase OS=Homo sapiens OX=9606 GN=CIT PE=1 SV=2	43480	233339	1	768.1352	3068.5115	4	3068.4936	0.0179	40.17	0.00027	QQIAMSAIVRSPEHQPSAMSLLAPPSSR	R	Phospho (ST)	0.0000000000200000000000000000.0	1
CTRO_HUMAN	Citron Rho-interacting kinase OS=Homo sapiens OX=9606 GN=CIT PE=1 SV=2	43480	233339	1	1029.1663	3084.4771	3	3084.4885	-0.0115	35.43	0.00086	QQIAMSAIVRSPEHQPSAMSLLAPPSSR	R	Oxidation (M); Phospho (ST)	0.0000000000200000001000000000.0	1
CTRO_HUMAN	Citron Rho-interacting kinase OS=Homo sapiens OX=9606 GN=CIT PE=1 SV=2	43480	233339	1	1029.1679	3084.4818	3	3084.4885	-0.0067	32.25	0.0037	QQIAMSAIVRSPEHQPSAMSLLAPPSSR	R	Oxidation (M); Phospho (ST)	0.0000000000200000001000000000.0	1
CTRO_HUMAN	Citron Rho-interacting kinase OS=Homo sapiens OX=9606 GN=CIT PE=1 SV=2	43480	233339	1	1029.1742	3084.5006	3	3084.4885	0.0121	56.72	1.2e-5	QQIAMSAIVRSPEHQPSAMSLLAPPSSR	R	Oxidation (M); Phospho (ST)	0.0000020000000000001000000000.0	1
CTRO_HUMAN	Citron Rho-interacting kinase OS=Homo sapiens OX=9606 GN=CIT PE=1 SV=2	43480	233339	1	776.1314	3100.4964	4	3100.4835	0.0129	40.25	0.00035	QQIAMSAIVRSPEHQPSAMSLLAPPSSR	R	2 Oxidation (M); Phospho (ST)	0.0000100000200000001000000000.0	1
CTRO_HUMAN	Citron Rho-interacting kinase OS=Homo sapiens OX=9606 GN=CIT PE=1 SV=2	43480	233339	1	1042.5143	3124.5209	3	3124.5023	0.0187	94.9	4.0e-9	PVEEFELCLPDGDVSIHGAVGASELANTAK	A			1
CTRO_HUMAN	Citron Rho-interacting kinase OS=Homo sapiens OX=9606 GN=CIT PE=1 SV=2	43480	233339	1	810.4191	3237.6474	4	3237.6301	0.0172	51.32	1.6e-5	LDMNCTLPFSDQVVLVGTEEGLYALNVLK	N			1
CTRO_HUMAN	Citron Rho-interacting kinase OS=Homo sapiens OX=9606 GN=CIT PE=1 SV=2	43480	233339	1	1080.225	3237.6531	3	3237.6301	0.023	24.48	0.0051	LDMNCTLPFSDQVVLVGTEEGLYALNVLK	N			1
CTRO_HUMAN	Citron Rho-interacting kinase OS=Homo sapiens OX=9606 GN=CIT PE=1 SV=2	43480	233339	1	1080.2257	3237.6553	3	3237.6301	0.0251	74.37	2.3e-7	LDMNCTLPFSDQVVLVGTEEGLYALNVLK	N			1
CTRO_HUMAN	Citron Rho-interacting kinase OS=Homo sapiens OX=9606 GN=CIT PE=1 SV=2	43480	233339	1	1080.5609	3238.6609	3	3237.6301	1.0308	60.53	2.1e-6	LDMNCTLPFSDQVVLVGTEEGLYALNVLK	N			1
CTRO_HUMAN	Citron Rho-interacting kinase OS=Homo sapiens OX=9606 GN=CIT PE=1 SV=2	43480	233339	1	1085.5591	3253.6555	3	3253.6251	0.0305	59.23	2.8e-6	LDMNCTLPFSDQVVLVGTEEGLYALNVLK	N	Oxidation (M)	0.00100000000000000000000000000.0	1
CTRO_HUMAN	Citron Rho-interacting kinase OS=Homo sapiens OX=9606 GN=CIT PE=1 SV=2	43480	233339	1	1085.5591	3253.6555	3	3253.6251	0.0305	69.3	3.8e-7	LDMNCTLPFSDQVVLVGTEEGLYALNVLK	N	Oxidation (M)	0.00100000000000000000000000000.0	1
CTRO_HUMAN	Citron Rho-interacting kinase OS=Homo sapiens OX=9606 GN=CIT PE=1 SV=2	43480	233339	1	1085.5592	3253.6558	3	3253.6251	0.0308	61.53	2.3e-6	LDMNCTLPFSDQVVLVGTEEGLYALNVLK	N	Oxidation (M)	0.00100000000000000000000000000.0	1
CTRO_HUMAN	Citron Rho-interacting kinase OS=Homo sapiens OX=9606 GN=CIT PE=1 SV=2	43480	233339	1	1085.8894	3254.6463	3	3253.6251	1.0212	40.14	0.00031	LDMNCTLPFSDQVVLVGTEEGLYALNVLK	N	Oxidation (M)	0.00100000000000000000000000000.0	1
CTRO_HUMAN	Citron Rho-interacting kinase OS=Homo sapiens OX=9606 GN=CIT PE=1 SV=2	43480	233339	1	1085.9003	3254.6792	3	3253.6251	1.0541	57.28	6.3e-6	LDMNCTLPFSDQVVLVGTEEGLYALNVLK	N	Oxidation (M)	0.00100000000000000000000000000.0	1
CTRO_HUMAN	Citron Rho-interacting kinase OS=Homo sapiens OX=9606 GN=CIT PE=1 SV=2	43480	233339	1	890.4168	3557.6381	4	3557.6496	-0.0115	25.31	0.0057	QTMEALKTTCTMLEEQVMDLEALNDELLEK	E	2 Oxidation (M)	0.001000000000000001000000000000.0	1
CTRO_HUMAN	Citron Rho-interacting kinase OS=Homo sapiens OX=9606 GN=CIT PE=1 SV=2	43480	233339	1	917.4513	3665.7759	4	3665.7631	0.0128	64.56	1.6e-6	EAGQRPVEEFELCLPDGDVSIHGAVGASELANTAK	A			1
CTRO_HUMAN	Citron Rho-interacting kinase OS=Homo sapiens OX=9606 GN=CIT PE=1 SV=2	43480	233339	1	917.4524	3665.7805	4	3665.7631	0.0174	63.31	1.5e-6	EAGQRPVEEFELCLPDGDVSIHGAVGASELANTAK	A			1
CTRO_HUMAN	Citron Rho-interacting kinase OS=Homo sapiens OX=9606 GN=CIT PE=1 SV=2	43480	233339	1	1222.9345	3665.7817	3	3665.7631	0.0185	63.96	5.0e-6	EAGQRPVEEFELCLPDGDVSIHGAVGASELANTAK	A			1
CTRO_HUMAN	Citron Rho-interacting kinase OS=Homo sapiens OX=9606 GN=CIT PE=1 SV=2	43480	233339	1	917.4527	3665.7818	4	3665.7631	0.0187	30.4	0.0041	EAGQRPVEEFELCLPDGDVSIHGAVGASELANTAK	A			1
CTRO_HUMAN	Citron Rho-interacting kinase OS=Homo sapiens OX=9606 GN=CIT PE=1 SV=2	43480	233339	1	917.4529	3665.7823	4	3665.7631	0.0192	35.22	0.00072	EAGQRPVEEFELCLPDGDVSIHGAVGASELANTAK	A			1
CTRO_HUMAN	Citron Rho-interacting kinase OS=Homo sapiens OX=9606 GN=CIT PE=1 SV=2	43480	233339	1	917.4529	3665.7825	4	3665.7631	0.0194	37.31	0.0012	EAGQRPVEEFELCLPDGDVSIHGAVGASELANTAK	A			1
CTRO_HUMAN	Citron Rho-interacting kinase OS=Homo sapiens OX=9606 GN=CIT PE=1 SV=2	43480	233339	1	917.4537	3665.7855	4	3665.7631	0.0224	24.22	0.0061	EAGQRPVEEFELCLPDGDVSIHGAVGASELANTAK	A			1
CTRO_HUMAN	Citron Rho-interacting kinase OS=Homo sapiens OX=9606 GN=CIT PE=1 SV=2	43480	233339	1	917.4539	3665.7864	4	3665.7631	0.0233	26.74	0.0046	EAGQRPVEEFELCLPDGDVSIHGAVGASELANTAK	A			1
CTRO_HUMAN	Citron Rho-interacting kinase OS=Homo sapiens OX=9606 GN=CIT PE=1 SV=2	43480	233339	1	917.4546	3665.7895	4	3665.7631	0.0263	32.33	0.001	EAGQRPVEEFELCLPDGDVSIHGAVGASELANTAK	A			1
CTRO_HUMAN	Citron Rho-interacting kinase OS=Homo sapiens OX=9606 GN=CIT PE=1 SV=2	43480	233339	1	917.4557	3665.7937	4	3665.7631	0.0306	21.88	0.0094	EAGQRPVEEFELCLPDGDVSIHGAVGASELANTAK	A			1
CTRO_HUMAN	Citron Rho-interacting kinase OS=Homo sapiens OX=9606 GN=CIT PE=1 SV=2	43480	233339	1	917.4559	3665.7945	4	3665.7631	0.0314	42.64	0.00031	EAGQRPVEEFELCLPDGDVSIHGAVGASELANTAK	A			1
CTRO_HUMAN	Citron Rho-interacting kinase OS=Homo sapiens OX=9606 GN=CIT PE=1 SV=2	43480	233339	1	917.7043	3666.788	4	3665.7631	1.0249	25.9	0.0087	EAGQRPVEEFELCLPDGDVSIHGAVGASELANTAK	A			1
CTRO_HUMAN	Citron Rho-interacting kinase OS=Homo sapiens OX=9606 GN=CIT PE=1 SV=2	43480	233339	1	917.7051	3666.7914	4	3665.7631	1.0283	22.06	0.01	EAGQRPVEEFELCLPDGDVSIHGAVGASELANTAK	A			1
CTRO_HUMAN	Citron Rho-interacting kinase OS=Homo sapiens OX=9606 GN=CIT PE=1 SV=2	43480	233339	1	917.7058	3666.7941	4	3665.7631	1.031	29.15	0.0034	EAGQRPVEEFELCLPDGDVSIHGAVGASELANTAK	A			1
CTRO_HUMAN	Citron Rho-interacting kinase OS=Homo sapiens OX=9606 GN=CIT PE=1 SV=2	43480	233339	1	917.7068	3666.7982	4	3665.7631	1.0351	26.07	0.0079	EAGQRPVEEFELCLPDGDVSIHGAVGASELANTAK	A			1
CTRO_HUMAN	Citron Rho-interacting kinase OS=Homo sapiens OX=9606 GN=CIT PE=1 SV=2	43480	233339	1	917.7071	3666.7995	4	3665.7631	1.0363	24.19	0.0058	EAGQRPVEEFELCLPDGDVSIHGAVGASELANTAK	A			1
CTRO_HUMAN	Citron Rho-interacting kinase OS=Homo sapiens OX=9606 GN=CIT PE=1 SV=2	43480	233339	1	940.1973	3756.7599	4	3756.7424	0.0175	102.76	3.2e-10	NSCTVITDLEEQLNQLTEDNAELNNQNFYLSK	Q			1
CTRO_HUMAN	Citron Rho-interacting kinase OS=Homo sapiens OX=9606 GN=CIT PE=1 SV=2	43480	233339	1	940.4455	3757.753	4	3756.7424	1.0106	26.68	0.0038	NSCTVITDLEEQLNQLTEDNAELNNQNFYLSK	Q			1
CTRO_HUMAN	Citron Rho-interacting kinase OS=Homo sapiens OX=9606 GN=CIT PE=1 SV=2	43480	233339	1	940.4455	3757.7531	4	3756.7424	1.0106	39.29	0.0016	NSCTVITDLEEQLNQLTEDNAELNNQNFYLSK	Q			1
CTRO_HUMAN	Citron Rho-interacting kinase OS=Homo sapiens OX=9606 GN=CIT PE=1 SV=2	43480	233339	1	940.4457	3757.7536	4	3756.7424	1.0112	50.6	0.00011	NSCTVITDLEEQLNQLTEDNAELNNQNFYLSK	Q			1
CTRO_HUMAN	Citron Rho-interacting kinase OS=Homo sapiens OX=9606 GN=CIT PE=1 SV=2	43480	233339	1	981.7478	3922.9622	4	3922.9333	0.0289	58.59	4.6e-6	LEGDDRLDMNCTLPFSDQVVLVGTEEGLYALNVLK	N			1
CTRO_HUMAN	Citron Rho-interacting kinase OS=Homo sapiens OX=9606 GN=CIT PE=1 SV=2	43480	233339	1	981.7478	3922.9622	4	3922.9333	0.0289	65.9	4.5e-6	LEGDDRLDMNCTLPFSDQVVLVGTEEGLYALNVLK	N			1
CTRO_HUMAN	Citron Rho-interacting kinase OS=Homo sapiens OX=9606 GN=CIT PE=1 SV=2	43480	233339	1	985.7461	3938.9553	4	3938.9282	0.0272	38.2	0.0005	LEGDDRLDMNCTLPFSDQVVLVGTEEGLYALNVLK	N	Oxidation (M)	0.00000000100000000000000000000000000.0	1
CTRO_HUMAN	Citron Rho-interacting kinase OS=Homo sapiens OX=9606 GN=CIT PE=1 SV=2	43480	233339	1	985.7462	3938.9556	4	3938.9282	0.0275	81.6	9.2e-8	LEGDDRLDMNCTLPFSDQVVLVGTEEGLYALNVLK	N	Oxidation (M)	0.00000000100000000000000000000000000.0	1
CTRO_HUMAN	Citron Rho-interacting kinase OS=Homo sapiens OX=9606 GN=CIT PE=1 SV=2	43480	233339	1	985.7498	3938.9699	4	3938.9282	0.0418	42.41	0.0002	LEGDDRLDMNCTLPFSDQVVLVGTEEGLYALNVLK	N	Oxidation (M)	0.00000000100000000000000000000000000.0	1
CTRO_HUMAN	Citron Rho-interacting kinase OS=Homo sapiens OX=9606 GN=CIT PE=1 SV=2	43480	233339	1	985.9948	3939.9501	4	3938.9282	1.0219	27.35	0.0072	LEGDDRLDMNCTLPFSDQVVLVGTEEGLYALNVLK	N	Oxidation (M)	0.00000000100000000000000000000000000.0	1
CTRO_HUMAN	Citron Rho-interacting kinase OS=Homo sapiens OX=9606 GN=CIT PE=1 SV=2	43480	233339	1	985.9983	3939.9641	4	3938.9282	1.0359	69.59	3.7e-7	LEGDDRLDMNCTLPFSDQVVLVGTEEGLYALNVLK	N	Oxidation (M)	0.00000000100000000000000000000000000.0	1
CTRO_HUMAN	Citron Rho-interacting kinase OS=Homo sapiens OX=9606 GN=CIT PE=1 SV=2	43480	233339	1	1001.9778	4003.882	4	4002.8996	0.9824	30.88	0.0013	LEGDDRLDMNCTLPFSDQVVLVGTEEGLYALNVLK	N	Phospho (ST)	0.00000000000000020000000000000000000.0	1
CTRO_HUMAN	Citron Rho-interacting kinase OS=Homo sapiens OX=9606 GN=CIT PE=1 SV=2	43480	233339	1	1123.067	4488.2391	4	4487.155	1.0841	75.0	2.1e-7	KFDALRNSCTVITDLEEQLNQLTEDNAELNNQNFYLSK	Q			1
