# Supplementary material for: PTMselect: optimization of protein modifications discovery by mass spectrometry
Source: Sci Rep. 2019 Mar 12;9:4181. doi: 10.1038/s41598-019-40873-3 (PMC6414543; doi:10.1038/s41598-019-40873-3)
Supplement: Supplementary file 3 — Dataset 1 [file 41598_2019_40873_MOESM3_ESM.zip › supplemental_files/MS_CTRO_data/CTRO_chymo.tsv]

prot_acc	prot_desc	prot_score	prot_mass	pep_rank	pep_exp_mz	pep_exp_mr	pep_exp_z	pep_calc_mr	pep_delta	pep_score	pep_expect	pep_seq	pep_res_after	pep_var_mod	pep_var_mod_pos	pep_isbold
CTRO_HUMAN	Citron Rho-interacting kinase OS=Homo sapiens OX=9606 GN=CIT PE=1 SV=2	3631	238810	1	374.6895	747.3645	2	747.365	-0.0006	34.16	0.0053	SDTIAEL	Q			1
CTRO_HUMAN	Citron Rho-interacting kinase OS=Homo sapiens OX=9606 GN=CIT PE=1 SV=2	3631	238810	1	374.6895	747.3645	2	747.365	-0.0006	34.85	0.0046	SDTIAEL	Q			1
CTRO_HUMAN	Citron Rho-interacting kinase OS=Homo sapiens OX=9606 GN=CIT PE=1 SV=2	3631	238810	1	389.6832	777.3519	2	777.3545	-0.0025	35.44	0.0044	SGEELPF	V			1
CTRO_HUMAN	Citron Rho-interacting kinase OS=Homo sapiens OX=9606 GN=CIT PE=1 SV=2	3631	238810	1	401.2393	800.464	2	800.4644	-0.0003	38.9	0.0044	DLIQSLL	C			1
CTRO_HUMAN	Citron Rho-interacting kinase OS=Homo sapiens OX=9606 GN=CIT PE=1 SV=2	3631	238810	1	401.2393	800.464	2	800.4644	-0.0003	35.75	0.009	DLIQSLL	C			1
CTRO_HUMAN	Citron Rho-interacting kinase OS=Homo sapiens OX=9606 GN=CIT PE=1 SV=2	3631	238810	1	404.6958	807.3771	2	807.3763	0.0008	34.87	0.0085	AQEQVSF	F			1
CTRO_HUMAN	Citron Rho-interacting kinase OS=Homo sapiens OX=9606 GN=CIT PE=1 SV=2	3631	238810	1	415.7345	829.4544	2	829.4545	-0.0001	45.51	0.0012	LEEQAKL	Q			1
CTRO_HUMAN	Citron Rho-interacting kinase OS=Homo sapiens OX=9606 GN=CIT PE=1 SV=2	3631	238810	1	430.2302	858.4458	2	858.4447	0.0011	63.95	1.5e-5	TQGLQEAL	D			1
CTRO_HUMAN	Citron Rho-interacting kinase OS=Homo sapiens OX=9606 GN=CIT PE=1 SV=2	3631	238810	1	430.2482	858.4819	2	858.4811	0.0009	46.22	0.00093	LETQAGKL	E			1
CTRO_HUMAN	Citron Rho-interacting kinase OS=Homo sapiens OX=9606 GN=CIT PE=1 SV=2	3631	238810	1	430.2482	858.4819	2	858.4811	0.0009	55.04	0.00012	LETQAGKL	E			1
CTRO_HUMAN	Citron Rho-interacting kinase OS=Homo sapiens OX=9606 GN=CIT PE=1 SV=2	3631	238810	1	434.2088	866.403	2	866.4022	0.0008	47.06	0.00075	VGTEEGLY	A			1
CTRO_HUMAN	Citron Rho-interacting kinase OS=Homo sapiens OX=9606 GN=CIT PE=1 SV=2	3631	238810	1	439.7334	877.4522	2	877.4545	-0.0023	39.29	0.0057	ENIQVLY	S			1
CTRO_HUMAN	Citron Rho-interacting kinase OS=Homo sapiens OX=9606 GN=CIT PE=1 SV=2	3631	238810	1	461.2373	920.4599	2	920.4603	-0.0004	38.95	0.0059	LAQEQVSF	F			1
CTRO_HUMAN	Citron Rho-interacting kinase OS=Homo sapiens OX=9606 GN=CIT PE=1 SV=2	3631	238810	1	461.2373	920.4599	2	920.4603	-0.0004	45.68	0.0013	LAQEQVSF	F			1
CTRO_HUMAN	Citron Rho-interacting kinase OS=Homo sapiens OX=9606 GN=CIT PE=1 SV=2	3631	238810	1	462.2169	922.4192	2	922.4185	0.0007	38.51	0.0058	ATHFTEAF	C			1
CTRO_HUMAN	Citron Rho-interacting kinase OS=Homo sapiens OX=9606 GN=CIT PE=1 SV=2	3631	238810	1	462.2169	922.4192	2	922.4185	0.0007	38.05	0.0065	ATHFTEAF	C			1
CTRO_HUMAN	Citron Rho-interacting kinase OS=Homo sapiens OX=9606 GN=CIT PE=1 SV=2	3631	238810	1	468.2459	934.4772	2	934.476	0.0012	40.55	0.002	GPAISSGAIY	L			1
CTRO_HUMAN	Citron Rho-interacting kinase OS=Homo sapiens OX=9606 GN=CIT PE=1 SV=2	3631	238810	1	468.2459	934.4772	2	934.476	0.0012	43.38	0.0021	GPAISSGAIY	L			1
CTRO_HUMAN	Citron Rho-interacting kinase OS=Homo sapiens OX=9606 GN=CIT PE=1 SV=2	3631	238810	1	478.2293	954.444	2	954.4447	-0.0007	43.34	0.0024	AQEQVSFF	E			1
CTRO_HUMAN	Citron Rho-interacting kinase OS=Homo sapiens OX=9606 GN=CIT PE=1 SV=2	3631	238810	1	478.7731	955.5317	2	955.5338	-0.0022	53.62	0.00013	QLENIQVL	Y			1
CTRO_HUMAN	Citron Rho-interacting kinase OS=Homo sapiens OX=9606 GN=CIT PE=1 SV=2	3631	238810	1	478.7731	955.5317	2	955.5338	-0.0022	53.72	0.00013	QLENIQVL	Y			1
CTRO_HUMAN	Citron Rho-interacting kinase OS=Homo sapiens OX=9606 GN=CIT PE=1 SV=2	3631	238810	1	479.3029	956.5912	2	956.5906	0.0006	37.92	0.0026	IVLEGSKVL	I			1
CTRO_HUMAN	Citron Rho-interacting kinase OS=Homo sapiens OX=9606 GN=CIT PE=1 SV=2	3631	238810	1	479.3029	956.5912	2	956.5906	0.0006	45.63	0.00044	IVLEGSKVL	I			1
CTRO_HUMAN	Citron Rho-interacting kinase OS=Homo sapiens OX=9606 GN=CIT PE=1 SV=2	3631	238810	1	479.3029	956.5912	2	956.5906	0.0006	39.83	0.0017	IVLEGSKVL	I			1
CTRO_HUMAN	Citron Rho-interacting kinase OS=Homo sapiens OX=9606 GN=CIT PE=1 SV=2	3631	238810	1	486.3113	970.6081	2	970.6062	0.0019	52.85	6.1e-5	IIKDLEKL	L			1
CTRO_HUMAN	Citron Rho-interacting kinase OS=Homo sapiens OX=9606 GN=CIT PE=1 SV=2	3631	238810	1	486.3113	970.6081	2	970.6062	0.0019	48.09	0.00018	IIKDLEKL	L			1
CTRO_HUMAN	Citron Rho-interacting kinase OS=Homo sapiens OX=9606 GN=CIT PE=1 SV=2	3631	238810	1	495.7766	989.5386	2	989.5393	-0.0006	49.9	0.0004	KAESLSDKL	N			1
CTRO_HUMAN	Citron Rho-interacting kinase OS=Homo sapiens OX=9606 GN=CIT PE=1 SV=2	3631	238810	1	510.2762	1018.5378	2	1018.5407	-0.0029	40.44	0.0041	KASETQRSL	L			1
CTRO_HUMAN	Citron Rho-interacting kinase OS=Homo sapiens OX=9606 GN=CIT PE=1 SV=2	3631	238810	1	511.7791	1021.5436	2	1021.5444	-0.0008	45.07	0.0016	YLETQAGKL	E			1
CTRO_HUMAN	Citron Rho-interacting kinase OS=Homo sapiens OX=9606 GN=CIT PE=1 SV=2	3631	238810	1	511.7791	1021.5436	2	1021.5444	-0.0008	43.86	0.0021	YLETQAGKL	E			1
CTRO_HUMAN	Citron Rho-interacting kinase OS=Homo sapiens OX=9606 GN=CIT PE=1 SV=2	3631	238810	1	514.7116	1027.4087	2	1027.4094	-0.0007	49.37	0.0004	KSDDDTSNF	D			1
CTRO_HUMAN	Citron Rho-interacting kinase OS=Homo sapiens OX=9606 GN=CIT PE=1 SV=2	3631	238810	1	524.787	1047.5595	2	1047.56	-0.0005	42.06	0.0028	LGPAISSGAIY	L			1
CTRO_HUMAN	Citron Rho-interacting kinase OS=Homo sapiens OX=9606 GN=CIT PE=1 SV=2	3631	238810	1	524.787	1047.5595	2	1047.56	-0.0005	42.12	0.0028	LGPAISSGAIY	L			1
CTRO_HUMAN	Citron Rho-interacting kinase OS=Homo sapiens OX=9606 GN=CIT PE=1 SV=2	3631	238810	1	525.2672	1048.5198	2	1048.5189	0.0009	38.48	0.0075	ANTAKADVPY	I			1
CTRO_HUMAN	Citron Rho-interacting kinase OS=Homo sapiens OX=9606 GN=CIT PE=1 SV=2	3631	238810	1	533.7559	1065.4972	2	1065.4978	-0.0007	40.61	0.0049	QEIKEQEY	Q			1
CTRO_HUMAN	Citron Rho-interacting kinase OS=Homo sapiens OX=9606 GN=CIT PE=1 SV=2	3631	238810	1	534.776	1067.5375	2	1067.5288	0.0088	43.09	0.0026	LAQEQVSFF	E			1
CTRO_HUMAN	Citron Rho-interacting kinase OS=Homo sapiens OX=9606 GN=CIT PE=1 SV=2	3631	238810	1	536.7851	1071.5557	2	1071.556	-0.0003	58.35	8.3e-5	EKINAEQQL	K			1
CTRO_HUMAN	Citron Rho-interacting kinase OS=Homo sapiens OX=9606 GN=CIT PE=1 SV=2	3631	238810	1	536.7851	1071.5557	2	1071.556	-0.0003	58.22	8.6e-5	EKINAEQQL	K			1
CTRO_HUMAN	Citron Rho-interacting kinase OS=Homo sapiens OX=9606 GN=CIT PE=1 SV=2	3631	238810	1	362.237	1083.6891	3	1083.6903	-0.0012	31.92	0.0049	IIKDLEKLL	M			1
CTRO_HUMAN	Citron Rho-interacting kinase OS=Homo sapiens OX=9606 GN=CIT PE=1 SV=2	3631	238810	1	362.237	1083.6891	3	1083.6903	-0.0012	35.43	0.0022	IIKDLEKLL	M			1
CTRO_HUMAN	Citron Rho-interacting kinase OS=Homo sapiens OX=9606 GN=CIT PE=1 SV=2	3631	238810	1	362.237	1083.6891	3	1083.6903	-0.0012	31.02	0.006	IIKDLEKLL	M			1
CTRO_HUMAN	Citron Rho-interacting kinase OS=Homo sapiens OX=9606 GN=CIT PE=1 SV=2	3631	238810	1	542.8523	1083.69	2	1083.6903	-0.0003	43.86	0.00031	IIKDLEKLL	M			1
CTRO_HUMAN	Citron Rho-interacting kinase OS=Homo sapiens OX=9606 GN=CIT PE=1 SV=2	3631	238810	1	542.8523	1083.69	2	1083.6903	-0.0003	41.55	0.00053	IIKDLEKLL	M			1
CTRO_HUMAN	Citron Rho-interacting kinase OS=Homo sapiens OX=9606 GN=CIT PE=1 SV=2	3631	238810	1	545.2507	1088.4868	2	1088.4848	0.002	47.73	0.00078	YEIDMKQY	T			1
CTRO_HUMAN	Citron Rho-interacting kinase OS=Homo sapiens OX=9606 GN=CIT PE=1 SV=2	3631	238810	1	545.2806	1088.5466	2	1088.5462	0.0005	42.45	0.0032	SLQERESQL	T			1
CTRO_HUMAN	Citron Rho-interacting kinase OS=Homo sapiens OX=9606 GN=CIT PE=1 SV=2	3631	238810	1	545.2806	1088.5466	2	1088.5462	0.0005	47.34	0.001	SLQERESQL	T			1
CTRO_HUMAN	Citron Rho-interacting kinase OS=Homo sapiens OX=9606 GN=CIT PE=1 SV=2	3631	238810	1	551.7996	1101.5847	2	1101.5852	-0.0005	56.93	9.4e-5	LMIAGEERAL	C			1
CTRO_HUMAN	Citron Rho-interacting kinase OS=Homo sapiens OX=9606 GN=CIT PE=1 SV=2	3631	238810	1	551.7996	1101.5847	2	1101.5852	-0.0005	49.15	0.00056	LMIAGEERAL	C			1
CTRO_HUMAN	Citron Rho-interacting kinase OS=Homo sapiens OX=9606 GN=CIT PE=1 SV=2	3631	238810	1	559.7979	1117.5812	2	1117.5801	0.001	48.34	0.00076	LMIAGEERAL	C	Oxidation (M)	0.0100000000.0	1
CTRO_HUMAN	Citron Rho-interacting kinase OS=Homo sapiens OX=9606 GN=CIT PE=1 SV=2	3631	238810	1	560.306	1118.5975	2	1118.5972	0.0003	52.59	0.00027	QLENIQVLY	S			1
CTRO_HUMAN	Citron Rho-interacting kinase OS=Homo sapiens OX=9606 GN=CIT PE=1 SV=2	3631	238810	1	560.306	1118.5975	2	1118.5972	0.0003	47.48	0.00086	QLENIQVLY	S			1
CTRO_HUMAN	Citron Rho-interacting kinase OS=Homo sapiens OX=9606 GN=CIT PE=1 SV=2	3631	238810	1	564.8223	1127.6301	2	1127.6299	0.0003	48.09	0.00055	RLTQGLQEAL	D			1
CTRO_HUMAN	Citron Rho-interacting kinase OS=Homo sapiens OX=9606 GN=CIT PE=1 SV=2	3631	238810	1	564.8223	1127.6301	2	1127.6299	0.0003	54.39	0.00013	RLTQGLQEAL	D			1
CTRO_HUMAN	Citron Rho-interacting kinase OS=Homo sapiens OX=9606 GN=CIT PE=1 SV=2	3631	238810	1	564.8349	1127.6552	2	1127.655	0.0002	44.88	0.00093	KIQELQEKL	E			1
CTRO_HUMAN	Citron Rho-interacting kinase OS=Homo sapiens OX=9606 GN=CIT PE=1 SV=2	3631	238810	1	376.8926	1127.6558	3	1127.655	0.0008	40.26	0.0027	KIQELQEKL	E			1
CTRO_HUMAN	Citron Rho-interacting kinase OS=Homo sapiens OX=9606 GN=CIT PE=1 SV=2	3631	238810	1	570.7801	1139.5456	2	1139.5458	-0.0003	36.31	0.0062	KTERSDLEY	Q			1
CTRO_HUMAN	Citron Rho-interacting kinase OS=Homo sapiens OX=9606 GN=CIT PE=1 SV=2	3631	238810	1	573.7674	1145.5202	2	1145.52	0.0002	61.58	5.3e-5	NQLTEDNAEL	N			1
CTRO_HUMAN	Citron Rho-interacting kinase OS=Homo sapiens OX=9606 GN=CIT PE=1 SV=2	3631	238810	1	574.755	1147.4954	2	1147.4951	0.0004	44.84	0.0017	LAQEQVSFF	E	Phospho (ST)	0.000000200.0	1
CTRO_HUMAN	Citron Rho-interacting kinase OS=Homo sapiens OX=9606 GN=CIT PE=1 SV=2	3631	238810	1	581.3267	1160.6389	2	1160.6441	-0.0052	40.76	0.0034	LGPAISSGAIYL	A			1
CTRO_HUMAN	Citron Rho-interacting kinase OS=Homo sapiens OX=9606 GN=CIT PE=1 SV=2	3631	238810	1	394.5666	1180.678	3	1180.6789	-0.0009	37.31	0.0013	RRDKSPGRPL	E			1
CTRO_HUMAN	Citron Rho-interacting kinase OS=Homo sapiens OX=9606 GN=CIT PE=1 SV=2	3631	238810	1	611.2944	1220.5742	2	1220.5747	-0.0005	76.71	1.0e-6	VMEYQPGGDLL	S			1
CTRO_HUMAN	Citron Rho-interacting kinase OS=Homo sapiens OX=9606 GN=CIT PE=1 SV=2	3631	238810	1	616.314	1230.6135	2	1230.6145	-0.0011	26.59	0.0071	APSFPDKQRW	V			1
CTRO_HUMAN	Citron Rho-interacting kinase OS=Homo sapiens OX=9606 GN=CIT PE=1 SV=2	3631	238810	1	616.3141	1230.6136	2	1230.6145	-0.001	24.82	0.0095	APSFPDKQRW	V			1
CTRO_HUMAN	Citron Rho-interacting kinase OS=Homo sapiens OX=9606 GN=CIT PE=1 SV=2	3631	238810	1	616.3143	1230.6141	2	1230.6145	-0.0004	42.96	0.0025	APSFPDKQRW	V			1
CTRO_HUMAN	Citron Rho-interacting kinase OS=Homo sapiens OX=9606 GN=CIT PE=1 SV=2	3631	238810	1	411.2123	1230.6152	3	1230.6145	0.0007	43.77	0.00025	APSFPDKQRW	V			1
CTRO_HUMAN	Citron Rho-interacting kinase OS=Homo sapiens OX=9606 GN=CIT PE=1 SV=2	3631	238810	1	411.2123	1230.6152	3	1230.6145	0.0007	48.23	3.2e-5	APSFPDKQRW	V			1
CTRO_HUMAN	Citron Rho-interacting kinase OS=Homo sapiens OX=9606 GN=CIT PE=1 SV=2	3631	238810	1	616.3155	1230.6165	2	1230.6145	0.0019	32.75	0.0061	APSFPDKQRW	V			1
CTRO_HUMAN	Citron Rho-interacting kinase OS=Homo sapiens OX=9606 GN=CIT PE=1 SV=2	3631	238810	1	421.2221	1260.6446	3	1260.6452	-0.0006	31.76	0.0074	RRDKSPGRPL	E	Phospho (ST)	0.0000200000.0	1
CTRO_HUMAN	Citron Rho-interacting kinase OS=Homo sapiens OX=9606 GN=CIT PE=1 SV=2	3631	238810	1	421.2222	1260.6447	3	1260.6452	-0.0005	31.43	0.0031	RRDKSPGRPL	E	Phospho (ST)	0.0000200000.0	1
CTRO_HUMAN	Citron Rho-interacting kinase OS=Homo sapiens OX=9606 GN=CIT PE=1 SV=2	3631	238810	1	422.5545	1264.6418	3	1264.6412	0.0006	53.12	0.00011	RSVLGDEKSQF	E			1
CTRO_HUMAN	Citron Rho-interacting kinase OS=Homo sapiens OX=9606 GN=CIT PE=1 SV=2	3631	238810	1	633.3285	1264.6424	2	1264.6412	0.0012	50.2	0.00042	RSVLGDEKSQF	E			1
CTRO_HUMAN	Citron Rho-interacting kinase OS=Homo sapiens OX=9606 GN=CIT PE=1 SV=2	3631	238810	1	633.3285	1264.6424	2	1264.6412	0.0012	31.11	0.003	RSVLGDEKSQF	E			1
CTRO_HUMAN	Citron Rho-interacting kinase OS=Homo sapiens OX=9606 GN=CIT PE=1 SV=2	3631	238810	1	657.3273	1312.6401	2	1312.6412	-0.001	47.32	0.00045	DKNDHSLAPAVF	A			1
CTRO_HUMAN	Citron Rho-interacting kinase OS=Homo sapiens OX=9606 GN=CIT PE=1 SV=2	3631	238810	1	665.8523	1329.69	2	1329.6888	0.0012	47.24	0.00066	QLSLQERESQL	T			1
CTRO_HUMAN	Citron Rho-interacting kinase OS=Homo sapiens OX=9606 GN=CIT PE=1 SV=2	3631	238810	1	666.8544	1331.6942	2	1331.6932	0.001	53.34	0.00025	KAESLSDKLNDL	E			1
CTRO_HUMAN	Citron Rho-interacting kinase OS=Homo sapiens OX=9606 GN=CIT PE=1 SV=2	3631	238810	1	448.9068	1343.6985	3	1343.6986	-0.0001	34.59	0.0042	LAPSFPDKQRW	V			1
CTRO_HUMAN	Citron Rho-interacting kinase OS=Homo sapiens OX=9606 GN=CIT PE=1 SV=2	3631	238810	1	672.8568	1343.699	2	1343.6986	0.0004	46.32	0.0014	LAPSFPDKQRW	V			1
CTRO_HUMAN	Citron Rho-interacting kinase OS=Homo sapiens OX=9606 GN=CIT PE=1 SV=2	3631	238810	1	672.857	1343.6995	2	1343.6986	0.0008	37.58	0.01	LAPSFPDKQRW	V			1
CTRO_HUMAN	Citron Rho-interacting kinase OS=Homo sapiens OX=9606 GN=CIT PE=1 SV=2	3631	238810	1	448.9072	1343.6996	3	1343.6986	0.001	47.87	0.00034	LAPSFPDKQRW	V			1
CTRO_HUMAN	Citron Rho-interacting kinase OS=Homo sapiens OX=9606 GN=CIT PE=1 SV=2	3631	238810	1	675.8346	1349.6547	2	1349.6537	0.001	75.71	1.9e-6	LVMEYQPGGDLL	S	Oxidation (M)	0.001000000000.0	1
CTRO_HUMAN	Citron Rho-interacting kinase OS=Homo sapiens OX=9606 GN=CIT PE=1 SV=2	3631	238810	1	452.6049	1354.7928	3	1354.7932	-0.0004	31.39	0.0092	KQRLLEEQAKL	Q			1
CTRO_HUMAN	Citron Rho-interacting kinase OS=Homo sapiens OX=9606 GN=CIT PE=1 SV=2	3631	238810	1	679.3571	1356.6996	2	1356.6997	-0.0001	38.44	0.0051	EAQNRKLEEQL	E			1
CTRO_HUMAN	Citron Rho-interacting kinase OS=Homo sapiens OX=9606 GN=CIT PE=1 SV=2	3631	238810	1	680.8159	1359.6172	2	1359.6154	0.0018	69.52	9.7e-6	DEASGANDEIVQL	R			1
CTRO_HUMAN	Citron Rho-interacting kinase OS=Homo sapiens OX=9606 GN=CIT PE=1 SV=2	3631	238810	1	688.8662	1375.7178	2	1375.7194	-0.0016	69.2	5.2e-6	EKAVKASTEATEL	L			1
CTRO_HUMAN	Citron Rho-interacting kinase OS=Homo sapiens OX=9606 GN=CIT PE=1 SV=2	3631	238810	1	459.5805	1375.7196	3	1375.7194	0.0001	46.56	0.0009	EKAVKASTEATEL	L			1
CTRO_HUMAN	Citron Rho-interacting kinase OS=Homo sapiens OX=9606 GN=CIT PE=1 SV=2	3631	238810	1	467.5842	1399.7308	3	1399.732	-0.0012	38.02	0.00027	TAHRDEIQRKF	D			1
CTRO_HUMAN	Citron Rho-interacting kinase OS=Homo sapiens OX=9606 GN=CIT PE=1 SV=2	3631	238810	1	467.5842	1399.7308	3	1399.732	-0.0012	27.9	0.0024	TAHRDEIQRKF	D			1
CTRO_HUMAN	Citron Rho-interacting kinase OS=Homo sapiens OX=9606 GN=CIT PE=1 SV=2	3631	238810	1	704.8024	1407.5903	2	1407.5902	0.0001	51.71	5.5e-5	TEDNAELNNQNF	Y			1
CTRO_HUMAN	Citron Rho-interacting kinase OS=Homo sapiens OX=9606 GN=CIT PE=1 SV=2	3631	238810	1	719.8395	1437.6645	2	1437.6624	0.0021	42.99	0.0024	VPTLKSDDDTSNF	D			1
CTRO_HUMAN	Citron Rho-interacting kinase OS=Homo sapiens OX=9606 GN=CIT PE=1 SV=2	3631	238810	1	724.8713	1447.7281	2	1447.7307	-0.0026	92.42	3.4e-8	KAKDQGKPEVGEY	A			1
CTRO_HUMAN	Citron Rho-interacting kinase OS=Homo sapiens OX=9606 GN=CIT PE=1 SV=2	3631	238810	1	724.8713	1447.7281	2	1447.7307	-0.0026	84.69	2.3e-7	KAKDQGKPEVGEY	A			1
CTRO_HUMAN	Citron Rho-interacting kinase OS=Homo sapiens OX=9606 GN=CIT PE=1 SV=2	3631	238810	1	486.6016	1456.7831	3	1456.7827	0.0004	32.35	0.0035	LLAPSFPDKQRW	V			1
CTRO_HUMAN	Citron Rho-interacting kinase OS=Homo sapiens OX=9606 GN=CIT PE=1 SV=2	3631	238810	1	486.6016	1456.7831	3	1456.7827	0.0004	46.96	0.00019	LLAPSFPDKQRW	V			1
CTRO_HUMAN	Citron Rho-interacting kinase OS=Homo sapiens OX=9606 GN=CIT PE=1 SV=2	3631	238810	1	486.6016	1456.7831	3	1456.7827	0.0004	35.94	0.0014	LLAPSFPDKQRW	V			1
CTRO_HUMAN	Citron Rho-interacting kinase OS=Homo sapiens OX=9606 GN=CIT PE=1 SV=2	3631	238810	1	486.6016	1456.7831	3	1456.7827	0.0004	35.97	0.0015	LLAPSFPDKQRW	V			1
CTRO_HUMAN	Citron Rho-interacting kinase OS=Homo sapiens OX=9606 GN=CIT PE=1 SV=2	3631	238810	1	486.6016	1456.7831	3	1456.7827	0.0004	48.33	0.00011	LLAPSFPDKQRW	V			1
CTRO_HUMAN	Citron Rho-interacting kinase OS=Homo sapiens OX=9606 GN=CIT PE=1 SV=2	3631	238810	1	729.3998	1456.7849	2	1456.7827	0.0023	68.76	3.3e-6	LLAPSFPDKQRW	V			1
CTRO_HUMAN	Citron Rho-interacting kinase OS=Homo sapiens OX=9606 GN=CIT PE=1 SV=2	3631	238810	1	730.3634	1458.7122	2	1458.7103	0.002	55.19	9.7e-5	NDELLEKERQW	E			1
CTRO_HUMAN	Citron Rho-interacting kinase OS=Homo sapiens OX=9606 GN=CIT PE=1 SV=2	3631	238810	1	730.3649	1458.7152	2	1458.7103	0.0049	43.87	0.0033	NDELLEKERQW	E			1
CTRO_HUMAN	Citron Rho-interacting kinase OS=Homo sapiens OX=9606 GN=CIT PE=1 SV=2	3631	238810	1	745.4101	1488.8056	2	1488.8035	0.0021	85.31	1.4e-7	EKAVKASTEATELL	Q			1
CTRO_HUMAN	Citron Rho-interacting kinase OS=Homo sapiens OX=9606 GN=CIT PE=1 SV=2	3631	238810	1	745.4101	1488.8056	2	1488.8035	0.0021	60.32	4.3e-5	EKAVKASTEATELL	Q			1
CTRO_HUMAN	Citron Rho-interacting kinase OS=Homo sapiens OX=9606 GN=CIT PE=1 SV=2	3631	238810	1	497.276	1488.8061	3	1488.8035	0.0026	38.4	0.0066	EKAVKASTEATELL	Q			1
CTRO_HUMAN	Citron Rho-interacting kinase OS=Homo sapiens OX=9606 GN=CIT PE=1 SV=2	3631	238810	1	499.5951	1495.7636	3	1495.763	0.0005	43.44	0.0032	REVSLEHEEQKL	E			1
CTRO_HUMAN	Citron Rho-interacting kinase OS=Homo sapiens OX=9606 GN=CIT PE=1 SV=2	3631	238810	1	510.2825	1527.8257	3	1527.8256	0.0001	66.13	3.6e-6	EQRIVELSEANKL	A			1
CTRO_HUMAN	Citron Rho-interacting kinase OS=Homo sapiens OX=9606 GN=CIT PE=1 SV=2	3631	238810	1	771.91	1541.8054	2	1541.8049	0.0005	46.38	0.00085	TQGLQEALDRADLL	K			1
CTRO_HUMAN	Citron Rho-interacting kinase OS=Homo sapiens OX=9606 GN=CIT PE=1 SV=2	3631	238810	1	771.91	1541.8054	2	1541.8049	0.0005	53.15	0.00025	TQGLQEALDRADLL	K			1
CTRO_HUMAN	Citron Rho-interacting kinase OS=Homo sapiens OX=9606 GN=CIT PE=1 SV=2	3631	238810	1	781.8571	1561.6996	2	1561.6995	0.0001	81.33	7.7e-7	EETTAEAEEEIQAL	T			1
CTRO_HUMAN	Citron Rho-interacting kinase OS=Homo sapiens OX=9606 GN=CIT PE=1 SV=2	3631	238810	1	783.4267	1564.8389	2	1564.8362	0.0028	51.04	5.9e-5	NNIRNSPPPFVPTL	K			1
CTRO_HUMAN	Citron Rho-interacting kinase OS=Homo sapiens OX=9606 GN=CIT PE=1 SV=2	3631	238810	1	783.4267	1564.8389	2	1564.8362	0.0028	69.1	8.4e-7	NNIRNSPPPFVPTL	K			1
CTRO_HUMAN	Citron Rho-interacting kinase OS=Homo sapiens OX=9606 GN=CIT PE=1 SV=2	3631	238810	1	540.9557	1619.8453	3	1619.846	-0.0006	51.75	5.2e-5	YLLAPSFPDKQRW	V			1
CTRO_HUMAN	Citron Rho-interacting kinase OS=Homo sapiens OX=9606 GN=CIT PE=1 SV=2	3631	238810	1	411.2209	1640.8546	4	1640.8555	-0.001	28.78	0.0091	SDKLNDLEKKHAML	E			1
CTRO_HUMAN	Citron Rho-interacting kinase OS=Homo sapiens OX=9606 GN=CIT PE=1 SV=2	3631	238810	1	547.9603	1640.8592	3	1640.8555	0.0037	42.12	0.0013	SDKLNDLEKKHAML	E			1
CTRO_HUMAN	Citron Rho-interacting kinase OS=Homo sapiens OX=9606 GN=CIT PE=1 SV=2	3631	238810	1	553.291	1656.8513	3	1656.8505	0.0008	53.95	0.00021	SDKLNDLEKKHAML	E	Oxidation (M)	0.00000000000010.0	1
CTRO_HUMAN	Citron Rho-interacting kinase OS=Homo sapiens OX=9606 GN=CIT PE=1 SV=2	3631	238810	1	566.9759	1697.9057	3	1697.906	-0.0003	65.9	1.3e-5	RLTQGLQEALDRADL	L			1
CTRO_HUMAN	Citron Rho-interacting kinase OS=Homo sapiens OX=9606 GN=CIT PE=1 SV=2	3631	238810	1	580.3049	1737.8929	3	1737.8897	0.0033	30.96	0.0077	REVSLEHEEQKLEL	K			1
CTRO_HUMAN	Citron Rho-interacting kinase OS=Homo sapiens OX=9606 GN=CIT PE=1 SV=2	3631	238810	1	588.9404	1763.7995	3	1763.7996	-0.0001	41.83	0.003	EQARMEVSQEDDKAL	Q	Oxidation (M)	0.000010000000000.0	1
CTRO_HUMAN	Citron Rho-interacting kinase OS=Homo sapiens OX=9606 GN=CIT PE=1 SV=2	3631	238810	1	891.4856	1780.9567	2	1780.9544	0.0023	25.46	0.0098	EDSSRGRLPAGAVRTPL	S			1
CTRO_HUMAN	Citron Rho-interacting kinase OS=Homo sapiens OX=9606 GN=CIT PE=1 SV=2	3631	238810	1	908.9524	1815.8903	2	1815.885	0.0053	99.4	9.9e-9	SKQLDEASGANDEIVQL	R			1
CTRO_HUMAN	Citron Rho-interacting kinase OS=Homo sapiens OX=9606 GN=CIT PE=1 SV=2	3631	238810	1	908.9524	1815.8903	2	1815.885	0.0053	113.68	3.8e-10	SKQLDEASGANDEIVQL	R			1
CTRO_HUMAN	Citron Rho-interacting kinase OS=Homo sapiens OX=9606 GN=CIT PE=1 SV=2	3631	238810	1	608.6254	1822.8544	3	1822.8553	-0.0009	43.67	0.0047	TQRNMKAQEEMISEL	R	Oxidation (M)	0.000010000000000.0	1
CTRO_HUMAN	Citron Rho-interacting kinase OS=Homo sapiens OX=9606 GN=CIT PE=1 SV=2	3631	238810	1	965.4946	1928.9746	2	1928.9691	0.0055	27.78	0.01	LSKQLDEASGANDEIVQL	R			1
CTRO_HUMAN	Citron Rho-interacting kinase OS=Homo sapiens OX=9606 GN=CIT PE=1 SV=2	3631	238810	1	965.4952	1928.9758	2	1928.9691	0.0067	85.73	7.2e-8	LSKQLDEASGANDEIVQL	R			1
CTRO_HUMAN	Citron Rho-interacting kinase OS=Homo sapiens OX=9606 GN=CIT PE=1 SV=2	3631	238810	1	965.4952	1928.9758	2	1928.9691	0.0067	86.1	1.9e-7	LSKQLDEASGANDEIVQL	R			1
CTRO_HUMAN	Citron Rho-interacting kinase OS=Homo sapiens OX=9606 GN=CIT PE=1 SV=2	3631	238810	1	486.7614	1943.0165	4	1943.0146	0.0019	62.13	8.3e-6	SHEKVKMEGTISQQTKL	I			1
CTRO_HUMAN	Citron Rho-interacting kinase OS=Homo sapiens OX=9606 GN=CIT PE=1 SV=2	3631	238810	1	490.7604	1959.0125	4	1959.0095	0.003	45.93	0.0004	SHEKVKMEGTISQQTKL	I	Oxidation (M)	0.00000010000000000.0	1
CTRO_HUMAN	Citron Rho-interacting kinase OS=Homo sapiens OX=9606 GN=CIT PE=1 SV=2	3631	238810	1	663.3694	1987.0863	3	1987.0837	0.0026	21.26	0.01	QEKLEKAVKASTEATELL	Q			1
CTRO_HUMAN	Citron Rho-interacting kinase OS=Homo sapiens OX=9606 GN=CIT PE=1 SV=2	3631	238810	1	1007.4188	2012.823	2	2012.8235	-0.0005	63.43	3.4e-6	KSDDDTSNFDEPEKNSW	V			1
CTRO_HUMAN	Citron Rho-interacting kinase OS=Homo sapiens OX=9606 GN=CIT PE=1 SV=2	3631	238810	1	674.9893	2021.9459	3	2021.9442	0.0017	29.95	0.0017	IYDNEAREAGQRPVEEF	E			1
CTRO_HUMAN	Citron Rho-interacting kinase OS=Homo sapiens OX=9606 GN=CIT PE=1 SV=2	3631	238810	1	1047.0266	2092.0386	2	2092.0324	0.0062	50.4	6.0e-5	YLSKQLDEASGANDEIVQL	R			1
CTRO_HUMAN	Citron Rho-interacting kinase OS=Homo sapiens OX=9606 GN=CIT PE=1 SV=2	3631	238810	1	543.2937	2169.1457	4	2169.1463	-0.0006	29.65	0.0037	KAESLSDKLNDLEKKHAML	E			1
CTRO_HUMAN	Citron Rho-interacting kinase OS=Homo sapiens OX=9606 GN=CIT PE=1 SV=2	3631	238810	1	724.0572	2169.1497	3	2169.1463	0.0034	61.81	3.7e-6	KAESLSDKLNDLEKKHAML	E			1
CTRO_HUMAN	Citron Rho-interacting kinase OS=Homo sapiens OX=9606 GN=CIT PE=1 SV=2	3631	238810	1	547.2925	2185.1407	4	2185.1412	-0.0005	55.58	2.5e-5	KAESLSDKLNDLEKKHAML	E	Oxidation (M)	0.0000000000000000010.0	1
CTRO_HUMAN	Citron Rho-interacting kinase OS=Homo sapiens OX=9606 GN=CIT PE=1 SV=2	3631	238810	1	598.049	2388.1669	4	2388.1656	0.0014	61.12	6.1e-6	RQAKTELEETTAEAEEEIQAL	T			1
CTRO_HUMAN	Citron Rho-interacting kinase OS=Homo sapiens OX=9606 GN=CIT PE=1 SV=2	3631	238810	1	797.0632	2388.1678	3	2388.1656	0.0022	86.65	3.2e-8	RQAKTELEETTAEAEEEIQAL	T			1
CTRO_HUMAN	Citron Rho-interacting kinase OS=Homo sapiens OX=9606 GN=CIT PE=1 SV=2	3631	238810	1	797.0632	2388.1678	3	2388.1656	0.0022	108.77	1.2e-9	RQAKTELEETTAEAEEEIQAL	T			1
CTRO_HUMAN	Citron Rho-interacting kinase OS=Homo sapiens OX=9606 GN=CIT PE=1 SV=2	3631	238810	1	797.0632	2388.1678	3	2388.1656	0.0022	53.03	5.1e-5	RQAKTELEETTAEAEEEIQAL	T			1
CTRO_HUMAN	Citron Rho-interacting kinase OS=Homo sapiens OX=9606 GN=CIT PE=1 SV=2	3631	238810	1	808.7011	2423.0816	3	2423.0765	0.0051	49.63	4.8e-5	VPTLKSDDDTSNFDEPEKNSW	V			1
CTRO_HUMAN	Citron Rho-interacting kinase OS=Homo sapiens OX=9606 GN=CIT PE=1 SV=2	3631	238810	1	608.8276	2431.2811	4	2431.2781	0.0031	60.62	4.1e-6	SHEKVKMEGTISQQTKLIDFL	Q			1
CTRO_HUMAN	Citron Rho-interacting kinase OS=Homo sapiens OX=9606 GN=CIT PE=1 SV=2	3631	238810	1	829.4645	2485.3716	3	2485.3639	0.0078	25.67	0.0042	KIQELQEKLEKAVKASTEATEL	L			1
CTRO_HUMAN	Citron Rho-interacting kinase OS=Homo sapiens OX=9606 GN=CIT PE=1 SV=2	3631	238810	1	859.088	2574.2421	3	2574.235	0.007	56.74	3.1e-5	NNIRNSPPPFVPTLKSDDDTSNF	D			1
CTRO_HUMAN	Citron Rho-interacting kinase OS=Homo sapiens OX=9606 GN=CIT PE=1 SV=2	3631	238810	1	650.619	2598.4469	4	2598.4479	-0.001	38.02	0.00042	KIQELQEKLEKAVKASTEATELL	Q			1
CTRO_HUMAN	Citron Rho-interacting kinase OS=Homo sapiens OX=9606 GN=CIT PE=1 SV=2	3631	238810	1	949.4699	2845.388	3	2845.3828	0.0052	66.47	1.4e-5	ESQLRQAKTELEETTAEAEEEIQAL	T			1
CTRO_HUMAN	Citron Rho-interacting kinase OS=Homo sapiens OX=9606 GN=CIT PE=1 SV=2	3631	238810	1	949.4699	2845.388	3	2845.3828	0.0052	62.08	9.0e-6	ESQLRQAKTELEETTAEAEEEIQAL	T			1
CTRO_HUMAN	Citron Rho-interacting kinase OS=Homo sapiens OX=9606 GN=CIT PE=1 SV=2	3631	238810	1	882.7036	3526.7852	4	3526.775	0.0102	40.44	0.00022	QAARAALESQLRQAKTELEETTAEAEEEIQAL	T			1
CTRO_HUMAN	Citron Rho-interacting kinase OS=Homo sapiens OX=9606 GN=CIT PE=1 SV=2	3631	238810	1	890.9221	3559.6593	4	3559.6492	0.0102	64.24	3.7e-6	NNIRNSPPPFVPTLKSDDDTSNFDEPEKNSW	V			1
CTRO_HUMAN	Citron Rho-interacting kinase OS=Homo sapiens OX=9606 GN=CIT PE=1 SV=2	3631	238810	1	890.9296	3559.6894	4	3559.6492	0.0402	43.56	0.00042	NNIRNSPPPFVPTLKSDDDTSNFDEPEKNSW	V			1
