# Supplementary material for: PTMselect: optimization of protein modifications discovery by mass spectrometry
Source: Sci Rep. 2019 Mar 12;9:4181. doi: 10.1038/s41598-019-40873-3 (PMC6414543; doi:10.1038/s41598-019-40873-3)
Supplement: Supplementary file 3 — Dataset 1 [file 41598_2019_40873_MOESM3_ESM.zip › supplemental_files/MS_CTRO_data/phosphopeptides-CTRO.xls]

## Sheet: comparison
Peptides sequences	Peptides phosphorylated in references	Phosphosites Plus	CTRO_Trypsin	CTRO_Chymotrypsin	CTRO_Lys-C	CTRO_V8-DE	CTRO_V8-E	Sum
QQIAMSAIVRSPEHQPSAMSLLAPPSSR	Jungas et al, 2016 J Cell Biol. 2016 Aug 29;214(5):555-69. doi: 10.1083/jcb.201602057. Epub 2016 Aug 22.	yes	1	0	0	0	0	1
LRRDKSPGRPLE	Franz-Wachtel M, et al. (2012) Global detection of protein kinase D-dependent phosphorylation events in nocodazole-treated human cells. Mol Cell Proteomics 11, 160-70 + Kettenbach AN, et al. (2011) Quantitative phosphoproteomics identifies substrates and functional modules of aurora and polo-like kinase activities in mitotic cells. Sci Signal 4, rs5	yes	0	0	0	1	0	1
RRDKSPGRPL	Franz-Wachtel + Kettenbach AN, et al. (2011) Quantitative phosphoproteomics identifies substrates and functional modules of aurora and polo-like kinase activities in mitotic cells. Sci Signal 4, rs5	yes	0	1	0	0	0	1
ALLAQEQVSFFEEER	Jungas	yes	1	0	0	0	0	1
SPEHQPSAMSLLAPPSSR	Jungas	yes	1	0	0	0	0	1
HQPSAMSLLAPPSSRRKE	Jungas	yes	0	0	0	1	0	1
QRWVTALESVVAGGRVSREK		no	0	0	1	0	0	1
VASSPAPPEGPSHPR	Jungas	yes	1	0	0	0	0	1
ATDHPHPSTPATARQQIAMSAIVRSPEHQPSAMSLLAPPSSRRK		no	0	0	1	0	0	1
LEGDDRLDMNCTLPFSDQVVLVGTEEGLYALNVLK	Jungas	yes	1	0	0	0	0	1
LAQEQVSFF	Jungas	yes	0	1	0	0	0	1
LAANSSLFTQRNMKAQEEMISELRQQK		no	0	0	1	0	0	1
HQPSAMSLLAPPSSRRKESSTPEE		no	0	0	0	1	0	1
RVSEVEAVLSQK	Jungas	yes	1	0	0	0	0	1
AAHRKATDHPHPSTPATARQQIAMSAIVRSPEHQPSAMSLLAPPSSRRKE		no	0	0	0	0	1	1
								15

## Sheet: Rapport sur la compatibilité
	Rapport sur la compatibilité concernant phosphopeptides_par_Enz connu biblio.xls
	Exécuté le 16/01/2019 11:47
	Les fonctionnalités répertoriées ne seront pas disponibles si vous ouvrez le classeur dans une version antérieure d’Microsoft Excel ou si vous l’enregistrez dans un format de fichier antérieur.
	Perte mineure de fidélité			Nb d'occurrences	Version
	Certaines cellules ou certains styles de ce classeur contiennent une mise en forme qui n'est pas prise en charge par le format de fichier sélectionné. Ces formats seront convertis au format le plus proche disponible.			2	Excel 97-2003
