# Supplementary material for: PTMselect: optimization of protein modifications discovery by mass spectrometry
Source: Sci Rep. 2019 Mar 12;9:4181. doi: 10.1038/s41598-019-40873-3 (PMC6414543; doi:10.1038/s41598-019-40873-3)
Supplement: Supplementary file 3 — Dataset 1 [file 41598_2019_40873_MOESM3_ESM.zip › supplemental_files/MS_CTRO_data/CTRO_V8DE.tsv]

prot_acc	prot_desc	prot_score	prot_mass	pep_rank	pep_exp_mz	pep_exp_mr	pep_exp_z	pep_calc_mr	pep_delta	pep_score	pep_expect	pep_seq	pep_res_after	pep_var_mod	pep_var_mod_pos	pep_isbold
CTRO_HUMAN	Citron Rho-interacting kinase OS=Homo sapiens OX=9606 GN=CIT PE=1 SV=2	10008	233339	1	373.7064	745.3982	2	745.397	0.0012	43.42	0.0011	TQAGKLE	A			1
CTRO_HUMAN	Citron Rho-interacting kinase OS=Homo sapiens OX=9606 GN=CIT PE=1 SV=2	10008	233339	1	387.7386	773.4626	2	773.4647	-0.0021	39.34	0.0013	KGKILSE	Q			1
CTRO_HUMAN	Citron Rho-interacting kinase OS=Homo sapiens OX=9606 GN=CIT PE=1 SV=2	10008	233339	1	388.2015	774.3885	2	774.3871	0.0014	39.34	0.0045	SRLAAEE	F			1
CTRO_HUMAN	Citron Rho-interacting kinase OS=Homo sapiens OX=9606 GN=CIT PE=1 SV=2	10008	233339	1	388.2138	774.413	2	774.4123	0.0006	33.88	0.01	VELKASE	T			1
CTRO_HUMAN	Citron Rho-interacting kinase OS=Homo sapiens OX=9606 GN=CIT PE=1 SV=2	10008	233339	1	402.1927	802.3708	2	802.3708	-0.0	42.42	0.0016	LEALNDE	L			1
CTRO_HUMAN	Citron Rho-interacting kinase OS=Homo sapiens OX=9606 GN=CIT PE=1 SV=2	10008	233339	1	417.2402	832.4658	2	832.4654	0.0004	39.02	0.0021	KAVKASTE	A			1
CTRO_HUMAN	Citron Rho-interacting kinase OS=Homo sapiens OX=9606 GN=CIT PE=1 SV=2	10008	233339	1	422.7486	843.4826	2	843.4814	0.0012	38.49	0.0043	IVQLRSE	V			1
CTRO_HUMAN	Citron Rho-interacting kinase OS=Homo sapiens OX=9606 GN=CIT PE=1 SV=2	10008	233339	1	423.7382	845.4618	2	845.4607	0.0011	42.75	0.0024	TQRSLLE	Q			1
CTRO_HUMAN	Citron Rho-interacting kinase OS=Homo sapiens OX=9606 GN=CIT PE=1 SV=2	10008	233339	1	423.7382	845.4618	2	845.4607	0.0011	49.94	0.00046	TQRSLLE	Q			1
CTRO_HUMAN	Citron Rho-interacting kinase OS=Homo sapiens OX=9606 GN=CIT PE=1 SV=2	10008	233339	1	428.739	855.4634	2	855.4636	-0.0002	32.19	0.0058	KKHAMLE	M			1
CTRO_HUMAN	Citron Rho-interacting kinase OS=Homo sapiens OX=9606 GN=CIT PE=1 SV=2	10008	233339	1	433.6978	865.381	2	865.3817	-0.0008	46.96	0.001	YQAQVEE	M			1
CTRO_HUMAN	Citron Rho-interacting kinase OS=Homo sapiens OX=9606 GN=CIT PE=1 SV=2	10008	233339	1	436.7359	871.4573	2	871.4585	-0.0012	33.74	0.0098	KKHAMLE	M	Oxidation (M)	0.0000100.0	1
CTRO_HUMAN	Citron Rho-interacting kinase OS=Homo sapiens OX=9606 GN=CIT PE=1 SV=2	10008	233339	1	436.7361	871.4576	2	871.4585	-0.001	38.6	0.0028	KKHAMLE	M	Oxidation (M)	0.0000100.0	1
CTRO_HUMAN	Citron Rho-interacting kinase OS=Homo sapiens OX=9606 GN=CIT PE=1 SV=2	10008	233339	1	437.7572	873.4999	2	873.4993	0.0006	63.86	1.4e-5	KLLMIAGE	E			1
CTRO_HUMAN	Citron Rho-interacting kinase OS=Homo sapiens OX=9606 GN=CIT PE=1 SV=2	10008	233339	1	443.2246	884.4346	2	884.4352	-0.0006	47.47	0.00049	AGQRPVEE	F			1
CTRO_HUMAN	Citron Rho-interacting kinase OS=Homo sapiens OX=9606 GN=CIT PE=1 SV=2	10008	233339	1	443.2246	884.4347	2	884.4352	-0.0005	40.58	0.0024	AGQRPVEE	F			1
CTRO_HUMAN	Citron Rho-interacting kinase OS=Homo sapiens OX=9606 GN=CIT PE=1 SV=2	10008	233339	1	443.2249	884.4353	2	884.4352	0.0001	44.55	0.00093	AGQRPVEE	F			1
CTRO_HUMAN	Citron Rho-interacting kinase OS=Homo sapiens OX=9606 GN=CIT PE=1 SV=2	10008	233339	1	443.7537	885.4929	2	885.492	0.001	37.07	0.0041	QQLKIQE	L			1
CTRO_HUMAN	Citron Rho-interacting kinase OS=Homo sapiens OX=9606 GN=CIT PE=1 SV=2	10008	233339	1	443.7537	885.4929	2	885.492	0.001	34.71	0.007	QQLKIQE	L			1
CTRO_HUMAN	Citron Rho-interacting kinase OS=Homo sapiens OX=9606 GN=CIT PE=1 SV=2	10008	233339	1	444.2696	886.5247	2	886.5236	0.0011	33.81	0.0075	LKRQLTE	L			1
CTRO_HUMAN	Citron Rho-interacting kinase OS=Homo sapiens OX=9606 GN=CIT PE=1 SV=2	10008	233339	1	444.7489	887.4833	2	887.4825	0.0008	40.84	0.0039	QSRKLQE	I			1
CTRO_HUMAN	Citron Rho-interacting kinase OS=Homo sapiens OX=9606 GN=CIT PE=1 SV=2	10008	233339	1	456.7245	911.4345	2	911.4348	-0.0003	37.9	0.0069	HEEQKLE	L			1
CTRO_HUMAN	Citron Rho-interacting kinase OS=Homo sapiens OX=9606 GN=CIT PE=1 SV=2	10008	233339	1	479.7878	957.561	2	957.5607	0.0003	44.2	0.00087	ALQKTRIE	L			1
CTRO_HUMAN	Citron Rho-interacting kinase OS=Homo sapiens OX=9606 GN=CIT PE=1 SV=2	10008	233339	1	480.7348	959.4551	2	959.456	-0.0009	38.55	0.008	QLNQLTED	N			1
CTRO_HUMAN	Citron Rho-interacting kinase OS=Homo sapiens OX=9606 GN=CIT PE=1 SV=2	10008	233339	1	481.264	960.5135	2	960.5141	-0.0006	34.66	0.0071	RSPGRLFE	D			1
CTRO_HUMAN	Citron Rho-interacting kinase OS=Homo sapiens OX=9606 GN=CIT PE=1 SV=2	10008	233339	1	487.7431	973.4717	2	973.4716	0.0	42.86	0.0028	EQLNQLTE	D			1
CTRO_HUMAN	Citron Rho-interacting kinase OS=Homo sapiens OX=9606 GN=CIT PE=1 SV=2	10008	233339	1	491.7509	981.4873	2	981.4879	-0.0006	41.19	0.0012	AQVSAQHLE	V			1
CTRO_HUMAN	Citron Rho-interacting kinase OS=Homo sapiens OX=9606 GN=CIT PE=1 SV=2	10008	233339	1	491.7509	981.4873	2	981.4879	-0.0006	36.22	0.0047	AQVSAQHLE	V			1
CTRO_HUMAN	Citron Rho-interacting kinase OS=Homo sapiens OX=9606 GN=CIT PE=1 SV=2	10008	233339	1	501.7766	1001.5386	2	1001.5393	-0.0007	44.14	0.0019	VEAVLSQKE	V			1
CTRO_HUMAN	Citron Rho-interacting kinase OS=Homo sapiens OX=9606 GN=CIT PE=1 SV=2	10008	233339	1	501.7766	1001.5387	2	1001.5393	-0.0006	41.16	0.004	AVLSQKEVE	L			1
CTRO_HUMAN	Citron Rho-interacting kinase OS=Homo sapiens OX=9606 GN=CIT PE=1 SV=2	10008	233339	1	501.7766	1001.5387	2	1001.5393	-0.0006	53.66	0.00023	VEAVLSQKE	V			1
CTRO_HUMAN	Citron Rho-interacting kinase OS=Homo sapiens OX=9606 GN=CIT PE=1 SV=2	10008	233339	1	502.2776	1002.5406	2	1002.5419	-0.0014	44.56	0.0016	KLLMIAGEE	R			1
CTRO_HUMAN	Citron Rho-interacting kinase OS=Homo sapiens OX=9606 GN=CIT PE=1 SV=2	10008	233339	1	502.2776	1002.5406	2	1002.5419	-0.0014	52.34	0.00027	KLLMIAGEE	R			1
CTRO_HUMAN	Citron Rho-interacting kinase OS=Homo sapiens OX=9606 GN=CIT PE=1 SV=2	10008	233339	1	503.2548	1004.495	2	1004.4961	-0.001	46.53	0.0012	LQRMLDTE	K			1
CTRO_HUMAN	Citron Rho-interacting kinase OS=Homo sapiens OX=9606 GN=CIT PE=1 SV=2	10008	233339	1	503.2548	1004.495	2	1004.4961	-0.001	46.83	0.0011	LQRMLDTE	K			1
CTRO_HUMAN	Citron Rho-interacting kinase OS=Homo sapiens OX=9606 GN=CIT PE=1 SV=2	10008	233339	1	503.2548	1004.4951	2	1004.4961	-0.001	51.7	0.00037	LQRMLDTE	K			1
CTRO_HUMAN	Citron Rho-interacting kinase OS=Homo sapiens OX=9606 GN=CIT PE=1 SV=2	10008	233339	1	510.2747	1018.5349	2	1018.5368	-0.0019	51.97	0.00025	KLLMIAGEE	R	Oxidation (M)	0.000100000.0	1
CTRO_HUMAN	Citron Rho-interacting kinase OS=Homo sapiens OX=9606 GN=CIT PE=1 SV=2	10008	233339	1	510.2749	1018.5353	2	1018.5368	-0.0016	56.39	9.2e-5	KLLMIAGEE	R	Oxidation (M)	0.000100000.0	1
CTRO_HUMAN	Citron Rho-interacting kinase OS=Homo sapiens OX=9606 GN=CIT PE=1 SV=2	10008	233339	1	511.2475	1020.4805	2	1020.4732	0.0073	37.13	0.0032	QKAMINAMD	S			1
CTRO_HUMAN	Citron Rho-interacting kinase OS=Homo sapiens OX=9606 GN=CIT PE=1 SV=2	10008	233339	1	511.2488	1020.4831	2	1020.491	-0.0079	40.92	0.0049	LQRMLDTE	K	Oxidation (M)	0.00010000.0	1
CTRO_HUMAN	Citron Rho-interacting kinase OS=Homo sapiens OX=9606 GN=CIT PE=1 SV=2	10008	233339	1	511.2516	1020.4887	2	1020.491	-0.0023	50.75	0.00048	LQRMLDTE	K	Oxidation (M)	0.00010000.0	1
CTRO_HUMAN	Citron Rho-interacting kinase OS=Homo sapiens OX=9606 GN=CIT PE=1 SV=2	10008	233339	1	511.2516	1020.4887	2	1020.491	-0.0023	44.74	0.0019	LQRMLDTE	K	Oxidation (M)	0.00010000.0	1
CTRO_HUMAN	Citron Rho-interacting kinase OS=Homo sapiens OX=9606 GN=CIT PE=1 SV=2	10008	233339	1	513.763	1025.5115	2	1025.5142	-0.0027	50.56	0.00036	VSIHGAVGASE	L			1
CTRO_HUMAN	Citron Rho-interacting kinase OS=Homo sapiens OX=9606 GN=CIT PE=1 SV=2	10008	233339	1	514.8088	1027.603	2	1027.6026	0.0004	32.03	0.0098	LKQRLLEE	Q			1
CTRO_HUMAN	Citron Rho-interacting kinase OS=Homo sapiens OX=9606 GN=CIT PE=1 SV=2	10008	233339	1	516.7587	1031.5028	2	1031.5036	-0.0008	56.81	0.00011	AWRSVLGDE	K			1
CTRO_HUMAN	Citron Rho-interacting kinase OS=Homo sapiens OX=9606 GN=CIT PE=1 SV=2	10008	233339	1	516.761	1031.5075	2	1031.5036	0.0039	43.05	0.0028	AWRSVLGDE	K			1
CTRO_HUMAN	Citron Rho-interacting kinase OS=Homo sapiens OX=9606 GN=CIT PE=1 SV=2	10008	233339	1	516.761	1031.5075	2	1031.5036	0.0039	51.81	0.00037	AWRSVLGDE	K			1
CTRO_HUMAN	Citron Rho-interacting kinase OS=Homo sapiens OX=9606 GN=CIT PE=1 SV=2	10008	233339	1	519.2403	1036.4661	2	1036.4681	-0.0021	56.49	0.00013	QKAMINAMD	S	Oxidation (M)	0.000000010.0	1
CTRO_HUMAN	Citron Rho-interacting kinase OS=Homo sapiens OX=9606 GN=CIT PE=1 SV=2	10008	233339	1	527.2365	1052.4585	2	1052.463	-0.0045	32.93	0.0048	QKAMINAMD	S	2 Oxidation (M)	0.000100010.0	1
CTRO_HUMAN	Citron Rho-interacting kinase OS=Homo sapiens OX=9606 GN=CIT PE=1 SV=2	10008	233339	1	527.2588	1052.503	2	1052.5026	0.0004	60.85	4.5e-5	QDLATYITE	C			1
CTRO_HUMAN	Citron Rho-interacting kinase OS=Homo sapiens OX=9606 GN=CIT PE=1 SV=2	10008	233339	1	527.2588	1052.503	2	1052.5026	0.0004	49.25	0.00066	QDLATYITE	C			1
CTRO_HUMAN	Citron Rho-interacting kinase OS=Homo sapiens OX=9606 GN=CIT PE=1 SV=2	10008	233339	1	530.7903	1059.566	2	1059.5672	-0.0012	48.39	0.00065	SQLRQAKTE	L			1
CTRO_HUMAN	Citron Rho-interacting kinase OS=Homo sapiens OX=9606 GN=CIT PE=1 SV=2	10008	233339	1	530.7903	1059.566	2	1059.5672	-0.0012	47.09	0.00088	SQLRQAKTE	L			1
CTRO_HUMAN	Citron Rho-interacting kinase OS=Homo sapiens OX=9606 GN=CIT PE=1 SV=2	10008	233339	1	540.2784	1078.5423	2	1078.5441	-0.0017	39.47	0.0029	CSSLKRSLE	Q			1
CTRO_HUMAN	Citron Rho-interacting kinase OS=Homo sapiens OX=9606 GN=CIT PE=1 SV=2	10008	233339	1	543.8655	1085.7164	2	1085.7172	-0.0008	67.58	1.7e-7	KKLLIKSKE	L			1
CTRO_HUMAN	Citron Rho-interacting kinase OS=Homo sapiens OX=9606 GN=CIT PE=1 SV=2	10008	233339	1	362.9138	1085.7194	3	1085.7172	0.0023	21.72	0.0067	KKLLIKSKE	L			1
CTRO_HUMAN	Citron Rho-interacting kinase OS=Homo sapiens OX=9606 GN=CIT PE=1 SV=2	10008	233339	1	362.9138	1085.7194	3	1085.7172	0.0023	33.65	0.00043	KKLLIKSKE	L			1
CTRO_HUMAN	Citron Rho-interacting kinase OS=Homo sapiens OX=9606 GN=CIT PE=1 SV=2	10008	233339	1	362.9138	1085.7194	3	1085.7172	0.0023	26.56	0.0022	KKLLIKSKE	L			1
CTRO_HUMAN	Citron Rho-interacting kinase OS=Homo sapiens OX=9606 GN=CIT PE=1 SV=2	10008	233339	1	362.9138	1085.7194	3	1085.7172	0.0023	37.78	0.00017	KKLLIKSKE	L			1
CTRO_HUMAN	Citron Rho-interacting kinase OS=Homo sapiens OX=9606 GN=CIT PE=1 SV=2	10008	233339	1	362.9138	1085.7194	3	1085.7172	0.0023	34.72	0.00034	KKLLIKSKE	L			1
CTRO_HUMAN	Citron Rho-interacting kinase OS=Homo sapiens OX=9606 GN=CIT PE=1 SV=2	10008	233339	1	544.3078	1086.601	2	1086.6033	-0.0023	52.71	0.00019	EALQKTRIE	L			1
CTRO_HUMAN	Citron Rho-interacting kinase OS=Homo sapiens OX=9606 GN=CIT PE=1 SV=2	10008	233339	1	545.2702	1088.5258	2	1088.5284	-0.0027	40.56	0.002	QAKLQQQMD	L			1
CTRO_HUMAN	Citron Rho-interacting kinase OS=Homo sapiens OX=9606 GN=CIT PE=1 SV=2	10008	233339	1	545.2796	1088.5446	2	1088.5462	-0.0015	50.46	0.00048	TQRSLLEQD	L			1
CTRO_HUMAN	Citron Rho-interacting kinase OS=Homo sapiens OX=9606 GN=CIT PE=1 SV=2	10008	233339	1	549.8012	1097.5879	2	1097.5903	-0.0024	34.88	0.0071	LEKKHAMLE	M			1
CTRO_HUMAN	Citron Rho-interacting kinase OS=Homo sapiens OX=9606 GN=CIT PE=1 SV=2	10008	233339	1	551.7803	1101.546	2	1101.5455	0.0006	42.53	0.00074	NIQVLYSHE	K			1
CTRO_HUMAN	Citron Rho-interacting kinase OS=Homo sapiens OX=9606 GN=CIT PE=1 SV=2	10008	233339	1	551.7803	1101.546	2	1101.5455	0.0006	44.71	0.00053	NIQVLYSHE	K			1
CTRO_HUMAN	Citron Rho-interacting kinase OS=Homo sapiens OX=9606 GN=CIT PE=1 SV=2	10008	233339	1	552.2717	1102.5288	2	1101.5455	0.9834	47.18	0.00014	NIQVLYSHE	K			1
CTRO_HUMAN	Citron Rho-interacting kinase OS=Homo sapiens OX=9606 GN=CIT PE=1 SV=2	10008	233339	1	553.2676	1104.5207	2	1104.5233	-0.0027	34.49	0.0025	QAKLQQQMD	L	Oxidation (M)	0.000000010.0	1
CTRO_HUMAN	Citron Rho-interacting kinase OS=Homo sapiens OX=9606 GN=CIT PE=1 SV=2	10008	233339	1	553.2677	1104.5209	2	1104.5233	-0.0025	49.46	0.0003	QAKLQQQMD	L	Oxidation (M)	0.000000010.0	1
CTRO_HUMAN	Citron Rho-interacting kinase OS=Homo sapiens OX=9606 GN=CIT PE=1 SV=2	10008	233339	1	555.7478	1109.4811	2	1109.4852	-0.0041	46.01	0.0014	EYLLCFHE	F			1
CTRO_HUMAN	Citron Rho-interacting kinase OS=Homo sapiens OX=9606 GN=CIT PE=1 SV=2	10008	233339	1	556.3096	1110.6046	2	1110.6033	0.0013	28.74	0.0022	AHEKGKILSE	Q			1
CTRO_HUMAN	Citron Rho-interacting kinase OS=Homo sapiens OX=9606 GN=CIT PE=1 SV=2	10008	233339	1	558.3045	1114.5944	2	1114.5982	-0.0038	48.17	0.00056	LQLSLQERE	S			1
CTRO_HUMAN	Citron Rho-interacting kinase OS=Homo sapiens OX=9606 GN=CIT PE=1 SV=2	10008	233339	1	558.3053	1114.596	2	1114.5982	-0.0022	56.25	9.2e-5	LQLSLQERE	S			1
CTRO_HUMAN	Citron Rho-interacting kinase OS=Homo sapiens OX=9606 GN=CIT PE=1 SV=2	10008	233339	1	558.3053	1114.596	2	1114.5982	-0.0022	57.47	7.0e-5	LQLSLQERE	S			1
CTRO_HUMAN	Citron Rho-interacting kinase OS=Homo sapiens OX=9606 GN=CIT PE=1 SV=2	10008	233339	1	372.8761	1115.6066	3	1115.6047	0.0019	29.6	0.0059	SVVAGGRVSRE	K			1
CTRO_HUMAN	Citron Rho-interacting kinase OS=Homo sapiens OX=9606 GN=CIT PE=1 SV=2	10008	233339	1	372.8761	1115.6066	3	1115.6047	0.0019	34.85	0.004	SVVAGGRVSRE	K			1
CTRO_HUMAN	Citron Rho-interacting kinase OS=Homo sapiens OX=9606 GN=CIT PE=1 SV=2	10008	233339	1	560.8208	1119.627	2	1119.6288	-0.0018	52.62	8.9e-5	LLSLLNRYE	D			1
CTRO_HUMAN	Citron Rho-interacting kinase OS=Homo sapiens OX=9606 GN=CIT PE=1 SV=2	10008	233339	1	560.8226	1119.6306	2	1119.6288	0.0019	50.95	0.00022	LLSLLNRYE	D			1
CTRO_HUMAN	Citron Rho-interacting kinase OS=Homo sapiens OX=9606 GN=CIT PE=1 SV=2	10008	233339	1	563.8445	1125.6745	2	1125.6757	-0.0012	64.7	1.8e-6	ILALQQALKE	Q			1
CTRO_HUMAN	Citron Rho-interacting kinase OS=Homo sapiens OX=9606 GN=CIT PE=1 SV=2	10008	233339	1	563.8448	1125.6751	2	1125.6757	-0.0007	43.26	0.00024	ILALQQALKE	Q			1
CTRO_HUMAN	Citron Rho-interacting kinase OS=Homo sapiens OX=9606 GN=CIT PE=1 SV=2	10008	233339	1	563.8453	1125.676	2	1125.6757	0.0002	55.5	1.5e-5	ILALQQALKE	Q			1
CTRO_HUMAN	Citron Rho-interacting kinase OS=Homo sapiens OX=9606 GN=CIT PE=1 SV=2	10008	233339	1	563.8453	1125.676	2	1125.6757	0.0002	57.22	1.0e-5	ILALQQALKE	Q			1
CTRO_HUMAN	Citron Rho-interacting kinase OS=Homo sapiens OX=9606 GN=CIT PE=1 SV=2	10008	233339	1	563.8455	1125.6764	2	1125.6757	0.0006	41.04	0.00042	ILALQQALKE	Q			1
CTRO_HUMAN	Citron Rho-interacting kinase OS=Homo sapiens OX=9606 GN=CIT PE=1 SV=2	10008	233339	1	376.2339	1125.6799	3	1125.6757	0.0042	59.96	5.5e-6	ILALQQALKE	Q			1
CTRO_HUMAN	Citron Rho-interacting kinase OS=Homo sapiens OX=9606 GN=CIT PE=1 SV=2	10008	233339	1	376.2339	1125.6799	3	1125.6757	0.0042	47.67	9.3e-5	ILALQQALKE	Q			1
CTRO_HUMAN	Citron Rho-interacting kinase OS=Homo sapiens OX=9606 GN=CIT PE=1 SV=2	10008	233339	1	376.2339	1125.6799	3	1125.6757	0.0042	56.37	1.3e-5	ILALQQALKE	Q			1
CTRO_HUMAN	Citron Rho-interacting kinase OS=Homo sapiens OX=9606 GN=CIT PE=1 SV=2	10008	233339	1	565.8191	1129.6236	2	1129.6244	-0.0008	39.34	0.0045	KQRWVTALE	S			1
CTRO_HUMAN	Citron Rho-interacting kinase OS=Homo sapiens OX=9606 GN=CIT PE=1 SV=2	10008	233339	1	567.2876	1132.5606	2	1132.5612	-0.0006	41.11	0.004	SLSDKLNDLE	K			1
CTRO_HUMAN	Citron Rho-interacting kinase OS=Homo sapiens OX=9606 GN=CIT PE=1 SV=2	10008	233339	1	567.2876	1132.5606	2	1132.5612	-0.0006	38.93	0.0065	SLSDKLNDLE	K			1
CTRO_HUMAN	Citron Rho-interacting kinase OS=Homo sapiens OX=9606 GN=CIT PE=1 SV=2	10008	233339	1	567.779	1133.5434	2	1132.5612	0.9822	46.76	0.0013	SLSDKLNDLE	K			1
CTRO_HUMAN	Citron Rho-interacting kinase OS=Homo sapiens OX=9606 GN=CIT PE=1 SV=2	10008	233339	1	567.8031	1133.5916	2	1133.5928	-0.0012	61.55	2.8e-5	KAVKASTEATE	L			1
CTRO_HUMAN	Citron Rho-interacting kinase OS=Homo sapiens OX=9606 GN=CIT PE=1 SV=2	10008	233339	1	569.2929	1136.5712	2	1136.5713	-0.0001	50.37	0.00044	GSKVLIYDNE	A			1
CTRO_HUMAN	Citron Rho-interacting kinase OS=Homo sapiens OX=9606 GN=CIT PE=1 SV=2	10008	233339	1	569.2929	1136.5712	2	1136.5713	-0.0001	51.05	0.00038	GSKVLIYDNE	A			1
CTRO_HUMAN	Citron Rho-interacting kinase OS=Homo sapiens OX=9606 GN=CIT PE=1 SV=2	10008	233339	1	576.7805	1151.5464	2	1151.5458	0.0006	42.04	0.0036	RSDLEYQLE	N			1
CTRO_HUMAN	Citron Rho-interacting kinase OS=Homo sapiens OX=9606 GN=CIT PE=1 SV=2	10008	233339	1	577.3005	1152.5865	2	1152.5887	-0.0022	69.91	4.4e-6	IQALTAHRDE	I			1
CTRO_HUMAN	Citron Rho-interacting kinase OS=Homo sapiens OX=9606 GN=CIT PE=1 SV=2	10008	233339	1	385.2049	1152.5927	3	1152.5887	0.004	43.76	0.0018	IQALTAHRDE	I			1
CTRO_HUMAN	Citron Rho-interacting kinase OS=Homo sapiens OX=9606 GN=CIT PE=1 SV=2	10008	233339	1	385.2049	1152.5927	3	1152.5887	0.004	41.32	0.0031	IQALTAHRDE	I			1
CTRO_HUMAN	Citron Rho-interacting kinase OS=Homo sapiens OX=9606 GN=CIT PE=1 SV=2	10008	233339	1	385.2049	1152.5927	3	1152.5887	0.004	41.71	0.0028	IQALTAHRDE	I			1
CTRO_HUMAN	Citron Rho-interacting kinase OS=Homo sapiens OX=9606 GN=CIT PE=1 SV=2	10008	233339	1	385.2049	1152.5927	3	1152.5887	0.004	38.51	0.0059	IQALTAHRDE	I			1
CTRO_HUMAN	Citron Rho-interacting kinase OS=Homo sapiens OX=9606 GN=CIT PE=1 SV=2	10008	233339	1	385.2049	1152.5927	3	1152.5887	0.004	45.86	0.0011	IQALTAHRDE	I			1
CTRO_HUMAN	Citron Rho-interacting kinase OS=Homo sapiens OX=9606 GN=CIT PE=1 SV=2	10008	233339	1	385.2049	1152.5927	3	1152.5887	0.004	40.78	0.0035	IQALTAHRDE	I			1
CTRO_HUMAN	Citron Rho-interacting kinase OS=Homo sapiens OX=9606 GN=CIT PE=1 SV=2	10008	233339	1	581.2797	1160.5448	2	1160.5462	-0.0014	41.06	0.0041	AGQRPVEEFE	L			1
CTRO_HUMAN	Citron Rho-interacting kinase OS=Homo sapiens OX=9606 GN=CIT PE=1 SV=2	10008	233339	1	583.2789	1164.5432	2	1164.5453	-0.0021	44.56	0.0022	MRLMMNQLE	E			1
CTRO_HUMAN	Citron Rho-interacting kinase OS=Homo sapiens OX=9606 GN=CIT PE=1 SV=2	10008	233339	1	583.2789	1164.5432	2	1164.5453	-0.0021	42.65	0.0034	MRLMMNQLE	E			1
CTRO_HUMAN	Citron Rho-interacting kinase OS=Homo sapiens OX=9606 GN=CIT PE=1 SV=2	10008	233339	1	584.2897	1166.5649	2	1166.5675	-0.0026	40.79	0.0051	ALKTTCTMLE	E			1
CTRO_HUMAN	Citron Rho-interacting kinase OS=Homo sapiens OX=9606 GN=CIT PE=1 SV=2	10008	233339	1	584.2897	1166.5649	2	1166.5675	-0.0026	46.13	0.0015	ALKTTCTMLE	E			1
CTRO_HUMAN	Citron Rho-interacting kinase OS=Homo sapiens OX=9606 GN=CIT PE=1 SV=2	10008	233339	1	584.3037	1166.5929	2	1166.5931	-0.0003	42.49	0.00091	DDKALQLLHD	I			1
CTRO_HUMAN	Citron Rho-interacting kinase OS=Homo sapiens OX=9606 GN=CIT PE=1 SV=2	10008	233339	1	591.275	1180.5354	2	1180.5402	-0.0049	57.69	0.00011	MRLMMNQLE	E	Oxidation (M)	0.100000000.0	1
CTRO_HUMAN	Citron Rho-interacting kinase OS=Homo sapiens OX=9606 GN=CIT PE=1 SV=2	10008	233339	1	591.2755	1180.5365	2	1180.5402	-0.0037	46.91	0.0013	MRLMMNQLE	E	Oxidation (M)	0.000010000.0	1
CTRO_HUMAN	Citron Rho-interacting kinase OS=Homo sapiens OX=9606 GN=CIT PE=1 SV=2	10008	233339	1	591.2762	1180.5379	2	1180.5402	-0.0023	39.48	0.0074	MRLMMNQLE	E	Oxidation (M)	0.100000000.0	1
CTRO_HUMAN	Citron Rho-interacting kinase OS=Homo sapiens OX=9606 GN=CIT PE=1 SV=2	10008	233339	1	591.2762	1180.5379	2	1180.5402	-0.0023	51.06	0.00052	MRLMMNQLE	E	Oxidation (M)	0.100000000.0	1
CTRO_HUMAN	Citron Rho-interacting kinase OS=Homo sapiens OX=9606 GN=CIT PE=1 SV=2	10008	233339	1	591.2763	1180.538	2	1180.5402	-0.0022	43.06	0.0033	MRLMMNQLE	E	Oxidation (M)	0.100000000.0	1
CTRO_HUMAN	Citron Rho-interacting kinase OS=Homo sapiens OX=9606 GN=CIT PE=1 SV=2	10008	233339	1	591.2772	1180.5398	2	1180.5402	-0.0005	54.99	0.00091	MRLMMNQLE	E	Oxidation (M)	0.100000000.0	1
CTRO_HUMAN	Citron Rho-interacting kinase OS=Homo sapiens OX=9606 GN=CIT PE=1 SV=2	10008	233339	1	592.2877	1182.5609	2	1182.5624	-0.0015	71.27	4.8e-6	ALKTTCTMLE	E	Oxidation (M)	0.0000000100.0	1
CTRO_HUMAN	Citron Rho-interacting kinase OS=Homo sapiens OX=9606 GN=CIT PE=1 SV=2	10008	233339	1	592.2877	1182.5609	2	1182.5624	-0.0015	63.98	1.7e-5	ALKTTCTMLE	E	Oxidation (M)	0.0000000100.0	1
CTRO_HUMAN	Citron Rho-interacting kinase OS=Homo sapiens OX=9606 GN=CIT PE=1 SV=2	10008	233339	1	592.2883	1182.562	2	1182.5624	-0.0004	46.24	0.0012	ALKTTCTMLE	E	Oxidation (M)	0.0000000100.0	1
CTRO_HUMAN	Citron Rho-interacting kinase OS=Homo sapiens OX=9606 GN=CIT PE=1 SV=2	10008	233339	1	599.2731	1196.5316	2	1196.5352	-0.0036	46.77	0.0015	MRLMMNQLE	E	2 Oxidation (M)	0.000110000.0	1
CTRO_HUMAN	Citron Rho-interacting kinase OS=Homo sapiens OX=9606 GN=CIT PE=1 SV=2	10008	233339	1	599.2736	1196.5326	2	1196.5352	-0.0026	63.66	3.2e-5	MRLMMNQLE	E	2 Oxidation (M)	0.100100000.0	1
CTRO_HUMAN	Citron Rho-interacting kinase OS=Homo sapiens OX=9606 GN=CIT PE=1 SV=2	10008	233339	1	599.2747	1196.5348	2	1196.5352	-0.0004	50.02	0.00074	MRLMMNQLE	E	2 Oxidation (M)	0.100010000.0	1
CTRO_HUMAN	Citron Rho-interacting kinase OS=Homo sapiens OX=9606 GN=CIT PE=1 SV=2	10008	233339	1	599.2754	1196.5362	2	1196.5352	0.001	41.89	0.0048	MRLMMNQLE	E	2 Oxidation (M)	0.100010000.0	1
CTRO_HUMAN	Citron Rho-interacting kinase OS=Homo sapiens OX=9606 GN=CIT PE=1 SV=2	10008	233339	1	599.7874	1197.5602	2	1197.5626	-0.0024	54.73	0.00024	GDVSIHGAVGASE	L			1
CTRO_HUMAN	Citron Rho-interacting kinase OS=Homo sapiens OX=9606 GN=CIT PE=1 SV=2	10008	233339	1	602.2461	1202.4777	2	1202.4808	-0.0031	43.06	0.00064	NMMQRHEEE	A			1
CTRO_HUMAN	Citron Rho-interacting kinase OS=Homo sapiens OX=9606 GN=CIT PE=1 SV=2	10008	233339	1	602.3324	1202.6503	2	1202.6507	-0.0004	47.6	0.0007	GTISQQTKLID	F			1
CTRO_HUMAN	Citron Rho-interacting kinase OS=Homo sapiens OX=9606 GN=CIT PE=1 SV=2	10008	233339	1	607.2703	1212.5261	2	1212.5301	-0.004	56.1	0.00017	MRLMMNQLE	E	3 Oxidation (M)	0.100110000.0	1
CTRO_HUMAN	Citron Rho-interacting kinase OS=Homo sapiens OX=9606 GN=CIT PE=1 SV=2	10008	233339	1	607.2711	1212.5277	2	1212.5301	-0.0023	65.42	1.9e-5	MRLMMNQLE	E	3 Oxidation (M)	0.100110000.0	1
CTRO_HUMAN	Citron Rho-interacting kinase OS=Homo sapiens OX=9606 GN=CIT PE=1 SV=2	10008	233339	1	607.2719	1212.5293	2	1212.5301	-0.0008	40.47	0.0061	MRLMMNQLE	E	3 Oxidation (M)	0.100110000.0	1
CTRO_HUMAN	Citron Rho-interacting kinase OS=Homo sapiens OX=9606 GN=CIT PE=1 SV=2	10008	233339	1	608.806	1215.5975	2	1215.5983	-0.0008	65.25	1.7e-5	LEEQLNQLTE	D			1
CTRO_HUMAN	Citron Rho-interacting kinase OS=Homo sapiens OX=9606 GN=CIT PE=1 SV=2	10008	233339	1	610.244	1218.4734	2	1218.4757	-0.0023	32.07	0.0031	NMMQRHEEE	A	Oxidation (M)	0.010000000.0	1
CTRO_HUMAN	Citron Rho-interacting kinase OS=Homo sapiens OX=9606 GN=CIT PE=1 SV=2	10008	233339	1	615.8312	1229.6478	2	1229.6503	-0.0026	66.64	1.0e-5	VEAVLSQKEVE	L			1
CTRO_HUMAN	Citron Rho-interacting kinase OS=Homo sapiens OX=9606 GN=CIT PE=1 SV=2	10008	233339	1	622.8442	1243.6739	2	1243.6772	-0.0033	41.37	0.003	ALDRADLLKTE	R			1
CTRO_HUMAN	Citron Rho-interacting kinase OS=Homo sapiens OX=9606 GN=CIT PE=1 SV=2	10008	233339	1	415.5673	1243.6799	3	1243.6772	0.0027	33.45	0.0038	ALDRADLLKTE	R			1
CTRO_HUMAN	Citron Rho-interacting kinase OS=Homo sapiens OX=9606 GN=CIT PE=1 SV=2	10008	233339	1	623.3375	1244.6604	2	1244.6686	-0.0082	38.45	0.0069	LEKLLMIAGEE	R			1
CTRO_HUMAN	Citron Rho-interacting kinase OS=Homo sapiens OX=9606 GN=CIT PE=1 SV=2	10008	233339	1	625.3128	1248.6111	2	1248.6132	-0.0022	55.88	0.00015	ALRNSCTVITD	L			1
CTRO_HUMAN	Citron Rho-interacting kinase OS=Homo sapiens OX=9606 GN=CIT PE=1 SV=2	10008	233339	1	631.3364	1260.6583	2	1260.6635	-0.0052	61.11	3.8e-5	LEKLLMIAGEE	R	Oxidation (M)	0.00000100000.0	1
CTRO_HUMAN	Citron Rho-interacting kinase OS=Homo sapiens OX=9606 GN=CIT PE=1 SV=2	10008	233339	1	637.795	1273.5754	2	1273.5786	-0.0032	73.11	3.4e-6	QLNQLTEDNAE	L			1
CTRO_HUMAN	Citron Rho-interacting kinase OS=Homo sapiens OX=9606 GN=CIT PE=1 SV=2	10008	233339	1	637.795	1273.5754	2	1273.5786	-0.0032	70.29	6.5e-6	QLNQLTEDNAE	L			1
CTRO_HUMAN	Citron Rho-interacting kinase OS=Homo sapiens OX=9606 GN=CIT PE=1 SV=2	10008	233339	1	647.7994	1293.5842	2	1293.5879	-0.0037	55.71	0.00018	MRLMMNQLEE	D			1
CTRO_HUMAN	Citron Rho-interacting kinase OS=Homo sapiens OX=9606 GN=CIT PE=1 SV=2	10008	233339	1	648.2993	1294.584	2	1293.5879	0.996	50.47	0.00064	MRLMMNQLEE	D			1
CTRO_HUMAN	Citron Rho-interacting kinase OS=Homo sapiens OX=9606 GN=CIT PE=1 SV=2	10008	233339	1	648.8111	1295.6076	2	1295.6101	-0.0025	53.29	0.00036	ALKTTCTMLEE	Q			1
CTRO_HUMAN	Citron Rho-interacting kinase OS=Homo sapiens OX=9606 GN=CIT PE=1 SV=2	10008	233339	1	651.3548	1300.6951	2	1300.6986	-0.0035	51.84	0.00017	NQIKKDLADKE	T			1
CTRO_HUMAN	Citron Rho-interacting kinase OS=Homo sapiens OX=9606 GN=CIT PE=1 SV=2	10008	233339	1	434.5742	1300.7008	3	1300.6986	0.0022	43.24	0.00033	NQIKKDLADKE	T			1
CTRO_HUMAN	Citron Rho-interacting kinase OS=Homo sapiens OX=9606 GN=CIT PE=1 SV=2	10008	233339	1	434.902	1301.6843	3	1300.6986	0.9857	48.47	0.00021	NQIKKDLADKE	T			1
CTRO_HUMAN	Citron Rho-interacting kinase OS=Homo sapiens OX=9606 GN=CIT PE=1 SV=2	10008	233339	1	655.7962	1309.5778	2	1309.5828	-0.0051	55.28	0.00023	MRLMMNQLEE	D	Oxidation (M)	0.0000100000.0	1
CTRO_HUMAN	Citron Rho-interacting kinase OS=Homo sapiens OX=9606 GN=CIT PE=1 SV=2	10008	233339	1	655.7962	1309.5778	2	1309.5828	-0.005	49.04	0.00096	EMRLMMNQLE	E	Oxidation (M)	0.0000100000.0	1
CTRO_HUMAN	Citron Rho-interacting kinase OS=Homo sapiens OX=9606 GN=CIT PE=1 SV=2	10008	233339	1	655.7964	1309.5782	2	1309.5828	-0.0047	68.15	1.2e-5	MRLMMNQLEE	D	Oxidation (M)	0.1000000000.0	1
CTRO_HUMAN	Citron Rho-interacting kinase OS=Homo sapiens OX=9606 GN=CIT PE=1 SV=2	10008	233339	1	655.7965	1309.5785	2	1309.5828	-0.0043	59.22	9.2e-5	MRLMMNQLEE	D	Oxidation (M)	0.0001000000.0	1
CTRO_HUMAN	Citron Rho-interacting kinase OS=Homo sapiens OX=9606 GN=CIT PE=1 SV=2	10008	233339	1	655.7965	1309.5785	2	1309.5828	-0.0043	72.37	4.5e-6	MRLMMNQLEE	D	Oxidation (M)	0.1000000000.0	1
CTRO_HUMAN	Citron Rho-interacting kinase OS=Homo sapiens OX=9606 GN=CIT PE=1 SV=2	10008	233339	1	437.5674	1309.6803	3	1309.6812	-0.0009	35.05	0.0097	NLSKYCIRKE	I			1
CTRO_HUMAN	Citron Rho-interacting kinase OS=Homo sapiens OX=9606 GN=CIT PE=1 SV=2	10008	233339	1	656.808	1311.6014	2	1311.605	-0.0036	70.14	7.2e-6	ALKTTCTMLEE	Q	Oxidation (M)	0.00000001000.0	1
CTRO_HUMAN	Citron Rho-interacting kinase OS=Homo sapiens OX=9606 GN=CIT PE=1 SV=2	10008	233339	1	659.3501	1316.6856	2	1316.687	-0.0014	44.32	0.0019	MNARSLQQKLE	T			1
CTRO_HUMAN	Citron Rho-interacting kinase OS=Homo sapiens OX=9606 GN=CIT PE=1 SV=2	10008	233339	1	439.9041	1316.6905	3	1316.687	0.0034	31.33	0.0059	MNARSLQQKLE	T			1
CTRO_HUMAN	Citron Rho-interacting kinase OS=Homo sapiens OX=9606 GN=CIT PE=1 SV=2	10008	233339	1	662.8141	1323.6137	2	1323.6163	-0.0026	51.03	0.00012	MQLTSQKQTME	A			1
CTRO_HUMAN	Citron Rho-interacting kinase OS=Homo sapiens OX=9606 GN=CIT PE=1 SV=2	10008	233339	1	662.8141	1323.6137	2	1323.6163	-0.0026	57.44	4.4e-5	MQLTSQKQTME	A			1
CTRO_HUMAN	Citron Rho-interacting kinase OS=Homo sapiens OX=9606 GN=CIT PE=1 SV=2	10008	233339	1	663.7924	1325.5703	2	1325.5777	-0.0074	52.0	0.00021	MRLMMNQLEE	D	2 Oxidation (M)	0.1001000000.0	1
CTRO_HUMAN	Citron Rho-interacting kinase OS=Homo sapiens OX=9606 GN=CIT PE=1 SV=2	10008	233339	1	663.794	1325.5734	2	1325.5777	-0.0043	38.04	0.004	MRLMMNQLEE	D	2 Oxidation (M)	0.1001000000.0	1
CTRO_HUMAN	Citron Rho-interacting kinase OS=Homo sapiens OX=9606 GN=CIT PE=1 SV=2	10008	233339	1	663.7964	1325.5782	2	1325.5777	0.0004	42.76	0.0019	MRLMMNQLEE	D	2 Oxidation (M)	0.0001100000.0	1
CTRO_HUMAN	Citron Rho-interacting kinase OS=Homo sapiens OX=9606 GN=CIT PE=1 SV=2	10008	233339	1	663.8028	1325.5911	2	1325.5777	0.0133	56.54	0.00017	MRLMMNQLEE	D	2 Oxidation (M)	0.1000100000.0	1
CTRO_HUMAN	Citron Rho-interacting kinase OS=Homo sapiens OX=9606 GN=CIT PE=1 SV=2	10008	233339	1	444.557	1330.6491	3	1330.6452	0.0039	46.83	0.00037	VRSLVGCGHFAE	V			1
CTRO_HUMAN	Citron Rho-interacting kinase OS=Homo sapiens OX=9606 GN=CIT PE=1 SV=2	10008	233339	1	444.557	1330.6491	3	1330.6452	0.0039	62.21	3.4e-5	VRSLVGCGHFAE	V			1
CTRO_HUMAN	Citron Rho-interacting kinase OS=Homo sapiens OX=9606 GN=CIT PE=1 SV=2	10008	233339	1	667.3458	1332.6771	2	1332.6819	-0.0049	43.14	0.0027	MNARSLQQKLE	T	Oxidation (M)	0.10000000000.0	1
CTRO_HUMAN	Citron Rho-interacting kinase OS=Homo sapiens OX=9606 GN=CIT PE=1 SV=2	10008	233339	1	667.3469	1332.6792	2	1332.6819	-0.0028	45.48	0.0016	MNARSLQQKLE	T	Oxidation (M)	0.10000000000.0	1
CTRO_HUMAN	Citron Rho-interacting kinase OS=Homo sapiens OX=9606 GN=CIT PE=1 SV=2	10008	233339	1	668.3885	1334.7624	2	1334.767	-0.0046	47.99	0.00013	KALQLLHDIRE	Q			1
CTRO_HUMAN	Citron Rho-interacting kinase OS=Homo sapiens OX=9606 GN=CIT PE=1 SV=2	10008	233339	1	445.9293	1334.7659	3	1334.767	-0.0011	36.28	0.0023	KALQLLHDIRE	Q			1
CTRO_HUMAN	Citron Rho-interacting kinase OS=Homo sapiens OX=9606 GN=CIT PE=1 SV=2	10008	233339	1	445.9293	1334.7659	3	1334.767	-0.0011	52.16	6.0e-5	KALQLLHDIRE	Q			1
CTRO_HUMAN	Citron Rho-interacting kinase OS=Homo sapiens OX=9606 GN=CIT PE=1 SV=2	10008	233339	1	445.9293	1334.7659	3	1334.767	-0.0011	45.21	0.00016	KALQLLHDIRE	Q			1
CTRO_HUMAN	Citron Rho-interacting kinase OS=Homo sapiens OX=9606 GN=CIT PE=1 SV=2	10008	233339	1	670.8102	1339.6058	2	1339.6112	-0.0054	44.89	0.0011	MQLTSQKQTME	A	Oxidation (M)	0.00000000010.0	1
CTRO_HUMAN	Citron Rho-interacting kinase OS=Homo sapiens OX=9606 GN=CIT PE=1 SV=2	10008	233339	1	670.8104	1339.6063	2	1339.6112	-0.0049	63.33	3.7e-5	MQLTSQKQTME	A	Oxidation (M)	0.10000000000.0	1
CTRO_HUMAN	Citron Rho-interacting kinase OS=Homo sapiens OX=9606 GN=CIT PE=1 SV=2	10008	233339	1	678.8078	1355.601	2	1355.6061	-0.0051	68.74	8.8e-6	MQLTSQKQTME	A	2 Oxidation (M)	0.10000000010.0	1
CTRO_HUMAN	Citron Rho-interacting kinase OS=Homo sapiens OX=9606 GN=CIT PE=1 SV=2	10008	233339	1	678.8078	1355.6011	2	1355.6061	-0.005	71.36	5.7e-6	MQLTSQKQTME	A	2 Oxidation (M)	0.10000000010.0	1
CTRO_HUMAN	Citron Rho-interacting kinase OS=Homo sapiens OX=9606 GN=CIT PE=1 SV=2	10008	233339	1	678.8082	1355.6019	2	1355.6061	-0.0042	59.73	4.8e-5	MQLTSQKQTME	A	2 Oxidation (M)	0.10000000010.0	1
CTRO_HUMAN	Citron Rho-interacting kinase OS=Homo sapiens OX=9606 GN=CIT PE=1 SV=2	10008	233339	1	678.8083	1355.6021	2	1355.6061	-0.004	67.89	1.2e-5	MQLTSQKQTME	A	2 Oxidation (M)	0.10000000010.0	1
CTRO_HUMAN	Citron Rho-interacting kinase OS=Homo sapiens OX=9606 GN=CIT PE=1 SV=2	10008	233339	1	705.3124	1408.6103	2	1408.6149	-0.0045	38.32	0.0075	MRLMMNQLEED	L			1
CTRO_HUMAN	Citron Rho-interacting kinase OS=Homo sapiens OX=9606 GN=CIT PE=1 SV=2	10008	233339	1	705.3124	1408.6103	2	1408.6149	-0.0045	58.56	9.6e-5	MRLMMNQLEED	L			1
CTRO_HUMAN	Citron Rho-interacting kinase OS=Homo sapiens OX=9606 GN=CIT PE=1 SV=2	10008	233339	1	705.8106	1409.6066	2	1408.6149	0.9917	26.64	0.0046	MRLMMNQLEED	L			1
CTRO_HUMAN	Citron Rho-interacting kinase OS=Homo sapiens OX=9606 GN=CIT PE=1 SV=2	10008	233339	1	713.3096	1424.6047	2	1424.6098	-0.0051	34.55	0.0097	MRLMMNQLEED	L	Oxidation (M)	0.00010000000.0	1
CTRO_HUMAN	Citron Rho-interacting kinase OS=Homo sapiens OX=9606 GN=CIT PE=1 SV=2	10008	233339	1	713.3098	1424.605	2	1424.6098	-0.0047	43.71	0.0015	MRLMMNQLEED	L	Oxidation (M)	0.10000000000.0	1
CTRO_HUMAN	Citron Rho-interacting kinase OS=Homo sapiens OX=9606 GN=CIT PE=1 SV=2	10008	233339	1	713.8123	1425.61	2	1424.6098	1.0002	38.19	0.0024	MRLMMNQLEED	L	Oxidation (M)	0.00001000000.0	1
CTRO_HUMAN	Citron Rho-interacting kinase OS=Homo sapiens OX=9606 GN=CIT PE=1 SV=2	10008	233339	1	713.8132	1425.6119	2	1424.6098	1.0021	56.55	9.1e-5	MRLMMNQLEED	L	Oxidation (M)	0.00001000000.0	1
CTRO_HUMAN	Citron Rho-interacting kinase OS=Homo sapiens OX=9606 GN=CIT PE=1 SV=2	10008	233339	1	720.3185	1438.6224	2	1438.6254	-0.003	36.61	0.0072	EMRLMMNQLEE	D	Oxidation (M)	0.01000000000.0	1
CTRO_HUMAN	Citron Rho-interacting kinase OS=Homo sapiens OX=9606 GN=CIT PE=1 SV=2	10008	233339	1	721.3049	1440.5953	2	1440.6047	-0.0094	30.56	0.0043	MRLMMNQLEED	L	2 Oxidation (M)	0.00011000000.0	1
CTRO_HUMAN	Citron Rho-interacting kinase OS=Homo sapiens OX=9606 GN=CIT PE=1 SV=2	10008	233339	1	481.272	1440.7942	3	1440.7936	0.0006	96.88	5.0e-9	KINAEQQLKIQE	L			1
CTRO_HUMAN	Citron Rho-interacting kinase OS=Homo sapiens OX=9606 GN=CIT PE=1 SV=2	10008	233339	1	721.4382	1440.8619	2	1440.8664	-0.0045	69.83	7.6e-7	KIKVLDNQIKKD	L			1
CTRO_HUMAN	Citron Rho-interacting kinase OS=Homo sapiens OX=9606 GN=CIT PE=1 SV=2	10008	233339	1	481.2958	1440.8655	3	1440.8664	-0.0009	60.68	5.9e-6	KIKVLDNQIKKD	L			1
CTRO_HUMAN	Citron Rho-interacting kinase OS=Homo sapiens OX=9606 GN=CIT PE=1 SV=2	10008	233339	1	361.2238	1440.8659	4	1440.8664	-0.0005	67.3	1.3e-6	KIKVLDNQIKKD	L			1
CTRO_HUMAN	Citron Rho-interacting kinase OS=Homo sapiens OX=9606 GN=CIT PE=1 SV=2	10008	233339	1	361.2238	1440.8659	4	1440.8664	-0.0005	64.68	1.8e-6	KIKVLDNQIKKD	L			1
CTRO_HUMAN	Citron Rho-interacting kinase OS=Homo sapiens OX=9606 GN=CIT PE=1 SV=2	10008	233339	1	721.8996	1441.7846	2	1441.7888	-0.0042	73.0	5.8e-7	SQLTALQAARAALE	S			1
CTRO_HUMAN	Citron Rho-interacting kinase OS=Homo sapiens OX=9606 GN=CIT PE=1 SV=2	10008	233339	1	721.8996	1441.7846	2	1441.7888	-0.0042	79.22	1.2e-7	SQLTALQAARAALE	S			1
CTRO_HUMAN	Citron Rho-interacting kinase OS=Homo sapiens OX=9606 GN=CIT PE=1 SV=2	10008	233339	1	721.8996	1441.7847	2	1441.7888	-0.0042	65.31	2.2e-6	SQLTALQAARAALE	S			1
CTRO_HUMAN	Citron Rho-interacting kinase OS=Homo sapiens OX=9606 GN=CIT PE=1 SV=2	10008	233339	1	721.9004	1441.7863	2	1441.7888	-0.0026	65.69	2.4e-6	SQLTALQAARAALE	S			1
CTRO_HUMAN	Citron Rho-interacting kinase OS=Homo sapiens OX=9606 GN=CIT PE=1 SV=2	10008	233339	1	721.9008	1441.787	2	1441.7888	-0.0019	78.03	3.0e-7	SQLTALQAARAALE	S			1
CTRO_HUMAN	Citron Rho-interacting kinase OS=Homo sapiens OX=9606 GN=CIT PE=1 SV=2	10008	233339	1	481.6034	1441.7885	3	1441.7888	-0.0004	31.87	0.0039	SQLTALQAARAALE	S			1
CTRO_HUMAN	Citron Rho-interacting kinase OS=Homo sapiens OX=9606 GN=CIT PE=1 SV=2	10008	233339	1	481.6034	1441.7885	3	1441.7888	-0.0004	42.63	0.00026	SQLTALQAARAALE	S			1
CTRO_HUMAN	Citron Rho-interacting kinase OS=Homo sapiens OX=9606 GN=CIT PE=1 SV=2	10008	233339	1	481.6034	1441.7885	3	1441.7888	-0.0004	59.17	4.0e-5	SQLTALQAARAALE	S			1
CTRO_HUMAN	Citron Rho-interacting kinase OS=Homo sapiens OX=9606 GN=CIT PE=1 SV=2	10008	233339	1	481.6034	1441.7885	3	1441.7888	-0.0004	62.19	2.0e-5	SQLTALQAARAALE	S			1
CTRO_HUMAN	Citron Rho-interacting kinase OS=Homo sapiens OX=9606 GN=CIT PE=1 SV=2	10008	233339	1	481.6034	1441.7885	3	1441.7888	-0.0004	57.46	5.9e-5	SQLTALQAARAALE	S			1
CTRO_HUMAN	Citron Rho-interacting kinase OS=Homo sapiens OX=9606 GN=CIT PE=1 SV=2	10008	233339	1	481.6034	1441.7885	3	1441.7888	-0.0004	55.93	4.4e-5	SQLTALQAARAALE	S			1
CTRO_HUMAN	Citron Rho-interacting kinase OS=Homo sapiens OX=9606 GN=CIT PE=1 SV=2	10008	233339	1	481.6034	1441.7885	3	1441.7888	-0.0004	64.17	1.3e-5	SQLTALQAARAALE	S			1
CTRO_HUMAN	Citron Rho-interacting kinase OS=Homo sapiens OX=9606 GN=CIT PE=1 SV=2	10008	233339	1	721.9026	1441.7906	2	1441.7888	0.0017	47.97	3.2e-5	SQLTALQAARAALE	S			1
CTRO_HUMAN	Citron Rho-interacting kinase OS=Homo sapiens OX=9606 GN=CIT PE=1 SV=2	10008	233339	1	721.9304	1441.8462	2	1440.8664	0.9798	30.77	0.01	KIKVLDNQIKKD	L			1
CTRO_HUMAN	Citron Rho-interacting kinase OS=Homo sapiens OX=9606 GN=CIT PE=1 SV=2	10008	233339	1	482.2667	1443.7783	3	1443.7794	-0.0011	26.19	0.0054	SVVAGGRVSREKAE	A			1
CTRO_HUMAN	Citron Rho-interacting kinase OS=Homo sapiens OX=9606 GN=CIT PE=1 SV=2	10008	233339	1	484.2723	1449.795	3	1449.7939	0.001	40.98	0.0018	DKALQLLHDIRE	Q			1
CTRO_HUMAN	Citron Rho-interacting kinase OS=Homo sapiens OX=9606 GN=CIT PE=1 SV=2	10008	233339	1	484.2725	1449.7956	3	1449.7939	0.0016	55.07	7.2e-5	DKALQLLHDIRE	Q			1
CTRO_HUMAN	Citron Rho-interacting kinase OS=Homo sapiens OX=9606 GN=CIT PE=1 SV=2	10008	233339	1	494.2201	1479.6385	3	1479.6639	-0.0254	26.45	0.0064	GLCCHPFFSKID	W			1
CTRO_HUMAN	Citron Rho-interacting kinase OS=Homo sapiens OX=9606 GN=CIT PE=1 SV=2	10008	233339	1	745.3645	1488.7143	2	1487.7216	0.9928	38.24	0.0044	ASGANDEIVQLRSE	V			1
CTRO_HUMAN	Citron Rho-interacting kinase OS=Homo sapiens OX=9606 GN=CIT PE=1 SV=2	10008	233339	1	746.3746	1490.7347	2	1490.7399	-0.0052	56.92	0.00014	ALRNSCTVITDLE	E			1
CTRO_HUMAN	Citron Rho-interacting kinase OS=Homo sapiens OX=9606 GN=CIT PE=1 SV=2	10008	233339	1	746.3746	1490.7347	2	1490.7399	-0.0052	55.17	0.00021	ALRNSCTVITDLE	E			1
CTRO_HUMAN	Citron Rho-interacting kinase OS=Homo sapiens OX=9606 GN=CIT PE=1 SV=2	10008	233339	1	747.3805	1492.7464	2	1492.7521	-0.0057	60.71	4.1e-5	GSKVLIYDNEARE	A			1
CTRO_HUMAN	Citron Rho-interacting kinase OS=Homo sapiens OX=9606 GN=CIT PE=1 SV=2	10008	233339	1	747.3812	1492.7478	2	1492.7521	-0.0043	46.34	0.0005	GSKVLIYDNEARE	A			1
CTRO_HUMAN	Citron Rho-interacting kinase OS=Homo sapiens OX=9606 GN=CIT PE=1 SV=2	10008	233339	1	498.5911	1492.7516	3	1492.7521	-0.0006	63.29	6.3e-6	GSKVLIYDNEARE	A			1
CTRO_HUMAN	Citron Rho-interacting kinase OS=Homo sapiens OX=9606 GN=CIT PE=1 SV=2	10008	233339	1	752.3916	1502.7686	2	1502.7718	-0.0032	31.69	0.0011	LRRDKSPGRPLE	R	Phospho (ST)	0.000002000000.0	1
CTRO_HUMAN	Citron Rho-interacting kinase OS=Homo sapiens OX=9606 GN=CIT PE=1 SV=2	10008	233339	1	501.9311	1502.7714	3	1502.7718	-0.0004	28.98	0.0058	LRRDKSPGRPLE	R	Phospho (ST)	0.000002000000.0	1
CTRO_HUMAN	Citron Rho-interacting kinase OS=Homo sapiens OX=9606 GN=CIT PE=1 SV=2	10008	233339	1	501.9311	1502.7714	3	1502.7718	-0.0004	31.94	0.0062	LRRDKSPGRPLE	R	Phospho (ST)	0.000002000000.0	1
CTRO_HUMAN	Citron Rho-interacting kinase OS=Homo sapiens OX=9606 GN=CIT PE=1 SV=2	10008	233339	1	757.4204	1512.8262	2	1512.826	0.0003	64.61	1.7e-5	ATELLQNIRQAKE	R			1
CTRO_HUMAN	Citron Rho-interacting kinase OS=Homo sapiens OX=9606 GN=CIT PE=1 SV=2	10008	233339	1	767.8333	1533.652	2	1533.6552	-0.0031	47.08	7.4e-5	LQDSQDKCHKME	Q	Oxidation (M)	0.000000000010.0	1
CTRO_HUMAN	Citron Rho-interacting kinase OS=Homo sapiens OX=9606 GN=CIT PE=1 SV=2	10008	233339	1	774.3949	1546.7752	2	1546.7773	-0.0021	58.03	2.2e-5	MNARSLQQKLETE	R			1
CTRO_HUMAN	Citron Rho-interacting kinase OS=Homo sapiens OX=9606 GN=CIT PE=1 SV=2	10008	233339	1	784.3961	1566.7777	2	1566.779	-0.0013	25.05	0.0091	VHLKQKEQHYEE	K			1
CTRO_HUMAN	Citron Rho-interacting kinase OS=Homo sapiens OX=9606 GN=CIT PE=1 SV=2	10008	233339	1	810.9002	1619.7859	2	1619.7825	0.0035	63.41	3.4e-5	ALRNSCTVITDLEE	Q			1
CTRO_HUMAN	Citron Rho-interacting kinase OS=Homo sapiens OX=9606 GN=CIT PE=1 SV=2	10008	233339	1	810.9002	1619.7859	2	1619.7825	0.0035	54.58	0.00026	ALRNSCTVITDLEE	Q			1
CTRO_HUMAN	Citron Rho-interacting kinase OS=Homo sapiens OX=9606 GN=CIT PE=1 SV=2	10008	233339	1	810.9002	1619.7859	2	1619.7825	0.0035	56.58	4.9e-5	ALRNSCTVITDLEE	Q			1
CTRO_HUMAN	Citron Rho-interacting kinase OS=Homo sapiens OX=9606 GN=CIT PE=1 SV=2	10008	233339	1	810.9002	1619.7859	2	1619.7825	0.0035	66.7	1.6e-5	ALRNSCTVITDLEE	Q			1
CTRO_HUMAN	Citron Rho-interacting kinase OS=Homo sapiens OX=9606 GN=CIT PE=1 SV=2	10008	233339	1	810.9002	1619.7859	2	1619.7825	0.0035	63.37	3.4e-5	ALRNSCTVITDLEE	Q			1
CTRO_HUMAN	Citron Rho-interacting kinase OS=Homo sapiens OX=9606 GN=CIT PE=1 SV=2	10008	233339	1	810.9002	1619.7859	2	1619.7825	0.0035	65.59	1.5e-5	ALRNSCTVITDLEE	Q			1
CTRO_HUMAN	Citron Rho-interacting kinase OS=Homo sapiens OX=9606 GN=CIT PE=1 SV=2	10008	233339	1	542.5902	1624.7489	3	1624.7549	-0.006	49.33	0.00033	REMQLTSQKQTME	A	Oxidation (M)	0.0010000000000.0	1
CTRO_HUMAN	Citron Rho-interacting kinase OS=Homo sapiens OX=9606 GN=CIT PE=1 SV=2	10008	233339	1	551.2741	1650.8006	3	1650.8002	0.0004	63.73	3.4e-5	AWRSVLGDEKSQFE	C			1
CTRO_HUMAN	Citron Rho-interacting kinase OS=Homo sapiens OX=9606 GN=CIT PE=1 SV=2	10008	233339	1	551.2759	1650.8059	3	1650.8002	0.0057	43.74	0.0028	AWRSVLGDEKSQFE	C			1
CTRO_HUMAN	Citron Rho-interacting kinase OS=Homo sapiens OX=9606 GN=CIT PE=1 SV=2	10008	233339	1	551.2796	1650.817	3	1650.8002	0.0169	40.2	0.0072	AWRSVLGDEKSQFE	C			1
CTRO_HUMAN	Citron Rho-interacting kinase OS=Homo sapiens OX=9606 GN=CIT PE=1 SV=2	10008	233339	1	427.9952	1707.9515	4	1707.9492	0.0023	23.98	0.0084	LRRDKSPGRPLERE	K			1
CTRO_HUMAN	Citron Rho-interacting kinase OS=Homo sapiens OX=9606 GN=CIT PE=1 SV=2	10008	233339	1	429.9961	1715.9552	4	1715.9538	0.0013	23.12	0.0068	KLRVICCKGNLVKE	S			1
CTRO_HUMAN	Citron Rho-interacting kinase OS=Homo sapiens OX=9606 GN=CIT PE=1 SV=2	10008	233339	1	859.4739	1716.9333	2	1715.9538	0.9795	54.06	6.6e-5	KLRVICCKGNLVKE	S			1
CTRO_HUMAN	Citron Rho-interacting kinase OS=Homo sapiens OX=9606 GN=CIT PE=1 SV=2	10008	233339	1	863.4228	1724.8311	2	1724.8369	-0.0059	34.28	0.0016	LNNQNFYLSKQLDE	A			1
CTRO_HUMAN	Citron Rho-interacting kinase OS=Homo sapiens OX=9606 GN=CIT PE=1 SV=2	10008	233339	1	863.423	1724.8315	2	1724.8369	-0.0054	62.25	7.4e-6	LNNQNFYLSKQLDE	A			1
CTRO_HUMAN	Citron Rho-interacting kinase OS=Homo sapiens OX=9606 GN=CIT PE=1 SV=2	10008	233339	1	575.9524	1724.8355	3	1724.8369	-0.0014	50.11	0.00016	LNNQNFYLSKQLDE	A			1
CTRO_HUMAN	Citron Rho-interacting kinase OS=Homo sapiens OX=9606 GN=CIT PE=1 SV=2	10008	233339	1	576.2812	1725.8216	3	1724.8369	0.9847	39.88	0.0014	LNNQNFYLSKQLDE	A			1
CTRO_HUMAN	Citron Rho-interacting kinase OS=Homo sapiens OX=9606 GN=CIT PE=1 SV=2	10008	233339	1	576.6507	1726.9304	3	1726.9325	-0.0022	76.05	8.5e-7	RESQLTALQAARAALE	S			1
CTRO_HUMAN	Citron Rho-interacting kinase OS=Homo sapiens OX=9606 GN=CIT PE=1 SV=2	10008	233339	1	576.6524	1726.9354	3	1726.9325	0.0029	54.93	0.0001	RESQLTALQAARAALE	S			1
CTRO_HUMAN	Citron Rho-interacting kinase OS=Homo sapiens OX=9606 GN=CIT PE=1 SV=2	10008	233339	1	869.4435	1736.8724	2	1736.8733	-0.0009	75.74	1.9e-6	YQPGGDLLSLLNRYE	D			1
CTRO_HUMAN	Citron Rho-interacting kinase OS=Homo sapiens OX=9606 GN=CIT PE=1 SV=2	10008	233339	1	869.4441	1736.8736	2	1736.8733	0.0003	42.23	0.00049	YQPGGDLLSLLNRYE	D			1
CTRO_HUMAN	Citron Rho-interacting kinase OS=Homo sapiens OX=9606 GN=CIT PE=1 SV=2	10008	233339	1	869.4443	1736.8741	2	1736.8733	0.0008	59.83	7.5e-5	YQPGGDLLSLLNRYE	D			1
CTRO_HUMAN	Citron Rho-interacting kinase OS=Homo sapiens OX=9606 GN=CIT PE=1 SV=2	10008	233339	1	869.4445	1736.8744	2	1736.8733	0.001	57.67	0.00012	YQPGGDLLSLLNRYE	D			1
CTRO_HUMAN	Citron Rho-interacting kinase OS=Homo sapiens OX=9606 GN=CIT PE=1 SV=2	10008	233339	1	592.9885	1775.9437	3	1775.9491	-0.0054	60.63	7.0e-6	LANTAKADVPYILKME	S			1
CTRO_HUMAN	Citron Rho-interacting kinase OS=Homo sapiens OX=9606 GN=CIT PE=1 SV=2	10008	233339	1	888.9791	1775.9437	2	1775.9491	-0.0054	75.72	1.4e-7	LANTAKADVPYILKME	S			1
CTRO_HUMAN	Citron Rho-interacting kinase OS=Homo sapiens OX=9606 GN=CIT PE=1 SV=2	10008	233339	1	592.9897	1775.9472	3	1775.9491	-0.0019	65.77	2.9e-6	LANTAKADVPYILKME	S			1
CTRO_HUMAN	Citron Rho-interacting kinase OS=Homo sapiens OX=9606 GN=CIT PE=1 SV=2	10008	233339	1	592.9897	1775.9472	3	1775.9491	-0.0019	67.99	2.0e-6	LANTAKADVPYILKME	S			1
CTRO_HUMAN	Citron Rho-interacting kinase OS=Homo sapiens OX=9606 GN=CIT PE=1 SV=2	10008	233339	1	593.3169	1776.929	3	1775.9491	0.9798	55.37	3.8e-5	LANTAKADVPYILKME	S			1
CTRO_HUMAN	Citron Rho-interacting kinase OS=Homo sapiens OX=9606 GN=CIT PE=1 SV=2	10008	233339	1	598.32	1791.9382	3	1791.944	-0.0058	31.25	0.0057	LANTAKADVPYILKME	S	Oxidation (M)	0.0000000000000010.0	1
CTRO_HUMAN	Citron Rho-interacting kinase OS=Homo sapiens OX=9606 GN=CIT PE=1 SV=2	10008	233339	1	598.3205	1791.9396	3	1791.944	-0.0044	45.2	0.0002	LANTAKADVPYILKME	S	Oxidation (M)	0.0000000000000010.0	1
CTRO_HUMAN	Citron Rho-interacting kinase OS=Homo sapiens OX=9606 GN=CIT PE=1 SV=2	10008	233339	1	598.3206	1791.9398	3	1791.944	-0.0042	32.15	0.0013	LANTAKADVPYILKME	S	Oxidation (M)	0.0000000000000010.0	1
CTRO_HUMAN	Citron Rho-interacting kinase OS=Homo sapiens OX=9606 GN=CIT PE=1 SV=2	10008	233339	1	598.3214	1791.9424	3	1791.944	-0.0016	67.15	7.3e-7	LANTAKADVPYILKME	S	Oxidation (M)	0.0000000000000010.0	1
CTRO_HUMAN	Citron Rho-interacting kinase OS=Homo sapiens OX=9606 GN=CIT PE=1 SV=2	10008	233339	1	598.3235	1791.9485	3	1791.944	0.0045	55.55	0.00035	LANTAKADVPYILKME	S	Oxidation (M)	0.0000000000000010.0	1
CTRO_HUMAN	Citron Rho-interacting kinase OS=Homo sapiens OX=9606 GN=CIT PE=1 SV=2	10008	233339	1	598.3281	1791.9624	3	1791.944	0.0183	59.78	3.6e-6	LANTAKADVPYILKME	S	Oxidation (M)	0.0000000000000010.0	1
CTRO_HUMAN	Citron Rho-interacting kinase OS=Homo sapiens OX=9606 GN=CIT PE=1 SV=2	10008	233339	1	598.6487	1792.9243	3	1791.944	0.9803	31.02	0.0057	LANTAKADVPYILKME	S	Oxidation (M)	0.0000000000000010.0	1
CTRO_HUMAN	Citron Rho-interacting kinase OS=Homo sapiens OX=9606 GN=CIT PE=1 SV=2	10008	233339	1	598.6497	1792.9274	3	1791.944	0.9834	51.17	0.00042	LANTAKADVPYILKME	S	Oxidation (M)	0.0000000000000010.0	1
CTRO_HUMAN	Citron Rho-interacting kinase OS=Homo sapiens OX=9606 GN=CIT PE=1 SV=2	10008	233339	1	598.65	1792.9282	3	1791.944	0.9842	30.49	0.0031	LANTAKADVPYILKME	S	Oxidation (M)	0.0000000000000010.0	1
CTRO_HUMAN	Citron Rho-interacting kinase OS=Homo sapiens OX=9606 GN=CIT PE=1 SV=2	10008	233339	1	898.9245	1795.8345	2	1795.8411	-0.0066	54.83	1.9e-5	LCLPDGDVSIHGAVGASE	L			1
CTRO_HUMAN	Citron Rho-interacting kinase OS=Homo sapiens OX=9606 GN=CIT PE=1 SV=2	10008	233339	1	898.925	1795.8355	2	1795.8411	-0.0056	62.35	3.3e-6	LCLPDGDVSIHGAVGASE	L			1
CTRO_HUMAN	Citron Rho-interacting kinase OS=Homo sapiens OX=9606 GN=CIT PE=1 SV=2	10008	233339	1	898.9251	1795.8357	2	1795.8411	-0.0054	60.57	5.4e-6	LCLPDGDVSIHGAVGASE	L			1
CTRO_HUMAN	Citron Rho-interacting kinase OS=Homo sapiens OX=9606 GN=CIT PE=1 SV=2	10008	233339	1	898.9252	1795.8358	2	1795.8411	-0.0053	63.74	3.1e-6	LCLPDGDVSIHGAVGASE	L			1
CTRO_HUMAN	Citron Rho-interacting kinase OS=Homo sapiens OX=9606 GN=CIT PE=1 SV=2	10008	233339	1	898.9252	1795.8358	2	1795.8411	-0.0052	66.71	1.5e-6	LCLPDGDVSIHGAVGASE	L			1
CTRO_HUMAN	Citron Rho-interacting kinase OS=Homo sapiens OX=9606 GN=CIT PE=1 SV=2	10008	233339	1	898.9252	1795.8359	2	1795.8411	-0.0052	62.68	7.1e-6	LCLPDGDVSIHGAVGASE	L			1
CTRO_HUMAN	Citron Rho-interacting kinase OS=Homo sapiens OX=9606 GN=CIT PE=1 SV=2	10008	233339	1	898.9254	1795.8363	2	1795.8411	-0.0048	43.11	0.00044	LCLPDGDVSIHGAVGASE	L			1
CTRO_HUMAN	Citron Rho-interacting kinase OS=Homo sapiens OX=9606 GN=CIT PE=1 SV=2	10008	233339	1	898.9257	1795.8368	2	1795.8411	-0.0043	41.58	0.00056	LCLPDGDVSIHGAVGASE	L			1
CTRO_HUMAN	Citron Rho-interacting kinase OS=Homo sapiens OX=9606 GN=CIT PE=1 SV=2	10008	233339	1	898.9262	1795.8379	2	1795.8411	-0.0032	59.24	6.1e-6	LCLPDGDVSIHGAVGASE	L			1
CTRO_HUMAN	Citron Rho-interacting kinase OS=Homo sapiens OX=9606 GN=CIT PE=1 SV=2	10008	233339	1	898.9263	1795.8381	2	1795.8411	-0.003	60.95	6.4e-6	LCLPDGDVSIHGAVGASE	L			1
CTRO_HUMAN	Citron Rho-interacting kinase OS=Homo sapiens OX=9606 GN=CIT PE=1 SV=2	10008	233339	1	898.9265	1795.8384	2	1795.8411	-0.0027	52.3	5.1e-5	LCLPDGDVSIHGAVGASE	L			1
CTRO_HUMAN	Citron Rho-interacting kinase OS=Homo sapiens OX=9606 GN=CIT PE=1 SV=2	10008	233339	1	898.9265	1795.8384	2	1795.8411	-0.0027	49.1	3.2e-5	LCLPDGDVSIHGAVGASE	L			1
CTRO_HUMAN	Citron Rho-interacting kinase OS=Homo sapiens OX=9606 GN=CIT PE=1 SV=2	10008	233339	1	898.9265	1795.8385	2	1795.8411	-0.0026	38.94	0.00085	LCLPDGDVSIHGAVGASE	L			1
CTRO_HUMAN	Citron Rho-interacting kinase OS=Homo sapiens OX=9606 GN=CIT PE=1 SV=2	10008	233339	1	898.9268	1795.839	2	1795.8411	-0.0021	41.16	0.00056	LCLPDGDVSIHGAVGASE	L			1
CTRO_HUMAN	Citron Rho-interacting kinase OS=Homo sapiens OX=9606 GN=CIT PE=1 SV=2	10008	233339	1	898.9269	1795.8393	2	1795.8411	-0.0018	47.06	0.001	LCLPDGDVSIHGAVGASE	L			1
CTRO_HUMAN	Citron Rho-interacting kinase OS=Homo sapiens OX=9606 GN=CIT PE=1 SV=2	10008	233339	1	898.927	1795.8394	2	1795.8411	-0.0017	50.81	8.1e-5	LCLPDGDVSIHGAVGASE	L			1
CTRO_HUMAN	Citron Rho-interacting kinase OS=Homo sapiens OX=9606 GN=CIT PE=1 SV=2	10008	233339	1	898.9271	1795.8396	2	1795.8411	-0.0015	44.45	9.2e-5	LCLPDGDVSIHGAVGASE	L			1
CTRO_HUMAN	Citron Rho-interacting kinase OS=Homo sapiens OX=9606 GN=CIT PE=1 SV=2	10008	233339	1	898.9271	1795.8396	2	1795.8411	-0.0015	46.1	0.00027	LCLPDGDVSIHGAVGASE	L			1
CTRO_HUMAN	Citron Rho-interacting kinase OS=Homo sapiens OX=9606 GN=CIT PE=1 SV=2	10008	233339	1	898.9271	1795.8397	2	1795.8411	-0.0014	75.41	9.4e-7	LCLPDGDVSIHGAVGASE	L			1
CTRO_HUMAN	Citron Rho-interacting kinase OS=Homo sapiens OX=9606 GN=CIT PE=1 SV=2	10008	233339	1	898.9271	1795.8397	2	1795.8411	-0.0014	65.68	2.6e-6	LCLPDGDVSIHGAVGASE	L			1
CTRO_HUMAN	Citron Rho-interacting kinase OS=Homo sapiens OX=9606 GN=CIT PE=1 SV=2	10008	233339	1	898.9271	1795.8397	2	1795.8411	-0.0014	62.08	5.8e-6	LCLPDGDVSIHGAVGASE	L			1
CTRO_HUMAN	Citron Rho-interacting kinase OS=Homo sapiens OX=9606 GN=CIT PE=1 SV=2	10008	233339	1	898.9271	1795.8397	2	1795.8411	-0.0014	52.23	5.5e-5	LCLPDGDVSIHGAVGASE	L			1
CTRO_HUMAN	Citron Rho-interacting kinase OS=Homo sapiens OX=9606 GN=CIT PE=1 SV=2	10008	233339	1	898.9272	1795.8398	2	1795.8411	-0.0013	39.19	0.00096	LCLPDGDVSIHGAVGASE	L			1
CTRO_HUMAN	Citron Rho-interacting kinase OS=Homo sapiens OX=9606 GN=CIT PE=1 SV=2	10008	233339	1	898.9272	1795.8398	2	1795.8411	-0.0013	38.86	0.00082	LCLPDGDVSIHGAVGASE	L			1
CTRO_HUMAN	Citron Rho-interacting kinase OS=Homo sapiens OX=9606 GN=CIT PE=1 SV=2	10008	233339	1	898.9272	1795.8399	2	1795.8411	-0.0011	32.53	0.01	LCLPDGDVSIHGAVGASE	L			1
CTRO_HUMAN	Citron Rho-interacting kinase OS=Homo sapiens OX=9606 GN=CIT PE=1 SV=2	10008	233339	1	898.9273	1795.84	2	1795.8411	-0.0011	41.56	0.00043	LCLPDGDVSIHGAVGASE	L			1
CTRO_HUMAN	Citron Rho-interacting kinase OS=Homo sapiens OX=9606 GN=CIT PE=1 SV=2	10008	233339	1	898.9273	1795.84	2	1795.8411	-0.001	58.17	1.8e-5	LCLPDGDVSIHGAVGASE	L			1
CTRO_HUMAN	Citron Rho-interacting kinase OS=Homo sapiens OX=9606 GN=CIT PE=1 SV=2	10008	233339	1	898.9273	1795.8401	2	1795.8411	-0.001	55.97	3.0e-5	LCLPDGDVSIHGAVGASE	L			1
CTRO_HUMAN	Citron Rho-interacting kinase OS=Homo sapiens OX=9606 GN=CIT PE=1 SV=2	10008	233339	1	898.9274	1795.8402	2	1795.8411	-0.0009	32.78	0.0038	LCLPDGDVSIHGAVGASE	L			1
CTRO_HUMAN	Citron Rho-interacting kinase OS=Homo sapiens OX=9606 GN=CIT PE=1 SV=2	10008	233339	1	898.9274	1795.8402	2	1795.8411	-0.0009	45.4	0.00072	LCLPDGDVSIHGAVGASE	L			1
CTRO_HUMAN	Citron Rho-interacting kinase OS=Homo sapiens OX=9606 GN=CIT PE=1 SV=2	10008	233339	1	898.9274	1795.8402	2	1795.8411	-0.0009	53.34	2.6e-5	LCLPDGDVSIHGAVGASE	L			1
CTRO_HUMAN	Citron Rho-interacting kinase OS=Homo sapiens OX=9606 GN=CIT PE=1 SV=2	10008	233339	1	898.9274	1795.8403	2	1795.8411	-0.0008	50.63	2.2e-5	LCLPDGDVSIHGAVGASE	L			1
CTRO_HUMAN	Citron Rho-interacting kinase OS=Homo sapiens OX=9606 GN=CIT PE=1 SV=2	10008	233339	1	898.9275	1795.8404	2	1795.8411	-0.0007	71.23	8.8e-7	LCLPDGDVSIHGAVGASE	L			1
CTRO_HUMAN	Citron Rho-interacting kinase OS=Homo sapiens OX=9606 GN=CIT PE=1 SV=2	10008	233339	1	898.9275	1795.8404	2	1795.8411	-0.0006	62.35	3.7e-6	LCLPDGDVSIHGAVGASE	L			1
CTRO_HUMAN	Citron Rho-interacting kinase OS=Homo sapiens OX=9606 GN=CIT PE=1 SV=2	10008	233339	1	898.9275	1795.8405	2	1795.8411	-0.0006	56.17	1.5e-5	LCLPDGDVSIHGAVGASE	L			1
CTRO_HUMAN	Citron Rho-interacting kinase OS=Homo sapiens OX=9606 GN=CIT PE=1 SV=2	10008	233339	1	898.9276	1795.8406	2	1795.8411	-0.0004	44.62	0.00027	LCLPDGDVSIHGAVGASE	L			1
CTRO_HUMAN	Citron Rho-interacting kinase OS=Homo sapiens OX=9606 GN=CIT PE=1 SV=2	10008	233339	1	898.9276	1795.8407	2	1795.8411	-0.0004	65.89	3.2e-6	LCLPDGDVSIHGAVGASE	L			1
CTRO_HUMAN	Citron Rho-interacting kinase OS=Homo sapiens OX=9606 GN=CIT PE=1 SV=2	10008	233339	1	898.9276	1795.8407	2	1795.8411	-0.0004	49.72	0.00017	LCLPDGDVSIHGAVGASE	L			1
CTRO_HUMAN	Citron Rho-interacting kinase OS=Homo sapiens OX=9606 GN=CIT PE=1 SV=2	10008	233339	1	898.9278	1795.841	2	1795.8411	-0.0	36.19	0.0017	LCLPDGDVSIHGAVGASE	L			1
CTRO_HUMAN	Citron Rho-interacting kinase OS=Homo sapiens OX=9606 GN=CIT PE=1 SV=2	10008	233339	1	898.9278	1795.8411	2	1795.8411	0.0	56.3	6.7e-6	LCLPDGDVSIHGAVGASE	L			1
CTRO_HUMAN	Citron Rho-interacting kinase OS=Homo sapiens OX=9606 GN=CIT PE=1 SV=2	10008	233339	1	898.9278	1795.8411	2	1795.8411	0.0	45.99	0.00029	LCLPDGDVSIHGAVGASE	L			1
CTRO_HUMAN	Citron Rho-interacting kinase OS=Homo sapiens OX=9606 GN=CIT PE=1 SV=2	10008	233339	1	898.9279	1795.8412	2	1795.8411	0.0001	39.23	0.0022	LCLPDGDVSIHGAVGASE	L			1
CTRO_HUMAN	Citron Rho-interacting kinase OS=Homo sapiens OX=9606 GN=CIT PE=1 SV=2	10008	233339	1	898.9279	1795.8413	2	1795.8411	0.0002	56.82	1.8e-5	LCLPDGDVSIHGAVGASE	L			1
CTRO_HUMAN	Citron Rho-interacting kinase OS=Homo sapiens OX=9606 GN=CIT PE=1 SV=2	10008	233339	1	898.9279	1795.8413	2	1795.8411	0.0003	49.2	5.7e-5	LCLPDGDVSIHGAVGASE	L			1
CTRO_HUMAN	Citron Rho-interacting kinase OS=Homo sapiens OX=9606 GN=CIT PE=1 SV=2	10008	233339	1	898.928	1795.8414	2	1795.8411	0.0003	45.8	0.00018	LCLPDGDVSIHGAVGASE	L			1
CTRO_HUMAN	Citron Rho-interacting kinase OS=Homo sapiens OX=9606 GN=CIT PE=1 SV=2	10008	233339	1	898.9282	1795.8419	2	1795.8411	0.0008	31.81	0.002	LCLPDGDVSIHGAVGASE	L			1
CTRO_HUMAN	Citron Rho-interacting kinase OS=Homo sapiens OX=9606 GN=CIT PE=1 SV=2	10008	233339	1	898.9283	1795.8421	2	1795.8411	0.001	45.97	0.00028	LCLPDGDVSIHGAVGASE	L			1
CTRO_HUMAN	Citron Rho-interacting kinase OS=Homo sapiens OX=9606 GN=CIT PE=1 SV=2	10008	233339	1	898.9284	1795.8422	2	1795.8411	0.0011	56.1	9.3e-5	LCLPDGDVSIHGAVGASE	L			1
CTRO_HUMAN	Citron Rho-interacting kinase OS=Homo sapiens OX=9606 GN=CIT PE=1 SV=2	10008	233339	1	898.9285	1795.8425	2	1795.8411	0.0014	50.73	0.00033	LCLPDGDVSIHGAVGASE	L			1
CTRO_HUMAN	Citron Rho-interacting kinase OS=Homo sapiens OX=9606 GN=CIT PE=1 SV=2	10008	233339	1	898.9285	1795.8425	2	1795.8411	0.0015	55.44	0.00018	LCLPDGDVSIHGAVGASE	L			1
CTRO_HUMAN	Citron Rho-interacting kinase OS=Homo sapiens OX=9606 GN=CIT PE=1 SV=2	10008	233339	1	898.9287	1795.8428	2	1795.8411	0.0017	52.47	5.5e-5	LCLPDGDVSIHGAVGASE	L			1
CTRO_HUMAN	Citron Rho-interacting kinase OS=Homo sapiens OX=9606 GN=CIT PE=1 SV=2	10008	233339	1	898.9288	1795.8431	2	1795.8411	0.002	53.17	3.9e-5	LCLPDGDVSIHGAVGASE	L			1
CTRO_HUMAN	Citron Rho-interacting kinase OS=Homo sapiens OX=9606 GN=CIT PE=1 SV=2	10008	233339	1	898.9289	1795.8433	2	1795.8411	0.0022	42.22	0.001	LCLPDGDVSIHGAVGASE	L			1
CTRO_HUMAN	Citron Rho-interacting kinase OS=Homo sapiens OX=9606 GN=CIT PE=1 SV=2	10008	233339	1	898.929	1795.8435	2	1795.8411	0.0024	58.93	6.7e-6	LCLPDGDVSIHGAVGASE	L			1
CTRO_HUMAN	Citron Rho-interacting kinase OS=Homo sapiens OX=9606 GN=CIT PE=1 SV=2	10008	233339	1	898.9292	1795.8438	2	1795.8411	0.0027	41.61	0.00087	LCLPDGDVSIHGAVGASE	L			1
CTRO_HUMAN	Citron Rho-interacting kinase OS=Homo sapiens OX=9606 GN=CIT PE=1 SV=2	10008	233339	1	898.9293	1795.8441	2	1795.8411	0.003	31.58	0.0032	LCLPDGDVSIHGAVGASE	L			1
CTRO_HUMAN	Citron Rho-interacting kinase OS=Homo sapiens OX=9606 GN=CIT PE=1 SV=2	10008	233339	1	898.9297	1795.8449	2	1795.8411	0.0039	32.43	0.0024	LCLPDGDVSIHGAVGASE	L			1
CTRO_HUMAN	Citron Rho-interacting kinase OS=Homo sapiens OX=9606 GN=CIT PE=1 SV=2	10008	233339	1	898.9298	1795.845	2	1795.8411	0.004	69.81	6.5e-7	LCLPDGDVSIHGAVGASE	L			1
CTRO_HUMAN	Citron Rho-interacting kinase OS=Homo sapiens OX=9606 GN=CIT PE=1 SV=2	10008	233339	1	898.9301	1795.8457	2	1795.8411	0.0046	42.44	0.00056	LCLPDGDVSIHGAVGASE	L			1
CTRO_HUMAN	Citron Rho-interacting kinase OS=Homo sapiens OX=9606 GN=CIT PE=1 SV=2	10008	233339	1	898.9304	1795.8463	2	1795.8411	0.0053	31.87	0.0044	LCLPDGDVSIHGAVGASE	L			1
CTRO_HUMAN	Citron Rho-interacting kinase OS=Homo sapiens OX=9606 GN=CIT PE=1 SV=2	10008	233339	1	611.6473	1831.9202	3	1831.921	-0.0008	44.55	0.00099	MNARSLQQKLETERE	L			1
CTRO_HUMAN	Citron Rho-interacting kinase OS=Homo sapiens OX=9606 GN=CIT PE=1 SV=2	10008	233339	1	917.9767	1833.9388	2	1833.944	-0.0052	80.19	2.9e-7	QKAMINAMDSKIRSLE	Q			1
CTRO_HUMAN	Citron Rho-interacting kinase OS=Homo sapiens OX=9606 GN=CIT PE=1 SV=2	10008	233339	1	612.3213	1833.942	3	1833.944	-0.002	59.34	2.8e-5	QKAMINAMDSKIRSLE	Q			1
CTRO_HUMAN	Citron Rho-interacting kinase OS=Homo sapiens OX=9606 GN=CIT PE=1 SV=2	10008	233339	1	612.3213	1833.942	3	1833.944	-0.002	68.85	1.2e-6	QKAMINAMDSKIRSLE	Q			1
CTRO_HUMAN	Citron Rho-interacting kinase OS=Homo sapiens OX=9606 GN=CIT PE=1 SV=2	10008	233339	1	612.3214	1833.9422	3	1833.944	-0.0018	29.31	0.0062	QKAMINAMDSKIRSLE	Q			1
CTRO_HUMAN	Citron Rho-interacting kinase OS=Homo sapiens OX=9606 GN=CIT PE=1 SV=2	10008	233339	1	459.4934	1833.9444	4	1833.944	0.0004	59.43	1.0e-5	QKAMINAMDSKIRSLE	Q			1
CTRO_HUMAN	Citron Rho-interacting kinase OS=Homo sapiens OX=9606 GN=CIT PE=1 SV=2	10008	233339	1	459.4934	1833.9444	4	1833.944	0.0004	48.68	0.00035	QKAMINAMDSKIRSLE	Q			1
CTRO_HUMAN	Citron Rho-interacting kinase OS=Homo sapiens OX=9606 GN=CIT PE=1 SV=2	10008	233339	1	459.4934	1833.9444	4	1833.944	0.0004	48.77	0.00034	QKAMINAMDSKIRSLE	Q			1
CTRO_HUMAN	Citron Rho-interacting kinase OS=Homo sapiens OX=9606 GN=CIT PE=1 SV=2	10008	233339	1	459.4934	1833.9444	4	1833.944	0.0004	48.52	9.7e-5	QKAMINAMDSKIRSLE	Q			1
CTRO_HUMAN	Citron Rho-interacting kinase OS=Homo sapiens OX=9606 GN=CIT PE=1 SV=2	10008	233339	1	459.4934	1833.9444	4	1833.944	0.0004	42.17	0.00039	QKAMINAMDSKIRSLE	Q			1
CTRO_HUMAN	Citron Rho-interacting kinase OS=Homo sapiens OX=9606 GN=CIT PE=1 SV=2	10008	233339	1	459.4934	1833.9444	4	1833.944	0.0004	42.34	0.00074	QKAMINAMDSKIRSLE	Q			1
CTRO_HUMAN	Citron Rho-interacting kinase OS=Homo sapiens OX=9606 GN=CIT PE=1 SV=2	10008	233339	1	612.648	1834.9222	3	1833.944	0.9781	31.05	0.0053	QKAMINAMDSKIRSLE	Q			1
CTRO_HUMAN	Citron Rho-interacting kinase OS=Homo sapiens OX=9606 GN=CIT PE=1 SV=2	10008	233339	1	612.6497	1834.9271	3	1833.944	0.9831	35.46	0.0026	QKAMINAMDSKIRSLE	Q			1
CTRO_HUMAN	Citron Rho-interacting kinase OS=Homo sapiens OX=9606 GN=CIT PE=1 SV=2	10008	233339	1	459.7395	1834.9289	4	1833.944	0.9848	50.32	0.00021	QKAMINAMDSKIRSLE	Q			1
CTRO_HUMAN	Citron Rho-interacting kinase OS=Homo sapiens OX=9606 GN=CIT PE=1 SV=2	10008	233339	1	459.7413	1834.9361	4	1833.944	0.9921	36.52	0.003	QKAMINAMDSKIRSLE	Q			1
CTRO_HUMAN	Citron Rho-interacting kinase OS=Homo sapiens OX=9606 GN=CIT PE=1 SV=2	10008	233339	1	918.4933	1834.972	2	1833.944	1.0279	28.29	0.007	QKAMINAMDSKIRSLE	Q			1
CTRO_HUMAN	Citron Rho-interacting kinase OS=Homo sapiens OX=9606 GN=CIT PE=1 SV=2	10008	233339	1	617.6446	1849.912	3	1849.9389	-0.027	29.28	0.0035	QKAMINAMDSKIRSLE	Q	Oxidation (M)	0.0000000100000000.0	1
CTRO_HUMAN	Citron Rho-interacting kinase OS=Homo sapiens OX=9606 GN=CIT PE=1 SV=2	10008	233339	1	617.6463	1849.917	3	1849.9389	-0.0219	40.0	0.00073	QKAMINAMDSKIRSLE	Q	Oxidation (M)	0.0000000100000000.0	1
CTRO_HUMAN	Citron Rho-interacting kinase OS=Homo sapiens OX=9606 GN=CIT PE=1 SV=2	10008	233339	1	617.6524	1849.9354	3	1849.9389	-0.0036	41.02	0.00035	QKAMINAMDSKIRSLE	Q	Oxidation (M)	0.0001000000000000.0	1
CTRO_HUMAN	Citron Rho-interacting kinase OS=Homo sapiens OX=9606 GN=CIT PE=1 SV=2	10008	233339	1	617.6528	1849.9365	3	1849.9389	-0.0025	63.0	3.6e-6	QKAMINAMDSKIRSLE	Q	Oxidation (M)	0.0001000000000000.0	1
CTRO_HUMAN	Citron Rho-interacting kinase OS=Homo sapiens OX=9606 GN=CIT PE=1 SV=2	10008	233339	1	463.4919	1849.9384	4	1849.9389	-0.0006	41.89	0.00084	QKAMINAMDSKIRSLE	Q	Oxidation (M)	0.0001000000000000.0	1
CTRO_HUMAN	Citron Rho-interacting kinase OS=Homo sapiens OX=9606 GN=CIT PE=1 SV=2	10008	233339	1	617.6536	1849.9389	3	1849.9389	-0.0001	49.69	0.00045	QKAMINAMDSKIRSLE	Q	Oxidation (M)	0.0000000100000000.0	1
CTRO_HUMAN	Citron Rho-interacting kinase OS=Homo sapiens OX=9606 GN=CIT PE=1 SV=2	10008	233339	1	463.4928	1849.9422	4	1849.9389	0.0032	91.09	8.2e-9	QKAMINAMDSKIRSLE	Q	Oxidation (M)	0.0000000100000000.0	1
CTRO_HUMAN	Citron Rho-interacting kinase OS=Homo sapiens OX=9606 GN=CIT PE=1 SV=2	10008	233339	1	463.493	1849.9429	4	1849.9389	0.004	45.64	0.0002	QKAMINAMDSKIRSLE	Q	Oxidation (M)	0.0001000000000000.0	1
CTRO_HUMAN	Citron Rho-interacting kinase OS=Homo sapiens OX=9606 GN=CIT PE=1 SV=2	10008	233339	1	463.493	1849.9429	4	1849.9389	0.004	45.78	0.00015	QKAMINAMDSKIRSLE	Q	Oxidation (M)	0.0001000000000000.0	1
CTRO_HUMAN	Citron Rho-interacting kinase OS=Homo sapiens OX=9606 GN=CIT PE=1 SV=2	10008	233339	1	463.493	1849.9429	4	1849.9389	0.004	59.23	6.1e-6	QKAMINAMDSKIRSLE	Q	Oxidation (M)	0.0001000000000000.0	1
CTRO_HUMAN	Citron Rho-interacting kinase OS=Homo sapiens OX=9606 GN=CIT PE=1 SV=2	10008	233339	1	463.493	1849.9429	4	1849.9389	0.004	58.5	1.0e-5	QKAMINAMDSKIRSLE	Q	Oxidation (M)	0.0001000000000000.0	1
CTRO_HUMAN	Citron Rho-interacting kinase OS=Homo sapiens OX=9606 GN=CIT PE=1 SV=2	10008	233339	1	463.493	1849.9429	4	1849.9389	0.004	72.73	2.0e-6	QKAMINAMDSKIRSLE	Q	Oxidation (M)	0.0001000000000000.0	1
CTRO_HUMAN	Citron Rho-interacting kinase OS=Homo sapiens OX=9606 GN=CIT PE=1 SV=2	10008	233339	1	617.9814	1850.9225	3	1849.9389	0.9836	36.46	0.00057	QKAMINAMDSKIRSLE	Q	Oxidation (M)	0.0001000000000000.0	1
CTRO_HUMAN	Citron Rho-interacting kinase OS=Homo sapiens OX=9606 GN=CIT PE=1 SV=2	10008	233339	1	617.9822	1850.9249	3	1849.9389	0.9859	35.92	0.0039	QKAMINAMDSKIRSLE	Q	Oxidation (M)	0.0000000100000000.0	1
CTRO_HUMAN	Citron Rho-interacting kinase OS=Homo sapiens OX=9606 GN=CIT PE=1 SV=2	10008	233339	1	463.7392	1850.9277	4	1849.9389	0.9887	50.41	0.00015	QKAMINAMDSKIRSLE	Q	Oxidation (M)	0.0001000000000000.0	1
CTRO_HUMAN	Citron Rho-interacting kinase OS=Homo sapiens OX=9606 GN=CIT PE=1 SV=2	10008	233339	1	622.9833	1865.928	3	1865.9339	-0.0059	36.6	0.00098	QKAMINAMDSKIRSLE	Q	2 Oxidation (M)	0.0001000100000000.0	1
CTRO_HUMAN	Citron Rho-interacting kinase OS=Homo sapiens OX=9606 GN=CIT PE=1 SV=2	10008	233339	1	622.984	1865.9301	3	1865.9339	-0.0037	55.7	3.2e-5	QKAMINAMDSKIRSLE	Q	2 Oxidation (M)	0.0001000100000000.0	1
CTRO_HUMAN	Citron Rho-interacting kinase OS=Homo sapiens OX=9606 GN=CIT PE=1 SV=2	10008	233339	1	467.4903	1865.9323	4	1865.9339	-0.0016	51.51	7.9e-5	QKAMINAMDSKIRSLE	Q	2 Oxidation (M)	0.0001000100000000.0	1
CTRO_HUMAN	Citron Rho-interacting kinase OS=Homo sapiens OX=9606 GN=CIT PE=1 SV=2	10008	233339	1	467.4903	1865.9323	4	1865.9339	-0.0016	38.89	0.00048	QKAMINAMDSKIRSLE	Q	2 Oxidation (M)	0.0001000100000000.0	1
CTRO_HUMAN	Citron Rho-interacting kinase OS=Homo sapiens OX=9606 GN=CIT PE=1 SV=2	10008	233339	1	467.4903	1865.9323	4	1865.9339	-0.0016	45.12	0.00019	QKAMINAMDSKIRSLE	Q	2 Oxidation (M)	0.0001000100000000.0	1
CTRO_HUMAN	Citron Rho-interacting kinase OS=Homo sapiens OX=9606 GN=CIT PE=1 SV=2	10008	233339	1	467.4903	1865.9323	4	1865.9339	-0.0016	44.74	0.00017	QKAMINAMDSKIRSLE	Q	2 Oxidation (M)	0.0001000100000000.0	1
CTRO_HUMAN	Citron Rho-interacting kinase OS=Homo sapiens OX=9606 GN=CIT PE=1 SV=2	10008	233339	1	467.4908	1865.9342	4	1865.9339	0.0003	37.22	0.0027	QKAMINAMDSKIRSLE	Q	2 Oxidation (M)	0.0001000100000000.0	1
CTRO_HUMAN	Citron Rho-interacting kinase OS=Homo sapiens OX=9606 GN=CIT PE=1 SV=2	10008	233339	1	940.9823	1879.95	2	1879.9527	-0.0027	75.4	2.0e-7	TQRSLLEQDLATYITE	C			1
CTRO_HUMAN	Citron Rho-interacting kinase OS=Homo sapiens OX=9606 GN=CIT PE=1 SV=2	10008	233339	1	494.2832	1973.1036	4	1973.1058	-0.0022	24.76	0.0088	VKKVKQSLAQSHLPAQPD	I			1
CTRO_HUMAN	Citron Rho-interacting kinase OS=Homo sapiens OX=9606 GN=CIT PE=1 SV=2	10008	233339	1	664.6846	1991.0319	3	1991.037	-0.0052	35.47	0.0019	HQPSAMSLLAPPSSRRKE	S			1
CTRO_HUMAN	Citron Rho-interacting kinase OS=Homo sapiens OX=9606 GN=CIT PE=1 SV=2	10008	233339	1	498.7665	1991.0367	4	1991.037	-0.0003	40.56	0.0012	HQPSAMSLLAPPSSRRKE	S			1
CTRO_HUMAN	Citron Rho-interacting kinase OS=Homo sapiens OX=9606 GN=CIT PE=1 SV=2	10008	233339	1	498.7665	1991.0367	4	1991.037	-0.0003	49.96	0.00018	HQPSAMSLLAPPSSRRKE	S			1
CTRO_HUMAN	Citron Rho-interacting kinase OS=Homo sapiens OX=9606 GN=CIT PE=1 SV=2	10008	233339	1	498.7665	1991.0368	4	1991.037	-0.0002	48.14	0.00039	HQPSAMSLLAPPSSRRKE	S			1
CTRO_HUMAN	Citron Rho-interacting kinase OS=Homo sapiens OX=9606 GN=CIT PE=1 SV=2	10008	233339	1	498.7674	1991.0403	4	1991.037	0.0033	38.61	0.0029	HQPSAMSLLAPPSSRRKE	S			1
CTRO_HUMAN	Citron Rho-interacting kinase OS=Homo sapiens OX=9606 GN=CIT PE=1 SV=2	10008	233339	1	499.0206	1992.0531	4	1991.037	1.0161	42.29	0.00079	HQPSAMSLLAPPSSRRKE	S			1
CTRO_HUMAN	Citron Rho-interacting kinase OS=Homo sapiens OX=9606 GN=CIT PE=1 SV=2	10008	233339	1	670.0166	2007.0278	3	2007.032	-0.0041	41.78	0.00059	HQPSAMSLLAPPSSRRKE	S	Oxidation (M)	0.000001000000000000.0	1
CTRO_HUMAN	Citron Rho-interacting kinase OS=Homo sapiens OX=9606 GN=CIT PE=1 SV=2	10008	233339	1	502.7651	2007.0315	4	2007.032	-0.0005	40.35	0.0023	HQPSAMSLLAPPSSRRKE	S	Oxidation (M)	0.000001000000000000.0	1
CTRO_HUMAN	Citron Rho-interacting kinase OS=Homo sapiens OX=9606 GN=CIT PE=1 SV=2	10008	233339	1	502.7653	2007.0319	4	2007.032	-0.0	43.96	0.00088	HQPSAMSLLAPPSSRRKE	S	Oxidation (M)	0.000001000000000000.0	1
CTRO_HUMAN	Citron Rho-interacting kinase OS=Homo sapiens OX=9606 GN=CIT PE=1 SV=2	10008	233339	1	502.7653	2007.0319	4	2007.032	-0.0	43.67	0.00086	HQPSAMSLLAPPSSRRKE	S	Oxidation (M)	0.000001000000000000.0	1
CTRO_HUMAN	Citron Rho-interacting kinase OS=Homo sapiens OX=9606 GN=CIT PE=1 SV=2	10008	233339	1	1020.9761	2039.9377	2	2038.9595	0.9782	28.2	0.008	NAELNNQNFYLSKQLDE	A			1
CTRO_HUMAN	Citron Rho-interacting kinase OS=Homo sapiens OX=9606 GN=CIT PE=1 SV=2	10008	233339	1	1027.9726	2053.9307	2	2053.9337	-0.003	41.37	0.00051	MNCTLPFSDQVVLVGTEE	G	Oxidation (M)	0.100000000000000000.0	1
CTRO_HUMAN	Citron Rho-interacting kinase OS=Homo sapiens OX=9606 GN=CIT PE=1 SV=2	10008	233339	1	518.7649	2071.0306	4	2071.0034	0.0272	34.41	0.0025	HQPSAMSLLAPPSSRRKE	S	Phospho (ST)	0.000000000000200000.0	1
CTRO_HUMAN	Citron Rho-interacting kinase OS=Homo sapiens OX=9606 GN=CIT PE=1 SV=2	10008	233339	1	556.2895	2221.1287	4	2221.1273	0.0014	34.11	0.0056	ANKLAANSSLFTQRNMKAQE	E			1
CTRO_HUMAN	Citron Rho-interacting kinase OS=Homo sapiens OX=9606 GN=CIT PE=1 SV=2	10008	233339	1	760.3968	2278.1686	3	2278.1739	-0.0054	38.63	0.0057	IQRKFDALRNSCTVITDLE	E			1
CTRO_HUMAN	Citron Rho-interacting kinase OS=Homo sapiens OX=9606 GN=CIT PE=1 SV=2	10008	233339	1	588.5488	2350.1661	4	2350.1699	-0.0038	47.13	0.00019	ANKLAANSSLFTQRNMKAQEE	M			1
CTRO_HUMAN	Citron Rho-interacting kinase OS=Homo sapiens OX=9606 GN=CIT PE=1 SV=2	10008	233339	1	588.5488	2350.1661	4	2350.1699	-0.0038	39.02	0.0012	ANKLAANSSLFTQRNMKAQEE	M			1
CTRO_HUMAN	Citron Rho-interacting kinase OS=Homo sapiens OX=9606 GN=CIT PE=1 SV=2	10008	233339	1	784.723	2351.1472	3	2350.1699	0.9774	48.36	0.00022	ANKLAANSSLFTQRNMKAQEE	M			1
CTRO_HUMAN	Citron Rho-interacting kinase OS=Homo sapiens OX=9606 GN=CIT PE=1 SV=2	10008	233339	1	784.7231	2351.1474	3	2350.1699	0.9775	46.15	0.00056	ANKLAANSSLFTQRNMKAQEE	M			1
CTRO_HUMAN	Citron Rho-interacting kinase OS=Homo sapiens OX=9606 GN=CIT PE=1 SV=2	10008	233339	1	784.7231	2351.1475	3	2350.1699	0.9776	49.31	0.00046	ANKLAANSSLFTQRNMKAQEE	M			1
CTRO_HUMAN	Citron Rho-interacting kinase OS=Homo sapiens OX=9606 GN=CIT PE=1 SV=2	10008	233339	1	588.7949	2351.1504	4	2350.1699	0.9806	34.84	0.0012	ANKLAANSSLFTQRNMKAQEE	M			1
CTRO_HUMAN	Citron Rho-interacting kinase OS=Homo sapiens OX=9606 GN=CIT PE=1 SV=2	10008	233339	1	588.795	2351.1511	4	2350.1699	0.9812	38.88	0.0015	ANKLAANSSLFTQRNMKAQEE	M			1
CTRO_HUMAN	Citron Rho-interacting kinase OS=Homo sapiens OX=9606 GN=CIT PE=1 SV=2	10008	233339	1	588.795	2351.1511	4	2350.1699	0.9812	30.6	0.0056	ANKLAANSSLFTQRNMKAQEE	M			1
CTRO_HUMAN	Citron Rho-interacting kinase OS=Homo sapiens OX=9606 GN=CIT PE=1 SV=2	10008	233339	1	588.795	2351.1511	4	2350.1699	0.9812	41.05	0.0006	ANKLAANSSLFTQRNMKAQEE	M			1
CTRO_HUMAN	Citron Rho-interacting kinase OS=Homo sapiens OX=9606 GN=CIT PE=1 SV=2	10008	233339	1	789.7267	2366.1584	3	2366.1648	-0.0064	25.3	0.0057	ANKLAANSSLFTQRNMKAQEE	M	Oxidation (M)	0.000000000000000100000.0	1
CTRO_HUMAN	Citron Rho-interacting kinase OS=Homo sapiens OX=9606 GN=CIT PE=1 SV=2	10008	233339	1	592.7954	2367.1526	4	2366.1648	0.9878	40.2	0.0014	ANKLAANSSLFTQRNMKAQEE	M	Oxidation (M)	0.000000000000000100000.0	1
CTRO_HUMAN	Citron Rho-interacting kinase OS=Homo sapiens OX=9606 GN=CIT PE=1 SV=2	10008	233339	1	639.0728	2552.2622	4	2552.2911	-0.0289	32.96	0.006	IPNPRYLGPAISSGAIYLASSYQD	K			1
CTRO_HUMAN	Citron Rho-interacting kinase OS=Homo sapiens OX=9606 GN=CIT PE=1 SV=2	10008	233339	1	639.0728	2552.2622	4	2552.2911	-0.0289	34.21	0.0037	IPNPRYLGPAISSGAIYLASSYQD	K			1
CTRO_HUMAN	Citron Rho-interacting kinase OS=Homo sapiens OX=9606 GN=CIT PE=1 SV=2	10008	233339	1	639.0728	2552.2622	4	2552.2911	-0.0289	47.2	0.00022	IPNPRYLGPAISSGAIYLASSYQD	K			1
CTRO_HUMAN	Citron Rho-interacting kinase OS=Homo sapiens OX=9606 GN=CIT PE=1 SV=2	10008	233339	1	851.7699	2552.2878	3	2552.2911	-0.0033	53.89	9.0e-5	IPNPRYLGPAISSGAIYLASSYQD	K			1
CTRO_HUMAN	Citron Rho-interacting kinase OS=Homo sapiens OX=9606 GN=CIT PE=1 SV=2	10008	233339	1	851.7699	2552.2878	3	2552.2911	-0.0033	50.27	3.7e-5	IPNPRYLGPAISSGAIYLASSYQD	K			1
CTRO_HUMAN	Citron Rho-interacting kinase OS=Homo sapiens OX=9606 GN=CIT PE=1 SV=2	10008	233339	1	851.7699	2552.2878	3	2552.2911	-0.0033	56.77	0.00017	IPNPRYLGPAISSGAIYLASSYQD	K			1
CTRO_HUMAN	Citron Rho-interacting kinase OS=Homo sapiens OX=9606 GN=CIT PE=1 SV=2	10008	233339	1	851.7699	2552.2878	3	2552.2911	-0.0033	57.4	3.5e-5	IPNPRYLGPAISSGAIYLASSYQD	K			1
CTRO_HUMAN	Citron Rho-interacting kinase OS=Homo sapiens OX=9606 GN=CIT PE=1 SV=2	10008	233339	1	865.0272	2592.0597	3	2592.0722	-0.0125	32.4	0.0015	CQVMCHPKCSTCLPATCGLPAE	Y	Oxidation (M)	0.0001000000000000000000.0	1
CTRO_HUMAN	Citron Rho-interacting kinase OS=Homo sapiens OX=9606 GN=CIT PE=1 SV=2	10008	233339	1	676.3201	2701.2515	4	2701.253	-0.0016	49.71	0.00026	HQPSAMSLLAPPSSRRKESSTPEE	F	Phospho (ST)	0.000000000000000000200000.0	1
CTRO_HUMAN	Citron Rho-interacting kinase OS=Homo sapiens OX=9606 GN=CIT PE=1 SV=2	10008	233339	1	701.1406	2800.5333	4	2800.5381	-0.0048	42.1	0.00015	RALCLVDVKKVKQSLAQSHLPAQPD	I			1
CTRO_HUMAN	Citron Rho-interacting kinase OS=Homo sapiens OX=9606 GN=CIT PE=1 SV=2	10008	233339	1	934.8504	2801.5295	3	2800.5381	0.9913	47.95	3.2e-5	RALCLVDVKKVKQSLAQSHLPAQPD	I			1
CTRO_HUMAN	Citron Rho-interacting kinase OS=Homo sapiens OX=9606 GN=CIT PE=1 SV=2	10008	233339	1	961.1093	2880.3062	3	2880.3099	-0.0037	42.07	0.00025	TSEPCSCIHFTNYSILIGTNKFYE	I			1
CTRO_HUMAN	Citron Rho-interacting kinase OS=Homo sapiens OX=9606 GN=CIT PE=1 SV=2	10008	233339	1	961.1093	2880.3062	3	2880.3099	-0.0037	37.97	0.0011	TSEPCSCIHFTNYSILIGTNKFYE	I			1
CTRO_HUMAN	Citron Rho-interacting kinase OS=Homo sapiens OX=9606 GN=CIT PE=1 SV=2	10008	233339	1	961.4371	2881.2895	3	2880.3099	0.9797	34.29	0.0065	TSEPCSCIHFTNYSILIGTNKFYE	I			1
CTRO_HUMAN	Citron Rho-interacting kinase OS=Homo sapiens OX=9606 GN=CIT PE=1 SV=2	10008	233339	1	965.8449	2894.5129	3	2894.5185	-0.0055	49.89	0.00023	QAKLQQQMDLQKNHIFRLTQGLQE	A			1
CTRO_HUMAN	Citron Rho-interacting kinase OS=Homo sapiens OX=9606 GN=CIT PE=1 SV=2	10008	233339	1	724.6362	2894.5158	4	2894.5185	-0.0026	28.08	0.0066	QAKLQQQMDLQKNHIFRLTQGLQE	A			1
CTRO_HUMAN	Citron Rho-interacting kinase OS=Homo sapiens OX=9606 GN=CIT PE=1 SV=2	10008	233339	1	724.6362	2894.5158	4	2894.5185	-0.0026	35.83	0.0017	QAKLQQQMDLQKNHIFRLTQGLQE	A			1
CTRO_HUMAN	Citron Rho-interacting kinase OS=Homo sapiens OX=9606 GN=CIT PE=1 SV=2	10008	233339	1	857.3658	3425.434	4	3425.443	-0.009	64.19	4.5e-6	CQVMCHPKCSTCLPATCGLPAEYATHFTE	A			1
CTRO_HUMAN	Citron Rho-interacting kinase OS=Homo sapiens OX=9606 GN=CIT PE=1 SV=2	10008	233339	1	858.9462	3431.7556	4	3431.7592	-0.0037	28.82	0.0053	AAHRKATDHPHPSTPATARQQIAMSAIVRSPE	H			1
CTRO_HUMAN	Citron Rho-interacting kinase OS=Homo sapiens OX=9606 GN=CIT PE=1 SV=2	10008	233339	1	858.9462	3431.7556	4	3431.7592	-0.0037	41.66	0.00022	AAHRKATDHPHPSTPATARQQIAMSAIVRSPE	H			1
CTRO_HUMAN	Citron Rho-interacting kinase OS=Homo sapiens OX=9606 GN=CIT PE=1 SV=2	10008	233339	1	862.9445	3447.7491	4	3447.7542	-0.0051	32.25	0.0021	AAHRKATDHPHPSTPATARQQIAMSAIVRSPE	H	Oxidation (M)	0.00000000000000000000000100000000.0	1
CTRO_HUMAN	Citron Rho-interacting kinase OS=Homo sapiens OX=9606 GN=CIT PE=1 SV=2	10008	233339	1	916.9661	3663.8354	4	3663.8409	-0.0055	26.35	0.0063	SHPHTTCWPGRTLYLLAPSFPDKQRWVTALE	S			1
CTRO_HUMAN	Citron Rho-interacting kinase OS=Homo sapiens OX=9606 GN=CIT PE=1 SV=2	10008	233339	1	733.775	3663.8386	5	3663.8409	-0.0023	30.68	0.0073	SHPHTTCWPGRTLYLLAPSFPDKQRWVTALE	S			1
CTRO_HUMAN	Citron Rho-interacting kinase OS=Homo sapiens OX=9606 GN=CIT PE=1 SV=2	10008	233339	1	1063.5653	4250.232	4	4250.2343	-0.0024	60.54	2.0e-5	IPNPRYLGPAISSGAIYLASSYQDKLRVICCKGNLVKE	S			1
CTRO_HUMAN	Citron Rho-interacting kinase OS=Homo sapiens OX=9606 GN=CIT PE=1 SV=2	10008	233339	1	709.3795	4250.2332	6	4250.2343	-0.0011	37.05	0.0007	IPNPRYLGPAISSGAIYLASSYQDKLRVICCKGNLVKE	S			1
CTRO_HUMAN	Citron Rho-interacting kinase OS=Homo sapiens OX=9606 GN=CIT PE=1 SV=2	10008	233339	1	709.38	4250.2364	6	4250.2343	0.0021	34.97	0.0042	IPNPRYLGPAISSGAIYLASSYQDKLRVICCKGNLVKE	S			1
CTRO_HUMAN	Citron Rho-interacting kinase OS=Homo sapiens OX=9606 GN=CIT PE=1 SV=2	10008	233339	1	709.38	4250.2364	6	4250.2343	0.0021	34.27	0.0023	IPNPRYLGPAISSGAIYLASSYQDKLRVICCKGNLVKE	S			1
CTRO_HUMAN	Citron Rho-interacting kinase OS=Homo sapiens OX=9606 GN=CIT PE=1 SV=2	10008	233339	1	1063.8156	4251.2334	4	4250.2343	0.999	38.75	0.00095	IPNPRYLGPAISSGAIYLASSYQDKLRVICCKGNLVKE	S			1
CTRO_HUMAN	Citron Rho-interacting kinase OS=Homo sapiens OX=9606 GN=CIT PE=1 SV=2	10008	233339	1	851.2547	4251.2369	5	4250.2343	1.0025	30.52	0.0053	IPNPRYLGPAISSGAIYLASSYQDKLRVICCKGNLVKE	S			1
