# Supplementary material for: PTMselect: optimization of protein modifications discovery by mass spectrometry
Source: Sci Rep. 2019 Mar 12;9:4181. doi: 10.1038/s41598-019-40873-3 (PMC6414543; doi:10.1038/s41598-019-40873-3)
Supplement: Supplementary file 3 — Dataset 1 [file 41598_2019_40873_MOESM3_ESM.zip › supplemental_files/MS_CTRO_data/CTRO_V8E.tsv]

prot_acc	prot_desc	prot_score	prot_mass	pep_rank	pep_exp_mz	pep_exp_mr	pep_exp_z	pep_calc_mr	pep_delta	pep_score	pep_expect	pep_seq	pep_res_after	pep_var_mod	pep_var_mod_pos	pep_isbold
CTRO_HUMAN	Citron Rho-interacting kinase OS=Homo sapiens OX=9606 GN=CIT PE=1 SV=2	4788	238810	1	388.2001	774.3857	2	774.3871	-0.0014	40.29	0.00068	SRLAAEE	F			1
CTRO_HUMAN	Citron Rho-interacting kinase OS=Homo sapiens OX=9606 GN=CIT PE=1 SV=2	4788	238810	1	388.2001	774.3857	2	774.3871	-0.0014	32.41	0.0042	SRLAAEE	F			1
CTRO_HUMAN	Citron Rho-interacting kinase OS=Homo sapiens OX=9606 GN=CIT PE=1 SV=2	4788	238810	1	417.2391	832.4637	2	832.4654	-0.0017	32.62	0.0018	KAVKASTE	A			1
CTRO_HUMAN	Citron Rho-interacting kinase OS=Homo sapiens OX=9606 GN=CIT PE=1 SV=2	4788	238810	1	417.24	832.4654	2	832.4654	-0.0	30.61	0.0026	KAVKASTE	A			1
CTRO_HUMAN	Citron Rho-interacting kinase OS=Homo sapiens OX=9606 GN=CIT PE=1 SV=2	4788	238810	1	422.7466	843.4786	2	843.4814	-0.0028	30.18	0.0092	IVQLRSE	V			1
CTRO_HUMAN	Citron Rho-interacting kinase OS=Homo sapiens OX=9606 GN=CIT PE=1 SV=2	4788	238810	1	422.7466	843.4786	2	843.4814	-0.0028	38.53	0.0013	IVQLRSE	V			1
CTRO_HUMAN	Citron Rho-interacting kinase OS=Homo sapiens OX=9606 GN=CIT PE=1 SV=2	4788	238810	1	433.6971	865.3796	2	865.3817	-0.0021	42.19	0.00053	YQAQVEE	M			1
CTRO_HUMAN	Citron Rho-interacting kinase OS=Homo sapiens OX=9606 GN=CIT PE=1 SV=2	4788	238810	1	436.7358	871.4571	2	871.4585	-0.0015	32.79	0.0034	KKHAMLE	M	Oxidation (M)	0.0000100.0	1
CTRO_HUMAN	Citron Rho-interacting kinase OS=Homo sapiens OX=9606 GN=CIT PE=1 SV=2	4788	238810	1	443.2243	884.4341	2	884.4352	-0.0011	28.86	0.0066	AGQRPVEE	F			1
CTRO_HUMAN	Citron Rho-interacting kinase OS=Homo sapiens OX=9606 GN=CIT PE=1 SV=2	4788	238810	1	443.2243	884.4341	2	884.4352	-0.0011	38.8	0.00067	AGQRPVEE	F			1
CTRO_HUMAN	Citron Rho-interacting kinase OS=Homo sapiens OX=9606 GN=CIT PE=1 SV=2	4788	238810	1	443.2244	884.4342	2	884.4352	-0.001	37.2	0.00097	AGQRPVEE	F			1
CTRO_HUMAN	Citron Rho-interacting kinase OS=Homo sapiens OX=9606 GN=CIT PE=1 SV=2	4788	238810	1	443.2244	884.4342	2	884.4352	-0.001	49.7	5.5e-5	AGQRPVEE	F			1
CTRO_HUMAN	Citron Rho-interacting kinase OS=Homo sapiens OX=9606 GN=CIT PE=1 SV=2	4788	238810	1	443.7503	885.486	2	885.492	-0.006	39.26	0.00098	QQLKIQE	L			1
CTRO_HUMAN	Citron Rho-interacting kinase OS=Homo sapiens OX=9606 GN=CIT PE=1 SV=2	4788	238810	1	443.7503	885.486	2	885.492	-0.006	37.57	0.0014	QQLKIQE	L			1
CTRO_HUMAN	Citron Rho-interacting kinase OS=Homo sapiens OX=9606 GN=CIT PE=1 SV=2	4788	238810	1	444.2679	886.5213	2	886.5236	-0.0023	28.18	0.009	LKRQLTE	L			1
CTRO_HUMAN	Citron Rho-interacting kinase OS=Homo sapiens OX=9606 GN=CIT PE=1 SV=2	4788	238810	1	456.7231	911.4317	2	911.4348	-0.0031	36.94	0.0015	HEEQKLE	L			1
CTRO_HUMAN	Citron Rho-interacting kinase OS=Homo sapiens OX=9606 GN=CIT PE=1 SV=2	4788	238810	1	472.2928	942.571	2	942.5749	-0.004	50.94	2.8e-5	LKLALEKE	K			1
CTRO_HUMAN	Citron Rho-interacting kinase OS=Homo sapiens OX=9606 GN=CIT PE=1 SV=2	4788	238810	1	472.2928	942.571	2	942.5749	-0.004	54.92	1.1e-5	LKLALEKE	K			1
CTRO_HUMAN	Citron Rho-interacting kinase OS=Homo sapiens OX=9606 GN=CIT PE=1 SV=2	4788	238810	1	479.7864	957.5582	2	957.5607	-0.0025	39.01	0.00072	ALQKTRIE	L			1
CTRO_HUMAN	Citron Rho-interacting kinase OS=Homo sapiens OX=9606 GN=CIT PE=1 SV=2	4788	238810	1	479.7865	957.5585	2	957.5607	-0.0022	38.77	0.00076	ALQKTRIE	L			1
CTRO_HUMAN	Citron Rho-interacting kinase OS=Homo sapiens OX=9606 GN=CIT PE=1 SV=2	4788	238810	1	487.2673	972.52	2	972.524	-0.004	53.72	4.1e-5	QRIVELSE	A			1
CTRO_HUMAN	Citron Rho-interacting kinase OS=Homo sapiens OX=9606 GN=CIT PE=1 SV=2	4788	238810	1	491.7497	981.4848	2	981.4879	-0.0032	41.05	0.00075	AQVSAQHLE	V			1
CTRO_HUMAN	Citron Rho-interacting kinase OS=Homo sapiens OX=9606 GN=CIT PE=1 SV=2	4788	238810	1	491.7497	981.4848	2	981.4879	-0.0032	41.07	0.00074	AQVSAQHLE	V			1
CTRO_HUMAN	Citron Rho-interacting kinase OS=Homo sapiens OX=9606 GN=CIT PE=1 SV=2	4788	238810	1	497.7281	993.4417	2	993.4403	0.0013	36.68	0.0022	QEYQAQVE	E			1
CTRO_HUMAN	Citron Rho-interacting kinase OS=Homo sapiens OX=9606 GN=CIT PE=1 SV=2	4788	238810	1	501.7752	1001.5358	2	1001.5393	-0.0035	38.57	0.0018	AVLSQKEVE	L			1
CTRO_HUMAN	Citron Rho-interacting kinase OS=Homo sapiens OX=9606 GN=CIT PE=1 SV=2	4788	238810	1	501.7752	1001.5358	2	1001.5393	-0.0035	54.88	4.1e-5	VEAVLSQKE	V			1
CTRO_HUMAN	Citron Rho-interacting kinase OS=Homo sapiens OX=9606 GN=CIT PE=1 SV=2	4788	238810	1	511.2521	1020.4897	2	1020.491	-0.0013	36.51	0.0025	LQRMLDTE	K	Oxidation (M)	0.00010000.0	1
CTRO_HUMAN	Citron Rho-interacting kinase OS=Homo sapiens OX=9606 GN=CIT PE=1 SV=2	4788	238810	1	512.7916	1023.5687	2	1023.5713	-0.0025	51.15	1.8e-5	LAVKEHKAE	I			1
CTRO_HUMAN	Citron Rho-interacting kinase OS=Homo sapiens OX=9606 GN=CIT PE=1 SV=2	4788	238810	1	514.8068	1027.599	2	1027.6026	-0.0035	35.0	0.0015	LKQRLLEE	Q			1
CTRO_HUMAN	Citron Rho-interacting kinase OS=Homo sapiens OX=9606 GN=CIT PE=1 SV=2	4788	238810	1	516.7582	1031.5018	2	1031.5036	-0.0018	45.83	0.00025	AWRSVLGDE	K			1
CTRO_HUMAN	Citron Rho-interacting kinase OS=Homo sapiens OX=9606 GN=CIT PE=1 SV=2	4788	238810	1	530.7899	1059.5653	2	1059.5672	-0.0019	48.58	0.00014	SQLRQAKTE	L			1
CTRO_HUMAN	Citron Rho-interacting kinase OS=Homo sapiens OX=9606 GN=CIT PE=1 SV=2	4788	238810	1	543.864	1085.7134	2	1085.7172	-0.0038	24.39	0.0036	KKLLIKSKE	L			1
CTRO_HUMAN	Citron Rho-interacting kinase OS=Homo sapiens OX=9606 GN=CIT PE=1 SV=2	4788	238810	1	543.864	1085.7134	2	1085.7172	-0.0038	50.51	8.9e-6	KKLLIKSKE	L			1
CTRO_HUMAN	Citron Rho-interacting kinase OS=Homo sapiens OX=9606 GN=CIT PE=1 SV=2	4788	238810	1	362.9123	1085.7151	3	1085.7172	-0.002	26.57	0.0022	KKLLIKSKE	L			1
CTRO_HUMAN	Citron Rho-interacting kinase OS=Homo sapiens OX=9606 GN=CIT PE=1 SV=2	4788	238810	1	362.9123	1085.7151	3	1085.7172	-0.002	34.16	0.00038	KKLLIKSKE	L			1
CTRO_HUMAN	Citron Rho-interacting kinase OS=Homo sapiens OX=9606 GN=CIT PE=1 SV=2	4788	238810	1	362.9123	1085.7151	3	1085.7172	-0.002	30.82	0.00083	KKLLIKSKE	L			1
CTRO_HUMAN	Citron Rho-interacting kinase OS=Homo sapiens OX=9606 GN=CIT PE=1 SV=2	4788	238810	1	544.3066	1086.5987	2	1086.6033	-0.0046	45.03	0.00038	EALQKTRIE	L			1
CTRO_HUMAN	Citron Rho-interacting kinase OS=Homo sapiens OX=9606 GN=CIT PE=1 SV=2	4788	238810	1	547.2477	1092.4809	2	1092.487	-0.0061	41.3	0.00082	QARMEVSQE	D	Oxidation (M)	0.000100000.0	1
CTRO_HUMAN	Citron Rho-interacting kinase OS=Homo sapiens OX=9606 GN=CIT PE=1 SV=2	4788	238810	1	556.3073	1110.6	2	1110.6033	-0.0033	31.02	0.003	AHEKGKILSE	Q			1
CTRO_HUMAN	Citron Rho-interacting kinase OS=Homo sapiens OX=9606 GN=CIT PE=1 SV=2	4788	238810	1	558.3028	1114.591	2	1114.5982	-0.0072	57.46	1.7e-5	LQLSLQERE	S			1
CTRO_HUMAN	Citron Rho-interacting kinase OS=Homo sapiens OX=9606 GN=CIT PE=1 SV=2	4788	238810	1	372.8752	1115.6037	3	1115.6047	-0.0011	27.69	0.0071	SVVAGGRVSRE	K			1
CTRO_HUMAN	Citron Rho-interacting kinase OS=Homo sapiens OX=9606 GN=CIT PE=1 SV=2	4788	238810	1	372.8752	1115.6037	3	1115.6047	-0.0011	24.55	0.009	SVVAGGRVSRE	K			1
CTRO_HUMAN	Citron Rho-interacting kinase OS=Homo sapiens OX=9606 GN=CIT PE=1 SV=2	4788	238810	1	372.8752	1115.6037	3	1115.6047	-0.0011	29.81	0.0045	SVVAGGRVSRE	K			1
CTRO_HUMAN	Citron Rho-interacting kinase OS=Homo sapiens OX=9606 GN=CIT PE=1 SV=2	4788	238810	1	372.8752	1115.6037	3	1115.6047	-0.0011	25.67	0.0095	SVVAGGRVSRE	K			1
CTRO_HUMAN	Citron Rho-interacting kinase OS=Homo sapiens OX=9606 GN=CIT PE=1 SV=2	4788	238810	1	562.2469	1122.4792	2	1122.4829	-0.0037	60.4	1.1e-5	QEYQAQVEE	M			1
CTRO_HUMAN	Citron Rho-interacting kinase OS=Homo sapiens OX=9606 GN=CIT PE=1 SV=2	4788	238810	1	563.8428	1125.6711	2	1125.6757	-0.0046	53.15	9.0e-6	ILALQQALKE	Q			1
CTRO_HUMAN	Citron Rho-interacting kinase OS=Homo sapiens OX=9606 GN=CIT PE=1 SV=2	4788	238810	1	563.8428	1125.6711	2	1125.6757	-0.0046	56.5	4.1e-6	ILALQQALKE	Q			1
CTRO_HUMAN	Citron Rho-interacting kinase OS=Homo sapiens OX=9606 GN=CIT PE=1 SV=2	4788	238810	1	563.8435	1125.6724	2	1125.6757	-0.0033	37.55	0.00033	ILALQQALKE	Q			1
CTRO_HUMAN	Citron Rho-interacting kinase OS=Homo sapiens OX=9606 GN=CIT PE=1 SV=2	4788	238810	1	567.8017	1133.5889	2	1133.5928	-0.0039	65.48	2.5e-6	KAVKASTEATE	L			1
CTRO_HUMAN	Citron Rho-interacting kinase OS=Homo sapiens OX=9606 GN=CIT PE=1 SV=2	4788	238810	1	569.2898	1136.565	2	1136.5713	-0.0064	40.92	0.0029	GSKVLIYDNE	A			1
CTRO_HUMAN	Citron Rho-interacting kinase OS=Homo sapiens OX=9606 GN=CIT PE=1 SV=2	4788	238810	1	569.2903	1136.5661	2	1136.5713	-0.0052	43.27	0.00048	GSKVLIYDNE	A			1
CTRO_HUMAN	Citron Rho-interacting kinase OS=Homo sapiens OX=9606 GN=CIT PE=1 SV=2	4788	238810	1	577.2996	1152.5846	2	1152.5887	-0.0041	37.41	0.0016	IQALTAHRDE	I			1
CTRO_HUMAN	Citron Rho-interacting kinase OS=Homo sapiens OX=9606 GN=CIT PE=1 SV=2	4788	238810	1	385.2027	1152.5862	3	1152.5887	-0.0025	44.86	9.5e-5	IQALTAHRDE	I			1
CTRO_HUMAN	Citron Rho-interacting kinase OS=Homo sapiens OX=9606 GN=CIT PE=1 SV=2	4788	238810	1	385.2027	1152.5862	3	1152.5887	-0.0025	41.57	0.0006	IQALTAHRDE	I			1
CTRO_HUMAN	Citron Rho-interacting kinase OS=Homo sapiens OX=9606 GN=CIT PE=1 SV=2	4788	238810	1	581.2782	1160.5419	2	1160.5462	-0.0043	62.13	6.1e-6	AGQRPVEEFE	L			1
CTRO_HUMAN	Citron Rho-interacting kinase OS=Homo sapiens OX=9606 GN=CIT PE=1 SV=2	4788	238810	1	581.2782	1160.5419	2	1160.5462	-0.0043	54.54	3.5e-5	AGQRPVEEFE	L			1
CTRO_HUMAN	Citron Rho-interacting kinase OS=Homo sapiens OX=9606 GN=CIT PE=1 SV=2	4788	238810	1	599.2706	1196.5267	2	1196.5352	-0.0084	50.4	0.00014	MRLMMNQLE	E	2 Oxidation (M)	0.100100000.0	1
CTRO_HUMAN	Citron Rho-interacting kinase OS=Homo sapiens OX=9606 GN=CIT PE=1 SV=2	4788	238810	1	599.2717	1196.5289	2	1196.5352	-0.0062	44.55	0.00053	MRLMMNQLE	E	2 Oxidation (M)	0.100010000.0	1
CTRO_HUMAN	Citron Rho-interacting kinase OS=Homo sapiens OX=9606 GN=CIT PE=1 SV=2	4788	238810	1	599.2719	1196.5293	2	1196.5352	-0.0058	43.96	0.0006	MRLMMNQLE	E	2 Oxidation (M)	0.100010000.0	1
CTRO_HUMAN	Citron Rho-interacting kinase OS=Homo sapiens OX=9606 GN=CIT PE=1 SV=2	4788	238810	1	404.9052	1211.6938	3	1211.6986	-0.0048	26.65	0.0067	LLQNIRQAKE	R			1
CTRO_HUMAN	Citron Rho-interacting kinase OS=Homo sapiens OX=9606 GN=CIT PE=1 SV=2	4788	238810	1	606.8543	1211.694	2	1211.6986	-0.0045	45.27	8.9e-5	LLQNIRQAKE	R			1
CTRO_HUMAN	Citron Rho-interacting kinase OS=Homo sapiens OX=9606 GN=CIT PE=1 SV=2	4788	238810	1	607.2697	1212.5249	2	1212.5301	-0.0052	72.78	6.6e-7	MRLMMNQLE	E	3 Oxidation (M)	0.100110000.0	1
CTRO_HUMAN	Citron Rho-interacting kinase OS=Homo sapiens OX=9606 GN=CIT PE=1 SV=2	4788	238810	1	607.2716	1212.5286	2	1212.5301	-0.0014	54.87	0.0002	MRLMMNQLE	E	3 Oxidation (M)	0.100110000.0	1
CTRO_HUMAN	Citron Rho-interacting kinase OS=Homo sapiens OX=9606 GN=CIT PE=1 SV=2	4788	238810	1	615.83	1229.6454	2	1229.6503	-0.0049	63.55	4.5e-6	VEAVLSQKEVE	L			1
CTRO_HUMAN	Citron Rho-interacting kinase OS=Homo sapiens OX=9606 GN=CIT PE=1 SV=2	4788	238810	1	615.83	1229.6454	2	1229.6503	-0.0049	66.41	2.3e-6	VEAVLSQKEVE	L			1
CTRO_HUMAN	Citron Rho-interacting kinase OS=Homo sapiens OX=9606 GN=CIT PE=1 SV=2	4788	238810	1	620.8278	1239.6411	2	1239.6459	-0.0047	36.71	0.0013	EAHEKGKILSE	Q			1
CTRO_HUMAN	Citron Rho-interacting kinase OS=Homo sapiens OX=9606 GN=CIT PE=1 SV=2	4788	238810	1	621.3128	1240.6111	2	1240.616	-0.0049	23.66	0.006	AREAGQRPVEE	F			1
CTRO_HUMAN	Citron Rho-interacting kinase OS=Homo sapiens OX=9606 GN=CIT PE=1 SV=2	4788	238810	1	622.8432	1243.6718	2	1243.6772	-0.0054	30.53	0.0039	ALDRADLLKTE	R			1
CTRO_HUMAN	Citron Rho-interacting kinase OS=Homo sapiens OX=9606 GN=CIT PE=1 SV=2	4788	238810	1	434.9044	1301.6914	3	1301.6939	-0.0025	34.0	0.0032	SQLRQAKTELE	E			1
CTRO_HUMAN	Citron Rho-interacting kinase OS=Homo sapiens OX=9606 GN=CIT PE=1 SV=2	4788	238810	1	663.7939	1325.5732	2	1325.5777	-0.0045	31.62	0.0097	MRLMMNQLEE	D	2 Oxidation (M)	0.0001100000.0	1
CTRO_HUMAN	Citron Rho-interacting kinase OS=Homo sapiens OX=9606 GN=CIT PE=1 SV=2	4788	238810	1	443.9155	1328.7247	3	1328.7299	-0.0052	51.62	5.1e-5	LEEALQKTRIE	L			1
CTRO_HUMAN	Citron Rho-interacting kinase OS=Homo sapiens OX=9606 GN=CIT PE=1 SV=2	4788	238810	1	670.8105	1339.6064	2	1339.6112	-0.0048	69.85	1.7e-6	MQLTSQKQTME	A	Oxidation (M)	0.00000000010.0	1
CTRO_HUMAN	Citron Rho-interacting kinase OS=Homo sapiens OX=9606 GN=CIT PE=1 SV=2	4788	238810	1	670.8122	1339.6099	2	1339.6112	-0.0013	56.53	3.3e-5	MQLTSQKQTME	A	Oxidation (M)	0.10000000000.0	1
CTRO_HUMAN	Citron Rho-interacting kinase OS=Homo sapiens OX=9606 GN=CIT PE=1 SV=2	4788	238810	1	671.7903	1341.5661	2	1341.5727	-0.0066	49.39	0.00015	MRLMMNQLEE	D	3 Oxidation (M)	0.1001100000.0	1
CTRO_HUMAN	Citron Rho-interacting kinase OS=Homo sapiens OX=9606 GN=CIT PE=1 SV=2	4788	238810	1	678.8081	1355.6017	2	1355.6061	-0.0044	73.67	6.4e-7	MQLTSQKQTME	A	2 Oxidation (M)	0.10000000010.0	1
CTRO_HUMAN	Citron Rho-interacting kinase OS=Homo sapiens OX=9606 GN=CIT PE=1 SV=2	4788	238810	1	678.8081	1355.6017	2	1355.6061	-0.0044	65.56	4.1e-6	MQLTSQKQTME	A	2 Oxidation (M)	0.10000000010.0	1
CTRO_HUMAN	Citron Rho-interacting kinase OS=Homo sapiens OX=9606 GN=CIT PE=1 SV=2	4788	238810	1	678.8082	1355.6018	2	1355.6061	-0.0043	52.44	8.5e-5	MQLTSQKQTME	A	2 Oxidation (M)	0.10000000010.0	1
CTRO_HUMAN	Citron Rho-interacting kinase OS=Homo sapiens OX=9606 GN=CIT PE=1 SV=2	4788	238810	1	678.8159	1355.6173	2	1355.6061	0.0112	40.71	0.0012	MQLTSQKQTME	A	2 Oxidation (M)	0.10000000010.0	1
CTRO_HUMAN	Citron Rho-interacting kinase OS=Homo sapiens OX=9606 GN=CIT PE=1 SV=2	4788	238810	1	682.8363	1363.658	2	1363.6619	-0.0039	59.22	1.5e-5	IKEQEYQAQVE	E			1
CTRO_HUMAN	Citron Rho-interacting kinase OS=Homo sapiens OX=9606 GN=CIT PE=1 SV=2	4788	238810	1	456.9116	1367.7129	3	1367.7157	-0.0028	28.79	0.0082	TRLREVSLEHE	E			1
CTRO_HUMAN	Citron Rho-interacting kinase OS=Homo sapiens OX=9606 GN=CIT PE=1 SV=2	4788	238810	1	687.8767	1373.7387	2	1373.7514	-0.0127	37.45	0.0012	LKASETQRSLLE	Q			1
CTRO_HUMAN	Citron Rho-interacting kinase OS=Homo sapiens OX=9606 GN=CIT PE=1 SV=2	4788	238810	1	706.342	1410.6695	2	1410.6739	-0.0044	35.55	0.0015	EEIQALTAHRDE	I			1
CTRO_HUMAN	Citron Rho-interacting kinase OS=Homo sapiens OX=9606 GN=CIT PE=1 SV=2	4788	238810	1	472.2702	1413.7888	3	1413.7939	-0.0051	27.78	0.0074	TERELKQRLLE	E			1
CTRO_HUMAN	Citron Rho-interacting kinase OS=Homo sapiens OX=9606 GN=CIT PE=1 SV=2	4788	238810	1	477.9183	1430.7331	3	1430.7365	-0.0034	36.93	0.0024	SQLRQAKTELEE	T			1
CTRO_HUMAN	Citron Rho-interacting kinase OS=Homo sapiens OX=9606 GN=CIT PE=1 SV=2	4788	238810	1	481.2698	1440.7876	3	1440.7936	-0.006	65.3	2.1e-6	KINAEQQLKIQE	L			1
CTRO_HUMAN	Citron Rho-interacting kinase OS=Homo sapiens OX=9606 GN=CIT PE=1 SV=2	4788	238810	1	721.8998	1441.7849	2	1441.7888	-0.0039	75.12	1.9e-7	SQLTALQAARAALE	S			1
CTRO_HUMAN	Citron Rho-interacting kinase OS=Homo sapiens OX=9606 GN=CIT PE=1 SV=2	4788	238810	1	721.8998	1441.7849	2	1441.7888	-0.0039	77.14	1.2e-7	SQLTALQAARAALE	S			1
CTRO_HUMAN	Citron Rho-interacting kinase OS=Homo sapiens OX=9606 GN=CIT PE=1 SV=2	4788	238810	1	721.8998	1441.785	2	1441.7888	-0.0039	74.66	1.6e-7	SQLTALQAARAALE	S			1
CTRO_HUMAN	Citron Rho-interacting kinase OS=Homo sapiens OX=9606 GN=CIT PE=1 SV=2	4788	238810	1	736.3118	1470.6091	2	1470.6153	-0.0061	39.96	0.0014	EMRLMMNQLEE	D	3 Oxidation (M)	0.01001100000.0	1
CTRO_HUMAN	Citron Rho-interacting kinase OS=Homo sapiens OX=9606 GN=CIT PE=1 SV=2	4788	238810	1	747.3771	1492.7396	2	1492.7521	-0.0126	44.86	6.2e-5	GSKVLIYDNEARE	A			1
CTRO_HUMAN	Citron Rho-interacting kinase OS=Homo sapiens OX=9606 GN=CIT PE=1 SV=2	4788	238810	1	498.5898	1492.7477	3	1492.7521	-0.0045	37.72	0.00042	GSKVLIYDNEARE	A			1
CTRO_HUMAN	Citron Rho-interacting kinase OS=Homo sapiens OX=9606 GN=CIT PE=1 SV=2	4788	238810	1	498.5898	1492.7477	3	1492.7521	-0.0045	38.26	0.00031	GSKVLIYDNEARE	A			1
CTRO_HUMAN	Citron Rho-interacting kinase OS=Homo sapiens OX=9606 GN=CIT PE=1 SV=2	4788	238810	1	498.5899	1492.7478	3	1492.7521	-0.0044	43.3	0.00056	GSKVLIYDNEARE	A			1
CTRO_HUMAN	Citron Rho-interacting kinase OS=Homo sapiens OX=9606 GN=CIT PE=1 SV=2	4788	238810	1	498.5899	1492.7478	3	1492.7521	-0.0044	64.51	4.6e-6	GSKVLIYDNEARE	A			1
CTRO_HUMAN	Citron Rho-interacting kinase OS=Homo sapiens OX=9606 GN=CIT PE=1 SV=2	4788	238810	1	505.2796	1512.8171	3	1512.826	-0.0089	42.44	0.00016	ATELLQNIRQAKE	R			1
CTRO_HUMAN	Citron Rho-interacting kinase OS=Homo sapiens OX=9606 GN=CIT PE=1 SV=2	4788	238810	1	505.2796	1512.8171	3	1512.826	-0.0089	35.87	0.00043	ATELLQNIRQAKE	R			1
CTRO_HUMAN	Citron Rho-interacting kinase OS=Homo sapiens OX=9606 GN=CIT PE=1 SV=2	4788	238810	1	766.8987	1531.7828	2	1531.7855	-0.0027	40.33	0.0011	KHREAQVSAQHLE	V			1
CTRO_HUMAN	Citron Rho-interacting kinase OS=Homo sapiens OX=9606 GN=CIT PE=1 SV=2	4788	238810	1	383.953	1531.7828	4	1531.7855	-0.0027	29.08	0.0021	KHREAQVSAQHLE	V			1
CTRO_HUMAN	Citron Rho-interacting kinase OS=Homo sapiens OX=9606 GN=CIT PE=1 SV=2	4788	238810	1	383.953	1531.7828	4	1531.7855	-0.0027	27.73	0.0067	KHREAQVSAQHLE	V			1
CTRO_HUMAN	Citron Rho-interacting kinase OS=Homo sapiens OX=9606 GN=CIT PE=1 SV=2	4788	238810	1	774.3973	1546.78	2	1546.7773	0.0027	29.99	0.0071	MNARSLQQKLETE	R			1
CTRO_HUMAN	Citron Rho-interacting kinase OS=Homo sapiens OX=9606 GN=CIT PE=1 SV=2	4788	238810	1	522.6121	1564.8144	3	1564.8209	-0.0065	30.61	0.0042	DDKALQLLHDIRE	Q			1
CTRO_HUMAN	Citron Rho-interacting kinase OS=Homo sapiens OX=9606 GN=CIT PE=1 SV=2	4788	238810	1	523.2658	1566.7754	3	1566.779	-0.0036	30.71	0.0042	VHLKQKEQHYEE	K			1
CTRO_HUMAN	Citron Rho-interacting kinase OS=Homo sapiens OX=9606 GN=CIT PE=1 SV=2	4788	238810	1	523.2658	1566.7754	3	1566.779	-0.0036	32.27	0.0046	VHLKQKEQHYEE	K			1
CTRO_HUMAN	Citron Rho-interacting kinase OS=Homo sapiens OX=9606 GN=CIT PE=1 SV=2	4788	238810	1	787.4405	1572.8665	2	1572.8722	-0.0057	71.53	3.7e-7	LQEKLEKAVKASTE	A			1
CTRO_HUMAN	Citron Rho-interacting kinase OS=Homo sapiens OX=9606 GN=CIT PE=1 SV=2	4788	238810	1	525.2967	1572.8682	3	1572.8722	-0.0041	56.68	1.0e-5	LQEKLEKAVKASTE	A			1
CTRO_HUMAN	Citron Rho-interacting kinase OS=Homo sapiens OX=9606 GN=CIT PE=1 SV=2	4788	238810	1	529.2915	1584.8527	3	1584.8583	-0.0056	29.68	0.0031	TQAGKLEAQNRKLE	E			1
CTRO_HUMAN	Citron Rho-interacting kinase OS=Homo sapiens OX=9606 GN=CIT PE=1 SV=2	4788	238810	1	531.3087	1590.9042	3	1590.9093	-0.0051	42.91	0.00015	HKAEILALQQALKE	Q			1
CTRO_HUMAN	Citron Rho-interacting kinase OS=Homo sapiens OX=9606 GN=CIT PE=1 SV=2	4788	238810	1	531.3087	1590.9042	3	1590.9093	-0.0051	68.86	3.7e-7	HKAEILALQQALKE	Q			1
CTRO_HUMAN	Citron Rho-interacting kinase OS=Homo sapiens OX=9606 GN=CIT PE=1 SV=2	4788	238810	1	547.9218	1640.7437	3	1640.7498	-0.0061	56.52	3.8e-5	REMQLTSQKQTME	A	2 Oxidation (M)	0.0010000000010.0	1
CTRO_HUMAN	Citron Rho-interacting kinase OS=Homo sapiens OX=9606 GN=CIT PE=1 SV=2	4788	238810	1	849.9903	1697.966	2	1697.9675	-0.0015	27.87	0.0067	LKRQLTELQLSLQE	R			1
CTRO_HUMAN	Citron Rho-interacting kinase OS=Homo sapiens OX=9606 GN=CIT PE=1 SV=2	4788	238810	1	850.9339	1699.8532	2	1699.8603	-0.0071	51.18	0.00011	MISELRQQKFYLE	T	Oxidation (M)	0.1000000000000.0	1
CTRO_HUMAN	Citron Rho-interacting kinase OS=Homo sapiens OX=9606 GN=CIT PE=1 SV=2	4788	238810	1	863.4225	1724.8305	2	1724.8369	-0.0064	58.43	2.3e-5	LNNQNFYLSKQLDE	A			1
CTRO_HUMAN	Citron Rho-interacting kinase OS=Homo sapiens OX=9606 GN=CIT PE=1 SV=2	4788	238810	1	576.6492	1726.9259	3	1726.9325	-0.0067	77.04	1.4e-7	RESQLTALQAARAALE	S			1
CTRO_HUMAN	Citron Rho-interacting kinase OS=Homo sapiens OX=9606 GN=CIT PE=1 SV=2	4788	238810	1	434.2256	1732.8735	4	1732.8818	-0.0083	33.31	0.0033	NIQVLYSHEKVKME	G	Oxidation (M)	0.00000000000010.0	1
CTRO_HUMAN	Citron Rho-interacting kinase OS=Homo sapiens OX=9606 GN=CIT PE=1 SV=2	4788	238810	1	578.6322	1732.8748	3	1732.8818	-0.0069	32.41	0.0069	NIQVLYSHEKVKME	G	Oxidation (M)	0.00000000000010.0	1
CTRO_HUMAN	Citron Rho-interacting kinase OS=Homo sapiens OX=9606 GN=CIT PE=1 SV=2	4788	238810	1	869.4423	1736.87	2	1736.8733	-0.0033	69.58	1.6e-6	YQPGGDLLSLLNRYE	D			1
CTRO_HUMAN	Citron Rho-interacting kinase OS=Homo sapiens OX=9606 GN=CIT PE=1 SV=2	4788	238810	1	869.4423	1736.87	2	1736.8733	-0.0033	59.88	1.2e-5	YQPGGDLLSLLNRYE	D			1
CTRO_HUMAN	Citron Rho-interacting kinase OS=Homo sapiens OX=9606 GN=CIT PE=1 SV=2	4788	238810	1	592.988	1775.9421	3	1775.9491	-0.007	64.69	2.9e-6	LANTAKADVPYILKME	S			1
CTRO_HUMAN	Citron Rho-interacting kinase OS=Homo sapiens OX=9606 GN=CIT PE=1 SV=2	4788	238810	1	598.3164	1791.9275	3	1791.944	-0.0165	29.38	0.01	LANTAKADVPYILKME	S	Oxidation (M)	0.0000000000000010.0	1
CTRO_HUMAN	Citron Rho-interacting kinase OS=Homo sapiens OX=9606 GN=CIT PE=1 SV=2	4788	238810	1	598.3189	1791.935	3	1791.944	-0.009	42.84	9.6e-5	LANTAKADVPYILKME	S	Oxidation (M)	0.0000000000000010.0	1
CTRO_HUMAN	Citron Rho-interacting kinase OS=Homo sapiens OX=9606 GN=CIT PE=1 SV=2	4788	238810	1	598.3189	1791.935	3	1791.944	-0.009	59.94	2.5e-6	LANTAKADVPYILKME	S	Oxidation (M)	0.0000000000000010.0	1
CTRO_HUMAN	Citron Rho-interacting kinase OS=Homo sapiens OX=9606 GN=CIT PE=1 SV=2	4788	238810	1	604.6639	1810.9698	3	1810.9788	-0.009	53.88	3.7e-5	KINAEQQLKIQELQE	K			1
CTRO_HUMAN	Citron Rho-interacting kinase OS=Homo sapiens OX=9606 GN=CIT PE=1 SV=2	4788	238810	1	912.5445	1823.0743	2	1823.088	-0.0136	54.38	3.6e-6	ILALQQALKEQKLKAE	S			1
CTRO_HUMAN	Citron Rho-interacting kinase OS=Homo sapiens OX=9606 GN=CIT PE=1 SV=2	4788	238810	1	608.6999	1823.0779	3	1823.088	-0.01	25.71	0.0027	ILALQQALKEQKLKAE	S			1
CTRO_HUMAN	Citron Rho-interacting kinase OS=Homo sapiens OX=9606 GN=CIT PE=1 SV=2	4788	238810	1	610.9948	1829.9627	3	1829.9734	-0.0107	46.43	0.00013	QKLKAESLSDKLNDLE	K			1
CTRO_HUMAN	Citron Rho-interacting kinase OS=Homo sapiens OX=9606 GN=CIT PE=1 SV=2	4788	238810	1	611.6451	1831.9135	3	1831.921	-0.0075	36.99	0.00075	MNARSLQQKLETERE	L			1
CTRO_HUMAN	Citron Rho-interacting kinase OS=Homo sapiens OX=9606 GN=CIT PE=1 SV=2	4788	238810	1	615.6586	1843.9539	3	1843.9639	-0.01	37.62	0.00048	ALDRADLLKTERSDLE	Y			1
CTRO_HUMAN	Citron Rho-interacting kinase OS=Homo sapiens OX=9606 GN=CIT PE=1 SV=2	4788	238810	1	462.9843	1847.9081	4	1847.9159	-0.0078	35.77	0.0013	MNARSLQQKLETERE	L	Oxidation (M)	0.100000000000000.0	1
CTRO_HUMAN	Citron Rho-interacting kinase OS=Homo sapiens OX=9606 GN=CIT PE=1 SV=2	4788	238810	1	467.4894	1865.9286	4	1865.9339	-0.0053	37.59	0.0011	QKAMINAMDSKIRSLE	Q	2 Oxidation (M)	0.0001000100000000.0	1
CTRO_HUMAN	Citron Rho-interacting kinase OS=Homo sapiens OX=9606 GN=CIT PE=1 SV=2	4788	238810	1	622.9835	1865.9288	3	1865.9339	-0.005	29.16	0.0018	QKAMINAMDSKIRSLE	Q	2 Oxidation (M)	0.0001000100000000.0	1
CTRO_HUMAN	Citron Rho-interacting kinase OS=Homo sapiens OX=9606 GN=CIT PE=1 SV=2	4788	238810	1	624.008	1869.0021	3	1869.0068	-0.0047	39.78	0.00024	ATELLQNIRQAKERAE	R			1
CTRO_HUMAN	Citron Rho-interacting kinase OS=Homo sapiens OX=9606 GN=CIT PE=1 SV=2	4788	238810	1	940.9836	1879.9527	2	1879.9527	-0.0	51.06	1.6e-5	TQRSLLEQDLATYITE	C			1
CTRO_HUMAN	Citron Rho-interacting kinase OS=Homo sapiens OX=9606 GN=CIT PE=1 SV=2	4788	238810	1	940.9836	1879.9527	2	1879.9527	-0.0	83.37	4.0e-8	TQRSLLEQDLATYITE	C			1
CTRO_HUMAN	Citron Rho-interacting kinase OS=Homo sapiens OX=9606 GN=CIT PE=1 SV=2	4788	238810	1	651.3547	1951.0422	3	1951.0527	-0.0105	64.31	2.5e-6	LRQQKFYLETQAGKLE	A			1
CTRO_HUMAN	Citron Rho-interacting kinase OS=Homo sapiens OX=9606 GN=CIT PE=1 SV=2	4788	238810	1	496.7827	1983.1016	4	1983.1112	-0.0096	45.22	9.2e-5	LKRQLTELQLSLQERE	S			1
CTRO_HUMAN	Citron Rho-interacting kinase OS=Homo sapiens OX=9606 GN=CIT PE=1 SV=2	4788	238810	1	496.7827	1983.1016	4	1983.1112	-0.0096	46.22	5.9e-5	LKRQLTELQLSLQERE	S			1
CTRO_HUMAN	Citron Rho-interacting kinase OS=Homo sapiens OX=9606 GN=CIT PE=1 SV=2	4788	238810	1	496.7827	1983.1016	4	1983.1112	-0.0096	56.65	1.1e-5	LKRQLTELQLSLQERE	S			1
CTRO_HUMAN	Citron Rho-interacting kinase OS=Homo sapiens OX=9606 GN=CIT PE=1 SV=2	4788	238810	1	662.0415	1983.1027	3	1983.1112	-0.0085	64.43	1.7e-6	LKRQLTELQLSLQERE	S			1
CTRO_HUMAN	Citron Rho-interacting kinase OS=Homo sapiens OX=9606 GN=CIT PE=1 SV=2	4788	238810	1	662.0415	1983.1027	3	1983.1112	-0.0085	93.66	2.2e-9	LKRQLTELQLSLQERE	S			1
CTRO_HUMAN	Citron Rho-interacting kinase OS=Homo sapiens OX=9606 GN=CIT PE=1 SV=2	4788	238810	1	662.3128	1983.9167	3	1983.9241	-0.0074	57.5	1.7e-5	ITEREMQLTSQKQTME	A	2 Oxidation (M)	0.0000010000000010.0	1
CTRO_HUMAN	Citron Rho-interacting kinase OS=Homo sapiens OX=9606 GN=CIT PE=1 SV=2	4788	238810	1	502.7634	2007.0246	4	2007.032	-0.0074	41.56	0.00061	HQPSAMSLLAPPSSRRKE	S	Oxidation (M)	0.000001000000000000.0	1
CTRO_HUMAN	Citron Rho-interacting kinase OS=Homo sapiens OX=9606 GN=CIT PE=1 SV=2	4788	238810	1	503.0108	2008.0141	4	2008.0225	-0.0084	28.09	0.0025	VSQEDDKALQLLHDIRE	Q			1
CTRO_HUMAN	Citron Rho-interacting kinase OS=Homo sapiens OX=9606 GN=CIT PE=1 SV=2	4788	238810	1	532.554	2126.1867	4	2126.1946	-0.0079	38.89	0.00048	EKIKVLDNQIKKDLADKE	T			1
CTRO_HUMAN	Citron Rho-interacting kinase OS=Homo sapiens OX=9606 GN=CIT PE=1 SV=2	4788	238810	1	533.8147	2131.2298	4	2131.2364	-0.0066	24.05	0.0092	LAVKEHKAEILALQQALKE	Q			1
CTRO_HUMAN	Citron Rho-interacting kinase OS=Homo sapiens OX=9606 GN=CIT PE=1 SV=2	4788	238810	1	549.2835	2193.1049	4	2193.1138	-0.0088	36.44	0.0031	DLVSARRRSDLYESELRE	S			1
CTRO_HUMAN	Citron Rho-interacting kinase OS=Homo sapiens OX=9606 GN=CIT PE=1 SV=2	4788	238810	1	751.0322	2250.0747	3	2250.0818	-0.007	38.59	0.0005	RQWEAWRSVLGDEKSQFE	C			1
CTRO_HUMAN	Citron Rho-interacting kinase OS=Homo sapiens OX=9606 GN=CIT PE=1 SV=2	4788	238810	1	582.8251	2327.2715	4	2327.2808	-0.0093	56.17	1.4e-5	KAVKASTEATELLQNIRQAKE	R			1
CTRO_HUMAN	Citron Rho-interacting kinase OS=Homo sapiens OX=9606 GN=CIT PE=1 SV=2	4788	238810	1	582.8251	2327.2715	4	2327.2808	-0.0093	59.04	7.3e-6	KAVKASTEATELLQNIRQAKE	R			1
CTRO_HUMAN	Citron Rho-interacting kinase OS=Homo sapiens OX=9606 GN=CIT PE=1 SV=2	4788	238810	1	592.5463	2366.1561	4	2366.1648	-0.0087	28.84	0.0059	ANKLAANSSLFTQRNMKAQEE	M	Oxidation (M)	0.000000000000000100000.0	1
CTRO_HUMAN	Citron Rho-interacting kinase OS=Homo sapiens OX=9606 GN=CIT PE=1 SV=2	4788	238810	1	1185.5465	2369.0785	2	2369.0771	0.0014	36.15	0.00041	LNNQNFYLSKQLDEASGANDE	I			1
CTRO_HUMAN	Citron Rho-interacting kinase OS=Homo sapiens OX=9606 GN=CIT PE=1 SV=2	4788	238810	1	803.7535	2408.2385	3	2408.2434	-0.0049	52.93	4.3e-5	LKASETQRSLLEQDLATYITE	C			1
CTRO_HUMAN	Citron Rho-interacting kinase OS=Homo sapiens OX=9606 GN=CIT PE=1 SV=2	4788	238810	1	804.7563	2411.247	3	2411.2518	-0.0048	27.85	0.0074	MISELRQQKFYLETQAGKLE	A			1
CTRO_HUMAN	Citron Rho-interacting kinase OS=Homo sapiens OX=9606 GN=CIT PE=1 SV=2	4788	238810	1	607.8162	2427.2355	4	2427.2467	-0.0112	27.14	0.0056	MISELRQQKFYLETQAGKLE	A	Oxidation (M)	0.10000000000000000000.0	1
CTRO_HUMAN	Citron Rho-interacting kinase OS=Homo sapiens OX=9606 GN=CIT PE=1 SV=2	4788	238810	1	607.8162	2427.2355	4	2427.2467	-0.0112	25.83	0.0076	MISELRQQKFYLETQAGKLE	A	Oxidation (M)	0.10000000000000000000.0	1
CTRO_HUMAN	Citron Rho-interacting kinase OS=Homo sapiens OX=9606 GN=CIT PE=1 SV=2	4788	238810	1	810.0871	2427.2393	3	2427.2467	-0.0074	34.29	0.0028	MISELRQQKFYLETQAGKLE	A	Oxidation (M)	0.10000000000000000000.0	1
CTRO_HUMAN	Citron Rho-interacting kinase OS=Homo sapiens OX=9606 GN=CIT PE=1 SV=2	4788	238810	1	621.8409	2483.3345	4	2483.3455	-0.0111	33.38	0.0008	SQLTALQAARAALESQLRQAKTE	L			1
CTRO_HUMAN	Citron Rho-interacting kinase OS=Homo sapiens OX=9606 GN=CIT PE=1 SV=2	4788	238810	1	847.1324	2538.3754	3	2538.3765	-0.0011	61.37	4.6e-6	LQLSLQERESQLTALQAARAALE	S			1
CTRO_HUMAN	Citron Rho-interacting kinase OS=Homo sapiens OX=9606 GN=CIT PE=1 SV=2	4788	238810	1	847.1324	2538.3754	3	2538.3765	-0.0011	65.9	2.1e-6	LQLSLQERESQLTALQAARAALE	S			1
CTRO_HUMAN	Citron Rho-interacting kinase OS=Homo sapiens OX=9606 GN=CIT PE=1 SV=2	4788	238810	1	637.0851	2544.3113	4	2544.319	-0.0077	21.48	0.0097	LQRMLDTEKQSRARADQRITE	S			1
CTRO_HUMAN	Citron Rho-interacting kinase OS=Homo sapiens OX=9606 GN=CIT PE=1 SV=2	4788	238810	1	652.3526	2605.3815	4	2605.3931	-0.0116	59.2	4.8e-6	KGKILSEQKAMINAMDSKIRSLE	Q	Oxidation (M)	0.00000000001000000000000.0	1
CTRO_HUMAN	Citron Rho-interacting kinase OS=Homo sapiens OX=9606 GN=CIT PE=1 SV=2	4788	238810	1	656.3518	2621.378	4	2621.388	-0.0099	85.78	9.1e-9	KGKILSEQKAMINAMDSKIRSLE	Q	2 Oxidation (M)	0.00000000001000100000000.0	1
CTRO_HUMAN	Citron Rho-interacting kinase OS=Homo sapiens OX=9606 GN=CIT PE=1 SV=2	4788	238810	1	880.7711	2639.2916	3	2639.2973	-0.0057	47.22	3.7e-5	QARMEVSQEDDKALQLLHDIRE	Q	Oxidation (M)	0.0001000000000000000000.0	1
CTRO_HUMAN	Citron Rho-interacting kinase OS=Homo sapiens OX=9606 GN=CIT PE=1 SV=2	4788	238810	1	660.8303	2639.292	4	2639.2973	-0.0053	62.65	1.4e-6	QARMEVSQEDDKALQLLHDIRE	Q	Oxidation (M)	0.0001000000000000000000.0	1
CTRO_HUMAN	Citron Rho-interacting kinase OS=Homo sapiens OX=9606 GN=CIT PE=1 SV=2	4788	238810	1	670.8369	2679.3185	4	2679.3286	-0.0101	45.28	5.7e-5	LSEANKLAANSSLFTQRNMKAQEE	M			1
CTRO_HUMAN	Citron Rho-interacting kinase OS=Homo sapiens OX=9606 GN=CIT PE=1 SV=2	4788	238810	1	671.8598	2683.4103	4	2683.4214	-0.0111	46.58	4.8e-5	QKLKAESLSDKLNDLEKKHAMLE	M	Oxidation (M)	0.00000000000000000000100.0	1
CTRO_HUMAN	Citron Rho-interacting kinase OS=Homo sapiens OX=9606 GN=CIT PE=1 SV=2	4788	238810	1	671.8598	2683.4103	4	2683.4214	-0.0111	53.19	1.0e-5	QKLKAESLSDKLNDLEKKHAMLE	M	Oxidation (M)	0.00000000000000000000100.0	1
CTRO_HUMAN	Citron Rho-interacting kinase OS=Homo sapiens OX=9606 GN=CIT PE=1 SV=2	4788	238810	1	674.8347	2695.3096	4	2695.3235	-0.0138	45.02	6.0e-5	LSEANKLAANSSLFTQRNMKAQEE	M	Oxidation (M)	0.000000000000000000100000.0	1
CTRO_HUMAN	Citron Rho-interacting kinase OS=Homo sapiens OX=9606 GN=CIT PE=1 SV=2	4788	238810	1	698.6329	2790.5023	4	2790.514	-0.0116	70.9	2.6e-7	LRQQKFYLETQAGKLEAQNRKLE	E			1
CTRO_HUMAN	Citron Rho-interacting kinase OS=Homo sapiens OX=9606 GN=CIT PE=1 SV=2	4788	238810	1	933.7492	2798.2259	3	2798.2267	-0.0008	28.12	0.0057	DNAELNNQNFYLSKQLDEASGANDE	I			1
CTRO_HUMAN	Citron Rho-interacting kinase OS=Homo sapiens OX=9606 GN=CIT PE=1 SV=2	4788	238810	1	718.6008	2870.3743	4	2870.3837	-0.0094	39.25	0.00053	MRLMMNQLEEDLVSARRRSDLYE	S	Oxidation (M)	0.00010000000000000000000.0	1
CTRO_HUMAN	Citron Rho-interacting kinase OS=Homo sapiens OX=9606 GN=CIT PE=1 SV=2	4788	238810	1	576.5037	2877.4821	5	2877.4944	-0.0123	27.3	0.0059	VSQEDDKALQLLHDIREQSRKLQE	I			1
CTRO_HUMAN	Citron Rho-interacting kinase OS=Homo sapiens OX=9606 GN=CIT PE=1 SV=2	4788	238810	1	720.3794	2877.4887	4	2877.4944	-0.0057	42.45	0.0001	VSQEDDKALQLLHDIREQSRKLQE	I			1
CTRO_HUMAN	Citron Rho-interacting kinase OS=Homo sapiens OX=9606 GN=CIT PE=1 SV=2	4788	238810	1	720.3794	2877.4887	4	2877.4944	-0.0057	44.53	0.00018	VSQEDDKALQLLHDIREQSRKLQE	I			1
CTRO_HUMAN	Citron Rho-interacting kinase OS=Homo sapiens OX=9606 GN=CIT PE=1 SV=2	4788	238810	1	960.1731	2877.4974	3	2877.4944	0.003	72.5	2.4e-7	VSQEDDKALQLLHDIREQSRKLQE	I			1
CTRO_HUMAN	Citron Rho-interacting kinase OS=Homo sapiens OX=9606 GN=CIT PE=1 SV=2	4788	238810	1	722.6003	2886.3721	4	2886.3786	-0.0065	29.68	0.0031	MRLMMNQLEEDLVSARRRSDLYE	S	2 Oxidation (M)	0.00011000000000000000000.0	1
CTRO_HUMAN	Citron Rho-interacting kinase OS=Homo sapiens OX=9606 GN=CIT PE=1 SV=2	4788	238810	1	971.1766	2910.508	3	2910.5134	-0.0053	24.5	0.0063	QAKLQQQMDLQKNHIFRLTQGLQE	A	Oxidation (M)	0.000000010000000000000000.0	1
CTRO_HUMAN	Citron Rho-interacting kinase OS=Homo sapiens OX=9606 GN=CIT PE=1 SV=2	4788	238810	1	740.6374	2958.5203	4	2958.5266	-0.0063	39.71	0.00019	AHEKGKILSEQKAMINAMDSKIRSLE	Q	2 Oxidation (M)	0.00000000000001000100000000.0	1
CTRO_HUMAN	Citron Rho-interacting kinase OS=Homo sapiens OX=9606 GN=CIT PE=1 SV=2	4788	238810	1	643.9546	3214.7364	5	3214.7529	-0.0165	34.19	0.0007	KGKILSEQKAMINAMDSKIRSLEQRIVE	L			1
CTRO_HUMAN	Citron Rho-interacting kinase OS=Homo sapiens OX=9606 GN=CIT PE=1 SV=2	4788	238810	1	812.69	3246.7311	4	3246.7427	-0.0116	21.9	0.0088	KGKILSEQKAMINAMDSKIRSLEQRIVE	L	2 Oxidation (M)	0.0000000000100010000000000000.0	1
CTRO_HUMAN	Citron Rho-interacting kinase OS=Homo sapiens OX=9606 GN=CIT PE=1 SV=2	4788	238810	1	690.5979	5516.7252	8	5516.7419	-0.0167	43.01	0.00013	AAHRKATDHPHPSTPATARQQIAMSAIVRSPEHQPSAMSLLAPPSSRRKE	S	2 Oxidation (M); Phospho (ST)	0.00000000000000000000000120000000000001000000000000.0	1
