# Supplementary material for: PTMselect: optimization of protein modifications discovery by mass spectrometry
Source: Sci Rep. 2019 Mar 12;9:4181. doi: 10.1038/s41598-019-40873-3 (PMC6414543; doi:10.1038/s41598-019-40873-3)
Supplement: Supplementary file 3 — Dataset 1 [file 41598_2019_40873_MOESM3_ESM.zip › supplemental_files/TCR_pathway/scores/PD1_score.tsv]

Protein	Enzyme	Score_CID	Score_ETD	MaxScore	Enz_nb	Peptide_monoMod	Pred_score_M	Pred_score_U	Target_nb	Missing_Target_nb	Target	Missing_Target
Q15116	trypsin_no_P_rule	7.8	41	46.0	1	6	0.0	0.0	2	0	223, 248
Q15116	chymotrypsin	8.39	36	46.0	1	6	0.0	0.0	1	1	248	223
Q15116	V8-DE	7.59	33	46.0	1	6	0.0	0.0	1	1	248	223
Q15116	Arg-C	5.41	26	46.0	1	4	0.0	0.0	2	0	223, 248
Q15116	V8-E	2.82	24	46.0	1	2	0.0	0.0	2	0	223, 248
Q15116	Asp-N	5.92	21	46.0	1	5	0.0	0.0	0	2		223, 248
Q15116	CNBr	0.37	11	46.0	1	0	0.0	0.0	0	2		223, 248
Q15116	Lys-N	0.33	3	46.0	1	0	0.0	0.0	1	1	223	248
Q15116	Lys-C	0.33	3	46.0	1	0	0.0	0.0	1	1	223	248
Q15116	chymotrypsin trypsin_no_P_rule	11.48	46	46.0	2	8	0.0	0.0	2	0	223, 248
Q15116	Arg-C trypsin_no_P_rule	8.75	44	46.0	2	6	0.0	0.0	2	0	223, 248
Q15116	chymotrypsin V8-DE	12.84	43	46.0	2	9	0.0	0.0	1	1	248	223
Q15116	Asp-N chymotrypsin	11.32	42	46.0	2	8	0.0	0.0	1	1	248	223
Q15116	trypsin_no_P_rule V8-DE	11.05	42	46.0	2	8	0.0	0.0	2	0	223, 248
Q15116	trypsin_no_P_rule V8-E	9.29	42	46.0	2	7	0.0	0.0	2	0	223, 248
Q15116	Asp-N trypsin_no_P_rule	9.63	42	46.0	2	7	0.0	0.0	2	0	223, 248
Q15116	CNBr trypsin_no_P_rule	7.97	42	46.0	2	6	0.0	0.0	2	0	223, 248
Q15116	chymotrypsin V8-E	10.09	41	46.0	2	7	0.0	0.0	2	0	223, 248
Q15116	Lys-C trypsin_no_P_rule	7.8	41	46.0	2	6	0.0	0.0	2	0	223, 248
Q15116	Lys-N trypsin_no_P_rule	7.8	41	46.0	2	6	0.0	0.0	2	0	223, 248
Q15116	Arg-C chymotrypsin	11.34	39	46.0	2	8	0.0	0.0	2	0	223, 248
Q15116	chymotrypsin Lys-C	8.73	38	46.0	2	6	0.0	0.0	2	0	223, 248
Q15116	chymotrypsin Lys-N	8.73	38	46.0	2	6	0.0	0.0	2	0	223, 248
Q15116	Arg-C V8-DE	9.5	37	46.0	2	7	0.0	0.0	2	0	223, 248
Q15116	Arg-C Asp-N	7.83	37	46.0	2	6	0.0	0.0	2	0	223, 248
Q15116	chymotrypsin CNBr	8.56	36	46.0	2	6	0.0	0.0	1	1	248	223
Q15116	Arg-C V8-E	8.23	34	46.0	2	6	0.0	0.0	2	0	223, 248
Q15116	V8-DE V8-E	7.93	34	46.0	2	6	0.0	0.0	2	0	223, 248
Q15116	Lys-C V8-DE	7.93	34	46.0	2	6	0.0	0.0	2	0	223, 248
Q15116	Lys-N V8-DE	7.93	34	46.0	2	6	0.0	0.0	2	0	223, 248
Q15116	CNBr V8-DE	7.76	33	46.0	2	6	0.0	0.0	1	1	248	223
Q15116	Asp-N V8-DE	7.59	33	46.0	2	6	0.0	0.0	1	1	248	223
Q15116	Asp-N V8-E	7.66	30	46.0	2	6	0.0	0.0	2	0	223, 248
Q15116	Arg-C Lys-N	5.74	26	46.0	2	4	0.0	0.0	2	0	223, 248
Q15116	Arg-C Lys-C	5.74	26	46.0	2	4	0.0	0.0	2	0	223, 248
Q15116	Arg-C CNBr	5.58	26	46.0	2	4	0.0	0.0	2	0	223, 248
Q15116	CNBr V8-E	3.19	26	46.0	2	2	0.0	0.0	2	0	223, 248
Q15116	Asp-N CNBr	6.29	25	46.0	2	5	0.0	0.0	0	2		223, 248
Q15116	Lys-C V8-E	2.82	24	46.0	2	2	0.0	0.0	2	0	223, 248
Q15116	Lys-N V8-E	2.82	24	46.0	2	2	0.0	0.0	2	0	223, 248
Q15116	Asp-N Lys-C	6.26	22	46.0	2	5	0.0	0.0	1	1	223	248
Q15116	Asp-N Lys-N	6.26	22	46.0	2	5	0.0	0.0	1	1	223	248
Q15116	CNBr Lys-C	0.7	14	46.0	2	0	0.0	0.0	1	1	223	248
Q15116	CNBr Lys-N	0.7	14	46.0	2	0	0.0	0.0	1	1	223	248
Q15116	Lys-C Lys-N	0.33	3	46.0	2	0	0.0	0.0	1	1	223	248
Q15116	chymotrypsin trypsin_no_P_rule V8-DE	14.59	46	46.0	3	10	0.0	0.0	2	0	223, 248
Q15116	Asp-N chymotrypsin trypsin_no_P_rule	13.32	46	46.0	3	9	0.0	0.0	2	0	223, 248
Q15116	chymotrypsin trypsin_no_P_rule V8-E	12.85	46	46.0	3	9	0.0	0.0	2	0	223, 248
Q15116	chymotrypsin Lys-C trypsin_no_P_rule	11.48	46	46.0	3	8	0.0	0.0	2	0	223, 248
Q15116	chymotrypsin Lys-N trypsin_no_P_rule	11.48	46	46.0	3	8	0.0	0.0	2	0	223, 248
Q15116	Arg-C chymotrypsin trypsin_no_P_rule	11.98	46	46.0	3	8	0.0	0.0	2	0	223, 248
Q15116	chymotrypsin CNBr trypsin_no_P_rule	11.65	46	46.0	3	8	0.0	0.0	2	0	223, 248
Q15116	Arg-C chymotrypsin V8-DE	14.09	44	46.0	3	10	0.0	0.0	2	0	223, 248
Q15116	Arg-C Asp-N chymotrypsin	12.77	44	46.0	3	9	0.0	0.0	2	0	223, 248
Q15116	chymotrypsin V8-DE V8-E	13.18	44	46.0	3	9	0.0	0.0	2	0	223, 248
Q15116	chymotrypsin Lys-N V8-DE	13.18	44	46.0	3	9	0.0	0.0	2	0	223, 248
Q15116	chymotrypsin Lys-C V8-DE	13.18	44	46.0	3	9	0.0	0.0	2	0	223, 248
Q15116	Arg-C trypsin_no_P_rule V8-DE	11.5	44	46.0	3	8	0.0	0.0	2	0	223, 248
Q15116	Arg-C Asp-N trypsin_no_P_rule	10.08	44	46.0	3	7	0.0	0.0	2	0	223, 248
Q15116	Arg-C trypsin_no_P_rule V8-E	10.24	44	46.0	3	7	0.0	0.0	2	0	223, 248
Q15116	Arg-C Lys-N trypsin_no_P_rule	8.75	44	46.0	3	6	0.0	0.0	2	0	223, 248
Q15116	Arg-C Lys-C trypsin_no_P_rule	8.75	44	46.0	3	6	0.0	0.0	2	0	223, 248
Q15116	Arg-C CNBr trypsin_no_P_rule	8.92	44	46.0	3	6	0.0	0.0	2	0	223, 248
Q15116	Asp-N chymotrypsin V8-DE	12.84	43	46.0	3	9	0.0	0.0	1	1	248	223
Q15116	Asp-N chymotrypsin V8-E	12.93	43	46.0	3	9	0.0	0.0	2	0	223, 248
Q15116	chymotrypsin CNBr V8-DE	13.01	43	46.0	3	9	0.0	0.0	1	1	248	223
Q15116	Asp-N chymotrypsin Lys-C	11.65	43	46.0	3	8	0.0	0.0	2	0	223, 248
Q15116	Asp-N chymotrypsin Lys-N	11.65	43	46.0	3	8	0.0	0.0	2	0	223, 248
Q15116	Arg-C chymotrypsin V8-E	12.79	42	46.0	3	9	0.0	0.0	2	0	223, 248
Q15116	Asp-N chymotrypsin CNBr	11.48	42	46.0	3	8	0.0	0.0	1	1	248	223
Q15116	Asp-N trypsin_no_P_rule V8-E	11.03	42	46.0	3	8	0.0	0.0	2	0	223, 248
Q15116	CNBr trypsin_no_P_rule V8-DE	11.22	42	46.0	3	8	0.0	0.0	2	0	223, 248
Q15116	Lys-N trypsin_no_P_rule V8-DE	11.05	42	46.0	3	8	0.0	0.0	2	0	223, 248
Q15116	Asp-N trypsin_no_P_rule V8-DE	11.05	42	46.0	3	8	0.0	0.0	2	0	223, 248
Q15116	trypsin_no_P_rule V8-DE V8-E	11.05	42	46.0	3	8	0.0	0.0	2	0	223, 248
Q15116	Lys-C trypsin_no_P_rule V8-DE	11.05	42	46.0	3	8	0.0	0.0	2	0	223, 248
Q15116	Lys-C trypsin_no_P_rule V8-E	9.29	42	46.0	3	7	0.0	0.0	2	0	223, 248
Q15116	Asp-N Lys-N trypsin_no_P_rule	9.63	42	46.0	3	7	0.0	0.0	2	0	223, 248
Q15116	Lys-N trypsin_no_P_rule V8-E	9.29	42	46.0	3	7	0.0	0.0	2	0	223, 248
Q15116	Asp-N Lys-C trypsin_no_P_rule	9.63	42	46.0	3	7	0.0	0.0	2	0	223, 248
Q15116	Asp-N CNBr trypsin_no_P_rule	9.8	42	46.0	3	7	0.0	0.0	2	0	223, 248
Q15116	CNBr trypsin_no_P_rule V8-E	9.46	42	46.0	3	7	0.0	0.0	2	0	223, 248
Q15116	CNBr Lys-C trypsin_no_P_rule	7.97	42	46.0	3	6	0.0	0.0	2	0	223, 248
Q15116	CNBr Lys-N trypsin_no_P_rule	7.97	42	46.0	3	6	0.0	0.0	2	0	223, 248
Q15116	chymotrypsin Lys-N V8-E	10.09	41	46.0	3	7	0.0	0.0	2	0	223, 248
Q15116	chymotrypsin CNBr V8-E	10.26	41	46.0	3	7	0.0	0.0	2	0	223, 248
Q15116	chymotrypsin Lys-C V8-E	10.09	41	46.0	3	7	0.0	0.0	2	0	223, 248
Q15116	Lys-C Lys-N trypsin_no_P_rule	7.8	41	46.0	3	6	0.0	0.0	2	0	223, 248
Q15116	Arg-C chymotrypsin Lys-N	11.43	39	46.0	3	8	0.0	0.0	2	0	223, 248
Q15116	Arg-C chymotrypsin Lys-C	11.43	39	46.0	3	8	0.0	0.0	2	0	223, 248
Q15116	Arg-C chymotrypsin CNBr	11.51	39	46.0	3	8	0.0	0.0	2	0	223, 248
Q15116	chymotrypsin CNBr Lys-C	8.89	38	46.0	3	6	0.0	0.0	2	0	223, 248
Q15116	chymotrypsin CNBr Lys-N	8.89	38	46.0	3	6	0.0	0.0	2	0	223, 248
Q15116	chymotrypsin Lys-C Lys-N	8.73	38	46.0	3	6	0.0	0.0	2	0	223, 248
Q15116	Arg-C Lys-C V8-DE	9.83	37	46.0	3	7	0.0	0.0	2	0	223, 248
Q15116	Arg-C Asp-N V8-E	9.57	37	46.0	3	7	0.0	0.0	2	0	223, 248
Q15116	Arg-C Lys-N V8-DE	9.83	37	46.0	3	7	0.0	0.0	2	0	223, 248
Q15116	Arg-C CNBr V8-DE	9.67	37	46.0	3	7	0.0	0.0	2	0	223, 248
Q15116	Arg-C Asp-N V8-DE	9.5	37	46.0	3	7	0.0	0.0	2	0	223, 248
Q15116	Arg-C V8-DE V8-E	9.83	37	46.0	3	7	0.0	0.0	2	0	223, 248
Q15116	Arg-C Asp-N Lys-N	8.17	37	46.0	3	6	0.0	0.0	2	0	223, 248
Q15116	Arg-C Asp-N CNBr	8.0	37	46.0	3	6	0.0	0.0	2	0	223, 248
Q15116	Arg-C Asp-N Lys-C	8.17	37	46.0	3	6	0.0	0.0	2	0	223, 248
Q15116	Asp-N Lys-N V8-DE	7.93	34	46.0	3	6	0.0	0.0	2	0	223, 248
Q15116	CNBr Lys-C V8-DE	8.09	34	46.0	3	6	0.0	0.0	2	0	223, 248
Q15116	Arg-C Lys-N V8-E	8.23	34	46.0	3	6	0.0	0.0	2	0	223, 248
Q15116	Lys-C Lys-N V8-DE	7.93	34	46.0	3	6	0.0	0.0	2	0	223, 248
Q15116	Lys-C V8-DE V8-E	7.93	34	46.0	3	6	0.0	0.0	2	0	223, 248
Q15116	Arg-C Lys-C V8-E	8.23	34	46.0	3	6	0.0	0.0	2	0	223, 248
Q15116	Asp-N V8-DE V8-E	7.93	34	46.0	3	6	0.0	0.0	2	0	223, 248
Q15116	CNBr Lys-N V8-DE	8.09	34	46.0	3	6	0.0	0.0	2	0	223, 248
Q15116	Lys-N V8-DE V8-E	7.93	34	46.0	3	6	0.0	0.0	2	0	223, 248
Q15116	Asp-N Lys-C V8-DE	7.93	34	46.0	3	6	0.0	0.0	2	0	223, 248
Q15116	CNBr V8-DE V8-E	8.09	34	46.0	3	6	0.0	0.0	2	0	223, 248
Q15116	Arg-C CNBr V8-E	8.4	34	46.0	3	6	0.0	0.0	2	0	223, 248
Q15116	Asp-N CNBr V8-DE	7.76	33	46.0	3	6	0.0	0.0	1	1	248	223
Q15116	Asp-N CNBr V8-E	7.82	30	46.0	3	6	0.0	0.0	2	0	223, 248
Q15116	Asp-N Lys-N V8-E	7.66	30	46.0	3	6	0.0	0.0	2	0	223, 248
Q15116	Asp-N Lys-C V8-E	7.66	30	46.0	3	6	0.0	0.0	2	0	223, 248
Q15116	Asp-N CNBr Lys-C	6.62	26	46.0	3	5	0.0	0.0	1	1	223	248
Q15116	Asp-N CNBr Lys-N	6.62	26	46.0	3	5	0.0	0.0	1	1	223	248
Q15116	Arg-C CNBr Lys-C	5.91	26	46.0	3	4	0.0	0.0	2	0	223, 248
Q15116	Arg-C Lys-C Lys-N	5.74	26	46.0	3	4	0.0	0.0	2	0	223, 248
Q15116	Arg-C CNBr Lys-N	5.91	26	46.0	3	4	0.0	0.0	2	0	223, 248
Q15116	CNBr Lys-C V8-E	3.19	26	46.0	3	2	0.0	0.0	2	0	223, 248
Q15116	CNBr Lys-N V8-E	3.19	26	46.0	3	2	0.0	0.0	2	0	223, 248
Q15116	Lys-C Lys-N V8-E	2.82	24	46.0	3	2	0.0	0.0	2	0	223, 248
Q15116	Asp-N Lys-C Lys-N	6.26	22	46.0	3	5	0.0	0.0	1	1	223	248
Q15116	CNBr Lys-C Lys-N	0.7	14	46.0	3	0	0.0	0.0	1	1	223	248
