# Supplementary material for: PTMselect: optimization of protein modifications discovery by mass spectrometry
Source: Sci Rep. 2019 Mar 12;9:4181. doi: 10.1038/s41598-019-40873-3 (PMC6414543; doi:10.1038/s41598-019-40873-3)
Supplement: Supplementary file 3 — Dataset 1 [file 41598_2019_40873_MOESM3_ESM.zip › supplemental_files/TCR_pathway/scores/ZAP70_score.tsv]

Protein	Enzyme	Score_CID	Score_ETD	MaxScore	Enz_nb	Peptide_monoMod	Pred_score_M	Pred_score_U	Target_nb	Missing_Target_nb	Target	Missing_Target
P43403	V8-DE	19.0	84	92.0	1	11	0.0	0.0	1	1	493	315
P43403	trypsin_no_P_rule	15.29	80	92.0	1	8	0.0	0.0	2	0	315, 493
P43403	Lys-N	10.19	68	92.0	1	4	0.0	0.0	2	0	315, 493
P43403	Arg-C	7.16	67	92.0	1	3	0.0	0.0	2	0	315, 493
P43403	V8-E	10.11	60	92.0	1	4	0.0	0.0	0	2		315, 493
P43403	Lys-C	9.18	58	92.0	1	4	0.0	0.0	1	1	493	315
P43403	Asp-N	8.71	57	92.0	1	5	0.0	0.0	2	0	315, 493
P43403	chymotrypsin	13.48	48	92.0	1	7	0.0	0.0	1	1	315	493
P43403	CNBr	4.37	26	92.0	1	2	0.0	0.0	0	2		315, 493
P43403	trypsin_no_P_rule V8-DE	25.04	92	92.0	2	15	0.0	0.0	2	0	315, 493
P43403	chymotrypsin V8-DE	27.52	91	92.0	2	15	0.0	0.0	2	0	315, 493
P43403	Arg-C V8-DE	21.62	91	92.0	2	12	0.0	0.0	2	0	315, 493
P43403	Asp-N V8-DE	20.81	90	92.0	2	12	0.0	0.0	2	0	315, 493
P43403	chymotrypsin trypsin_no_P_rule	25.64	89	92.0	2	13	0.0	0.0	2	0	315, 493
P43403	Lys-N V8-DE	22.77	89	92.0	2	13	0.0	0.0	2	0	315, 493
P43403	Asp-N trypsin_no_P_rule	19.65	88	92.0	2	11	0.0	0.0	2	0	315, 493
P43403	Arg-C trypsin_no_P_rule	17.29	88	92.0	2	8	0.0	0.0	2	0	315, 493
P43403	Lys-N trypsin_no_P_rule	17.45	87	92.0	2	9	0.0	0.0	2	0	315, 493
P43403	Lys-C V8-DE	22.61	86	92.0	2	13	0.0	0.0	1	1	493	315
P43403	V8-DE V8-E	20.5	86	92.0	2	12	0.0	0.0	1	1	493	315
P43403	CNBr V8-DE	21.33	86	92.0	2	12	0.0	0.0	1	1	493	315
P43403	trypsin_no_P_rule V8-E	17.96	86	92.0	2	9	0.0	0.0	2	0	315, 493
P43403	Lys-C trypsin_no_P_rule	17.1	86	92.0	2	9	0.0	0.0	2	0	315, 493
P43403	Arg-C chymotrypsin	18.8	84	92.0	2	9	0.0	0.0	2	0	315, 493
P43403	CNBr trypsin_no_P_rule	17.33	84	92.0	2	9	0.0	0.0	2	0	315, 493
P43403	Arg-C Lys-N	16.21	84	92.0	2	7	0.0	0.0	2	0	315, 493
P43403	chymotrypsin Lys-N	22.17	83	92.0	2	10	0.0	0.0	2	0	315, 493
P43403	Arg-C Lys-C	15.2	83	92.0	2	7	0.0	0.0	2	0	315, 493
P43403	Arg-C V8-E	14.13	83	92.0	2	6	0.0	0.0	2	0	315, 493
P43403	Arg-C Asp-N	13.19	82	92.0	2	7	0.0	0.0	2	0	315, 493
P43403	chymotrypsin V8-E	20.25	81	92.0	2	9	0.0	0.0	1	1	315	493
P43403	Asp-N V8-E	17.07	80	92.0	2	9	0.0	0.0	2	0	315, 493
P43403	chymotrypsin Lys-C	20.65	79	92.0	2	10	0.0	0.0	2	0	315, 493
P43403	Asp-N Lys-N	16.02	79	92.0	2	9	0.0	0.0	2	0	315, 493
P43403	Asp-N Lys-C	15.18	78	92.0	2	9	0.0	0.0	2	0	315, 493
P43403	Lys-N V8-E	16.7	77	92.0	2	7	0.0	0.0	2	0	315, 493
P43403	Asp-N chymotrypsin	19.69	76	92.0	2	11	0.0	0.0	2	0	315, 493
P43403	CNBr Lys-N	13.56	72	92.0	2	6	0.0	0.0	2	0	315, 493
P43403	Asp-N CNBr	12.1	70	92.0	2	7	0.0	0.0	2	0	315, 493
P43403	Lys-C V8-E	15.2	69	92.0	2	7	0.0	0.0	1	1	493	315
P43403	Lys-C Lys-N	10.3	69	92.0	2	4	0.0	0.0	2	0	315, 493
P43403	Arg-C CNBr	9.28	68	92.0	2	4	0.0	0.0	2	0	315, 493
P43403	CNBr Lys-C	12.54	63	92.0	2	6	0.0	0.0	1	1	493	315
P43403	CNBr V8-E	12.31	63	92.0	2	5	0.0	0.0	0	2		315, 493
P43403	chymotrypsin CNBr	17.34	59	92.0	2	9	0.0	0.0	1	1	315	493
P43403	chymotrypsin trypsin_no_P_rule V8-DE	32.23	92	92.0	3	19	0.0	0.0	2	0	315, 493
P43403	Arg-C chymotrypsin V8-DE	29.27	92	92.0	3	16	0.0	0.0	2	0	315, 493
P43403	CNBr trypsin_no_P_rule V8-DE	26.54	92	92.0	3	16	0.0	0.0	2	0	315, 493
P43403	Lys-N trypsin_no_P_rule V8-DE	26.07	92	92.0	3	16	0.0	0.0	2	0	315, 493
P43403	Lys-C trypsin_no_P_rule V8-DE	26.07	92	92.0	3	16	0.0	0.0	2	0	315, 493
P43403	Arg-C trypsin_no_P_rule V8-DE	25.37	92	92.0	3	15	0.0	0.0	2	0	315, 493
P43403	Asp-N trypsin_no_P_rule V8-DE	25.04	92	92.0	3	15	0.0	0.0	2	0	315, 493
P43403	trypsin_no_P_rule V8-DE V8-E	25.04	92	92.0	3	15	0.0	0.0	2	0	315, 493
P43403	Arg-C Lys-C V8-DE	25.03	92	92.0	3	14	0.0	0.0	2	0	315, 493
P43403	Arg-C Lys-N V8-DE	25.07	92	92.0	3	14	0.0	0.0	2	0	315, 493
P43403	Arg-C Asp-N V8-DE	22.67	92	92.0	3	13	0.0	0.0	2	0	315, 493
P43403	Arg-C V8-DE V8-E	22.87	92	92.0	3	13	0.0	0.0	2	0	315, 493
P43403	Arg-C chymotrypsin trypsin_no_P_rule	26.68	92	92.0	3	13	0.0	0.0	2	0	315, 493
P43403	Arg-C chymotrypsin Lys-N	25.6	92	92.0	3	12	0.0	0.0	2	0	315, 493
P43403	Arg-C chymotrypsin Lys-C	24.98	92	92.0	3	12	0.0	0.0	2	0	315, 493
P43403	Arg-C chymotrypsin V8-E	22.65	92	92.0	3	10	0.0	0.0	2	0	315, 493
P43403	Arg-C Lys-N trypsin_no_P_rule	18.85	92	92.0	3	9	0.0	0.0	2	0	315, 493
P43403	chymotrypsin Lys-N V8-DE	30.43	91	92.0	3	17	0.0	0.0	2	0	315, 493
P43403	chymotrypsin Lys-C V8-DE	30.43	91	92.0	3	17	0.0	0.0	2	0	315, 493
P43403	Asp-N chymotrypsin V8-DE	28.02	91	92.0	3	16	0.0	0.0	2	0	315, 493
P43403	chymotrypsin V8-DE V8-E	28.52	91	92.0	3	16	0.0	0.0	2	0	315, 493
P43403	chymotrypsin CNBr V8-DE	29.02	91	92.0	3	16	0.0	0.0	2	0	315, 493
P43403	chymotrypsin Lys-C trypsin_no_P_rule	27.25	91	92.0	3	14	0.0	0.0	2	0	315, 493
P43403	chymotrypsin Lys-N trypsin_no_P_rule	27.48	91	92.0	3	14	0.0	0.0	2	0	315, 493
P43403	chymotrypsin CNBr trypsin_no_P_rule	27.68	91	92.0	3	14	0.0	0.0	2	0	315, 493
P43403	Arg-C Asp-N chymotrypsin	23.72	91	92.0	3	13	0.0	0.0	2	0	315, 493
P43403	Arg-C CNBr V8-DE	23.21	91	92.0	3	13	0.0	0.0	2	0	315, 493
P43403	Asp-N CNBr trypsin_no_P_rule	21.19	91	92.0	3	12	0.0	0.0	2	0	315, 493
P43403	Arg-C Asp-N trypsin_no_P_rule	20.88	91	92.0	3	11	0.0	0.0	2	0	315, 493
P43403	Arg-C Lys-C trypsin_no_P_rule	18.75	91	92.0	3	9	0.0	0.0	2	0	315, 493
P43403	Arg-C trypsin_no_P_rule V8-E	19.48	91	92.0	3	9	0.0	0.0	2	0	315, 493
P43403	Asp-N chymotrypsin trypsin_no_P_rule	28.89	90	92.0	3	16	0.0	0.0	2	0	315, 493
P43403	Asp-N Lys-N V8-DE	23.77	90	92.0	3	14	0.0	0.0	2	0	315, 493
P43403	CNBr Lys-N V8-DE	24.41	90	92.0	3	14	0.0	0.0	2	0	315, 493
P43403	Asp-N Lys-C V8-DE	23.77	90	92.0	3	14	0.0	0.0	2	0	315, 493
P43403	Asp-N CNBr V8-DE	22.5	90	92.0	3	13	0.0	0.0	2	0	315, 493
P43403	Asp-N V8-DE V8-E	21.67	90	92.0	3	13	0.0	0.0	2	0	315, 493
P43403	Asp-N chymotrypsin V8-E	24.88	90	92.0	3	13	0.0	0.0	2	0	315, 493
P43403	chymotrypsin trypsin_no_P_rule V8-E	26.14	90	92.0	3	13	0.0	0.0	2	0	315, 493
P43403	Asp-N Lys-N trypsin_no_P_rule	20.7	90	92.0	3	12	0.0	0.0	2	0	315, 493
P43403	chymotrypsin Lys-N V8-E	25.68	90	92.0	3	12	0.0	0.0	2	0	315, 493
P43403	Asp-N trypsin_no_P_rule V8-E	21.99	90	92.0	3	12	0.0	0.0	2	0	315, 493
P43403	Lys-N trypsin_no_P_rule V8-E	20.49	90	92.0	3	10	0.0	0.0	2	0	315, 493
P43403	Asp-N chymotrypsin Lys-C	25.65	89	92.0	3	14	0.0	0.0	2	0	315, 493
P43403	Lys-N V8-DE V8-E	23.57	89	92.0	3	14	0.0	0.0	2	0	315, 493
P43403	Asp-N chymotrypsin Lys-N	26.5	89	92.0	3	14	0.0	0.0	2	0	315, 493
P43403	Lys-C Lys-N V8-DE	22.77	89	92.0	3	13	0.0	0.0	2	0	315, 493
P43403	Asp-N Lys-C trypsin_no_P_rule	20.46	89	92.0	3	12	0.0	0.0	2	0	315, 493
P43403	CNBr Lys-C trypsin_no_P_rule	19.14	89	92.0	3	10	0.0	0.0	2	0	315, 493
P43403	CNBr Lys-N trypsin_no_P_rule	19.28	89	92.0	3	10	0.0	0.0	2	0	315, 493
P43403	Arg-C CNBr trypsin_no_P_rule	18.68	89	92.0	3	9	0.0	0.0	2	0	315, 493
P43403	chymotrypsin Lys-C V8-E	24.84	88	92.0	3	12	0.0	0.0	2	0	315, 493
P43403	Lys-C trypsin_no_P_rule V8-E	20.16	88	92.0	3	10	0.0	0.0	2	0	315, 493
P43403	CNBr trypsin_no_P_rule V8-E	20.16	88	92.0	3	10	0.0	0.0	2	0	315, 493
P43403	Lys-C Lys-N trypsin_no_P_rule	17.56	88	92.0	3	9	0.0	0.0	2	0	315, 493
P43403	CNBr Lys-C V8-DE	24.24	87	92.0	3	14	0.0	0.0	1	1	493	315
P43403	CNBr V8-DE V8-E	22.5	87	92.0	3	13	0.0	0.0	1	1	493	315
P43403	Lys-C V8-DE V8-E	23.41	86	92.0	3	14	0.0	0.0	1	1	493	315
P43403	chymotrypsin CNBr Lys-N	24.5	85	92.0	3	12	0.0	0.0	2	0	315, 493
P43403	Arg-C Asp-N Lys-N	19.83	84	92.0	3	11	0.0	0.0	2	0	315, 493
P43403	chymotrypsin Lys-C Lys-N	22.28	84	92.0	3	10	0.0	0.0	2	0	315, 493
P43403	Arg-C chymotrypsin CNBr	20.72	84	92.0	3	10	0.0	0.0	2	0	315, 493
P43403	Arg-C Lys-N V8-E	19.74	84	92.0	3	9	0.0	0.0	2	0	315, 493
P43403	Arg-C CNBr Lys-C	16.81	84	92.0	3	8	0.0	0.0	2	0	315, 493
P43403	Arg-C CNBr Lys-N	17.63	84	92.0	3	8	0.0	0.0	2	0	315, 493
P43403	Arg-C Lys-C Lys-N	16.21	84	92.0	3	7	0.0	0.0	2	0	315, 493
P43403	Arg-C CNBr V8-E	15.83	84	92.0	3	7	0.0	0.0	2	0	315, 493
P43403	Asp-N chymotrypsin CNBr	23.08	83	92.0	3	13	0.0	0.0	2	0	315, 493
P43403	Arg-C Asp-N Lys-C	18.99	83	92.0	3	11	0.0	0.0	2	0	315, 493
P43403	Arg-C Asp-N V8-E	19.1	83	92.0	3	10	0.0	0.0	2	0	315, 493
P43403	Arg-C Lys-C V8-E	19.24	83	92.0	3	9	0.0	0.0	2	0	315, 493
P43403	Arg-C Asp-N CNBr	15.31	83	92.0	3	8	0.0	0.0	2	0	315, 493
P43403	Asp-N Lys-N V8-E	21.62	82	92.0	3	12	0.0	0.0	2	0	315, 493
P43403	Asp-N CNBr V8-E	18.77	82	92.0	3	10	0.0	0.0	2	0	315, 493
P43403	chymotrypsin CNBr V8-E	21.95	82	92.0	3	10	0.0	0.0	1	1	315	493
P43403	chymotrypsin CNBr Lys-C	23.69	81	92.0	3	12	0.0	0.0	2	0	315, 493
P43403	Asp-N CNBr Lys-C	18.16	81	92.0	3	11	0.0	0.0	2	0	315, 493
P43403	Asp-N CNBr Lys-N	18.89	81	92.0	3	11	0.0	0.0	2	0	315, 493
P43403	Asp-N Lys-C V8-E	21.03	80	92.0	3	12	0.0	0.0	2	0	315, 493
P43403	Asp-N Lys-C Lys-N	16.14	80	92.0	3	9	0.0	0.0	2	0	315, 493
P43403	CNBr Lys-N V8-E	17.87	78	92.0	3	8	0.0	0.0	2	0	315, 493
P43403	Lys-C Lys-N V8-E	16.7	77	92.0	3	7	0.0	0.0	2	0	315, 493
P43403	CNBr Lys-C V8-E	17.07	72	92.0	3	8	0.0	0.0	1	1	493	315
P43403	CNBr Lys-C Lys-N	13.56	72	92.0	3	6	0.0	0.0	2	0	315, 493
