# Supplementary material for: PTMselect: optimization of protein modifications discovery by mass spectrometry
Source: Sci Rep. 2019 Mar 12;9:4181. doi: 10.1038/s41598-019-40873-3 (PMC6414543; doi:10.1038/s41598-019-40873-3)
Supplement: Supplementary file 3 — Dataset 1 [file 41598_2019_40873_MOESM3_ESM.zip › supplemental_files/TCR_pathway/scores/CD28_score.tsv]

Protein	Enzyme	Score_CID	Score_ETD	MaxScore	Enz_nb	Peptide_monoMod	Pred_score_M	Pred_score_U	Target_nb	Missing_Target_nb	Target	Missing_Target
P10747	Lys-N	4.57	42	42.0	1	1	0.0	0.0	2	0	191, 218
P10747	trypsin_no_P_rule	5.08	36	42.0	1	1	0.0	0.0	1	1	191	218
P10747	Lys-C	3.82	36	42.0	1	1	0.0	0.0	2	0	191, 218
P10747	Asp-N	1.79	32	42.0	1	0	0.0	0.0	2	0	191, 218
P10747	V8-DE	3.52	29	42.0	1	2	0.0	0.0	1	1	191	218
P10747	chymotrypsin	5.83	19	42.0	1	2	0.0	0.0	0	2		191, 218
P10747	V8-E	1.33	16	42.0	1	0	0.0	0.0	0	2		191, 218
P10747	CNBr	0.5	9	42.0	1	0	0.0	0.0	1	1	218	191
P10747	Arg-C	0.83	5	42.0	1	0	0.0	0.0	1	1	191	218
P10747	chymotrypsin Lys-N	8.9	42	42.0	2	3	0.0	0.0	2	0	191, 218
P10747	Lys-N V8-DE	6.6	42	42.0	2	3	0.0	0.0	2	0	191, 218
P10747	Lys-N V8-E	5.07	42	42.0	2	1	0.0	0.0	2	0	191, 218
P10747	Arg-C Lys-N	5.4	42	42.0	2	1	0.0	0.0	2	0	191, 218
P10747	CNBr Lys-N	4.57	42	42.0	2	1	0.0	0.0	2	0	191, 218
P10747	Lys-N trypsin_no_P_rule	5.98	42	42.0	2	1	0.0	0.0	2	0	191, 218
P10747	Lys-C Lys-N	4.57	42	42.0	2	1	0.0	0.0	2	0	191, 218
P10747	Asp-N Lys-N	5.43	42	42.0	2	1	0.0	0.0	2	0	191, 218
P10747	Lys-C trypsin_no_P_rule	5.73	41	42.0	2	1	0.0	0.0	2	0	191, 218
P10747	Asp-N trypsin_no_P_rule	6.32	40	42.0	2	1	0.0	0.0	2	0	191, 218
P10747	chymotrypsin trypsin_no_P_rule	9.42	39	42.0	2	3	0.0	0.0	1	1	191	218
P10747	CNBr trypsin_no_P_rule	5.25	39	42.0	2	1	0.0	0.0	2	0	191, 218
P10747	chymotrypsin Lys-C	8.15	38	42.0	2	3	0.0	0.0	2	0	191, 218
P10747	trypsin_no_P_rule V8-DE	7.32	38	42.0	2	3	0.0	0.0	1	1	191	218
P10747	Asp-N chymotrypsin	7.29	37	42.0	2	2	0.0	0.0	2	0	191, 218
P10747	trypsin_no_P_rule V8-E	5.58	37	42.0	2	1	0.0	0.0	1	1	191	218
P10747	Lys-C V8-DE	5.85	36	42.0	2	3	0.0	0.0	2	0	191, 218
P10747	Lys-C V8-E	4.32	36	42.0	2	1	0.0	0.0	2	0	191, 218
P10747	Asp-N Lys-C	4.68	36	42.0	2	1	0.0	0.0	2	0	191, 218
P10747	CNBr Lys-C	3.82	36	42.0	2	1	0.0	0.0	2	0	191, 218
P10747	Arg-C Lys-C	4.65	36	42.0	2	1	0.0	0.0	2	0	191, 218
P10747	Arg-C trypsin_no_P_rule	5.08	36	42.0	2	1	0.0	0.0	1	1	191	218
P10747	chymotrypsin V8-DE	8.85	35	42.0	2	4	0.0	0.0	1	1	191	218
P10747	Arg-C Asp-N	2.63	33	42.0	2	0	0.0	0.0	2	0	191, 218
P10747	Asp-N V8-DE	4.16	32	42.0	2	2	0.0	0.0	2	0	191, 218
P10747	Asp-N CNBr	2.13	32	42.0	2	0	0.0	0.0	2	0	191, 218
P10747	Asp-N V8-E	2.82	32	42.0	2	0	0.0	0.0	2	0	191, 218
P10747	CNBr V8-DE	4.02	31	42.0	2	2	0.0	0.0	2	0	191, 218
P10747	V8-DE V8-E	4.02	30	42.0	2	2	0.0	0.0	1	1	191	218
P10747	Arg-C V8-DE	4.35	30	42.0	2	2	0.0	0.0	1	1	191	218
P10747	chymotrypsin V8-E	6.67	27	42.0	2	2	0.0	0.0	0	2		191, 218
P10747	CNBr V8-E	1.83	25	42.0	2	0	0.0	0.0	1	1	218	191
P10747	Arg-C chymotrypsin	6.67	22	42.0	2	2	0.0	0.0	1	1	191	218
P10747	chymotrypsin CNBr	6.0	22	42.0	2	2	0.0	0.0	1	1	218	191
P10747	Arg-C V8-E	2.17	21	42.0	2	0	0.0	0.0	1	1	191	218
P10747	Arg-C CNBr	1.33	11	42.0	2	0	0.0	0.0	2	0	191, 218
P10747	chymotrypsin Lys-N V8-DE	10.93	42	42.0	3	5	0.0	0.0	2	0	191, 218
P10747	Arg-C chymotrypsin Lys-N	9.53	42	42.0	3	3	0.0	0.0	2	0	191, 218
P10747	Asp-N Lys-N V8-DE	7.3	42	42.0	3	3	0.0	0.0	2	0	191, 218
P10747	chymotrypsin Lys-N V8-E	9.4	42	42.0	3	3	0.0	0.0	2	0	191, 218
P10747	Lys-C Lys-N V8-DE	6.6	42	42.0	3	3	0.0	0.0	2	0	191, 218
P10747	Arg-C Lys-N V8-DE	7.43	42	42.0	3	3	0.0	0.0	2	0	191, 218
P10747	chymotrypsin CNBr Lys-N	8.9	42	42.0	3	3	0.0	0.0	2	0	191, 218
P10747	Lys-N trypsin_no_P_rule V8-DE	7.82	42	42.0	3	3	0.0	0.0	2	0	191, 218
P10747	Asp-N chymotrypsin trypsin_no_P_rule	10.12	42	42.0	3	3	0.0	0.0	2	0	191, 218
P10747	chymotrypsin Lys-C trypsin_no_P_rule	9.87	42	42.0	3	3	0.0	0.0	2	0	191, 218
P10747	CNBr Lys-N V8-DE	6.6	42	42.0	3	3	0.0	0.0	2	0	191, 218
P10747	Lys-N V8-DE V8-E	7.1	42	42.0	3	3	0.0	0.0	2	0	191, 218
P10747	chymotrypsin Lys-N trypsin_no_P_rule	9.87	42	42.0	3	3	0.0	0.0	2	0	191, 218
P10747	Asp-N chymotrypsin Lys-N	9.43	42	42.0	3	3	0.0	0.0	2	0	191, 218
P10747	chymotrypsin Lys-C Lys-N	8.9	42	42.0	3	3	0.0	0.0	2	0	191, 218
P10747	Arg-C Lys-N trypsin_no_P_rule	5.98	42	42.0	3	1	0.0	0.0	2	0	191, 218
P10747	Asp-N Lys-N trypsin_no_P_rule	6.6	42	42.0	3	1	0.0	0.0	2	0	191, 218
P10747	Asp-N Lys-C Lys-N	5.43	42	42.0	3	1	0.0	0.0	2	0	191, 218
P10747	Arg-C Lys-N V8-E	5.9	42	42.0	3	1	0.0	0.0	2	0	191, 218
P10747	CNBr Lys-N trypsin_no_P_rule	5.98	42	42.0	3	1	0.0	0.0	2	0	191, 218
P10747	Arg-C Lys-C Lys-N	5.4	42	42.0	3	1	0.0	0.0	2	0	191, 218
P10747	Arg-C Asp-N Lys-N	6.02	42	42.0	3	1	0.0	0.0	2	0	191, 218
P10747	CNBr Lys-C Lys-N	4.57	42	42.0	3	1	0.0	0.0	2	0	191, 218
P10747	Lys-N trypsin_no_P_rule V8-E	6.28	42	42.0	3	1	0.0	0.0	2	0	191, 218
P10747	Asp-N Lys-N V8-E	5.93	42	42.0	3	1	0.0	0.0	2	0	191, 218
P10747	Arg-C CNBr Lys-N	5.4	42	42.0	3	1	0.0	0.0	2	0	191, 218
P10747	Lys-C Lys-N trypsin_no_P_rule	5.98	42	42.0	3	1	0.0	0.0	2	0	191, 218
P10747	Asp-N CNBr Lys-N	5.43	42	42.0	3	1	0.0	0.0	2	0	191, 218
P10747	Lys-C Lys-N V8-E	5.07	42	42.0	3	1	0.0	0.0	2	0	191, 218
P10747	CNBr Lys-N V8-E	5.07	42	42.0	3	1	0.0	0.0	2	0	191, 218
P10747	Lys-C trypsin_no_P_rule V8-DE	7.57	41	42.0	3	3	0.0	0.0	2	0	191, 218
P10747	chymotrypsin CNBr trypsin_no_P_rule	9.58	41	42.0	3	3	0.0	0.0	2	0	191, 218
P10747	Lys-C trypsin_no_P_rule V8-E	6.03	41	42.0	3	1	0.0	0.0	2	0	191, 218
P10747	CNBr Lys-C trypsin_no_P_rule	5.73	41	42.0	3	1	0.0	0.0	2	0	191, 218
P10747	Arg-C Lys-C trypsin_no_P_rule	5.73	41	42.0	3	1	0.0	0.0	2	0	191, 218
P10747	Asp-N Lys-C trypsin_no_P_rule	6.35	41	42.0	3	1	0.0	0.0	2	0	191, 218
P10747	chymotrypsin trypsin_no_P_rule V8-DE	11.45	40	42.0	3	5	0.0	0.0	1	1	191	218
P10747	CNBr trypsin_no_P_rule V8-DE	7.48	40	42.0	3	3	0.0	0.0	2	0	191, 218
P10747	Asp-N trypsin_no_P_rule V8-DE	7.82	40	42.0	3	3	0.0	0.0	2	0	191, 218
P10747	chymotrypsin trypsin_no_P_rule V8-E	9.92	40	42.0	3	3	0.0	0.0	1	1	191	218
P10747	Asp-N trypsin_no_P_rule V8-E	6.65	40	42.0	3	1	0.0	0.0	2	0	191, 218
P10747	Arg-C Asp-N trypsin_no_P_rule	6.32	40	42.0	3	1	0.0	0.0	2	0	191, 218
P10747	Asp-N CNBr trypsin_no_P_rule	6.32	40	42.0	3	1	0.0	0.0	2	0	191, 218
P10747	CNBr trypsin_no_P_rule V8-E	5.75	40	42.0	3	1	0.0	0.0	2	0	191, 218
P10747	Arg-C chymotrypsin trypsin_no_P_rule	9.42	39	42.0	3	3	0.0	0.0	1	1	191	218
P10747	Arg-C CNBr trypsin_no_P_rule	5.25	39	42.0	3	1	0.0	0.0	2	0	191, 218
P10747	chymotrypsin Lys-C V8-DE	10.18	38	42.0	3	5	0.0	0.0	2	0	191, 218
P10747	chymotrypsin CNBr Lys-C	8.15	38	42.0	3	3	0.0	0.0	2	0	191, 218
P10747	Arg-C chymotrypsin Lys-C	8.78	38	42.0	3	3	0.0	0.0	2	0	191, 218
P10747	Asp-N chymotrypsin Lys-C	8.68	38	42.0	3	3	0.0	0.0	2	0	191, 218
P10747	chymotrypsin Lys-C V8-E	8.65	38	42.0	3	3	0.0	0.0	2	0	191, 218
P10747	Arg-C trypsin_no_P_rule V8-DE	7.32	38	42.0	3	3	0.0	0.0	1	1	191	218
P10747	trypsin_no_P_rule V8-DE V8-E	7.82	38	42.0	3	3	0.0	0.0	1	1	191	218
P10747	Arg-C Asp-N chymotrypsin	7.93	38	42.0	3	2	0.0	0.0	2	0	191, 218
P10747	Asp-N chymotrypsin V8-DE	9.35	37	42.0	3	4	0.0	0.0	2	0	191, 218
P10747	chymotrypsin CNBr V8-DE	9.02	37	42.0	3	4	0.0	0.0	2	0	191, 218
P10747	Asp-N chymotrypsin CNBr	7.29	37	42.0	3	2	0.0	0.0	2	0	191, 218
P10747	Asp-N chymotrypsin V8-E	7.82	37	42.0	3	2	0.0	0.0	2	0	191, 218
P10747	Arg-C trypsin_no_P_rule V8-E	5.58	37	42.0	3	1	0.0	0.0	1	1	191	218
P10747	Arg-C chymotrypsin V8-DE	9.48	36	42.0	3	4	0.0	0.0	1	1	191	218
P10747	Arg-C Lys-C V8-DE	6.68	36	42.0	3	3	0.0	0.0	2	0	191, 218
P10747	CNBr Lys-C V8-DE	5.85	36	42.0	3	3	0.0	0.0	2	0	191, 218
P10747	Lys-C V8-DE V8-E	6.35	36	42.0	3	3	0.0	0.0	2	0	191, 218
P10747	Asp-N Lys-C V8-DE	6.35	36	42.0	3	3	0.0	0.0	2	0	191, 218
P10747	Arg-C CNBr Lys-C	4.65	36	42.0	3	1	0.0	0.0	2	0	191, 218
P10747	Arg-C Lys-C V8-E	5.15	36	42.0	3	1	0.0	0.0	2	0	191, 218
P10747	Asp-N CNBr Lys-C	4.68	36	42.0	3	1	0.0	0.0	2	0	191, 218
P10747	Arg-C Asp-N Lys-C	5.27	36	42.0	3	1	0.0	0.0	2	0	191, 218
P10747	CNBr Lys-C V8-E	4.32	36	42.0	3	1	0.0	0.0	2	0	191, 218
P10747	Asp-N Lys-C V8-E	5.18	36	42.0	3	1	0.0	0.0	2	0	191, 218
P10747	chymotrypsin V8-DE V8-E	8.85	35	42.0	3	4	0.0	0.0	1	1	191	218
P10747	Arg-C Asp-N V8-DE	4.99	33	42.0	3	2	0.0	0.0	2	0	191, 218
P10747	Arg-C Asp-N V8-E	3.65	33	42.0	3	0	0.0	0.0	2	0	191, 218
P10747	Arg-C Asp-N CNBr	2.96	33	42.0	3	0	0.0	0.0	2	0	191, 218
P10747	Asp-N CNBr V8-DE	4.49	32	42.0	3	2	0.0	0.0	2	0	191, 218
P10747	Asp-N V8-DE V8-E	4.52	32	42.0	3	2	0.0	0.0	2	0	191, 218
P10747	Arg-C CNBr V8-DE	4.85	32	42.0	3	2	0.0	0.0	2	0	191, 218
P10747	CNBr V8-DE V8-E	4.52	32	42.0	3	2	0.0	0.0	2	0	191, 218
P10747	Asp-N CNBr V8-E	3.15	32	42.0	3	0	0.0	0.0	2	0	191, 218
P10747	Arg-C V8-DE V8-E	4.85	31	42.0	3	2	0.0	0.0	1	1	191	218
P10747	Arg-C chymotrypsin V8-E	7.5	30	42.0	3	2	0.0	0.0	1	1	191	218
P10747	chymotrypsin CNBr V8-E	6.83	30	42.0	3	2	0.0	0.0	1	1	218	191
P10747	Arg-C CNBr V8-E	2.67	27	42.0	3	0	0.0	0.0	2	0	191, 218
P10747	Arg-C chymotrypsin CNBr	6.83	24	42.0	3	2	0.0	0.0	2	0	191, 218
