# Supplementary material for: PTMselect: optimization of protein modifications discovery by mass spectrometry
Source: Sci Rep. 2019 Mar 12;9:4181. doi: 10.1038/s41598-019-40873-3 (PMC6414543; doi:10.1038/s41598-019-40873-3)
Supplement: Supplementary file 3 — Dataset 1 [file 41598_2019_40873_MOESM3_ESM.zip › supplemental_files/TCR_pathway/scores/LAT_score.tsv]

Protein	Enzyme	Score_CID	Score_ETD	MaxScore	Enz_nb	Peptide_monoMod	Pred_score_M	Pred_score_U	Target_nb	Missing_Target_nb	Target	Missing_Target
O43561	chymotrypsin	7.86	46	52.0	1	5	0.0	0.0	1	1	200	220
O43561	Asp-N	3.2	39	52.0	1	1	0.0	0.0	2	0	200, 220
O43561	V8-DE	2.82	38	52.0	1	0	0.0	0.0	1	1	220	200
O43561	trypsin_no_P_rule	2.37	37	52.0	1	0	0.0	0.0	2	0	200, 220
O43561	Arg-C	1.62	31	52.0	1	0	0.0	0.0	1	1	200	220
O43561	V8-E	2.03	14	52.0	1	0	0.0	0.0	2	0	200, 220
O43561	Lys-N	0.25	4	52.0	1	0	0.0	0.0	0	2		200, 220
O43561	Lys-C	0.25	4	52.0	1	0	0.0	0.0	0	2		200, 220
O43561	CNBr	0.0	0	52.0	1	0	0.0	0.0	0	2		200, 220
O43561	trypsin_no_P_rule V8-DE	4.68	52	52.0	2	0	0.0	0.0	2	0	200, 220
O43561	chymotrypsin V8-DE	9.72	51	52.0	2	5	0.0	0.0	2	0	200, 220
O43561	chymotrypsin trypsin_no_P_rule	9.85	51	52.0	2	5	0.0	0.0	2	0	200, 220
O43561	Arg-C V8-DE	4.43	51	52.0	2	0	0.0	0.0	2	0	200, 220
O43561	Asp-N chymotrypsin	9.85	50	52.0	2	6	0.0	0.0	2	0	200, 220
O43561	Arg-C chymotrypsin	9.35	50	52.0	2	5	0.0	0.0	1	1	200	220
O43561	chymotrypsin V8-E	9.56	50	52.0	2	5	0.0	0.0	2	0	200, 220
O43561	Arg-C Asp-N	4.69	50	52.0	2	1	0.0	0.0	2	0	200, 220
O43561	Asp-N trypsin_no_P_rule	5.44	50	52.0	2	1	0.0	0.0	2	0	200, 220
O43561	Asp-N V8-DE	4.57	47	52.0	2	1	0.0	0.0	2	0	200, 220
O43561	chymotrypsin CNBr	7.86	46	52.0	2	5	0.0	0.0	1	1	200	220
O43561	chymotrypsin Lys-C	7.86	46	52.0	2	5	0.0	0.0	1	1	200	220
O43561	chymotrypsin Lys-N	7.86	46	52.0	2	5	0.0	0.0	1	1	200	220
O43561	Asp-N V8-E	5.07	44	52.0	2	1	0.0	0.0	2	0	200, 220
O43561	V8-DE V8-E	3.82	42	52.0	2	0	0.0	0.0	2	0	200, 220
O43561	Asp-N Lys-C	3.45	39	52.0	2	1	0.0	0.0	2	0	200, 220
O43561	Asp-N Lys-N	3.45	39	52.0	2	1	0.0	0.0	2	0	200, 220
O43561	Asp-N CNBr	3.2	39	52.0	2	1	0.0	0.0	2	0	200, 220
O43561	trypsin_no_P_rule V8-E	3.9	39	52.0	2	0	0.0	0.0	2	0	200, 220
O43561	Lys-C V8-DE	3.07	39	52.0	2	0	0.0	0.0	1	1	220	200
O43561	Lys-N V8-DE	3.07	39	52.0	2	0	0.0	0.0	1	1	220	200
O43561	Arg-C V8-E	3.65	38	52.0	2	0	0.0	0.0	2	0	200, 220
O43561	CNBr V8-DE	2.82	38	52.0	2	0	0.0	0.0	1	1	220	200
O43561	CNBr trypsin_no_P_rule	2.37	37	52.0	2	0	0.0	0.0	2	0	200, 220
O43561	Lys-C trypsin_no_P_rule	2.37	37	52.0	2	0	0.0	0.0	2	0	200, 220
O43561	Lys-N trypsin_no_P_rule	2.37	37	52.0	2	0	0.0	0.0	2	0	200, 220
O43561	Arg-C trypsin_no_P_rule	2.37	37	52.0	2	0	0.0	0.0	2	0	200, 220
O43561	Arg-C Lys-N	1.87	35	52.0	2	0	0.0	0.0	1	1	200	220
O43561	Arg-C Lys-C	1.87	35	52.0	2	0	0.0	0.0	1	1	200	220
O43561	Arg-C CNBr	1.62	31	52.0	2	0	0.0	0.0	1	1	200	220
O43561	Lys-C V8-E	2.28	15	52.0	2	0	0.0	0.0	2	0	200, 220
O43561	Lys-N V8-E	2.28	15	52.0	2	0	0.0	0.0	2	0	200, 220
O43561	CNBr V8-E	2.03	14	52.0	2	0	0.0	0.0	2	0	200, 220
O43561	CNBr Lys-C	0.25	4	52.0	2	0	0.0	0.0	0	2		200, 220
O43561	CNBr Lys-N	0.25	4	52.0	2	0	0.0	0.0	0	2		200, 220
O43561	Lys-C Lys-N	0.25	4	52.0	2	0	0.0	0.0	0	2		200, 220
O43561	Arg-C Asp-N chymotrypsin	10.97	52	52.0	3	6	0.0	0.0	2	0	200, 220
O43561	Asp-N chymotrypsin V8-DE	10.88	52	52.0	3	6	0.0	0.0	2	0	200, 220
O43561	Asp-N chymotrypsin trypsin_no_P_rule	11.47	52	52.0	3	6	0.0	0.0	2	0	200, 220
O43561	Asp-N chymotrypsin V8-E	11.38	52	52.0	3	6	0.0	0.0	2	0	200, 220
O43561	Arg-C chymotrypsin V8-DE	10.76	52	52.0	3	5	0.0	0.0	2	0	200, 220
O43561	chymotrypsin V8-DE V8-E	10.72	52	52.0	3	5	0.0	0.0	2	0	200, 220
O43561	chymotrypsin trypsin_no_P_rule V8-DE	10.76	52	52.0	3	5	0.0	0.0	2	0	200, 220
O43561	Arg-C Asp-N V8-E	6.56	52	52.0	3	1	0.0	0.0	2	0	200, 220
O43561	Asp-N trypsin_no_P_rule V8-E	6.56	52	52.0	3	1	0.0	0.0	2	0	200, 220
O43561	Arg-C Asp-N V8-DE	6.06	52	52.0	3	1	0.0	0.0	2	0	200, 220
O43561	Asp-N trypsin_no_P_rule V8-DE	6.06	52	52.0	3	1	0.0	0.0	2	0	200, 220
O43561	Arg-C Lys-C V8-DE	4.68	52	52.0	3	0	0.0	0.0	2	0	200, 220
O43561	Arg-C Lys-N V8-DE	4.68	52	52.0	3	0	0.0	0.0	2	0	200, 220
O43561	CNBr trypsin_no_P_rule V8-DE	4.68	52	52.0	3	0	0.0	0.0	2	0	200, 220
O43561	Lys-N trypsin_no_P_rule V8-DE	4.68	52	52.0	3	0	0.0	0.0	2	0	200, 220
O43561	Arg-C trypsin_no_P_rule V8-DE	4.68	52	52.0	3	0	0.0	0.0	2	0	200, 220
O43561	trypsin_no_P_rule V8-DE V8-E	5.68	52	52.0	3	0	0.0	0.0	2	0	200, 220
O43561	Lys-C trypsin_no_P_rule V8-DE	4.68	52	52.0	3	0	0.0	0.0	2	0	200, 220
O43561	Arg-C chymotrypsin V8-E	10.72	51	52.0	3	5	0.0	0.0	2	0	200, 220
O43561	chymotrypsin Lys-N V8-DE	9.72	51	52.0	3	5	0.0	0.0	2	0	200, 220
O43561	chymotrypsin Lys-C trypsin_no_P_rule	9.85	51	52.0	3	5	0.0	0.0	2	0	200, 220
O43561	chymotrypsin Lys-N trypsin_no_P_rule	9.85	51	52.0	3	5	0.0	0.0	2	0	200, 220
O43561	chymotrypsin CNBr V8-DE	9.72	51	52.0	3	5	0.0	0.0	2	0	200, 220
O43561	chymotrypsin Lys-C V8-DE	9.72	51	52.0	3	5	0.0	0.0	2	0	200, 220
O43561	Arg-C chymotrypsin trypsin_no_P_rule	9.85	51	52.0	3	5	0.0	0.0	2	0	200, 220
O43561	chymotrypsin CNBr trypsin_no_P_rule	9.85	51	52.0	3	5	0.0	0.0	2	0	200, 220
O43561	chymotrypsin trypsin_no_P_rule V8-E	10.72	51	52.0	3	5	0.0	0.0	2	0	200, 220
O43561	Arg-C CNBr V8-DE	4.43	51	52.0	3	0	0.0	0.0	2	0	200, 220
O43561	Arg-C V8-DE V8-E	5.43	51	52.0	3	0	0.0	0.0	2	0	200, 220
O43561	Asp-N chymotrypsin CNBr	9.85	50	52.0	3	6	0.0	0.0	2	0	200, 220
O43561	Asp-N chymotrypsin Lys-C	9.85	50	52.0	3	6	0.0	0.0	2	0	200, 220
O43561	Asp-N chymotrypsin Lys-N	9.85	50	52.0	3	6	0.0	0.0	2	0	200, 220
O43561	Arg-C chymotrypsin Lys-N	9.35	50	52.0	3	5	0.0	0.0	1	1	200	220
O43561	chymotrypsin Lys-N V8-E	9.56	50	52.0	3	5	0.0	0.0	2	0	200, 220
O43561	chymotrypsin CNBr V8-E	9.56	50	52.0	3	5	0.0	0.0	2	0	200, 220
O43561	Arg-C chymotrypsin Lys-C	9.35	50	52.0	3	5	0.0	0.0	1	1	200	220
O43561	chymotrypsin Lys-C V8-E	9.56	50	52.0	3	5	0.0	0.0	2	0	200, 220
O43561	Arg-C chymotrypsin CNBr	9.35	50	52.0	3	5	0.0	0.0	1	1	200	220
O43561	Asp-N Lys-N trypsin_no_P_rule	5.44	50	52.0	3	1	0.0	0.0	2	0	200, 220
O43561	Arg-C Asp-N Lys-N	4.94	50	52.0	3	1	0.0	0.0	2	0	200, 220
O43561	Asp-N Lys-C trypsin_no_P_rule	5.44	50	52.0	3	1	0.0	0.0	2	0	200, 220
O43561	Arg-C Asp-N CNBr	4.69	50	52.0	3	1	0.0	0.0	2	0	200, 220
O43561	Arg-C Asp-N trypsin_no_P_rule	5.44	50	52.0	3	1	0.0	0.0	2	0	200, 220
O43561	Asp-N CNBr trypsin_no_P_rule	5.44	50	52.0	3	1	0.0	0.0	2	0	200, 220
O43561	Arg-C Asp-N Lys-C	4.94	50	52.0	3	1	0.0	0.0	2	0	200, 220
O43561	Asp-N Lys-N V8-DE	4.57	47	52.0	3	1	0.0	0.0	2	0	200, 220
O43561	Asp-N CNBr V8-DE	4.57	47	52.0	3	1	0.0	0.0	2	0	200, 220
O43561	Asp-N V8-DE V8-E	5.4	47	52.0	3	1	0.0	0.0	2	0	200, 220
O43561	Asp-N Lys-C V8-DE	4.57	47	52.0	3	1	0.0	0.0	2	0	200, 220
O43561	chymotrypsin CNBr Lys-C	7.86	46	52.0	3	5	0.0	0.0	1	1	200	220
O43561	chymotrypsin CNBr Lys-N	7.86	46	52.0	3	5	0.0	0.0	1	1	200	220
O43561	chymotrypsin Lys-C Lys-N	7.86	46	52.0	3	5	0.0	0.0	1	1	200	220
O43561	Asp-N CNBr V8-E	5.07	44	52.0	3	1	0.0	0.0	2	0	200, 220
O43561	Asp-N Lys-N V8-E	5.07	44	52.0	3	1	0.0	0.0	2	0	200, 220
O43561	Asp-N Lys-C V8-E	5.07	44	52.0	3	1	0.0	0.0	2	0	200, 220
O43561	Lys-C V8-DE V8-E	4.07	43	52.0	3	0	0.0	0.0	2	0	200, 220
O43561	Lys-N V8-DE V8-E	4.07	43	52.0	3	0	0.0	0.0	2	0	200, 220
O43561	CNBr V8-DE V8-E	3.82	42	52.0	3	0	0.0	0.0	2	0	200, 220
O43561	Asp-N Lys-C Lys-N	3.45	39	52.0	3	1	0.0	0.0	2	0	200, 220
O43561	Asp-N CNBr Lys-C	3.45	39	52.0	3	1	0.0	0.0	2	0	200, 220
O43561	Asp-N CNBr Lys-N	3.45	39	52.0	3	1	0.0	0.0	2	0	200, 220
O43561	Lys-C trypsin_no_P_rule V8-E	3.9	39	52.0	3	0	0.0	0.0	2	0	200, 220
O43561	CNBr Lys-C V8-DE	3.07	39	52.0	3	0	0.0	0.0	1	1	220	200
O43561	Arg-C Lys-N V8-E	3.9	39	52.0	3	0	0.0	0.0	2	0	200, 220
O43561	Lys-C Lys-N V8-DE	3.07	39	52.0	3	0	0.0	0.0	1	1	220	200
O43561	Lys-N trypsin_no_P_rule V8-E	3.9	39	52.0	3	0	0.0	0.0	2	0	200, 220
O43561	Arg-C Lys-C V8-E	3.9	39	52.0	3	0	0.0	0.0	2	0	200, 220
O43561	CNBr Lys-N V8-DE	3.07	39	52.0	3	0	0.0	0.0	1	1	220	200
O43561	CNBr trypsin_no_P_rule V8-E	3.9	39	52.0	3	0	0.0	0.0	2	0	200, 220
O43561	Arg-C trypsin_no_P_rule V8-E	3.9	39	52.0	3	0	0.0	0.0	2	0	200, 220
O43561	Arg-C CNBr V8-E	3.65	38	52.0	3	0	0.0	0.0	2	0	200, 220
O43561	Arg-C Lys-N trypsin_no_P_rule	2.37	37	52.0	3	0	0.0	0.0	2	0	200, 220
O43561	CNBr Lys-C trypsin_no_P_rule	2.37	37	52.0	3	0	0.0	0.0	2	0	200, 220
O43561	CNBr Lys-N trypsin_no_P_rule	2.37	37	52.0	3	0	0.0	0.0	2	0	200, 220
O43561	Arg-C Lys-C trypsin_no_P_rule	2.37	37	52.0	3	0	0.0	0.0	2	0	200, 220
O43561	Arg-C CNBr trypsin_no_P_rule	2.37	37	52.0	3	0	0.0	0.0	2	0	200, 220
O43561	Lys-C Lys-N trypsin_no_P_rule	2.37	37	52.0	3	0	0.0	0.0	2	0	200, 220
O43561	Arg-C CNBr Lys-C	1.87	35	52.0	3	0	0.0	0.0	1	1	200	220
O43561	Arg-C Lys-C Lys-N	1.87	35	52.0	3	0	0.0	0.0	1	1	200	220
O43561	Arg-C CNBr Lys-N	1.87	35	52.0	3	0	0.0	0.0	1	1	200	220
O43561	CNBr Lys-C V8-E	2.28	15	52.0	3	0	0.0	0.0	2	0	200, 220
O43561	Lys-C Lys-N V8-E	2.28	15	52.0	3	0	0.0	0.0	2	0	200, 220
O43561	CNBr Lys-N V8-E	2.28	15	52.0	3	0	0.0	0.0	2	0	200, 220
O43561	CNBr Lys-C Lys-N	0.25	4	52.0	3	0	0.0	0.0	0	2		200, 220
