# Supplementary material for: PTMselect: optimization of protein modifications discovery by mass spectrometry
Source: Sci Rep. 2019 Mar 12;9:4181. doi: 10.1038/s41598-019-40873-3 (PMC6414543; doi:10.1038/s41598-019-40873-3)
Supplement: Supplementary file 3 — Dataset 1 [file 41598_2019_40873_MOESM3_ESM.zip › supplemental_files/TCR_pathway/scores/LCK_score.tsv]

Protein	Enzyme	Score_CID	Score_ETD	MaxScore	Enz_nb	Peptide_monoMod	Pred_score_M	Pred_score_U	Target_nb	Missing_Target_nb	Target	Missing_Target
P06239	V8-E	9.73	70	76.0	1	4	0.0	0.0	1	1	505	394
P06239	V8-DE	15.7	66	76.0	1	8	0.0	0.0	1	1	505	394
P06239	trypsin_no_P_rule	9.81	63	76.0	1	4	0.0	0.0	2	0	394, 505
P06239	Asp-N	9.02	50	76.0	1	5	0.0	0.0	2	0	394, 505
P06239	chymotrypsin	17.33	47	76.0	1	10	0.0	0.0	1	1	505	394
P06239	Arg-C	8.25	37	76.0	1	4	0.0	0.0	2	0	394, 505
P06239	Lys-N	5.83	36	76.0	1	3	0.0	0.0	2	0	394, 505
P06239	Lys-C	4.83	35	76.0	1	2	0.0	0.0	2	0	394, 505
P06239	CNBr	3.82	26	76.0	1	2	0.0	0.0	1	1	505	394
P06239	trypsin_no_P_rule V8-DE	22.03	75	76.0	2	11	0.0	0.0	2	0	394, 505
P06239	Lys-N V8-DE	20.62	75	76.0	2	11	0.0	0.0	2	0	394, 505
P06239	Lys-N V8-E	14.48	75	76.0	2	7	0.0	0.0	2	0	394, 505
P06239	trypsin_no_P_rule V8-E	16.82	75	76.0	2	7	0.0	0.0	2	0	394, 505
P06239	Lys-C V8-DE	19.62	74	76.0	2	10	0.0	0.0	2	0	394, 505
P06239	Arg-C V8-E	15.57	74	76.0	2	7	0.0	0.0	2	0	394, 505
P06239	Lys-C V8-E	13.48	74	76.0	2	6	0.0	0.0	2	0	394, 505
P06239	chymotrypsin V8-E	25.23	73	76.0	2	14	0.0	0.0	1	1	505	394
P06239	Arg-C V8-DE	20.28	73	76.0	2	10	0.0	0.0	2	0	394, 505
P06239	Asp-N V8-E	15.97	73	76.0	2	8	0.0	0.0	2	0	394, 505
P06239	chymotrypsin V8-DE	28.78	72	76.0	2	16	0.0	0.0	1	1	505	394
P06239	chymotrypsin trypsin_no_P_rule	24.06	72	76.0	2	13	0.0	0.0	2	0	394, 505
P06239	Asp-N trypsin_no_P_rule	16.33	72	76.0	2	8	0.0	0.0	2	0	394, 505
P06239	CNBr V8-DE	17.85	71	76.0	2	9	0.0	0.0	1	1	505	394
P06239	Asp-N V8-DE	16.3	71	76.0	2	8	0.0	0.0	2	0	394, 505
P06239	CNBr V8-E	11.47	71	76.0	2	5	0.0	0.0	1	1	505	394
P06239	V8-DE V8-E	16.78	70	76.0	2	8	0.0	0.0	1	1	505	394
P06239	Asp-N Lys-N	14.27	68	76.0	2	8	0.0	0.0	2	0	394, 505
P06239	Arg-C trypsin_no_P_rule	12.56	68	76.0	2	6	0.0	0.0	2	0	394, 505
P06239	CNBr trypsin_no_P_rule	12.29	68	76.0	2	5	0.0	0.0	2	0	394, 505
P06239	Asp-N Lys-C	13.27	67	76.0	2	7	0.0	0.0	2	0	394, 505
P06239	Asp-N chymotrypsin	23.52	66	76.0	2	13	0.0	0.0	2	0	394, 505
P06239	Asp-N CNBr	11.33	65	76.0	2	6	0.0	0.0	2	0	394, 505
P06239	Lys-N trypsin_no_P_rule	11.06	65	76.0	2	5	0.0	0.0	2	0	394, 505
P06239	Lys-C trypsin_no_P_rule	10.06	64	76.0	2	4	0.0	0.0	2	0	394, 505
P06239	chymotrypsin Lys-C	20.33	62	76.0	2	11	0.0	0.0	2	0	394, 505
P06239	chymotrypsin Lys-N	20.33	62	76.0	2	11	0.0	0.0	2	0	394, 505
P06239	Arg-C chymotrypsin	22.08	59	76.0	2	12	0.0	0.0	2	0	394, 505
P06239	chymotrypsin CNBr	20.65	58	76.0	2	12	0.0	0.0	1	1	505	394
P06239	Arg-C Lys-N	12.42	58	76.0	2	6	0.0	0.0	2	0	394, 505
P06239	Arg-C Lys-C	12.42	58	76.0	2	6	0.0	0.0	2	0	394, 505
P06239	Arg-C Asp-N	14.14	54	76.0	2	7	0.0	0.0	2	0	394, 505
P06239	Arg-C CNBr	10.9	53	76.0	2	5	0.0	0.0	2	0	394, 505
P06239	CNBr Lys-N	9.32	43	76.0	2	5	0.0	0.0	2	0	394, 505
P06239	CNBr Lys-C	8.32	42	76.0	2	4	0.0	0.0	2	0	394, 505
P06239	Lys-C Lys-N	5.83	36	76.0	2	3	0.0	0.0	2	0	394, 505
P06239	chymotrypsin trypsin_no_P_rule V8-DE	31.78	76	76.0	3	18	0.0	0.0	2	0	394, 505
P06239	chymotrypsin Lys-N V8-DE	30.62	76	76.0	3	17	0.0	0.0	2	0	394, 505
P06239	chymotrypsin Lys-C V8-DE	30.62	76	76.0	3	17	0.0	0.0	2	0	394, 505
P06239	chymotrypsin trypsin_no_P_rule V8-E	29.32	76	76.0	3	16	0.0	0.0	2	0	394, 505
P06239	chymotrypsin Lys-N V8-E	27.32	76	76.0	3	15	0.0	0.0	2	0	394, 505
P06239	chymotrypsin Lys-C V8-E	27.32	76	76.0	3	15	0.0	0.0	2	0	394, 505
P06239	Arg-C Lys-C V8-DE	23.53	76	76.0	3	12	0.0	0.0	2	0	394, 505
P06239	Arg-C Lys-N V8-DE	23.53	76	76.0	3	12	0.0	0.0	2	0	394, 505
P06239	Lys-N trypsin_no_P_rule V8-DE	23.03	76	76.0	3	12	0.0	0.0	2	0	394, 505
P06239	Arg-C trypsin_no_P_rule V8-DE	23.53	76	76.0	3	12	0.0	0.0	2	0	394, 505
P06239	Asp-N Lys-N V8-DE	21.07	76	76.0	3	11	0.0	0.0	2	0	394, 505
P06239	Asp-N Lys-N V8-E	20.57	76	76.0	3	11	0.0	0.0	2	0	394, 505
P06239	Arg-C Lys-N V8-E	18.82	76	76.0	3	9	0.0	0.0	2	0	394, 505
P06239	Arg-C Lys-C V8-E	18.82	76	76.0	3	9	0.0	0.0	2	0	394, 505
P06239	Arg-C trypsin_no_P_rule V8-E	18.9	76	76.0	3	9	0.0	0.0	2	0	394, 505
P06239	Lys-N trypsin_no_P_rule V8-E	17.82	76	76.0	3	8	0.0	0.0	2	0	394, 505
P06239	Asp-N chymotrypsin trypsin_no_P_rule	27.58	75	76.0	3	15	0.0	0.0	2	0	394, 505
P06239	CNBr trypsin_no_P_rule V8-DE	23.35	75	76.0	3	12	0.0	0.0	2	0	394, 505
P06239	CNBr Lys-N V8-DE	22.43	75	76.0	3	12	0.0	0.0	2	0	394, 505
P06239	Lys-C Lys-N V8-DE	20.62	75	76.0	3	11	0.0	0.0	2	0	394, 505
P06239	Asp-N trypsin_no_P_rule V8-E	21.7	75	76.0	3	11	0.0	0.0	2	0	394, 505
P06239	Lys-N V8-DE V8-E	21.53	75	76.0	3	11	0.0	0.0	2	0	394, 505
P06239	Arg-C CNBr V8-DE	21.77	75	76.0	3	11	0.0	0.0	2	0	394, 505
P06239	Asp-N trypsin_no_P_rule V8-DE	22.12	75	76.0	3	11	0.0	0.0	2	0	394, 505
P06239	trypsin_no_P_rule V8-DE V8-E	22.53	75	76.0	3	11	0.0	0.0	2	0	394, 505
P06239	Lys-C trypsin_no_P_rule V8-DE	22.03	75	76.0	3	11	0.0	0.0	2	0	394, 505
P06239	Asp-N Lys-C V8-DE	20.07	75	76.0	3	10	0.0	0.0	2	0	394, 505
P06239	Asp-N Lys-C V8-E	19.58	75	76.0	3	10	0.0	0.0	2	0	394, 505
P06239	CNBr trypsin_no_P_rule V8-E	17.88	75	76.0	3	8	0.0	0.0	2	0	394, 505
P06239	CNBr Lys-N V8-E	16.05	75	76.0	3	8	0.0	0.0	2	0	394, 505
P06239	Arg-C CNBr V8-E	16.8	75	76.0	3	8	0.0	0.0	2	0	394, 505
P06239	Lys-C trypsin_no_P_rule V8-E	16.82	75	76.0	3	7	0.0	0.0	2	0	394, 505
P06239	Lys-C Lys-N V8-E	14.48	75	76.0	3	7	0.0	0.0	2	0	394, 505
P06239	chymotrypsin CNBr V8-DE	30.77	74	76.0	3	17	0.0	0.0	1	1	505	394
P06239	Asp-N chymotrypsin V8-E	28.76	74	76.0	3	16	0.0	0.0	2	0	394, 505
P06239	Arg-C chymotrypsin V8-E	27.9	74	76.0	3	15	0.0	0.0	2	0	394, 505
P06239	chymotrypsin CNBr V8-E	26.97	74	76.0	3	15	0.0	0.0	1	1	505	394
P06239	Asp-N chymotrypsin Lys-C	25.96	74	76.0	3	14	0.0	0.0	2	0	394, 505
P06239	Asp-N chymotrypsin Lys-N	25.96	74	76.0	3	14	0.0	0.0	2	0	394, 505
P06239	chymotrypsin CNBr trypsin_no_P_rule	25.84	74	76.0	3	14	0.0	0.0	2	0	394, 505
P06239	CNBr Lys-C V8-DE	21.43	74	76.0	3	11	0.0	0.0	2	0	394, 505
P06239	Arg-C Asp-N V8-E	19.87	74	76.0	3	10	0.0	0.0	2	0	394, 505
P06239	Lys-C V8-DE V8-E	20.53	74	76.0	3	10	0.0	0.0	2	0	394, 505
P06239	Arg-C V8-DE V8-E	20.78	74	76.0	3	10	0.0	0.0	2	0	394, 505
P06239	Asp-N CNBr V8-DE	18.45	74	76.0	3	9	0.0	0.0	2	0	394, 505
P06239	Asp-N CNBr V8-E	17.7	74	76.0	3	9	0.0	0.0	2	0	394, 505
P06239	Asp-N CNBr trypsin_no_P_rule	18.32	74	76.0	3	9	0.0	0.0	2	0	394, 505
P06239	CNBr Lys-C V8-E	15.05	74	76.0	3	7	0.0	0.0	2	0	394, 505
P06239	Arg-C chymotrypsin V8-DE	30.95	73	76.0	3	17	0.0	0.0	2	0	394, 505
P06239	Asp-N chymotrypsin V8-DE	28.93	73	76.0	3	16	0.0	0.0	2	0	394, 505
P06239	chymotrypsin V8-DE V8-E	29.2	73	76.0	3	16	0.0	0.0	1	1	505	394
P06239	Asp-N chymotrypsin CNBr	25.67	73	76.0	3	14	0.0	0.0	2	0	394, 505
P06239	chymotrypsin Lys-C trypsin_no_P_rule	24.31	73	76.0	3	13	0.0	0.0	2	0	394, 505
P06239	chymotrypsin Lys-N trypsin_no_P_rule	24.31	73	76.0	3	13	0.0	0.0	2	0	394, 505
P06239	Arg-C chymotrypsin trypsin_no_P_rule	24.31	73	76.0	3	13	0.0	0.0	2	0	394, 505
P06239	Arg-C Asp-N V8-DE	20.37	73	76.0	3	10	0.0	0.0	2	0	394, 505
P06239	Asp-N Lys-N trypsin_no_P_rule	17.33	73	76.0	3	9	0.0	0.0	2	0	394, 505
P06239	Arg-C Asp-N trypsin_no_P_rule	17.83	73	76.0	3	9	0.0	0.0	2	0	394, 505
P06239	Asp-N V8-DE V8-E	17.05	73	76.0	3	8	0.0	0.0	2	0	394, 505
P06239	Arg-C CNBr trypsin_no_P_rule	15.04	73	76.0	3	7	0.0	0.0	2	0	394, 505
P06239	Asp-N Lys-C trypsin_no_P_rule	16.33	72	76.0	3	8	0.0	0.0	2	0	394, 505
P06239	Asp-N CNBr Lys-N	16.25	71	76.0	3	9	0.0	0.0	2	0	394, 505
P06239	CNBr V8-DE V8-E	18.52	71	76.0	3	9	0.0	0.0	1	1	505	394
P06239	Arg-C Asp-N Lys-N	17.73	70	76.0	3	9	0.0	0.0	2	0	394, 505
P06239	Arg-C Asp-N Lys-C	17.73	70	76.0	3	9	0.0	0.0	2	0	394, 505
P06239	Asp-N CNBr Lys-C	15.25	70	76.0	3	8	0.0	0.0	2	0	394, 505
P06239	CNBr Lys-N trypsin_no_P_rule	13.54	70	76.0	3	6	0.0	0.0	2	0	394, 505
P06239	Arg-C chymotrypsin Lys-N	24.42	69	76.0	3	13	0.0	0.0	2	0	394, 505
P06239	Arg-C chymotrypsin Lys-C	24.42	69	76.0	3	13	0.0	0.0	2	0	394, 505
P06239	Arg-C Lys-N trypsin_no_P_rule	12.81	69	76.0	3	6	0.0	0.0	2	0	394, 505
P06239	Arg-C Lys-C trypsin_no_P_rule	12.81	69	76.0	3	6	0.0	0.0	2	0	394, 505
P06239	CNBr Lys-C trypsin_no_P_rule	12.54	69	76.0	3	5	0.0	0.0	2	0	394, 505
P06239	Asp-N Lys-C Lys-N	14.27	68	76.0	3	8	0.0	0.0	2	0	394, 505
P06239	Arg-C chymotrypsin CNBr	24.23	67	76.0	3	13	0.0	0.0	2	0	394, 505
P06239	Arg-C Asp-N CNBr	16.29	67	76.0	3	8	0.0	0.0	2	0	394, 505
P06239	Arg-C Asp-N chymotrypsin	26.14	66	76.0	3	14	0.0	0.0	2	0	394, 505
P06239	chymotrypsin CNBr Lys-C	23.12	65	76.0	3	13	0.0	0.0	2	0	394, 505
P06239	chymotrypsin CNBr Lys-N	23.12	65	76.0	3	13	0.0	0.0	2	0	394, 505
P06239	Lys-C Lys-N trypsin_no_P_rule	11.06	65	76.0	3	5	0.0	0.0	2	0	394, 505
P06239	Arg-C CNBr Lys-C	14.9	63	76.0	3	7	0.0	0.0	2	0	394, 505
P06239	Arg-C CNBr Lys-N	14.9	63	76.0	3	7	0.0	0.0	2	0	394, 505
P06239	chymotrypsin Lys-C Lys-N	20.33	62	76.0	3	11	0.0	0.0	2	0	394, 505
P06239	Arg-C Lys-C Lys-N	12.42	58	76.0	3	6	0.0	0.0	2	0	394, 505
P06239	CNBr Lys-C Lys-N	9.32	43	76.0	3	5	0.0	0.0	2	0	394, 505
