# Supplementary material for: PTMselect: optimization of protein modifications discovery by mass spectrometry
Source: Sci Rep. 2019 Mar 12;9:4181. doi: 10.1038/s41598-019-40873-3 (PMC6414543; doi:10.1038/s41598-019-40873-3)
Supplement: Supplementary file 3 — Dataset 1 [file 41598_2019_40873_MOESM3_ESM.zip › supplemental_files/TCR_pathway/scores/SHP2_score.tsv]

Protein	Enzyme	Score_CID	Score_ETD	MaxScore	Enz_nb	Peptide_monoMod	Pred_score_M	Pred_score_U	Target_nb	Missing_Target_nb	Target	Missing_Target
Q06124	trypsin_no_P_rule	22.14	77	96.0	1	13	0.0	0.0	2	1	546, 584	580
Q06124	V8-E	16.03	76	96.0	1	9	0.0	0.0	3	0	546, 580, 584
Q06124	V8-DE	21.33	74	96.0	1	14	0.0	0.0	1	2	546	580, 584
Q06124	chymotrypsin	15.83	69	96.0	1	8	0.0	0.0	3	0	546, 580, 584
Q06124	Arg-C	11.29	69	96.0	1	5	0.0	0.0	2	1	546, 584	580
Q06124	Lys-C	9.93	65	96.0	1	5	0.0	0.0	1	2	546	580, 584
Q06124	Lys-N	8.93	64	96.0	1	4	0.0	0.0	1	2	546	580, 584
Q06124	Asp-N	7.88	62	96.0	1	4	0.0	0.0	2	1	580, 584	546
Q06124	CNBr	3.92	25	96.0	1	2	0.0	0.0	2	1	580, 584	546
Q06124	Lys-C V8-E	22.44	94	96.0	2	13	0.0	0.0	3	0	546, 580, 584
Q06124	Lys-N V8-E	21.44	94	96.0	2	12	0.0	0.0	3	0	546, 580, 584
Q06124	trypsin_no_P_rule V8-DE	37.64	93	96.0	2	24	0.0	0.0	2	1	546, 584	580
Q06124	trypsin_no_P_rule V8-E	31.81	92	96.0	2	19	0.0	0.0	3	0	546, 580, 584
Q06124	Arg-C Lys-C	20.54	92	96.0	2	10	0.0	0.0	2	1	546, 584	580
Q06124	Arg-C Asp-N	18.77	92	96.0	2	9	0.0	0.0	3	0	546, 580, 584
Q06124	chymotrypsin trypsin_no_P_rule	33.64	91	96.0	2	19	0.0	0.0	3	0	546, 580, 584
Q06124	Lys-C V8-DE	28.67	91	96.0	2	18	0.0	0.0	1	2	546	580, 584
Q06124	Arg-C V8-DE	29.42	91	96.0	2	18	0.0	0.0	2	1	546, 584	580
Q06124	Lys-N V8-DE	27.67	91	96.0	2	17	0.0	0.0	1	2	546	580, 584
Q06124	Arg-C trypsin_no_P_rule	26.84	91	96.0	2	15	0.0	0.0	2	1	546, 584	580
Q06124	Arg-C Lys-N	19.54	91	96.0	2	9	0.0	0.0	2	1	546, 584	580
Q06124	chymotrypsin V8-E	28.34	90	96.0	2	15	0.0	0.0	3	0	546, 580, 584
Q06124	Asp-N V8-E	22.65	90	96.0	2	13	0.0	0.0	3	0	546, 580, 584
Q06124	Asp-N trypsin_no_P_rule	28.69	89	96.0	2	16	0.0	0.0	3	0	546, 580, 584
Q06124	chymotrypsin Lys-C	24.41	89	96.0	2	13	0.0	0.0	3	0	546, 580, 584
Q06124	Arg-C V8-E	23.31	89	96.0	2	12	0.0	0.0	3	0	546, 580, 584
Q06124	chymotrypsin Lys-N	23.41	89	96.0	2	12	0.0	0.0	3	0	546, 580, 584
Q06124	V8-DE V8-E	24.86	88	96.0	2	15	0.0	0.0	3	0	546, 580, 584
Q06124	Arg-C chymotrypsin	25.38	88	96.0	2	13	0.0	0.0	3	0	546, 580, 584
Q06124	chymotrypsin V8-DE	32.26	87	96.0	2	19	0.0	0.0	3	0	546, 580, 584
Q06124	Asp-N V8-DE	24.87	84	96.0	2	16	0.0	0.0	3	0	546, 580, 584
Q06124	Lys-C trypsin_no_P_rule	24.76	84	96.0	2	15	0.0	0.0	2	1	546, 584	580
Q06124	CNBr trypsin_no_P_rule	24.48	83	96.0	2	14	0.0	0.0	3	0	546, 580, 584
Q06124	Lys-N trypsin_no_P_rule	23.76	83	96.0	2	14	0.0	0.0	2	1	546, 584	580
Q06124	Asp-N chymotrypsin	21.64	82	96.0	2	11	0.0	0.0	3	0	546, 580, 584
Q06124	CNBr V8-DE	24.08	80	96.0	2	15	0.0	0.0	3	0	546, 580, 584
Q06124	Asp-N Lys-C	16.41	79	96.0	2	9	0.0	0.0	3	0	546, 580, 584
Q06124	Asp-N Lys-N	15.8	79	96.0	2	8	0.0	0.0	3	0	546, 580, 584
Q06124	CNBr V8-E	18.03	77	96.0	2	10	0.0	0.0	3	0	546, 580, 584
Q06124	Arg-C CNBr	13.7	77	96.0	2	6	0.0	0.0	3	0	546, 580, 584
Q06124	chymotrypsin CNBr	18.58	76	96.0	2	9	0.0	0.0	3	0	546, 580, 584
Q06124	CNBr Lys-C	13.45	74	96.0	2	7	0.0	0.0	3	0	546, 580, 584
Q06124	CNBr Lys-N	12.45	74	96.0	2	6	0.0	0.0	3	0	546, 580, 584
Q06124	Asp-N CNBr	11.3	70	96.0	2	6	0.0	0.0	2	1	580, 584	546
Q06124	Lys-C Lys-N	9.93	65	96.0	2	5	0.0	0.0	1	2	546	580, 584
Q06124	chymotrypsin Lys-C V8-DE	38.39	96	96.0	3	23	0.0	0.0	3	0	546, 580, 584
Q06124	chymotrypsin Lys-N V8-DE	37.39	96	96.0	3	22	0.0	0.0	3	0	546, 580, 584
Q06124	Arg-C trypsin_no_P_rule V8-E	34.01	96	96.0	3	20	0.0	0.0	3	0	546, 580, 584
Q06124	chymotrypsin Lys-C V8-E	34.34	96	96.0	3	19	0.0	0.0	3	0	546, 580, 584
Q06124	chymotrypsin Lys-N V8-E	33.34	96	96.0	3	18	0.0	0.0	3	0	546, 580, 584
Q06124	Arg-C chymotrypsin Lys-C	33.29	96	96.0	3	18	0.0	0.0	3	0	546, 580, 584
Q06124	Arg-C chymotrypsin Lys-N	32.29	96	96.0	3	17	0.0	0.0	3	0	546, 580, 584
Q06124	Arg-C Lys-C V8-E	29.14	96	96.0	3	16	0.0	0.0	3	0	546, 580, 584
Q06124	Arg-C Lys-N V8-E	28.14	96	96.0	3	15	0.0	0.0	3	0	546, 580, 584
Q06124	chymotrypsin trypsin_no_P_rule V8-DE	44.89	95	96.0	3	29	0.0	0.0	3	0	546, 580, 584
Q06124	Asp-N trypsin_no_P_rule V8-DE	40.62	95	96.0	3	26	0.0	0.0	3	0	546, 580, 584
Q06124	Arg-C trypsin_no_P_rule V8-DE	39.14	95	96.0	3	25	0.0	0.0	2	1	546, 584	580
Q06124	chymotrypsin trypsin_no_P_rule V8-E	41.04	95	96.0	3	24	0.0	0.0	3	0	546, 580, 584
Q06124	Arg-C Lys-C V8-DE	35.61	95	96.0	3	22	0.0	0.0	2	1	546, 584	580
Q06124	Arg-C Lys-N V8-DE	34.61	95	96.0	3	21	0.0	0.0	2	1	546, 584	580
Q06124	chymotrypsin Lys-C trypsin_no_P_rule	36.05	95	96.0	3	21	0.0	0.0	3	0	546, 580, 584
Q06124	chymotrypsin Lys-N trypsin_no_P_rule	35.05	95	96.0	3	20	0.0	0.0	3	0	546, 580, 584
Q06124	Lys-C V8-DE V8-E	30.53	95	96.0	3	19	0.0	0.0	3	0	546, 580, 584
Q06124	Arg-C Asp-N trypsin_no_P_rule	32.45	95	96.0	3	18	0.0	0.0	3	0	546, 580, 584
Q06124	Lys-N V8-DE V8-E	29.53	95	96.0	3	18	0.0	0.0	3	0	546, 580, 584
Q06124	Asp-N Lys-C V8-E	28.17	95	96.0	3	17	0.0	0.0	3	0	546, 580, 584
Q06124	Arg-C Asp-N chymotrypsin	30.51	95	96.0	3	16	0.0	0.0	3	0	546, 580, 584
Q06124	Asp-N Lys-N V8-E	27.17	95	96.0	3	16	0.0	0.0	3	0	546, 580, 584
Q06124	Lys-C trypsin_no_P_rule V8-DE	38.73	94	96.0	3	25	0.0	0.0	2	1	546, 584	580
Q06124	CNBr trypsin_no_P_rule V8-DE	38.64	94	96.0	3	24	0.0	0.0	3	0	546, 580, 584
Q06124	Lys-N trypsin_no_P_rule V8-DE	37.89	94	96.0	3	24	0.0	0.0	2	1	546, 584	580
Q06124	trypsin_no_P_rule V8-DE V8-E	38.31	94	96.0	3	24	0.0	0.0	3	0	546, 580, 584
Q06124	Arg-C chymotrypsin V8-DE	38.87	94	96.0	3	23	0.0	0.0	3	0	546, 580, 584
Q06124	Asp-N trypsin_no_P_rule V8-E	36.37	94	96.0	3	22	0.0	0.0	3	0	546, 580, 584
Q06124	Asp-N chymotrypsin trypsin_no_P_rule	38.1	94	96.0	3	22	0.0	0.0	3	0	546, 580, 584
Q06124	Arg-C chymotrypsin trypsin_no_P_rule	35.9	94	96.0	3	21	0.0	0.0	3	0	546, 580, 584
Q06124	Lys-C trypsin_no_P_rule V8-E	33.06	94	96.0	3	20	0.0	0.0	3	0	546, 580, 584
Q06124	Asp-N Lys-C V8-DE	31.48	94	96.0	3	20	0.0	0.0	3	0	546, 580, 584
Q06124	Arg-C Asp-N V8-DE	32.09	94	96.0	3	20	0.0	0.0	3	0	546, 580, 584
Q06124	Asp-N Lys-N V8-DE	30.81	94	96.0	3	19	0.0	0.0	3	0	546, 580, 584
Q06124	Lys-N trypsin_no_P_rule V8-E	32.23	94	96.0	3	19	0.0	0.0	3	0	546, 580, 584
Q06124	Arg-C chymotrypsin V8-E	34.54	94	96.0	3	18	0.0	0.0	3	0	546, 580, 584
Q06124	Arg-C Lys-C trypsin_no_P_rule	29.26	94	96.0	3	17	0.0	0.0	2	1	546, 584	580
Q06124	Arg-C Asp-N V8-E	28.84	94	96.0	3	16	0.0	0.0	3	0	546, 580, 584
Q06124	Arg-C CNBr trypsin_no_P_rule	28.51	94	96.0	3	16	0.0	0.0	3	0	546, 580, 584
Q06124	Arg-C Asp-N Lys-C	26.48	94	96.0	3	14	0.0	0.0	3	0	546, 580, 584
Q06124	CNBr Lys-C V8-E	24.28	94	96.0	3	14	0.0	0.0	3	0	546, 580, 584
Q06124	Arg-C Asp-N Lys-N	25.81	94	96.0	3	13	0.0	0.0	3	0	546, 580, 584
Q06124	Lys-C Lys-N V8-E	22.44	94	96.0	3	13	0.0	0.0	3	0	546, 580, 584
Q06124	CNBr Lys-N V8-E	23.28	94	96.0	3	13	0.0	0.0	3	0	546, 580, 584
Q06124	Arg-C CNBr Lys-C	22.06	94	96.0	3	11	0.0	0.0	3	0	546, 580, 584
Q06124	Arg-C CNBr Lys-N	21.06	94	96.0	3	10	0.0	0.0	3	0	546, 580, 584
Q06124	CNBr Lys-C V8-DE	31.0	93	96.0	3	19	0.0	0.0	3	0	546, 580, 584
Q06124	CNBr Lys-N V8-DE	30.0	93	96.0	3	18	0.0	0.0	3	0	546, 580, 584
Q06124	Asp-N chymotrypsin V8-E	32.5	93	96.0	3	18	0.0	0.0	3	0	546, 580, 584
Q06124	Arg-C V8-DE V8-E	31.11	93	96.0	3	18	0.0	0.0	3	0	546, 580, 584
Q06124	Arg-C Lys-N trypsin_no_P_rule	28.26	93	96.0	3	16	0.0	0.0	2	1	546, 584	580
Q06124	Arg-C Asp-N CNBr	20.35	93	96.0	3	10	0.0	0.0	3	0	546, 580, 584
Q06124	CNBr trypsin_no_P_rule V8-E	32.31	92	96.0	3	19	0.0	0.0	3	0	546, 580, 584
Q06124	chymotrypsin CNBr trypsin_no_P_rule	34.8	92	96.0	3	19	0.0	0.0	3	0	546, 580, 584
Q06124	Arg-C CNBr V8-DE	29.78	92	96.0	3	18	0.0	0.0	3	0	546, 580, 584
Q06124	Arg-C Lys-C Lys-N	20.54	92	96.0	3	10	0.0	0.0	2	1	546, 584	580
Q06124	Asp-N chymotrypsin V8-DE	35.07	91	96.0	3	21	0.0	0.0	3	0	546, 580, 584
Q06124	chymotrypsin V8-DE V8-E	34.73	91	96.0	3	20	0.0	0.0	3	0	546, 580, 584
Q06124	chymotrypsin CNBr V8-DE	35.01	91	96.0	3	20	0.0	0.0	3	0	546, 580, 584
Q06124	Lys-C Lys-N V8-DE	28.67	91	96.0	3	18	0.0	0.0	1	2	546	580, 584
Q06124	Asp-N V8-DE V8-E	27.34	91	96.0	3	17	0.0	0.0	3	0	546, 580, 584
Q06124	chymotrypsin CNBr V8-E	30.34	91	96.0	3	16	0.0	0.0	3	0	546, 580, 584
Q06124	Asp-N Lys-C trypsin_no_P_rule	30.46	90	96.0	3	18	0.0	0.0	3	0	546, 580, 584
Q06124	Asp-N Lys-N trypsin_no_P_rule	29.6	90	96.0	3	17	0.0	0.0	3	0	546, 580, 584
Q06124	Asp-N CNBr trypsin_no_P_rule	30.38	90	96.0	3	17	0.0	0.0	3	0	546, 580, 584
Q06124	Asp-N chymotrypsin Lys-C	29.02	90	96.0	3	16	0.0	0.0	3	0	546, 580, 584
Q06124	Asp-N chymotrypsin Lys-N	28.02	90	96.0	3	15	0.0	0.0	3	0	546, 580, 584
Q06124	chymotrypsin CNBr Lys-C	26.74	90	96.0	3	14	0.0	0.0	3	0	546, 580, 584
Q06124	Asp-N CNBr V8-E	24.48	90	96.0	3	14	0.0	0.0	3	0	546, 580, 584
Q06124	chymotrypsin CNBr Lys-N	25.74	90	96.0	3	13	0.0	0.0	3	0	546, 580, 584
Q06124	CNBr V8-DE V8-E	26.86	89	96.0	3	16	0.0	0.0	3	0	546, 580, 584
Q06124	chymotrypsin Lys-C Lys-N	24.41	89	96.0	3	13	0.0	0.0	3	0	546, 580, 584
Q06124	Arg-C CNBr V8-E	23.06	89	96.0	3	12	0.0	0.0	3	0	546, 580, 584
Q06124	CNBr Lys-C trypsin_no_P_rule	26.93	88	96.0	3	16	0.0	0.0	3	0	546, 580, 584
Q06124	CNBr Lys-N trypsin_no_P_rule	26.09	88	96.0	3	15	0.0	0.0	3	0	546, 580, 584
Q06124	Arg-C chymotrypsin CNBr	25.93	88	96.0	3	13	0.0	0.0	3	0	546, 580, 584
Q06124	Asp-N CNBr V8-DE	27.12	86	96.0	3	17	0.0	0.0	3	0	546, 580, 584
Q06124	Asp-N chymotrypsin CNBr	23.89	86	96.0	3	12	0.0	0.0	3	0	546, 580, 584
Q06124	Lys-C Lys-N trypsin_no_P_rule	24.76	84	96.0	3	15	0.0	0.0	2	1	546, 584	580
Q06124	Asp-N CNBr Lys-C	19.69	84	96.0	3	11	0.0	0.0	3	0	546, 580, 584
Q06124	Asp-N CNBr Lys-N	19.02	84	96.0	3	10	0.0	0.0	3	0	546, 580, 584
Q06124	Asp-N Lys-C Lys-N	16.66	79	96.0	3	9	0.0	0.0	3	0	546, 580, 584
Q06124	CNBr Lys-C Lys-N	13.45	74	96.0	3	7	0.0	0.0	3	0	546, 580, 584
