# Supplementary material for: PTMselect: optimization of protein modifications discovery by mass spectrometry
Source: Sci Rep. 2019 Mar 12;9:4181. doi: 10.1038/s41598-019-40873-3 (PMC6414543; doi:10.1038/s41598-019-40873-3)
Supplement: Supplementary file 3 — Dataset 1 [file 41598_2019_40873_MOESM3_ESM.zip › supplemental_files/TCR_pathway/scores/SLP76_score.tsv]

Protein	Enzyme	Score_CID	Score_ETD	MaxScore	Enz_nb	Peptide_monoMod	Pred_score_M	Pred_score_U	Target_nb	Missing_Target_nb	Target	Missing_Target
Q13094	V8-DE	14.05	64	88.0	1	7	0.0	0.0	1	0	145
Q13094	trypsin_no_P_rule	14.62	61	88.0	1	11	0.0	0.0	0	1		145
Q13094	chymotrypsin	10.17	60	88.0	1	5	0.0	0.0	1	0	145
Q13094	Lys-N	7.4	57	88.0	1	2	0.0	0.0	0	1		145
Q13094	Arg-C	7.41	48	88.0	1	3	0.0	0.0	0	1		145
Q13094	V8-E	7.67	43	88.0	1	3	0.0	0.0	1	0	145
Q13094	Lys-C	5.52	40	88.0	1	2	0.0	0.0	0	1		145
Q13094	Asp-N	9.79	39	88.0	1	6	0.0	0.0	1	0	145
Q13094	CNBr	1.18	17	88.0	1	0	0.0	0.0	0	1		145
Q13094	chymotrypsin V8-DE	20.26	82	88.0	2	9	0.0	0.0	1	0	145
Q13094	trypsin_no_P_rule V8-DE	22.83	79	88.0	2	14	0.0	0.0	1	0	145
Q13094	Arg-C chymotrypsin	15.0	79	88.0	2	6	0.0	0.0	1	0	145
Q13094	chymotrypsin Lys-N	16.32	78	88.0	2	7	0.0	0.0	1	0	145
Q13094	chymotrypsin trypsin_no_P_rule	21.12	77	88.0	2	13	0.0	0.0	1	0	145
Q13094	Asp-N trypsin_no_P_rule	20.41	76	88.0	2	13	0.0	0.0	1	0	145
Q13094	Lys-N V8-DE	18.03	75	88.0	2	9	0.0	0.0	1	0	145
Q13094	CNBr V8-DE	15.03	75	88.0	2	7	0.0	0.0	1	0	145
Q13094	Asp-N chymotrypsin	15.71	74	88.0	2	8	0.0	0.0	1	0	145
Q13094	chymotrypsin Lys-C	14.1	74	88.0	2	7	0.0	0.0	1	0	145
Q13094	Lys-N trypsin_no_P_rule	17.9	73	88.0	2	12	0.0	0.0	0	1		145
Q13094	Arg-C V8-DE	15.92	73	88.0	2	7	0.0	0.0	1	0	145
Q13094	chymotrypsin V8-E	16.46	72	88.0	2	8	0.0	0.0	1	0	145
Q13094	trypsin_no_P_rule V8-E	20.12	71	88.0	2	14	0.0	0.0	1	0	145
Q13094	Lys-N V8-E	12.52	71	88.0	2	5	0.0	0.0	1	0	145
Q13094	Arg-C trypsin_no_P_rule	17.03	70	88.0	2	11	0.0	0.0	0	1		145
Q13094	Lys-C trypsin_no_P_rule	17.18	69	88.0	2	12	0.0	0.0	0	1		145
Q13094	Arg-C V8-E	13.88	69	88.0	2	6	0.0	0.0	1	0	145
Q13094	V8-DE V8-E	15.51	68	88.0	2	8	0.0	0.0	1	0	145
Q13094	Lys-C V8-DE	16.61	67	88.0	2	9	0.0	0.0	1	0	145
Q13094	Asp-N Lys-N	15.65	66	88.0	2	8	0.0	0.0	1	0	145
Q13094	Asp-N V8-DE	14.55	66	88.0	2	7	0.0	0.0	1	0	145
Q13094	CNBr trypsin_no_P_rule	15.79	65	88.0	2	11	0.0	0.0	0	1		145
Q13094	Asp-N V8-E	14.96	64	88.0	2	8	0.0	0.0	1	0	145
Q13094	chymotrypsin CNBr	11.24	63	88.0	2	5	0.0	0.0	1	0	145
Q13094	Arg-C Lys-N	13.02	63	88.0	2	5	0.0	0.0	0	1		145
Q13094	Lys-C V8-E	11.48	61	88.0	2	5	0.0	0.0	1	0	145
Q13094	CNBr Lys-N	8.38	61	88.0	2	2	0.0	0.0	0	1		145
Q13094	Arg-C Asp-N	13.58	59	88.0	2	6	0.0	0.0	1	0	145
Q13094	Lys-C Lys-N	7.73	58	88.0	2	2	0.0	0.0	0	1		145
Q13094	Arg-C CNBr	8.58	57	88.0	2	3	0.0	0.0	0	1		145
Q13094	CNBr V8-E	8.84	55	88.0	2	3	0.0	0.0	1	0	145
Q13094	CNBr Lys-C	6.49	52	88.0	2	2	0.0	0.0	0	1		145
Q13094	Asp-N Lys-C	14.27	51	88.0	2	8	0.0	0.0	1	0	145
Q13094	Asp-N CNBr	10.77	50	88.0	2	6	0.0	0.0	1	0	145
Q13094	Arg-C Lys-C	10.93	49	88.0	2	5	0.0	0.0	0	1		145
Q13094	chymotrypsin trypsin_no_P_rule V8-DE	28.12	86	88.0	3	16	0.0	0.0	1	0	145
Q13094	Arg-C chymotrypsin V8-DE	21.6	85	88.0	3	9	0.0	0.0	1	0	145
Q13094	chymotrypsin Lys-N V8-DE	23.07	84	88.0	3	11	0.0	0.0	1	0	145
Q13094	Arg-C chymotrypsin V8-E	20.71	84	88.0	3	9	0.0	0.0	1	0	145
Q13094	chymotrypsin CNBr V8-DE	21.13	84	88.0	3	9	0.0	0.0	1	0	145
Q13094	Asp-N chymotrypsin trypsin_no_P_rule	25.49	83	88.0	3	15	0.0	0.0	1	0	145
Q13094	Arg-C chymotrypsin trypsin_no_P_rule	23.07	83	88.0	3	13	0.0	0.0	1	0	145
Q13094	chymotrypsin Lys-C V8-DE	22.32	83	88.0	3	11	0.0	0.0	1	0	145
Q13094	chymotrypsin V8-DE V8-E	21.6	83	88.0	3	10	0.0	0.0	1	0	145
Q13094	Arg-C chymotrypsin Lys-N	18.9	83	88.0	3	8	0.0	0.0	1	0	145
Q13094	Lys-N trypsin_no_P_rule V8-DE	23.94	82	88.0	3	15	0.0	0.0	1	0	145
Q13094	Asp-N Lys-N trypsin_no_P_rule	22.82	82	88.0	3	14	0.0	0.0	1	0	145
Q13094	CNBr trypsin_no_P_rule V8-DE	23.81	82	88.0	3	14	0.0	0.0	1	0	145
Q13094	chymotrypsin Lys-N trypsin_no_P_rule	23.54	82	88.0	3	14	0.0	0.0	1	0	145
Q13094	Asp-N chymotrypsin V8-DE	20.26	82	88.0	3	9	0.0	0.0	1	0	145
Q13094	chymotrypsin trypsin_no_P_rule V8-E	26.2	81	88.0	3	16	0.0	0.0	1	0	145
Q13094	chymotrypsin Lys-C trypsin_no_P_rule	22.99	81	88.0	3	14	0.0	0.0	1	0	145
Q13094	Asp-N trypsin_no_P_rule V8-DE	23.33	81	88.0	3	14	0.0	0.0	1	0	145
Q13094	chymotrypsin Lys-N V8-E	20.65	81	88.0	3	10	0.0	0.0	1	0	145
Q13094	Asp-N chymotrypsin Lys-N	20.99	81	88.0	3	10	0.0	0.0	1	0	145
Q13094	Arg-C Asp-N chymotrypsin	18.88	81	88.0	3	8	0.0	0.0	1	0	145
Q13094	Arg-C chymotrypsin CNBr	15.86	81	88.0	3	6	0.0	0.0	1	0	145
Q13094	Asp-N trypsin_no_P_rule V8-E	23.78	80	88.0	3	15	0.0	0.0	1	0	145
Q13094	trypsin_no_P_rule V8-DE V8-E	23.83	80	88.0	3	15	0.0	0.0	1	0	145
Q13094	chymotrypsin Lys-C V8-E	19.94	80	88.0	3	10	0.0	0.0	1	0	145
Q13094	Arg-C CNBr V8-DE	16.89	80	88.0	3	7	0.0	0.0	1	0	145
Q13094	Lys-N trypsin_no_P_rule V8-E	22.27	79	88.0	3	15	0.0	0.0	1	0	145
Q13094	Lys-C trypsin_no_P_rule V8-DE	23.52	79	88.0	3	15	0.0	0.0	1	0	145
Q13094	Arg-C trypsin_no_P_rule V8-DE	23.33	79	88.0	3	14	0.0	0.0	1	0	145
Q13094	Asp-N CNBr trypsin_no_P_rule	21.39	79	88.0	3	13	0.0	0.0	1	0	145
Q13094	Asp-N chymotrypsin V8-E	20.38	79	88.0	3	10	0.0	0.0	1	0	145
Q13094	CNBr Lys-N V8-DE	19.0	79	88.0	3	9	0.0	0.0	1	0	145
Q13094	Arg-C chymotrypsin Lys-C	17.65	79	88.0	3	8	0.0	0.0	1	0	145
Q13094	CNBr V8-DE V8-E	16.49	79	88.0	3	8	0.0	0.0	1	0	145
Q13094	chymotrypsin CNBr Lys-N	16.94	79	88.0	3	7	0.0	0.0	1	0	145
Q13094	Arg-C trypsin_no_P_rule V8-E	21.82	78	88.0	3	14	0.0	0.0	1	0	145
Q13094	Arg-C Asp-N trypsin_no_P_rule	21.46	78	88.0	3	13	0.0	0.0	1	0	145
Q13094	chymotrypsin CNBr trypsin_no_P_rule	21.99	78	88.0	3	13	0.0	0.0	1	0	145
Q13094	CNBr Lys-C V8-DE	17.58	78	88.0	3	9	0.0	0.0	1	0	145
Q13094	chymotrypsin Lys-C Lys-N	15.82	78	88.0	3	7	0.0	0.0	1	0	145
Q13094	Lys-C trypsin_no_P_rule V8-E	22.39	77	88.0	3	15	0.0	0.0	1	0	145
Q13094	Asp-N Lys-C trypsin_no_P_rule	21.9	77	88.0	3	14	0.0	0.0	1	0	145
Q13094	Asp-N chymotrypsin Lys-C	19.6	77	88.0	3	10	0.0	0.0	1	0	145
Q13094	Asp-N Lys-N V8-DE	18.52	77	88.0	3	9	0.0	0.0	1	0	145
Q13094	Arg-C Lys-N V8-DE	19.02	77	88.0	3	9	0.0	0.0	1	0	145
Q13094	Asp-N CNBr V8-DE	15.53	77	88.0	3	7	0.0	0.0	1	0	145
Q13094	Arg-C CNBr V8-E	14.93	77	88.0	3	6	0.0	0.0	1	0	145
Q13094	Arg-C Lys-N trypsin_no_P_rule	19.1	76	88.0	3	12	0.0	0.0	0	1		145
Q13094	Lys-N V8-DE V8-E	19.02	76	88.0	3	10	0.0	0.0	1	0	145
Q13094	Asp-N chymotrypsin CNBr	16.58	76	88.0	3	8	0.0	0.0	1	0	145
Q13094	Arg-C Lys-N V8-E	17.36	76	88.0	3	8	0.0	0.0	1	0	145
Q13094	chymotrypsin CNBr Lys-C	14.97	76	88.0	3	7	0.0	0.0	1	0	145
Q13094	Asp-N Lys-N V8-E	19.27	75	88.0	3	10	0.0	0.0	1	0	145
Q13094	Lys-C Lys-N V8-DE	18.03	75	88.0	3	9	0.0	0.0	1	0	145
Q13094	Arg-C Asp-N V8-E	17.42	75	88.0	3	8	0.0	0.0	1	0	145
Q13094	Asp-N CNBr V8-E	15.94	75	88.0	3	8	0.0	0.0	1	0	145
Q13094	Arg-C Asp-N V8-DE	16.42	75	88.0	3	7	0.0	0.0	1	0	145
Q13094	CNBr Lys-N V8-E	13.5	75	88.0	3	5	0.0	0.0	1	0	145
Q13094	CNBr trypsin_no_P_rule V8-E	21.17	74	88.0	3	14	0.0	0.0	1	0	145
Q13094	Lys-C Lys-N trypsin_no_P_rule	18.23	74	88.0	3	12	0.0	0.0	0	1		145
Q13094	Arg-C CNBr trypsin_no_P_rule	18.2	74	88.0	3	11	0.0	0.0	0	1		145
Q13094	chymotrypsin CNBr V8-E	17.4	74	88.0	3	8	0.0	0.0	1	0	145
Q13094	Arg-C V8-DE V8-E	17.05	74	88.0	3	8	0.0	0.0	1	0	145
Q13094	CNBr Lys-N trypsin_no_P_rule	18.63	73	88.0	3	12	0.0	0.0	0	1		145
Q13094	Arg-C Lys-C V8-DE	17.94	73	88.0	3	9	0.0	0.0	1	0	145
Q13094	CNBr Lys-C V8-E	12.45	73	88.0	3	5	0.0	0.0	1	0	145
Q13094	CNBr Lys-C trypsin_no_P_rule	18.16	72	88.0	3	12	0.0	0.0	0	1		145
Q13094	Lys-C Lys-N V8-E	13.19	72	88.0	3	5	0.0	0.0	1	0	145
Q13094	Arg-C Lys-C trypsin_no_P_rule	18.18	71	88.0	3	12	0.0	0.0	0	1		145
Q13094	Arg-C Asp-N Lys-N	17.73	70	88.0	3	8	0.0	0.0	1	0	145
Q13094	Asp-N V8-DE V8-E	16.01	70	88.0	3	8	0.0	0.0	1	0	145
Q13094	Asp-N CNBr Lys-N	16.38	70	88.0	3	8	0.0	0.0	1	0	145
Q13094	Asp-N Lys-C V8-DE	17.11	69	88.0	3	9	0.0	0.0	1	0	145
Q13094	Arg-C Lys-C V8-E	16.78	69	88.0	3	8	0.0	0.0	1	0	145
Q13094	Lys-C V8-DE V8-E	17.61	68	88.0	3	10	0.0	0.0	1	0	145
Q13094	Asp-N Lys-C V8-E	17.89	67	88.0	3	10	0.0	0.0	1	0	145
Q13094	Arg-C CNBr Lys-N	13.99	67	88.0	3	5	0.0	0.0	0	1		145
Q13094	Asp-N Lys-C Lys-N	16.15	66	88.0	3	8	0.0	0.0	1	0	145
Q13094	Arg-C Asp-N CNBr	14.55	66	88.0	3	6	0.0	0.0	1	0	145
Q13094	Arg-C Lys-C Lys-N	13.02	63	88.0	3	5	0.0	0.0	0	1		145
Q13094	Asp-N CNBr Lys-C	15.24	62	88.0	3	8	0.0	0.0	1	0	145
Q13094	CNBr Lys-C Lys-N	8.71	62	88.0	3	2	0.0	0.0	0	1		145
Q13094	Arg-C Asp-N Lys-C	15.98	59	88.0	3	8	0.0	0.0	1	0	145
Q13094	Arg-C CNBr Lys-C	11.91	57	88.0	3	5	0.0	0.0	0	1		145
