# Supplementary material for: PTMselect: optimization of protein modifications discovery by mass spectrometry
Source: Sci Rep. 2019 Mar 12;9:4181. doi: 10.1038/s41598-019-40873-3 (PMC6414543; doi:10.1038/s41598-019-40873-3)
Supplement: Supplementary file 3 — Dataset 1 [file 41598_2019_40873_MOESM3_ESM.zip › supplemental_files/TCR_pathway/scores/CD3z_score.tsv]

Protein	Enzyme	Score_CID	Score_ETD	MaxScore	Enz_nb	Peptide_monoMod	Pred_score_M	Pred_score_U	Target_nb	Missing_Target_nb	Target	Missing_Target
P20963	Lys-N	3.12	20	20.0	1	1	0.0	0.0	1	0	142
P20963	Lys-C	3.12	20	20.0	1	1	0.0	0.0	1	0	142
P20963	trypsin_no_P_rule	4.25	19	20.0	1	2	0.0	0.0	1	0	142
P20963	Asp-N	3.67	18	20.0	1	2	0.0	0.0	1	0	142
P20963	V8-DE	2.0	14	20.0	1	0	0.0	0.0	1	0	142
P20963	Arg-C	1.83	13	20.0	1	1	0.0	0.0	1	0	142
P20963	chymotrypsin	3.03	12	20.0	1	2	0.0	0.0	0	1		142
P20963	CNBr	1.67	9	20.0	1	1	0.0	0.0	1	0	142
P20963	V8-E	1.67	9	20.0	1	1	0.0	0.0	1	0	142
P20963	Asp-N chymotrypsin	6.2	20	20.0	2	4	0.0	0.0	1	0	142
P20963	chymotrypsin trypsin_no_P_rule	6.58	20	20.0	2	4	0.0	0.0	1	0	142
P20963	chymotrypsin Lys-C	5.45	20	20.0	2	3	0.0	0.0	1	0	142
P20963	Arg-C Asp-N	4.83	20	20.0	2	3	0.0	0.0	1	0	142
P20963	Asp-N trypsin_no_P_rule	5.83	20	20.0	2	3	0.0	0.0	1	0	142
P20963	Asp-N V8-E	5.33	20	20.0	2	3	0.0	0.0	1	0	142
P20963	chymotrypsin Lys-N	5.45	20	20.0	2	3	0.0	0.0	1	0	142
P20963	Lys-C V8-E	4.62	20	20.0	2	2	0.0	0.0	1	0	142
P20963	Lys-N V8-E	4.62	20	20.0	2	2	0.0	0.0	1	0	142
P20963	Asp-N Lys-C	4.5	20	20.0	2	2	0.0	0.0	1	0	142
P20963	Arg-C Lys-N	4.45	20	20.0	2	2	0.0	0.0	1	0	142
P20963	Lys-C trypsin_no_P_rule	4.45	20	20.0	2	2	0.0	0.0	1	0	142
P20963	Arg-C Lys-C	4.45	20	20.0	2	2	0.0	0.0	1	0	142
P20963	Lys-N trypsin_no_P_rule	4.45	20	20.0	2	2	0.0	0.0	1	0	142
P20963	trypsin_no_P_rule V8-DE	5.67	20	20.0	2	2	0.0	0.0	1	0	142
P20963	Asp-N Lys-N	4.5	20	20.0	2	2	0.0	0.0	1	0	142
P20963	Asp-N CNBr	3.83	20	20.0	2	2	0.0	0.0	1	0	142
P20963	CNBr Lys-C	3.12	20	20.0	2	1	0.0	0.0	1	0	142
P20963	CNBr Lys-N	3.12	20	20.0	2	1	0.0	0.0	1	0	142
P20963	Lys-C V8-DE	4.53	20	20.0	2	1	0.0	0.0	1	0	142
P20963	Lys-C Lys-N	3.12	20	20.0	2	1	0.0	0.0	1	0	142
P20963	Arg-C V8-DE	3.83	20	20.0	2	1	0.0	0.0	1	0	142
P20963	Lys-N V8-DE	4.53	20	20.0	2	1	0.0	0.0	1	0	142
P20963	CNBr trypsin_no_P_rule	4.25	19	20.0	2	2	0.0	0.0	1	0	142
P20963	trypsin_no_P_rule V8-E	4.75	19	20.0	2	2	0.0	0.0	1	0	142
P20963	Arg-C trypsin_no_P_rule	4.25	19	20.0	2	2	0.0	0.0	1	0	142
P20963	CNBr V8-DE	3.67	19	20.0	2	1	0.0	0.0	1	0	142
P20963	chymotrypsin V8-DE	4.53	18	20.0	2	2	0.0	0.0	1	0	142
P20963	Asp-N V8-DE	4.83	18	20.0	2	2	0.0	0.0	1	0	142
P20963	V8-DE V8-E	3.17	17	20.0	2	1	0.0	0.0	1	0	142
P20963	Arg-C chymotrypsin	4.87	16	20.0	2	3	0.0	0.0	1	0	142
P20963	chymotrypsin V8-E	4.7	15	20.0	2	3	0.0	0.0	1	0	142
P20963	Arg-C V8-E	2.33	15	20.0	2	1	0.0	0.0	1	0	142
P20963	chymotrypsin CNBr	4.2	14	20.0	2	3	0.0	0.0	1	0	142
P20963	Arg-C CNBr	3.0	13	20.0	2	2	0.0	0.0	1	0	142
P20963	CNBr V8-E	3.17	12	20.0	2	2	0.0	0.0	1	0	142
P20963	Arg-C Asp-N chymotrypsin	7.2	20	20.0	3	5	0.0	0.0	1	0	142
P20963	Asp-N chymotrypsin trypsin_no_P_rule	7.58	20	20.0	3	5	0.0	0.0	1	0	142
P20963	Asp-N chymotrypsin V8-E	7.37	20	20.0	3	5	0.0	0.0	1	0	142
P20963	Arg-C chymotrypsin Lys-N	6.58	20	20.0	3	4	0.0	0.0	1	0	142
P20963	Asp-N chymotrypsin CNBr	6.2	20	20.0	3	4	0.0	0.0	1	0	142
P20963	Asp-N chymotrypsin V8-DE	6.87	20	20.0	3	4	0.0	0.0	1	0	142
P20963	chymotrypsin Lys-N V8-E	6.62	20	20.0	3	4	0.0	0.0	1	0	142
P20963	Arg-C chymotrypsin Lys-C	6.58	20	20.0	3	4	0.0	0.0	1	0	142
P20963	chymotrypsin Lys-C trypsin_no_P_rule	6.58	20	20.0	3	4	0.0	0.0	1	0	142
P20963	Asp-N chymotrypsin Lys-C	6.58	20	20.0	3	4	0.0	0.0	1	0	142
P20963	chymotrypsin Lys-N trypsin_no_P_rule	6.58	20	20.0	3	4	0.0	0.0	1	0	142
P20963	chymotrypsin Lys-C V8-E	6.62	20	20.0	3	4	0.0	0.0	1	0	142
P20963	Asp-N chymotrypsin Lys-N	6.58	20	20.0	3	4	0.0	0.0	1	0	142
P20963	chymotrypsin trypsin_no_P_rule V8-DE	7.42	20	20.0	3	4	0.0	0.0	1	0	142
P20963	Arg-C chymotrypsin trypsin_no_P_rule	6.58	20	20.0	3	4	0.0	0.0	1	0	142
P20963	chymotrypsin CNBr trypsin_no_P_rule	6.58	20	20.0	3	4	0.0	0.0	1	0	142
P20963	chymotrypsin trypsin_no_P_rule V8-E	6.75	20	20.0	3	4	0.0	0.0	1	0	142
P20963	Asp-N Lys-N trypsin_no_P_rule	5.83	20	20.0	3	3	0.0	0.0	1	0	142
P20963	chymotrypsin CNBr Lys-C	5.45	20	20.0	3	3	0.0	0.0	1	0	142
P20963	Arg-C chymotrypsin V8-DE	6.7	20	20.0	3	3	0.0	0.0	1	0	142
P20963	Arg-C Asp-N V8-E	5.33	20	20.0	3	3	0.0	0.0	1	0	142
P20963	chymotrypsin CNBr Lys-N	5.45	20	20.0	3	3	0.0	0.0	1	0	142
P20963	Arg-C Asp-N Lys-N	5.5	20	20.0	3	3	0.0	0.0	1	0	142
P20963	Asp-N CNBr V8-E	5.33	20	20.0	3	3	0.0	0.0	1	0	142
P20963	Asp-N Lys-C trypsin_no_P_rule	5.83	20	20.0	3	3	0.0	0.0	1	0	142
P20963	Asp-N trypsin_no_P_rule V8-E	6.33	20	20.0	3	3	0.0	0.0	1	0	142
P20963	Asp-N V8-DE V8-E	5.67	20	20.0	3	3	0.0	0.0	1	0	142
P20963	chymotrypsin Lys-N V8-DE	6.62	20	20.0	3	3	0.0	0.0	1	0	142
P20963	Arg-C Asp-N CNBr	4.83	20	20.0	3	3	0.0	0.0	1	0	142
P20963	Arg-C Asp-N trypsin_no_P_rule	5.5	20	20.0	3	3	0.0	0.0	1	0	142
P20963	Asp-N CNBr trypsin_no_P_rule	5.83	20	20.0	3	3	0.0	0.0	1	0	142
P20963	Asp-N Lys-N V8-E	6.0	20	20.0	3	3	0.0	0.0	1	0	142
P20963	Arg-C Asp-N Lys-C	5.5	20	20.0	3	3	0.0	0.0	1	0	142
P20963	chymotrypsin Lys-C Lys-N	5.45	20	20.0	3	3	0.0	0.0	1	0	142
P20963	chymotrypsin Lys-C V8-DE	6.62	20	20.0	3	3	0.0	0.0	1	0	142
P20963	Arg-C Asp-N V8-DE	6.0	20	20.0	3	3	0.0	0.0	1	0	142
P20963	Asp-N Lys-C V8-E	6.0	20	20.0	3	3	0.0	0.0	1	0	142
P20963	Asp-N trypsin_no_P_rule V8-DE	6.67	20	20.0	3	3	0.0	0.0	1	0	142
P20963	Arg-C Lys-N trypsin_no_P_rule	4.45	20	20.0	3	2	0.0	0.0	1	0	142
P20963	Lys-C trypsin_no_P_rule V8-E	4.95	20	20.0	3	2	0.0	0.0	1	0	142
P20963	Asp-N Lys-C Lys-N	4.5	20	20.0	3	2	0.0	0.0	1	0	142
P20963	Arg-C Lys-C V8-DE	5.67	20	20.0	3	2	0.0	0.0	1	0	142
P20963	Arg-C CNBr Lys-C	4.45	20	20.0	3	2	0.0	0.0	1	0	142
P20963	Asp-N Lys-N V8-DE	5.67	20	20.0	3	2	0.0	0.0	1	0	142
P20963	CNBr Lys-C trypsin_no_P_rule	4.45	20	20.0	3	2	0.0	0.0	1	0	142
P20963	Arg-C Lys-N V8-E	4.95	20	20.0	3	2	0.0	0.0	1	0	142
P20963	Arg-C Lys-N V8-DE	5.67	20	20.0	3	2	0.0	0.0	1	0	142
P20963	CNBr Lys-N trypsin_no_P_rule	4.45	20	20.0	3	2	0.0	0.0	1	0	142
P20963	Asp-N CNBr V8-DE	5.0	20	20.0	3	2	0.0	0.0	1	0	142
P20963	Lys-C V8-DE V8-E	5.33	20	20.0	3	2	0.0	0.0	1	0	142
P20963	Arg-C Lys-C Lys-N	4.45	20	20.0	3	2	0.0	0.0	1	0	142
P20963	Arg-C Lys-C trypsin_no_P_rule	4.45	20	20.0	3	2	0.0	0.0	1	0	142
P20963	Lys-N trypsin_no_P_rule V8-E	4.95	20	20.0	3	2	0.0	0.0	1	0	142
P20963	Arg-C Lys-C V8-E	4.95	20	20.0	3	2	0.0	0.0	1	0	142
P20963	CNBr trypsin_no_P_rule V8-DE	5.67	20	20.0	3	2	0.0	0.0	1	0	142
P20963	Lys-N trypsin_no_P_rule V8-DE	5.67	20	20.0	3	2	0.0	0.0	1	0	142
P20963	Asp-N CNBr Lys-C	4.5	20	20.0	3	2	0.0	0.0	1	0	142
P20963	Arg-C CNBr Lys-N	4.45	20	20.0	3	2	0.0	0.0	1	0	142
P20963	Lys-N V8-DE V8-E	5.33	20	20.0	3	2	0.0	0.0	1	0	142
P20963	Asp-N Lys-C V8-DE	5.67	20	20.0	3	2	0.0	0.0	1	0	142
P20963	Arg-C trypsin_no_P_rule V8-DE	5.67	20	20.0	3	2	0.0	0.0	1	0	142
P20963	Lys-C Lys-N trypsin_no_P_rule	4.45	20	20.0	3	2	0.0	0.0	1	0	142
P20963	CNBr Lys-C V8-E	4.62	20	20.0	3	2	0.0	0.0	1	0	142
P20963	Asp-N CNBr Lys-N	4.5	20	20.0	3	2	0.0	0.0	1	0	142
P20963	Lys-C Lys-N V8-E	4.62	20	20.0	3	2	0.0	0.0	1	0	142
P20963	Arg-C CNBr V8-DE	5.0	20	20.0	3	2	0.0	0.0	1	0	142
P20963	CNBr V8-DE V8-E	4.67	20	20.0	3	2	0.0	0.0	1	0	142
P20963	trypsin_no_P_rule V8-DE V8-E	5.67	20	20.0	3	2	0.0	0.0	1	0	142
P20963	CNBr Lys-N V8-E	4.62	20	20.0	3	2	0.0	0.0	1	0	142
P20963	Lys-C trypsin_no_P_rule V8-DE	5.67	20	20.0	3	2	0.0	0.0	1	0	142
P20963	CNBr Lys-C V8-DE	4.53	20	20.0	3	1	0.0	0.0	1	0	142
P20963	Lys-C Lys-N V8-DE	4.53	20	20.0	3	1	0.0	0.0	1	0	142
P20963	CNBr Lys-C Lys-N	3.12	20	20.0	3	1	0.0	0.0	1	0	142
P20963	CNBr Lys-N V8-DE	4.53	20	20.0	3	1	0.0	0.0	1	0	142
P20963	Arg-C V8-DE V8-E	3.83	20	20.0	3	1	0.0	0.0	1	0	142
P20963	chymotrypsin V8-DE V8-E	6.03	19	20.0	3	3	0.0	0.0	1	0	142
P20963	chymotrypsin CNBr V8-DE	6.03	19	20.0	3	3	0.0	0.0	1	0	142
P20963	Arg-C CNBr trypsin_no_P_rule	4.25	19	20.0	3	2	0.0	0.0	1	0	142
P20963	CNBr trypsin_no_P_rule V8-E	4.75	19	20.0	3	2	0.0	0.0	1	0	142
P20963	Arg-C trypsin_no_P_rule V8-E	4.75	19	20.0	3	2	0.0	0.0	1	0	142
P20963	Arg-C chymotrypsin V8-E	5.37	17	20.0	3	3	0.0	0.0	1	0	142
P20963	chymotrypsin CNBr V8-E	5.7	16	20.0	3	4	0.0	0.0	1	0	142
P20963	Arg-C chymotrypsin CNBr	5.53	16	20.0	3	4	0.0	0.0	1	0	142
P20963	Arg-C CNBr V8-E	3.5	15	20.0	3	2	0.0	0.0	1	0	142
