# Supplementary material for: PTMselect: optimization of protein modifications discovery by mass spectrometry
Source: Sci Rep. 2019 Mar 12;9:4181. doi: 10.1038/s41598-019-40873-3 (PMC6414543; doi:10.1038/s41598-019-40873-3)
Supplement: Supplementary file 3 — Dataset 1 [file 41598_2019_40873_MOESM3_ESM.zip › supplemental_files/TCR_pathway/summary/summary.tsv]

Enzyme	ScoreCID	ScoreETD	MaxScore	EnzNb	PeptideMonoMod	PredScoreM	PredScoreU	TargetNb	MissingTargetNb	TargetProtNb	CD28__191	CD28__218	CD3z__142	LAT__200	LAT__220	LCK__394	LCK__505	PD1__223	PD1__248	SHP2__546	SHP2__580	SHP2__584	SLP76__145	ZAP70__315	ZAP70__493
trypsin_no_P_rule	81.36000000000001	414.0	512	1	45	0.0	0.0	12	3	7	1	0	1	1	1	1	1	1	1	1	0	1	0	1	1
V8-DE	86.00999999999999	402.0	512	1	48	0.0	0.0	8	7	8	1	0	1	0	1	0	1	0	1	1	0	0	1	0	1
chymotrypsin	81.92	337.0	512	1	45	0.0	0.0	8	7	6	0	0	0	1	0	0	1	0	1	1	1	1	1	1	0
Asp-N	49.98	318.0	512	1	28	0.0	0.0	12	3	7	1	1	1	1	1	1	1	0	0	0	1	1	1	1	1
V8-E	51.39	312.0	512	1	23	0.0	0.0	10	5	6	0	0	1	1	1	0	1	1	1	1	1	1	1	0	0
Arg-C	43.8	296.0	512	1	20	0.0	0.0	11	4	7	1	0	1	1	0	1	1	1	1	1	0	1	0	1	1
Lys-N	40.62	294.0	512	1	15	0.0	0.0	9	6	6	1	1	1	0	0	1	1	1	0	1	0	0	0	1	1
Lys-C	36.980000000000004	261.0	512	1	15	0.0	0.0	8	7	6	1	1	1	0	0	1	1	1	0	1	0	0	0	0	1
CNBr	15.830000000000002	123.0	512	1	7	0.0	0.0	5	10	4	0	1	1	0	0	0	1	0	0	0	1	1	0	0	0
trypsin_no_P_rule V8-DE	136.26	491.0	512	2	77	0.0	0.0	13	2	8	1	0	1	1	1	1	1	1	1	1	0	1	1	1	1
chymotrypsin trypsin_no_P_rule	141.79000000000002	485.0	512	2	78	0.0	0.0	14	1	8	1	0	1	1	1	1	1	1	1	1	1	1	1	1	1
chymotrypsin V8-DE	144.76	479.0	512	2	79	0.0	0.0	12	3	8	1	0	1	1	1	0	1	0	1	1	1	1	1	1	1
Asp-N trypsin_no_P_rule	112.30000000000001	477.0	512	2	60	0.0	0.0	15	0	8	1	1	1	1	1	1	1	1	1	1	1	1	1	1	1
Arg-C V8-DE	109.35000000000001	466.0	512	2	57	0.0	0.0	13	2	8	1	0	1	1	1	1	1	1	1	1	0	1	1	1	1
Lys-N V8-DE	111.22	465.0	512	2	60	0.0	0.0	12	3	8	1	1	1	0	1	1	1	1	1	1	0	0	1	1	1
trypsin_no_P_rule V8-E	110.23000000000002	461.0	512	2	59	0.0	0.0	14	1	8	1	0	1	1	1	1	1	1	1	1	1	1	1	1	1
chymotrypsin Lys-N	113.17	458.0	512	2	57	0.0	0.0	14	1	8	1	1	1	1	0	1	1	1	1	1	1	1	1	1	1
Arg-C trypsin_no_P_rule	94.16999999999999	453.0	512	2	49	0.0	0.0	12	3	7	1	0	1	1	1	1	1	1	1	1	0	1	0	1	1
chymotrypsin V8-E	121.30000000000001	449.0	512	2	63	0.0	0.0	11	4	7	0	0	1	1	1	0	1	1	1	1	1	1	1	1	0
Lys-N trypsin_no_P_rule	90.77	448.0	512	2	49	0.0	0.0	13	2	7	1	1	1	1	1	1	1	1	1	1	0	1	0	1	1
Asp-N chymotrypsin	115.22	447.0	512	2	63	0.0	0.0	14	1	8	1	1	1	1	1	1	1	0	1	1	1	1	1	1	1
Lys-C V8-DE	108.89	447.0	512	2	60	0.0	0.0	11	4	8	1	1	1	0	1	1	1	1	1	1	0	0	1	0	1
chymotrypsin Lys-C	109.67999999999998	446.0	512	2	58	0.0	0.0	14	1	8	1	1	1	1	0	1	1	1	1	1	1	1	1	1	1
Lys-C trypsin_no_P_rule	89.44999999999999	442.0	512	2	49	0.0	0.0	13	2	7	1	1	1	1	1	1	1	1	1	1	0	1	0	1	1
Asp-N V8-DE	97.68	441.0	512	2	54	0.0	0.0	14	1	8	1	1	1	1	1	1	1	0	1	1	1	1	1	1	1
Arg-C chymotrypsin	113.49	437.0	512	2	58	0.0	0.0	13	2	8	1	0	1	1	0	1	1	1	1	1	1	1	1	1	1
CNBr trypsin_no_P_rule	89.73	437.0	512	2	48	0.0	0.0	14	1	7	1	1	1	1	1	1	1	1	1	1	1	1	0	1	1
V8-DE V8-E	96.59	435.0	512	2	52	0.0	0.0	12	3	8	1	0	1	1	1	0	1	1	1	1	1	1	1	0	1
CNBr V8-DE	96.55999999999999	433.0	512	2	52	0.0	0.0	11	4	8	1	1	1	0	1	0	1	0	1	1	1	1	1	0	1
Asp-N V8-E	91.53	433.0	512	2	48	0.0	0.0	15	0	8	1	1	1	1	1	1	1	1	1	1	1	1	1	1	1
Arg-C Asp-N	79.66	427.0	512	2	39	0.0	0.0	15	0	8	1	1	1	1	1	1	1	1	1	1	1	1	1	1	1
Arg-C V8-E	83.27	423.0	512	2	38	0.0	0.0	14	1	8	1	0	1	1	1	1	1	1	1	1	1	1	1	1	1
Arg-C Lys-N	78.65	419.0	512	2	34	0.0	0.0	12	3	7	1	1	1	1	0	1	1	1	1	1	0	1	0	1	1
Lys-N V8-E	79.93	418.0	512	2	36	0.0	0.0	15	0	8	1	1	1	1	1	1	1	1	1	1	1	1	1	1	1
Asp-N Lys-N	81.38	415.0	512	2	42	0.0	0.0	14	1	8	1	1	1	1	1	1	1	1	0	1	1	1	1	1	1
Arg-C Lys-C	75.8	399.0	512	2	35	0.0	0.0	12	3	7	1	1	1	1	0	1	1	1	1	1	0	1	0	1	1
Lys-C V8-E	76.64000000000001	393.0	512	2	36	0.0	0.0	14	1	8	1	1	1	1	1	1	1	1	1	1	1	1	1	0	1
Asp-N Lys-C	78.01999999999998	392.0	512	2	42	0.0	0.0	14	1	8	1	1	1	1	1	1	1	1	0	1	1	1	1	1	1
chymotrypsin CNBr	94.42999999999999	374.0	512	2	51	0.0	0.0	10	5	8	0	1	1	1	0	0	1	0	1	1	1	1	1	1	0
Asp-N CNBr	60.949999999999996	371.0	512	2	33	0.0	0.0	12	3	7	1	1	1	1	1	1	1	0	0	0	1	1	1	1	1
CNBr V8-E	60.870000000000005	343.0	512	2	27	0.0	0.0	11	4	7	0	1	1	1	1	0	1	1	1	1	1	1	1	0	0
Arg-C CNBr	53.989999999999995	336.0	512	2	24	0.0	0.0	13	2	7	1	1	1	1	0	1	1	1	1	1	1	1	0	1	1
CNBr Lys-N	52.35	330.0	512	2	21	0.0	0.0	11	4	6	1	1	1	0	0	1	1	1	0	1	1	1	0	1	1
CNBr Lys-C	48.69	305.0	512	2	21	0.0	0.0	10	5	6	1	1	1	0	0	1	1	1	0	1	1	1	0	0	1
Lys-C Lys-N	42.06	297.0	512	2	16	0.0	0.0	9	6	6	1	1	1	0	0	1	1	1	0	1	0	0	0	1	1
chymotrypsin trypsin_no_P_rule V8-DE	181.23999999999998	507.0	512	3	106	0.0	0.0	14	1	8	1	0	1	1	1	1	1	1	1	1	1	1	1	1	1
chymotrypsin Lys-N V8-DE	161.96	504.0	512	3	89	0.0	0.0	15	0	8	1	1	1	1	1	1	1	1	1	1	1	1	1	1	1
Asp-N chymotrypsin trypsin_no_P_rule	162.55	502.0	512	3	91	0.0	0.0	15	0	8	1	1	1	1	1	1	1	1	1	1	1	1	1	1	1
chymotrypsin Lys-N trypsin_no_P_rule	148.16	500.0	512	3	81	0.0	0.0	15	0	8	1	1	1	1	1	1	1	1	1	1	1	1	1	1	1
Lys-N trypsin_no_P_rule V8-DE	140.15	500.0	512	3	80	0.0	0.0	14	1	8	1	1	1	1	1	1	1	1	1	1	0	1	1	1	1
chymotrypsin trypsin_no_P_rule V8-E	162.94	499.0	512	3	90	0.0	0.0	14	1	8	1	0	1	1	1	1	1	1	1	1	1	1	1	1	1
chymotrypsin Lys-C V8-DE	161.46	499.0	512	3	90	0.0	0.0	15	0	8	1	1	1	1	1	1	1	1	1	1	1	1	1	1	1
chymotrypsin Lys-C trypsin_no_P_rule	148.38	499.0	512	3	82	0.0	0.0	15	0	8	1	1	1	1	1	1	1	1	1	1	1	1	1	1	1
Arg-C chymotrypsin trypsin_no_P_rule	147.79	498.0	512	3	80	0.0	0.0	14	1	8	1	0	1	1	1	1	1	1	1	1	1	1	1	1	1
Asp-N trypsin_no_P_rule V8-DE	142.71	497.0	512	3	81	0.0	0.0	15	0	8	1	1	1	1	1	1	1	1	1	1	1	1	1	1	1
CNBr trypsin_no_P_rule V8-DE	141.39	497.0	512	3	79	0.0	0.0	15	0	8	1	1	1	1	1	1	1	1	1	1	1	1	1	1	1
Arg-C chymotrypsin V8-DE	161.72	496.0	512	3	87	0.0	0.0	14	1	8	1	0	1	1	1	1	1	1	1	1	1	1	1	1	1
Arg-C trypsin_no_P_rule V8-DE	140.54	496.0	512	3	79	0.0	0.0	13	2	8	1	0	1	1	1	1	1	1	1	1	0	1	1	1	1
chymotrypsin Lys-N V8-E	142.66	496.0	512	3	74	0.0	0.0	15	0	8	1	1	1	1	1	1	1	1	1	1	1	1	1	1	1
Lys-C trypsin_no_P_rule V8-DE	139.32	495.0	512	3	80	0.0	0.0	14	1	8	1	1	1	1	1	1	1	1	1	1	0	1	1	1	1
chymotrypsin CNBr trypsin_no_P_rule	147.96999999999997	493.0	512	3	80	0.0	0.0	15	0	8	1	1	1	1	1	1	1	1	1	1	1	1	1	1	1
trypsin_no_P_rule V8-DE V8-E	139.93	493.0	512	3	78	0.0	0.0	14	1	8	1	0	1	1	1	1	1	1	1	1	1	1	1	1	1
Asp-N trypsin_no_P_rule V8-E	134.41	493.0	512	3	73	0.0	0.0	15	0	8	1	1	1	1	1	1	1	1	1	1	1	1	1	1	1
Arg-C chymotrypsin Lys-N	138.1	491.0	512	3	70	0.0	0.0	14	1	8	1	1	1	1	0	1	1	1	1	1	1	1	1	1	1
Arg-C Lys-N V8-DE	129.84	491.0	512	3	68	0.0	0.0	14	1	8	1	1	1	1	1	1	1	1	1	1	0	1	1	1	1
Arg-C Asp-N trypsin_no_P_rule	119.96000000000001	491.0	512	3	63	0.0	0.0	15	0	8	1	1	1	1	1	1	1	1	1	1	1	1	1	1	1
chymotrypsin CNBr V8-DE	153.71	490.0	512	3	83	0.0	0.0	13	2	8	1	1	1	1	1	0	1	0	1	1	1	1	1	1	1
Asp-N chymotrypsin V8-DE	152.22	489.0	512	3	85	0.0	0.0	14	1	8	1	1	1	1	1	1	1	0	1	1	1	1	1	1	1
chymotrypsin Lys-C V8-E	141.35999999999999	489.0	512	3	75	0.0	0.0	15	0	8	1	1	1	1	1	1	1	1	1	1	1	1	1	1	1
Asp-N chymotrypsin Lys-N	138.98	489.0	512	3	74	0.0	0.0	15	0	8	1	1	1	1	1	1	1	1	1	1	1	1	1	1	1
Asp-N Lys-N trypsin_no_P_rule	117.95	489.0	512	3	64	0.0	0.0	15	0	8	1	1	1	1	1	1	1	1	1	1	1	1	1	1	1
chymotrypsin V8-DE V8-E	152.82999999999998	488.0	512	3	83	0.0	0.0	13	2	8	1	0	1	1	1	0	1	1	1	1	1	1	1	1	1
Asp-N chymotrypsin V8-E	146.01999999999998	488.0	512	3	79	0.0	0.0	15	0	8	1	1	1	1	1	1	1	1	1	1	1	1	1	1	1
Arg-C Asp-N chymotrypsin	138.12	487.0	512	3	73	0.0	0.0	15	0	8	1	1	1	1	1	1	1	1	1	1	1	1	1	1	1
Asp-N CNBr trypsin_no_P_rule	118.66999999999999	486.0	512	3	63	0.0	0.0	15	0	8	1	1	1	1	1	1	1	1	1	1	1	1	1	1	1
Arg-C chymotrypsin V8-E	142.18	484.0	512	3	71	0.0	0.0	14	1	8	1	0	1	1	1	1	1	1	1	1	1	1	1	1	1
Arg-C chymotrypsin Lys-C	136.48	483.0	512	3	71	0.0	0.0	14	1	8	1	1	1	1	0	1	1	1	1	1	1	1	1	1	1
Lys-N trypsin_no_P_rule V8-E	117.22999999999999	482.0	512	3	62	0.0	0.0	15	0	8	1	1	1	1	1	1	1	1	1	1	1	1	1	1	1
Asp-N chymotrypsin Lys-C	136.99	481.0	512	3	75	0.0	0.0	15	0	8	1	1	1	1	1	1	1	1	1	1	1	1	1	1	1
Arg-C Lys-C V8-DE	128.97	481.0	512	3	69	0.0	0.0	14	1	8	1	1	1	1	1	1	1	1	1	1	0	1	1	1	1
Asp-N Lys-C trypsin_no_P_rule	116.4	481.0	512	3	64	0.0	0.0	15	0	8	1	1	1	1	1	1	1	1	1	1	1	1	1	1	1
Asp-N Lys-N V8-DE	119.63999999999999	480.0	512	3	65	0.0	0.0	15	0	8	1	1	1	1	1	1	1	1	1	1	1	1	1	1	1
Arg-C trypsin_no_P_rule V8-E	118.67999999999999	480.0	512	3	62	0.0	0.0	14	1	8	1	0	1	1	1	1	1	1	1	1	1	1	1	1	1
Arg-C CNBr V8-DE	115.6	478.0	512	3	60	0.0	0.0	15	0	8	1	1	1	1	1	1	1	1	1	1	1	1	1	1	1
Arg-C Asp-N V8-DE	118.10000000000001	476.0	512	3	63	0.0	0.0	15	0	8	1	1	1	1	1	1	1	1	1	1	1	1	1	1	1
Lys-C trypsin_no_P_rule V8-E	116.60000000000001	476.0	512	3	62	0.0	0.0	15	0	8	1	1	1	1	1	1	1	1	1	1	1	1	1	1	1
Lys-N V8-DE V8-E	118.08000000000001	474.0	512	3	64	0.0	0.0	15	0	8	1	1	1	1	1	1	1	1	1	1	1	1	1	1	1
Arg-C Lys-N trypsin_no_P_rule	100.57	473.0	512	3	52	0.0	0.0	13	2	7	1	1	1	1	1	1	1	1	1	1	0	1	0	1	1
CNBr Lys-N V8-DE	118.13	472.0	512	3	63	0.0	0.0	14	1	8	1	1	1	0	1	1	1	1	1	1	1	1	1	1	1
Arg-C V8-DE V8-E	115.75	472.0	512	3	59	0.0	0.0	14	1	8	1	0	1	1	1	1	1	1	1	1	1	1	1	1	1
CNBr trypsin_no_P_rule V8-E	115.38000000000001	469.0	512	3	61	0.0	0.0	15	0	8	1	1	1	1	1	1	1	1	1	1	1	1	1	1	1
Arg-C CNBr trypsin_no_P_rule	101.22	469.0	512	3	52	0.0	0.0	14	1	7	1	1	1	1	1	1	1	1	1	1	1	1	0	1	1
Arg-C Asp-N V8-E	110.34	468.0	512	3	55	0.0	0.0	15	0	8	1	1	1	1	1	1	1	1	1	1	1	1	1	1	1
Asp-N chymotrypsin CNBr	124.04	467.0	512	3	67	0.0	0.0	14	1	8	1	1	1	1	1	1	1	0	1	1	1	1	1	1	1
Arg-C Lys-C trypsin_no_P_rule	100.30000000000001	467.0	512	3	53	0.0	0.0	13	2	7	1	1	1	1	1	1	1	1	1	1	0	1	0	1	1
Arg-C Asp-N Lys-N	105.73	467.0	512	3	52	0.0	0.0	15	0	8	1	1	1	1	1	1	1	1	1	1	1	1	1	1	1
Arg-C Lys-N V8-E	107.03999999999999	467.0	512	3	50	0.0	0.0	15	0	8	1	1	1	1	1	1	1	1	1	1	1	1	1	1	1
Asp-N Lys-C V8-DE	116.94999999999999	465.0	512	3	65	0.0	0.0	15	0	8	1	1	1	1	1	1	1	1	1	1	1	1	1	1	1
chymotrypsin CNBr Lys-N	121.39999999999999	465.0	512	3	62	0.0	0.0	14	1	8	1	1	1	1	0	1	1	1	1	1	1	1	1	1	1
Lys-C Lys-N V8-DE	112.22	465.0	512	3	61	0.0	0.0	12	3	8	1	1	1	0	1	1	1	1	1	1	0	0	1	1	1
Asp-N Lys-N V8-E	113.29	464.0	512	3	60	0.0	0.0	15	0	8	1	1	1	1	1	1	1	1	1	1	1	1	1	1	1
CNBr Lys-C V8-DE	115.78999999999999	461.0	512	3	63	0.0	0.0	13	2	8	1	1	1	0	1	1	1	1	1	1	1	1	1	0	1
CNBr Lys-N trypsin_no_P_rule	98.31	461.0	512	3	52	0.0	0.0	14	1	7	1	1	1	1	1	1	1	1	1	1	1	1	0	1	1
chymotrypsin Lys-C Lys-N	113.78	459.0	512	3	58	0.0	0.0	14	1	8	1	1	1	1	0	1	1	1	1	1	1	1	1	1	1
Asp-N CNBr V8-DE	105.42	459.0	512	3	57	0.0	0.0	14	1	8	1	1	1	1	1	1	1	0	1	1	1	1	1	1	1
chymotrypsin CNBr V8-E	129.01	458.0	512	3	67	0.0	0.0	12	3	8	0	1	1	1	1	0	1	1	1	1	1	1	1	1	0
CNBr Lys-C trypsin_no_P_rule	97.29	458.0	512	3	52	0.0	0.0	14	1	7	1	1	1	1	1	1	1	1	1	1	1	1	0	1	1
Asp-N V8-DE V8-E	105.59	457.0	512	3	58	0.0	0.0	15	0	8	1	1	1	1	1	1	1	1	1	1	1	1	1	1	1
Lys-C V8-DE V8-E	115.76	456.0	512	3	64	0.0	0.0	14	1	8	1	1	1	1	1	1	1	1	1	1	1	1	1	0	1
chymotrypsin CNBr Lys-C	118.86999999999999	454.0	512	3	63	0.0	0.0	14	1	8	1	1	1	1	0	1	1	1	1	1	1	1	1	1	1
CNBr V8-DE V8-E	105.47	454.0	512	3	56	0.0	0.0	13	2	8	1	1	1	1	1	0	1	1	1	1	1	1	1	0	1
Arg-C Lys-C V8-E	106.21	453.0	512	3	51	0.0	0.0	15	0	8	1	1	1	1	1	1	1	1	1	1	1	1	1	1	1
Lys-C Lys-N trypsin_no_P_rule	92.21000000000001	451.0	512	3	50	0.0	0.0	13	2	7	1	1	1	1	1	1	1	1	1	1	0	1	0	1	1
Arg-C chymotrypsin CNBr	119.96	449.0	512	3	61	0.0	0.0	14	1	8	1	1	1	1	0	1	1	1	1	1	1	1	1	1	1
Arg-C Asp-N Lys-C	103.06	449.0	512	3	53	0.0	0.0	15	0	8	1	1	1	1	1	1	1	1	1	1	1	1	1	1	1
Arg-C Asp-N CNBr	86.98	449.0	512	3	42	0.0	0.0	15	0	8	1	1	1	1	1	1	1	1	1	1	1	1	1	1	1
Asp-N Lys-C V8-E	110.58	447.0	512	3	60	0.0	0.0	15	0	8	1	1	1	1	1	1	1	1	1	1	1	1	1	1	1
Asp-N CNBr V8-E	98.25999999999999	447.0	512	3	51	0.0	0.0	15	0	8	1	1	1	1	1	1	1	1	1	1	1	1	1	1	1
Arg-C CNBr V8-E	88.83999999999999	439.0	512	3	41	0.0	0.0	15	0	8	1	1	1	1	1	1	1	1	1	1	1	1	1	1	1
Asp-N CNBr Lys-N	90.53999999999999	433.0	512	3	47	0.0	0.0	14	1	8	1	1	1	1	1	1	1	1	0	1	1	1	1	1	1
Arg-C CNBr Lys-N	85.21	431.0	512	3	37	0.0	0.0	13	2	7	1	1	1	1	0	1	1	1	1	1	1	1	0	1	1
CNBr Lys-N V8-E	85.86000000000001	425.0	512	3	39	0.0	0.0	15	0	8	1	1	1	1	1	1	1	1	1	1	1	1	1	1	1
Arg-C Lys-C Lys-N	79.65	420.0	512	3	35	0.0	0.0	12	3	7	1	1	1	1	0	1	1	1	1	1	0	1	0	1	1
Lys-C Lys-N V8-E	81.60000000000001	419.0	512	3	37	0.0	0.0	15	0	8	1	1	1	1	1	1	1	1	1	1	1	1	1	1	1
Asp-N CNBr Lys-C	87.58999999999999	418.0	512	3	47	0.0	0.0	14	1	8	1	1	1	1	1	1	1	1	0	1	1	1	1	1	1
Asp-N Lys-C Lys-N	82.86	416.0	512	3	43	0.0	0.0	14	1	8	1	1	1	1	1	1	1	1	0	1	1	1	1	1	1
Arg-C CNBr Lys-C	82.56	415.0	512	3	38	0.0	0.0	13	2	7	1	1	1	1	0	1	1	1	1	1	1	1	0	1	1
CNBr Lys-C V8-E	83.26000000000002	410.0	512	3	39	0.0	0.0	14	1	8	1	1	1	1	1	1	1	1	1	1	1	1	1	0	1
CNBr Lys-C Lys-N	53.68000000000001	331.0	512	3	22	0.0	0.0	11	4	6	1	1	1	0	0	1	1	1	0	1	1	1	0	1	1
