# Supplementary material for: PTMselect: optimization of protein modifications discovery by mass spectrometry
Source: Sci Rep. 2019 Mar 12;9:4181. doi: 10.1038/s41598-019-40873-3 (PMC6414543; doi:10.1038/s41598-019-40873-3)
Supplement: Supplementary file 3 — Dataset 1 [file 41598_2019_40873_MOESM3_ESM.zip › supplemental_files/TCR_pathway/config/config.txt]

#================================#
# config file for PTMselect
#================================#


# no blancs allowed around =

# amino acids attached to PTM without separators
# for phosphorylation : AA=STY
#AA=STY
AA=STY

# enable 1 disable 0 pepmap output
pepMap=1

# enable 1 disable 0 detailed sequence result output
seqRes=1

# this function selects peptides according to filter rules defined by the user
# for example peptides can be filtered by sequence, cross talks PTMs etc...
# pepContent can contain a list of sequence or a list of regex to filter peptides
# a peptide is selected if at least one of the sequence/regex in the list match the peptide
# sequence/regex must be separated by "," wihtout spaces
# examples (see the manual for more details):
# pepContent=KSTGGK., K[A-Z]{1,3}K
# pepContent=
pepContent=

#======================================#
# columns settings for prediction table
#======================================#

# column name for Uniprot-Acc
acc=Uniprot-Acc

# column name for combined-score
score=combined-score

# column name for PTM site number
site=site
