# Supplementary material for: PTMselect: optimization of protein modifications discovery by mass spectrometry
Source: Sci Rep. 2019 Mar 12;9:4181. doi: 10.1038/s41598-019-40873-3 (PMC6414543; doi:10.1038/s41598-019-40873-3)
Supplement: Supplementary file 3 — Dataset 1 [file 41598_2019_40873_MOESM3_ESM.zip › supplemental_files/TCR_pathway/config/colors.csv]

#ff0000
#0000ff
#006600
#ff00ff
#00ffff
#ff4000
#ff8000
#ffbf00
#ffff00
#bfff00
#80ff00
#40ff00
#00ff00
#00ff40
#00ff80
#00ffbf
#00bfff
#0080ff
#0040ff
#4000ff
#8000ff
#bf00ff
#ff00bf
#ff0080
#ff0040
