# Supplementary material for: PTMselect: optimization of protein modifications discovery by mass spectrometry
Source: Sci Rep. 2019 Mar 12;9:4181. doi: 10.1038/s41598-019-40873-3 (PMC6414543; doi:10.1038/s41598-019-40873-3)
Supplement: Supplementary file 3 — Dataset 1 [file 41598_2019_40873_MOESM3_ESM.zip › supplemental_files/TCR_pathway/results/SLP76_res.txt]

=======================
PTM Select Results
=======================
7 <= peptides <= 40
PTM linked to : STY

Protein	: Q13094
Enzyme	: Arg-C

	SEVLGWDPDSLADYFKKLNYKDCEKAVKKYHIDGAR
	|--------|---|-----|---------|------
	FLNLTENDIQKFPKLR
	----|-----------
	VPILSKLSQEINKNEER
	----|--|---------
	NHSPLPPPQTNHEEPSR
	--|------|-----|-
	NHKTAKLPAPSIDR
	---|------|---
	STKPPLDR
	||------
	SLAPFDR
	|------
	EPFTLGKKPPFSDKPSIPAGR
	---|-------|---|-----
	SLGEHLPKIQKPPLPPTTER
	|---------------||--
	SSPLPGKKPPVPKHGWGPDR
	||------------------
	ENDEDDVHQRPLPQPALLPMSSNTFPSR
	--------------------||-|--|-
	KINQDGTFLVR
	------|----
	DSSKKTTTNPYVLMVLYKDKVYNIQIR
	-||--|||--|-----|----|-----
	YQKESQVYLLGTGLR
	|---|--|---|---
	GKEDFLSVSDIIDYFR
	------|-|----|--
	YQCTLTHAAGYP
	|--|-|----|-

Protein sequence : 
MALRNVPFRS EVLGWDPDSL ADYFKKLNYK DCEKAVKKYH IDGARFLNLT  
         | --------|- --|-----|- --------|- ---------|  
ENDIQKFPKL RVPILSKLSQ EINKNEERRS IFTRKPQVPR FPEETESHEE  
---------- -----|--|- -------- +   +            + +     
DNGGWSSFEE DDYESPNDDQ DGEDDGDYES PNEEEEAPVE DDADYEPPPS  
     ++      + +             + +                +    +  
NDEEALQNSI LPAKPFPNSN SMYIDRPPSG KTPQQPPVPP QRPMAALPPP  
        +          +  + +     +   +                     
PAGRNHSPLP PPQTNHEEPS RSRNHKTAKL PAPSIDRSTK PPLDRSLAPF  
    --|--- ---|-----| -+ ---|--- ---|---||- -----|----  
DREPFTLGKK PPFSDKPSIP AGRSLGEHLP KIQKPPLPPT TERHERSSPL  
-----|---- ---|---|-- ---|------ ---------| |--   ||--  
PGKKPPVPKH GWGPDRREND EDDVHQRPLP QPALLPMSSN TFPSRSTKPS  
---------- ------ --- ---------- -------||- |--|-++  +  
PMNPLPSSHM PGAFSESNSS FPQSASLPPY FSQGPSNRPP IRAEGRNFPL  
      ++       + + ++    + +   +  +   +                 
PLPNKPRPPS PAEEENSLNE EWYVSYITRP EAEAALRKIN QDGTFLVRDS  
         +       +      + ++ +          --- ---|-----|  
SKKTTTNPYV LMVLYKDKVY NIQIRYQKES QVYLLGTGLR GKEDFLSVSD  
|--|||--|- ----|----| -----|---| --|---|--- ------|-|-  
IIDYFRKMPL LLIDGKNRGS RYQCTLTHAA GYP 
---|--              +  |--|-|--- -|- 


Protein	: Q13094
Enzyme	: Asp-N

	MALRNVPFRSEVLGW
	---------|-----
	DYFKKLNYK
	-|-----|-
	DCEKAVKKYHI
	--------|--
	DGARFLNLTEN
	--------|--
	DNGGWSSFEE
	-----||---
	DYESPNEEEEAPVE
	-|-|----------
	DYEPPPSN
	-|----|-
	DEEALQNSILPAKPFPNSNSMYI
	-------|---------|-|-|-
	DRSTKPPL
	--||----
	DRSLAPF
	--|----
	DREPFTLGKKPPFS
	-----|-------|
	DGTFLVR
	--|----
	DSSKKTTTNPYVLMVLYK
	-||--|||--|-----|-
	DKVYNIQIRYQKESQVYLLGTGLRGKE
	---|-----|---|--|---|------
	DYFRKMPLLLI
	-|---------
	DGKNRGSRYQCTLTHAAGYP
	------|-|--|-|----|-

Protein sequence : 
MALRNVPFRS EVLGWDPDSL ADYFKKLNYK DCEKAVKKYH IDGARFLNLT  
---------| -----   +   -|-----|- --------|- ---------|  
ENDIQKFPKL RVPILSKLSQ EINKNEERRS IFTRKPQVPR FPEETESHEE  
--              +  +           +   +            + +     
DNGGWSSFEE DDYESPNDDQ DGEDDGDYES PNEEEEAPVE DDADYEPPPS  
-----||---   + +            -|-| ----------    -|----|  
NDEEALQNSI LPAKPFPNSN SMYIDRPPSG KTPQQPPVPP QRPMAALPPP  
--------|- --------|- |-|-    +   +                     
PAGRNHSPLP PPQTNHEEPS RSRNHKTAKL PAPSIDRSTK PPLDRSLAPF  
      +       +     +  +    +       + --||- -----|----  
DREPFTLGKK PPFSDKPSIP AGRSLGEHLP KIQKPPLPPT TERHERSSPL  
-----|---- ---|   +      +                + +     ++    
PGKKPPVPKH GWGPDRREND EDDVHQRPLP QPALLPMSSN TFPSRSTKPS  
                                        ++  +  + ++  +  
PMNPLPSSHM PGAFSESNSS FPQSASLPPY FSQGPSNRPP IRAEGRNFPL  
      ++       + + ++    + +   +  +   +                 
PLPNKPRPPS PAEEENSLNE EWYVSYITRP EAEAALRKIN QDGTFLVRDS  
         +       +      + ++ +               --|-----|  
SKKTTTNPYV LMVLYKDKVY NIQIRYQKES QVYLLGTGLR GKEDFLSVSD  
|--|||--|- ----|----| -----|---| --|---|--- ---   + +   
IIDYFRKMPL LLIDGKNRGS RYQCTLTHAA GYP 
  -|------ ---------| -|--|-|--- -|- 


Protein	: Q13094
Enzyme	: chymotrypsin

	KDCEKAVKKY
	---------|
	TENDIQKFPKL
	|----------
	SQEINKNEERRSIF
	|----------|--
	TRKPQVPRFPEETESHEEDNGGW
	|-----------|-|--------
	ESPNDDQDGEDDGDY
	-|------------|
	ESPNEEEEAPVEDDADY
	-|--------------|
	EPPPSNDEEAL
	----|------
	QNSILPAKPFPNSNSMY
	--|---------|-|-|
	SDKPSIPAGRSL
	|---|-----|-
	GEHLPKIQKPPLPPTTERHERSSPLPGKKPPVPKHGW
	--------------||-----||--------------
	LPMSSNTFPSRSTKPSPMNPLPSSHMPGAF
	---||-|--|-||--|------||------
	SESNSSFPQSASLPPY
	|-|-||---|-|---|
	SQGPSNRPPIRAEGRNFPLPLPNKPRPPSPAEEENSL
	|---|-----------------------|------|-
	ITRPEAEAAL
	-|--------
	RKINQDGTF
	-------|-
	VRDSSKKTTTNPY
	---||--|||--|
	QKESQVY
	---|--|
	SVSDIIDY
	|-|----|
	IDGKNRGSRY
	-------|-|
	THAAGYP
	|----|-

Protein sequence : 
MALRNVPFRS EVLGWDPDSL ADYFKKLNYK DCEKAVKKYH IDGARFLNLT  
         +         +    +     +- --------|           |  
ENDIQKFPKL RVPILSKLSQ EINKNEERRS IFTRKPQVPR FPEETESHEE  
----------      +  |- ---------| --|------- ----|-|---  
DNGGWSSFEE DDYESPNDDQ DGEDDGDYES PNEEEEAPVE DDADYEPPPS  
-----++      +-|----- -------|-| ---------- ----|----|  
NDEEALQNSI LPAKPFPNSN SMYIDRPPSG KTPQQPPVPP QRPMAALPPP  
--------|- --------|- |-|     +   +                     
PAGRNHSPLP PPQTNHEEPS RSRNHKTAKL PAPSIDRSTK PPLDRSLAPF  
      +       +     +  +    +       +   ++       +      
DREPFTLGKK PPFSDKPSIP AGRSLGEHLP KIQKPPLPPT TERHERSSPL  
     +        |---|-- ---|------ ---------| |-----||--  
PGKKPPVPKH GWGPDRREND EDDVHQRPLP QPALLPMSSN TFPSRSTKPS  
---------- --                        ---||- |--|-||--|  
PMNPLPSSHM PGAFSESNSS FPQSASLPPY FSQGPSNRPP IRAEGRNFPL  
------||-- ----|-|-|| ---|-|---|  |---|---- ----------  
PLPNKPRPPS PAEEENSLNE EWYVSYITRP EAEAALRKIN QDGTFLVRDS  
---------| ------|-     + ++-|-- ---------- ---|- ---|  
SKKTTTNPYV LMVLYKDKVY NIQIRYQKES QVYLLGTGLR GKEDFLSVSD  
|--|||--|      +    +      +---| --|   +          |-|-  
IIDYFRKMPL LLIDGKNRGS RYQCTLTHAA GYP 
---|         -------| -|  + |--- -|- 


Protein	: Q13094
Enzyme	: CNBr

	YIDRPPSGKTPQQPPVPPQRPM
	|-----|--|------------
	SSNTFPSRSTKPSPM
	||-|--|-||--|--
	NPLPSSHM
	----||--
	PLLLIDGKNRGSRYQCTLTHAAGYP
	-----------|-|--|-|----|-

Protein sequence : 
MALRNVPFRS EVLGWDPDSL ADYFKKLNYK DCEKAVKKYH IDGARFLNLT  
         +         +    +     +          +           +  
ENDIQKFPKL RVPILSKLSQ EINKNEERRS IFTRKPQVPR FPEETESHEE  
                +  +           +   +            + +     
DNGGWSSFEE DDYESPNDDQ DGEDDGDYES PNEEEEAPVE DDADYEPPPS  
     ++      + +             + +                +    +  
NDEEALQNSI LPAKPFPNSN SMYIDRPPSG KTPQQPPVPP QRPMAALPPP  
        +          +  + |-----|- -|-------- ----        
PAGRNHSPLP PPQTNHEEPS RSRNHKTAKL PAPSIDRSTK PPLDRSLAPF  
      +       +     +  +    +       +   ++       +      
DREPFTLGKK PPFSDKPSIP AGRSLGEHLP KIQKPPLPPT TERHERSSPL  
     +        +   +      +                + +     ++    
PGKKPPVPKH GWGPDRREND EDDVHQRPLP QPALLPMSSN TFPSRSTKPS  
                                        ||- |--|-||--|  
PMNPLPSSHM PGAFSESNSS FPQSASLPPY FSQGPSNRPP IRAEGRNFPL  
------||--     + + ++    + +   +  +   +                 
PLPNKPRPPS PAEEENSLNE EWYVSYITRP EAEAALRKIN QDGTFLVRDS  
         +       +      + ++ +                 +     +  
SKKTTTNPYV LMVLYKDKVY NIQIRYQKES QVYLLGTGLR GKEDFLSVSD  
+  +++  +      +    +      +   +   +   +          + +   
IIDYFRKMPL LLIDGKNRGS RYQCTLTHAA GYP 
   +    -- ---------| -|--|-|--- -|- 


Protein	: Q13094
Enzyme	: Lys-C

	MALRNVPFRSEVLGWDPDSLADYFK
	---------|--------|---|--
	YHIDGARFLNLTENDIQK
	|----------|------
	LRVPILSK
	------|-
	LSQEINK
	-|-----
	LPAPSIDRSTKPPLDRSLAPFDREPFTLGK
	----|---||------|---------|---
	KPPFSDKPSIPAGRSLGEHLPK
	----|---|-----|-------
	IQKPPLPPTTERHERSSPLPGK
	--------||-----||-----
	INQDGTFLVRDSSK
	-----|-----||-
	TTTNPYVLMVLYK
	|||--|-----|-
	VYNIQIRYQK
	-|-----|--
	ESQVYLLGTGLRGK
	-|--|---|-----
	EDFLSVSDIIDYFRK
	----|-|----|---
	NRGSRYQCTLTHAAGYP
	---|-|--|-|----|-

Protein sequence : 
MALRNVPFRS EVLGWDPDSL ADYFKKLNYK DCEKAVKKYH IDGARFLNLT  
---------| --------|- --|--   +          |- ---------|  
ENDIQKFPKL RVPILSKLSQ EINKNEERRS IFTRKPQVPR FPEETESHEE  
------   - -----|--|- ----     +   +            + +     
DNGGWSSFEE DDYESPNDDQ DGEDDGDYES PNEEEEAPVE DDADYEPPPS  
     ++      + +             + +                +    +  
NDEEALQNSI LPAKPFPNSN SMYIDRPPSG KTPQQPPVPP QRPMAALPPP  
        +          +  + +     +   +                     
PAGRNHSPLP PPQTNHEEPS RSRNHKTAKL PAPSIDRSTK PPLDRSLAPF  
      +       +     +  +    +  - ---|---||- -----|----  
DREPFTLGKK PPFSDKPSIP AGRSLGEHLP KIQKPPLPPT TERHERSSPL  
-----|---- ---|---|-- ---|------ ---------| |-----||--  
PGKKPPVPKH GWGPDRREND EDDVHQRPLP QPALLPMSSN TFPSRSTKPS  
---                                     ++  +  + ++  +  
PMNPLPSSHM PGAFSESNSS FPQSASLPPY FSQGPSNRPP IRAEGRNFPL  
      ++       + + ++    + +   +  +   +                 
PLPNKPRPPS PAEEENSLNE EWYVSYITRP EAEAALRKIN QDGTFLVRDS  
         +       +      + ++ +           -- ---|-----|  
SKKTTTNPYV LMVLYKDKVY NIQIRYQKES QVYLLGTGLR GKEDFLSVSD  
|- |||--|- ----|-  -| -----|---| --|---|--- ------|-|-  
IIDYFRKMPL LLIDGKNRGS RYQCTLTHAA GYP 
---|---          ---| -|--|-|--- -|- 


Protein	: Q13094
Enzyme	: Lys-N

	MALRNVPFRSEVLGWDPDSLADYF
	---------|--------|---|-
	KYHIDGARFLNLTENDIQ
	-|----------|-----
	KLRVPILS
	-------|
	KLSQEIN
	--|----
	KNEERRSIFTR
	------|--|-
	KPFPNSNSMYIDRPPSG
	-----|-|-|-----|-
	KLPAPSIDRST
	-----|---||
	KPPLDRSLAPFDREPFTLG
	------|---------|--
	KPSIPAGRSLGEHLP
	--|-----|------
	KPPLPPTTERHERSSPLPG
	------||-----||----
	KHGWGPDRRENDEDDVHQRPLPQPALLPMSSNTFPSRST
	-----------------------------||-|--|-||
	KPRPPSPAEEENSLNEEWYVSYITRPEAEAALR
	-----|------|-----|-||-|---------
	KINQDGTFLVRDSS
	------|-----||
	KTTTNPYVLMVLY
	-|||--|-----|
	KVYNIQIRYQ
	--|-----|-
	KESQVYLLGTGLRG
	--|--|---|----
	KEDFLSVSDIIDYFR
	-----|-|----|--
	KNRGSRYQCTLTHAAGYP
	----|-|--|-|----|-

Protein sequence : 
MALRNVPFRS EVLGWDPDSL ADYFKKLNYK DCEKAVKKYH IDGARFLNLT  
---------| --------|- --|-    +         -|- ---------|  
ENDIQKFPKL RVPILSKLSQ EINKNEERRS IFTRKPQVPR FPEETESHEE  
-----   -- -----|--|- ---------| --|-           + +     
DNGGWSSFEE DDYESPNDDQ DGEDDGDYES PNEEEEAPVE DDADYEPPPS  
     ++      + +             + +                +    +  
NDEEALQNSI LPAKPFPNSN SMYIDRPPSG KTPQQPPVPP QRPMAALPPP  
        +     -----|- |-|-----|-  +                     
PAGRNHSPLP PPQTNHEEPS RSRNHKTAKL PAPSIDRSTK PPLDRSLAPF  
      +       +     +  +    + -- ---|---||- -----|----  
DREPFTLGKK PPFSDKPSIP AGRSLGEHLP KIQKPPLPPT TERHERSSPL  
-----|--      + --|-- ---|------    ------| |-----||--  
PGKKPPVPKH GWGPDRREND EDDVHQRPLP QPALLPMSSN TFPSRSTKPS  
--      -- ---------- ---------- -------||- |--|-||  +  
PMNPLPSSHM PGAFSESNSS FPQSASLPPY FSQGPSNRPP IRAEGRNFPL  
      ++       + + ++    + +   +  +   +                 
PLPNKPRPPS PAEEENSLNE EWYVSYITRP EAEAALRKIN QDGTFLVRDS  
    -----| ------|--- --|-||-|-- ---------- ---|-----|  
SKKTTTNPYV LMVLYKDKVY NIQIRYQKES QVYLLGTGLR GKEDFLSVSD  
| -|||--|- ----|  --| -----|---| --|---|--- ------|-|-  
IIDYFRKMPL LLIDGKNRGS RYQCTLTHAA GYP 
---|--          ----| -|--|-|--- -|- 


Protein	: Q13094
Enzyme	: trypsin_no_P_rule

	SEVLGWDPDSLADYFK
	|--------|---|--
	YHIDGAR
	|------
	FLNLTENDIQK
	----|------
	LSQEINK
	-|-----
	PFPNSNSMYIDR
	----|-|-|---
	TPQQPPVPPQR
	|----------
	NHSPLPPPQTNHEEPSR
	--|------|-----|-
	LPAPSIDR
	----|---
	SLAPFDR
	|------
	EPFTLGK
	---|---
	PSIPAGR
	-|-----
	SLGEHLPK
	|-------
	PPLPPTTER
	-----||--
	SSPLPGK
	||-----
	PLPQPALLPMSSNTFPSR
	----------||-|--|-
	PSPMNPLPSSHMPGAFSESNSSFPQSASLPPYFSQGPSNR
	-|------||------|-|-||---|-|---|-|---|--
	PPSPAEEENSLNEEWYVSYITR
	--|------|-----|-||-|-
	INQDGTFLVR
	-----|----
	TTTNPYVLMVLYK
	|||--|-----|-
	VYNIQIR
	-|-----
	ESQVYLLGTGLR
	-|--|---|---
	EDFLSVSDIIDYFR
	----|-|----|--
	YQCTLTHAAGYP
	|--|-|----|-

Protein sequence : 
MALRNVPFRS EVLGWDPDSL ADYFKKLNYK DCEKAVKKYH IDGARFLNLT  
         | --------|- --|--   +          |- ---------|  
ENDIQKFPKL RVPILSKLSQ EINKNEERRS IFTRKPQVPR FPEETESHEE  
------          + -|- ----     +   +            + +     
DNGGWSSFEE DDYESPNDDQ DGEDDGDYES PNEEEEAPVE DDADYEPPPS  
     ++      + +             + +                +    +  
NDEEALQNSI LPAKPFPNSN SMYIDRPPSG KTPQQPPVPP QRPMAALPPP  
        +      ----|- |-|---  +   |-------- --          
PAGRNHSPLP PPQTNHEEPS RSRNHKTAKL PAPSIDRSTK PPLDRSLAPF  
    --|--- ---|-----| -+    +  - ---|---++       |----  
DREPFTLGKK PPFSDKPSIP AGRSLGEHLP KIQKPPLPPT TERHERSSPL  
-----|---     +  -|-- ---|------ -   -----| |--   ||--  
PGKKPPVPKH GWGPDRREND EDDVHQRPLP QPALLPMSSN TFPSRSTKPS  
---                          --- -------||- |--|-++ -|  
PMNPLPSSHM PGAFSESNSS FPQSASLPPY FSQGPSNRPP IRAEGRNFPL  
------||-- ----|-|-|| ---|-|---| -|---|--               
PLPNKPRPPS PAEEENSLNE EWYVSYITRP EAEAALRKIN QDGTFLVRDS  
       --| ------|--- --|-||-|-          -- ---|---- +  
SKKTTTNPYV LMVLYKDKVY NIQIRYQKES QVYLLGTGLR GKEDFLSVSD  
+  |||--|- ----|-  -| -----+  -| --|---|---   ----|-|-  
IIDYFRKMPL LLIDGKNRGS RYQCTLTHAA GYP 
---|--              +  |--|-|--- -|- 


Protein	: Q13094
Enzyme	: V8-DE

	MALRNVPFRSE
	---------|-
	YFKKLNYKD
	|-----|--
	KAVKKYHID
	-----|---
	GARFLNLTE
	-------|-
	IQKFPKLRVPILSKLSQE
	------------|--|--
	RRSIFTRKPQVPRFPE
	--|--|----------
	NGGWSSFE
	----||--
	YEPPPSND
	|----|--
	ALQNSILPAKPFPNSNSMYID
	----|---------|-|-|--
	EPSRSRNHKTAKLPAPSID
	--|-|----|------|--
	RSTKPPLD
	-||-----
	RSLAPFD
	-|-----
	REPFTLGKKPPFSD
	----|-------|-
	KPSIPAGRSLGE
	--|-----|---
	HLPKIQKPPLPPTTE
	------------||-
	RSSPLPGKKPPVPKHGWGPD
	-||-----------------
	SNSSFPQSASLPPYFSQGPSNRPPIRAE
	|-||---|-|---|-|---|--------
	GRNFPLPLPNKPRPPSPAE
	---------------|---
	WYVSYITRPE
	-|-||-|---
	GTFLVRD
	-|-----
	SSKKTTTNPYVLMVLYKD
	||--|||--|-----|--
	KVYNIQIRYQKE
	--|-----|---
	SQVYLLGTGLRGKE
	|--|---|------
	YFRKMPLLLID
	|----------
	GKNRGSRYQCTLTHAAGYP
	-----|-|--|-|----|-

Protein sequence : 
MALRNVPFRS EVLGWDPDSL ADYFKKLNYK DCEKAVKKYH IDGARFLNLT  
---------| -       +    |-----|- -  -----|- ---------|  
ENDIQKFPKL RVPILSKLSQ EINKNEERRS IFTRKPQVPR FPEETESHEE  
-  ------- -----|--|- -      --| --|------- --- + +     
DNGGWSSFEE DDYESPNDDQ DGEDDGDYES PNEEEEAPVE DDADYEPPPS  
 ----||--    + +             + +                |----|  
NDEEALQNSI LPAKPFPNSN SMYIDRPPSG KTPQQPPVPP QRPMAALPPP  
--  ----|- --------|- |-|--   +   +                     
PAGRNHSPLP PPQTNHEEPS RSRNHKTAKL PAPSIDRSTK PPLDRSLAPF  
      +       +   --| -|----|--- ---|---||- -----|----  
DREPFTLGKK PPFSDKPSIP AGRSLGEHLP KIQKPPLPPT TERHERSSPL  
-----|---- ---|---|-- ---|------ ---------| |-   -||--  
PGKKPPVPKH GWGPDRREND EDDVHQRPLP QPALLPMSSN TFPSRSTKPS  
---------- -----                        ++  +  + ++  +  
PMNPLPSSHM PGAFSESNSS FPQSASLPPY FSQGPSNRPP IRAEGRNFPL  
      ++       + |-|| ---|-|---| -|---|---- ----------  
PLPNKPRPPS PAEEENSLNE EWYVSYITRP EAEAALRKIN QDGTFLVRDS  
---------| ---   +     -|-||-|-- -            -|-----|  
SKKTTTNPYV LMVLYKDKVY NIQIRYQKES QVYLLGTGLR GKEDFLSVSD  
|--|||--|- ----|----| -----|---| --|---|--- ---   + +   
IIDYFRKMPL LLIDGKNRGS RYQCTLTHAA GYP 
   |------ ---------| -|--|-|--- -|- 


Protein	: Q13094
Enzyme	: V8-E

	MALRNVPFRSE
	---------|-
	VLGWDPDSLADYFKKLNYKDCE
	-------|---|-----|----
	KAVKKYHIDGARFLNLTE
	-----|----------|-
	NDIQKFPKLRVPILSKLSQE
	--------------|--|--
	RRSIFTRKPQVPRFPE
	--|--|----------
	DNGGWSSFE
	-----||--
	SPNDDQDGE
	|--------
	DDADYEPPPSNDE
	----|----|---
	HLPKIQKPPLPPTTE
	------------||-
	RSSPLPGKKPPVPKHGWGPDRRE
	-||--------------------
	SNSSFPQSASLPPYFSQGPSNRPPIRAE
	|-||---|-|---|-|---|--------
	GRNFPLPLPNKPRPPSPAE
	---------------|---
	WYVSYITRPE
	-|-||-|---
	SQVYLLGTGLRGKE
	|--|---|------
	DFLSVSDIIDYFRKMPLLLIDGKNRGSRYQCTLTHAAGYP
	---|-|----|---------------|-|--|-|----|-

Protein sequence : 
MALRNVPFRS EVLGWDPDSL ADYFKKLNYK DCEKAVKKYH IDGARFLNLT  
---------| --------|- --|-----|- --------|- ---------|  
ENDIQKFPKL RVPILSKLSQ EINKNEERRS IFTRKPQVPR FPEETESHEE  
---------- -----|--|- -      --| --|------- --- + +     
DNGGWSSFEE DDYESPNDDQ DGEDDGDYES PNEEEEAPVE DDADYEPPPS  
-----||--    + |----- ---    + +            ----|----|  
NDEEALQNSI LPAKPFPNSN SMYIDRPPSG KTPQQPPVPP QRPMAALPPP  
---     +          +  + +     +   +                     
PAGRNHSPLP PPQTNHEEPS RSRNHKTAKL PAPSIDRSTK PPLDRSLAPF  
      +       +     +  +    +       +   ++       +      
DREPFTLGKK PPFSDKPSIP AGRSLGEHLP KIQKPPLPPT TERHERSSPL  
     +        +   +      +   --- ---------| |-   -||--  
PGKKPPVPKH GWGPDRREND EDDVHQRPLP QPALLPMSSN TFPSRSTKPS  
---------- --------                     ++  +  + ++  +  
PMNPLPSSHM PGAFSESNSS FPQSASLPPY FSQGPSNRPP IRAEGRNFPL  
      ++       + |-|| ---|-|---| -|---|---- ----------  
PLPNKPRPPS PAEEENSLNE EWYVSYITRP EAEAALRKIN QDGTFLVRDS  
---------| ---   +     -|-||-|-- -             +     +  
SKKTTTNPYV LMVLYKDKVY NIQIRYQKES QVYLLGTGLR GKEDFLSVSD  
+  +++  +      +    +      +   | --|---|--- ------|-|-  
IIDYFRKMPL LLIDGKNRGS RYQCTLTHAA GYP 
---|------ ---------| -|--|-|--- -|- 


Protein	: Q13094
Enzyme	: Arg-C Asp-N

	GKEDFLSVSDIIDYFR
	------|-|----|--
	DRSLAPF
	--|----
	SLGEHLPKIQKPPLPPTTER
	|---------------||--
	DCEKAVKKYHI
	--------|--
	ENDEDDVHQRPLPQPALLPMSSNTFPSR
	--------------------||-|--|-
	DYESPNEEEEAPVE
	-|-|----------
	KINQDGTFLVR
	------|----
	YQKESQVYLLGTGLR
	|---|--|---|---
	DREPFTLGKKPPFS
	-----|-------|
	STKPPLDR
	||------
	DYFRKMPLLLI
	-|---------
	DSSKKTTTNPYVLMVLYKDKVYNIQIR
	-||--|||--|-----|----|-----
	DEEALQNSILPAKPFPNSNSMYI
	-------|---------|-|-|-
	DGKNRGSRYQCTLTHAAGYP
	------|-|--|-|----|-
	YQCTLTHAAGYP
	|--|-|----|-
	SEVLGWDPDSLADYFKKLNYKDCEKAVKKYHIDGAR
	|--------|---|-----|---------|------
	SLAPFDR
	|------
	EPFTLGKKPPFSDKPSIPAGR
	---|-------|---|-----
	DYFKKLNYK
	-|-----|-
	DNGGWSSFEE
	-----||---
	DGARFLNLTEN
	--------|--
	SSPLPGKKPPVPKHGWGPDR
	||------------------
	DRSTKPPL
	--||----
	DGTFLVR
	--|----
	DSSKKTTTNPYVLMVLYK
	-||--|||--|-----|-
	NHKTAKLPAPSIDR
	---|------|---
	MALRNVPFRSEVLGW
	---------|-----
	DYEPPPSN
	-|----|-
	FLNLTENDIQKFPKLR
	----|-----------
	NHSPLPPPQTNHEEPSR
	--|------|-----|-
	DKVYNIQIRYQKESQVYLLGTGLRGKE
	---|-----|---|--|---|------
	VPILSKLSQEINKNEER
	----|--|---------

Protein sequence : 
MALRNVPFRS EVLGWDPDSL ADYFKKLNYK DCEKAVKKYH IDGARFLNLT  
---------| --------|- --|-----|- --------|- ---------|  
ENDIQKFPKL RVPILSKLSQ EINKNEERRS IFTRKPQVPR FPEETESHEE  
---------- -----|--|- -------- +   +            + +     
DNGGWSSFEE DDYESPNDDQ DGEDDGDYES PNEEEEAPVE DDADYEPPPS  
-----||---   + +            -|-| ----------    -|----|  
NDEEALQNSI LPAKPFPNSN SMYIDRPPSG KTPQQPPVPP QRPMAALPPP  
--------|- --------|- |-|-    +   +                     
PAGRNHSPLP PPQTNHEEPS RSRNHKTAKL PAPSIDRSTK PPLDRSLAPF  
    --|--- ---|-----| -+ ---|--- ---|---||- -----|----  
DREPFTLGKK PPFSDKPSIP AGRSLGEHLP KIQKPPLPPT TERHERSSPL  
-----|---- ---|---|-- ---|------ ---------| |--   ||--  
PGKKPPVPKH GWGPDRREND EDDVHQRPLP QPALLPMSSN TFPSRSTKPS  
---------- ------ --- ---------- -------||- |--|-++  +  
PMNPLPSSHM PGAFSESNSS FPQSASLPPY FSQGPSNRPP IRAEGRNFPL  
      ++       + + ++    + +   +  +   +                 
PLPNKPRPPS PAEEENSLNE EWYVSYITRP EAEAALRKIN QDGTFLVRDS  
         +       +      + ++ +          --- ---|-----|  
SKKTTTNPYV LMVLYKDKVY NIQIRYQKES QVYLLGTGLR GKEDFLSVSD  
|--|||--|- ----|----| -----|---| --|---|--- ------|-|-  
IIDYFRKMPL LLIDGKNRGS RYQCTLTHAA GYP 
---|------ ---------| -|--|-|--- -|- 


Protein	: Q13094
Enzyme	: Arg-C chymotrypsin

	GKEDFLSVSDIIDYFR
	------|-|----|--
	SQEINKNEERRSIF
	|----------|--
	SQGPSNRPPIRAEGRNFPLPLPNKPRPPSPAEEENSL
	|---|-----------------------|------|-
	SLGEHLPKIQKPPLPPTTER
	|---------------||--
	RKINQDGTF
	-------|-
	QKESQVY
	---|--|
	ESPNEEEEAPVEDDADY
	-|--------------|
	ESPNDDQDGEDDGDY
	-|------------|
	TENDIQKFPKL
	|----------
	SDKPSIPAGRSL
	|---|-----|-
	KDCEKAVKKY
	---------|
	ENDEDDVHQRPLPQPALLPMSSNTFPSR
	--------------------||-|--|-
	SESNSSFPQSASLPPY
	|-|-||---|-|---|
	EPPPSNDEEAL
	----|------
	QNSILPAKPFPNSNSMY
	--|---------|-|-|
	KINQDGTFLVR
	------|----
	YQKESQVYLLGTGLR
	|---|--|---|---
	STKPPLDR
	||------
	DSSKKTTTNPYVLMVLYKDKVYNIQIR
	-||--|||--|-----|----|-----
	YQCTLTHAAGYP
	|--|-|----|-
	SEVLGWDPDSLADYFKKLNYKDCEKAVKKYHIDGAR
	|--------|---|-----|---------|------
	SLAPFDR
	|------
	EPFTLGKKPPFSDKPSIPAGR
	---|-------|---|-----
	TRKPQVPRFPEETESHEEDNGGW
	|-----------|-|--------
	SVSDIIDY
	|-|----|
	IDGKNRGSRY
	-------|-|
	SSPLPGKKPPVPKHGWGPDR
	||------------------
	GEHLPKIQKPPLPPTTERHERSSPLPGKKPPVPKHGW
	--------------||-----||--------------
	NHKTAKLPAPSIDR
	---|------|---
	ITRPEAEAAL
	-|--------
	VRDSSKKTTTNPY
	---||--|||--|
	THAAGYP
	|----|-
	FLNLTENDIQKFPKLR
	----|-----------
	NHSPLPPPQTNHEEPSR
	--|------|-----|-
	LPMSSNTFPSRSTKPSPMNPLPSSHMPGAF
	---||-|--|-||--|------||------
	VPILSKLSQEINKNEER
	----|--|---------

Protein sequence : 
MALRNVPFRS EVLGWDPDSL ADYFKKLNYK DCEKAVKKYH IDGARFLNLT  
         | --------|- --|-----|- --------|- ---------|  
ENDIQKFPKL RVPILSKLSQ EINKNEERRS IFTRKPQVPR FPEETESHEE  
---------- -----|--|- ---------| --|------- ----|-|---  
DNGGWSSFEE DDYESPNDDQ DGEDDGDYES PNEEEEAPVE DDADYEPPPS  
-----++      +-|----- -------|-| ---------- ----|----|  
NDEEALQNSI LPAKPFPNSN SMYIDRPPSG KTPQQPPVPP QRPMAALPPP  
--------|- --------|- |-|     +   +                     
PAGRNHSPLP PPQTNHEEPS RSRNHKTAKL PAPSIDRSTK PPLDRSLAPF  
    --|--- ---|-----| -+ ---|--- ---|---||- -----|----  
DREPFTLGKK PPFSDKPSIP AGRSLGEHLP KIQKPPLPPT TERHERSSPL  
-----|---- ---|---|-- ---|------ ---------| |-----||--  
PGKKPPVPKH GWGPDRREND EDDVHQRPLP QPALLPMSSN TFPSRSTKPS  
---------- ------ --- ---------- -------||- |--|-||--|  
PMNPLPSSHM PGAFSESNSS FPQSASLPPY FSQGPSNRPP IRAEGRNFPL  
------||-- ----|-|-|| ---|-|---|  |---|---- ----------  
PLPNKPRPPS PAEEENSLNE EWYVSYITRP EAEAALRKIN QDGTFLVRDS  
---------| ------|-     + ++-|-- ---------- ---|-----|  
SKKTTTNPYV LMVLYKDKVY NIQIRYQKES QVYLLGTGLR GKEDFLSVSD  
|--|||--|- ----|----| -----|---| --|---|--- ------|-|-  
IIDYFRKMPL LLIDGKNRGS RYQCTLTHAA GYP 
---|--       -------| -|--|-|--- -|- 


Protein	: Q13094
Enzyme	: Arg-C CNBr

	GKEDFLSVSDIIDYFR
	------|-|----|--
	SLGEHLPKIQKPPLPPTTER
	|---------------||--
	ENDEDDVHQRPLPQPALLPMSSNTFPSR
	--------------------||-|--|-
	NPLPSSHM
	----||--
	PLLLIDGKNRGSRYQCTLTHAAGYP
	-----------|-|--|-|----|-
	KINQDGTFLVR
	------|----
	YIDRPPSGKTPQQPPVPPQRPM
	|-----|--|------------
	SSNTFPSRSTKPSPM
	||-|--|-||--|--
	YQKESQVYLLGTGLR
	|---|--|---|---
	STKPPLDR
	||------
	DSSKKTTTNPYVLMVLYKDKVYNIQIR
	-||--|||--|-----|----|-----
	YQCTLTHAAGYP
	|--|-|----|-
	SEVLGWDPDSLADYFKKLNYKDCEKAVKKYHIDGAR
	|--------|---|-----|---------|------
	SLAPFDR
	|------
	EPFTLGKKPPFSDKPSIPAGR
	---|-------|---|-----
	SSPLPGKKPPVPKHGWGPDR
	||------------------
	NHKTAKLPAPSIDR
	---|------|---
	FLNLTENDIQKFPKLR
	----|-----------
	NHSPLPPPQTNHEEPSR
	--|------|-----|-
	VPILSKLSQEINKNEER
	----|--|---------

Protein sequence : 
MALRNVPFRS EVLGWDPDSL ADYFKKLNYK DCEKAVKKYH IDGARFLNLT  
         | --------|- --|-----|- --------|- ---------|  
ENDIQKFPKL RVPILSKLSQ EINKNEERRS IFTRKPQVPR FPEETESHEE  
---------- -----|--|- -------- +   +            + +     
DNGGWSSFEE DDYESPNDDQ DGEDDGDYES PNEEEEAPVE DDADYEPPPS  
     ++      + +             + +                +    +  
NDEEALQNSI LPAKPFPNSN SMYIDRPPSG KTPQQPPVPP QRPMAALPPP  
        +          +  + |-----|- -|-------- ----        
PAGRNHSPLP PPQTNHEEPS RSRNHKTAKL PAPSIDRSTK PPLDRSLAPF  
    --|--- ---|-----| -+ ---|--- ---|---||- -----|----  
DREPFTLGKK PPFSDKPSIP AGRSLGEHLP KIQKPPLPPT TERHERSSPL  
-----|---- ---|---|-- ---|------ ---------| |--   ||--  
PGKKPPVPKH GWGPDRREND EDDVHQRPLP QPALLPMSSN TFPSRSTKPS  
---------- ------ --- ---------- -------||- |--|-||--|  
PMNPLPSSHM PGAFSESNSS FPQSASLPPY FSQGPSNRPP IRAEGRNFPL  
------||--     + + ++    + +   +  +   +                 
PLPNKPRPPS PAEEENSLNE EWYVSYITRP EAEAALRKIN QDGTFLVRDS  
         +       +      + ++ +          --- ---|-----|  
SKKTTTNPYV LMVLYKDKVY NIQIRYQKES QVYLLGTGLR GKEDFLSVSD  
|--|||--|- ----|----| -----|---| --|---|--- ------|-|-  
IIDYFRKMPL LLIDGKNRGS RYQCTLTHAA GYP 
---|--  -- ---------| -|--|-|--- -|- 


Protein	: Q13094
Enzyme	: Arg-C Lys-C

	GKEDFLSVSDIIDYFR
	------|-|----|--
	LRVPILSK
	------|-
	IQKPPLPPTTERHERSSPLPGK
	--------||-----||-----
	SLGEHLPKIQKPPLPPTTER
	|---------------||--
	LPAPSIDRSTKPPLDRSLAPFDREPFTLGK
	----|---||------|---------|---
	TTTNPYVLMVLYK
	|||--|-----|-
	YHIDGARFLNLTENDIQK
	|----------|------
	INQDGTFLVRDSSK
	-----|-----||-
	ENDEDDVHQRPLPQPALLPMSSNTFPSR
	--------------------||-|--|-
	ESQVYLLGTGLRGK
	-|--|---|-----
	LSQEINK
	-|-----
	KINQDGTFLVR
	------|----
	YQKESQVYLLGTGLR
	|---|--|---|---
	STKPPLDR
	||------
	NRGSRYQCTLTHAAGYP
	---|-|--|-|----|-
	DSSKKTTTNPYVLMVLYKDKVYNIQIR
	-||--|||--|-----|----|-----
	MALRNVPFRSEVLGWDPDSLADYFK
	---------|--------|---|--
	YQCTLTHAAGYP
	|--|-|----|-
	SEVLGWDPDSLADYFKKLNYKDCEKAVKKYHIDGAR
	|--------|---|-----|---------|------
	SLAPFDR
	|------
	EPFTLGKKPPFSDKPSIPAGR
	---|-------|---|-----
	KPPFSDKPSIPAGRSLGEHLPK
	----|---|-----|-------
	VYNIQIRYQK
	-|-----|--
	EDFLSVSDIIDYFRK
	----|-|----|---
	SSPLPGKKPPVPKHGWGPDR
	||------------------
	NHKTAKLPAPSIDR
	---|------|---
	FLNLTENDIQKFPKLR
	----|-----------
	NHSPLPPPQTNHEEPSR
	--|------|-----|-
	VPILSKLSQEINKNEER
	----|--|---------

Protein sequence : 
MALRNVPFRS EVLGWDPDSL ADYFKKLNYK DCEKAVKKYH IDGARFLNLT  
---------| --------|- --|-----|- --------|- ---------|  
ENDIQKFPKL RVPILSKLSQ EINKNEERRS IFTRKPQVPR FPEETESHEE  
---------- -----|--|- -------- +   +            + +     
DNGGWSSFEE DDYESPNDDQ DGEDDGDYES PNEEEEAPVE DDADYEPPPS  
     ++      + +             + +                +    +  
NDEEALQNSI LPAKPFPNSN SMYIDRPPSG KTPQQPPVPP QRPMAALPPP  
        +          +  + +     +   +                     
PAGRNHSPLP PPQTNHEEPS RSRNHKTAKL PAPSIDRSTK PPLDRSLAPF  
    --|--- ---|-----| -+ ---|--- ---|---||- -----|----  
DREPFTLGKK PPFSDKPSIP AGRSLGEHLP KIQKPPLPPT TERHERSSPL  
-----|---- ---|---|-- ---|------ ---------| |-----||--  
PGKKPPVPKH GWGPDRREND EDDVHQRPLP QPALLPMSSN TFPSRSTKPS  
---------- ------ --- ---------- -------||- |--|-++  +  
PMNPLPSSHM PGAFSESNSS FPQSASLPPY FSQGPSNRPP IRAEGRNFPL  
      ++       + + ++    + +   +  +   +                 
PLPNKPRPPS PAEEENSLNE EWYVSYITRP EAEAALRKIN QDGTFLVRDS  
         +       +      + ++ +          --- ---|-----|  
SKKTTTNPYV LMVLYKDKVY NIQIRYQKES QVYLLGTGLR GKEDFLSVSD  
|--|||--|- ----|----| -----|---| --|---|--- ------|-|-  
IIDYFRKMPL LLIDGKNRGS RYQCTLTHAA GYP 
---|---          ---| -|--|-|--- -|- 


Protein	: Q13094
Enzyme	: Arg-C Lys-N

	GKEDFLSVSDIIDYFR
	------|-|----|--
	KLPAPSIDRST
	-----|---||
	SLGEHLPKIQKPPLPPTTER
	|---------------||--
	KLRVPILS
	-------|
	KHGWGPDRRENDEDDVHQRPLPQPALLPMSSNTFPSRST
	-----------------------------||-|--|-||
	KLSQEIN
	--|----
	ENDEDDVHQRPLPQPALLPMSSNTFPSR
	--------------------||-|--|-
	KINQDGTFLVR
	------|----
	KVYNIQIRYQ
	--|-----|-
	YQKESQVYLLGTGLR
	|---|--|---|---
	STKPPLDR
	||------
	DSSKKTTTNPYVLMVLYKDKVYNIQIR
	-||--|||--|-----|----|-----
	KPFPNSNSMYIDRPPSG
	-----|-|-|-----|-
	YQCTLTHAAGYP
	|--|-|----|-
	KPSIPAGRSLGEHLP
	--|-----|------
	SEVLGWDPDSLADYFKKLNYKDCEKAVKKYHIDGAR
	|--------|---|-----|---------|------
	SLAPFDR
	|------
	EPFTLGKKPPFSDKPSIPAGR
	---|-------|---|-----
	KPPLPPTTERHERSSPLPG
	------||-----||----
	KNRGSRYQCTLTHAAGYP
	----|-|--|-|----|-
	SSPLPGKKPPVPKHGWGPDR
	||------------------
	KPPLDRSLAPFDREPFTLG
	------|---------|--
	NHKTAKLPAPSIDR
	---|------|---
	MALRNVPFRSEVLGWDPDSLADYF
	---------|--------|---|-
	KNEERRSIFTR
	------|--|-
	KYHIDGARFLNLTENDIQ
	-|----------|-----
	KPRPPSPAEEENSLNEEWYVSYITRPEAEAALR
	-----|------|-----|-||-|---------
	KINQDGTFLVRDSS
	------|-----||
	KTTTNPYVLMVLY
	-|||--|-----|
	KESQVYLLGTGLRG
	--|--|---|----
	FLNLTENDIQKFPKLR
	----|-----------
	NHSPLPPPQTNHEEPSR
	--|------|-----|-
	KEDFLSVSDIIDYFR
	-----|-|----|--
	VPILSKLSQEINKNEER
	----|--|---------

Protein sequence : 
MALRNVPFRS EVLGWDPDSL ADYFKKLNYK DCEKAVKKYH IDGARFLNLT  
---------| --------|- --|-----|- --------|- ---------|  
ENDIQKFPKL RVPILSKLSQ EINKNEERRS IFTRKPQVPR FPEETESHEE  
---------- -----|--|- ---------| --|-           + +     
DNGGWSSFEE DDYESPNDDQ DGEDDGDYES PNEEEEAPVE DDADYEPPPS  
     ++      + +             + +                +    +  
NDEEALQNSI LPAKPFPNSN SMYIDRPPSG KTPQQPPVPP QRPMAALPPP  
        +     -----|- |-|-----|-  +                     
PAGRNHSPLP PPQTNHEEPS RSRNHKTAKL PAPSIDRSTK PPLDRSLAPF  
    --|--- ---|-----| -+ ---|--- ---|---||- -----|----  
DREPFTLGKK PPFSDKPSIP AGRSLGEHLP KIQKPPLPPT TERHERSSPL  
-----|---- ---|---|-- ---|------ ---------| |-----||--  
PGKKPPVPKH GWGPDRREND EDDVHQRPLP QPALLPMSSN TFPSRSTKPS  
---------- ---------- ---------- -------||- |--|-||  +  
PMNPLPSSHM PGAFSESNSS FPQSASLPPY FSQGPSNRPP IRAEGRNFPL  
      ++       + + ++    + +   +  +   +                 
PLPNKPRPPS PAEEENSLNE EWYVSYITRP EAEAALRKIN QDGTFLVRDS  
    -----| ------|--- --|-||-|-- ---------- ---|-----|  
SKKTTTNPYV LMVLYKDKVY NIQIRYQKES QVYLLGTGLR GKEDFLSVSD  
|--|||--|- ----|----| -----|---| --|---|--- ------|-|-  
IIDYFRKMPL LLIDGKNRGS RYQCTLTHAA GYP 
---|--          ----| -|--|-|--- -|- 


Protein	: Q13094
Enzyme	: Arg-C trypsin_no_P_rule

	GKEDFLSVSDIIDYFR
	------|-|----|--
	FLNLTENDIQK
	----|------
	TTTNPYVLMVLYK
	|||--|-----|-
	SLGEHLPKIQKPPLPPTTER
	|---------------||--
	EDFLSVSDIIDYFR
	----|-|----|--
	SSPLPGK
	||-----
	PPSPAEEENSLNEEWYVSYITR
	--|------|-----|-||-|-
	EPFTLGK
	---|---
	PPLPPTTER
	-----||--
	ENDEDDVHQRPLPQPALLPMSSNTFPSR
	--------------------||-|--|-
	TPQQPPVPPQR
	|----------
	PSIPAGR
	-|-----
	LSQEINK
	-|-----
	LPAPSIDR
	----|---
	KINQDGTFLVR
	------|----
	YQKESQVYLLGTGLR
	|---|--|---|---
	PSPMNPLPSSHMPGAFSESNSSFPQSASLPPYFSQGPSNR
	-|------||------|-|-||---|-|---|-|---|--
	STKPPLDR
	||------
	DSSKKTTTNPYVLMVLYKDKVYNIQIR
	-||--|||--|-----|----|-----
	YQCTLTHAAGYP
	|--|-|----|-
	SEVLGWDPDSLADYFK
	|--------|---|--
	ESQVYLLGTGLR
	-|--|---|---
	SEVLGWDPDSLADYFKKLNYKDCEKAVKKYHIDGAR
	|--------|---|-----|---------|------
	SLAPFDR
	|------
	EPFTLGKKPPFSDKPSIPAGR
	---|-------|---|-----
	YHIDGAR
	|------
	SLGEHLPK
	|-------
	SSPLPGKKPPVPKHGWGPDR
	||------------------
	PLPQPALLPMSSNTFPSR
	----------||-|--|-
	NHKTAKLPAPSIDR
	---|------|---
	VYNIQIR
	-|-----
	PFPNSNSMYIDR
	----|-|-|---
	FLNLTENDIQKFPKLR
	----|-----------
	NHSPLPPPQTNHEEPSR
	--|------|-----|-
	INQDGTFLVR
	-----|----
	VPILSKLSQEINKNEER
	----|--|---------

Protein sequence : 
MALRNVPFRS EVLGWDPDSL ADYFKKLNYK DCEKAVKKYH IDGARFLNLT  
         | --------|- --|-----|- --------|- ---------|  
ENDIQKFPKL RVPILSKLSQ EINKNEERRS IFTRKPQVPR FPEETESHEE  
---------- -----|--|- -------- +   +            + +     
DNGGWSSFEE DDYESPNDDQ DGEDDGDYES PNEEEEAPVE DDADYEPPPS  
     ++      + +             + +                +    +  
NDEEALQNSI LPAKPFPNSN SMYIDRPPSG KTPQQPPVPP QRPMAALPPP  
        +      ----|- |-|---  +   |-------- --          
PAGRNHSPLP PPQTNHEEPS RSRNHKTAKL PAPSIDRSTK PPLDRSLAPF  
    --|--- ---|-----| -+ ---|--- ---|---||- -----|----  
DREPFTLGKK PPFSDKPSIP AGRSLGEHLP KIQKPPLPPT TERHERSSPL  
-----|---- ---|---|-- ---|------ ---------| |--   ||--  
PGKKPPVPKH GWGPDRREND EDDVHQRPLP QPALLPMSSN TFPSRSTKPS  
---------- ------ --- ---------- -------||- |--|-++ -|  
PMNPLPSSHM PGAFSESNSS FPQSASLPPY FSQGPSNRPP IRAEGRNFPL  
------||-- ----|-|-|| ---|-|---| -|---|--               
PLPNKPRPPS PAEEENSLNE EWYVSYITRP EAEAALRKIN QDGTFLVRDS  
       --| ------|--- --|-||-|-         --- ---|-----|  
SKKTTTNPYV LMVLYKDKVY NIQIRYQKES QVYLLGTGLR GKEDFLSVSD  
|--|||--|- ----|----| -----|---| --|---|--- ------|-|-  
IIDYFRKMPL LLIDGKNRGS RYQCTLTHAA GYP 
---|--              +  |--|-|--- -|- 


Protein	: Q13094
Enzyme	: Arg-C V8-DE

	GKEDFLSVSDIIDYFR
	------|-|----|--
	WYVSYITRPE
	-|-||-|---
	YEPPPSND
	|----|--
	SLGEHLPKIQKPPLPPTTER
	|---------------||--
	RSTKPPLD
	-||-----
	YFKKLNYKD
	|-----|--
	RSLAPFD
	-|-----
	KAVKKYHID
	-----|---
	ENDEDDVHQRPLPQPALLPMSSNTFPSR
	--------------------||-|--|-
	HLPKIQKPPLPPTTE
	------------||-
	KPSIPAGRSLGE
	--|-----|---
	GRNFPLPLPNKPRPPSPAE
	---------------|---
	GTFLVRD
	-|-----
	KINQDGTFLVR
	------|----
	ALQNSILPAKPFPNSNSMYID
	----|---------|-|-|--
	YQKESQVYLLGTGLR
	|---|--|---|---
	STKPPLDR
	||------
	DSSKKTTTNPYVLMVLYKDKVYNIQIR
	-||--|||--|-----|----|-----
	YQCTLTHAAGYP
	|--|-|----|-
	GKNRGSRYQCTLTHAAGYP
	-----|-|--|-|----|-
	SQVYLLGTGLRGKE
	|--|---|------
	SEVLGWDPDSLADYFKKLNYKDCEKAVKKYHIDGAR
	|--------|---|-----|---------|------
	SLAPFDR
	|------
	EPFTLGKKPPFSDKPSIPAGR
	---|-------|---|-----
	MALRNVPFRSE
	---------|-
	GARFLNLTE
	-------|-
	IQKFPKLRVPILSKLSQE
	------------|--|--
	EPSRSRNHKTAKLPAPSID
	--|-|----|------|--
	REPFTLGKKPPFSD
	----|-------|-
	SSPLPGKKPPVPKHGWGPDR
	||------------------
	RSSPLPGKKPPVPKHGWGPD
	-||-----------------
	SNSSFPQSASLPPYFSQGPSNRPPIRAE
	|-||---|-|---|-|---|--------
	SSKKTTTNPYVLMVLYKD
	||--|||--|-----|--
	KVYNIQIRYQKE
	--|-----|---
	NHKTAKLPAPSIDR
	---|------|---
	NGGWSSFE
	----||--
	RRSIFTRKPQVPRFPE
	--|--|----------
	YFRKMPLLLID
	|----------
	FLNLTENDIQKFPKLR
	----|-----------
	NHSPLPPPQTNHEEPSR
	--|------|-----|-
	VPILSKLSQEINKNEER
	----|--|---------

Protein sequence : 
MALRNVPFRS EVLGWDPDSL ADYFKKLNYK DCEKAVKKYH IDGARFLNLT  
---------| --------|- --|-----|- --------|- ---------|  
ENDIQKFPKL RVPILSKLSQ EINKNEERRS IFTRKPQVPR FPEETESHEE  
---------- -----|--|- ---------| --|------- --- + +     
DNGGWSSFEE DDYESPNDDQ DGEDDGDYES PNEEEEAPVE DDADYEPPPS  
 ----||--    + +             + +                |----|  
NDEEALQNSI LPAKPFPNSN SMYIDRPPSG KTPQQPPVPP QRPMAALPPP  
--  ----|- --------|- |-|--   +   +                     
PAGRNHSPLP PPQTNHEEPS RSRNHKTAKL PAPSIDRSTK PPLDRSLAPF  
    --|--- ---|-----| -|----|--- ---|---||- -----|----  
DREPFTLGKK PPFSDKPSIP AGRSLGEHLP KIQKPPLPPT TERHERSSPL  
-----|---- ---|---|-- ---|------ ---------| |--  -||--  
PGKKPPVPKH GWGPDRREND EDDVHQRPLP QPALLPMSSN TFPSRSTKPS  
---------- ------ --- ---------- -------||- |--|-++  +  
PMNPLPSSHM PGAFSESNSS FPQSASLPPY FSQGPSNRPP IRAEGRNFPL  
      ++       + |-|| ---|-|---| -|---|---- ----------  
PLPNKPRPPS PAEEENSLNE EWYVSYITRP EAEAALRKIN QDGTFLVRDS  
---------| ---   +     -|-||-|-- -      --- ---|-----|  
SKKTTTNPYV LMVLYKDKVY NIQIRYQKES QVYLLGTGLR GKEDFLSVSD  
|--|||--|- ----|----| -----|---| --|---|--- ------|-|-  
IIDYFRKMPL LLIDGKNRGS RYQCTLTHAA GYP 
---|------ ---------| -|--|-|--- -|- 


Protein	: Q13094
Enzyme	: Arg-C V8-E

	GKEDFLSVSDIIDYFR
	------|-|----|--
	WYVSYITRPE
	-|-||-|---
	DFLSVSDIIDYFRKMPLLLIDGKNRGSRYQCTLTHAAGYP
	---|-|----|---------------|-|--|-|----|-
	SLGEHLPKIQKPPLPPTTER
	|---------------||--
	ENDEDDVHQRPLPQPALLPMSSNTFPSR
	--------------------||-|--|-
	HLPKIQKPPLPPTTE
	------------||-
	GRNFPLPLPNKPRPPSPAE
	---------------|---
	NDIQKFPKLRVPILSKLSQE
	--------------|--|--
	KINQDGTFLVR
	------|----
	YQKESQVYLLGTGLR
	|---|--|---|---
	STKPPLDR
	||------
	DNGGWSSFE
	-----||--
	DSSKKTTTNPYVLMVLYKDKVYNIQIR
	-||--|||--|-----|----|-----
	VLGWDPDSLADYFKKLNYKDCE
	-------|---|-----|----
	RSSPLPGKKPPVPKHGWGPDRRE
	-||--------------------
	YQCTLTHAAGYP
	|--|-|----|-
	SPNDDQDGE
	|--------
	SEVLGWDPDSLADYFKKLNYKDCEKAVKKYHIDGAR
	|--------|---|-----|---------|------
	SLAPFDR
	|------
	EPFTLGKKPPFSDKPSIPAGR
	---|-------|---|-----
	MALRNVPFRSE
	---------|-
	SQVYLLGTGLRGKE
	|--|---|------
	SNSSFPQSASLPPYFSQGPSNRPPIRAE
	|-||---|-|---|-|---|--------
	KAVKKYHIDGARFLNLTE
	-----|----------|-
	SSPLPGKKPPVPKHGWGPDR
	||------------------
	NHKTAKLPAPSIDR
	---|------|---
	RRSIFTRKPQVPRFPE
	--|--|----------
	DDADYEPPPSNDE
	----|----|---
	FLNLTENDIQKFPKLR
	----|-----------
	NHSPLPPPQTNHEEPSR
	--|------|-----|-
	VPILSKLSQEINKNEER
	----|--|---------

Protein sequence : 
MALRNVPFRS EVLGWDPDSL ADYFKKLNYK DCEKAVKKYH IDGARFLNLT  
---------| --------|- --|-----|- --------|- ---------|  
ENDIQKFPKL RVPILSKLSQ EINKNEERRS IFTRKPQVPR FPEETESHEE  
---------- -----|--|- ---------| --|------- --- + +     
DNGGWSSFEE DDYESPNDDQ DGEDDGDYES PNEEEEAPVE DDADYEPPPS  
-----||--    + |----- ---    + +            ----|----|  
NDEEALQNSI LPAKPFPNSN SMYIDRPPSG KTPQQPPVPP QRPMAALPPP  
---     +          +  + +     +   +                     
PAGRNHSPLP PPQTNHEEPS RSRNHKTAKL PAPSIDRSTK PPLDRSLAPF  
    --|--- ---|-----| -+ ---|--- ---|---||- -----|----  
DREPFTLGKK PPFSDKPSIP AGRSLGEHLP KIQKPPLPPT TERHERSSPL  
-----|---- ---|---|-- ---|------ ---------| |--  -||--  
PGKKPPVPKH GWGPDRREND EDDVHQRPLP QPALLPMSSN TFPSRSTKPS  
---------- ---------- ---------- -------||- |--|-++  +  
PMNPLPSSHM PGAFSESNSS FPQSASLPPY FSQGPSNRPP IRAEGRNFPL  
      ++       + |-|| ---|-|---| -|---|---- ----------  
PLPNKPRPPS PAEEENSLNE EWYVSYITRP EAEAALRKIN QDGTFLVRDS  
---------| ---   +     -|-||-|-- -      --- ---|-----|  
SKKTTTNPYV LMVLYKDKVY NIQIRYQKES QVYLLGTGLR GKEDFLSVSD  
|--|||--|- ----|----| -----|---| --|---|--- ------|-|-  
IIDYFRKMPL LLIDGKNRGS RYQCTLTHAA GYP 
---|------ ---------| -|--|-|--- -|- 


Protein	: Q13094
Enzyme	: Asp-N chymotrypsin

	SQGPSNRPPIRAEGRNFPLPLPNKPRPPSPAEEENSL
	|---|-----------------------|------|-
	SQEINKNEERRSIF
	|----------|--
	RKINQDGTF
	-------|-
	DCEKAVKKYHI
	--------|--
	ESPNEEEEAPVEDDADY
	-|--------------|
	ESPNDDQDGEDDGDY
	-|------------|
	TENDIQKFPKL
	|----------
	SDKPSIPAGRSL
	|---|-----|-
	KDCEKAVKKY
	---------|
	DYESPNEEEEAPVE
	-|-|----------
	EPPPSNDEEAL
	----|------
	SESNSSFPQSASLPPY
	|-|-||---|-|---|
	QNSILPAKPFPNSNSMY
	--|---------|-|-|
	DREPFTLGKKPPFS
	-----|-------|
	DYFRKMPLLLI
	-|---------
	DEEALQNSILPAKPFPNSNSMYI
	-------|---------|-|-|-
	DGKNRGSRYQCTLTHAAGYP
	------|-|--|-|----|-
	DYFKKLNYK
	-|-----|-
	SVSDIIDY
	|-|----|
	TRKPQVPRFPEETESHEEDNGGW
	|-----------|-|--------
	IDGKNRGSRY
	-------|-|
	DNGGWSSFEE
	-----||---
	DGARFLNLTEN
	--------|--
	DRSTKPPL
	--||----
	DGTFLVR
	--|----
	DSSKKTTTNPYVLMVLYK
	-||--|||--|-----|-
	GEHLPKIQKPPLPPTTERHERSSPLPGKKPPVPKHGW
	--------------||-----||--------------
	ITRPEAEAAL
	-|--------
	MALRNVPFRSEVLGW
	---------|-----
	DYEPPPSN
	-|----|-
	VRDSSKKTTTNPY
	---||--|||--|
	THAAGYP
	|----|-
	DKVYNIQIRYQKESQVYLLGTGLRGKE
	---|-----|---|--|---|------
	LPMSSNTFPSRSTKPSPMNPLPSSHMPGAF
	---||-|--|-||--|------||------
	QKESQVY
	---|--|
	DRSLAPF
	--|----

Protein sequence : 
MALRNVPFRS EVLGWDPDSL ADYFKKLNYK DCEKAVKKYH IDGARFLNLT  
---------| -----   +   -|-----|- --------|- ---------|  
ENDIQKFPKL RVPILSKLSQ EINKNEERRS IFTRKPQVPR FPEETESHEE  
----------      +  |- ---------| --|------- ----|-|---  
DNGGWSSFEE DDYESPNDDQ DGEDDGDYES PNEEEEAPVE DDADYEPPPS  
-----||---   +-|----- -------|-| ---------- ----|----|  
NDEEALQNSI LPAKPFPNSN SMYIDRPPSG KTPQQPPVPP QRPMAALPPP  
--------|- --------|- |-|-    +   +                     
PAGRNHSPLP PPQTNHEEPS RSRNHKTAKL PAPSIDRSTK PPLDRSLAPF  
      +       +     +  +    +       + --||- -----|----  
DREPFTLGKK PPFSDKPSIP AGRSLGEHLP KIQKPPLPPT TERHERSSPL  
-----|---- ---|---|-- ---|------ ---------| |-----||--  
PGKKPPVPKH GWGPDRREND EDDVHQRPLP QPALLPMSSN TFPSRSTKPS  
---------- --                        ---||- |--|-||--|  
PMNPLPSSHM PGAFSESNSS FPQSASLPPY FSQGPSNRPP IRAEGRNFPL  
------||-- ----|-|-|| ---|-|---|  |---|---- ----------  
PLPNKPRPPS PAEEENSLNE EWYVSYITRP EAEAALRKIN QDGTFLVRDS  
---------| ------|-     + ++-|-- ---------- ---|-----|  
SKKTTTNPYV LMVLYKDKVY NIQIRYQKES QVYLLGTGLR GKEDFLSVSD  
|--|||--|- ----|----| -----|---| --|---|--- ---   |-|-  
IIDYFRKMPL LLIDGKNRGS RYQCTLTHAA GYP 
---|------ ---------| -|--|-|--- -|- 


Protein	: Q13094
Enzyme	: Asp-N CNBr

	DCEKAVKKYHI
	--------|--
	DYESPNEEEEAPVE
	-|-|----------
	NPLPSSHM
	----||--
	PLLLIDGKNRGSRYQCTLTHAAGYP
	-----------|-|--|-|----|-
	YIDRPPSGKTPQQPPVPPQRPM
	|-----|--|------------
	SSNTFPSRSTKPSPM
	||-|--|-||--|--
	DREPFTLGKKPPFS
	-----|-------|
	DYFRKMPLLLI
	-|---------
	DEEALQNSILPAKPFPNSNSMYI
	-------|---------|-|-|-
	DGKNRGSRYQCTLTHAAGYP
	------|-|--|-|----|-
	DYFKKLNYK
	-|-----|-
	DNGGWSSFEE
	-----||---
	DGARFLNLTEN
	--------|--
	DRSTKPPL
	--||----
	DGTFLVR
	--|----
	DSSKKTTTNPYVLMVLYK
	-||--|||--|-----|-
	MALRNVPFRSEVLGW
	---------|-----
	DYEPPPSN
	-|----|-
	DKVYNIQIRYQKESQVYLLGTGLRGKE
	---|-----|---|--|---|------
	DRSLAPF
	--|----

Protein sequence : 
MALRNVPFRS EVLGWDPDSL ADYFKKLNYK DCEKAVKKYH IDGARFLNLT  
---------| -----   +   -|-----|- --------|- ---------|  
ENDIQKFPKL RVPILSKLSQ EINKNEERRS IFTRKPQVPR FPEETESHEE  
--              +  +           +   +            + +     
DNGGWSSFEE DDYESPNDDQ DGEDDGDYES PNEEEEAPVE DDADYEPPPS  
-----||---   + +            -|-| ----------    -|----|  
NDEEALQNSI LPAKPFPNSN SMYIDRPPSG KTPQQPPVPP QRPMAALPPP  
--------|- --------|- |-|-----|- -|-------- ----        
PAGRNHSPLP PPQTNHEEPS RSRNHKTAKL PAPSIDRSTK PPLDRSLAPF  
      +       +     +  +    +       + --||- -----|----  
DREPFTLGKK PPFSDKPSIP AGRSLGEHLP KIQKPPLPPT TERHERSSPL  
-----|---- ---|   +      +                + +     ++    
PGKKPPVPKH GWGPDRREND EDDVHQRPLP QPALLPMSSN TFPSRSTKPS  
                                        ||- |--|-||--|  
PMNPLPSSHM PGAFSESNSS FPQSASLPPY FSQGPSNRPP IRAEGRNFPL  
------||--     + + ++    + +   +  +   +                 
PLPNKPRPPS PAEEENSLNE EWYVSYITRP EAEAALRKIN QDGTFLVRDS  
         +       +      + ++ +               --|-----|  
SKKTTTNPYV LMVLYKDKVY NIQIRYQKES QVYLLGTGLR GKEDFLSVSD  
|--|||--|- ----|----| -----|---| --|---|--- ---   + +   
IIDYFRKMPL LLIDGKNRGS RYQCTLTHAA GYP 
  -|------ ---------| -|--|-|--- -|- 


Protein	: Q13094
Enzyme	: Asp-N Lys-C

	LRVPILSK
	------|-
	IQKPPLPPTTERHERSSPLPGK
	--------||-----||-----
	TTTNPYVLMVLYK
	|||--|-----|-
	LPAPSIDRSTKPPLDRSLAPFDREPFTLGK
	----|---||------|---------|---
	DCEKAVKKYHI
	--------|--
	YHIDGARFLNLTENDIQK
	|----------|------
	INQDGTFLVRDSSK
	-----|-----||-
	ESQVYLLGTGLRGK
	-|--|---|-----
	DYESPNEEEEAPVE
	-|-|----------
	LSQEINK
	-|-----
	DREPFTLGKKPPFS
	-----|-------|
	DYFRKMPLLLI
	-|---------
	NRGSRYQCTLTHAAGYP
	---|-|--|-|----|-
	DEEALQNSILPAKPFPNSNSMYI
	-------|---------|-|-|-
	DGKNRGSRYQCTLTHAAGYP
	------|-|--|-|----|-
	MALRNVPFRSEVLGWDPDSLADYFK
	---------|--------|---|--
	DYFKKLNYK
	-|-----|-
	KPPFSDKPSIPAGRSLGEHLPK
	----|---|-----|-------
	VYNIQIRYQK
	-|-----|--
	DNGGWSSFEE
	-----||---
	DGARFLNLTEN
	--------|--
	DRSTKPPL
	--||----
	DGTFLVR
	--|----
	DSSKKTTTNPYVLMVLYK
	-||--|||--|-----|-
	EDFLSVSDIIDYFRK
	----|-|----|---
	MALRNVPFRSEVLGW
	---------|-----
	DYEPPPSN
	-|----|-
	DKVYNIQIRYQKESQVYLLGTGLRGKE
	---|-----|---|--|---|------
	DRSLAPF
	--|----

Protein sequence : 
MALRNVPFRS EVLGWDPDSL ADYFKKLNYK DCEKAVKKYH IDGARFLNLT  
---------| --------|- --|-----|- --------|- ---------|  
ENDIQKFPKL RVPILSKLSQ EINKNEERRS IFTRKPQVPR FPEETESHEE  
------   - -----|--|- ----     +   +            + +     
DNGGWSSFEE DDYESPNDDQ DGEDDGDYES PNEEEEAPVE DDADYEPPPS  
-----||---   + +            -|-| ----------    -|----|  
NDEEALQNSI LPAKPFPNSN SMYIDRPPSG KTPQQPPVPP QRPMAALPPP  
--------|- --------|- |-|-    +   +                     
PAGRNHSPLP PPQTNHEEPS RSRNHKTAKL PAPSIDRSTK PPLDRSLAPF  
      +       +     +  +    +  - ---|---||- -----|----  
DREPFTLGKK PPFSDKPSIP AGRSLGEHLP KIQKPPLPPT TERHERSSPL  
-----|---- ---|---|-- ---|------ ---------| |-----||--  
PGKKPPVPKH GWGPDRREND EDDVHQRPLP QPALLPMSSN TFPSRSTKPS  
---                                     ++  +  + ++  +  
PMNPLPSSHM PGAFSESNSS FPQSASLPPY FSQGPSNRPP IRAEGRNFPL  
      ++       + + ++    + +   +  +   +                 
PLPNKPRPPS PAEEENSLNE EWYVSYITRP EAEAALRKIN QDGTFLVRDS  
         +       +      + ++ +           -- ---|-----|  
SKKTTTNPYV LMVLYKDKVY NIQIRYQKES QVYLLGTGLR GKEDFLSVSD  
|--|||--|- ----|----| -----|---| --|---|--- ------|-|-  
IIDYFRKMPL LLIDGKNRGS RYQCTLTHAA GYP 
---|------ ---------| -|--|-|--- -|- 


Protein	: Q13094
Enzyme	: Asp-N Lys-N

	KLPAPSIDRST
	-----|---||
	KLRVPILS
	-------|
	DCEKAVKKYHI
	--------|--
	KHGWGPDRRENDEDDVHQRPLPQPALLPMSSNTFPSRST
	-----------------------------||-|--|-||
	KLSQEIN
	--|----
	DYESPNEEEEAPVE
	-|-|----------
	KVYNIQIRYQ
	--|-----|-
	DREPFTLGKKPPFS
	-----|-------|
	DYFRKMPLLLI
	-|---------
	DEEALQNSILPAKPFPNSNSMYI
	-------|---------|-|-|-
	DGKNRGSRYQCTLTHAAGYP
	------|-|--|-|----|-
	KPFPNSNSMYIDRPPSG
	-----|-|-|-----|-
	KPSIPAGRSLGEHLP
	--|-----|------
	DYFKKLNYK
	-|-----|-
	DNGGWSSFEE
	-----||---
	KPPLPPTTERHERSSPLPG
	------||-----||----
	DGARFLNLTEN
	--------|--
	DRSTKPPL
	--||----
	DGTFLVR
	--|----
	DSSKKTTTNPYVLMVLYK
	-||--|||--|-----|-
	KPPLDRSLAPFDREPFTLG
	------|---------|--
	KNRGSRYQCTLTHAAGYP
	----|-|--|-|----|-
	KPRPPSPAEEENSLNEEWYVSYITRPEAEAALR
	-----|------|-----|-||-|---------
	MALRNVPFRSEVLGW
	---------|-----
	DYEPPPSN
	-|----|-
	MALRNVPFRSEVLGWDPDSLADYF
	---------|--------|---|-
	KYHIDGARFLNLTENDIQ
	-|----------|-----
	KNEERRSIFTR
	------|--|-
	KINQDGTFLVRDSS
	------|-----||
	KTTTNPYVLMVLY
	-|||--|-----|
	DKVYNIQIRYQKESQVYLLGTGLRGKE
	---|-----|---|--|---|------
	KESQVYLLGTGLRG
	--|--|---|----
	KEDFLSVSDIIDYFR
	-----|-|----|--
	DRSLAPF
	--|----

Protein sequence : 
MALRNVPFRS EVLGWDPDSL ADYFKKLNYK DCEKAVKKYH IDGARFLNLT  
---------| --------|- --|-----|- --------|- ---------|  
ENDIQKFPKL RVPILSKLSQ EINKNEERRS IFTRKPQVPR FPEETESHEE  
-----   -- -----|--|- ---------| --|-           + +     
DNGGWSSFEE DDYESPNDDQ DGEDDGDYES PNEEEEAPVE DDADYEPPPS  
-----||---   + +            -|-| ----------    -|----|  
NDEEALQNSI LPAKPFPNSN SMYIDRPPSG KTPQQPPVPP QRPMAALPPP  
--------|- --------|- |-|-----|-  +                     
PAGRNHSPLP PPQTNHEEPS RSRNHKTAKL PAPSIDRSTK PPLDRSLAPF  
      +       +     +  +    + -- ---|---||- -----|----  
DREPFTLGKK PPFSDKPSIP AGRSLGEHLP KIQKPPLPPT TERHERSSPL  
-----|---- ---| --|-- ---|------    ------| |-----||--  
PGKKPPVPKH GWGPDRREND EDDVHQRPLP QPALLPMSSN TFPSRSTKPS  
--      -- ---------- ---------- -------||- |--|-||  +  
PMNPLPSSHM PGAFSESNSS FPQSASLPPY FSQGPSNRPP IRAEGRNFPL  
      ++       + + ++    + +   +  +   +                 
PLPNKPRPPS PAEEENSLNE EWYVSYITRP EAEAALRKIN QDGTFLVRDS  
    -----| ------|--- --|-||-|-- ---------- ---|-----|  
SKKTTTNPYV LMVLYKDKVY NIQIRYQKES QVYLLGTGLR GKEDFLSVSD  
|--|||--|- ----|----| -----|---| --|---|--- ------|-|-  
IIDYFRKMPL LLIDGKNRGS RYQCTLTHAA GYP 
---|------ ---------| -|--|-|--- -|- 


Protein	: Q13094
Enzyme	: Asp-N trypsin_no_P_rule

	FLNLTENDIQK
	----|------
	EDFLSVSDIIDYFR
	----|-|----|--
	TTTNPYVLMVLYK
	|||--|-----|-
	DCEKAVKKYHI
	--------|--
	SSPLPGK
	||-----
	PPSPAEEENSLNEEWYVSYITR
	--|------|-----|-||-|-
	EPFTLGK
	---|---
	PPLPPTTER
	-----||--
	TPQQPPVPPQR
	|----------
	PSIPAGR
	-|-----
	DYESPNEEEEAPVE
	-|-|----------
	LSQEINK
	-|-----
	LPAPSIDR
	----|---
	PSPMNPLPSSHMPGAFSESNSSFPQSASLPPYFSQGPSNR
	-|------||------|-|-||---|-|---|-|---|--
	DREPFTLGKKPPFS
	-----|-------|
	DYFRKMPLLLI
	-|---------
	DEEALQNSILPAKPFPNSNSMYI
	-------|---------|-|-|-
	DGKNRGSRYQCTLTHAAGYP
	------|-|--|-|----|-
	SEVLGWDPDSLADYFK
	|--------|---|--
	YQCTLTHAAGYP
	|--|-|----|-
	ESQVYLLGTGLR
	-|--|---|---
	DYFKKLNYK
	-|-----|-
	SLAPFDR
	|------
	DNGGWSSFEE
	-----||---
	YHIDGAR
	|------
	DGARFLNLTEN
	--------|--
	DRSTKPPL
	--||----
	DGTFLVR
	--|----
	DSSKKTTTNPYVLMVLYK
	-||--|||--|-----|-
	SLGEHLPK
	|-------
	PLPQPALLPMSSNTFPSR
	----------||-|--|-
	MALRNVPFRSEVLGW
	---------|-----
	DYEPPPSN
	-|----|-
	VYNIQIR
	-|-----
	PFPNSNSMYIDR
	----|-|-|---
	DKVYNIQIRYQKESQVYLLGTGLRGKE
	---|-----|---|--|---|------
	NHSPLPPPQTNHEEPSR
	--|------|-----|-
	INQDGTFLVR
	-----|----
	DRSLAPF
	--|----

Protein sequence : 
MALRNVPFRS EVLGWDPDSL ADYFKKLNYK DCEKAVKKYH IDGARFLNLT  
---------| --------|- --|-----|- --------|- ---------|  
ENDIQKFPKL RVPILSKLSQ EINKNEERRS IFTRKPQVPR FPEETESHEE  
------          + -|- ----     +   +            + +     
DNGGWSSFEE DDYESPNDDQ DGEDDGDYES PNEEEEAPVE DDADYEPPPS  
-----||---   + +            -|-| ----------    -|----|  
NDEEALQNSI LPAKPFPNSN SMYIDRPPSG KTPQQPPVPP QRPMAALPPP  
--------|- --------|- |-|---  +   |-------- --          
PAGRNHSPLP PPQTNHEEPS RSRNHKTAKL PAPSIDRSTK PPLDRSLAPF  
    --|--- ---|-----| -+    +  - ---|---||- -----|----  
DREPFTLGKK PPFSDKPSIP AGRSLGEHLP KIQKPPLPPT TERHERSSPL  
-----|---- ---|  -|-- ---|------ -   -----| |--   ||--  
PGKKPPVPKH GWGPDRREND EDDVHQRPLP QPALLPMSSN TFPSRSTKPS  
---                          --- -------||- |--|-++ -|  
PMNPLPSSHM PGAFSESNSS FPQSASLPPY FSQGPSNRPP IRAEGRNFPL  
------||-- ----|-|-|| ---|-|---| -|---|--               
PLPNKPRPPS PAEEENSLNE EWYVSYITRP EAEAALRKIN QDGTFLVRDS  
       --| ------|--- --|-||-|-          -- ---|-----|  
SKKTTTNPYV LMVLYKDKVY NIQIRYQKES QVYLLGTGLR GKEDFLSVSD  
|--|||--|- ----|----| -----|---| --|---|--- ------|-|-  
IIDYFRKMPL LLIDGKNRGS RYQCTLTHAA GYP 
---|------ ---------| -|--|-|--- -|- 


Protein	: Q13094
Enzyme	: Asp-N V8-DE

	DYFKKLNYK
	-|-----|-
	MALRNVPFRSE
	---------|-
	SNSSFPQSASLPPYFSQGPSNRPPIRAE
	|-||---|-|---|-|---|--------
	DYEPPPSN
	-|----|-
	NGGWSSFE
	----||--
	DRSLAPF
	--|----
	DCEKAVKKYHI
	--------|--
	DYESPNEEEEAPVE
	-|-|----------
	GKNRGSRYQCTLTHAAGYP
	-----|-|--|-|----|-
	GARFLNLTE
	-------|-
	EPSRSRNHKTAKLPAPSID
	--|-|----|------|--
	DGTFLVR
	--|----
	YFRKMPLLLID
	|----------
	KAVKKYHID
	-----|---
	GRNFPLPLPNKPRPPSPAE
	---------------|---
	KPSIPAGRSLGE
	--|-----|---
	ALQNSILPAKPFPNSNSMYID
	----|---------|-|-|--
	DREPFTLGKKPPFS
	-----|-------|
	DYFRKMPLLLI
	-|---------
	KVYNIQIRYQKE
	--|-----|---
	DNGGWSSFEE
	-----||---
	SSKKTTTNPYVLMVLYKD
	||--|||--|-----|--
	DGARFLNLTEN
	--------|--
	DRSTKPPL
	--||----
	DSSKKTTTNPYVLMVLYK
	-||--|||--|-----|-
	RSSPLPGKKPPVPKHGWGPD
	-||-----------------
	DKVYNIQIRYQKESQVYLLGTGLRGKE
	---|-----|---|--|---|------
	WYVSYITRPE
	-|-||-|---
	YEPPPSND
	|----|--
	RSTKPPLD
	-||-----
	YFKKLNYKD
	|-----|--
	RSLAPFD
	-|-----
	HLPKIQKPPLPPTTE
	------------||-
	GTFLVRD
	-|-----
	DEEALQNSILPAKPFPNSNSMYI
	-------|---------|-|-|-
	DGKNRGSRYQCTLTHAAGYP
	------|-|--|-|----|-
	SQVYLLGTGLRGKE
	|--|---|------
	REPFTLGKKPPFSD
	----|-------|-
	IQKFPKLRVPILSKLSQE
	------------|--|--
	MALRNVPFRSEVLGW
	---------|-----
	RRSIFTRKPQVPRFPE
	--|--|----------

Protein sequence : 
MALRNVPFRS EVLGWDPDSL ADYFKKLNYK DCEKAVKKYH IDGARFLNLT  
---------| -----   +   -|-----|- --------|- ---------|  
ENDIQKFPKL RVPILSKLSQ EINKNEERRS IFTRKPQVPR FPEETESHEE  
-- ------- -----|--|- -      --| --|------- --- + +     
DNGGWSSFEE DDYESPNDDQ DGEDDGDYES PNEEEEAPVE DDADYEPPPS  
-----||---   + +            -|-| ----------    -|----|  
NDEEALQNSI LPAKPFPNSN SMYIDRPPSG KTPQQPPVPP QRPMAALPPP  
--------|- --------|- |-|--   +   +                     
PAGRNHSPLP PPQTNHEEPS RSRNHKTAKL PAPSIDRSTK PPLDRSLAPF  
      +       +   --| -|----|--- ---|---||- -----|----  
DREPFTLGKK PPFSDKPSIP AGRSLGEHLP KIQKPPLPPT TERHERSSPL  
-----|---- ---|---|-- ---|------ ---------| |-   -||--  
PGKKPPVPKH GWGPDRREND EDDVHQRPLP QPALLPMSSN TFPSRSTKPS  
---------- -----                        ++  +  + ++  +  
PMNPLPSSHM PGAFSESNSS FPQSASLPPY FSQGPSNRPP IRAEGRNFPL  
      ++       + |-|| ---|-|---| -|---|---- ----------  
PLPNKPRPPS PAEEENSLNE EWYVSYITRP EAEAALRKIN QDGTFLVRDS  
---------| ---   +     -|-||-|-- -           --|-----|  
SKKTTTNPYV LMVLYKDKVY NIQIRYQKES QVYLLGTGLR GKEDFLSVSD  
|--|||--|- ----|----| -----|---| --|---|--- ---   + +   
IIDYFRKMPL LLIDGKNRGS RYQCTLTHAA GYP 
  -|------ ---------| -|--|-|--- -|- 


Protein	: Q13094
Enzyme	: Asp-N V8-E

	WYVSYITRPE
	-|-||-|---
	DFLSVSDIIDYFRKMPLLLIDGKNRGSRYQCTLTHAAGYP
	---|-|----|---------------|-|--|-|----|-
	DCEKAVKKYHI
	--------|--
	HLPKIQKPPLPPTTE
	------------||-
	GRNFPLPLPNKPRPPSPAE
	---------------|---
	DYESPNEEEEAPVE
	-|-|----------
	NDIQKFPKLRVPILSKLSQE
	--------------|--|--
	DREPFTLGKKPPFS
	-----|-------|
	DNGGWSSFE
	-----||--
	DYFRKMPLLLI
	-|---------
	DEEALQNSILPAKPFPNSNSMYI
	-------|---------|-|-|-
	DGKNRGSRYQCTLTHAAGYP
	------|-|--|-|----|-
	VLGWDPDSLADYFKKLNYKDCE
	-------|---|-----|----
	RSSPLPGKKPPVPKHGWGPDRRE
	-||--------------------
	SPNDDQDGE
	|--------
	DYFKKLNYK
	-|-----|-
	MALRNVPFRSE
	---------|-
	SQVYLLGTGLRGKE
	|--|---|------
	DNGGWSSFEE
	-----||---
	SNSSFPQSASLPPYFSQGPSNRPPIRAE
	|-||---|-|---|-|---|--------
	DGARFLNLTEN
	--------|--
	DRSTKPPL
	--||----
	DGTFLVR
	--|----
	DSSKKTTTNPYVLMVLYK
	-||--|||--|-----|-
	KAVKKYHIDGARFLNLTE
	-----|----------|-
	MALRNVPFRSEVLGW
	---------|-----
	DYEPPPSN
	-|----|-
	RRSIFTRKPQVPRFPE
	--|--|----------
	DDADYEPPPSNDE
	----|----|---
	DKVYNIQIRYQKESQVYLLGTGLRGKE
	---|-----|---|--|---|------
	DRSLAPF
	--|----

Protein sequence : 
MALRNVPFRS EVLGWDPDSL ADYFKKLNYK DCEKAVKKYH IDGARFLNLT  
---------| --------|- --|-----|- --------|- ---------|  
ENDIQKFPKL RVPILSKLSQ EINKNEERRS IFTRKPQVPR FPEETESHEE  
---------- -----|--|- -      --| --|------- --- + +     
DNGGWSSFEE DDYESPNDDQ DGEDDGDYES PNEEEEAPVE DDADYEPPPS  
-----||---   + |----- ---   -|-| ---------- ----|----|  
NDEEALQNSI LPAKPFPNSN SMYIDRPPSG KTPQQPPVPP QRPMAALPPP  
--------|- --------|- |-|-    +   +                     
PAGRNHSPLP PPQTNHEEPS RSRNHKTAKL PAPSIDRSTK PPLDRSLAPF  
      +       +     +  +    +       + --||- -----|----  
DREPFTLGKK PPFSDKPSIP AGRSLGEHLP KIQKPPLPPT TERHERSSPL  
-----|---- ---|   +      +   --- ---------| |-   -||--  
PGKKPPVPKH GWGPDRREND EDDVHQRPLP QPALLPMSSN TFPSRSTKPS  
---------- --------                     ++  +  + ++  +  
PMNPLPSSHM PGAFSESNSS FPQSASLPPY FSQGPSNRPP IRAEGRNFPL  
      ++       + |-|| ---|-|---| -|---|---- ----------  
PLPNKPRPPS PAEEENSLNE EWYVSYITRP EAEAALRKIN QDGTFLVRDS  
---------| ---   +     -|-||-|-- -           --|-----|  
SKKTTTNPYV LMVLYKDKVY NIQIRYQKES QVYLLGTGLR GKEDFLSVSD  
|--|||--|- ----|----| -----|---| --|---|--- ------|-|-  
IIDYFRKMPL LLIDGKNRGS RYQCTLTHAA GYP 
---|------ ---------| -|--|-|--- -|- 


Protein	: Q13094
Enzyme	: chymotrypsin CNBr

	SQEINKNEERRSIF
	|----------|--
	RKINQDGTF
	-------|-
	ESPNEEEEAPVEDDADY
	-|--------------|
	ESPNDDQDGEDDGDY
	-|------------|
	TENDIQKFPKL
	|----------
	SDKPSIPAGRSL
	|---|-----|-
	KDCEKAVKKY
	---------|
	SESNSSFPQSASLPPY
	|-|-||---|-|---|
	EPPPSNDEEAL
	----|------
	NPLPSSHM
	----||--
	QNSILPAKPFPNSNSMY
	--|---------|-|-|
	YIDRPPSGKTPQQPPVPPQRPM
	|-----|--|------------
	SSNTFPSRSTKPSPM
	||-|--|-||--|--
	PLLLIDGKNRGSRYQCTLTHAAGYP
	-----------|-|--|-|----|-
	SVSDIIDY
	|-|----|
	IDGKNRGSRY
	-------|-|
	TRKPQVPRFPEETESHEEDNGGW
	|-----------|-|--------
	GEHLPKIQKPPLPPTTERHERSSPLPGKKPPVPKHGW
	--------------||-----||--------------
	ITRPEAEAAL
	-|--------
	VRDSSKKTTTNPY
	---||--|||--|
	THAAGYP
	|----|-
	LPMSSNTFPSRSTKPSPMNPLPSSHMPGAF
	---||-|--|-||--|------||------
	QKESQVY
	---|--|
	SQGPSNRPPIRAEGRNFPLPLPNKPRPPSPAEEENSL
	|---|-----------------------|------|-

Protein sequence : 
MALRNVPFRS EVLGWDPDSL ADYFKKLNYK DCEKAVKKYH IDGARFLNLT  
         +         +    +     +- --------|           |  
ENDIQKFPKL RVPILSKLSQ EINKNEERRS IFTRKPQVPR FPEETESHEE  
----------      +  |- ---------| --|------- ----|-|---  
DNGGWSSFEE DDYESPNDDQ DGEDDGDYES PNEEEEAPVE DDADYEPPPS  
-----++      +-|----- -------|-| ---------- ----|----|  
NDEEALQNSI LPAKPFPNSN SMYIDRPPSG KTPQQPPVPP QRPMAALPPP  
--------|- --------|- |-|-----|- -|-------- ----        
PAGRNHSPLP PPQTNHEEPS RSRNHKTAKL PAPSIDRSTK PPLDRSLAPF  
      +       +     +  +    +       +   ++       +      
DREPFTLGKK PPFSDKPSIP AGRSLGEHLP KIQKPPLPPT TERHERSSPL  
     +        |---|-- ---|------ ---------| |-----||--  
PGKKPPVPKH GWGPDRREND EDDVHQRPLP QPALLPMSSN TFPSRSTKPS  
---------- --                        ---||- |--|-||--|  
PMNPLPSSHM PGAFSESNSS FPQSASLPPY FSQGPSNRPP IRAEGRNFPL  
------||-- ----|-|-|| ---|-|---|  |---|---- ----------  
PLPNKPRPPS PAEEENSLNE EWYVSYITRP EAEAALRKIN QDGTFLVRDS  
---------| ------|-     + ++-|-- ---------- ---|- ---|  
SKKTTTNPYV LMVLYKDKVY NIQIRYQKES QVYLLGTGLR GKEDFLSVSD  
|--|||--|      +    +      +---| --|   +          |-|-  
IIDYFRKMPL LLIDGKNRGS RYQCTLTHAA GYP 
---|    -- ---------| -|--|-|--- -|- 


Protein	: Q13094
Enzyme	: chymotrypsin Lys-C

	LRVPILSK
	------|-
	SQEINKNEERRSIF
	|----------|--
	RKINQDGTF
	-------|-
	IQKPPLPPTTERHERSSPLPGK
	--------||-----||-----
	LPAPSIDRSTKPPLDRSLAPFDREPFTLGK
	----|---||------|---------|---
	TTTNPYVLMVLYK
	|||--|-----|-
	ESPNEEEEAPVEDDADY
	-|--------------|
	ESPNDDQDGEDDGDY
	-|------------|
	YHIDGARFLNLTENDIQK
	|----------|------
	TENDIQKFPKL
	|----------
	SDKPSIPAGRSL
	|---|-----|-
	KDCEKAVKKY
	---------|
	INQDGTFLVRDSSK
	-----|-----||-
	ESQVYLLGTGLRGK
	-|--|---|-----
	SESNSSFPQSASLPPY
	|-|-||---|-|---|
	EPPPSNDEEAL
	----|------
	LSQEINK
	-|-----
	QNSILPAKPFPNSNSMY
	--|---------|-|-|
	NRGSRYQCTLTHAAGYP
	---|-|--|-|----|-
	MALRNVPFRSEVLGWDPDSLADYFK
	---------|--------|---|--
	SVSDIIDY
	|-|----|
	IDGKNRGSRY
	-------|-|
	TRKPQVPRFPEETESHEEDNGGW
	|-----------|-|--------
	KPPFSDKPSIPAGRSLGEHLPK
	----|---|-----|-------
	VYNIQIRYQK
	-|-----|--
	EDFLSVSDIIDYFRK
	----|-|----|---
	GEHLPKIQKPPLPPTTERHERSSPLPGKKPPVPKHGW
	--------------||-----||--------------
	ITRPEAEAAL
	-|--------
	VRDSSKKTTTNPY
	---||--|||--|
	THAAGYP
	|----|-
	LPMSSNTFPSRSTKPSPMNPLPSSHMPGAF
	---||-|--|-||--|------||------
	QKESQVY
	---|--|
	SQGPSNRPPIRAEGRNFPLPLPNKPRPPSPAEEENSL
	|---|-----------------------|------|-

Protein sequence : 
MALRNVPFRS EVLGWDPDSL ADYFKKLNYK DCEKAVKKYH IDGARFLNLT  
---------| --------|- --|--   +- --------|- ---------|  
ENDIQKFPKL RVPILSKLSQ EINKNEERRS IFTRKPQVPR FPEETESHEE  
---------- -----|--|- ---------| --|------- ----|-|---  
DNGGWSSFEE DDYESPNDDQ DGEDDGDYES PNEEEEAPVE DDADYEPPPS  
-----++      +-|----- -------|-| ---------- ----|----|  
NDEEALQNSI LPAKPFPNSN SMYIDRPPSG KTPQQPPVPP QRPMAALPPP  
--------|- --------|- |-|     +   +                     
PAGRNHSPLP PPQTNHEEPS RSRNHKTAKL PAPSIDRSTK PPLDRSLAPF  
      +       +     +  +    +  - ---|---||- -----|----  
DREPFTLGKK PPFSDKPSIP AGRSLGEHLP KIQKPPLPPT TERHERSSPL  
-----|---- ---|---|-- ---|------ ---------| |-----||--  
PGKKPPVPKH GWGPDRREND EDDVHQRPLP QPALLPMSSN TFPSRSTKPS  
---------- --                        ---||- |--|-||--|  
PMNPLPSSHM PGAFSESNSS FPQSASLPPY FSQGPSNRPP IRAEGRNFPL  
------||-- ----|-|-|| ---|-|---|  |---|---- ----------  
PLPNKPRPPS PAEEENSLNE EWYVSYITRP EAEAALRKIN QDGTFLVRDS  
---------| ------|-     + ++-|-- ---------- ---|-----|  
SKKTTTNPYV LMVLYKDKVY NIQIRYQKES QVYLLGTGLR GKEDFLSVSD  
|--|||--|- ----|-  -| -----|---| --|---|--- ------|-|-  
IIDYFRKMPL LLIDGKNRGS RYQCTLTHAA GYP 
---|---      -------| -|--|-|--- -|- 


Protein	: Q13094
Enzyme	: chymotrypsin Lys-N

	KESQVYLLGTGLRG
	--|--|---|----
	SQEINKNEERRSIF
	|----------|--
	RKINQDGTF
	-------|-
	KLPAPSIDRST
	-----|---||
	KLRVPILS
	-------|
	KEDFLSVSDIIDYFR
	-----|-|----|--
	ESPNEEEEAPVEDDADY
	-|--------------|
	ESPNDDQDGEDDGDY
	-|------------|
	TENDIQKFPKL
	|----------
	SDKPSIPAGRSL
	|---|-----|-
	KDCEKAVKKY
	---------|
	KLSQEIN
	--|----
	KHGWGPDRRENDEDDVHQRPLPQPALLPMSSNTFPSRST
	-----------------------------||-|--|-||
	SESNSSFPQSASLPPY
	|-|-||---|-|---|
	EPPPSNDEEAL
	----|------
	QNSILPAKPFPNSNSMY
	--|---------|-|-|
	KVYNIQIRYQ
	--|-----|-
	KPFPNSNSMYIDRPPSG
	-----|-|-|-----|-
	KPSIPAGRSLGEHLP
	--|-----|------
	SVSDIIDY
	|-|----|
	IDGKNRGSRY
	-------|-|
	TRKPQVPRFPEETESHEEDNGGW
	|-----------|-|--------
	KPPLPPTTERHERSSPLPG
	------||-----||----
	KNRGSRYQCTLTHAAGYP
	----|-|--|-|----|-
	GEHLPKIQKPPLPPTTERHERSSPLPGKKPPVPKHGW
	--------------||-----||--------------
	KPPLDRSLAPFDREPFTLG
	------|---------|--
	ITRPEAEAAL
	-|--------
	VRDSSKKTTTNPY
	---||--|||--|
	MALRNVPFRSEVLGWDPDSLADYF
	---------|--------|---|-
	KYHIDGARFLNLTENDIQ
	-|----------|-----
	KNEERRSIFTR
	------|--|-
	KPRPPSPAEEENSLNEEWYVSYITRPEAEAALR
	-----|------|-----|-||-|---------
	THAAGYP
	|----|-
	KINQDGTFLVRDSS
	------|-----||
	LPMSSNTFPSRSTKPSPMNPLPSSHMPGAF
	---||-|--|-||--|------||------
	QKESQVY
	---|--|
	KTTTNPYVLMVLY
	-|||--|-----|
	SQGPSNRPPIRAEGRNFPLPLPNKPRPPSPAEEENSL
	|---|-----------------------|------|-

Protein sequence : 
MALRNVPFRS EVLGWDPDSL ADYFKKLNYK DCEKAVKKYH IDGARFLNLT  
---------| --------|- --|-    +- --------|- ---------|  
ENDIQKFPKL RVPILSKLSQ EINKNEERRS IFTRKPQVPR FPEETESHEE  
---------- -----|--|- ---------| --|------- ----|-|---  
DNGGWSSFEE DDYESPNDDQ DGEDDGDYES PNEEEEAPVE DDADYEPPPS  
-----++      +-|----- -------|-| ---------- ----|----|  
NDEEALQNSI LPAKPFPNSN SMYIDRPPSG KTPQQPPVPP QRPMAALPPP  
--------|- --------|- |-|-----|-  +                     
PAGRNHSPLP PPQTNHEEPS RSRNHKTAKL PAPSIDRSTK PPLDRSLAPF  
      +       +     +  +    + -- ---|---||- -----|----  
DREPFTLGKK PPFSDKPSIP AGRSLGEHLP KIQKPPLPPT TERHERSSPL  
-----|--      |---|-- ---|------ ---------| |-----||--  
PGKKPPVPKH GWGPDRREND EDDVHQRPLP QPALLPMSSN TFPSRSTKPS  
---------- ---------- ---------- -------||- |--|-||--|  
PMNPLPSSHM PGAFSESNSS FPQSASLPPY FSQGPSNRPP IRAEGRNFPL  
------||-- ----|-|-|| ---|-|---|  |---|---- ----------  
PLPNKPRPPS PAEEENSLNE EWYVSYITRP EAEAALRKIN QDGTFLVRDS  
---------| ------|--- --|-||-|-- ---------- ---|-----|  
SKKTTTNPYV LMVLYKDKVY NIQIRYQKES QVYLLGTGLR GKEDFLSVSD  
|--|||--|- ----|  --| -----|---| --|---|--- ------|-|-  
IIDYFRKMPL LLIDGKNRGS RYQCTLTHAA GYP 
---|--       -------| -|--|-|--- -|- 


Protein	: Q13094
Enzyme	: chymotrypsin trypsin_no_P_rule

	RKINQDGTF
	-------|-
	KDCEKAVKKY
	---------|
	LSQEINK
	-|-----
	PSPMNPLPSSHMPGAFSESNSSFPQSASLPPYFSQGPSNR
	-|------||------|-|-||---|-|---|-|---|--
	ESQVYLLGTGLR
	-|--|---|---
	SLAPFDR
	|------
	SLGEHLPK
	|-------
	GEHLPKIQKPPLPPTTERHERSSPLPGKKPPVPKHGW
	--------------||-----||--------------
	PLPQPALLPMSSNTFPSR
	----------||-|--|-
	VRDSSKKTTTNPY
	---||--|||--|
	VYNIQIR
	-|-----
	THAAGYP
	|----|-
	LPMSSNTFPSRSTKPSPMNPLPSSHMPGAF
	---||-|--|-||--|------||------
	SSPLPGK
	||-----
	PPLPPTTER
	-----||--
	TPQQPPVPPQR
	|----------
	QNSILPAKPFPNSNSMY
	--|---------|-|-|
	SVSDIIDY
	|-|----|
	SQGPSNRPPIRAEGRNFPLPLPNKPRPPSPAEEENSL
	|---|-----------------------|------|-
	SQEINKNEERRSIF
	|----------|--
	TTTNPYVLMVLYK
	|||--|-----|-
	PPSPAEEENSLNEEWYVSYITR
	--|------|-----|-||-|-
	TENDIQKFPKL
	|----------
	EPFTLGK
	---|---
	SDKPSIPAGRSL
	|---|-----|-
	SEVLGWDPDSLADYFK
	|--------|---|--
	IDGKNRGSRY
	-------|-|
	TRKPQVPRFPEETESHEEDNGGW
	|-----------|-|--------
	ITRPEAEAAL
	-|--------
	NHSPLPPPQTNHEEPSR
	--|------|-----|-
	FLNLTENDIQK
	----|------
	EDFLSVSDIIDYFR
	----|-|----|--
	ESPNEEEEAPVEDDADY
	-|--------------|
	ESPNDDQDGEDDGDY
	-|------------|
	PSIPAGR
	-|-----
	SESNSSFPQSASLPPY
	|-|-||---|-|---|
	EPPPSNDEEAL
	----|------
	LPAPSIDR
	----|---
	YQCTLTHAAGYP
	|--|-|----|-
	YHIDGAR
	|------
	PFPNSNSMYIDR
	----|-|-|---
	QKESQVY
	---|--|
	INQDGTFLVR
	-----|----

Protein sequence : 
MALRNVPFRS EVLGWDPDSL ADYFKKLNYK DCEKAVKKYH IDGARFLNLT  
         | --------|- --|--   +- --------|- ---------|  
ENDIQKFPKL RVPILSKLSQ EINKNEERRS IFTRKPQVPR FPEETESHEE  
----------      + -|- ---------| --|------- ----|-|---  
DNGGWSSFEE DDYESPNDDQ DGEDDGDYES PNEEEEAPVE DDADYEPPPS  
-----++      +-|----- -------|-| ---------- ----|----|  
NDEEALQNSI LPAKPFPNSN SMYIDRPPSG KTPQQPPVPP QRPMAALPPP  
--------|- --------|- |-|---  +   |-------- --          
PAGRNHSPLP PPQTNHEEPS RSRNHKTAKL PAPSIDRSTK PPLDRSLAPF  
    --|--- ---|-----| -+    +  - ---|---++       |----  
DREPFTLGKK PPFSDKPSIP AGRSLGEHLP KIQKPPLPPT TERHERSSPL  
-----|---     |---|-- ---|------ ---------| |-----||--  
PGKKPPVPKH GWGPDRREND EDDVHQRPLP QPALLPMSSN TFPSRSTKPS  
---------- --                --- -------||- |--|-||--|  
PMNPLPSSHM PGAFSESNSS FPQSASLPPY FSQGPSNRPP IRAEGRNFPL  
------||-- ----|-|-|| ---|-|---| -|---|---- ----------  
PLPNKPRPPS PAEEENSLNE EWYVSYITRP EAEAALRKIN QDGTFLVRDS  
---------| ------|--- --|-||-|-- ---------- ---|-----|  
SKKTTTNPYV LMVLYKDKVY NIQIRYQKES QVYLLGTGLR GKEDFLSVSD  
|--|||--|- ----|-  -| -----+---| --|---|---   ----|-|-  
IIDYFRKMPL LLIDGKNRGS RYQCTLTHAA GYP 
---|--       -------| -|--|-|--- -|- 


Protein	: Q13094
Enzyme	: chymotrypsin V8-DE

	RKINQDGTF
	-------|-
	KDCEKAVKKY
	---------|
	MALRNVPFRSE
	---------|-
	SNSSFPQSASLPPYFSQGPSNRPPIRAE
	|-||---|-|---|-|---|--------
	GEHLPKIQKPPLPPTTERHERSSPLPGKKPPVPKHGW
	--------------||-----||--------------
	VRDSSKKTTTNPY
	---||--|||--|
	NGGWSSFE
	----||--
	THAAGYP
	|----|-
	LPMSSNTFPSRSTKPSPMNPLPSSHMPGAF
	---||-|--|-||--|------||------
	QNSILPAKPFPNSNSMY
	--|---------|-|-|
	GKNRGSRYQCTLTHAAGYP
	-----|-|--|-|----|-
	SVSDIIDY
	|-|----|
	GARFLNLTE
	-------|-
	EPSRSRNHKTAKLPAPSID
	--|-|----|------|--
	YFRKMPLLLID
	|----------
	SQGPSNRPPIRAEGRNFPLPLPNKPRPPSPAEEENSL
	|---|-----------------------|------|-
	SQEINKNEERRSIF
	|----------|--
	TENDIQKFPKL
	|----------
	KAVKKYHID
	-----|---
	SDKPSIPAGRSL
	|---|-----|-
	GRNFPLPLPNKPRPPSPAE
	---------------|---
	KPSIPAGRSLGE
	--|-----|---
	ALQNSILPAKPFPNSNSMYID
	----|---------|-|-|--
	IDGKNRGSRY
	-------|-|
	KVYNIQIRYQKE
	--|-----|---
	TRKPQVPRFPEETESHEEDNGGW
	|-----------|-|--------
	SSKKTTTNPYVLMVLYKD
	||--|||--|-----|--
	RSSPLPGKKPPVPKHGWGPD
	-||-----------------
	ITRPEAEAAL
	-|--------
	WYVSYITRPE
	-|-||-|---
	YEPPPSND
	|----|--
	RSTKPPLD
	-||-----
	YFKKLNYKD
	|-----|--
	ESPNEEEEAPVEDDADY
	-|--------------|
	ESPNDDQDGEDDGDY
	-|------------|
	RSLAPFD
	-|-----
	HLPKIQKPPLPPTTE
	------------||-
	GTFLVRD
	-|-----
	SESNSSFPQSASLPPY
	|-|-||---|-|---|
	EPPPSNDEEAL
	----|------
	SQVYLLGTGLRGKE
	|--|---|------
	REPFTLGKKPPFSD
	----|-------|-
	IQKFPKLRVPILSKLSQE
	------------|--|--
	RRSIFTRKPQVPRFPE
	--|--|----------
	QKESQVY
	---|--|

Protein sequence : 
MALRNVPFRS EVLGWDPDSL ADYFKKLNYK DCEKAVKKYH IDGARFLNLT  
---------| -       +    |-----|- --------|- ---------|  
ENDIQKFPKL RVPILSKLSQ EINKNEERRS IFTRKPQVPR FPEETESHEE  
---------- -----|--|- ---------| --|------- ----|-|---  
DNGGWSSFEE DDYESPNDDQ DGEDDGDYES PNEEEEAPVE DDADYEPPPS  
-----||--    +-|----- -------|-| ---------- ----|----|  
NDEEALQNSI LPAKPFPNSN SMYIDRPPSG KTPQQPPVPP QRPMAALPPP  
--------|- --------|- |-|--   +   +                     
PAGRNHSPLP PPQTNHEEPS RSRNHKTAKL PAPSIDRSTK PPLDRSLAPF  
      +       +   --| -|----|--- ---|---||- -----|----  
DREPFTLGKK PPFSDKPSIP AGRSLGEHLP KIQKPPLPPT TERHERSSPL  
-----|---- ---|---|-- ---|------ ---------| |-----||--  
PGKKPPVPKH GWGPDRREND EDDVHQRPLP QPALLPMSSN TFPSRSTKPS  
---------- -----                     ---||- |--|-||--|  
PMNPLPSSHM PGAFSESNSS FPQSASLPPY FSQGPSNRPP IRAEGRNFPL  
------||-- ----|-|-|| ---|-|---| -|---|---- ----------  
PLPNKPRPPS PAEEENSLNE EWYVSYITRP EAEAALRKIN QDGTFLVRDS  
---------| ------|-    -|-||-|-- ---------- ---|-----|  
SKKTTTNPYV LMVLYKDKVY NIQIRYQKES QVYLLGTGLR GKEDFLSVSD  
|--|||--|- ----|----| -----|---| --|---|--- ---   |-|-  
IIDYFRKMPL LLIDGKNRGS RYQCTLTHAA GYP 
---|------ ---------| -|--|-|--- -|- 


Protein	: Q13094
Enzyme	: chymotrypsin V8-E

	WYVSYITRPE
	-|-||-|---
	SQEINKNEERRSIF
	|----------|--
	RKINQDGTF
	-------|-
	DFLSVSDIIDYFRKMPLLLIDGKNRGSRYQCTLTHAAGYP
	---|-|----|---------------|-|--|-|----|-
	ESPNEEEEAPVEDDADY
	-|--------------|
	ESPNDDQDGEDDGDY
	-|------------|
	TENDIQKFPKL
	|----------
	SDKPSIPAGRSL
	|---|-----|-
	KDCEKAVKKY
	---------|
	HLPKIQKPPLPPTTE
	------------||-
	GRNFPLPLPNKPRPPSPAE
	---------------|---
	SESNSSFPQSASLPPY
	|-|-||---|-|---|
	EPPPSNDEEAL
	----|------
	QNSILPAKPFPNSNSMY
	--|---------|-|-|
	NDIQKFPKLRVPILSKLSQE
	--------------|--|--
	DNGGWSSFE
	-----||--
	VLGWDPDSLADYFKKLNYKDCE
	-------|---|-----|----
	RSSPLPGKKPPVPKHGWGPDRRE
	-||--------------------
	SPNDDQDGE
	|--------
	SVSDIIDY
	|-|----|
	IDGKNRGSRY
	-------|-|
	TRKPQVPRFPEETESHEEDNGGW
	|-----------|-|--------
	MALRNVPFRSE
	---------|-
	SQVYLLGTGLRGKE
	|--|---|------
	SNSSFPQSASLPPYFSQGPSNRPPIRAE
	|-||---|-|---|-|---|--------
	KAVKKYHIDGARFLNLTE
	-----|----------|-
	GEHLPKIQKPPLPPTTERHERSSPLPGKKPPVPKHGW
	--------------||-----||--------------
	ITRPEAEAAL
	-|--------
	VRDSSKKTTTNPY
	---||--|||--|
	RRSIFTRKPQVPRFPE
	--|--|----------
	DDADYEPPPSNDE
	----|----|---
	THAAGYP
	|----|-
	LPMSSNTFPSRSTKPSPMNPLPSSHMPGAF
	---||-|--|-||--|------||------
	QKESQVY
	---|--|
	SQGPSNRPPIRAEGRNFPLPLPNKPRPPSPAEEENSL
	|---|-----------------------|------|-

Protein sequence : 
MALRNVPFRS EVLGWDPDSL ADYFKKLNYK DCEKAVKKYH IDGARFLNLT  
---------| --------|- --|-----|- --------|- ---------|  
ENDIQKFPKL RVPILSKLSQ EINKNEERRS IFTRKPQVPR FPEETESHEE  
---------- -----|--|- ---------| --|------- ----|-|---  
DNGGWSSFEE DDYESPNDDQ DGEDDGDYES PNEEEEAPVE DDADYEPPPS  
-----||--    +-|----- -------|-| ---------- ----|----|  
NDEEALQNSI LPAKPFPNSN SMYIDRPPSG KTPQQPPVPP QRPMAALPPP  
--------|- --------|- |-|     +   +                     
PAGRNHSPLP PPQTNHEEPS RSRNHKTAKL PAPSIDRSTK PPLDRSLAPF  
      +       +     +  +    +       +   ++       +      
DREPFTLGKK PPFSDKPSIP AGRSLGEHLP KIQKPPLPPT TERHERSSPL  
     +        |---|-- ---|------ ---------| |-----||--  
PGKKPPVPKH GWGPDRREND EDDVHQRPLP QPALLPMSSN TFPSRSTKPS  
---------- --------                  ---||- |--|-||--|  
PMNPLPSSHM PGAFSESNSS FPQSASLPPY FSQGPSNRPP IRAEGRNFPL  
------||-- ----|-|-|| ---|-|---| -|---|---- ----------  
PLPNKPRPPS PAEEENSLNE EWYVSYITRP EAEAALRKIN QDGTFLVRDS  
---------| ------|-    -|-||-|-- ---------- ---|- ---|  
SKKTTTNPYV LMVLYKDKVY NIQIRYQKES QVYLLGTGLR GKEDFLSVSD  
|--|||--|      +    +      +---| --|---|--- ------|-|-  
IIDYFRKMPL LLIDGKNRGS RYQCTLTHAA GYP 
---|------ ---------| -|--|-|--- -|- 


Protein	: Q13094
Enzyme	: CNBr Lys-C

	LRVPILSK
	------|-
	TTTNPYVLMVLYK
	|||--|-----|-
	LPAPSIDRSTKPPLDRSLAPFDREPFTLGK
	----|---||------|---------|---
	YHIDGARFLNLTENDIQK
	|----------|------
	INQDGTFLVRDSSK
	-----|-----||-
	ESQVYLLGTGLRGK
	-|--|---|-----
	NPLPSSHM
	----||--
	PLLLIDGKNRGSRYQCTLTHAAGYP
	-----------|-|--|-|----|-
	LSQEINK
	-|-----
	YIDRPPSGKTPQQPPVPPQRPM
	|-----|--|------------
	SSNTFPSRSTKPSPM
	||-|--|-||--|--
	NRGSRYQCTLTHAAGYP
	---|-|--|-|----|-
	MALRNVPFRSEVLGWDPDSLADYFK
	---------|--------|---|--
	KPPFSDKPSIPAGRSLGEHLPK
	----|---|-----|-------
	VYNIQIRYQK
	-|-----|--
	EDFLSVSDIIDYFRK
	----|-|----|---
	IQKPPLPPTTERHERSSPLPGK
	--------||-----||-----

Protein sequence : 
MALRNVPFRS EVLGWDPDSL ADYFKKLNYK DCEKAVKKYH IDGARFLNLT  
---------| --------|- --|--   +          |- ---------|  
ENDIQKFPKL RVPILSKLSQ EINKNEERRS IFTRKPQVPR FPEETESHEE  
------   - -----|--|- ----     +   +            + +     
DNGGWSSFEE DDYESPNDDQ DGEDDGDYES PNEEEEAPVE DDADYEPPPS  
     ++      + +             + +                +    +  
NDEEALQNSI LPAKPFPNSN SMYIDRPPSG KTPQQPPVPP QRPMAALPPP  
        +          +  + |-----|- -|-------- ----        
PAGRNHSPLP PPQTNHEEPS RSRNHKTAKL PAPSIDRSTK PPLDRSLAPF  
      +       +     +  +    +  - ---|---||- -----|----  
DREPFTLGKK PPFSDKPSIP AGRSLGEHLP KIQKPPLPPT TERHERSSPL  
-----|---- ---|---|-- ---|------ ---------| |-----||--  
PGKKPPVPKH GWGPDRREND EDDVHQRPLP QPALLPMSSN TFPSRSTKPS  
---                                     ||- |--|-||--|  
PMNPLPSSHM PGAFSESNSS FPQSASLPPY FSQGPSNRPP IRAEGRNFPL  
------||--     + + ++    + +   +  +   +                 
PLPNKPRPPS PAEEENSLNE EWYVSYITRP EAEAALRKIN QDGTFLVRDS  
         +       +      + ++ +           -- ---|-----|  
SKKTTTNPYV LMVLYKDKVY NIQIRYQKES QVYLLGTGLR GKEDFLSVSD  
|- |||--|- ----|-  -| -----|---| --|---|--- ------|-|-  
IIDYFRKMPL LLIDGKNRGS RYQCTLTHAA GYP 
---|--- -- ---------| -|--|-|--- -|- 


Protein	: Q13094
Enzyme	: CNBr Lys-N

	KLPAPSIDRST
	-----|---||
	KLRVPILS
	-------|
	KHGWGPDRRENDEDDVHQRPLPQPALLPMSSNTFPSRST
	-----------------------------||-|--|-||
	KLSQEIN
	--|----
	NPLPSSHM
	----||--
	PLLLIDGKNRGSRYQCTLTHAAGYP
	-----------|-|--|-|----|-
	YIDRPPSGKTPQQPPVPPQRPM
	|-----|--|------------
	SSNTFPSRSTKPSPM
	||-|--|-||--|--
	KVYNIQIRYQ
	--|-----|-
	KPFPNSNSMYIDRPPSG
	-----|-|-|-----|-
	KPSIPAGRSLGEHLP
	--|-----|------
	KPPLPPTTERHERSSPLPG
	------||-----||----
	KNRGSRYQCTLTHAAGYP
	----|-|--|-|----|-
	KPPLDRSLAPFDREPFTLG
	------|---------|--
	KPRPPSPAEEENSLNEEWYVSYITRPEAEAALR
	-----|------|-----|-||-|---------
	MALRNVPFRSEVLGWDPDSLADYF
	---------|--------|---|-
	KNEERRSIFTR
	------|--|-
	KYHIDGARFLNLTENDIQ
	-|----------|-----
	KINQDGTFLVRDSS
	------|-----||
	KTTTNPYVLMVLY
	-|||--|-----|
	KESQVYLLGTGLRG
	--|--|---|----
	KEDFLSVSDIIDYFR
	-----|-|----|--

Protein sequence : 
MALRNVPFRS EVLGWDPDSL ADYFKKLNYK DCEKAVKKYH IDGARFLNLT  
---------| --------|- --|-    +         -|- ---------|  
ENDIQKFPKL RVPILSKLSQ EINKNEERRS IFTRKPQVPR FPEETESHEE  
-----   -- -----|--|- ---------| --|-           + +     
DNGGWSSFEE DDYESPNDDQ DGEDDGDYES PNEEEEAPVE DDADYEPPPS  
     ++      + +             + +                +    +  
NDEEALQNSI LPAKPFPNSN SMYIDRPPSG KTPQQPPVPP QRPMAALPPP  
        +     -----|- |-|-----|- -|-------- ----        
PAGRNHSPLP PPQTNHEEPS RSRNHKTAKL PAPSIDRSTK PPLDRSLAPF  
      +       +     +  +    + -- ---|---||- -----|----  
DREPFTLGKK PPFSDKPSIP AGRSLGEHLP KIQKPPLPPT TERHERSSPL  
-----|--      + --|-- ---|------    ------| |-----||--  
PGKKPPVPKH GWGPDRREND EDDVHQRPLP QPALLPMSSN TFPSRSTKPS  
--      -- ---------- ---------- -------||- |--|-||--|  
PMNPLPSSHM PGAFSESNSS FPQSASLPPY FSQGPSNRPP IRAEGRNFPL  
------||--     + + ++    + +   +  +   +                 
PLPNKPRPPS PAEEENSLNE EWYVSYITRP EAEAALRKIN QDGTFLVRDS  
    -----| ------|--- --|-||-|-- ---------- ---|-----|  
SKKTTTNPYV LMVLYKDKVY NIQIRYQKES QVYLLGTGLR GKEDFLSVSD  
| -|||--|- ----|  --| -----|---| --|---|--- ------|-|-  
IIDYFRKMPL LLIDGKNRGS RYQCTLTHAA GYP 
---|--  -- ---------| -|--|-|--- -|- 


Protein	: Q13094
Enzyme	: CNBr trypsin_no_P_rule

	EDFLSVSDIIDYFR
	----|-|----|--
	TTTNPYVLMVLYK
	|||--|-----|-
	SSPLPGK
	||-----
	PPSPAEEENSLNEEWYVSYITR
	--|------|-----|-||-|-
	EPFTLGK
	---|---
	PPLPPTTER
	-----||--
	TPQQPPVPPQR
	|----------
	PSIPAGR
	-|-----
	NPLPSSHM
	----||--
	PLLLIDGKNRGSRYQCTLTHAAGYP
	-----------|-|--|-|----|-
	LSQEINK
	-|-----
	YIDRPPSGKTPQQPPVPPQRPM
	|-----|--|------------
	SSNTFPSRSTKPSPM
	||-|--|-||--|--
	LPAPSIDR
	----|---
	PSPMNPLPSSHMPGAFSESNSSFPQSASLPPYFSQGPSNR
	-|------||------|-|-||---|-|---|-|---|--
	SEVLGWDPDSLADYFK
	|--------|---|--
	YQCTLTHAAGYP
	|--|-|----|-
	ESQVYLLGTGLR
	-|--|---|---
	SLAPFDR
	|------
	YHIDGAR
	|------
	SLGEHLPK
	|-------
	PLPQPALLPMSSNTFPSR
	----------||-|--|-
	VYNIQIR
	-|-----
	PFPNSNSMYIDR
	----|-|-|---
	NHSPLPPPQTNHEEPSR
	--|------|-----|-
	INQDGTFLVR
	-----|----
	FLNLTENDIQK
	----|------

Protein sequence : 
MALRNVPFRS EVLGWDPDSL ADYFKKLNYK DCEKAVKKYH IDGARFLNLT  
         | --------|- --|--   +          |- ---------|  
ENDIQKFPKL RVPILSKLSQ EINKNEERRS IFTRKPQVPR FPEETESHEE  
------          + -|- ----     +   +            + +     
DNGGWSSFEE DDYESPNDDQ DGEDDGDYES PNEEEEAPVE DDADYEPPPS  
     ++      + +             + +                +    +  
NDEEALQNSI LPAKPFPNSN SMYIDRPPSG KTPQQPPVPP QRPMAALPPP  
        +      ----|- |-|-----|- -|-------- ----        
PAGRNHSPLP PPQTNHEEPS RSRNHKTAKL PAPSIDRSTK PPLDRSLAPF  
    --|--- ---|-----| -+    +  - ---|---++       |----  
DREPFTLGKK PPFSDKPSIP AGRSLGEHLP KIQKPPLPPT TERHERSSPL  
-----|---     +  -|-- ---|------ -   -----| |--   ||--  
PGKKPPVPKH GWGPDRREND EDDVHQRPLP QPALLPMSSN TFPSRSTKPS  
---                          --- -------||- |--|-||--|  
PMNPLPSSHM PGAFSESNSS FPQSASLPPY FSQGPSNRPP IRAEGRNFPL  
------||-- ----|-|-|| ---|-|---| -|---|--               
PLPNKPRPPS PAEEENSLNE EWYVSYITRP EAEAALRKIN QDGTFLVRDS  
       --| ------|--- --|-||-|-          -- ---|---- +  
SKKTTTNPYV LMVLYKDKVY NIQIRYQKES QVYLLGTGLR GKEDFLSVSD  
+  |||--|- ----|-  -| -----+  -| --|---|---   ----|-|-  
IIDYFRKMPL LLIDGKNRGS RYQCTLTHAA GYP 
---|--  -- ---------| -|--|-|--- -|- 


Protein	: Q13094
Enzyme	: CNBr V8-DE

	YEPPPSND
	|----|--
	RSTKPPLD
	-||-----
	YFKKLNYKD
	|-----|--
	RSLAPFD
	-|-----
	KAVKKYHID
	-----|---
	HLPKIQKPPLPPTTE
	------------||-
	KPSIPAGRSLGE
	--|-----|---
	GRNFPLPLPNKPRPPSPAE
	---------------|---
	NPLPSSHM
	----||--
	PLLLIDGKNRGSRYQCTLTHAAGYP
	-----------|-|--|-|----|-
	GTFLVRD
	-|-----
	YIDRPPSGKTPQQPPVPPQRPM
	|-----|--|------------
	SSNTFPSRSTKPSPM
	||-|--|-||--|--
	ALQNSILPAKPFPNSNSMYID
	----|---------|-|-|--
	GKNRGSRYQCTLTHAAGYP
	-----|-|--|-|----|-
	SQVYLLGTGLRGKE
	|--|---|------
	REPFTLGKKPPFSD
	----|-------|-
	MALRNVPFRSE
	---------|-
	KVYNIQIRYQKE
	--|-----|---
	GARFLNLTE
	-------|-
	IQKFPKLRVPILSKLSQE
	------------|--|--
	EPSRSRNHKTAKLPAPSID
	--|-|----|------|--
	SNSSFPQSASLPPYFSQGPSNRPPIRAE
	|-||---|-|---|-|---|--------
	RSSPLPGKKPPVPKHGWGPD
	-||-----------------
	SSKKTTTNPYVLMVLYKD
	||--|||--|-----|--
	NGGWSSFE
	----||--
	RRSIFTRKPQVPRFPE
	--|--|----------
	YFRKMPLLLID
	|----------
	WYVSYITRPE
	-|-||-|---

Protein sequence : 
MALRNVPFRS EVLGWDPDSL ADYFKKLNYK DCEKAVKKYH IDGARFLNLT  
---------| -       +    |-----|- -  -----|- ---------|  
ENDIQKFPKL RVPILSKLSQ EINKNEERRS IFTRKPQVPR FPEETESHEE  
-  ------- -----|--|- -      --| --|------- --- + +     
DNGGWSSFEE DDYESPNDDQ DGEDDGDYES PNEEEEAPVE DDADYEPPPS  
 ----||--    + +             + +                |----|  
NDEEALQNSI LPAKPFPNSN SMYIDRPPSG KTPQQPPVPP QRPMAALPPP  
--  ----|- --------|- |-|-----|- -|-------- ----        
PAGRNHSPLP PPQTNHEEPS RSRNHKTAKL PAPSIDRSTK PPLDRSLAPF  
      +       +   --| -|----|--- ---|---||- -----|----  
DREPFTLGKK PPFSDKPSIP AGRSLGEHLP KIQKPPLPPT TERHERSSPL  
-----|---- ---|---|-- ---|------ ---------| |-   -||--  
PGKKPPVPKH GWGPDRREND EDDVHQRPLP QPALLPMSSN TFPSRSTKPS  
---------- -----                        ||- |--|-||--|  
PMNPLPSSHM PGAFSESNSS FPQSASLPPY FSQGPSNRPP IRAEGRNFPL  
------||--     + |-|| ---|-|---| -|---|---- ----------  
PLPNKPRPPS PAEEENSLNE EWYVSYITRP EAEAALRKIN QDGTFLVRDS  
---------| ---   +     -|-||-|-- -            -|-----|  
SKKTTTNPYV LMVLYKDKVY NIQIRYQKES QVYLLGTGLR GKEDFLSVSD  
|--|||--|- ----|----| -----|---| --|---|--- ---   + +   
IIDYFRKMPL LLIDGKNRGS RYQCTLTHAA GYP 
   |------ ---------| -|--|-|--- -|- 


Protein	: Q13094
Enzyme	: CNBr V8-E

	DFLSVSDIIDYFRKMPLLLIDGKNRGSRYQCTLTHAAGYP
	---|-|----|---------------|-|--|-|----|-
	HLPKIQKPPLPPTTE
	------------||-
	GRNFPLPLPNKPRPPSPAE
	---------------|---
	NPLPSSHM
	----||--
	PLLLIDGKNRGSRYQCTLTHAAGYP
	-----------|-|--|-|----|-
	NDIQKFPKLRVPILSKLSQE
	--------------|--|--
	YIDRPPSGKTPQQPPVPPQRPM
	|-----|--|------------
	SSNTFPSRSTKPSPM
	||-|--|-||--|--
	DNGGWSSFE
	-----||--
	VLGWDPDSLADYFKKLNYKDCE
	-------|---|-----|----
	RSSPLPGKKPPVPKHGWGPDRRE
	-||--------------------
	SPNDDQDGE
	|--------
	SQVYLLGTGLRGKE
	|--|---|------
	MALRNVPFRSE
	---------|-
	SNSSFPQSASLPPYFSQGPSNRPPIRAE
	|-||---|-|---|-|---|--------
	KAVKKYHIDGARFLNLTE
	-----|----------|-
	RRSIFTRKPQVPRFPE
	--|--|----------
	DDADYEPPPSNDE
	----|----|---
	WYVSYITRPE
	-|-||-|---

Protein sequence : 
MALRNVPFRS EVLGWDPDSL ADYFKKLNYK DCEKAVKKYH IDGARFLNLT  
---------| --------|- --|-----|- --------|- ---------|  
ENDIQKFPKL RVPILSKLSQ EINKNEERRS IFTRKPQVPR FPEETESHEE  
---------- -----|--|- -      --| --|------- --- + +     
DNGGWSSFEE DDYESPNDDQ DGEDDGDYES PNEEEEAPVE DDADYEPPPS  
-----||--    + |----- ---    + +            ----|----|  
NDEEALQNSI LPAKPFPNSN SMYIDRPPSG KTPQQPPVPP QRPMAALPPP  
---     +          +  + |-----|- -|-------- ----        
PAGRNHSPLP PPQTNHEEPS RSRNHKTAKL PAPSIDRSTK PPLDRSLAPF  
      +       +     +  +    +       +   ++       +      
DREPFTLGKK PPFSDKPSIP AGRSLGEHLP KIQKPPLPPT TERHERSSPL  
     +        +   +      +   --- ---------| |-   -||--  
PGKKPPVPKH GWGPDRREND EDDVHQRPLP QPALLPMSSN TFPSRSTKPS  
---------- --------                     ||- |--|-||--|  
PMNPLPSSHM PGAFSESNSS FPQSASLPPY FSQGPSNRPP IRAEGRNFPL  
------||--     + |-|| ---|-|---| -|---|---- ----------  
PLPNKPRPPS PAEEENSLNE EWYVSYITRP EAEAALRKIN QDGTFLVRDS  
---------| ---   +     -|-||-|-- -             +     +  
SKKTTTNPYV LMVLYKDKVY NIQIRYQKES QVYLLGTGLR GKEDFLSVSD  
+  +++  +      +    +      +   | --|---|--- ------|-|-  
IIDYFRKMPL LLIDGKNRGS RYQCTLTHAA GYP 
---|------ ---------| -|--|-|--- -|- 


Protein	: Q13094
Enzyme	: Lys-C Lys-N

	LRVPILSK
	------|-
	TTTNPYVLMVLYK
	|||--|-----|-
	KLPAPSIDRST
	-----|---||
	LPAPSIDRSTKPPLDRSLAPFDREPFTLGK
	----|---||------|---------|---
	KLRVPILS
	-------|
	YHIDGARFLNLTENDIQK
	|----------|------
	INQDGTFLVRDSSK
	-----|-----||-
	KLSQEIN
	--|----
	KHGWGPDRRENDEDDVHQRPLPQPALLPMSSNTFPSRST
	-----------------------------||-|--|-||
	ESQVYLLGTGLRGK
	-|--|---|-----
	LSQEINK
	-|-----
	KVYNIQIRYQ
	--|-----|-
	NRGSRYQCTLTHAAGYP
	---|-|--|-|----|-
	MALRNVPFRSEVLGWDPDSLADYFK
	---------|--------|---|--
	KPFPNSNSMYIDRPPSG
	-----|-|-|-----|-
	KPSIPAGRSLGEHLP
	--|-----|------
	KPPFSDKPSIPAGRSLGEHLPK
	----|---|-----|-------
	VYNIQIRYQK
	-|-----|--
	KPPLPPTTERHERSSPLPG
	------||-----||----
	EDFLSVSDIIDYFRK
	----|-|----|---
	KNRGSRYQCTLTHAAGYP
	----|-|--|-|----|-
	KPPLDRSLAPFDREPFTLG
	------|---------|--
	KPRPPSPAEEENSLNEEWYVSYITRPEAEAALR
	-----|------|-----|-||-|---------
	MALRNVPFRSEVLGWDPDSLADYF
	---------|--------|---|-
	KNEERRSIFTR
	------|--|-
	KYHIDGARFLNLTENDIQ
	-|----------|-----
	KINQDGTFLVRDSS
	------|-----||
	KTTTNPYVLMVLY
	-|||--|-----|
	KESQVYLLGTGLRG
	--|--|---|----
	KEDFLSVSDIIDYFR
	-----|-|----|--
	IQKPPLPPTTERHERSSPLPGK
	--------||-----||-----

Protein sequence : 
MALRNVPFRS EVLGWDPDSL ADYFKKLNYK DCEKAVKKYH IDGARFLNLT  
---------| --------|- --|--   +         -|- ---------|  
ENDIQKFPKL RVPILSKLSQ EINKNEERRS IFTRKPQVPR FPEETESHEE  
------  -- -----|--|- ---------| --|-           + +     
DNGGWSSFEE DDYESPNDDQ DGEDDGDYES PNEEEEAPVE DDADYEPPPS  
     ++      + +             + +                +    +  
NDEEALQNSI LPAKPFPNSN SMYIDRPPSG KTPQQPPVPP QRPMAALPPP  
        +     -----|- |-|-----|-  +                     
PAGRNHSPLP PPQTNHEEPS RSRNHKTAKL PAPSIDRSTK PPLDRSLAPF  
      +       +     +  +    + -- ---|---||- -----|----  
DREPFTLGKK PPFSDKPSIP AGRSLGEHLP KIQKPPLPPT TERHERSSPL  
-----|---- ---|---|-- ---|------ ---------| |-----||--  
PGKKPPVPKH GWGPDRREND EDDVHQRPLP QPALLPMSSN TFPSRSTKPS  
---     -- ---------- ---------- -------||- |--|-||  +  
PMNPLPSSHM PGAFSESNSS FPQSASLPPY FSQGPSNRPP IRAEGRNFPL  
      ++       + + ++    + +   +  +   +                 
PLPNKPRPPS PAEEENSLNE EWYVSYITRP EAEAALRKIN QDGTFLVRDS  
    -----| ------|--- --|-||-|-- ---------- ---|-----|  
SKKTTTNPYV LMVLYKDKVY NIQIRYQKES QVYLLGTGLR GKEDFLSVSD  
|--|||--|- ----|- --| -----|---| --|---|--- ------|-|-  
IIDYFRKMPL LLIDGKNRGS RYQCTLTHAA GYP 
---|---         ----| -|--|-|--- -|- 


Protein	: Q13094
Enzyme	: Lys-C trypsin_no_P_rule

	LRVPILSK
	------|-
	FLNLTENDIQK
	----|------
	TTTNPYVLMVLYK
	|||--|-----|-
	EDFLSVSDIIDYFR
	----|-|----|--
	LPAPSIDRSTKPPLDRSLAPFDREPFTLGK
	----|---||------|---------|---
	YHIDGARFLNLTENDIQK
	|----------|------
	SSPLPGK
	||-----
	PPSPAEEENSLNEEWYVSYITR
	--|------|-----|-||-|-
	EPFTLGK
	---|---
	INQDGTFLVRDSSK
	-----|-----||-
	PPLPPTTER
	-----||--
	TPQQPPVPPQR
	|----------
	PSIPAGR
	-|-----
	ESQVYLLGTGLRGK
	-|--|---|-----
	LSQEINK
	-|-----
	LPAPSIDR
	----|---
	PSPMNPLPSSHMPGAFSESNSSFPQSASLPPYFSQGPSNR
	-|------||------|-|-||---|-|---|-|---|--
	NRGSRYQCTLTHAAGYP
	---|-|--|-|----|-
	MALRNVPFRSEVLGWDPDSLADYFK
	---------|--------|---|--
	SEVLGWDPDSLADYFK
	|--------|---|--
	YQCTLTHAAGYP
	|--|-|----|-
	ESQVYLLGTGLR
	-|--|---|---
	KPPFSDKPSIPAGRSLGEHLPK
	----|---|-----|-------
	SLAPFDR
	|------
	VYNIQIRYQK
	-|-----|--
	YHIDGAR
	|------
	EDFLSVSDIIDYFRK
	----|-|----|---
	SLGEHLPK
	|-------
	PLPQPALLPMSSNTFPSR
	----------||-|--|-
	VYNIQIR
	-|-----
	PFPNSNSMYIDR
	----|-|-|---
	NHSPLPPPQTNHEEPSR
	--|------|-----|-
	INQDGTFLVR
	-----|----
	IQKPPLPPTTERHERSSPLPGK
	--------||-----||-----

Protein sequence : 
MALRNVPFRS EVLGWDPDSL ADYFKKLNYK DCEKAVKKYH IDGARFLNLT  
---------| --------|- --|--   +          |- ---------|  
ENDIQKFPKL RVPILSKLSQ EINKNEERRS IFTRKPQVPR FPEETESHEE  
------   - -----|--|- ----     +   +            + +     
DNGGWSSFEE DDYESPNDDQ DGEDDGDYES PNEEEEAPVE DDADYEPPPS  
     ++      + +             + +                +    +  
NDEEALQNSI LPAKPFPNSN SMYIDRPPSG KTPQQPPVPP QRPMAALPPP  
        +      ----|- |-|---  +   |-------- --          
PAGRNHSPLP PPQTNHEEPS RSRNHKTAKL PAPSIDRSTK PPLDRSLAPF  
    --|--- ---|-----| -+    +  - ---|---||- -----|----  
DREPFTLGKK PPFSDKPSIP AGRSLGEHLP KIQKPPLPPT TERHERSSPL  
-----|---- ---|---|-- ---|------ ---------| |-----||--  
PGKKPPVPKH GWGPDRREND EDDVHQRPLP QPALLPMSSN TFPSRSTKPS  
---                          --- -------||- |--|-++ -|  
PMNPLPSSHM PGAFSESNSS FPQSASLPPY FSQGPSNRPP IRAEGRNFPL  
------||-- ----|-|-|| ---|-|---| -|---|--               
PLPNKPRPPS PAEEENSLNE EWYVSYITRP EAEAALRKIN QDGTFLVRDS  
       --| ------|--- --|-||-|-          -- ---|-----|  
SKKTTTNPYV LMVLYKDKVY NIQIRYQKES QVYLLGTGLR GKEDFLSVSD  
|- |||--|- ----|-  -| -----|---| --|---|--- ------|-|-  
IIDYFRKMPL LLIDGKNRGS RYQCTLTHAA GYP 
---|---          ---| -|--|-|--- -|- 


Protein	: Q13094
Enzyme	: Lys-C V8-DE

	LRVPILSK
	------|-
	WYVSYITRPE
	-|-||-|---
	TTTNPYVLMVLYK
	|||--|-----|-
	YEPPPSND
	|----|--
	LPAPSIDRSTKPPLDRSLAPFDREPFTLGK
	----|---||------|---------|---
	YFKKLNYKD
	|-----|--
	YHIDGARFLNLTENDIQK
	|----------|------
	RSTKPPLD
	-||-----
	RSLAPFD
	-|-----
	KAVKKYHID
	-----|---
	INQDGTFLVRDSSK
	-----|-----||-
	HLPKIQKPPLPPTTE
	------------||-
	ESQVYLLGTGLRGK
	-|--|---|-----
	KPSIPAGRSLGE
	--|-----|---
	GRNFPLPLPNKPRPPSPAE
	---------------|---
	LSQEINK
	-|-----
	GTFLVRD
	-|-----
	ALQNSILPAKPFPNSNSMYID
	----|---------|-|-|--
	NRGSRYQCTLTHAAGYP
	---|-|--|-|----|-
	MALRNVPFRSEVLGWDPDSLADYFK
	---------|--------|---|--
	GKNRGSRYQCTLTHAAGYP
	-----|-|--|-|----|-
	SQVYLLGTGLRGKE
	|--|---|------
	REPFTLGKKPPFSD
	----|-------|-
	KPPFSDKPSIPAGRSLGEHLPK
	----|---|-----|-------
	MALRNVPFRSE
	---------|-
	GARFLNLTE
	-------|-
	VYNIQIRYQK
	-|-----|--
	IQKFPKLRVPILSKLSQE
	------------|--|--
	EPSRSRNHKTAKLPAPSID
	--|-|----|------|--
	EDFLSVSDIIDYFRK
	----|-|----|---
	RSSPLPGKKPPVPKHGWGPD
	-||-----------------
	SNSSFPQSASLPPYFSQGPSNRPPIRAE
	|-||---|-|---|-|---|--------
	SSKKTTTNPYVLMVLYKD
	||--|||--|-----|--
	KVYNIQIRYQKE
	--|-----|---
	NGGWSSFE
	----||--
	RRSIFTRKPQVPRFPE
	--|--|----------
	YFRKMPLLLID
	|----------
	IQKPPLPPTTERHERSSPLPGK
	--------||-----||-----

Protein sequence : 
MALRNVPFRS EVLGWDPDSL ADYFKKLNYK DCEKAVKKYH IDGARFLNLT  
---------| --------|- --|-----|- -  -----|- ---------|  
ENDIQKFPKL RVPILSKLSQ EINKNEERRS IFTRKPQVPR FPEETESHEE  
---------- -----|--|- ----   --| --|------- --- + +     
DNGGWSSFEE DDYESPNDDQ DGEDDGDYES PNEEEEAPVE DDADYEPPPS  
 ----||--    + +             + +                |----|  
NDEEALQNSI LPAKPFPNSN SMYIDRPPSG KTPQQPPVPP QRPMAALPPP  
--  ----|- --------|- |-|--   +   +                     
PAGRNHSPLP PPQTNHEEPS RSRNHKTAKL PAPSIDRSTK PPLDRSLAPF  
      +       +   --| -|----|--- ---|---||- -----|----  
DREPFTLGKK PPFSDKPSIP AGRSLGEHLP KIQKPPLPPT TERHERSSPL  
-----|---- ---|---|-- ---|------ ---------| |-----||--  
PGKKPPVPKH GWGPDRREND EDDVHQRPLP QPALLPMSSN TFPSRSTKPS  
---------- -----                        ++  +  + ++  +  
PMNPLPSSHM PGAFSESNSS FPQSASLPPY FSQGPSNRPP IRAEGRNFPL  
      ++       + |-|| ---|-|---| -|---|---- ----------  
PLPNKPRPPS PAEEENSLNE EWYVSYITRP EAEAALRKIN QDGTFLVRDS  
---------| ---   +     -|-||-|-- -       -- ---|-----|  
SKKTTTNPYV LMVLYKDKVY NIQIRYQKES QVYLLGTGLR GKEDFLSVSD  
|--|||--|- ----|----| -----|---| --|---|--- ------|-|-  
IIDYFRKMPL LLIDGKNRGS RYQCTLTHAA GYP 
---|------ ---------| -|--|-|--- -|- 


Protein	: Q13094
Enzyme	: Lys-C V8-E

	LRVPILSK
	------|-
	WYVSYITRPE
	-|-||-|---
	TTTNPYVLMVLYK
	|||--|-----|-
	DFLSVSDIIDYFRKMPLLLIDGKNRGSRYQCTLTHAAGYP
	---|-|----|---------------|-|--|-|----|-
	LPAPSIDRSTKPPLDRSLAPFDREPFTLGK
	----|---||------|---------|---
	YHIDGARFLNLTENDIQK
	|----------|------
	INQDGTFLVRDSSK
	-----|-----||-
	HLPKIQKPPLPPTTE
	------------||-
	ESQVYLLGTGLRGK
	-|--|---|-----
	GRNFPLPLPNKPRPPSPAE
	---------------|---
	LSQEINK
	-|-----
	NDIQKFPKLRVPILSKLSQE
	--------------|--|--
	DNGGWSSFE
	-----||--
	NRGSRYQCTLTHAAGYP
	---|-|--|-|----|-
	MALRNVPFRSEVLGWDPDSLADYFK
	---------|--------|---|--
	VLGWDPDSLADYFKKLNYKDCE
	-------|---|-----|----
	RSSPLPGKKPPVPKHGWGPDRRE
	-||--------------------
	SPNDDQDGE
	|--------
	SQVYLLGTGLRGKE
	|--|---|------
	KPPFSDKPSIPAGRSLGEHLPK
	----|---|-----|-------
	MALRNVPFRSE
	---------|-
	VYNIQIRYQK
	-|-----|--
	SNSSFPQSASLPPYFSQGPSNRPPIRAE
	|-||---|-|---|-|---|--------
	EDFLSVSDIIDYFRK
	----|-|----|---
	KAVKKYHIDGARFLNLTE
	-----|----------|-
	RRSIFTRKPQVPRFPE
	--|--|----------
	DDADYEPPPSNDE
	----|----|---
	IQKPPLPPTTERHERSSPLPGK
	--------||-----||-----

Protein sequence : 
MALRNVPFRS EVLGWDPDSL ADYFKKLNYK DCEKAVKKYH IDGARFLNLT  
---------| --------|- --|-----|- --------|- ---------|  
ENDIQKFPKL RVPILSKLSQ EINKNEERRS IFTRKPQVPR FPEETESHEE  
---------- -----|--|- ----   --| --|------- --- + +     
DNGGWSSFEE DDYESPNDDQ DGEDDGDYES PNEEEEAPVE DDADYEPPPS  
-----||--    + |----- ---    + +            ----|----|  
NDEEALQNSI LPAKPFPNSN SMYIDRPPSG KTPQQPPVPP QRPMAALPPP  
---     +          +  + +     +   +                     
PAGRNHSPLP PPQTNHEEPS RSRNHKTAKL PAPSIDRSTK PPLDRSLAPF  
      +       +     +  +    +  - ---|---||- -----|----  
DREPFTLGKK PPFSDKPSIP AGRSLGEHLP KIQKPPLPPT TERHERSSPL  
-----|---- ---|---|-- ---|------ ---------| |-----||--  
PGKKPPVPKH GWGPDRREND EDDVHQRPLP QPALLPMSSN TFPSRSTKPS  
---------- --------                     ++  +  + ++  +  
PMNPLPSSHM PGAFSESNSS FPQSASLPPY FSQGPSNRPP IRAEGRNFPL  
      ++       + |-|| ---|-|---| -|---|---- ----------  
PLPNKPRPPS PAEEENSLNE EWYVSYITRP EAEAALRKIN QDGTFLVRDS  
---------| ---   +     -|-||-|-- -       -- ---|-----|  
SKKTTTNPYV LMVLYKDKVY NIQIRYQKES QVYLLGTGLR GKEDFLSVSD  
|- |||--|- ----|-  -| -----|---| --|---|--- ------|-|-  
IIDYFRKMPL LLIDGKNRGS RYQCTLTHAA GYP 
---|------ ---------| -|--|-|--- -|- 


Protein	: Q13094
Enzyme	: Lys-N trypsin_no_P_rule

	VYNIQIR
	-|-----
	EDFLSVSDIIDYFR
	----|-|----|--
	KLPAPSIDRST
	-----|---||
	TTTNPYVLMVLYK
	|||--|-----|-
	KLRVPILS
	-------|
	SSPLPGK
	||-----
	PPSPAEEENSLNEEWYVSYITR
	--|------|-----|-||-|-
	EPFTLGK
	---|---
	KHGWGPDRRENDEDDVHQRPLPQPALLPMSSNTFPSRST
	-----------------------------||-|--|-||
	KLSQEIN
	--|----
	TPQQPPVPPQR
	|----------
	PSIPAGR
	-|-----
	PPLPPTTER
	-----||--
	LSQEINK
	-|-----
	LPAPSIDR
	----|---
	KVYNIQIRYQ
	--|-----|-
	PSPMNPLPSSHMPGAFSESNSSFPQSASLPPYFSQGPSNR
	-|------||------|-|-||---|-|---|-|---|--
	KPFPNSNSMYIDRPPSG
	-----|-|-|-----|-
	SEVLGWDPDSLADYFK
	|--------|---|--
	YQCTLTHAAGYP
	|--|-|----|-
	KPSIPAGRSLGEHLP
	--|-----|------
	ESQVYLLGTGLR
	-|--|---|---
	SLAPFDR
	|------
	KPPLPPTTERHERSSPLPG
	------||-----||----
	YHIDGAR
	|------
	KNRGSRYQCTLTHAAGYP
	----|-|--|-|----|-
	SLGEHLPK
	|-------
	KPPLDRSLAPFDREPFTLG
	------|---------|--
	PLPQPALLPMSSNTFPSR
	----------||-|--|-
	KPRPPSPAEEENSLNEEWYVSYITRPEAEAALR
	-----|------|-----|-||-|---------
	MALRNVPFRSEVLGWDPDSLADYF
	---------|--------|---|-
	KNEERRSIFTR
	------|--|-
	KYHIDGARFLNLTENDIQ
	-|----------|-----
	KINQDGTFLVRDSS
	------|-----||
	KTTTNPYVLMVLY
	-|||--|-----|
	KESQVYLLGTGLRG
	--|--|---|----
	KEDFLSVSDIIDYFR
	-----|-|----|--
	PFPNSNSMYIDR
	----|-|-|---
	NHSPLPPPQTNHEEPSR
	--|------|-----|-
	INQDGTFLVR
	-----|----
	FLNLTENDIQK
	----|------

Protein sequence : 
MALRNVPFRS EVLGWDPDSL ADYFKKLNYK DCEKAVKKYH IDGARFLNLT  
---------| --------|- --|--   +         -|- ---------|  
ENDIQKFPKL RVPILSKLSQ EINKNEERRS IFTRKPQVPR FPEETESHEE  
------  -- -----|--|- ---------| --|-           + +     
DNGGWSSFEE DDYESPNDDQ DGEDDGDYES PNEEEEAPVE DDADYEPPPS  
     ++      + +             + +                +    +  
NDEEALQNSI LPAKPFPNSN SMYIDRPPSG KTPQQPPVPP QRPMAALPPP  
        +     -----|- |-|-----|-  |-------- --          
PAGRNHSPLP PPQTNHEEPS RSRNHKTAKL PAPSIDRSTK PPLDRSLAPF  
    --|--- ---|-----| -+    + -- ---|---||- -----|----  
DREPFTLGKK PPFSDKPSIP AGRSLGEHLP KIQKPPLPPT TERHERSSPL  
-----|---     + --|-- ---|------ -  ------| |-----||--  
PGKKPPVPKH GWGPDRREND EDDVHQRPLP QPALLPMSSN TFPSRSTKPS  
---     -- ---------- ---------- -------||- |--|-|| -|  
PMNPLPSSHM PGAFSESNSS FPQSASLPPY FSQGPSNRPP IRAEGRNFPL  
------||-- ----|-|-|| ---|-|---| -|---|--               
PLPNKPRPPS PAEEENSLNE EWYVSYITRP EAEAALRKIN QDGTFLVRDS  
    -----| ------|--- --|-||-|-- ---------- ---|-----|  
SKKTTTNPYV LMVLYKDKVY NIQIRYQKES QVYLLGTGLR GKEDFLSVSD  
| -|||--|- ----|- --| -----|---| --|---|--- ------|-|-  
IIDYFRKMPL LLIDGKNRGS RYQCTLTHAA GYP 
---|--          ----| -|--|-|--- -|- 


Protein	: Q13094
Enzyme	: Lys-N V8-DE

	KLSQEIN
	--|----
	MALRNVPFRSE
	---------|-
	SNSSFPQSASLPPYFSQGPSNRPPIRAE
	|-||---|-|---|-|---|--------
	KPPLDRSLAPFDREPFTLG
	------|---------|--
	NGGWSSFE
	----||--
	KEDFLSVSDIIDYFR
	-----|-|----|--
	KLPAPSIDRST
	-----|---||
	KPFPNSNSMYIDRPPSG
	-----|-|-|-----|-
	GKNRGSRYQCTLTHAAGYP
	-----|-|--|-|----|-
	GARFLNLTE
	-------|-
	KPPLPPTTERHERSSPLPG
	------||-----||----
	EPSRSRNHKTAKLPAPSID
	--|-|----|------|--
	KNEERRSIFTR
	------|--|-
	KINQDGTFLVRDSS
	------|-----||
	KYHIDGARFLNLTENDIQ
	-|----------|-----
	KTTTNPYVLMVLY
	-|||--|-----|
	KESQVYLLGTGLRG
	--|--|---|----
	YFRKMPLLLID
	|----------
	KAVKKYHID
	-----|---
	KHGWGPDRRENDEDDVHQRPLPQPALLPMSSNTFPSRST
	-----------------------------||-|--|-||
	GRNFPLPLPNKPRPPSPAE
	---------------|---
	KPSIPAGRSLGE
	--|-----|---
	ALQNSILPAKPFPNSNSMYID
	----|---------|-|-|--
	KVYNIQIRYQKE
	--|-----|---
	SSKKTTTNPYVLMVLYKD
	||--|||--|-----|--
	KNRGSRYQCTLTHAAGYP
	----|-|--|-|----|-
	RSSPLPGKKPPVPKHGWGPD
	-||-----------------
	KPRPPSPAEEENSLNEEWYVSYITRPEAEAALR
	-----|------|-----|-||-|---------
	MALRNVPFRSEVLGWDPDSLADYF
	---------|--------|---|-
	WYVSYITRPE
	-|-||-|---
	YEPPPSND
	|----|--
	RSTKPPLD
	-||-----
	KLRVPILS
	-------|
	YFKKLNYKD
	|-----|--
	RSLAPFD
	-|-----
	HLPKIQKPPLPPTTE
	------------||-
	GTFLVRD
	-|-----
	KVYNIQIRYQ
	--|-----|-
	KPSIPAGRSLGEHLP
	--|-----|------
	SQVYLLGTGLRGKE
	|--|---|------
	REPFTLGKKPPFSD
	----|-------|-
	IQKFPKLRVPILSKLSQE
	------------|--|--
	RRSIFTRKPQVPRFPE
	--|--|----------

Protein sequence : 
MALRNVPFRS EVLGWDPDSL ADYFKKLNYK DCEKAVKKYH IDGARFLNLT  
---------| --------|- --|-----|- -  -----|- ---------|  
ENDIQKFPKL RVPILSKLSQ EINKNEERRS IFTRKPQVPR FPEETESHEE  
---------- -----|--|- ---------| --|------- --- + +     
DNGGWSSFEE DDYESPNDDQ DGEDDGDYES PNEEEEAPVE DDADYEPPPS  
 ----||--    + +             + +                |----|  
NDEEALQNSI LPAKPFPNSN SMYIDRPPSG KTPQQPPVPP QRPMAALPPP  
--  ----|- --------|- |-|-----|-  +                     
PAGRNHSPLP PPQTNHEEPS RSRNHKTAKL PAPSIDRSTK PPLDRSLAPF  
      +       +   --| -|----|--- ---|---||- -----|----  
DREPFTLGKK PPFSDKPSIP AGRSLGEHLP KIQKPPLPPT TERHERSSPL  
-----|---- ---|---|-- ---|------ ---------| |-----||--  
PGKKPPVPKH GWGPDRREND EDDVHQRPLP QPALLPMSSN TFPSRSTKPS  
---------- ---------- ---------- -------||- |--|-||  +  
PMNPLPSSHM PGAFSESNSS FPQSASLPPY FSQGPSNRPP IRAEGRNFPL  
      ++       + |-|| ---|-|---| -|---|---- ----------  
PLPNKPRPPS PAEEENSLNE EWYVSYITRP EAEAALRKIN QDGTFLVRDS  
---------| ------|--- --|-||-|-- ---------- ---|-----|  
SKKTTTNPYV LMVLYKDKVY NIQIRYQKES QVYLLGTGLR GKEDFLSVSD  
|--|||--|- ----|----| -----|---| --|---|--- ------|-|-  
IIDYFRKMPL LLIDGKNRGS RYQCTLTHAA GYP 
---|------ ---------| -|--|-|--- -|- 


Protein	: Q13094
Enzyme	: Lys-N V8-E

	KLPAPSIDRST
	-----|---||
	DFLSVSDIIDYFRKMPLLLIDGKNRGSRYQCTLTHAAGYP
	---|-|----|---------------|-|--|-|----|-
	KLRVPILS
	-------|
	KHGWGPDRRENDEDDVHQRPLPQPALLPMSSNTFPSRST
	-----------------------------||-|--|-||
	KLSQEIN
	--|----
	HLPKIQKPPLPPTTE
	------------||-
	GRNFPLPLPNKPRPPSPAE
	---------------|---
	NDIQKFPKLRVPILSKLSQE
	--------------|--|--
	KVYNIQIRYQ
	--|-----|-
	DNGGWSSFE
	-----||--
	KPFPNSNSMYIDRPPSG
	-----|-|-|-----|-
	VLGWDPDSLADYFKKLNYKDCE
	-------|---|-----|----
	RSSPLPGKKPPVPKHGWGPDRRE
	-||--------------------
	KPSIPAGRSLGEHLP
	--|-----|------
	SPNDDQDGE
	|--------
	SQVYLLGTGLRGKE
	|--|---|------
	MALRNVPFRSE
	---------|-
	KPPLPPTTERHERSSPLPG
	------||-----||----
	SNSSFPQSASLPPYFSQGPSNRPPIRAE
	|-||---|-|---|-|---|--------
	KNRGSRYQCTLTHAAGYP
	----|-|--|-|----|-
	KAVKKYHIDGARFLNLTE
	-----|----------|-
	KPPLDRSLAPFDREPFTLG
	------|---------|--
	KPRPPSPAEEENSLNEEWYVSYITRPEAEAALR
	-----|------|-----|-||-|---------
	MALRNVPFRSEVLGWDPDSLADYF
	---------|--------|---|-
	KNEERRSIFTR
	------|--|-
	KYHIDGARFLNLTENDIQ
	-|----------|-----
	KINQDGTFLVRDSS
	------|-----||
	KTTTNPYVLMVLY
	-|||--|-----|
	KESQVYLLGTGLRG
	--|--|---|----
	KEDFLSVSDIIDYFR
	-----|-|----|--
	RRSIFTRKPQVPRFPE
	--|--|----------
	DDADYEPPPSNDE
	----|----|---
	WYVSYITRPE
	-|-||-|---

Protein sequence : 
MALRNVPFRS EVLGWDPDSL ADYFKKLNYK DCEKAVKKYH IDGARFLNLT  
---------| --------|- --|-----|- --------|- ---------|  
ENDIQKFPKL RVPILSKLSQ EINKNEERRS IFTRKPQVPR FPEETESHEE  
---------- -----|--|- ---------| --|------- --- + +     
DNGGWSSFEE DDYESPNDDQ DGEDDGDYES PNEEEEAPVE DDADYEPPPS  
-----||--    + |----- ---    + +            ----|----|  
NDEEALQNSI LPAKPFPNSN SMYIDRPPSG KTPQQPPVPP QRPMAALPPP  
---     +     -----|- |-|-----|-  +                     
PAGRNHSPLP PPQTNHEEPS RSRNHKTAKL PAPSIDRSTK PPLDRSLAPF  
      +       +     +  +    + -- ---|---||- -----|----  
DREPFTLGKK PPFSDKPSIP AGRSLGEHLP KIQKPPLPPT TERHERSSPL  
-----|--      + --|-- ---|------ ---------| |-----||--  
PGKKPPVPKH GWGPDRREND EDDVHQRPLP QPALLPMSSN TFPSRSTKPS  
---------- ---------- ---------- -------||- |--|-||  +  
PMNPLPSSHM PGAFSESNSS FPQSASLPPY FSQGPSNRPP IRAEGRNFPL  
      ++       + |-|| ---|-|---| -|---|---- ----------  
PLPNKPRPPS PAEEENSLNE EWYVSYITRP EAEAALRKIN QDGTFLVRDS  
---------| ------|--- --|-||-|-- ---------- ---|-----|  
SKKTTTNPYV LMVLYKDKVY NIQIRYQKES QVYLLGTGLR GKEDFLSVSD  
| -|||--|- ----|  --| -----|---| --|---|--- ------|-|-  
IIDYFRKMPL LLIDGKNRGS RYQCTLTHAA GYP 
---|------ ---------| -|--|-|--- -|- 


Protein	: Q13094
Enzyme	: trypsin_no_P_rule V8-DE

	LSQEINK
	-|-----
	PSPMNPLPSSHMPGAFSESNSSFPQSASLPPYFSQGPSNR
	-|------||------|-|-||---|-|---|-|---|--
	ESQVYLLGTGLR
	-|--|---|---
	SLAPFDR
	|------
	MALRNVPFRSE
	---------|-
	SNSSFPQSASLPPYFSQGPSNRPPIRAE
	|-||---|-|---|-|---|--------
	SLGEHLPK
	|-------
	PLPQPALLPMSSNTFPSR
	----------||-|--|-
	NGGWSSFE
	----||--
	VYNIQIR
	-|-----
	SSPLPGK
	||-----
	PPLPPTTER
	-----||--
	TPQQPPVPPQR
	|----------
	GKNRGSRYQCTLTHAAGYP
	-----|-|--|-|----|-
	GARFLNLTE
	-------|-
	EPSRSRNHKTAKLPAPSID
	--|-|----|------|--
	YFRKMPLLLID
	|----------
	TTTNPYVLMVLYK
	|||--|-----|-
	PPSPAEEENSLNEEWYVSYITR
	--|------|-----|-||-|-
	EPFTLGK
	---|---
	KAVKKYHID
	-----|---
	GRNFPLPLPNKPRPPSPAE
	---------------|---
	KPSIPAGRSLGE
	--|-----|---
	ALQNSILPAKPFPNSNSMYID
	----|---------|-|-|--
	SEVLGWDPDSLADYFK
	|--------|---|--
	KVYNIQIRYQKE
	--|-----|---
	SSKKTTTNPYVLMVLYKD
	||--|||--|-----|--
	RSSPLPGKKPPVPKHGWGPD
	-||-----------------
	NHSPLPPPQTNHEEPSR
	--|------|-----|-
	EDFLSVSDIIDYFR
	----|-|----|--
	WYVSYITRPE
	-|-||-|---
	FLNLTENDIQK
	----|------
	YEPPPSND
	|----|--
	RSTKPPLD
	-||-----
	YFKKLNYKD
	|-----|--
	RSLAPFD
	-|-----
	PSIPAGR
	-|-----
	HLPKIQKPPLPPTTE
	------------||-
	GTFLVRD
	-|-----
	LPAPSIDR
	----|---
	YQCTLTHAAGYP
	|--|-|----|-
	SQVYLLGTGLRGKE
	|--|---|------
	REPFTLGKKPPFSD
	----|-------|-
	IQKFPKLRVPILSKLSQE
	------------|--|--
	YHIDGAR
	|------
	RRSIFTRKPQVPRFPE
	--|--|----------
	PFPNSNSMYIDR
	----|-|-|---
	INQDGTFLVR
	-----|----

Protein sequence : 
MALRNVPFRS EVLGWDPDSL ADYFKKLNYK DCEKAVKKYH IDGARFLNLT  
---------| --------|- --|-----|- -  -----|- ---------|  
ENDIQKFPKL RVPILSKLSQ EINKNEERRS IFTRKPQVPR FPEETESHEE  
---------- -----|--|- ----   --| --|------- --- + +     
DNGGWSSFEE DDYESPNDDQ DGEDDGDYES PNEEEEAPVE DDADYEPPPS  
 ----||--    + +             + +                |----|  
NDEEALQNSI LPAKPFPNSN SMYIDRPPSG KTPQQPPVPP QRPMAALPPP  
--  ----|- --------|- |-|---  +   |-------- --          
PAGRNHSPLP PPQTNHEEPS RSRNHKTAKL PAPSIDRSTK PPLDRSLAPF  
    --|--- ---|-----| -|----|--- ---|---||- -----|----  
DREPFTLGKK PPFSDKPSIP AGRSLGEHLP KIQKPPLPPT TERHERSSPL  
-----|---- ---|---|-- ---|------ ---------| |--  -||--  
PGKKPPVPKH GWGPDRREND EDDVHQRPLP QPALLPMSSN TFPSRSTKPS  
---------- -----             --- -------||- |--|-++ -|  
PMNPLPSSHM PGAFSESNSS FPQSASLPPY FSQGPSNRPP IRAEGRNFPL  
------||-- ----|-|-|| ---|-|---| -|---|---- ----------  
PLPNKPRPPS PAEEENSLNE EWYVSYITRP EAEAALRKIN QDGTFLVRDS  
---------| ------|--- --|-||-|-- -       -- ---|-----|  
SKKTTTNPYV LMVLYKDKVY NIQIRYQKES QVYLLGTGLR GKEDFLSVSD  
|--|||--|- ----|----| -----|---| --|---|--- ------|-|-  
IIDYFRKMPL LLIDGKNRGS RYQCTLTHAA GYP 
---|------ ---------| -|--|-|--- -|- 


Protein	: Q13094
Enzyme	: trypsin_no_P_rule V8-E

	EDFLSVSDIIDYFR
	----|-|----|--
	WYVSYITRPE
	-|-||-|---
	TTTNPYVLMVLYK
	|||--|-----|-
	DFLSVSDIIDYFRKMPLLLIDGKNRGSRYQCTLTHAAGYP
	---|-|----|---------------|-|--|-|----|-
	SSPLPGK
	||-----
	PPSPAEEENSLNEEWYVSYITR
	--|------|-----|-||-|-
	EPFTLGK
	---|---
	PPLPPTTER
	-----||--
	PSIPAGR
	-|-----
	TPQQPPVPPQR
	|----------
	HLPKIQKPPLPPTTE
	------------||-
	GRNFPLPLPNKPRPPSPAE
	---------------|---
	LSQEINK
	-|-----
	LPAPSIDR
	----|---
	NDIQKFPKLRVPILSKLSQE
	--------------|--|--
	PSPMNPLPSSHMPGAFSESNSSFPQSASLPPYFSQGPSNR
	-|------||------|-|-||---|-|---|-|---|--
	DNGGWSSFE
	-----||--
	VLGWDPDSLADYFKKLNYKDCE
	-------|---|-----|----
	RSSPLPGKKPPVPKHGWGPDRRE
	-||--------------------
	SEVLGWDPDSLADYFK
	|--------|---|--
	YQCTLTHAAGYP
	|--|-|----|-
	ESQVYLLGTGLR
	-|--|---|---
	SPNDDQDGE
	|--------
	SLAPFDR
	|------
	MALRNVPFRSE
	---------|-
	SQVYLLGTGLRGKE
	|--|---|------
	SNSSFPQSASLPPYFSQGPSNRPPIRAE
	|-||---|-|---|-|---|--------
	YHIDGAR
	|------
	SLGEHLPK
	|-------
	PLPQPALLPMSSNTFPSR
	----------||-|--|-
	KAVKKYHIDGARFLNLTE
	-----|----------|-
	VYNIQIR
	-|-----
	RRSIFTRKPQVPRFPE
	--|--|----------
	DDADYEPPPSNDE
	----|----|---
	PFPNSNSMYIDR
	----|-|-|---
	NHSPLPPPQTNHEEPSR
	--|------|-----|-
	INQDGTFLVR
	-----|----
	FLNLTENDIQK
	----|------

Protein sequence : 
MALRNVPFRS EVLGWDPDSL ADYFKKLNYK DCEKAVKKYH IDGARFLNLT  
---------| --------|- --|-----|- --------|- ---------|  
ENDIQKFPKL RVPILSKLSQ EINKNEERRS IFTRKPQVPR FPEETESHEE  
---------- -----|--|- ----   --| --|------- --- + +     
DNGGWSSFEE DDYESPNDDQ DGEDDGDYES PNEEEEAPVE DDADYEPPPS  
-----||--    + |----- ---    + +            ----|----|  
NDEEALQNSI LPAKPFPNSN SMYIDRPPSG KTPQQPPVPP QRPMAALPPP  
---     +      ----|- |-|---  +   |-------- --          
PAGRNHSPLP PPQTNHEEPS RSRNHKTAKL PAPSIDRSTK PPLDRSLAPF  
    --|--- ---|-----| -+    +  - ---|---++       |----  
DREPFTLGKK PPFSDKPSIP AGRSLGEHLP KIQKPPLPPT TERHERSSPL  
-----|---     +  -|-- ---|------ ---------| |--  -||--  
PGKKPPVPKH GWGPDRREND EDDVHQRPLP QPALLPMSSN TFPSRSTKPS  
---------- --------          --- -------||- |--|-++ -|  
PMNPLPSSHM PGAFSESNSS FPQSASLPPY FSQGPSNRPP IRAEGRNFPL  
------||-- ----|-|-|| ---|-|---| -|---|---- ----------  
PLPNKPRPPS PAEEENSLNE EWYVSYITRP EAEAALRKIN QDGTFLVRDS  
---------| ------|--- --|-||-|-- -       -- ---|---- +  
SKKTTTNPYV LMVLYKDKVY NIQIRYQKES QVYLLGTGLR GKEDFLSVSD  
+  |||--|- ----|-  -| -----+  -| --|---|--- ------|-|-  
IIDYFRKMPL LLIDGKNRGS RYQCTLTHAA GYP 
---|------ ---------| -|--|-|--- -|- 


Protein	: Q13094
Enzyme	: V8-DE V8-E

	YEPPPSND
	|----|--
	RSTKPPLD
	-||-----
	DFLSVSDIIDYFRKMPLLLIDGKNRGSRYQCTLTHAAGYP
	---|-|----|---------------|-|--|-|----|-
	YFKKLNYKD
	|-----|--
	RSLAPFD
	-|-----
	KAVKKYHID
	-----|---
	HLPKIQKPPLPPTTE
	------------||-
	KPSIPAGRSLGE
	--|-----|---
	GRNFPLPLPNKPRPPSPAE
	---------------|---
	GTFLVRD
	-|-----
	NDIQKFPKLRVPILSKLSQE
	--------------|--|--
	ALQNSILPAKPFPNSNSMYID
	----|---------|-|-|--
	DNGGWSSFE
	-----||--
	VLGWDPDSLADYFKKLNYKDCE
	-------|---|-----|----
	RSSPLPGKKPPVPKHGWGPDRRE
	-||--------------------
	GKNRGSRYQCTLTHAAGYP
	-----|-|--|-|----|-
	SQVYLLGTGLRGKE
	|--|---|------
	REPFTLGKKPPFSD
	----|-------|-
	MALRNVPFRSE
	---------|-
	KVYNIQIRYQKE
	--|-----|---
	GARFLNLTE
	-------|-
	IQKFPKLRVPILSKLSQE
	------------|--|--
	EPSRSRNHKTAKLPAPSID
	--|-|----|------|--
	SNSSFPQSASLPPYFSQGPSNRPPIRAE
	|-||---|-|---|-|---|--------
	RSSPLPGKKPPVPKHGWGPD
	-||-----------------
	SSKKTTTNPYVLMVLYKD
	||--|||--|-----|--
	KAVKKYHIDGARFLNLTE
	-----|----------|-
	SPNDDQDGE
	|--------
	NGGWSSFE
	----||--
	RRSIFTRKPQVPRFPE
	--|--|----------
	DDADYEPPPSNDE
	----|----|---
	YFRKMPLLLID
	|----------
	WYVSYITRPE
	-|-||-|---

Protein sequence : 
MALRNVPFRS EVLGWDPDSL ADYFKKLNYK DCEKAVKKYH IDGARFLNLT  
---------| --------|- --|-----|- --------|- ---------|  
ENDIQKFPKL RVPILSKLSQ EINKNEERRS IFTRKPQVPR FPEETESHEE  
---------- -----|--|- -      --| --|------- --- + +     
DNGGWSSFEE DDYESPNDDQ DGEDDGDYES PNEEEEAPVE DDADYEPPPS  
-----||--    + |----- ---    + +            ----|----|  
NDEEALQNSI LPAKPFPNSN SMYIDRPPSG KTPQQPPVPP QRPMAALPPP  
--- ----|- --------|- |-|--   +   +                     
PAGRNHSPLP PPQTNHEEPS RSRNHKTAKL PAPSIDRSTK PPLDRSLAPF  
      +       +   --| -|----|--- ---|---||- -----|----  
DREPFTLGKK PPFSDKPSIP AGRSLGEHLP KIQKPPLPPT TERHERSSPL  
-----|---- ---|---|-- ---|------ ---------| |-   -||--  
PGKKPPVPKH GWGPDRREND EDDVHQRPLP QPALLPMSSN TFPSRSTKPS  
---------- --------                     ++  +  + ++  +  
PMNPLPSSHM PGAFSESNSS FPQSASLPPY FSQGPSNRPP IRAEGRNFPL  
      ++       + |-|| ---|-|---| -|---|---- ----------  
PLPNKPRPPS PAEEENSLNE EWYVSYITRP EAEAALRKIN QDGTFLVRDS  
---------| ---   +     -|-||-|-- -            -|-----|  
SKKTTTNPYV LMVLYKDKVY NIQIRYQKES QVYLLGTGLR GKEDFLSVSD  
|--|||--|- ----|----| -----|---| --|---|--- ------|-|-  
IIDYFRKMPL LLIDGKNRGS RYQCTLTHAA GYP 
---|------ ---------| -|--|-|--- -|- 


Protein	: Q13094
Enzyme	: Arg-C Asp-N chymotrypsin

	RKINQDGTF
	-------|-
	SLGEHLPKIQKPPLPPTTER
	|---------------||--
	KDCEKAVKKY
	---------|
	ENDEDDVHQRPLPQPALLPMSSNTFPSR
	--------------------||-|--|-
	KINQDGTFLVR
	------|----
	DSSKKTTTNPYVLMVLYKDKVYNIQIR
	-||--|||--|-----|----|-----
	DYFKKLNYK
	-|-----|-
	SLAPFDR
	|------
	GEHLPKIQKPPLPPTTERHERSSPLPGKKPPVPKHGW
	--------------||-----||--------------
	NHKTAKLPAPSIDR
	---|------|---
	DYEPPPSN
	-|----|-
	VRDSSKKTTTNPY
	---||--|||--|
	THAAGYP
	|----|-
	LPMSSNTFPSRSTKPSPMNPLPSSHMPGAF
	---||-|--|-||--|------||------
	FLNLTENDIQKFPKLR
	----|-----------
	GKEDFLSVSDIIDYFR
	------|-|----|--
	DRSLAPF
	--|----
	DCEKAVKKYHI
	--------|--
	DYESPNEEEEAPVE
	-|-|----------
	QNSILPAKPFPNSNSMY
	--|---------|-|-|
	STKPPLDR
	||------
	SVSDIIDY
	|-|----|
	DGTFLVR
	--|----
	SQGPSNRPPIRAEGRNFPLPLPNKPRPPSPAEEENSL
	|---|-----------------------|------|-
	SQEINKNEERRSIF
	|----------|--
	TENDIQKFPKL
	|----------
	SDKPSIPAGRSL
	|---|-----|-
	DREPFTLGKKPPFS
	-----|-------|
	DYFRKMPLLLI
	-|---------
	SEVLGWDPDSLADYFKKLNYKDCEKAVKKYHIDGAR
	|--------|---|-----|---------|------
	IDGKNRGSRY
	-------|-|
	TRKPQVPRFPEETESHEEDNGGW
	|-----------|-|--------
	DNGGWSSFEE
	-----||---
	DGARFLNLTEN
	--------|--
	SSPLPGKKPPVPKHGWGPDR
	||------------------
	DRSTKPPL
	--||----
	DSSKKTTTNPYVLMVLYK
	-||--|||--|-----|-
	ITRPEAEAAL
	-|--------
	NHSPLPPPQTNHEEPSR
	--|------|-----|-
	DKVYNIQIRYQKESQVYLLGTGLRGKE
	---|-----|---|--|---|------
	ESPNEEEEAPVEDDADY
	-|--------------|
	ESPNDDQDGEDDGDY
	-|------------|
	SESNSSFPQSASLPPY
	|-|-||---|-|---|
	EPPPSNDEEAL
	----|------
	YQKESQVYLLGTGLR
	|---|--|---|---
	DEEALQNSILPAKPFPNSNSMYI
	-------|---------|-|-|-
	DGKNRGSRYQCTLTHAAGYP
	------|-|--|-|----|-
	YQCTLTHAAGYP
	|--|-|----|-
	EPFTLGKKPPFSDKPSIPAGR
	---|-------|---|-----
	MALRNVPFRSEVLGW
	---------|-----
	QKESQVY
	---|--|
	VPILSKLSQEINKNEER
	----|--|---------

Protein sequence : 
MALRNVPFRS EVLGWDPDSL ADYFKKLNYK DCEKAVKKYH IDGARFLNLT  
---------| --------|- --|-----|- --------|- ---------|  
ENDIQKFPKL RVPILSKLSQ EINKNEERRS IFTRKPQVPR FPEETESHEE  
---------- -----|--|- ---------| --|------- ----|-|---  
DNGGWSSFEE DDYESPNDDQ DGEDDGDYES PNEEEEAPVE DDADYEPPPS  
-----||---   +-|----- -------|-| ---------- ----|----|  
NDEEALQNSI LPAKPFPNSN SMYIDRPPSG KTPQQPPVPP QRPMAALPPP  
--------|- --------|- |-|-    +   +                     
PAGRNHSPLP PPQTNHEEPS RSRNHKTAKL PAPSIDRSTK PPLDRSLAPF  
    --|--- ---|-----| -+ ---|--- ---|---||- -----|----  
DREPFTLGKK PPFSDKPSIP AGRSLGEHLP KIQKPPLPPT TERHERSSPL  
-----|---- ---|---|-- ---|------ ---------| |-----||--  
PGKKPPVPKH GWGPDRREND EDDVHQRPLP QPALLPMSSN TFPSRSTKPS  
---------- ------ --- ---------- -------||- |--|-||--|  
PMNPLPSSHM PGAFSESNSS FPQSASLPPY FSQGPSNRPP IRAEGRNFPL  
------||-- ----|-|-|| ---|-|---|  |---|---- ----------  
PLPNKPRPPS PAEEENSLNE EWYVSYITRP EAEAALRKIN QDGTFLVRDS  
---------| ------|-     + ++-|-- ---------- ---|-----|  
SKKTTTNPYV LMVLYKDKVY NIQIRYQKES QVYLLGTGLR GKEDFLSVSD  
|--|||--|- ----|----| -----|---| --|---|--- ------|-|-  
IIDYFRKMPL LLIDGKNRGS RYQCTLTHAA GYP 
---|------ ---------| -|--|-|--- -|- 


Protein	: Q13094
Enzyme	: Arg-C Asp-N CNBr

	GKEDFLSVSDIIDYFR
	------|-|----|--
	DRSLAPF
	--|----
	SLGEHLPKIQKPPLPPTTER
	|---------------||--
	DCEKAVKKYHI
	--------|--
	ENDEDDVHQRPLPQPALLPMSSNTFPSR
	--------------------||-|--|-
	DYESPNEEEEAPVE
	-|-|----------
	NPLPSSHM
	----||--
	PLLLIDGKNRGSRYQCTLTHAAGYP
	-----------|-|--|-|----|-
	KINQDGTFLVR
	------|----
	YIDRPPSGKTPQQPPVPPQRPM
	|-----|--|------------
	SSNTFPSRSTKPSPM
	||-|--|-||--|--
	YQKESQVYLLGTGLR
	|---|--|---|---
	DREPFTLGKKPPFS
	-----|-------|
	STKPPLDR
	||------
	DYFRKMPLLLI
	-|---------
	DSSKKTTTNPYVLMVLYKDKVYNIQIR
	-||--|||--|-----|----|-----
	DEEALQNSILPAKPFPNSNSMYI
	-------|---------|-|-|-
	DGKNRGSRYQCTLTHAAGYP
	------|-|--|-|----|-
	YQCTLTHAAGYP
	|--|-|----|-
	SEVLGWDPDSLADYFKKLNYKDCEKAVKKYHIDGAR
	|--------|---|-----|---------|------
	SLAPFDR
	|------
	EPFTLGKKPPFSDKPSIPAGR
	---|-------|---|-----
	DYFKKLNYK
	-|-----|-
	DNGGWSSFEE
	-----||---
	DGARFLNLTEN
	--------|--
	SSPLPGKKPPVPKHGWGPDR
	||------------------
	DRSTKPPL
	--||----
	DGTFLVR
	--|----
	DSSKKTTTNPYVLMVLYK
	-||--|||--|-----|-
	NHKTAKLPAPSIDR
	---|------|---
	MALRNVPFRSEVLGW
	---------|-----
	DYEPPPSN
	-|----|-
	FLNLTENDIQKFPKLR
	----|-----------
	NHSPLPPPQTNHEEPSR
	--|------|-----|-
	DKVYNIQIRYQKESQVYLLGTGLRGKE
	---|-----|---|--|---|------
	VPILSKLSQEINKNEER
	----|--|---------

Protein sequence : 
MALRNVPFRS EVLGWDPDSL ADYFKKLNYK DCEKAVKKYH IDGARFLNLT  
---------| --------|- --|-----|- --------|- ---------|  
ENDIQKFPKL RVPILSKLSQ EINKNEERRS IFTRKPQVPR FPEETESHEE  
---------- -----|--|- -------- +   +            + +     
DNGGWSSFEE DDYESPNDDQ DGEDDGDYES PNEEEEAPVE DDADYEPPPS  
-----||---   + +            -|-| ----------    -|----|  
NDEEALQNSI LPAKPFPNSN SMYIDRPPSG KTPQQPPVPP QRPMAALPPP  
--------|- --------|- |-|-----|- -|-------- ----        
PAGRNHSPLP PPQTNHEEPS RSRNHKTAKL PAPSIDRSTK PPLDRSLAPF  
    --|--- ---|-----| -+ ---|--- ---|---||- -----|----  
DREPFTLGKK PPFSDKPSIP AGRSLGEHLP KIQKPPLPPT TERHERSSPL  
-----|---- ---|---|-- ---|------ ---------| |--   ||--  
PGKKPPVPKH GWGPDRREND EDDVHQRPLP QPALLPMSSN TFPSRSTKPS  
---------- ------ --- ---------- -------||- |--|-||--|  
PMNPLPSSHM PGAFSESNSS FPQSASLPPY FSQGPSNRPP IRAEGRNFPL  
------||--     + + ++    + +   +  +   +                 
PLPNKPRPPS PAEEENSLNE EWYVSYITRP EAEAALRKIN QDGTFLVRDS  
         +       +      + ++ +          --- ---|-----|  
SKKTTTNPYV LMVLYKDKVY NIQIRYQKES QVYLLGTGLR GKEDFLSVSD  
|--|||--|- ----|----| -----|---| --|---|--- ------|-|-  
IIDYFRKMPL LLIDGKNRGS RYQCTLTHAA GYP 
---|------ ---------| -|--|-|--- -|- 


Protein	: Q13094
Enzyme	: Arg-C Asp-N Lys-C

	LRVPILSK
	------|-
	SLGEHLPKIQKPPLPPTTER
	|---------------||--
	LPAPSIDRSTKPPLDRSLAPFDREPFTLGK
	----|---||------|---------|---
	ENDEDDVHQRPLPQPALLPMSSNTFPSR
	--------------------||-|--|-
	ESQVYLLGTGLRGK
	-|--|---|-----
	LSQEINK
	-|-----
	KINQDGTFLVR
	------|----
	DSSKKTTTNPYVLMVLYKDKVYNIQIR
	-||--|||--|-----|----|-----
	DYFKKLNYK
	-|-----|-
	SLAPFDR
	|------
	VYNIQIRYQK
	-|-----|--
	NHKTAKLPAPSIDR
	---|------|---
	DYEPPPSN
	-|----|-
	FLNLTENDIQKFPKLR
	----|-----------
	GKEDFLSVSDIIDYFR
	------|-|----|--
	DRSLAPF
	--|----
	IQKPPLPPTTERHERSSPLPGK
	--------||-----||-----
	DCEKAVKKYHI
	--------|--
	DYESPNEEEEAPVE
	-|-|----------
	STKPPLDR
	||------
	MALRNVPFRSEVLGWDPDSLADYFK
	---------|--------|---|--
	DGTFLVR
	--|----
	EDFLSVSDIIDYFRK
	----|-|----|---
	TTTNPYVLMVLYK
	|||--|-----|-
	YHIDGARFLNLTENDIQK
	|----------|------
	INQDGTFLVRDSSK
	-----|-----||-
	DREPFTLGKKPPFS
	-----|-------|
	DYFRKMPLLLI
	-|---------
	SEVLGWDPDSLADYFKKLNYKDCEKAVKKYHIDGAR
	|--------|---|-----|---------|------
	KPPFSDKPSIPAGRSLGEHLPK
	----|---|-----|-------
	DNGGWSSFEE
	-----||---
	DGARFLNLTEN
	--------|--
	SSPLPGKKPPVPKHGWGPDR
	||------------------
	DRSTKPPL
	--||----
	DSSKKTTTNPYVLMVLYK
	-||--|||--|-----|-
	NHSPLPPPQTNHEEPSR
	--|------|-----|-
	DKVYNIQIRYQKESQVYLLGTGLRGKE
	---|-----|---|--|---|------
	YQKESQVYLLGTGLR
	|---|--|---|---
	NRGSRYQCTLTHAAGYP
	---|-|--|-|----|-
	DEEALQNSILPAKPFPNSNSMYI
	-------|---------|-|-|-
	DGKNRGSRYQCTLTHAAGYP
	------|-|--|-|----|-
	YQCTLTHAAGYP
	|--|-|----|-
	EPFTLGKKPPFSDKPSIPAGR
	---|-------|---|-----
	MALRNVPFRSEVLGW
	---------|-----
	VPILSKLSQEINKNEER
	----|--|---------

Protein sequence : 
MALRNVPFRS EVLGWDPDSL ADYFKKLNYK DCEKAVKKYH IDGARFLNLT  
---------| --------|- --|-----|- --------|- ---------|  
ENDIQKFPKL RVPILSKLSQ EINKNEERRS IFTRKPQVPR FPEETESHEE  
---------- -----|--|- -------- +   +            + +     
DNGGWSSFEE DDYESPNDDQ DGEDDGDYES PNEEEEAPVE DDADYEPPPS  
-----||---   + +            -|-| ----------    -|----|  
NDEEALQNSI LPAKPFPNSN SMYIDRPPSG KTPQQPPVPP QRPMAALPPP  
--------|- --------|- |-|-    +   +                     
PAGRNHSPLP PPQTNHEEPS RSRNHKTAKL PAPSIDRSTK PPLDRSLAPF  
    --|--- ---|-----| -+ ---|--- ---|---||- -----|----  
DREPFTLGKK PPFSDKPSIP AGRSLGEHLP KIQKPPLPPT TERHERSSPL  
-----|---- ---|---|-- ---|------ ---------| |-----||--  
PGKKPPVPKH GWGPDRREND EDDVHQRPLP QPALLPMSSN TFPSRSTKPS  
---------- ------ --- ---------- -------||- |--|-++  +  
PMNPLPSSHM PGAFSESNSS FPQSASLPPY FSQGPSNRPP IRAEGRNFPL  
      ++       + + ++    + +   +  +   +                 
PLPNKPRPPS PAEEENSLNE EWYVSYITRP EAEAALRKIN QDGTFLVRDS  
         +       +      + ++ +          --- ---|-----|  
SKKTTTNPYV LMVLYKDKVY NIQIRYQKES QVYLLGTGLR GKEDFLSVSD  
|--|||--|- ----|----| -----|---| --|---|--- ------|-|-  
IIDYFRKMPL LLIDGKNRGS RYQCTLTHAA GYP 
---|------ ---------| -|--|-|--- -|- 


Protein	: Q13094
Enzyme	: Arg-C Asp-N Lys-N

	SLGEHLPKIQKPPLPPTTER
	|---------------||--
	KLSQEIN
	--|----
	ENDEDDVHQRPLPQPALLPMSSNTFPSR
	--------------------||-|--|-
	KINQDGTFLVR
	------|----
	DSSKKTTTNPYVLMVLYKDKVYNIQIR
	-||--|||--|-----|----|-----
	DYFKKLNYK
	-|-----|-
	SLAPFDR
	|------
	KPPLDRSLAPFDREPFTLG
	------|---------|--
	NHKTAKLPAPSIDR
	---|------|---
	DYEPPPSN
	-|----|-
	KEDFLSVSDIIDYFR
	-----|-|----|--
	FLNLTENDIQKFPKLR
	----|-----------
	GKEDFLSVSDIIDYFR
	------|-|----|--
	DRSLAPF
	--|----
	KLPAPSIDRST
	-----|---||
	DCEKAVKKYHI
	--------|--
	DYESPNEEEEAPVE
	-|-|----------
	STKPPLDR
	||------
	KPFPNSNSMYIDRPPSG
	-----|-|-|-----|-
	KPPLPPTTERHERSSPLPG
	------||-----||----
	DGTFLVR
	--|----
	KNEERRSIFTR
	------|--|-
	KINQDGTFLVRDSS
	------|-----||
	KYHIDGARFLNLTENDIQ
	-|----------|-----
	KTTTNPYVLMVLY
	-|||--|-----|
	KESQVYLLGTGLRG
	--|--|---|----
	KHGWGPDRRENDEDDVHQRPLPQPALLPMSSNTFPSRST
	-----------------------------||-|--|-||
	DREPFTLGKKPPFS
	-----|-------|
	DYFRKMPLLLI
	-|---------
	SEVLGWDPDSLADYFKKLNYKDCEKAVKKYHIDGAR
	|--------|---|-----|---------|------
	DNGGWSSFEE
	-----||---
	DGARFLNLTEN
	--------|--
	SSPLPGKKPPVPKHGWGPDR
	||------------------
	DRSTKPPL
	--||----
	DSSKKTTTNPYVLMVLYK
	-||--|||--|-----|-
	KNRGSRYQCTLTHAAGYP
	----|-|--|-|----|-
	KPRPPSPAEEENSLNEEWYVSYITRPEAEAALR
	-----|------|-----|-||-|---------
	MALRNVPFRSEVLGWDPDSLADYF
	---------|--------|---|-
	NHSPLPPPQTNHEEPSR
	--|------|-----|-
	DKVYNIQIRYQKESQVYLLGTGLRGKE
	---|-----|---|--|---|------
	KLRVPILS
	-------|
	KVYNIQIRYQ
	--|-----|-
	YQKESQVYLLGTGLR
	|---|--|---|---
	DEEALQNSILPAKPFPNSNSMYI
	-------|---------|-|-|-
	DGKNRGSRYQCTLTHAAGYP
	------|-|--|-|----|-
	YQCTLTHAAGYP
	|--|-|----|-
	KPSIPAGRSLGEHLP
	--|-----|------
	EPFTLGKKPPFSDKPSIPAGR
	---|-------|---|-----
	MALRNVPFRSEVLGW
	---------|-----
	VPILSKLSQEINKNEER
	----|--|---------

Protein sequence : 
MALRNVPFRS EVLGWDPDSL ADYFKKLNYK DCEKAVKKYH IDGARFLNLT  
---------| --------|- --|-----|- --------|- ---------|  
ENDIQKFPKL RVPILSKLSQ EINKNEERRS IFTRKPQVPR FPEETESHEE  
---------- -----|--|- ---------| --|-           + +     
DNGGWSSFEE DDYESPNDDQ DGEDDGDYES PNEEEEAPVE DDADYEPPPS  
-----||---   + +            -|-| ----------    -|----|  
NDEEALQNSI LPAKPFPNSN SMYIDRPPSG KTPQQPPVPP QRPMAALPPP  
--------|- --------|- |-|-----|-  +                     
PAGRNHSPLP PPQTNHEEPS RSRNHKTAKL PAPSIDRSTK PPLDRSLAPF  
    --|--- ---|-----| -+ ---|--- ---|---||- -----|----  
DREPFTLGKK PPFSDKPSIP AGRSLGEHLP KIQKPPLPPT TERHERSSPL  
-----|---- ---|---|-- ---|------ ---------| |-----||--  
PGKKPPVPKH GWGPDRREND EDDVHQRPLP QPALLPMSSN TFPSRSTKPS  
---------- ---------- ---------- -------||- |--|-||  +  
PMNPLPSSHM PGAFSESNSS FPQSASLPPY FSQGPSNRPP IRAEGRNFPL  
      ++       + + ++    + +   +  +   +                 
PLPNKPRPPS PAEEENSLNE EWYVSYITRP EAEAALRKIN QDGTFLVRDS  
    -----| ------|--- --|-||-|-- ---------- ---|-----|  
SKKTTTNPYV LMVLYKDKVY NIQIRYQKES QVYLLGTGLR GKEDFLSVSD  
|--|||--|- ----|----| -----|---| --|---|--- ------|-|-  
IIDYFRKMPL LLIDGKNRGS RYQCTLTHAA GYP 
---|------ ---------| -|--|-|--- -|- 


Protein	: Q13094
Enzyme	: Arg-C Asp-N trypsin_no_P_rule

	SLGEHLPKIQKPPLPPTTER
	|---------------||--
	ENDEDDVHQRPLPQPALLPMSSNTFPSR
	--------------------||-|--|-
	LSQEINK
	-|-----
	KINQDGTFLVR
	------|----
	PSPMNPLPSSHMPGAFSESNSSFPQSASLPPYFSQGPSNR
	-|------||------|-|-||---|-|---|-|---|--
	DSSKKTTTNPYVLMVLYKDKVYNIQIR
	-||--|||--|-----|----|-----
	ESQVYLLGTGLR
	-|--|---|---
	DYFKKLNYK
	-|-----|-
	SLAPFDR
	|------
	SLGEHLPK
	|-------
	PLPQPALLPMSSNTFPSR
	----------||-|--|-
	NHKTAKLPAPSIDR
	---|------|---
	DYEPPPSN
	-|----|-
	VYNIQIR
	-|-----
	FLNLTENDIQKFPKLR
	----|-----------
	GKEDFLSVSDIIDYFR
	------|-|----|--
	DRSLAPF
	--|----
	DCEKAVKKYHI
	--------|--
	SSPLPGK
	||-----
	PPLPPTTER
	-----||--
	TPQQPPVPPQR
	|----------
	DYESPNEEEEAPVE
	-|-|----------
	STKPPLDR
	||------
	DGTFLVR
	--|----
	TTTNPYVLMVLYK
	|||--|-----|-
	PPSPAEEENSLNEEWYVSYITR
	--|------|-----|-||-|-
	EPFTLGK
	---|---
	DREPFTLGKKPPFS
	-----|-------|
	DYFRKMPLLLI
	-|---------
	SEVLGWDPDSLADYFK
	|--------|---|--
	SEVLGWDPDSLADYFKKLNYKDCEKAVKKYHIDGAR
	|--------|---|-----|---------|------
	DNGGWSSFEE
	-----||---
	DGARFLNLTEN
	--------|--
	SSPLPGKKPPVPKHGWGPDR
	||------------------
	DRSTKPPL
	--||----
	DSSKKTTTNPYVLMVLYK
	-||--|||--|-----|-
	NHSPLPPPQTNHEEPSR
	--|------|-----|-
	DKVYNIQIRYQKESQVYLLGTGLRGKE
	---|-----|---|--|---|------
	FLNLTENDIQK
	----|------
	EDFLSVSDIIDYFR
	----|-|----|--
	PSIPAGR
	-|-----
	LPAPSIDR
	----|---
	YQKESQVYLLGTGLR
	|---|--|---|---
	DEEALQNSILPAKPFPNSNSMYI
	-------|---------|-|-|-
	DGKNRGSRYQCTLTHAAGYP
	------|-|--|-|----|-
	YQCTLTHAAGYP
	|--|-|----|-
	EPFTLGKKPPFSDKPSIPAGR
	---|-------|---|-----
	YHIDGAR
	|------
	MALRNVPFRSEVLGW
	---------|-----
	PFPNSNSMYIDR
	----|-|-|---
	INQDGTFLVR
	-----|----
	VPILSKLSQEINKNEER
	----|--|---------

Protein sequence : 
MALRNVPFRS EVLGWDPDSL ADYFKKLNYK DCEKAVKKYH IDGARFLNLT  
---------| --------|- --|-----|- --------|- ---------|  
ENDIQKFPKL RVPILSKLSQ EINKNEERRS IFTRKPQVPR FPEETESHEE  
---------- -----|--|- -------- +   +            + +     
DNGGWSSFEE DDYESPNDDQ DGEDDGDYES PNEEEEAPVE DDADYEPPPS  
-----||---   + +            -|-| ----------    -|----|  
NDEEALQNSI LPAKPFPNSN SMYIDRPPSG KTPQQPPVPP QRPMAALPPP  
--------|- --------|- |-|---  +   |-------- --          
PAGRNHSPLP PPQTNHEEPS RSRNHKTAKL PAPSIDRSTK PPLDRSLAPF  
    --|--- ---|-----| -+ ---|--- ---|---||- -----|----  
DREPFTLGKK PPFSDKPSIP AGRSLGEHLP KIQKPPLPPT TERHERSSPL  
-----|---- ---|---|-- ---|------ ---------| |--   ||--  
PGKKPPVPKH GWGPDRREND EDDVHQRPLP QPALLPMSSN TFPSRSTKPS  
---------- ------ --- ---------- -------||- |--|-++ -|  
PMNPLPSSHM PGAFSESNSS FPQSASLPPY FSQGPSNRPP IRAEGRNFPL  
------||-- ----|-|-|| ---|-|---| -|---|--               
PLPNKPRPPS PAEEENSLNE EWYVSYITRP EAEAALRKIN QDGTFLVRDS  
       --| ------|--- --|-||-|-         --- ---|-----|  
SKKTTTNPYV LMVLYKDKVY NIQIRYQKES QVYLLGTGLR GKEDFLSVSD  
|--|||--|- ----|----| -----|---| --|---|--- ------|-|-  
IIDYFRKMPL LLIDGKNRGS RYQCTLTHAA GYP 
---|------ ---------| -|--|-|--- -|- 


Protein	: Q13094
Enzyme	: Arg-C Asp-N V8-DE

	SLGEHLPKIQKPPLPPTTER
	|---------------||--
	ENDEDDVHQRPLPQPALLPMSSNTFPSR
	--------------------||-|--|-
	KINQDGTFLVR
	------|----
	DSSKKTTTNPYVLMVLYKDKVYNIQIR
	-||--|||--|-----|----|-----
	DYFKKLNYK
	-|-----|-
	SLAPFDR
	|------
	MALRNVPFRSE
	---------|-
	SNSSFPQSASLPPYFSQGPSNRPPIRAE
	|-||---|-|---|-|---|--------
	NHKTAKLPAPSIDR
	---|------|---
	DYEPPPSN
	-|----|-
	NGGWSSFE
	----||--
	FLNLTENDIQKFPKLR
	----|-----------
	GKEDFLSVSDIIDYFR
	------|-|----|--
	DRSLAPF
	--|----
	DCEKAVKKYHI
	--------|--
	DYESPNEEEEAPVE
	-|-|----------
	STKPPLDR
	||------
	GKNRGSRYQCTLTHAAGYP
	-----|-|--|-|----|-
	GARFLNLTE
	-------|-
	EPSRSRNHKTAKLPAPSID
	--|-|----|------|--
	DGTFLVR
	--|----
	YFRKMPLLLID
	|----------
	KAVKKYHID
	-----|---
	GRNFPLPLPNKPRPPSPAE
	---------------|---
	KPSIPAGRSLGE
	--|-----|---
	ALQNSILPAKPFPNSNSMYID
	----|---------|-|-|--
	DREPFTLGKKPPFS
	-----|-------|
	DYFRKMPLLLI
	-|---------
	SEVLGWDPDSLADYFKKLNYKDCEKAVKKYHIDGAR
	|--------|---|-----|---------|------
	KVYNIQIRYQKE
	--|-----|---
	DNGGWSSFEE
	-----||---
	SSKKTTTNPYVLMVLYKD
	||--|||--|-----|--
	DGARFLNLTEN
	--------|--
	SSPLPGKKPPVPKHGWGPDR
	||------------------
	DRSTKPPL
	--||----
	DSSKKTTTNPYVLMVLYK
	-||--|||--|-----|-
	RSSPLPGKKPPVPKHGWGPD
	-||-----------------
	NHSPLPPPQTNHEEPSR
	--|------|-----|-
	DKVYNIQIRYQKESQVYLLGTGLRGKE
	---|-----|---|--|---|------
	WYVSYITRPE
	-|-||-|---
	YEPPPSND
	|----|--
	RSTKPPLD
	-||-----
	YFKKLNYKD
	|-----|--
	RSLAPFD
	-|-----
	HLPKIQKPPLPPTTE
	------------||-
	GTFLVRD
	-|-----
	YQKESQVYLLGTGLR
	|---|--|---|---
	DEEALQNSILPAKPFPNSNSMYI
	-------|---------|-|-|-
	DGKNRGSRYQCTLTHAAGYP
	------|-|--|-|----|-
	YQCTLTHAAGYP
	|--|-|----|-
	SQVYLLGTGLRGKE
	|--|---|------
	EPFTLGKKPPFSDKPSIPAGR
	---|-------|---|-----
	REPFTLGKKPPFSD
	----|-------|-
	IQKFPKLRVPILSKLSQE
	------------|--|--
	MALRNVPFRSEVLGW
	---------|-----
	RRSIFTRKPQVPRFPE
	--|--|----------
	VPILSKLSQEINKNEER
	----|--|---------

Protein sequence : 
MALRNVPFRS EVLGWDPDSL ADYFKKLNYK DCEKAVKKYH IDGARFLNLT  
---------| --------|- --|-----|- --------|- ---------|  
ENDIQKFPKL RVPILSKLSQ EINKNEERRS IFTRKPQVPR FPEETESHEE  
---------- -----|--|- ---------| --|------- --- + +     
DNGGWSSFEE DDYESPNDDQ DGEDDGDYES PNEEEEAPVE DDADYEPPPS  
-----||---   + +            -|-| ----------    -|----|  
NDEEALQNSI LPAKPFPNSN SMYIDRPPSG KTPQQPPVPP QRPMAALPPP  
--------|- --------|- |-|--   +   +                     
PAGRNHSPLP PPQTNHEEPS RSRNHKTAKL PAPSIDRSTK PPLDRSLAPF  
    --|--- ---|-----| -|----|--- ---|---||- -----|----  
DREPFTLGKK PPFSDKPSIP AGRSLGEHLP KIQKPPLPPT TERHERSSPL  
-----|---- ---|---|-- ---|------ ---------| |--  -||--  
PGKKPPVPKH GWGPDRREND EDDVHQRPLP QPALLPMSSN TFPSRSTKPS  
---------- ------ --- ---------- -------||- |--|-++  +  
PMNPLPSSHM PGAFSESNSS FPQSASLPPY FSQGPSNRPP IRAEGRNFPL  
      ++       + |-|| ---|-|---| -|---|---- ----------  
PLPNKPRPPS PAEEENSLNE EWYVSYITRP EAEAALRKIN QDGTFLVRDS  
---------| ---   +     -|-||-|-- -      --- ---|-----|  
SKKTTTNPYV LMVLYKDKVY NIQIRYQKES QVYLLGTGLR GKEDFLSVSD  
|--|||--|- ----|----| -----|---| --|---|--- ------|-|-  
IIDYFRKMPL LLIDGKNRGS RYQCTLTHAA GYP 
---|------ ---------| -|--|-|--- -|- 


Protein	: Q13094
Enzyme	: Arg-C Asp-N V8-E

	DFLSVSDIIDYFRKMPLLLIDGKNRGSRYQCTLTHAAGYP
	---|-|----|---------------|-|--|-|----|-
	SLGEHLPKIQKPPLPPTTER
	|---------------||--
	ENDEDDVHQRPLPQPALLPMSSNTFPSR
	--------------------||-|--|-
	KINQDGTFLVR
	------|----
	DSSKKTTTNPYVLMVLYKDKVYNIQIR
	-||--|||--|-----|----|-----
	RSSPLPGKKPPVPKHGWGPDRRE
	-||--------------------
	DYFKKLNYK
	-|-----|-
	SLAPFDR
	|------
	MALRNVPFRSE
	---------|-
	SNSSFPQSASLPPYFSQGPSNRPPIRAE
	|-||---|-|---|-|---|--------
	NHKTAKLPAPSIDR
	---|------|---
	DYEPPPSN
	-|----|-
	FLNLTENDIQKFPKLR
	----|-----------
	GKEDFLSVSDIIDYFR
	------|-|----|--
	DRSLAPF
	--|----
	DCEKAVKKYHI
	--------|--
	DYESPNEEEEAPVE
	-|-|----------
	STKPPLDR
	||------
	VLGWDPDSLADYFKKLNYKDCE
	-------|---|-----|----
	DGTFLVR
	--|----
	DDADYEPPPSNDE
	----|----|---
	GRNFPLPLPNKPRPPSPAE
	---------------|---
	DREPFTLGKKPPFS
	-----|-------|
	DNGGWSSFE
	-----||--
	DYFRKMPLLLI
	-|---------
	SPNDDQDGE
	|--------
	SEVLGWDPDSLADYFKKLNYKDCEKAVKKYHIDGAR
	|--------|---|-----|---------|------
	DNGGWSSFEE
	-----||---
	DGARFLNLTEN
	--------|--
	SSPLPGKKPPVPKHGWGPDR
	||------------------
	DRSTKPPL
	--||----
	DSSKKTTTNPYVLMVLYK
	-||--|||--|-----|-
	KAVKKYHIDGARFLNLTE
	-----|----------|-
	NHSPLPPPQTNHEEPSR
	--|------|-----|-
	DKVYNIQIRYQKESQVYLLGTGLRGKE
	---|-----|---|--|---|------
	WYVSYITRPE
	-|-||-|---
	HLPKIQKPPLPPTTE
	------------||-
	NDIQKFPKLRVPILSKLSQE
	--------------|--|--
	YQKESQVYLLGTGLR
	|---|--|---|---
	DEEALQNSILPAKPFPNSNSMYI
	-------|---------|-|-|-
	DGKNRGSRYQCTLTHAAGYP
	------|-|--|-|----|-
	YQCTLTHAAGYP
	|--|-|----|-
	SQVYLLGTGLRGKE
	|--|---|------
	EPFTLGKKPPFSDKPSIPAGR
	---|-------|---|-----
	MALRNVPFRSEVLGW
	---------|-----
	RRSIFTRKPQVPRFPE
	--|--|----------
	VPILSKLSQEINKNEER
	----|--|---------

Protein sequence : 
MALRNVPFRS EVLGWDPDSL ADYFKKLNYK DCEKAVKKYH IDGARFLNLT  
---------| --------|- --|-----|- --------|- ---------|  
ENDIQKFPKL RVPILSKLSQ EINKNEERRS IFTRKPQVPR FPEETESHEE  
---------- -----|--|- ---------| --|------- --- + +     
DNGGWSSFEE DDYESPNDDQ DGEDDGDYES PNEEEEAPVE DDADYEPPPS  
-----||---   + |----- ---   -|-| ---------- ----|----|  
NDEEALQNSI LPAKPFPNSN SMYIDRPPSG KTPQQPPVPP QRPMAALPPP  
--------|- --------|- |-|-    +   +                     
PAGRNHSPLP PPQTNHEEPS RSRNHKTAKL PAPSIDRSTK PPLDRSLAPF  
    --|--- ---|-----| -+ ---|--- ---|---||- -----|----  
DREPFTLGKK PPFSDKPSIP AGRSLGEHLP KIQKPPLPPT TERHERSSPL  
-----|---- ---|---|-- ---|------ ---------| |--  -||--  
PGKKPPVPKH GWGPDRREND EDDVHQRPLP QPALLPMSSN TFPSRSTKPS  
---------- ---------- ---------- -------||- |--|-++  +  
PMNPLPSSHM PGAFSESNSS FPQSASLPPY FSQGPSNRPP IRAEGRNFPL  
      ++       + |-|| ---|-|---| -|---|---- ----------  
PLPNKPRPPS PAEEENSLNE EWYVSYITRP EAEAALRKIN QDGTFLVRDS  
---------| ---   +     -|-||-|-- -      --- ---|-----|  
SKKTTTNPYV LMVLYKDKVY NIQIRYQKES QVYLLGTGLR GKEDFLSVSD  
|--|||--|- ----|----| -----|---| --|---|--- ------|-|-  
IIDYFRKMPL LLIDGKNRGS RYQCTLTHAA GYP 
---|------ ---------| -|--|-|--- -|- 


Protein	: Q13094
Enzyme	: Arg-C chymotrypsin CNBr

	GKEDFLSVSDIIDYFR
	------|-|----|--
	SQEINKNEERRSIF
	|----------|--
	SQGPSNRPPIRAEGRNFPLPLPNKPRPPSPAEEENSL
	|---|-----------------------|------|-
	SLGEHLPKIQKPPLPPTTER
	|---------------||--
	RKINQDGTF
	-------|-
	QKESQVY
	---|--|
	ESPNEEEEAPVEDDADY
	-|--------------|
	ESPNDDQDGEDDGDY
	-|------------|
	TENDIQKFPKL
	|----------
	SDKPSIPAGRSL
	|---|-----|-
	KDCEKAVKKY
	---------|
	ENDEDDVHQRPLPQPALLPMSSNTFPSR
	--------------------||-|--|-
	SESNSSFPQSASLPPY
	|-|-||---|-|---|
	EPPPSNDEEAL
	----|------
	NPLPSSHM
	----||--
	QNSILPAKPFPNSNSMY
	--|---------|-|-|
	KINQDGTFLVR
	------|----
	YIDRPPSGKTPQQPPVPPQRPM
	|-----|--|------------
	SSNTFPSRSTKPSPM
	||-|--|-||--|--
	YQKESQVYLLGTGLR
	|---|--|---|---
	PLLLIDGKNRGSRYQCTLTHAAGYP
	-----------|-|--|-|----|-
	STKPPLDR
	||------
	DSSKKTTTNPYVLMVLYKDKVYNIQIR
	-||--|||--|-----|----|-----
	YQCTLTHAAGYP
	|--|-|----|-
	SEVLGWDPDSLADYFKKLNYKDCEKAVKKYHIDGAR
	|--------|---|-----|---------|------
	SLAPFDR
	|------
	EPFTLGKKPPFSDKPSIPAGR
	---|-------|---|-----
	TRKPQVPRFPEETESHEEDNGGW
	|-----------|-|--------
	SVSDIIDY
	|-|----|
	IDGKNRGSRY
	-------|-|
	SSPLPGKKPPVPKHGWGPDR
	||------------------
	GEHLPKIQKPPLPPTTERHERSSPLPGKKPPVPKHGW
	--------------||-----||--------------
	NHKTAKLPAPSIDR
	---|------|---
	ITRPEAEAAL
	-|--------
	VRDSSKKTTTNPY
	---||--|||--|
	THAAGYP
	|----|-
	FLNLTENDIQKFPKLR
	----|-----------
	NHSPLPPPQTNHEEPSR
	--|------|-----|-
	LPMSSNTFPSRSTKPSPMNPLPSSHMPGAF
	---||-|--|-||--|------||------
	VPILSKLSQEINKNEER
	----|--|---------

Protein sequence : 
MALRNVPFRS EVLGWDPDSL ADYFKKLNYK DCEKAVKKYH IDGARFLNLT  
         | --------|- --|-----|- --------|- ---------|  
ENDIQKFPKL RVPILSKLSQ EINKNEERRS IFTRKPQVPR FPEETESHEE  
---------- -----|--|- ---------| --|------- ----|-|---  
DNGGWSSFEE DDYESPNDDQ DGEDDGDYES PNEEEEAPVE DDADYEPPPS  
-----++      +-|----- -------|-| ---------- ----|----|  
NDEEALQNSI LPAKPFPNSN SMYIDRPPSG KTPQQPPVPP QRPMAALPPP  
--------|- --------|- |-|-----|- -|-------- ----        
PAGRNHSPLP PPQTNHEEPS RSRNHKTAKL PAPSIDRSTK PPLDRSLAPF  
    --|--- ---|-----| -+ ---|--- ---|---||- -----|----  
DREPFTLGKK PPFSDKPSIP AGRSLGEHLP KIQKPPLPPT TERHERSSPL  
-----|---- ---|---|-- ---|------ ---------| |-----||--  
PGKKPPVPKH GWGPDRREND EDDVHQRPLP QPALLPMSSN TFPSRSTKPS  
---------- ------ --- ---------- -------||- |--|-||--|  
PMNPLPSSHM PGAFSESNSS FPQSASLPPY FSQGPSNRPP IRAEGRNFPL  
------||-- ----|-|-|| ---|-|---|  |---|---- ----------  
PLPNKPRPPS PAEEENSLNE EWYVSYITRP EAEAALRKIN QDGTFLVRDS  
---------| ------|-     + ++-|-- ---------- ---|-----|  
SKKTTTNPYV LMVLYKDKVY NIQIRYQKES QVYLLGTGLR GKEDFLSVSD  
|--|||--|- ----|----| -----|---| --|---|--- ------|-|-  
IIDYFRKMPL LLIDGKNRGS RYQCTLTHAA GYP 
---|--  -- ---------| -|--|-|--- -|- 


Protein	: Q13094
Enzyme	: Arg-C chymotrypsin Lys-C

	LRVPILSK
	------|-
	RKINQDGTF
	-------|-
	SLGEHLPKIQKPPLPPTTER
	|---------------||--
	LPAPSIDRSTKPPLDRSLAPFDREPFTLGK
	----|---||------|---------|---
	KDCEKAVKKY
	---------|
	ENDEDDVHQRPLPQPALLPMSSNTFPSR
	--------------------||-|--|-
	ESQVYLLGTGLRGK
	-|--|---|-----
	LSQEINK
	-|-----
	KINQDGTFLVR
	------|----
	DSSKKTTTNPYVLMVLYKDKVYNIQIR
	-||--|||--|-----|----|-----
	SLAPFDR
	|------
	VYNIQIRYQK
	-|-----|--
	GEHLPKIQKPPLPPTTERHERSSPLPGKKPPVPKHGW
	--------------||-----||--------------
	NHKTAKLPAPSIDR
	---|------|---
	VRDSSKKTTTNPY
	---||--|||--|
	THAAGYP
	|----|-
	FLNLTENDIQKFPKLR
	----|-----------
	LPMSSNTFPSRSTKPSPMNPLPSSHMPGAF
	---||-|--|-||--|------||------
	GKEDFLSVSDIIDYFR
	------|-|----|--
	IQKPPLPPTTERHERSSPLPGK
	--------||-----||-----
	QNSILPAKPFPNSNSMY
	--|---------|-|-|
	STKPPLDR
	||------
	MALRNVPFRSEVLGWDPDSLADYFK
	---------|--------|---|--
	SVSDIIDY
	|-|----|
	EDFLSVSDIIDYFRK
	----|-|----|---
	SQGPSNRPPIRAEGRNFPLPLPNKPRPPSPAEEENSL
	|---|-----------------------|------|-
	SQEINKNEERRSIF
	|----------|--
	TTTNPYVLMVLYK
	|||--|-----|-
	YHIDGARFLNLTENDIQK
	|----------|------
	TENDIQKFPKL
	|----------
	SDKPSIPAGRSL
	|---|-----|-
	INQDGTFLVRDSSK
	-----|-----||-
	SEVLGWDPDSLADYFKKLNYKDCEKAVKKYHIDGAR
	|--------|---|-----|---------|------
	IDGKNRGSRY
	-------|-|
	TRKPQVPRFPEETESHEEDNGGW
	|-----------|-|--------
	KPPFSDKPSIPAGRSLGEHLPK
	----|---|-----|-------
	SSPLPGKKPPVPKHGWGPDR
	||------------------
	ITRPEAEAAL
	-|--------
	NHSPLPPPQTNHEEPSR
	--|------|-----|-
	ESPNEEEEAPVEDDADY
	-|--------------|
	ESPNDDQDGEDDGDY
	-|------------|
	SESNSSFPQSASLPPY
	|-|-||---|-|---|
	EPPPSNDEEAL
	----|------
	YQKESQVYLLGTGLR
	|---|--|---|---
	NRGSRYQCTLTHAAGYP
	---|-|--|-|----|-
	YQCTLTHAAGYP
	|--|-|----|-
	EPFTLGKKPPFSDKPSIPAGR
	---|-------|---|-----
	QKESQVY
	---|--|
	VPILSKLSQEINKNEER
	----|--|---------

Protein sequence : 
MALRNVPFRS EVLGWDPDSL ADYFKKLNYK DCEKAVKKYH IDGARFLNLT  
---------| --------|- --|-----|- --------|- ---------|  
ENDIQKFPKL RVPILSKLSQ EINKNEERRS IFTRKPQVPR FPEETESHEE  
---------- -----|--|- ---------| --|------- ----|-|---  
DNGGWSSFEE DDYESPNDDQ DGEDDGDYES PNEEEEAPVE DDADYEPPPS  
-----++      +-|----- -------|-| ---------- ----|----|  
NDEEALQNSI LPAKPFPNSN SMYIDRPPSG KTPQQPPVPP QRPMAALPPP  
--------|- --------|- |-|     +   +                     
PAGRNHSPLP PPQTNHEEPS RSRNHKTAKL PAPSIDRSTK PPLDRSLAPF  
    --|--- ---|-----| -+ ---|--- ---|---||- -----|----  
DREPFTLGKK PPFSDKPSIP AGRSLGEHLP KIQKPPLPPT TERHERSSPL  
-----|---- ---|---|-- ---|------ ---------| |-----||--  
PGKKPPVPKH GWGPDRREND EDDVHQRPLP QPALLPMSSN TFPSRSTKPS  
---------- ------ --- ---------- -------||- |--|-||--|  
PMNPLPSSHM PGAFSESNSS FPQSASLPPY FSQGPSNRPP IRAEGRNFPL  
------||-- ----|-|-|| ---|-|---|  |---|---- ----------  
PLPNKPRPPS PAEEENSLNE EWYVSYITRP EAEAALRKIN QDGTFLVRDS  
---------| ------|-     + ++-|-- ---------- ---|-----|  
SKKTTTNPYV LMVLYKDKVY NIQIRYQKES QVYLLGTGLR GKEDFLSVSD  
|--|||--|- ----|----| -----|---| --|---|--- ------|-|-  
IIDYFRKMPL LLIDGKNRGS RYQCTLTHAA GYP 
---|---      -------| -|--|-|--- -|- 


Protein	: Q13094
Enzyme	: Arg-C chymotrypsin Lys-N

	RKINQDGTF
	-------|-
	SLGEHLPKIQKPPLPPTTER
	|---------------||--
	KDCEKAVKKY
	---------|
	ENDEDDVHQRPLPQPALLPMSSNTFPSR
	--------------------||-|--|-
	KLSQEIN
	--|----
	KINQDGTFLVR
	------|----
	DSSKKTTTNPYVLMVLYKDKVYNIQIR
	-||--|||--|-----|----|-----
	SLAPFDR
	|------
	GEHLPKIQKPPLPPTTERHERSSPLPGKKPPVPKHGW
	--------------||-----||--------------
	KPPLDRSLAPFDREPFTLG
	------|---------|--
	NHKTAKLPAPSIDR
	---|------|---
	VRDSSKKTTTNPY
	---||--|||--|
	KEDFLSVSDIIDYFR
	-----|-|----|--
	THAAGYP
	|----|-
	FLNLTENDIQKFPKLR
	----|-----------
	LPMSSNTFPSRSTKPSPMNPLPSSHMPGAF
	---||-|--|-||--|------||------
	GKEDFLSVSDIIDYFR
	------|-|----|--
	KLPAPSIDRST
	-----|---||
	QNSILPAKPFPNSNSMY
	--|---------|-|-|
	STKPPLDR
	||------
	KPFPNSNSMYIDRPPSG
	-----|-|-|-----|-
	SVSDIIDY
	|-|----|
	KPPLPPTTERHERSSPLPG
	------||-----||----
	KNEERRSIFTR
	------|--|-
	KINQDGTFLVRDSS
	------|-----||
	KYHIDGARFLNLTENDIQ
	-|----------|-----
	KTTTNPYVLMVLY
	-|||--|-----|
	KESQVYLLGTGLRG
	--|--|---|----
	SQGPSNRPPIRAEGRNFPLPLPNKPRPPSPAEEENSL
	|---|-----------------------|------|-
	SQEINKNEERRSIF
	|----------|--
	TENDIQKFPKL
	|----------
	SDKPSIPAGRSL
	|---|-----|-
	KHGWGPDRRENDEDDVHQRPLPQPALLPMSSNTFPSRST
	-----------------------------||-|--|-||
	SEVLGWDPDSLADYFKKLNYKDCEKAVKKYHIDGAR
	|--------|---|-----|---------|------
	IDGKNRGSRY
	-------|-|
	TRKPQVPRFPEETESHEEDNGGW
	|-----------|-|--------
	KNRGSRYQCTLTHAAGYP
	----|-|--|-|----|-
	SSPLPGKKPPVPKHGWGPDR
	||------------------
	ITRPEAEAAL
	-|--------
	MALRNVPFRSEVLGWDPDSLADYF
	---------|--------|---|-
	KPRPPSPAEEENSLNEEWYVSYITRPEAEAALR
	-----|------|-----|-||-|---------
	NHSPLPPPQTNHEEPSR
	--|------|-----|-
	KLRVPILS
	-------|
	ESPNEEEEAPVEDDADY
	-|--------------|
	ESPNDDQDGEDDGDY
	-|------------|
	SESNSSFPQSASLPPY
	|-|-||---|-|---|
	EPPPSNDEEAL
	----|------
	KVYNIQIRYQ
	--|-----|-
	YQKESQVYLLGTGLR
	|---|--|---|---
	YQCTLTHAAGYP
	|--|-|----|-
	KPSIPAGRSLGEHLP
	--|-----|------
	EPFTLGKKPPFSDKPSIPAGR
	---|-------|---|-----
	QKESQVY
	---|--|
	VPILSKLSQEINKNEER
	----|--|---------

Protein sequence : 
MALRNVPFRS EVLGWDPDSL ADYFKKLNYK DCEKAVKKYH IDGARFLNLT  
---------| --------|- --|-----|- --------|- ---------|  
ENDIQKFPKL RVPILSKLSQ EINKNEERRS IFTRKPQVPR FPEETESHEE  
---------- -----|--|- ---------| --|------- ----|-|---  
DNGGWSSFEE DDYESPNDDQ DGEDDGDYES PNEEEEAPVE DDADYEPPPS  
-----++      +-|----- -------|-| ---------- ----|----|  
NDEEALQNSI LPAKPFPNSN SMYIDRPPSG KTPQQPPVPP QRPMAALPPP  
--------|- --------|- |-|-----|-  +                     
PAGRNHSPLP PPQTNHEEPS RSRNHKTAKL PAPSIDRSTK PPLDRSLAPF  
    --|--- ---|-----| -+ ---|--- ---|---||- -----|----  
DREPFTLGKK PPFSDKPSIP AGRSLGEHLP KIQKPPLPPT TERHERSSPL  
-----|---- ---|---|-- ---|------ ---------| |-----||--  
PGKKPPVPKH GWGPDRREND EDDVHQRPLP QPALLPMSSN TFPSRSTKPS  
---------- ---------- ---------- -------||- |--|-||--|  
PMNPLPSSHM PGAFSESNSS FPQSASLPPY FSQGPSNRPP IRAEGRNFPL  
------||-- ----|-|-|| ---|-|---|  |---|---- ----------  
PLPNKPRPPS PAEEENSLNE EWYVSYITRP EAEAALRKIN QDGTFLVRDS  
---------| ------|--- --|-||-|-- ---------- ---|-----|  
SKKTTTNPYV LMVLYKDKVY NIQIRYQKES QVYLLGTGLR GKEDFLSVSD  
|--|||--|- ----|----| -----|---| --|---|--- ------|-|-  
IIDYFRKMPL LLIDGKNRGS RYQCTLTHAA GYP 
---|--       -------| -|--|-|--- -|- 


Protein	: Q13094
Enzyme	: Arg-C chymotrypsin trypsin_no_P_rule

	RKINQDGTF
	-------|-
	SLGEHLPKIQKPPLPPTTER
	|---------------||--
	KDCEKAVKKY
	---------|
	ENDEDDVHQRPLPQPALLPMSSNTFPSR
	--------------------||-|--|-
	LSQEINK
	-|-----
	KINQDGTFLVR
	------|----
	PSPMNPLPSSHMPGAFSESNSSFPQSASLPPYFSQGPSNR
	-|------||------|-|-||---|-|---|-|---|--
	DSSKKTTTNPYVLMVLYKDKVYNIQIR
	-||--|||--|-----|----|-----
	ESQVYLLGTGLR
	-|--|---|---
	SLAPFDR
	|------
	SLGEHLPK
	|-------
	GEHLPKIQKPPLPPTTERHERSSPLPGKKPPVPKHGW
	--------------||-----||--------------
	PLPQPALLPMSSNTFPSR
	----------||-|--|-
	NHKTAKLPAPSIDR
	---|------|---
	VRDSSKKTTTNPY
	---||--|||--|
	VYNIQIR
	-|-----
	THAAGYP
	|----|-
	FLNLTENDIQKFPKLR
	----|-----------
	LPMSSNTFPSRSTKPSPMNPLPSSHMPGAF
	---||-|--|-||--|------||------
	GKEDFLSVSDIIDYFR
	------|-|----|--
	SSPLPGK
	||-----
	PPLPPTTER
	-----||--
	TPQQPPVPPQR
	|----------
	QNSILPAKPFPNSNSMY
	--|---------|-|-|
	STKPPLDR
	||------
	SVSDIIDY
	|-|----|
	SQGPSNRPPIRAEGRNFPLPLPNKPRPPSPAEEENSL
	|---|-----------------------|------|-
	SQEINKNEERRSIF
	|----------|--
	TTTNPYVLMVLYK
	|||--|-----|-
	PPSPAEEENSLNEEWYVSYITR
	--|------|-----|-||-|-
	TENDIQKFPKL
	|----------
	EPFTLGK
	---|---
	SDKPSIPAGRSL
	|---|-----|-
	SEVLGWDPDSLADYFK
	|--------|---|--
	SEVLGWDPDSLADYFKKLNYKDCEKAVKKYHIDGAR
	|--------|---|-----|---------|------
	IDGKNRGSRY
	-------|-|
	TRKPQVPRFPEETESHEEDNGGW
	|-----------|-|--------
	SSPLPGKKPPVPKHGWGPDR
	||------------------
	ITRPEAEAAL
	-|--------
	NHSPLPPPQTNHEEPSR
	--|------|-----|-
	FLNLTENDIQK
	----|------
	EDFLSVSDIIDYFR
	----|-|----|--
	ESPNEEEEAPVEDDADY
	-|--------------|
	ESPNDDQDGEDDGDY
	-|------------|
	PSIPAGR
	-|-----
	SESNSSFPQSASLPPY
	|-|-||---|-|---|
	EPPPSNDEEAL
	----|------
	LPAPSIDR
	----|---
	YQKESQVYLLGTGLR
	|---|--|---|---
	YQCTLTHAAGYP
	|--|-|----|-
	EPFTLGKKPPFSDKPSIPAGR
	---|-------|---|-----
	YHIDGAR
	|------
	PFPNSNSMYIDR
	----|-|-|---
	QKESQVY
	---|--|
	INQDGTFLVR
	-----|----
	VPILSKLSQEINKNEER
	----|--|---------

Protein sequence : 
MALRNVPFRS EVLGWDPDSL ADYFKKLNYK DCEKAVKKYH IDGARFLNLT  
         | --------|- --|-----|- --------|- ---------|  
ENDIQKFPKL RVPILSKLSQ EINKNEERRS IFTRKPQVPR FPEETESHEE  
---------- -----|--|- ---------| --|------- ----|-|---  
DNGGWSSFEE DDYESPNDDQ DGEDDGDYES PNEEEEAPVE DDADYEPPPS  
-----++      +-|----- -------|-| ---------- ----|----|  
NDEEALQNSI LPAKPFPNSN SMYIDRPPSG KTPQQPPVPP QRPMAALPPP  
--------|- --------|- |-|---  +   |-------- --          
PAGRNHSPLP PPQTNHEEPS RSRNHKTAKL PAPSIDRSTK PPLDRSLAPF  
    --|--- ---|-----| -+ ---|--- ---|---||- -----|----  
DREPFTLGKK PPFSDKPSIP AGRSLGEHLP KIQKPPLPPT TERHERSSPL  
-----|---- ---|---|-- ---|------ ---------| |-----||--  
PGKKPPVPKH GWGPDRREND EDDVHQRPLP QPALLPMSSN TFPSRSTKPS  
---------- ------ --- ---------- -------||- |--|-||--|  
PMNPLPSSHM PGAFSESNSS FPQSASLPPY FSQGPSNRPP IRAEGRNFPL  
------||-- ----|-|-|| ---|-|---| -|---|---- ----------  
PLPNKPRPPS PAEEENSLNE EWYVSYITRP EAEAALRKIN QDGTFLVRDS  
---------| ------|--- --|-||-|-- ---------- ---|-----|  
SKKTTTNPYV LMVLYKDKVY NIQIRYQKES QVYLLGTGLR GKEDFLSVSD  
|--|||--|- ----|----| -----|---| --|---|--- ------|-|-  
IIDYFRKMPL LLIDGKNRGS RYQCTLTHAA GYP 
---|--       -------| -|--|-|--- -|- 


Protein	: Q13094
Enzyme	: Arg-C chymotrypsin V8-DE

	RKINQDGTF
	-------|-
	SLGEHLPKIQKPPLPPTTER
	|---------------||--
	KDCEKAVKKY
	---------|
	ENDEDDVHQRPLPQPALLPMSSNTFPSR
	--------------------||-|--|-
	KINQDGTFLVR
	------|----
	DSSKKTTTNPYVLMVLYKDKVYNIQIR
	-||--|||--|-----|----|-----
	SLAPFDR
	|------
	MALRNVPFRSE
	---------|-
	SNSSFPQSASLPPYFSQGPSNRPPIRAE
	|-||---|-|---|-|---|--------
	GEHLPKIQKPPLPPTTERHERSSPLPGKKPPVPKHGW
	--------------||-----||--------------
	NHKTAKLPAPSIDR
	---|------|---
	VRDSSKKTTTNPY
	---||--|||--|
	NGGWSSFE
	----||--
	THAAGYP
	|----|-
	FLNLTENDIQKFPKLR
	----|-----------
	LPMSSNTFPSRSTKPSPMNPLPSSHMPGAF
	---||-|--|-||--|------||------
	GKEDFLSVSDIIDYFR
	------|-|----|--
	QNSILPAKPFPNSNSMY
	--|---------|-|-|
	STKPPLDR
	||------
	GKNRGSRYQCTLTHAAGYP
	-----|-|--|-|----|-
	SVSDIIDY
	|-|----|
	GARFLNLTE
	-------|-
	EPSRSRNHKTAKLPAPSID
	--|-|----|------|--
	YFRKMPLLLID
	|----------
	SQGPSNRPPIRAEGRNFPLPLPNKPRPPSPAEEENSL
	|---|-----------------------|------|-
	SQEINKNEERRSIF
	|----------|--
	TENDIQKFPKL
	|----------
	KAVKKYHID
	-----|---
	SDKPSIPAGRSL
	|---|-----|-
	GRNFPLPLPNKPRPPSPAE
	---------------|---
	KPSIPAGRSLGE
	--|-----|---
	ALQNSILPAKPFPNSNSMYID
	----|---------|-|-|--
	SEVLGWDPDSLADYFKKLNYKDCEKAVKKYHIDGAR
	|--------|---|-----|---------|------
	IDGKNRGSRY
	-------|-|
	TRKPQVPRFPEETESHEEDNGGW
	|-----------|-|--------
	KVYNIQIRYQKE
	--|-----|---
	SSKKTTTNPYVLMVLYKD
	||--|||--|-----|--
	RSSPLPGKKPPVPKHGWGPD
	-||-----------------
	SSPLPGKKPPVPKHGWGPDR
	||------------------
	ITRPEAEAAL
	-|--------
	NHSPLPPPQTNHEEPSR
	--|------|-----|-
	WYVSYITRPE
	-|-||-|---
	YEPPPSND
	|----|--
	RSTKPPLD
	-||-----
	YFKKLNYKD
	|-----|--
	ESPNEEEEAPVEDDADY
	-|--------------|
	ESPNDDQDGEDDGDY
	-|------------|
	RSLAPFD
	-|-----
	HLPKIQKPPLPPTTE
	------------||-
	GTFLVRD
	-|-----
	SESNSSFPQSASLPPY
	|-|-||---|-|---|
	EPPPSNDEEAL
	----|------
	YQKESQVYLLGTGLR
	|---|--|---|---
	YQCTLTHAAGYP
	|--|-|----|-
	SQVYLLGTGLRGKE
	|--|---|------
	EPFTLGKKPPFSDKPSIPAGR
	---|-------|---|-----
	REPFTLGKKPPFSD
	----|-------|-
	IQKFPKLRVPILSKLSQE
	------------|--|--
	RRSIFTRKPQVPRFPE
	--|--|----------
	QKESQVY
	---|--|
	VPILSKLSQEINKNEER
	----|--|---------

Protein sequence : 
MALRNVPFRS EVLGWDPDSL ADYFKKLNYK DCEKAVKKYH IDGARFLNLT  
---------| --------|- --|-----|- --------|- ---------|  
ENDIQKFPKL RVPILSKLSQ EINKNEERRS IFTRKPQVPR FPEETESHEE  
---------- -----|--|- ---------| --|------- ----|-|---  
DNGGWSSFEE DDYESPNDDQ DGEDDGDYES PNEEEEAPVE DDADYEPPPS  
-----||--    +-|----- -------|-| ---------- ----|----|  
NDEEALQNSI LPAKPFPNSN SMYIDRPPSG KTPQQPPVPP QRPMAALPPP  
--------|- --------|- |-|--   +   +                     
PAGRNHSPLP PPQTNHEEPS RSRNHKTAKL PAPSIDRSTK PPLDRSLAPF  
    --|--- ---|-----| -|----|--- ---|---||- -----|----  
DREPFTLGKK PPFSDKPSIP AGRSLGEHLP KIQKPPLPPT TERHERSSPL  
-----|---- ---|---|-- ---|------ ---------| |-----||--  
PGKKPPVPKH GWGPDRREND EDDVHQRPLP QPALLPMSSN TFPSRSTKPS  
---------- ------ --- ---------- -------||- |--|-||--|  
PMNPLPSSHM PGAFSESNSS FPQSASLPPY FSQGPSNRPP IRAEGRNFPL  
------||-- ----|-|-|| ---|-|---| -|---|---- ----------  
PLPNKPRPPS PAEEENSLNE EWYVSYITRP EAEAALRKIN QDGTFLVRDS  
---------| ------|-    -|-||-|-- ---------- ---|-----|  
SKKTTTNPYV LMVLYKDKVY NIQIRYQKES QVYLLGTGLR GKEDFLSVSD  
|--|||--|- ----|----| -----|---| --|---|--- ------|-|-  
IIDYFRKMPL LLIDGKNRGS RYQCTLTHAA GYP 
---|------ ---------| -|--|-|--- -|- 


Protein	: Q13094
Enzyme	: Arg-C chymotrypsin V8-E

	RKINQDGTF
	-------|-
	DFLSVSDIIDYFRKMPLLLIDGKNRGSRYQCTLTHAAGYP
	---|-|----|---------------|-|--|-|----|-
	SLGEHLPKIQKPPLPPTTER
	|---------------||--
	KDCEKAVKKY
	---------|
	ENDEDDVHQRPLPQPALLPMSSNTFPSR
	--------------------||-|--|-
	KINQDGTFLVR
	------|----
	DSSKKTTTNPYVLMVLYKDKVYNIQIR
	-||--|||--|-----|----|-----
	RSSPLPGKKPPVPKHGWGPDRRE
	-||--------------------
	SLAPFDR
	|------
	MALRNVPFRSE
	---------|-
	SNSSFPQSASLPPYFSQGPSNRPPIRAE
	|-||---|-|---|-|---|--------
	GEHLPKIQKPPLPPTTERHERSSPLPGKKPPVPKHGW
	--------------||-----||--------------
	NHKTAKLPAPSIDR
	---|------|---
	VRDSSKKTTTNPY
	---||--|||--|
	THAAGYP
	|----|-
	FLNLTENDIQKFPKLR
	----|-----------
	LPMSSNTFPSRSTKPSPMNPLPSSHMPGAF
	---||-|--|-||--|------||------
	GKEDFLSVSDIIDYFR
	------|-|----|--
	QNSILPAKPFPNSNSMY
	--|---------|-|-|
	STKPPLDR
	||------
	VLGWDPDSLADYFKKLNYKDCE
	-------|---|-----|----
	SVSDIIDY
	|-|----|
	DDADYEPPPSNDE
	----|----|---
	SQGPSNRPPIRAEGRNFPLPLPNKPRPPSPAEEENSL
	|---|-----------------------|------|-
	SQEINKNEERRSIF
	|----------|--
	TENDIQKFPKL
	|----------
	SDKPSIPAGRSL
	|---|-----|-
	GRNFPLPLPNKPRPPSPAE
	---------------|---
	DNGGWSSFE
	-----||--
	SPNDDQDGE
	|--------
	SEVLGWDPDSLADYFKKLNYKDCEKAVKKYHIDGAR
	|--------|---|-----|---------|------
	IDGKNRGSRY
	-------|-|
	TRKPQVPRFPEETESHEEDNGGW
	|-----------|-|--------
	KAVKKYHIDGARFLNLTE
	-----|----------|-
	SSPLPGKKPPVPKHGWGPDR
	||------------------
	ITRPEAEAAL
	-|--------
	NHSPLPPPQTNHEEPSR
	--|------|-----|-
	WYVSYITRPE
	-|-||-|---
	ESPNEEEEAPVEDDADY
	-|--------------|
	ESPNDDQDGEDDGDY
	-|------------|
	HLPKIQKPPLPPTTE
	------------||-
	SESNSSFPQSASLPPY
	|-|-||---|-|---|
	EPPPSNDEEAL
	----|------
	NDIQKFPKLRVPILSKLSQE
	--------------|--|--
	YQKESQVYLLGTGLR
	|---|--|---|---
	YQCTLTHAAGYP
	|--|-|----|-
	SQVYLLGTGLRGKE
	|--|---|------
	EPFTLGKKPPFSDKPSIPAGR
	---|-------|---|-----
	RRSIFTRKPQVPRFPE
	--|--|----------
	QKESQVY
	---|--|
	VPILSKLSQEINKNEER
	----|--|---------

Protein sequence : 
MALRNVPFRS EVLGWDPDSL ADYFKKLNYK DCEKAVKKYH IDGARFLNLT  
---------| --------|- --|-----|- --------|- ---------|  
ENDIQKFPKL RVPILSKLSQ EINKNEERRS IFTRKPQVPR FPEETESHEE  
---------- -----|--|- ---------| --|------- ----|-|---  
DNGGWSSFEE DDYESPNDDQ DGEDDGDYES PNEEEEAPVE DDADYEPPPS  
-----||--    +-|----- -------|-| ---------- ----|----|  
NDEEALQNSI LPAKPFPNSN SMYIDRPPSG KTPQQPPVPP QRPMAALPPP  
--------|- --------|- |-|     +   +                     
PAGRNHSPLP PPQTNHEEPS RSRNHKTAKL PAPSIDRSTK PPLDRSLAPF  
    --|--- ---|-----| -+ ---|--- ---|---||- -----|----  
DREPFTLGKK PPFSDKPSIP AGRSLGEHLP KIQKPPLPPT TERHERSSPL  
-----|---- ---|---|-- ---|------ ---------| |-----||--  
PGKKPPVPKH GWGPDRREND EDDVHQRPLP QPALLPMSSN TFPSRSTKPS  
---------- ---------- ---------- -------||- |--|-||--|  
PMNPLPSSHM PGAFSESNSS FPQSASLPPY FSQGPSNRPP IRAEGRNFPL  
------||-- ----|-|-|| ---|-|---| -|---|---- ----------  
PLPNKPRPPS PAEEENSLNE EWYVSYITRP EAEAALRKIN QDGTFLVRDS  
---------| ------|-    -|-||-|-- ---------- ---|-----|  
SKKTTTNPYV LMVLYKDKVY NIQIRYQKES QVYLLGTGLR GKEDFLSVSD  
|--|||--|- ----|----| -----|---| --|---|--- ------|-|-  
IIDYFRKMPL LLIDGKNRGS RYQCTLTHAA GYP 
---|------ ---------| -|--|-|--- -|- 


Protein	: Q13094
Enzyme	: Arg-C CNBr Lys-C

	GKEDFLSVSDIIDYFR
	------|-|----|--
	LRVPILSK
	------|-
	IQKPPLPPTTERHERSSPLPGK
	--------||-----||-----
	SLGEHLPKIQKPPLPPTTER
	|---------------||--
	LPAPSIDRSTKPPLDRSLAPFDREPFTLGK
	----|---||------|---------|---
	TTTNPYVLMVLYK
	|||--|-----|-
	YHIDGARFLNLTENDIQK
	|----------|------
	INQDGTFLVRDSSK
	-----|-----||-
	ENDEDDVHQRPLPQPALLPMSSNTFPSR
	--------------------||-|--|-
	ESQVYLLGTGLRGK
	-|--|---|-----
	NPLPSSHM
	----||--
	PLLLIDGKNRGSRYQCTLTHAAGYP
	-----------|-|--|-|----|-
	LSQEINK
	-|-----
	KINQDGTFLVR
	------|----
	YIDRPPSGKTPQQPPVPPQRPM
	|-----|--|------------
	SSNTFPSRSTKPSPM
	||-|--|-||--|--
	YQKESQVYLLGTGLR
	|---|--|---|---
	STKPPLDR
	||------
	NRGSRYQCTLTHAAGYP
	---|-|--|-|----|-
	DSSKKTTTNPYVLMVLYKDKVYNIQIR
	-||--|||--|-----|----|-----
	MALRNVPFRSEVLGWDPDSLADYFK
	---------|--------|---|--
	YQCTLTHAAGYP
	|--|-|----|-
	SEVLGWDPDSLADYFKKLNYKDCEKAVKKYHIDGAR
	|--------|---|-----|---------|------
	SLAPFDR
	|------
	EPFTLGKKPPFSDKPSIPAGR
	---|-------|---|-----
	KPPFSDKPSIPAGRSLGEHLPK
	----|---|-----|-------
	VYNIQIRYQK
	-|-----|--
	EDFLSVSDIIDYFRK
	----|-|----|---
	SSPLPGKKPPVPKHGWGPDR
	||------------------
	NHKTAKLPAPSIDR
	---|------|---
	FLNLTENDIQKFPKLR
	----|-----------
	NHSPLPPPQTNHEEPSR
	--|------|-----|-
	VPILSKLSQEINKNEER
	----|--|---------

Protein sequence : 
MALRNVPFRS EVLGWDPDSL ADYFKKLNYK DCEKAVKKYH IDGARFLNLT  
---------| --------|- --|-----|- --------|- ---------|  
ENDIQKFPKL RVPILSKLSQ EINKNEERRS IFTRKPQVPR FPEETESHEE  
---------- -----|--|- -------- +   +            + +     
DNGGWSSFEE DDYESPNDDQ DGEDDGDYES PNEEEEAPVE DDADYEPPPS  
     ++      + +             + +                +    +  
NDEEALQNSI LPAKPFPNSN SMYIDRPPSG KTPQQPPVPP QRPMAALPPP  
        +          +  + |-----|- -|-------- ----        
PAGRNHSPLP PPQTNHEEPS RSRNHKTAKL PAPSIDRSTK PPLDRSLAPF  
    --|--- ---|-----| -+ ---|--- ---|---||- -----|----  
DREPFTLGKK PPFSDKPSIP AGRSLGEHLP KIQKPPLPPT TERHERSSPL  
-----|---- ---|---|-- ---|------ ---------| |-----||--  
PGKKPPVPKH GWGPDRREND EDDVHQRPLP QPALLPMSSN TFPSRSTKPS  
---------- ------ --- ---------- -------||- |--|-||--|  
PMNPLPSSHM PGAFSESNSS FPQSASLPPY FSQGPSNRPP IRAEGRNFPL  
------||--     + + ++    + +   +  +   +                 
PLPNKPRPPS PAEEENSLNE EWYVSYITRP EAEAALRKIN QDGTFLVRDS  
         +       +      + ++ +          --- ---|-----|  
SKKTTTNPYV LMVLYKDKVY NIQIRYQKES QVYLLGTGLR GKEDFLSVSD  
|--|||--|- ----|----| -----|---| --|---|--- ------|-|-  
IIDYFRKMPL LLIDGKNRGS RYQCTLTHAA GYP 
---|--- -- ---------| -|--|-|--- -|- 


Protein	: Q13094
Enzyme	: Arg-C CNBr Lys-N

	GKEDFLSVSDIIDYFR
	------|-|----|--
	KLPAPSIDRST
	-----|---||
	SLGEHLPKIQKPPLPPTTER
	|---------------||--
	KLRVPILS
	-------|
	KHGWGPDRRENDEDDVHQRPLPQPALLPMSSNTFPSRST
	-----------------------------||-|--|-||
	KLSQEIN
	--|----
	ENDEDDVHQRPLPQPALLPMSSNTFPSR
	--------------------||-|--|-
	NPLPSSHM
	----||--
	PLLLIDGKNRGSRYQCTLTHAAGYP
	-----------|-|--|-|----|-
	KINQDGTFLVR
	------|----
	YIDRPPSGKTPQQPPVPPQRPM
	|-----|--|------------
	SSNTFPSRSTKPSPM
	||-|--|-||--|--
	YQKESQVYLLGTGLR
	|---|--|---|---
	KVYNIQIRYQ
	--|-----|-
	STKPPLDR
	||------
	DSSKKTTTNPYVLMVLYKDKVYNIQIR
	-||--|||--|-----|----|-----
	KPFPNSNSMYIDRPPSG
	-----|-|-|-----|-
	YQCTLTHAAGYP
	|--|-|----|-
	KPSIPAGRSLGEHLP
	--|-----|------
	SEVLGWDPDSLADYFKKLNYKDCEKAVKKYHIDGAR
	|--------|---|-----|---------|------
	SLAPFDR
	|------
	EPFTLGKKPPFSDKPSIPAGR
	---|-------|---|-----
	KPPLPPTTERHERSSPLPG
	------||-----||----
	KNRGSRYQCTLTHAAGYP
	----|-|--|-|----|-
	SSPLPGKKPPVPKHGWGPDR
	||------------------
	KPPLDRSLAPFDREPFTLG
	------|---------|--
	NHKTAKLPAPSIDR
	---|------|---
	MALRNVPFRSEVLGWDPDSLADYF
	---------|--------|---|-
	KNEERRSIFTR
	------|--|-
	KYHIDGARFLNLTENDIQ
	-|----------|-----
	KPRPPSPAEEENSLNEEWYVSYITRPEAEAALR
	-----|------|-----|-||-|---------
	KINQDGTFLVRDSS
	------|-----||
	KTTTNPYVLMVLY
	-|||--|-----|
	KESQVYLLGTGLRG
	--|--|---|----
	FLNLTENDIQKFPKLR
	----|-----------
	NHSPLPPPQTNHEEPSR
	--|------|-----|-
	KEDFLSVSDIIDYFR
	-----|-|----|--
	VPILSKLSQEINKNEER
	----|--|---------

Protein sequence : 
MALRNVPFRS EVLGWDPDSL ADYFKKLNYK DCEKAVKKYH IDGARFLNLT  
---------| --------|- --|-----|- --------|- ---------|  
ENDIQKFPKL RVPILSKLSQ EINKNEERRS IFTRKPQVPR FPEETESHEE  
---------- -----|--|- ---------| --|-           + +     
DNGGWSSFEE DDYESPNDDQ DGEDDGDYES PNEEEEAPVE DDADYEPPPS  
     ++      + +             + +                +    +  
NDEEALQNSI LPAKPFPNSN SMYIDRPPSG KTPQQPPVPP QRPMAALPPP  
        +     -----|- |-|-----|- -|-------- ----        
PAGRNHSPLP PPQTNHEEPS RSRNHKTAKL PAPSIDRSTK PPLDRSLAPF  
    --|--- ---|-----| -+ ---|--- ---|---||- -----|----  
DREPFTLGKK PPFSDKPSIP AGRSLGEHLP KIQKPPLPPT TERHERSSPL  
-----|---- ---|---|-- ---|------ ---------| |-----||--  
PGKKPPVPKH GWGPDRREND EDDVHQRPLP QPALLPMSSN TFPSRSTKPS  
---------- ---------- ---------- -------||- |--|-||--|  
PMNPLPSSHM PGAFSESNSS FPQSASLPPY FSQGPSNRPP IRAEGRNFPL  
------||--     + + ++    + +   +  +   +                 
PLPNKPRPPS PAEEENSLNE EWYVSYITRP EAEAALRKIN QDGTFLVRDS  
    -----| ------|--- --|-||-|-- ---------- ---|-----|  
SKKTTTNPYV LMVLYKDKVY NIQIRYQKES QVYLLGTGLR GKEDFLSVSD  
|--|||--|- ----|----| -----|---| --|---|--- ------|-|-  
IIDYFRKMPL LLIDGKNRGS RYQCTLTHAA GYP 
---|--  -- ---------| -|--|-|--- -|- 


Protein	: Q13094
Enzyme	: Arg-C CNBr trypsin_no_P_rule

	GKEDFLSVSDIIDYFR
	------|-|----|--
	FLNLTENDIQK
	----|------
	TTTNPYVLMVLYK
	|||--|-----|-
	SLGEHLPKIQKPPLPPTTER
	|---------------||--
	EDFLSVSDIIDYFR
	----|-|----|--
	SSPLPGK
	||-----
	PPSPAEEENSLNEEWYVSYITR
	--|------|-----|-||-|-
	EPFTLGK
	---|---
	PPLPPTTER
	-----||--
	ENDEDDVHQRPLPQPALLPMSSNTFPSR
	--------------------||-|--|-
	TPQQPPVPPQR
	|----------
	PSIPAGR
	-|-----
	NPLPSSHM
	----||--
	PLLLIDGKNRGSRYQCTLTHAAGYP
	-----------|-|--|-|----|-
	LSQEINK
	-|-----
	KINQDGTFLVR
	------|----
	YIDRPPSGKTPQQPPVPPQRPM
	|-----|--|------------
	SSNTFPSRSTKPSPM
	||-|--|-||--|--
	YQKESQVYLLGTGLR
	|---|--|---|---
	LPAPSIDR
	----|---
	STKPPLDR
	||------
	PSPMNPLPSSHMPGAFSESNSSFPQSASLPPYFSQGPSNR
	-|------||------|-|-||---|-|---|-|---|--
	DSSKKTTTNPYVLMVLYKDKVYNIQIR
	-||--|||--|-----|----|-----
	YQCTLTHAAGYP
	|--|-|----|-
	SEVLGWDPDSLADYFK
	|--------|---|--
	ESQVYLLGTGLR
	-|--|---|---
	SEVLGWDPDSLADYFKKLNYKDCEKAVKKYHIDGAR
	|--------|---|-----|---------|------
	SLAPFDR
	|------
	EPFTLGKKPPFSDKPSIPAGR
	---|-------|---|-----
	YHIDGAR
	|------
	SLGEHLPK
	|-------
	SSPLPGKKPPVPKHGWGPDR
	||------------------
	PLPQPALLPMSSNTFPSR
	----------||-|--|-
	NHKTAKLPAPSIDR
	---|------|---
	VYNIQIR
	-|-----
	PFPNSNSMYIDR
	----|-|-|---
	FLNLTENDIQKFPKLR
	----|-----------
	NHSPLPPPQTNHEEPSR
	--|------|-----|-
	INQDGTFLVR
	-----|----
	VPILSKLSQEINKNEER
	----|--|---------

Protein sequence : 
MALRNVPFRS EVLGWDPDSL ADYFKKLNYK DCEKAVKKYH IDGARFLNLT  
         | --------|- --|-----|- --------|- ---------|  
ENDIQKFPKL RVPILSKLSQ EINKNEERRS IFTRKPQVPR FPEETESHEE  
---------- -----|--|- -------- +   +            + +     
DNGGWSSFEE DDYESPNDDQ DGEDDGDYES PNEEEEAPVE DDADYEPPPS  
     ++      + +             + +                +    +  
NDEEALQNSI LPAKPFPNSN SMYIDRPPSG KTPQQPPVPP QRPMAALPPP  
        +      ----|- |-|-----|- -|-------- ----        
PAGRNHSPLP PPQTNHEEPS RSRNHKTAKL PAPSIDRSTK PPLDRSLAPF  
    --|--- ---|-----| -+ ---|--- ---|---||- -----|----  
DREPFTLGKK PPFSDKPSIP AGRSLGEHLP KIQKPPLPPT TERHERSSPL  
-----|---- ---|---|-- ---|------ ---------| |--   ||--  
PGKKPPVPKH GWGPDRREND EDDVHQRPLP QPALLPMSSN TFPSRSTKPS  
---------- ------ --- ---------- -------||- |--|-||--|  
PMNPLPSSHM PGAFSESNSS FPQSASLPPY FSQGPSNRPP IRAEGRNFPL  
------||-- ----|-|-|| ---|-|---| -|---|--               
PLPNKPRPPS PAEEENSLNE EWYVSYITRP EAEAALRKIN QDGTFLVRDS  
       --| ------|--- --|-||-|-         --- ---|-----|  
SKKTTTNPYV LMVLYKDKVY NIQIRYQKES QVYLLGTGLR GKEDFLSVSD  
|--|||--|- ----|----| -----|---| --|---|--- ------|-|-  
IIDYFRKMPL LLIDGKNRGS RYQCTLTHAA GYP 
---|--  -- ---------| -|--|-|--- -|- 


Protein	: Q13094
Enzyme	: Arg-C CNBr V8-DE

	SLGEHLPKIQKPPLPPTTER
	|---------------||--
	ENDEDDVHQRPLPQPALLPMSSNTFPSR
	--------------------||-|--|-
	KINQDGTFLVR
	------|----
	SSNTFPSRSTKPSPM
	||-|--|-||--|--
	DSSKKTTTNPYVLMVLYKDKVYNIQIR
	-||--|||--|-----|----|-----
	SLAPFDR
	|------
	MALRNVPFRSE
	---------|-
	SNSSFPQSASLPPYFSQGPSNRPPIRAE
	|-||---|-|---|-|---|--------
	NHKTAKLPAPSIDR
	---|------|---
	NGGWSSFE
	----||--
	FLNLTENDIQKFPKLR
	----|-----------
	GKEDFLSVSDIIDYFR
	------|-|----|--
	STKPPLDR
	||------
	GKNRGSRYQCTLTHAAGYP
	-----|-|--|-|----|-
	GARFLNLTE
	-------|-
	EPSRSRNHKTAKLPAPSID
	--|-|----|------|--
	YFRKMPLLLID
	|----------
	KAVKKYHID
	-----|---
	GRNFPLPLPNKPRPPSPAE
	---------------|---
	KPSIPAGRSLGE
	--|-----|---
	ALQNSILPAKPFPNSNSMYID
	----|---------|-|-|--
	SEVLGWDPDSLADYFKKLNYKDCEKAVKKYHIDGAR
	|--------|---|-----|---------|------
	KVYNIQIRYQKE
	--|-----|---
	SSKKTTTNPYVLMVLYKD
	||--|||--|-----|--
	RSSPLPGKKPPVPKHGWGPD
	-||-----------------
	SSPLPGKKPPVPKHGWGPDR
	||------------------
	NHSPLPPPQTNHEEPSR
	--|------|-----|-
	WYVSYITRPE
	-|-||-|---
	YEPPPSND
	|----|--
	RSTKPPLD
	-||-----
	YFKKLNYKD
	|-----|--
	RSLAPFD
	-|-----
	HLPKIQKPPLPPTTE
	------------||-
	GTFLVRD
	-|-----
	NPLPSSHM
	----||--
	PLLLIDGKNRGSRYQCTLTHAAGYP
	-----------|-|--|-|----|-
	YIDRPPSGKTPQQPPVPPQRPM
	|-----|--|------------
	YQKESQVYLLGTGLR
	|---|--|---|---
	YQCTLTHAAGYP
	|--|-|----|-
	SQVYLLGTGLRGKE
	|--|---|------
	EPFTLGKKPPFSDKPSIPAGR
	---|-------|---|-----
	REPFTLGKKPPFSD
	----|-------|-
	IQKFPKLRVPILSKLSQE
	------------|--|--
	RRSIFTRKPQVPRFPE
	--|--|----------
	VPILSKLSQEINKNEER
	----|--|---------

Protein sequence : 
MALRNVPFRS EVLGWDPDSL ADYFKKLNYK DCEKAVKKYH IDGARFLNLT  
---------| --------|- --|-----|- --------|- ---------|  
ENDIQKFPKL RVPILSKLSQ EINKNEERRS IFTRKPQVPR FPEETESHEE  
---------- -----|--|- ---------| --|------- --- + +     
DNGGWSSFEE DDYESPNDDQ DGEDDGDYES PNEEEEAPVE DDADYEPPPS  
 ----||--    + +             + +                |----|  
NDEEALQNSI LPAKPFPNSN SMYIDRPPSG KTPQQPPVPP QRPMAALPPP  
--  ----|- --------|- |-|-----|- -|-------- ----        
PAGRNHSPLP PPQTNHEEPS RSRNHKTAKL PAPSIDRSTK PPLDRSLAPF  
    --|--- ---|-----| -|----|--- ---|---||- -----|----  
DREPFTLGKK PPFSDKPSIP AGRSLGEHLP KIQKPPLPPT TERHERSSPL  
-----|---- ---|---|-- ---|------ ---------| |--  -||--  
PGKKPPVPKH GWGPDRREND EDDVHQRPLP QPALLPMSSN TFPSRSTKPS  
---------- ------ --- ---------- -------||- |--|-||--|  
PMNPLPSSHM PGAFSESNSS FPQSASLPPY FSQGPSNRPP IRAEGRNFPL  
------||--     + |-|| ---|-|---| -|---|---- ----------  
PLPNKPRPPS PAEEENSLNE EWYVSYITRP EAEAALRKIN QDGTFLVRDS  
---------| ---   +     -|-||-|-- -      --- ---|-----|  
SKKTTTNPYV LMVLYKDKVY NIQIRYQKES QVYLLGTGLR GKEDFLSVSD  
|--|||--|- ----|----| -----|---| --|---|--- ------|-|-  
IIDYFRKMPL LLIDGKNRGS RYQCTLTHAA GYP 
---|------ ---------| -|--|-|--- -|- 


Protein	: Q13094
Enzyme	: Arg-C CNBr V8-E

	GKEDFLSVSDIIDYFR
	------|-|----|--
	WYVSYITRPE
	-|-||-|---
	DFLSVSDIIDYFRKMPLLLIDGKNRGSRYQCTLTHAAGYP
	---|-|----|---------------|-|--|-|----|-
	SLGEHLPKIQKPPLPPTTER
	|---------------||--
	ENDEDDVHQRPLPQPALLPMSSNTFPSR
	--------------------||-|--|-
	HLPKIQKPPLPPTTE
	------------||-
	GRNFPLPLPNKPRPPSPAE
	---------------|---
	NPLPSSHM
	----||--
	PLLLIDGKNRGSRYQCTLTHAAGYP
	-----------|-|--|-|----|-
	NDIQKFPKLRVPILSKLSQE
	--------------|--|--
	KINQDGTFLVR
	------|----
	YIDRPPSGKTPQQPPVPPQRPM
	|-----|--|------------
	SSNTFPSRSTKPSPM
	||-|--|-||--|--
	YQKESQVYLLGTGLR
	|---|--|---|---
	STKPPLDR
	||------
	DNGGWSSFE
	-----||--
	DSSKKTTTNPYVLMVLYKDKVYNIQIR
	-||--|||--|-----|----|-----
	VLGWDPDSLADYFKKLNYKDCE
	-------|---|-----|----
	RSSPLPGKKPPVPKHGWGPDRRE
	-||--------------------
	YQCTLTHAAGYP
	|--|-|----|-
	SPNDDQDGE
	|--------
	SEVLGWDPDSLADYFKKLNYKDCEKAVKKYHIDGAR
	|--------|---|-----|---------|------
	SLAPFDR
	|------
	EPFTLGKKPPFSDKPSIPAGR
	---|-------|---|-----
	MALRNVPFRSE
	---------|-
	SQVYLLGTGLRGKE
	|--|---|------
	SNSSFPQSASLPPYFSQGPSNRPPIRAE
	|-||---|-|---|-|---|--------
	KAVKKYHIDGARFLNLTE
	-----|----------|-
	SSPLPGKKPPVPKHGWGPDR
	||------------------
	NHKTAKLPAPSIDR
	---|------|---
	RRSIFTRKPQVPRFPE
	--|--|----------
	DDADYEPPPSNDE
	----|----|---
	FLNLTENDIQKFPKLR
	----|-----------
	NHSPLPPPQTNHEEPSR
	--|------|-----|-
	VPILSKLSQEINKNEER
	----|--|---------

Protein sequence : 
MALRNVPFRS EVLGWDPDSL ADYFKKLNYK DCEKAVKKYH IDGARFLNLT  
---------| --------|- --|-----|- --------|- ---------|  
ENDIQKFPKL RVPILSKLSQ EINKNEERRS IFTRKPQVPR FPEETESHEE  
---------- -----|--|- ---------| --|------- --- + +     
DNGGWSSFEE DDYESPNDDQ DGEDDGDYES PNEEEEAPVE DDADYEPPPS  
-----||--    + |----- ---    + +            ----|----|  
NDEEALQNSI LPAKPFPNSN SMYIDRPPSG KTPQQPPVPP QRPMAALPPP  
---     +          +  + |-----|- -|-------- ----        
PAGRNHSPLP PPQTNHEEPS RSRNHKTAKL PAPSIDRSTK PPLDRSLAPF  
    --|--- ---|-----| -+ ---|--- ---|---||- -----|----  
DREPFTLGKK PPFSDKPSIP AGRSLGEHLP KIQKPPLPPT TERHERSSPL  
-----|---- ---|---|-- ---|------ ---------| |--  -||--  
PGKKPPVPKH GWGPDRREND EDDVHQRPLP QPALLPMSSN TFPSRSTKPS  
---------- ---------- ---------- -------||- |--|-||--|  
PMNPLPSSHM PGAFSESNSS FPQSASLPPY FSQGPSNRPP IRAEGRNFPL  
------||--     + |-|| ---|-|---| -|---|---- ----------  
PLPNKPRPPS PAEEENSLNE EWYVSYITRP EAEAALRKIN QDGTFLVRDS  
---------| ---   +     -|-||-|-- -      --- ---|-----|  
SKKTTTNPYV LMVLYKDKVY NIQIRYQKES QVYLLGTGLR GKEDFLSVSD  
|--|||--|- ----|----| -----|---| --|---|--- ------|-|-  
IIDYFRKMPL LLIDGKNRGS RYQCTLTHAA GYP 
---|------ ---------| -|--|-|--- -|- 


Protein	: Q13094
Enzyme	: Arg-C Lys-C Lys-N

	LRVPILSK
	------|-
	SLGEHLPKIQKPPLPPTTER
	|---------------||--
	LPAPSIDRSTKPPLDRSLAPFDREPFTLGK
	----|---||------|---------|---
	KLSQEIN
	--|----
	ENDEDDVHQRPLPQPALLPMSSNTFPSR
	--------------------||-|--|-
	ESQVYLLGTGLRGK
	-|--|---|-----
	LSQEINK
	-|-----
	KINQDGTFLVR
	------|----
	DSSKKTTTNPYVLMVLYKDKVYNIQIR
	-||--|||--|-----|----|-----
	SLAPFDR
	|------
	VYNIQIRYQK
	-|-----|--
	KPPLDRSLAPFDREPFTLG
	------|---------|--
	NHKTAKLPAPSIDR
	---|------|---
	KEDFLSVSDIIDYFR
	-----|-|----|--
	FLNLTENDIQKFPKLR
	----|-----------
	GKEDFLSVSDIIDYFR
	------|-|----|--
	IQKPPLPPTTERHERSSPLPGK
	--------||-----||-----
	KLPAPSIDRST
	-----|---||
	STKPPLDR
	||------
	MALRNVPFRSEVLGWDPDSLADYFK
	---------|--------|---|--
	KPFPNSNSMYIDRPPSG
	-----|-|-|-----|-
	KPPLPPTTERHERSSPLPG
	------||-----||----
	EDFLSVSDIIDYFRK
	----|-|----|---
	KNEERRSIFTR
	------|--|-
	KINQDGTFLVRDSS
	------|-----||
	KYHIDGARFLNLTENDIQ
	-|----------|-----
	KTTTNPYVLMVLY
	-|||--|-----|
	KESQVYLLGTGLRG
	--|--|---|----
	TTTNPYVLMVLYK
	|||--|-----|-
	YHIDGARFLNLTENDIQK
	|----------|------
	INQDGTFLVRDSSK
	-----|-----||-
	KHGWGPDRRENDEDDVHQRPLPQPALLPMSSNTFPSRST
	-----------------------------||-|--|-||
	SEVLGWDPDSLADYFKKLNYKDCEKAVKKYHIDGAR
	|--------|---|-----|---------|------
	KPPFSDKPSIPAGRSLGEHLPK
	----|---|-----|-------
	KNRGSRYQCTLTHAAGYP
	----|-|--|-|----|-
	SSPLPGKKPPVPKHGWGPDR
	||------------------
	KPRPPSPAEEENSLNEEWYVSYITRPEAEAALR
	-----|------|-----|-||-|---------
	MALRNVPFRSEVLGWDPDSLADYF
	---------|--------|---|-
	NHSPLPPPQTNHEEPSR
	--|------|-----|-
	KLRVPILS
	-------|
	KVYNIQIRYQ
	--|-----|-
	YQKESQVYLLGTGLR
	|---|--|---|---
	NRGSRYQCTLTHAAGYP
	---|-|--|-|----|-
	YQCTLTHAAGYP
	|--|-|----|-
	KPSIPAGRSLGEHLP
	--|-----|------
	EPFTLGKKPPFSDKPSIPAGR
	---|-------|---|-----
	VPILSKLSQEINKNEER
	----|--|---------

Protein sequence : 
MALRNVPFRS EVLGWDPDSL ADYFKKLNYK DCEKAVKKYH IDGARFLNLT  
---------| --------|- --|-----|- --------|- ---------|  
ENDIQKFPKL RVPILSKLSQ EINKNEERRS IFTRKPQVPR FPEETESHEE  
---------- -----|--|- ---------| --|-           + +     
DNGGWSSFEE DDYESPNDDQ DGEDDGDYES PNEEEEAPVE DDADYEPPPS  
     ++      + +             + +                +    +  
NDEEALQNSI LPAKPFPNSN SMYIDRPPSG KTPQQPPVPP QRPMAALPPP  
        +     -----|- |-|-----|-  +                     
PAGRNHSPLP PPQTNHEEPS RSRNHKTAKL PAPSIDRSTK PPLDRSLAPF  
    --|--- ---|-----| -+ ---|--- ---|---||- -----|----  
DREPFTLGKK PPFSDKPSIP AGRSLGEHLP KIQKPPLPPT TERHERSSPL  
-----|---- ---|---|-- ---|------ ---------| |-----||--  
PGKKPPVPKH GWGPDRREND EDDVHQRPLP QPALLPMSSN TFPSRSTKPS  
---------- ---------- ---------- -------||- |--|-||  +  
PMNPLPSSHM PGAFSESNSS FPQSASLPPY FSQGPSNRPP IRAEGRNFPL  
      ++       + + ++    + +   +  +   +                 
PLPNKPRPPS PAEEENSLNE EWYVSYITRP EAEAALRKIN QDGTFLVRDS  
    -----| ------|--- --|-||-|-- ---------- ---|-----|  
SKKTTTNPYV LMVLYKDKVY NIQIRYQKES QVYLLGTGLR GKEDFLSVSD  
|--|||--|- ----|----| -----|---| --|---|--- ------|-|-  
IIDYFRKMPL LLIDGKNRGS RYQCTLTHAA GYP 
---|---         ----| -|--|-|--- -|- 


Protein	: Q13094
Enzyme	: Arg-C Lys-C trypsin_no_P_rule

	LRVPILSK
	------|-
	SLGEHLPKIQKPPLPPTTER
	|---------------||--
	LPAPSIDRSTKPPLDRSLAPFDREPFTLGK
	----|---||------|---------|---
	ENDEDDVHQRPLPQPALLPMSSNTFPSR
	--------------------||-|--|-
	ESQVYLLGTGLRGK
	-|--|---|-----
	LSQEINK
	-|-----
	KINQDGTFLVR
	------|----
	PSPMNPLPSSHMPGAFSESNSSFPQSASLPPYFSQGPSNR
	-|------||------|-|-||---|-|---|-|---|--
	DSSKKTTTNPYVLMVLYKDKVYNIQIR
	-||--|||--|-----|----|-----
	ESQVYLLGTGLR
	-|--|---|---
	SLAPFDR
	|------
	VYNIQIRYQK
	-|-----|--
	SLGEHLPK
	|-------
	PLPQPALLPMSSNTFPSR
	----------||-|--|-
	NHKTAKLPAPSIDR
	---|------|---
	VYNIQIR
	-|-----
	FLNLTENDIQKFPKLR
	----|-----------
	GKEDFLSVSDIIDYFR
	------|-|----|--
	IQKPPLPPTTERHERSSPLPGK
	--------||-----||-----
	SSPLPGK
	||-----
	PPLPPTTER
	-----||--
	TPQQPPVPPQR
	|----------
	STKPPLDR
	||------
	MALRNVPFRSEVLGWDPDSLADYFK
	---------|--------|---|--
	EDFLSVSDIIDYFRK
	----|-|----|---
	TTTNPYVLMVLYK
	|||--|-----|-
	YHIDGARFLNLTENDIQK
	|----------|------
	PPSPAEEENSLNEEWYVSYITR
	--|------|-----|-||-|-
	EPFTLGK
	---|---
	INQDGTFLVRDSSK
	-----|-----||-
	SEVLGWDPDSLADYFK
	|--------|---|--
	SEVLGWDPDSLADYFKKLNYKDCEKAVKKYHIDGAR
	|--------|---|-----|---------|------
	KPPFSDKPSIPAGRSLGEHLPK
	----|---|-----|-------
	SSPLPGKKPPVPKHGWGPDR
	||------------------
	NHSPLPPPQTNHEEPSR
	--|------|-----|-
	FLNLTENDIQK
	----|------
	EDFLSVSDIIDYFR
	----|-|----|--
	PSIPAGR
	-|-----
	LPAPSIDR
	----|---
	YQKESQVYLLGTGLR
	|---|--|---|---
	NRGSRYQCTLTHAAGYP
	---|-|--|-|----|-
	YQCTLTHAAGYP
	|--|-|----|-
	EPFTLGKKPPFSDKPSIPAGR
	---|-------|---|-----
	YHIDGAR
	|------
	PFPNSNSMYIDR
	----|-|-|---
	INQDGTFLVR
	-----|----
	VPILSKLSQEINKNEER
	----|--|---------

Protein sequence : 
MALRNVPFRS EVLGWDPDSL ADYFKKLNYK DCEKAVKKYH IDGARFLNLT  
---------| --------|- --|-----|- --------|- ---------|  
ENDIQKFPKL RVPILSKLSQ EINKNEERRS IFTRKPQVPR FPEETESHEE  
---------- -----|--|- -------- +   +            + +     
DNGGWSSFEE DDYESPNDDQ DGEDDGDYES PNEEEEAPVE DDADYEPPPS  
     ++      + +             + +                +    +  
NDEEALQNSI LPAKPFPNSN SMYIDRPPSG KTPQQPPVPP QRPMAALPPP  
        +      ----|- |-|---  +   |-------- --          
PAGRNHSPLP PPQTNHEEPS RSRNHKTAKL PAPSIDRSTK PPLDRSLAPF  
    --|--- ---|-----| -+ ---|--- ---|---||- -----|----  
DREPFTLGKK PPFSDKPSIP AGRSLGEHLP KIQKPPLPPT TERHERSSPL  
-----|---- ---|---|-- ---|------ ---------| |-----||--  
PGKKPPVPKH GWGPDRREND EDDVHQRPLP QPALLPMSSN TFPSRSTKPS  
---------- ------ --- ---------- -------||- |--|-++ -|  
PMNPLPSSHM PGAFSESNSS FPQSASLPPY FSQGPSNRPP IRAEGRNFPL  
------||-- ----|-|-|| ---|-|---| -|---|--               
PLPNKPRPPS PAEEENSLNE EWYVSYITRP EAEAALRKIN QDGTFLVRDS  
       --| ------|--- --|-||-|-         --- ---|-----|  
SKKTTTNPYV LMVLYKDKVY NIQIRYQKES QVYLLGTGLR GKEDFLSVSD  
|--|||--|- ----|----| -----|---| --|---|--- ------|-|-  
IIDYFRKMPL LLIDGKNRGS RYQCTLTHAA GYP 
---|---          ---| -|--|-|--- -|- 


Protein	: Q13094
Enzyme	: Arg-C Lys-C V8-DE

	LRVPILSK
	------|-
	SLGEHLPKIQKPPLPPTTER
	|---------------||--
	LPAPSIDRSTKPPLDRSLAPFDREPFTLGK
	----|---||------|---------|---
	ENDEDDVHQRPLPQPALLPMSSNTFPSR
	--------------------||-|--|-
	ESQVYLLGTGLRGK
	-|--|---|-----
	LSQEINK
	-|-----
	KINQDGTFLVR
	------|----
	DSSKKTTTNPYVLMVLYKDKVYNIQIR
	-||--|||--|-----|----|-----
	SLAPFDR
	|------
	MALRNVPFRSE
	---------|-
	VYNIQIRYQK
	-|-----|--
	SNSSFPQSASLPPYFSQGPSNRPPIRAE
	|-||---|-|---|-|---|--------
	NHKTAKLPAPSIDR
	---|------|---
	NGGWSSFE
	----||--
	FLNLTENDIQKFPKLR
	----|-----------
	GKEDFLSVSDIIDYFR
	------|-|----|--
	IQKPPLPPTTERHERSSPLPGK
	--------||-----||-----
	STKPPLDR
	||------
	MALRNVPFRSEVLGWDPDSLADYFK
	---------|--------|---|--
	GKNRGSRYQCTLTHAAGYP
	-----|-|--|-|----|-
	GARFLNLTE
	-------|-
	EPSRSRNHKTAKLPAPSID
	--|-|----|------|--
	EDFLSVSDIIDYFRK
	----|-|----|---
	YFRKMPLLLID
	|----------
	TTTNPYVLMVLYK
	|||--|-----|-
	YHIDGARFLNLTENDIQK
	|----------|------
	KAVKKYHID
	-----|---
	INQDGTFLVRDSSK
	-----|-----||-
	GRNFPLPLPNKPRPPSPAE
	---------------|---
	KPSIPAGRSLGE
	--|-----|---
	ALQNSILPAKPFPNSNSMYID
	----|---------|-|-|--
	SEVLGWDPDSLADYFKKLNYKDCEKAVKKYHIDGAR
	|--------|---|-----|---------|------
	KPPFSDKPSIPAGRSLGEHLPK
	----|---|-----|-------
	KVYNIQIRYQKE
	--|-----|---
	SSKKTTTNPYVLMVLYKD
	||--|||--|-----|--
	RSSPLPGKKPPVPKHGWGPD
	-||-----------------
	SSPLPGKKPPVPKHGWGPDR
	||------------------
	NHSPLPPPQTNHEEPSR
	--|------|-----|-
	WYVSYITRPE
	-|-||-|---
	YEPPPSND
	|----|--
	RSTKPPLD
	-||-----
	YFKKLNYKD
	|-----|--
	RSLAPFD
	-|-----
	HLPKIQKPPLPPTTE
	------------||-
	GTFLVRD
	-|-----
	YQKESQVYLLGTGLR
	|---|--|---|---
	NRGSRYQCTLTHAAGYP
	---|-|--|-|----|-
	YQCTLTHAAGYP
	|--|-|----|-
	SQVYLLGTGLRGKE
	|--|---|------
	EPFTLGKKPPFSDKPSIPAGR
	---|-------|---|-----
	REPFTLGKKPPFSD
	----|-------|-
	IQKFPKLRVPILSKLSQE
	------------|--|--
	RRSIFTRKPQVPRFPE
	--|--|----------
	VPILSKLSQEINKNEER
	----|--|---------

Protein sequence : 
MALRNVPFRS EVLGWDPDSL ADYFKKLNYK DCEKAVKKYH IDGARFLNLT  
---------| --------|- --|-----|- --------|- ---------|  
ENDIQKFPKL RVPILSKLSQ EINKNEERRS IFTRKPQVPR FPEETESHEE  
---------- -----|--|- ---------| --|------- --- + +     
DNGGWSSFEE DDYESPNDDQ DGEDDGDYES PNEEEEAPVE DDADYEPPPS  
 ----||--    + +             + +                |----|  
NDEEALQNSI LPAKPFPNSN SMYIDRPPSG KTPQQPPVPP QRPMAALPPP  
--  ----|- --------|- |-|--   +   +                     
PAGRNHSPLP PPQTNHEEPS RSRNHKTAKL PAPSIDRSTK PPLDRSLAPF  
    --|--- ---|-----| -|----|--- ---|---||- -----|----  
DREPFTLGKK PPFSDKPSIP AGRSLGEHLP KIQKPPLPPT TERHERSSPL  
-----|---- ---|---|-- ---|------ ---------| |-----||--  
PGKKPPVPKH GWGPDRREND EDDVHQRPLP QPALLPMSSN TFPSRSTKPS  
---------- ------ --- ---------- -------||- |--|-++  +  
PMNPLPSSHM PGAFSESNSS FPQSASLPPY FSQGPSNRPP IRAEGRNFPL  
      ++       + |-|| ---|-|---| -|---|---- ----------  
PLPNKPRPPS PAEEENSLNE EWYVSYITRP EAEAALRKIN QDGTFLVRDS  
---------| ---   +     -|-||-|-- -      --- ---|-----|  
SKKTTTNPYV LMVLYKDKVY NIQIRYQKES QVYLLGTGLR GKEDFLSVSD  
|--|||--|- ----|----| -----|---| --|---|--- ------|-|-  
IIDYFRKMPL LLIDGKNRGS RYQCTLTHAA GYP 
---|------ ---------| -|--|-|--- -|- 


Protein	: Q13094
Enzyme	: Arg-C Lys-C V8-E

	LRVPILSK
	------|-
	DFLSVSDIIDYFRKMPLLLIDGKNRGSRYQCTLTHAAGYP
	---|-|----|---------------|-|--|-|----|-
	SLGEHLPKIQKPPLPPTTER
	|---------------||--
	LPAPSIDRSTKPPLDRSLAPFDREPFTLGK
	----|---||------|---------|---
	ENDEDDVHQRPLPQPALLPMSSNTFPSR
	--------------------||-|--|-
	ESQVYLLGTGLRGK
	-|--|---|-----
	LSQEINK
	-|-----
	KINQDGTFLVR
	------|----
	DSSKKTTTNPYVLMVLYKDKVYNIQIR
	-||--|||--|-----|----|-----
	RSSPLPGKKPPVPKHGWGPDRRE
	-||--------------------
	SLAPFDR
	|------
	MALRNVPFRSE
	---------|-
	VYNIQIRYQK
	-|-----|--
	SNSSFPQSASLPPYFSQGPSNRPPIRAE
	|-||---|-|---|-|---|--------
	NHKTAKLPAPSIDR
	---|------|---
	FLNLTENDIQKFPKLR
	----|-----------
	GKEDFLSVSDIIDYFR
	------|-|----|--
	IQKPPLPPTTERHERSSPLPGK
	--------||-----||-----
	STKPPLDR
	||------
	MALRNVPFRSEVLGWDPDSLADYFK
	---------|--------|---|--
	VLGWDPDSLADYFKKLNYKDCE
	-------|---|-----|----
	EDFLSVSDIIDYFRK
	----|-|----|---
	DDADYEPPPSNDE
	----|----|---
	TTTNPYVLMVLYK
	|||--|-----|-
	YHIDGARFLNLTENDIQK
	|----------|------
	INQDGTFLVRDSSK
	-----|-----||-
	GRNFPLPLPNKPRPPSPAE
	---------------|---
	DNGGWSSFE
	-----||--
	SPNDDQDGE
	|--------
	SEVLGWDPDSLADYFKKLNYKDCEKAVKKYHIDGAR
	|--------|---|-----|---------|------
	KPPFSDKPSIPAGRSLGEHLPK
	----|---|-----|-------
	KAVKKYHIDGARFLNLTE
	-----|----------|-
	SSPLPGKKPPVPKHGWGPDR
	||------------------
	NHSPLPPPQTNHEEPSR
	--|------|-----|-
	WYVSYITRPE
	-|-||-|---
	HLPKIQKPPLPPTTE
	------------||-
	NDIQKFPKLRVPILSKLSQE
	--------------|--|--
	YQKESQVYLLGTGLR
	|---|--|---|---
	NRGSRYQCTLTHAAGYP
	---|-|--|-|----|-
	YQCTLTHAAGYP
	|--|-|----|-
	SQVYLLGTGLRGKE
	|--|---|------
	EPFTLGKKPPFSDKPSIPAGR
	---|-------|---|-----
	RRSIFTRKPQVPRFPE
	--|--|----------
	VPILSKLSQEINKNEER
	----|--|---------

Protein sequence : 
MALRNVPFRS EVLGWDPDSL ADYFKKLNYK DCEKAVKKYH IDGARFLNLT  
---------| --------|- --|-----|- --------|- ---------|  
ENDIQKFPKL RVPILSKLSQ EINKNEERRS IFTRKPQVPR FPEETESHEE  
---------- -----|--|- ---------| --|------- --- + +     
DNGGWSSFEE DDYESPNDDQ DGEDDGDYES PNEEEEAPVE DDADYEPPPS  
-----||--    + |----- ---    + +            ----|----|  
NDEEALQNSI LPAKPFPNSN SMYIDRPPSG KTPQQPPVPP QRPMAALPPP  
---     +          +  + +     +   +                     
PAGRNHSPLP PPQTNHEEPS RSRNHKTAKL PAPSIDRSTK PPLDRSLAPF  
    --|--- ---|-----| -+ ---|--- ---|---||- -----|----  
DREPFTLGKK PPFSDKPSIP AGRSLGEHLP KIQKPPLPPT TERHERSSPL  
-----|---- ---|---|-- ---|------ ---------| |-----||--  
PGKKPPVPKH GWGPDRREND EDDVHQRPLP QPALLPMSSN TFPSRSTKPS  
---------- ---------- ---------- -------||- |--|-++  +  
PMNPLPSSHM PGAFSESNSS FPQSASLPPY FSQGPSNRPP IRAEGRNFPL  
      ++       + |-|| ---|-|---| -|---|---- ----------  
PLPNKPRPPS PAEEENSLNE EWYVSYITRP EAEAALRKIN QDGTFLVRDS  
---------| ---   +     -|-||-|-- -      --- ---|-----|  
SKKTTTNPYV LMVLYKDKVY NIQIRYQKES QVYLLGTGLR GKEDFLSVSD  
|--|||--|- ----|----| -----|---| --|---|--- ------|-|-  
IIDYFRKMPL LLIDGKNRGS RYQCTLTHAA GYP 
---|------ ---------| -|--|-|--- -|- 


Protein	: Q13094
Enzyme	: Arg-C Lys-N trypsin_no_P_rule

	SLGEHLPKIQKPPLPPTTER
	|---------------||--
	KLSQEIN
	--|----
	ENDEDDVHQRPLPQPALLPMSSNTFPSR
	--------------------||-|--|-
	LSQEINK
	-|-----
	KINQDGTFLVR
	------|----
	PSPMNPLPSSHMPGAFSESNSSFPQSASLPPYFSQGPSNR
	-|------||------|-|-||---|-|---|-|---|--
	DSSKKTTTNPYVLMVLYKDKVYNIQIR
	-||--|||--|-----|----|-----
	ESQVYLLGTGLR
	-|--|---|---
	SLAPFDR
	|------
	SLGEHLPK
	|-------
	PLPQPALLPMSSNTFPSR
	----------||-|--|-
	KPPLDRSLAPFDREPFTLG
	------|---------|--
	NHKTAKLPAPSIDR
	---|------|---
	VYNIQIR
	-|-----
	KEDFLSVSDIIDYFR
	-----|-|----|--
	FLNLTENDIQKFPKLR
	----|-----------
	GKEDFLSVSDIIDYFR
	------|-|----|--
	KLPAPSIDRST
	-----|---||
	SSPLPGK
	||-----
	PPLPPTTER
	-----||--
	TPQQPPVPPQR
	|----------
	STKPPLDR
	||------
	KPFPNSNSMYIDRPPSG
	-----|-|-|-----|-
	KPPLPPTTERHERSSPLPG
	------||-----||----
	KNEERRSIFTR
	------|--|-
	KINQDGTFLVRDSS
	------|-----||
	KYHIDGARFLNLTENDIQ
	-|----------|-----
	KTTTNPYVLMVLY
	-|||--|-----|
	KESQVYLLGTGLRG
	--|--|---|----
	TTTNPYVLMVLYK
	|||--|-----|-
	PPSPAEEENSLNEEWYVSYITR
	--|------|-----|-||-|-
	EPFTLGK
	---|---
	KHGWGPDRRENDEDDVHQRPLPQPALLPMSSNTFPSRST
	-----------------------------||-|--|-||
	SEVLGWDPDSLADYFK
	|--------|---|--
	SEVLGWDPDSLADYFKKLNYKDCEKAVKKYHIDGAR
	|--------|---|-----|---------|------
	KNRGSRYQCTLTHAAGYP
	----|-|--|-|----|-
	SSPLPGKKPPVPKHGWGPDR
	||------------------
	KPRPPSPAEEENSLNEEWYVSYITRPEAEAALR
	-----|------|-----|-||-|---------
	MALRNVPFRSEVLGWDPDSLADYF
	---------|--------|---|-
	NHSPLPPPQTNHEEPSR
	--|------|-----|-
	FLNLTENDIQK
	----|------
	EDFLSVSDIIDYFR
	----|-|----|--
	KLRVPILS
	-------|
	PSIPAGR
	-|-----
	LPAPSIDR
	----|---
	KVYNIQIRYQ
	--|-----|-
	YQKESQVYLLGTGLR
	|---|--|---|---
	YQCTLTHAAGYP
	|--|-|----|-
	KPSIPAGRSLGEHLP
	--|-----|------
	EPFTLGKKPPFSDKPSIPAGR
	---|-------|---|-----
	YHIDGAR
	|------
	PFPNSNSMYIDR
	----|-|-|---
	INQDGTFLVR
	-----|----
	VPILSKLSQEINKNEER
	----|--|---------

Protein sequence : 
MALRNVPFRS EVLGWDPDSL ADYFKKLNYK DCEKAVKKYH IDGARFLNLT  
---------| --------|- --|-----|- --------|- ---------|  
ENDIQKFPKL RVPILSKLSQ EINKNEERRS IFTRKPQVPR FPEETESHEE  
---------- -----|--|- ---------| --|-           + +     
DNGGWSSFEE DDYESPNDDQ DGEDDGDYES PNEEEEAPVE DDADYEPPPS  
     ++      + +             + +                +    +  
NDEEALQNSI LPAKPFPNSN SMYIDRPPSG KTPQQPPVPP QRPMAALPPP  
        +     -----|- |-|-----|-  |-------- --          
PAGRNHSPLP PPQTNHEEPS RSRNHKTAKL PAPSIDRSTK PPLDRSLAPF  
    --|--- ---|-----| -+ ---|--- ---|---||- -----|----  
DREPFTLGKK PPFSDKPSIP AGRSLGEHLP KIQKPPLPPT TERHERSSPL  
-----|---- ---|---|-- ---|------ ---------| |-----||--  
PGKKPPVPKH GWGPDRREND EDDVHQRPLP QPALLPMSSN TFPSRSTKPS  
---------- ---------- ---------- -------||- |--|-|| -|  
PMNPLPSSHM PGAFSESNSS FPQSASLPPY FSQGPSNRPP IRAEGRNFPL  
------||-- ----|-|-|| ---|-|---| -|---|--               
PLPNKPRPPS PAEEENSLNE EWYVSYITRP EAEAALRKIN QDGTFLVRDS  
    -----| ------|--- --|-||-|-- ---------- ---|-----|  
SKKTTTNPYV LMVLYKDKVY NIQIRYQKES QVYLLGTGLR GKEDFLSVSD  
|--|||--|- ----|----| -----|---| --|---|--- ------|-|-  
IIDYFRKMPL LLIDGKNRGS RYQCTLTHAA GYP 
---|--          ----| -|--|-|--- -|- 


Protein	: Q13094
Enzyme	: Arg-C Lys-N V8-DE

	SLGEHLPKIQKPPLPPTTER
	|---------------||--
	KLSQEIN
	--|----
	ENDEDDVHQRPLPQPALLPMSSNTFPSR
	--------------------||-|--|-
	KINQDGTFLVR
	------|----
	DSSKKTTTNPYVLMVLYKDKVYNIQIR
	-||--|||--|-----|----|-----
	SLAPFDR
	|------
	MALRNVPFRSE
	---------|-
	SNSSFPQSASLPPYFSQGPSNRPPIRAE
	|-||---|-|---|-|---|--------
	KPPLDRSLAPFDREPFTLG
	------|---------|--
	NHKTAKLPAPSIDR
	---|------|---
	NGGWSSFE
	----||--
	KEDFLSVSDIIDYFR
	-----|-|----|--
	FLNLTENDIQKFPKLR
	----|-----------
	GKEDFLSVSDIIDYFR
	------|-|----|--
	KLPAPSIDRST
	-----|---||
	STKPPLDR
	||------
	KPFPNSNSMYIDRPPSG
	-----|-|-|-----|-
	GKNRGSRYQCTLTHAAGYP
	-----|-|--|-|----|-
	GARFLNLTE
	-------|-
	KPPLPPTTERHERSSPLPG
	------||-----||----
	EPSRSRNHKTAKLPAPSID
	--|-|----|------|--
	KNEERRSIFTR
	------|--|-
	KINQDGTFLVRDSS
	------|-----||
	KYHIDGARFLNLTENDIQ
	-|----------|-----
	KTTTNPYVLMVLY
	-|||--|-----|
	KESQVYLLGTGLRG
	--|--|---|----
	YFRKMPLLLID
	|----------
	KAVKKYHID
	-----|---
	KHGWGPDRRENDEDDVHQRPLPQPALLPMSSNTFPSRST
	-----------------------------||-|--|-||
	GRNFPLPLPNKPRPPSPAE
	---------------|---
	KPSIPAGRSLGE
	--|-----|---
	ALQNSILPAKPFPNSNSMYID
	----|---------|-|-|--
	SEVLGWDPDSLADYFKKLNYKDCEKAVKKYHIDGAR
	|--------|---|-----|---------|------
	KVYNIQIRYQKE
	--|-----|---
	SSKKTTTNPYVLMVLYKD
	||--|||--|-----|--
	KNRGSRYQCTLTHAAGYP
	----|-|--|-|----|-
	SSPLPGKKPPVPKHGWGPDR
	||------------------
	RSSPLPGKKPPVPKHGWGPD
	-||-----------------
	KPRPPSPAEEENSLNEEWYVSYITRPEAEAALR
	-----|------|-----|-||-|---------
	MALRNVPFRSEVLGWDPDSLADYF
	---------|--------|---|-
	NHSPLPPPQTNHEEPSR
	--|------|-----|-
	WYVSYITRPE
	-|-||-|---
	YEPPPSND
	|----|--
	RSTKPPLD
	-||-----
	KLRVPILS
	-------|
	YFKKLNYKD
	|-----|--
	RSLAPFD
	-|-----
	HLPKIQKPPLPPTTE
	------------||-
	GTFLVRD
	-|-----
	KVYNIQIRYQ
	--|-----|-
	YQKESQVYLLGTGLR
	|---|--|---|---
	YQCTLTHAAGYP
	|--|-|----|-
	KPSIPAGRSLGEHLP
	--|-----|------
	SQVYLLGTGLRGKE
	|--|---|------
	EPFTLGKKPPFSDKPSIPAGR
	---|-------|---|-----
	REPFTLGKKPPFSD
	----|-------|-
	IQKFPKLRVPILSKLSQE
	------------|--|--
	RRSIFTRKPQVPRFPE
	--|--|----------
	VPILSKLSQEINKNEER
	----|--|---------

Protein sequence : 
MALRNVPFRS EVLGWDPDSL ADYFKKLNYK DCEKAVKKYH IDGARFLNLT  
---------| --------|- --|-----|- --------|- ---------|  
ENDIQKFPKL RVPILSKLSQ EINKNEERRS IFTRKPQVPR FPEETESHEE  
---------- -----|--|- ---------| --|------- --- + +     
DNGGWSSFEE DDYESPNDDQ DGEDDGDYES PNEEEEAPVE DDADYEPPPS  
 ----||--    + +             + +                |----|  
NDEEALQNSI LPAKPFPNSN SMYIDRPPSG KTPQQPPVPP QRPMAALPPP  
--  ----|- --------|- |-|-----|-  +                     
PAGRNHSPLP PPQTNHEEPS RSRNHKTAKL PAPSIDRSTK PPLDRSLAPF  
    --|--- ---|-----| -|----|--- ---|---||- -----|----  
DREPFTLGKK PPFSDKPSIP AGRSLGEHLP KIQKPPLPPT TERHERSSPL  
-----|---- ---|---|-- ---|------ ---------| |-----||--  
PGKKPPVPKH GWGPDRREND EDDVHQRPLP QPALLPMSSN TFPSRSTKPS  
---------- ---------- ---------- -------||- |--|-||  +  
PMNPLPSSHM PGAFSESNSS FPQSASLPPY FSQGPSNRPP IRAEGRNFPL  
      ++       + |-|| ---|-|---| -|---|---- ----------  
PLPNKPRPPS PAEEENSLNE EWYVSYITRP EAEAALRKIN QDGTFLVRDS  
---------| ------|--- --|-||-|-- ---------- ---|-----|  
SKKTTTNPYV LMVLYKDKVY NIQIRYQKES QVYLLGTGLR GKEDFLSVSD  
|--|||--|- ----|----| -----|---| --|---|--- ------|-|-  
IIDYFRKMPL LLIDGKNRGS RYQCTLTHAA GYP 
---|------ ---------| -|--|-|--- -|- 


Protein	: Q13094
Enzyme	: Arg-C Lys-N V8-E

	DFLSVSDIIDYFRKMPLLLIDGKNRGSRYQCTLTHAAGYP
	---|-|----|---------------|-|--|-|----|-
	SLGEHLPKIQKPPLPPTTER
	|---------------||--
	KLSQEIN
	--|----
	ENDEDDVHQRPLPQPALLPMSSNTFPSR
	--------------------||-|--|-
	KINQDGTFLVR
	------|----
	DSSKKTTTNPYVLMVLYKDKVYNIQIR
	-||--|||--|-----|----|-----
	RSSPLPGKKPPVPKHGWGPDRRE
	-||--------------------
	SLAPFDR
	|------
	MALRNVPFRSE
	---------|-
	SNSSFPQSASLPPYFSQGPSNRPPIRAE
	|-||---|-|---|-|---|--------
	KPPLDRSLAPFDREPFTLG
	------|---------|--
	NHKTAKLPAPSIDR
	---|------|---
	KEDFLSVSDIIDYFR
	-----|-|----|--
	FLNLTENDIQKFPKLR
	----|-----------
	GKEDFLSVSDIIDYFR
	------|-|----|--
	KLPAPSIDRST
	-----|---||
	STKPPLDR
	||------
	KPFPNSNSMYIDRPPSG
	-----|-|-|-----|-
	VLGWDPDSLADYFKKLNYKDCE
	-------|---|-----|----
	KPPLPPTTERHERSSPLPG
	------||-----||----
	KNEERRSIFTR
	------|--|-
	KINQDGTFLVRDSS
	------|-----||
	KYHIDGARFLNLTENDIQ
	-|----------|-----
	DDADYEPPPSNDE
	----|----|---
	KTTTNPYVLMVLY
	-|||--|-----|
	KESQVYLLGTGLRG
	--|--|---|----
	KHGWGPDRRENDEDDVHQRPLPQPALLPMSSNTFPSRST
	-----------------------------||-|--|-||
	GRNFPLPLPNKPRPPSPAE
	---------------|---
	DNGGWSSFE
	-----||--
	SPNDDQDGE
	|--------
	SEVLGWDPDSLADYFKKLNYKDCEKAVKKYHIDGAR
	|--------|---|-----|---------|------
	KNRGSRYQCTLTHAAGYP
	----|-|--|-|----|-
	SSPLPGKKPPVPKHGWGPDR
	||------------------
	KAVKKYHIDGARFLNLTE
	-----|----------|-
	KPRPPSPAEEENSLNEEWYVSYITRPEAEAALR
	-----|------|-----|-||-|---------
	MALRNVPFRSEVLGWDPDSLADYF
	---------|--------|---|-
	NHSPLPPPQTNHEEPSR
	--|------|-----|-
	WYVSYITRPE
	-|-||-|---
	KLRVPILS
	-------|
	HLPKIQKPPLPPTTE
	------------||-
	NDIQKFPKLRVPILSKLSQE
	--------------|--|--
	KVYNIQIRYQ
	--|-----|-
	YQKESQVYLLGTGLR
	|---|--|---|---
	YQCTLTHAAGYP
	|--|-|----|-
	KPSIPAGRSLGEHLP
	--|-----|------
	SQVYLLGTGLRGKE
	|--|---|------
	EPFTLGKKPPFSDKPSIPAGR
	---|-------|---|-----
	RRSIFTRKPQVPRFPE
	--|--|----------
	VPILSKLSQEINKNEER
	----|--|---------

Protein sequence : 
MALRNVPFRS EVLGWDPDSL ADYFKKLNYK DCEKAVKKYH IDGARFLNLT  
---------| --------|- --|-----|- --------|- ---------|  
ENDIQKFPKL RVPILSKLSQ EINKNEERRS IFTRKPQVPR FPEETESHEE  
---------- -----|--|- ---------| --|------- --- + +     
DNGGWSSFEE DDYESPNDDQ DGEDDGDYES PNEEEEAPVE DDADYEPPPS  
-----||--    + |----- ---    + +            ----|----|  
NDEEALQNSI LPAKPFPNSN SMYIDRPPSG KTPQQPPVPP QRPMAALPPP  
---     +     -----|- |-|-----|-  +                     
PAGRNHSPLP PPQTNHEEPS RSRNHKTAKL PAPSIDRSTK PPLDRSLAPF  
    --|--- ---|-----| -+ ---|--- ---|---||- -----|----  
DREPFTLGKK PPFSDKPSIP AGRSLGEHLP KIQKPPLPPT TERHERSSPL  
-----|---- ---|---|-- ---|------ ---------| |-----||--  
PGKKPPVPKH GWGPDRREND EDDVHQRPLP QPALLPMSSN TFPSRSTKPS  
---------- ---------- ---------- -------||- |--|-||  +  
PMNPLPSSHM PGAFSESNSS FPQSASLPPY FSQGPSNRPP IRAEGRNFPL  
      ++       + |-|| ---|-|---| -|---|---- ----------  
PLPNKPRPPS PAEEENSLNE EWYVSYITRP EAEAALRKIN QDGTFLVRDS  
---------| ------|--- --|-||-|-- ---------- ---|-----|  
SKKTTTNPYV LMVLYKDKVY NIQIRYQKES QVYLLGTGLR GKEDFLSVSD  
|--|||--|- ----|----| -----|---| --|---|--- ------|-|-  
IIDYFRKMPL LLIDGKNRGS RYQCTLTHAA GYP 
---|------ ---------| -|--|-|--- -|- 


Protein	: Q13094
Enzyme	: Arg-C trypsin_no_P_rule V8-DE

	SLGEHLPKIQKPPLPPTTER
	|---------------||--
	ENDEDDVHQRPLPQPALLPMSSNTFPSR
	--------------------||-|--|-
	LSQEINK
	-|-----
	KINQDGTFLVR
	------|----
	PSPMNPLPSSHMPGAFSESNSSFPQSASLPPYFSQGPSNR
	-|------||------|-|-||---|-|---|-|---|--
	DSSKKTTTNPYVLMVLYKDKVYNIQIR
	-||--|||--|-----|----|-----
	ESQVYLLGTGLR
	-|--|---|---
	SLAPFDR
	|------
	MALRNVPFRSE
	---------|-
	SNSSFPQSASLPPYFSQGPSNRPPIRAE
	|-||---|-|---|-|---|--------
	SLGEHLPK
	|-------
	PLPQPALLPMSSNTFPSR
	----------||-|--|-
	NHKTAKLPAPSIDR
	---|------|---
	NGGWSSFE
	----||--
	VYNIQIR
	-|-----
	FLNLTENDIQKFPKLR
	----|-----------
	GKEDFLSVSDIIDYFR
	------|-|----|--
	SSPLPGK
	||-----
	PPLPPTTER
	-----||--
	TPQQPPVPPQR
	|----------
	STKPPLDR
	||------
	GKNRGSRYQCTLTHAAGYP
	-----|-|--|-|----|-
	GARFLNLTE
	-------|-
	EPSRSRNHKTAKLPAPSID
	--|-|----|------|--
	YFRKMPLLLID
	|----------
	TTTNPYVLMVLYK
	|||--|-----|-
	PPSPAEEENSLNEEWYVSYITR
	--|------|-----|-||-|-
	EPFTLGK
	---|---
	KAVKKYHID
	-----|---
	GRNFPLPLPNKPRPPSPAE
	---------------|---
	KPSIPAGRSLGE
	--|-----|---
	ALQNSILPAKPFPNSNSMYID
	----|---------|-|-|--
	SEVLGWDPDSLADYFK
	|--------|---|--
	SEVLGWDPDSLADYFKKLNYKDCEKAVKKYHIDGAR
	|--------|---|-----|---------|------
	KVYNIQIRYQKE
	--|-----|---
	SSKKTTTNPYVLMVLYKD
	||--|||--|-----|--
	RSSPLPGKKPPVPKHGWGPD
	-||-----------------
	SSPLPGKKPPVPKHGWGPDR
	||------------------
	NHSPLPPPQTNHEEPSR
	--|------|-----|-
	FLNLTENDIQK
	----|------
	EDFLSVSDIIDYFR
	----|-|----|--
	WYVSYITRPE
	-|-||-|---
	YEPPPSND
	|----|--
	RSTKPPLD
	-||-----
	YFKKLNYKD
	|-----|--
	RSLAPFD
	-|-----
	PSIPAGR
	-|-----
	HLPKIQKPPLPPTTE
	------------||-
	GTFLVRD
	-|-----
	LPAPSIDR
	----|---
	YQKESQVYLLGTGLR
	|---|--|---|---
	YQCTLTHAAGYP
	|--|-|----|-
	SQVYLLGTGLRGKE
	|--|---|------
	EPFTLGKKPPFSDKPSIPAGR
	---|-------|---|-----
	REPFTLGKKPPFSD
	----|-------|-
	IQKFPKLRVPILSKLSQE
	------------|--|--
	YHIDGAR
	|------
	RRSIFTRKPQVPRFPE
	--|--|----------
	PFPNSNSMYIDR
	----|-|-|---
	INQDGTFLVR
	-----|----
	VPILSKLSQEINKNEER
	----|--|---------

Protein sequence : 
MALRNVPFRS EVLGWDPDSL ADYFKKLNYK DCEKAVKKYH IDGARFLNLT  
---------| --------|- --|-----|- --------|- ---------|  
ENDIQKFPKL RVPILSKLSQ EINKNEERRS IFTRKPQVPR FPEETESHEE  
---------- -----|--|- ---------| --|------- --- + +     
DNGGWSSFEE DDYESPNDDQ DGEDDGDYES PNEEEEAPVE DDADYEPPPS  
 ----||--    + +             + +                |----|  
NDEEALQNSI LPAKPFPNSN SMYIDRPPSG KTPQQPPVPP QRPMAALPPP  
--  ----|- --------|- |-|---  +   |-------- --          
PAGRNHSPLP PPQTNHEEPS RSRNHKTAKL PAPSIDRSTK PPLDRSLAPF  
    --|--- ---|-----| -|----|--- ---|---||- -----|----  
DREPFTLGKK PPFSDKPSIP AGRSLGEHLP KIQKPPLPPT TERHERSSPL  
-----|---- ---|---|-- ---|------ ---------| |--  -||--  
PGKKPPVPKH GWGPDRREND EDDVHQRPLP QPALLPMSSN TFPSRSTKPS  
---------- ------ --- ---------- -------||- |--|-++ -|  
PMNPLPSSHM PGAFSESNSS FPQSASLPPY FSQGPSNRPP IRAEGRNFPL  
------||-- ----|-|-|| ---|-|---| -|---|---- ----------  
PLPNKPRPPS PAEEENSLNE EWYVSYITRP EAEAALRKIN QDGTFLVRDS  
---------| ------|--- --|-||-|-- -      --- ---|-----|  
SKKTTTNPYV LMVLYKDKVY NIQIRYQKES QVYLLGTGLR GKEDFLSVSD  
|--|||--|- ----|----| -----|---| --|---|--- ------|-|-  
IIDYFRKMPL LLIDGKNRGS RYQCTLTHAA GYP 
---|------ ---------| -|--|-|--- -|- 


Protein	: Q13094
Enzyme	: Arg-C trypsin_no_P_rule V8-E

	DFLSVSDIIDYFRKMPLLLIDGKNRGSRYQCTLTHAAGYP
	---|-|----|---------------|-|--|-|----|-
	SLGEHLPKIQKPPLPPTTER
	|---------------||--
	ENDEDDVHQRPLPQPALLPMSSNTFPSR
	--------------------||-|--|-
	LSQEINK
	-|-----
	KINQDGTFLVR
	------|----
	PSPMNPLPSSHMPGAFSESNSSFPQSASLPPYFSQGPSNR
	-|------||------|-|-||---|-|---|-|---|--
	DSSKKTTTNPYVLMVLYKDKVYNIQIR
	-||--|||--|-----|----|-----
	RSSPLPGKKPPVPKHGWGPDRRE
	-||--------------------
	ESQVYLLGTGLR
	-|--|---|---
	SLAPFDR
	|------
	MALRNVPFRSE
	---------|-
	SNSSFPQSASLPPYFSQGPSNRPPIRAE
	|-||---|-|---|-|---|--------
	SLGEHLPK
	|-------
	PLPQPALLPMSSNTFPSR
	----------||-|--|-
	NHKTAKLPAPSIDR
	---|------|---
	VYNIQIR
	-|-----
	FLNLTENDIQKFPKLR
	----|-----------
	GKEDFLSVSDIIDYFR
	------|-|----|--
	SSPLPGK
	||-----
	PPLPPTTER
	-----||--
	TPQQPPVPPQR
	|----------
	STKPPLDR
	||------
	VLGWDPDSLADYFKKLNYKDCE
	-------|---|-----|----
	DDADYEPPPSNDE
	----|----|---
	TTTNPYVLMVLYK
	|||--|-----|-
	PPSPAEEENSLNEEWYVSYITR
	--|------|-----|-||-|-
	EPFTLGK
	---|---
	GRNFPLPLPNKPRPPSPAE
	---------------|---
	DNGGWSSFE
	-----||--
	SEVLGWDPDSLADYFK
	|--------|---|--
	SPNDDQDGE
	|--------
	SEVLGWDPDSLADYFKKLNYKDCEKAVKKYHIDGAR
	|--------|---|-----|---------|------
	KAVKKYHIDGARFLNLTE
	-----|----------|-
	SSPLPGKKPPVPKHGWGPDR
	||------------------
	NHSPLPPPQTNHEEPSR
	--|------|-----|-
	FLNLTENDIQK
	----|------
	EDFLSVSDIIDYFR
	----|-|----|--
	WYVSYITRPE
	-|-||-|---
	PSIPAGR
	-|-----
	HLPKIQKPPLPPTTE
	------------||-
	LPAPSIDR
	----|---
	NDIQKFPKLRVPILSKLSQE
	--------------|--|--
	YQKESQVYLLGTGLR
	|---|--|---|---
	YQCTLTHAAGYP
	|--|-|----|-
	SQVYLLGTGLRGKE
	|--|---|------
	EPFTLGKKPPFSDKPSIPAGR
	---|-------|---|-----
	YHIDGAR
	|------
	RRSIFTRKPQVPRFPE
	--|--|----------
	PFPNSNSMYIDR
	----|-|-|---
	INQDGTFLVR
	-----|----
	VPILSKLSQEINKNEER
	----|--|---------

Protein sequence : 
MALRNVPFRS EVLGWDPDSL ADYFKKLNYK DCEKAVKKYH IDGARFLNLT  
---------| --------|- --|-----|- --------|- ---------|  
ENDIQKFPKL RVPILSKLSQ EINKNEERRS IFTRKPQVPR FPEETESHEE  
---------- -----|--|- ---------| --|------- --- + +     
DNGGWSSFEE DDYESPNDDQ DGEDDGDYES PNEEEEAPVE DDADYEPPPS  
-----||--    + |----- ---    + +            ----|----|  
NDEEALQNSI LPAKPFPNSN SMYIDRPPSG KTPQQPPVPP QRPMAALPPP  
---     +      ----|- |-|---  +   |-------- --          
PAGRNHSPLP PPQTNHEEPS RSRNHKTAKL PAPSIDRSTK PPLDRSLAPF  
    --|--- ---|-----| -+ ---|--- ---|---||- -----|----  
DREPFTLGKK PPFSDKPSIP AGRSLGEHLP KIQKPPLPPT TERHERSSPL  
-----|---- ---|---|-- ---|------ ---------| |--  -||--  
PGKKPPVPKH GWGPDRREND EDDVHQRPLP QPALLPMSSN TFPSRSTKPS  
---------- ---------- ---------- -------||- |--|-++ -|  
PMNPLPSSHM PGAFSESNSS FPQSASLPPY FSQGPSNRPP IRAEGRNFPL  
------||-- ----|-|-|| ---|-|---| -|---|---- ----------  
PLPNKPRPPS PAEEENSLNE EWYVSYITRP EAEAALRKIN QDGTFLVRDS  
---------| ------|--- --|-||-|-- -      --- ---|-----|  
SKKTTTNPYV LMVLYKDKVY NIQIRYQKES QVYLLGTGLR GKEDFLSVSD  
|--|||--|- ----|----| -----|---| --|---|--- ------|-|-  
IIDYFRKMPL LLIDGKNRGS RYQCTLTHAA GYP 
---|------ ---------| -|--|-|--- -|- 


Protein	: Q13094
Enzyme	: Arg-C V8-DE V8-E

	DFLSVSDIIDYFRKMPLLLIDGKNRGSRYQCTLTHAAGYP
	---|-|----|---------------|-|--|-|----|-
	SLGEHLPKIQKPPLPPTTER
	|---------------||--
	ENDEDDVHQRPLPQPALLPMSSNTFPSR
	--------------------||-|--|-
	KINQDGTFLVR
	------|----
	DSSKKTTTNPYVLMVLYKDKVYNIQIR
	-||--|||--|-----|----|-----
	RSSPLPGKKPPVPKHGWGPDRRE
	-||--------------------
	SLAPFDR
	|------
	MALRNVPFRSE
	---------|-
	SNSSFPQSASLPPYFSQGPSNRPPIRAE
	|-||---|-|---|-|---|--------
	NHKTAKLPAPSIDR
	---|------|---
	NGGWSSFE
	----||--
	FLNLTENDIQKFPKLR
	----|-----------
	GKEDFLSVSDIIDYFR
	------|-|----|--
	STKPPLDR
	||------
	VLGWDPDSLADYFKKLNYKDCE
	-------|---|-----|----
	GKNRGSRYQCTLTHAAGYP
	-----|-|--|-|----|-
	GARFLNLTE
	-------|-
	EPSRSRNHKTAKLPAPSID
	--|-|----|------|--
	DDADYEPPPSNDE
	----|----|---
	YFRKMPLLLID
	|----------
	KAVKKYHID
	-----|---
	GRNFPLPLPNKPRPPSPAE
	---------------|---
	KPSIPAGRSLGE
	--|-----|---
	ALQNSILPAKPFPNSNSMYID
	----|---------|-|-|--
	DNGGWSSFE
	-----||--
	SPNDDQDGE
	|--------
	SEVLGWDPDSLADYFKKLNYKDCEKAVKKYHIDGAR
	|--------|---|-----|---------|------
	KVYNIQIRYQKE
	--|-----|---
	SSKKTTTNPYVLMVLYKD
	||--|||--|-----|--
	RSSPLPGKKPPVPKHGWGPD
	-||-----------------
	SSPLPGKKPPVPKHGWGPDR
	||------------------
	KAVKKYHIDGARFLNLTE
	-----|----------|-
	NHSPLPPPQTNHEEPSR
	--|------|-----|-
	WYVSYITRPE
	-|-||-|---
	YEPPPSND
	|----|--
	RSTKPPLD
	-||-----
	YFKKLNYKD
	|-----|--
	RSLAPFD
	-|-----
	HLPKIQKPPLPPTTE
	------------||-
	GTFLVRD
	-|-----
	NDIQKFPKLRVPILSKLSQE
	--------------|--|--
	YQKESQVYLLGTGLR
	|---|--|---|---
	YQCTLTHAAGYP
	|--|-|----|-
	SQVYLLGTGLRGKE
	|--|---|------
	EPFTLGKKPPFSDKPSIPAGR
	---|-------|---|-----
	REPFTLGKKPPFSD
	----|-------|-
	IQKFPKLRVPILSKLSQE
	------------|--|--
	RRSIFTRKPQVPRFPE
	--|--|----------
	VPILSKLSQEINKNEER
	----|--|---------

Protein sequence : 
MALRNVPFRS EVLGWDPDSL ADYFKKLNYK DCEKAVKKYH IDGARFLNLT  
---------| --------|- --|-----|- --------|- ---------|  
ENDIQKFPKL RVPILSKLSQ EINKNEERRS IFTRKPQVPR FPEETESHEE  
---------- -----|--|- ---------| --|------- --- + +     
DNGGWSSFEE DDYESPNDDQ DGEDDGDYES PNEEEEAPVE DDADYEPPPS  
-----||--    + |----- ---    + +            ----|----|  
NDEEALQNSI LPAKPFPNSN SMYIDRPPSG KTPQQPPVPP QRPMAALPPP  
--- ----|- --------|- |-|--   +   +                     
PAGRNHSPLP PPQTNHEEPS RSRNHKTAKL PAPSIDRSTK PPLDRSLAPF  
    --|--- ---|-----| -|----|--- ---|---||- -----|----  
DREPFTLGKK PPFSDKPSIP AGRSLGEHLP KIQKPPLPPT TERHERSSPL  
-----|---- ---|---|-- ---|------ ---------| |--  -||--  
PGKKPPVPKH GWGPDRREND EDDVHQRPLP QPALLPMSSN TFPSRSTKPS  
---------- ---------- ---------- -------||- |--|-++  +  
PMNPLPSSHM PGAFSESNSS FPQSASLPPY FSQGPSNRPP IRAEGRNFPL  
      ++       + |-|| ---|-|---| -|---|---- ----------  
PLPNKPRPPS PAEEENSLNE EWYVSYITRP EAEAALRKIN QDGTFLVRDS  
---------| ---   +     -|-||-|-- -      --- ---|-----|  
SKKTTTNPYV LMVLYKDKVY NIQIRYQKES QVYLLGTGLR GKEDFLSVSD  
|--|||--|- ----|----| -----|---| --|---|--- ------|-|-  
IIDYFRKMPL LLIDGKNRGS RYQCTLTHAA GYP 
---|------ ---------| -|--|-|--- -|- 


Protein	: Q13094
Enzyme	: Asp-N chymotrypsin CNBr

	SQGPSNRPPIRAEGRNFPLPLPNKPRPPSPAEEENSL
	|---|-----------------------|------|-
	SQEINKNEERRSIF
	|----------|--
	RKINQDGTF
	-------|-
	DCEKAVKKYHI
	--------|--
	ESPNEEEEAPVEDDADY
	-|--------------|
	ESPNDDQDGEDDGDY
	-|------------|
	TENDIQKFPKL
	|----------
	SDKPSIPAGRSL
	|---|-----|-
	KDCEKAVKKY
	---------|
	DYESPNEEEEAPVE
	-|-|----------
	EPPPSNDEEAL
	----|------
	SESNSSFPQSASLPPY
	|-|-||---|-|---|
	QNSILPAKPFPNSNSMY
	--|---------|-|-|
	YIDRPPSGKTPQQPPVPPQRPM
	|-----|--|------------
	SSNTFPSRSTKPSPM
	||-|--|-||--|--
	NPLPSSHM
	----||--
	PLLLIDGKNRGSRYQCTLTHAAGYP
	-----------|-|--|-|----|-
	DREPFTLGKKPPFS
	-----|-------|
	DYFRKMPLLLI
	-|---------
	DEEALQNSILPAKPFPNSNSMYI
	-------|---------|-|-|-
	DGKNRGSRYQCTLTHAAGYP
	------|-|--|-|----|-
	DYFKKLNYK
	-|-----|-
	SVSDIIDY
	|-|----|
	TRKPQVPRFPEETESHEEDNGGW
	|-----------|-|--------
	IDGKNRGSRY
	-------|-|
	DNGGWSSFEE
	-----||---
	DGARFLNLTEN
	--------|--
	DRSTKPPL
	--||----
	DGTFLVR
	--|----
	DSSKKTTTNPYVLMVLYK
	-||--|||--|-----|-
	GEHLPKIQKPPLPPTTERHERSSPLPGKKPPVPKHGW
	--------------||-----||--------------
	ITRPEAEAAL
	-|--------
	MALRNVPFRSEVLGW
	---------|-----
	DYEPPPSN
	-|----|-
	VRDSSKKTTTNPY
	---||--|||--|
	THAAGYP
	|----|-
	DKVYNIQIRYQKESQVYLLGTGLRGKE
	---|-----|---|--|---|------
	LPMSSNTFPSRSTKPSPMNPLPSSHMPGAF
	---||-|--|-||--|------||------
	QKESQVY
	---|--|
	DRSLAPF
	--|----

Protein sequence : 
MALRNVPFRS EVLGWDPDSL ADYFKKLNYK DCEKAVKKYH IDGARFLNLT  
---------| -----   +   -|-----|- --------|- ---------|  
ENDIQKFPKL RVPILSKLSQ EINKNEERRS IFTRKPQVPR FPEETESHEE  
----------      +  |- ---------| --|------- ----|-|---  
DNGGWSSFEE DDYESPNDDQ DGEDDGDYES PNEEEEAPVE DDADYEPPPS  
-----||---   +-|----- -------|-| ---------- ----|----|  
NDEEALQNSI LPAKPFPNSN SMYIDRPPSG KTPQQPPVPP QRPMAALPPP  
--------|- --------|- |-|-----|- -|-------- ----        
PAGRNHSPLP PPQTNHEEPS RSRNHKTAKL PAPSIDRSTK PPLDRSLAPF  
      +       +     +  +    +       + --||- -----|----  
DREPFTLGKK PPFSDKPSIP AGRSLGEHLP KIQKPPLPPT TERHERSSPL  
-----|---- ---|---|-- ---|------ ---------| |-----||--  
PGKKPPVPKH GWGPDRREND EDDVHQRPLP QPALLPMSSN TFPSRSTKPS  
---------- --                        ---||- |--|-||--|  
PMNPLPSSHM PGAFSESNSS FPQSASLPPY FSQGPSNRPP IRAEGRNFPL  
------||-- ----|-|-|| ---|-|---|  |---|---- ----------  
PLPNKPRPPS PAEEENSLNE EWYVSYITRP EAEAALRKIN QDGTFLVRDS  
---------| ------|-     + ++-|-- ---------- ---|-----|  
SKKTTTNPYV LMVLYKDKVY NIQIRYQKES QVYLLGTGLR GKEDFLSVSD  
|--|||--|- ----|----| -----|---| --|---|--- ---   |-|-  
IIDYFRKMPL LLIDGKNRGS RYQCTLTHAA GYP 
---|------ ---------| -|--|-|--- -|- 


Protein	: Q13094
Enzyme	: Asp-N chymotrypsin Lys-C

	LRVPILSK
	------|-
	RKINQDGTF
	-------|-
	LPAPSIDRSTKPPLDRSLAPFDREPFTLGK
	----|---||------|---------|---
	KDCEKAVKKY
	---------|
	ESQVYLLGTGLRGK
	-|--|---|-----
	LSQEINK
	-|-----
	DYFKKLNYK
	-|-----|-
	VYNIQIRYQK
	-|-----|--
	GEHLPKIQKPPLPPTTERHERSSPLPGKKPPVPKHGW
	--------------||-----||--------------
	VRDSSKKTTTNPY
	---||--|||--|
	DYEPPPSN
	-|----|-
	THAAGYP
	|----|-
	LPMSSNTFPSRSTKPSPMNPLPSSHMPGAF
	---||-|--|-||--|------||------
	IQKPPLPPTTERHERSSPLPGK
	--------||-----||-----
	DRSLAPF
	--|----
	DCEKAVKKYHI
	--------|--
	DYESPNEEEEAPVE
	-|-|----------
	QNSILPAKPFPNSNSMY
	--|---------|-|-|
	MALRNVPFRSEVLGWDPDSLADYFK
	---------|--------|---|--
	SVSDIIDY
	|-|----|
	DGTFLVR
	--|----
	EDFLSVSDIIDYFRK
	----|-|----|---
	SQGPSNRPPIRAEGRNFPLPLPNKPRPPSPAEEENSL
	|---|-----------------------|------|-
	SQEINKNEERRSIF
	|----------|--
	TTTNPYVLMVLYK
	|||--|-----|-
	YHIDGARFLNLTENDIQK
	|----------|------
	TENDIQKFPKL
	|----------
	SDKPSIPAGRSL
	|---|-----|-
	INQDGTFLVRDSSK
	-----|-----||-
	DREPFTLGKKPPFS
	-----|-------|
	DYFRKMPLLLI
	-|---------
	IDGKNRGSRY
	-------|-|
	KPPFSDKPSIPAGRSLGEHLPK
	----|---|-----|-------
	TRKPQVPRFPEETESHEEDNGGW
	|-----------|-|--------
	DNGGWSSFEE
	-----||---
	DGARFLNLTEN
	--------|--
	DRSTKPPL
	--||----
	DSSKKTTTNPYVLMVLYK
	-||--|||--|-----|-
	ITRPEAEAAL
	-|--------
	DKVYNIQIRYQKESQVYLLGTGLRGKE
	---|-----|---|--|---|------
	ESPNEEEEAPVEDDADY
	-|--------------|
	ESPNDDQDGEDDGDY
	-|------------|
	SESNSSFPQSASLPPY
	|-|-||---|-|---|
	EPPPSNDEEAL
	----|------
	NRGSRYQCTLTHAAGYP
	---|-|--|-|----|-
	DEEALQNSILPAKPFPNSNSMYI
	-------|---------|-|-|-
	DGKNRGSRYQCTLTHAAGYP
	------|-|--|-|----|-
	MALRNVPFRSEVLGW
	---------|-----
	QKESQVY
	---|--|

Protein sequence : 
MALRNVPFRS EVLGWDPDSL ADYFKKLNYK DCEKAVKKYH IDGARFLNLT  
---------| --------|- --|-----|- --------|- ---------|  
ENDIQKFPKL RVPILSKLSQ EINKNEERRS IFTRKPQVPR FPEETESHEE  
---------- -----|--|- ---------| --|------- ----|-|---  
DNGGWSSFEE DDYESPNDDQ DGEDDGDYES PNEEEEAPVE DDADYEPPPS  
-----||---   +-|----- -------|-| ---------- ----|----|  
NDEEALQNSI LPAKPFPNSN SMYIDRPPSG KTPQQPPVPP QRPMAALPPP  
--------|- --------|- |-|-    +   +                     
PAGRNHSPLP PPQTNHEEPS RSRNHKTAKL PAPSIDRSTK PPLDRSLAPF  
      +       +     +  +    +  - ---|---||- -----|----  
DREPFTLGKK PPFSDKPSIP AGRSLGEHLP KIQKPPLPPT TERHERSSPL  
-----|---- ---|---|-- ---|------ ---------| |-----||--  
PGKKPPVPKH GWGPDRREND EDDVHQRPLP QPALLPMSSN TFPSRSTKPS  
---------- --                        ---||- |--|-||--|  
PMNPLPSSHM PGAFSESNSS FPQSASLPPY FSQGPSNRPP IRAEGRNFPL  
------||-- ----|-|-|| ---|-|---|  |---|---- ----------  
PLPNKPRPPS PAEEENSLNE EWYVSYITRP EAEAALRKIN QDGTFLVRDS  
---------| ------|-     + ++-|-- ---------- ---|-----|  
SKKTTTNPYV LMVLYKDKVY NIQIRYQKES QVYLLGTGLR GKEDFLSVSD  
|--|||--|- ----|----| -----|---| --|---|--- ------|-|-  
IIDYFRKMPL LLIDGKNRGS RYQCTLTHAA GYP 
---|------ ---------| -|--|-|--- -|- 


Protein	: Q13094
Enzyme	: Asp-N chymotrypsin Lys-N

	RKINQDGTF
	-------|-
	KDCEKAVKKY
	---------|
	KLSQEIN
	--|----
	DYFKKLNYK
	-|-----|-
	GEHLPKIQKPPLPPTTERHERSSPLPGKKPPVPKHGW
	--------------||-----||--------------
	KPPLDRSLAPFDREPFTLG
	------|---------|--
	VRDSSKKTTTNPY
	---||--|||--|
	DYEPPPSN
	-|----|-
	KEDFLSVSDIIDYFR
	-----|-|----|--
	THAAGYP
	|----|-
	LPMSSNTFPSRSTKPSPMNPLPSSHMPGAF
	---||-|--|-||--|------||------
	DRSLAPF
	--|----
	KLPAPSIDRST
	-----|---||
	DCEKAVKKYHI
	--------|--
	DYESPNEEEEAPVE
	-|-|----------
	QNSILPAKPFPNSNSMY
	--|---------|-|-|
	KPFPNSNSMYIDRPPSG
	-----|-|-|-----|-
	SVSDIIDY
	|-|----|
	KPPLPPTTERHERSSPLPG
	------||-----||----
	DGTFLVR
	--|----
	KNEERRSIFTR
	------|--|-
	KINQDGTFLVRDSS
	------|-----||
	KYHIDGARFLNLTENDIQ
	-|----------|-----
	KTTTNPYVLMVLY
	-|||--|-----|
	KESQVYLLGTGLRG
	--|--|---|----
	SQGPSNRPPIRAEGRNFPLPLPNKPRPPSPAEEENSL
	|---|-----------------------|------|-
	SQEINKNEERRSIF
	|----------|--
	TENDIQKFPKL
	|----------
	SDKPSIPAGRSL
	|---|-----|-
	KHGWGPDRRENDEDDVHQRPLPQPALLPMSSNTFPSRST
	-----------------------------||-|--|-||
	DREPFTLGKKPPFS
	-----|-------|
	DYFRKMPLLLI
	-|---------
	IDGKNRGSRY
	-------|-|
	TRKPQVPRFPEETESHEEDNGGW
	|-----------|-|--------
	DNGGWSSFEE
	-----||---
	DGARFLNLTEN
	--------|--
	DRSTKPPL
	--||----
	DSSKKTTTNPYVLMVLYK
	-||--|||--|-----|-
	KNRGSRYQCTLTHAAGYP
	----|-|--|-|----|-
	ITRPEAEAAL
	-|--------
	MALRNVPFRSEVLGWDPDSLADYF
	---------|--------|---|-
	KPRPPSPAEEENSLNEEWYVSYITRPEAEAALR
	-----|------|-----|-||-|---------
	DKVYNIQIRYQKESQVYLLGTGLRGKE
	---|-----|---|--|---|------
	KLRVPILS
	-------|
	ESPNEEEEAPVEDDADY
	-|--------------|
	ESPNDDQDGEDDGDY
	-|------------|
	SESNSSFPQSASLPPY
	|-|-||---|-|---|
	EPPPSNDEEAL
	----|------
	KVYNIQIRYQ
	--|-----|-
	DEEALQNSILPAKPFPNSNSMYI
	-------|---------|-|-|-
	DGKNRGSRYQCTLTHAAGYP
	------|-|--|-|----|-
	KPSIPAGRSLGEHLP
	--|-----|------
	MALRNVPFRSEVLGW
	---------|-----
	QKESQVY
	---|--|

Protein sequence : 
MALRNVPFRS EVLGWDPDSL ADYFKKLNYK DCEKAVKKYH IDGARFLNLT  
---------| --------|- --|-----|- --------|- ---------|  
ENDIQKFPKL RVPILSKLSQ EINKNEERRS IFTRKPQVPR FPEETESHEE  
---------- -----|--|- ---------| --|------- ----|-|---  
DNGGWSSFEE DDYESPNDDQ DGEDDGDYES PNEEEEAPVE DDADYEPPPS  
-----||---   +-|----- -------|-| ---------- ----|----|  
NDEEALQNSI LPAKPFPNSN SMYIDRPPSG KTPQQPPVPP QRPMAALPPP  
--------|- --------|- |-|-----|-  +                     
PAGRNHSPLP PPQTNHEEPS RSRNHKTAKL PAPSIDRSTK PPLDRSLAPF  
      +       +     +  +    + -- ---|---||- -----|----  
DREPFTLGKK PPFSDKPSIP AGRSLGEHLP KIQKPPLPPT TERHERSSPL  
-----|---- ---|---|-- ---|------ ---------| |-----||--  
PGKKPPVPKH GWGPDRREND EDDVHQRPLP QPALLPMSSN TFPSRSTKPS  
---------- ---------- ---------- -------||- |--|-||--|  
PMNPLPSSHM PGAFSESNSS FPQSASLPPY FSQGPSNRPP IRAEGRNFPL  
------||-- ----|-|-|| ---|-|---|  |---|---- ----------  
PLPNKPRPPS PAEEENSLNE EWYVSYITRP EAEAALRKIN QDGTFLVRDS  
---------| ------|--- --|-||-|-- ---------- ---|-----|  
SKKTTTNPYV LMVLYKDKVY NIQIRYQKES QVYLLGTGLR GKEDFLSVSD  
|--|||--|- ----|----| -----|---| --|---|--- ------|-|-  
IIDYFRKMPL LLIDGKNRGS RYQCTLTHAA GYP 
---|------ ---------| -|--|-|--- -|- 


Protein	: Q13094
Enzyme	: Asp-N chymotrypsin trypsin_no_P_rule

	RKINQDGTF
	-------|-
	KDCEKAVKKY
	---------|
	LSQEINK
	-|-----
	PSPMNPLPSSHMPGAFSESNSSFPQSASLPPYFSQGPSNR
	-|------||------|-|-||---|-|---|-|---|--
	ESQVYLLGTGLR
	-|--|---|---
	DYFKKLNYK
	-|-----|-
	SLAPFDR
	|------
	SLGEHLPK
	|-------
	GEHLPKIQKPPLPPTTERHERSSPLPGKKPPVPKHGW
	--------------||-----||--------------
	PLPQPALLPMSSNTFPSR
	----------||-|--|-
	VRDSSKKTTTNPY
	---||--|||--|
	DYEPPPSN
	-|----|-
	VYNIQIR
	-|-----
	THAAGYP
	|----|-
	LPMSSNTFPSRSTKPSPMNPLPSSHMPGAF
	---||-|--|-||--|------||------
	DRSLAPF
	--|----
	DCEKAVKKYHI
	--------|--
	SSPLPGK
	||-----
	PPLPPTTER
	-----||--
	TPQQPPVPPQR
	|----------
	DYESPNEEEEAPVE
	-|-|----------
	QNSILPAKPFPNSNSMY
	--|---------|-|-|
	SVSDIIDY
	|-|----|
	DGTFLVR
	--|----
	SQGPSNRPPIRAEGRNFPLPLPNKPRPPSPAEEENSL
	|---|-----------------------|------|-
	SQEINKNEERRSIF
	|----------|--
	TTTNPYVLMVLYK
	|||--|-----|-
	PPSPAEEENSLNEEWYVSYITR
	--|------|-----|-||-|-
	TENDIQKFPKL
	|----------
	EPFTLGK
	---|---
	SDKPSIPAGRSL
	|---|-----|-
	DREPFTLGKKPPFS
	-----|-------|
	DYFRKMPLLLI
	-|---------
	SEVLGWDPDSLADYFK
	|--------|---|--
	IDGKNRGSRY
	-------|-|
	TRKPQVPRFPEETESHEEDNGGW
	|-----------|-|--------
	DNGGWSSFEE
	-----||---
	DGARFLNLTEN
	--------|--
	DRSTKPPL
	--||----
	DSSKKTTTNPYVLMVLYK
	-||--|||--|-----|-
	ITRPEAEAAL
	-|--------
	NHSPLPPPQTNHEEPSR
	--|------|-----|-
	DKVYNIQIRYQKESQVYLLGTGLRGKE
	---|-----|---|--|---|------
	FLNLTENDIQK
	----|------
	EDFLSVSDIIDYFR
	----|-|----|--
	ESPNEEEEAPVEDDADY
	-|--------------|
	ESPNDDQDGEDDGDY
	-|------------|
	PSIPAGR
	-|-----
	SESNSSFPQSASLPPY
	|-|-||---|-|---|
	EPPPSNDEEAL
	----|------
	LPAPSIDR
	----|---
	DEEALQNSILPAKPFPNSNSMYI
	-------|---------|-|-|-
	DGKNRGSRYQCTLTHAAGYP
	------|-|--|-|----|-
	YQCTLTHAAGYP
	|--|-|----|-
	YHIDGAR
	|------
	MALRNVPFRSEVLGW
	---------|-----
	PFPNSNSMYIDR
	----|-|-|---
	QKESQVY
	---|--|
	INQDGTFLVR
	-----|----

Protein sequence : 
MALRNVPFRS EVLGWDPDSL ADYFKKLNYK DCEKAVKKYH IDGARFLNLT  
---------| --------|- --|-----|- --------|- ---------|  
ENDIQKFPKL RVPILSKLSQ EINKNEERRS IFTRKPQVPR FPEETESHEE  
----------      + -|- ---------| --|------- ----|-|---  
DNGGWSSFEE DDYESPNDDQ DGEDDGDYES PNEEEEAPVE DDADYEPPPS  
-----||---   +-|----- -------|-| ---------- ----|----|  
NDEEALQNSI LPAKPFPNSN SMYIDRPPSG KTPQQPPVPP QRPMAALPPP  
--------|- --------|- |-|---  +   |-------- --          
PAGRNHSPLP PPQTNHEEPS RSRNHKTAKL PAPSIDRSTK PPLDRSLAPF  
    --|--- ---|-----| -+    +  - ---|---||- -----|----  
DREPFTLGKK PPFSDKPSIP AGRSLGEHLP KIQKPPLPPT TERHERSSPL  
-----|---- ---|---|-- ---|------ ---------| |-----||--  
PGKKPPVPKH GWGPDRREND EDDVHQRPLP QPALLPMSSN TFPSRSTKPS  
---------- --                --- -------||- |--|-||--|  
PMNPLPSSHM PGAFSESNSS FPQSASLPPY FSQGPSNRPP IRAEGRNFPL  
------||-- ----|-|-|| ---|-|---| -|---|---- ----------  
PLPNKPRPPS PAEEENSLNE EWYVSYITRP EAEAALRKIN QDGTFLVRDS  
---------| ------|--- --|-||-|-- ---------- ---|-----|  
SKKTTTNPYV LMVLYKDKVY NIQIRYQKES QVYLLGTGLR GKEDFLSVSD  
|--|||--|- ----|----| -----|---| --|---|--- ------|-|-  
IIDYFRKMPL LLIDGKNRGS RYQCTLTHAA GYP 
---|------ ---------| -|--|-|--- -|- 


Protein	: Q13094
Enzyme	: Asp-N chymotrypsin V8-DE

	RKINQDGTF
	-------|-
	KDCEKAVKKY
	---------|
	DYFKKLNYK
	-|-----|-
	MALRNVPFRSE
	---------|-
	SNSSFPQSASLPPYFSQGPSNRPPIRAE
	|-||---|-|---|-|---|--------
	GEHLPKIQKPPLPPTTERHERSSPLPGKKPPVPKHGW
	--------------||-----||--------------
	VRDSSKKTTTNPY
	---||--|||--|
	DYEPPPSN
	-|----|-
	NGGWSSFE
	----||--
	THAAGYP
	|----|-
	LPMSSNTFPSRSTKPSPMNPLPSSHMPGAF
	---||-|--|-||--|------||------
	DRSLAPF
	--|----
	DCEKAVKKYHI
	--------|--
	DYESPNEEEEAPVE
	-|-|----------
	QNSILPAKPFPNSNSMY
	--|---------|-|-|
	GKNRGSRYQCTLTHAAGYP
	-----|-|--|-|----|-
	SVSDIIDY
	|-|----|
	GARFLNLTE
	-------|-
	EPSRSRNHKTAKLPAPSID
	--|-|----|------|--
	DGTFLVR
	--|----
	YFRKMPLLLID
	|----------
	SQGPSNRPPIRAEGRNFPLPLPNKPRPPSPAEEENSL
	|---|-----------------------|------|-
	SQEINKNEERRSIF
	|----------|--
	TENDIQKFPKL
	|----------
	KAVKKYHID
	-----|---
	SDKPSIPAGRSL
	|---|-----|-
	GRNFPLPLPNKPRPPSPAE
	---------------|---
	KPSIPAGRSLGE
	--|-----|---
	ALQNSILPAKPFPNSNSMYID
	----|---------|-|-|--
	DREPFTLGKKPPFS
	-----|-------|
	DYFRKMPLLLI
	-|---------
	IDGKNRGSRY
	-------|-|
	KVYNIQIRYQKE
	--|-----|---
	TRKPQVPRFPEETESHEEDNGGW
	|-----------|-|--------
	DNGGWSSFEE
	-----||---
	SSKKTTTNPYVLMVLYKD
	||--|||--|-----|--
	DGARFLNLTEN
	--------|--
	DRSTKPPL
	--||----
	DSSKKTTTNPYVLMVLYK
	-||--|||--|-----|-
	RSSPLPGKKPPVPKHGWGPD
	-||-----------------
	ITRPEAEAAL
	-|--------
	DKVYNIQIRYQKESQVYLLGTGLRGKE
	---|-----|---|--|---|------
	WYVSYITRPE
	-|-||-|---
	YEPPPSND
	|----|--
	RSTKPPLD
	-||-----
	YFKKLNYKD
	|-----|--
	ESPNEEEEAPVEDDADY
	-|--------------|
	ESPNDDQDGEDDGDY
	-|------------|
	RSLAPFD
	-|-----
	HLPKIQKPPLPPTTE
	------------||-
	GTFLVRD
	-|-----
	SESNSSFPQSASLPPY
	|-|-||---|-|---|
	EPPPSNDEEAL
	----|------
	DEEALQNSILPAKPFPNSNSMYI
	-------|---------|-|-|-
	DGKNRGSRYQCTLTHAAGYP
	------|-|--|-|----|-
	SQVYLLGTGLRGKE
	|--|---|------
	REPFTLGKKPPFSD
	----|-------|-
	IQKFPKLRVPILSKLSQE
	------------|--|--
	MALRNVPFRSEVLGW
	---------|-----
	RRSIFTRKPQVPRFPE
	--|--|----------
	QKESQVY
	---|--|

Protein sequence : 
MALRNVPFRS EVLGWDPDSL ADYFKKLNYK DCEKAVKKYH IDGARFLNLT  
---------| -----   +   -|-----|- --------|- ---------|  
ENDIQKFPKL RVPILSKLSQ EINKNEERRS IFTRKPQVPR FPEETESHEE  
---------- -----|--|- ---------| --|------- ----|-|---  
DNGGWSSFEE DDYESPNDDQ DGEDDGDYES PNEEEEAPVE DDADYEPPPS  
-----||---   +-|----- -------|-| ---------- ----|----|  
NDEEALQNSI LPAKPFPNSN SMYIDRPPSG KTPQQPPVPP QRPMAALPPP  
--------|- --------|- |-|--   +   +                     
PAGRNHSPLP PPQTNHEEPS RSRNHKTAKL PAPSIDRSTK PPLDRSLAPF  
      +       +   --| -|----|--- ---|---||- -----|----  
DREPFTLGKK PPFSDKPSIP AGRSLGEHLP KIQKPPLPPT TERHERSSPL  
-----|---- ---|---|-- ---|------ ---------| |-----||--  
PGKKPPVPKH GWGPDRREND EDDVHQRPLP QPALLPMSSN TFPSRSTKPS  
---------- -----                     ---||- |--|-||--|  
PMNPLPSSHM PGAFSESNSS FPQSASLPPY FSQGPSNRPP IRAEGRNFPL  
------||-- ----|-|-|| ---|-|---| -|---|---- ----------  
PLPNKPRPPS PAEEENSLNE EWYVSYITRP EAEAALRKIN QDGTFLVRDS  
---------| ------|-    -|-||-|-- ---------- ---|-----|  
SKKTTTNPYV LMVLYKDKVY NIQIRYQKES QVYLLGTGLR GKEDFLSVSD  
|--|||--|- ----|----| -----|---| --|---|--- ---   |-|-  
IIDYFRKMPL LLIDGKNRGS RYQCTLTHAA GYP 
---|------ ---------| -|--|-|--- -|- 


Protein	: Q13094
Enzyme	: Asp-N chymotrypsin V8-E

	RKINQDGTF
	-------|-
	DFLSVSDIIDYFRKMPLLLIDGKNRGSRYQCTLTHAAGYP
	---|-|----|---------------|-|--|-|----|-
	KDCEKAVKKY
	---------|
	RSSPLPGKKPPVPKHGWGPDRRE
	-||--------------------
	DYFKKLNYK
	-|-----|-
	MALRNVPFRSE
	---------|-
	SNSSFPQSASLPPYFSQGPSNRPPIRAE
	|-||---|-|---|-|---|--------
	GEHLPKIQKPPLPPTTERHERSSPLPGKKPPVPKHGW
	--------------||-----||--------------
	VRDSSKKTTTNPY
	---||--|||--|
	DYEPPPSN
	-|----|-
	THAAGYP
	|----|-
	LPMSSNTFPSRSTKPSPMNPLPSSHMPGAF
	---||-|--|-||--|------||------
	DRSLAPF
	--|----
	DCEKAVKKYHI
	--------|--
	DYESPNEEEEAPVE
	-|-|----------
	QNSILPAKPFPNSNSMY
	--|---------|-|-|
	VLGWDPDSLADYFKKLNYKDCE
	-------|---|-----|----
	SVSDIIDY
	|-|----|
	DGTFLVR
	--|----
	DDADYEPPPSNDE
	----|----|---
	SQGPSNRPPIRAEGRNFPLPLPNKPRPPSPAEEENSL
	|---|-----------------------|------|-
	SQEINKNEERRSIF
	|----------|--
	TENDIQKFPKL
	|----------
	SDKPSIPAGRSL
	|---|-----|-
	GRNFPLPLPNKPRPPSPAE
	---------------|---
	DREPFTLGKKPPFS
	-----|-------|
	DNGGWSSFE
	-----||--
	DYFRKMPLLLI
	-|---------
	SPNDDQDGE
	|--------
	IDGKNRGSRY
	-------|-|
	TRKPQVPRFPEETESHEEDNGGW
	|-----------|-|--------
	DNGGWSSFEE
	-----||---
	DGARFLNLTEN
	--------|--
	DRSTKPPL
	--||----
	DSSKKTTTNPYVLMVLYK
	-||--|||--|-----|-
	KAVKKYHIDGARFLNLTE
	-----|----------|-
	ITRPEAEAAL
	-|--------
	DKVYNIQIRYQKESQVYLLGTGLRGKE
	---|-----|---|--|---|------
	WYVSYITRPE
	-|-||-|---
	ESPNEEEEAPVEDDADY
	-|--------------|
	ESPNDDQDGEDDGDY
	-|------------|
	HLPKIQKPPLPPTTE
	------------||-
	SESNSSFPQSASLPPY
	|-|-||---|-|---|
	EPPPSNDEEAL
	----|------
	NDIQKFPKLRVPILSKLSQE
	--------------|--|--
	DEEALQNSILPAKPFPNSNSMYI
	-------|---------|-|-|-
	DGKNRGSRYQCTLTHAAGYP
	------|-|--|-|----|-
	SQVYLLGTGLRGKE
	|--|---|------
	MALRNVPFRSEVLGW
	---------|-----
	RRSIFTRKPQVPRFPE
	--|--|----------
	QKESQVY
	---|--|

Protein sequence : 
MALRNVPFRS EVLGWDPDSL ADYFKKLNYK DCEKAVKKYH IDGARFLNLT  
---------| --------|- --|-----|- --------|- ---------|  
ENDIQKFPKL RVPILSKLSQ EINKNEERRS IFTRKPQVPR FPEETESHEE  
---------- -----|--|- ---------| --|------- ----|-|---  
DNGGWSSFEE DDYESPNDDQ DGEDDGDYES PNEEEEAPVE DDADYEPPPS  
-----||---   +-|----- -------|-| ---------- ----|----|  
NDEEALQNSI LPAKPFPNSN SMYIDRPPSG KTPQQPPVPP QRPMAALPPP  
--------|- --------|- |-|-    +   +                     
PAGRNHSPLP PPQTNHEEPS RSRNHKTAKL PAPSIDRSTK PPLDRSLAPF  
      +       +     +  +    +       + --||- -----|----  
DREPFTLGKK PPFSDKPSIP AGRSLGEHLP KIQKPPLPPT TERHERSSPL  
-----|---- ---|---|-- ---|------ ---------| |-----||--  
PGKKPPVPKH GWGPDRREND EDDVHQRPLP QPALLPMSSN TFPSRSTKPS  
---------- --------                  ---||- |--|-||--|  
PMNPLPSSHM PGAFSESNSS FPQSASLPPY FSQGPSNRPP IRAEGRNFPL  
------||-- ----|-|-|| ---|-|---| -|---|---- ----------  
PLPNKPRPPS PAEEENSLNE EWYVSYITRP EAEAALRKIN QDGTFLVRDS  
---------| ------|-    -|-||-|-- ---------- ---|-----|  
SKKTTTNPYV LMVLYKDKVY NIQIRYQKES QVYLLGTGLR GKEDFLSVSD  
|--|||--|- ----|----| -----|---| --|---|--- ------|-|-  
IIDYFRKMPL LLIDGKNRGS RYQCTLTHAA GYP 
---|------ ---------| -|--|-|--- -|- 


Protein	: Q13094
Enzyme	: Asp-N CNBr Lys-C

	LRVPILSK
	------|-
	IQKPPLPPTTERHERSSPLPGK
	--------||-----||-----
	TTTNPYVLMVLYK
	|||--|-----|-
	LPAPSIDRSTKPPLDRSLAPFDREPFTLGK
	----|---||------|---------|---
	DCEKAVKKYHI
	--------|--
	YHIDGARFLNLTENDIQK
	|----------|------
	INQDGTFLVRDSSK
	-----|-----||-
	ESQVYLLGTGLRGK
	-|--|---|-----
	DYESPNEEEEAPVE
	-|-|----------
	NPLPSSHM
	----||--
	PLLLIDGKNRGSRYQCTLTHAAGYP
	-----------|-|--|-|----|-
	LSQEINK
	-|-----
	YIDRPPSGKTPQQPPVPPQRPM
	|-----|--|------------
	SSNTFPSRSTKPSPM
	||-|--|-||--|--
	DREPFTLGKKPPFS
	-----|-------|
	DYFRKMPLLLI
	-|---------
	NRGSRYQCTLTHAAGYP
	---|-|--|-|----|-
	DEEALQNSILPAKPFPNSNSMYI
	-------|---------|-|-|-
	DGKNRGSRYQCTLTHAAGYP
	------|-|--|-|----|-
	MALRNVPFRSEVLGWDPDSLADYFK
	---------|--------|---|--
	DYFKKLNYK
	-|-----|-
	KPPFSDKPSIPAGRSLGEHLPK
	----|---|-----|-------
	VYNIQIRYQK
	-|-----|--
	DNGGWSSFEE
	-----||---
	DGARFLNLTEN
	--------|--
	DRSTKPPL
	--||----
	DGTFLVR
	--|----
	DSSKKTTTNPYVLMVLYK
	-||--|||--|-----|-
	EDFLSVSDIIDYFRK
	----|-|----|---
	MALRNVPFRSEVLGW
	---------|-----
	DYEPPPSN
	-|----|-
	DKVYNIQIRYQKESQVYLLGTGLRGKE
	---|-----|---|--|---|------
	DRSLAPF
	--|----

Protein sequence : 
MALRNVPFRS EVLGWDPDSL ADYFKKLNYK DCEKAVKKYH IDGARFLNLT  
---------| --------|- --|-----|- --------|- ---------|  
ENDIQKFPKL RVPILSKLSQ EINKNEERRS IFTRKPQVPR FPEETESHEE  
------   - -----|--|- ----     +   +            + +     
DNGGWSSFEE DDYESPNDDQ DGEDDGDYES PNEEEEAPVE DDADYEPPPS  
-----||---   + +            -|-| ----------    -|----|  
NDEEALQNSI LPAKPFPNSN SMYIDRPPSG KTPQQPPVPP QRPMAALPPP  
--------|- --------|- |-|-----|- -|-------- ----        
PAGRNHSPLP PPQTNHEEPS RSRNHKTAKL PAPSIDRSTK PPLDRSLAPF  
      +       +     +  +    +  - ---|---||- -----|----  
DREPFTLGKK PPFSDKPSIP AGRSLGEHLP KIQKPPLPPT TERHERSSPL  
-----|---- ---|---|-- ---|------ ---------| |-----||--  
PGKKPPVPKH GWGPDRREND EDDVHQRPLP QPALLPMSSN TFPSRSTKPS  
---                                     ||- |--|-||--|  
PMNPLPSSHM PGAFSESNSS FPQSASLPPY FSQGPSNRPP IRAEGRNFPL  
------||--     + + ++    + +   +  +   +                 
PLPNKPRPPS PAEEENSLNE EWYVSYITRP EAEAALRKIN QDGTFLVRDS  
         +       +      + ++ +           -- ---|-----|  
SKKTTTNPYV LMVLYKDKVY NIQIRYQKES QVYLLGTGLR GKEDFLSVSD  
|--|||--|- ----|----| -----|---| --|---|--- ------|-|-  
IIDYFRKMPL LLIDGKNRGS RYQCTLTHAA GYP 
---|------ ---------| -|--|-|--- -|- 


Protein	: Q13094
Enzyme	: Asp-N CNBr Lys-N

	KLPAPSIDRST
	-----|---||
	KLRVPILS
	-------|
	DCEKAVKKYHI
	--------|--
	KHGWGPDRRENDEDDVHQRPLPQPALLPMSSNTFPSRST
	-----------------------------||-|--|-||
	KLSQEIN
	--|----
	DYESPNEEEEAPVE
	-|-|----------
	NPLPSSHM
	----||--
	PLLLIDGKNRGSRYQCTLTHAAGYP
	-----------|-|--|-|----|-
	YIDRPPSGKTPQQPPVPPQRPM
	|-----|--|------------
	SSNTFPSRSTKPSPM
	||-|--|-||--|--
	KVYNIQIRYQ
	--|-----|-
	DREPFTLGKKPPFS
	-----|-------|
	DYFRKMPLLLI
	-|---------
	DEEALQNSILPAKPFPNSNSMYI
	-------|---------|-|-|-
	DGKNRGSRYQCTLTHAAGYP
	------|-|--|-|----|-
	KPFPNSNSMYIDRPPSG
	-----|-|-|-----|-
	KPSIPAGRSLGEHLP
	--|-----|------
	DYFKKLNYK
	-|-----|-
	DNGGWSSFEE
	-----||---
	KPPLPPTTERHERSSPLPG
	------||-----||----
	DGARFLNLTEN
	--------|--
	DRSTKPPL
	--||----
	DGTFLVR
	--|----
	DSSKKTTTNPYVLMVLYK
	-||--|||--|-----|-
	KPPLDRSLAPFDREPFTLG
	------|---------|--
	KNRGSRYQCTLTHAAGYP
	----|-|--|-|----|-
	KPRPPSPAEEENSLNEEWYVSYITRPEAEAALR
	-----|------|-----|-||-|---------
	MALRNVPFRSEVLGW
	---------|-----
	DYEPPPSN
	-|----|-
	MALRNVPFRSEVLGWDPDSLADYF
	---------|--------|---|-
	KYHIDGARFLNLTENDIQ
	-|----------|-----
	KNEERRSIFTR
	------|--|-
	KINQDGTFLVRDSS
	------|-----||
	KTTTNPYVLMVLY
	-|||--|-----|
	DKVYNIQIRYQKESQVYLLGTGLRGKE
	---|-----|---|--|---|------
	KESQVYLLGTGLRG
	--|--|---|----
	KEDFLSVSDIIDYFR
	-----|-|----|--
	DRSLAPF
	--|----

Protein sequence : 
MALRNVPFRS EVLGWDPDSL ADYFKKLNYK DCEKAVKKYH IDGARFLNLT  
---------| --------|- --|-----|- --------|- ---------|  
ENDIQKFPKL RVPILSKLSQ EINKNEERRS IFTRKPQVPR FPEETESHEE  
-----   -- -----|--|- ---------| --|-           + +     
DNGGWSSFEE DDYESPNDDQ DGEDDGDYES PNEEEEAPVE DDADYEPPPS  
-----||---   + +            -|-| ----------    -|----|  
NDEEALQNSI LPAKPFPNSN SMYIDRPPSG KTPQQPPVPP QRPMAALPPP  
--------|- --------|- |-|-----|- -|-------- ----        
PAGRNHSPLP PPQTNHEEPS RSRNHKTAKL PAPSIDRSTK PPLDRSLAPF  
      +       +     +  +    + -- ---|---||- -----|----  
DREPFTLGKK PPFSDKPSIP AGRSLGEHLP KIQKPPLPPT TERHERSSPL  
-----|---- ---| --|-- ---|------    ------| |-----||--  
PGKKPPVPKH GWGPDRREND EDDVHQRPLP QPALLPMSSN TFPSRSTKPS  
--      -- ---------- ---------- -------||- |--|-||--|  
PMNPLPSSHM PGAFSESNSS FPQSASLPPY FSQGPSNRPP IRAEGRNFPL  
------||--     + + ++    + +   +  +   +                 
PLPNKPRPPS PAEEENSLNE EWYVSYITRP EAEAALRKIN QDGTFLVRDS  
    -----| ------|--- --|-||-|-- ---------- ---|-----|  
SKKTTTNPYV LMVLYKDKVY NIQIRYQKES QVYLLGTGLR GKEDFLSVSD  
|--|||--|- ----|----| -----|---| --|---|--- ------|-|-  
IIDYFRKMPL LLIDGKNRGS RYQCTLTHAA GYP 
---|------ ---------| -|--|-|--- -|- 


Protein	: Q13094
Enzyme	: Asp-N CNBr trypsin_no_P_rule

	LSQEINK
	-|-----
	SSNTFPSRSTKPSPM
	||-|--|-||--|--
	PSPMNPLPSSHMPGAFSESNSSFPQSASLPPYFSQGPSNR
	-|------||------|-|-||---|-|---|-|---|--
	ESQVYLLGTGLR
	-|--|---|---
	DYFKKLNYK
	-|-----|-
	SLAPFDR
	|------
	SLGEHLPK
	|-------
	PLPQPALLPMSSNTFPSR
	----------||-|--|-
	DYEPPPSN
	-|----|-
	VYNIQIR
	-|-----
	DRSLAPF
	--|----
	DCEKAVKKYHI
	--------|--
	SSPLPGK
	||-----
	PPLPPTTER
	-----||--
	TPQQPPVPPQR
	|----------
	DYESPNEEEEAPVE
	-|-|----------
	DGTFLVR
	--|----
	TTTNPYVLMVLYK
	|||--|-----|-
	PPSPAEEENSLNEEWYVSYITR
	--|------|-----|-||-|-
	EPFTLGK
	---|---
	DREPFTLGKKPPFS
	-----|-------|
	DYFRKMPLLLI
	-|---------
	SEVLGWDPDSLADYFK
	|--------|---|--
	DNGGWSSFEE
	-----||---
	DGARFLNLTEN
	--------|--
	DRSTKPPL
	--||----
	DSSKKTTTNPYVLMVLYK
	-||--|||--|-----|-
	DKVYNIQIRYQKESQVYLLGTGLRGKE
	---|-----|---|--|---|------
	NHSPLPPPQTNHEEPSR
	--|------|-----|-
	FLNLTENDIQK
	----|------
	EDFLSVSDIIDYFR
	----|-|----|--
	PSIPAGR
	-|-----
	NPLPSSHM
	----||--
	PLLLIDGKNRGSRYQCTLTHAAGYP
	-----------|-|--|-|----|-
	LPAPSIDR
	----|---
	YIDRPPSGKTPQQPPVPPQRPM
	|-----|--|------------
	DEEALQNSILPAKPFPNSNSMYI
	-------|---------|-|-|-
	DGKNRGSRYQCTLTHAAGYP
	------|-|--|-|----|-
	YQCTLTHAAGYP
	|--|-|----|-
	YHIDGAR
	|------
	MALRNVPFRSEVLGW
	---------|-----
	PFPNSNSMYIDR
	----|-|-|---
	INQDGTFLVR
	-----|----

Protein sequence : 
MALRNVPFRS EVLGWDPDSL ADYFKKLNYK DCEKAVKKYH IDGARFLNLT  
---------| --------|- --|-----|- --------|- ---------|  
ENDIQKFPKL RVPILSKLSQ EINKNEERRS IFTRKPQVPR FPEETESHEE  
------          + -|- ----     +   +            + +     
DNGGWSSFEE DDYESPNDDQ DGEDDGDYES PNEEEEAPVE DDADYEPPPS  
-----||---   + +            -|-| ----------    -|----|  
NDEEALQNSI LPAKPFPNSN SMYIDRPPSG KTPQQPPVPP QRPMAALPPP  
--------|- --------|- |-|-----|- -|-------- ----        
PAGRNHSPLP PPQTNHEEPS RSRNHKTAKL PAPSIDRSTK PPLDRSLAPF  
    --|--- ---|-----| -+    +  - ---|---||- -----|----  
DREPFTLGKK PPFSDKPSIP AGRSLGEHLP KIQKPPLPPT TERHERSSPL  
-----|---- ---|  -|-- ---|------ -   -----| |--   ||--  
PGKKPPVPKH GWGPDRREND EDDVHQRPLP QPALLPMSSN TFPSRSTKPS  
---                          --- -------||- |--|-||--|  
PMNPLPSSHM PGAFSESNSS FPQSASLPPY FSQGPSNRPP IRAEGRNFPL  
------||-- ----|-|-|| ---|-|---| -|---|--               
PLPNKPRPPS PAEEENSLNE EWYVSYITRP EAEAALRKIN QDGTFLVRDS  
       --| ------|--- --|-||-|-          -- ---|-----|  
SKKTTTNPYV LMVLYKDKVY NIQIRYQKES QVYLLGTGLR GKEDFLSVSD  
|--|||--|- ----|----| -----|---| --|---|--- ------|-|-  
IIDYFRKMPL LLIDGKNRGS RYQCTLTHAA GYP 
---|------ ---------| -|--|-|--- -|- 


Protein	: Q13094
Enzyme	: Asp-N CNBr V8-DE

	SSNTFPSRSTKPSPM
	||-|--|-||--|--
	DYFKKLNYK
	-|-----|-
	MALRNVPFRSE
	---------|-
	SNSSFPQSASLPPYFSQGPSNRPPIRAE
	|-||---|-|---|-|---|--------
	DYEPPPSN
	-|----|-
	NGGWSSFE
	----||--
	DRSLAPF
	--|----
	DCEKAVKKYHI
	--------|--
	DYESPNEEEEAPVE
	-|-|----------
	GKNRGSRYQCTLTHAAGYP
	-----|-|--|-|----|-
	GARFLNLTE
	-------|-
	EPSRSRNHKTAKLPAPSID
	--|-|----|------|--
	DGTFLVR
	--|----
	YFRKMPLLLID
	|----------
	KAVKKYHID
	-----|---
	GRNFPLPLPNKPRPPSPAE
	---------------|---
	KPSIPAGRSLGE
	--|-----|---
	ALQNSILPAKPFPNSNSMYID
	----|---------|-|-|--
	DREPFTLGKKPPFS
	-----|-------|
	DYFRKMPLLLI
	-|---------
	KVYNIQIRYQKE
	--|-----|---
	DNGGWSSFEE
	-----||---
	SSKKTTTNPYVLMVLYKD
	||--|||--|-----|--
	DGARFLNLTEN
	--------|--
	DRSTKPPL
	--||----
	DSSKKTTTNPYVLMVLYK
	-||--|||--|-----|-
	RSSPLPGKKPPVPKHGWGPD
	-||-----------------
	DKVYNIQIRYQKESQVYLLGTGLRGKE
	---|-----|---|--|---|------
	WYVSYITRPE
	-|-||-|---
	YEPPPSND
	|----|--
	RSTKPPLD
	-||-----
	YFKKLNYKD
	|-----|--
	RSLAPFD
	-|-----
	HLPKIQKPPLPPTTE
	------------||-
	GTFLVRD
	-|-----
	NPLPSSHM
	----||--
	PLLLIDGKNRGSRYQCTLTHAAGYP
	-----------|-|--|-|----|-
	YIDRPPSGKTPQQPPVPPQRPM
	|-----|--|------------
	DEEALQNSILPAKPFPNSNSMYI
	-------|---------|-|-|-
	DGKNRGSRYQCTLTHAAGYP
	------|-|--|-|----|-
	SQVYLLGTGLRGKE
	|--|---|------
	REPFTLGKKPPFSD
	----|-------|-
	IQKFPKLRVPILSKLSQE
	------------|--|--
	MALRNVPFRSEVLGW
	---------|-----
	RRSIFTRKPQVPRFPE
	--|--|----------

Protein sequence : 
MALRNVPFRS EVLGWDPDSL ADYFKKLNYK DCEKAVKKYH IDGARFLNLT  
---------| -----   +   -|-----|- --------|- ---------|  
ENDIQKFPKL RVPILSKLSQ EINKNEERRS IFTRKPQVPR FPEETESHEE  
-- ------- -----|--|- -      --| --|------- --- + +     
DNGGWSSFEE DDYESPNDDQ DGEDDGDYES PNEEEEAPVE DDADYEPPPS  
-----||---   + +            -|-| ----------    -|----|  
NDEEALQNSI LPAKPFPNSN SMYIDRPPSG KTPQQPPVPP QRPMAALPPP  
--------|- --------|- |-|-----|- -|-------- ----        
PAGRNHSPLP PPQTNHEEPS RSRNHKTAKL PAPSIDRSTK PPLDRSLAPF  
      +       +   --| -|----|--- ---|---||- -----|----  
DREPFTLGKK PPFSDKPSIP AGRSLGEHLP KIQKPPLPPT TERHERSSPL  
-----|---- ---|---|-- ---|------ ---------| |-   -||--  
PGKKPPVPKH GWGPDRREND EDDVHQRPLP QPALLPMSSN TFPSRSTKPS  
---------- -----                        ||- |--|-||--|  
PMNPLPSSHM PGAFSESNSS FPQSASLPPY FSQGPSNRPP IRAEGRNFPL  
------||--     + |-|| ---|-|---| -|---|---- ----------  
PLPNKPRPPS PAEEENSLNE EWYVSYITRP EAEAALRKIN QDGTFLVRDS  
---------| ---   +     -|-||-|-- -           --|-----|  
SKKTTTNPYV LMVLYKDKVY NIQIRYQKES QVYLLGTGLR GKEDFLSVSD  
|--|||--|- ----|----| -----|---| --|---|--- ---   + +   
IIDYFRKMPL LLIDGKNRGS RYQCTLTHAA GYP 
  -|------ ---------| -|--|-|--- -|- 


Protein	: Q13094
Enzyme	: Asp-N CNBr V8-E

	WYVSYITRPE
	-|-||-|---
	DFLSVSDIIDYFRKMPLLLIDGKNRGSRYQCTLTHAAGYP
	---|-|----|---------------|-|--|-|----|-
	DCEKAVKKYHI
	--------|--
	HLPKIQKPPLPPTTE
	------------||-
	GRNFPLPLPNKPRPPSPAE
	---------------|---
	DYESPNEEEEAPVE
	-|-|----------
	NPLPSSHM
	----||--
	PLLLIDGKNRGSRYQCTLTHAAGYP
	-----------|-|--|-|----|-
	NDIQKFPKLRVPILSKLSQE
	--------------|--|--
	YIDRPPSGKTPQQPPVPPQRPM
	|-----|--|------------
	SSNTFPSRSTKPSPM
	||-|--|-||--|--
	DREPFTLGKKPPFS
	-----|-------|
	DNGGWSSFE
	-----||--
	DYFRKMPLLLI
	-|---------
	DEEALQNSILPAKPFPNSNSMYI
	-------|---------|-|-|-
	DGKNRGSRYQCTLTHAAGYP
	------|-|--|-|----|-
	VLGWDPDSLADYFKKLNYKDCE
	-------|---|-----|----
	RSSPLPGKKPPVPKHGWGPDRRE
	-||--------------------
	SPNDDQDGE
	|--------
	DYFKKLNYK
	-|-----|-
	MALRNVPFRSE
	---------|-
	SQVYLLGTGLRGKE
	|--|---|------
	DNGGWSSFEE
	-----||---
	SNSSFPQSASLPPYFSQGPSNRPPIRAE
	|-||---|-|---|-|---|--------
	DGARFLNLTEN
	--------|--
	DRSTKPPL
	--||----
	DGTFLVR
	--|----
	DSSKKTTTNPYVLMVLYK
	-||--|||--|-----|-
	KAVKKYHIDGARFLNLTE
	-----|----------|-
	MALRNVPFRSEVLGW
	---------|-----
	DYEPPPSN
	-|----|-
	RRSIFTRKPQVPRFPE
	--|--|----------
	DDADYEPPPSNDE
	----|----|---
	DKVYNIQIRYQKESQVYLLGTGLRGKE
	---|-----|---|--|---|------
	DRSLAPF
	--|----

Protein sequence : 
MALRNVPFRS EVLGWDPDSL ADYFKKLNYK DCEKAVKKYH IDGARFLNLT  
---------| --------|- --|-----|- --------|- ---------|  
ENDIQKFPKL RVPILSKLSQ EINKNEERRS IFTRKPQVPR FPEETESHEE  
---------- -----|--|- -      --| --|------- --- + +     
DNGGWSSFEE DDYESPNDDQ DGEDDGDYES PNEEEEAPVE DDADYEPPPS  
-----||---   + |----- ---   -|-| ---------- ----|----|  
NDEEALQNSI LPAKPFPNSN SMYIDRPPSG KTPQQPPVPP QRPMAALPPP  
--------|- --------|- |-|-----|- -|-------- ----        
PAGRNHSPLP PPQTNHEEPS RSRNHKTAKL PAPSIDRSTK PPLDRSLAPF  
      +       +     +  +    +       + --||- -----|----  
DREPFTLGKK PPFSDKPSIP AGRSLGEHLP KIQKPPLPPT TERHERSSPL  
-----|---- ---|   +      +   --- ---------| |-   -||--  
PGKKPPVPKH GWGPDRREND EDDVHQRPLP QPALLPMSSN TFPSRSTKPS  
---------- --------                     ||- |--|-||--|  
PMNPLPSSHM PGAFSESNSS FPQSASLPPY FSQGPSNRPP IRAEGRNFPL  
------||--     + |-|| ---|-|---| -|---|---- ----------  
PLPNKPRPPS PAEEENSLNE EWYVSYITRP EAEAALRKIN QDGTFLVRDS  
---------| ---   +     -|-||-|-- -           --|-----|  
SKKTTTNPYV LMVLYKDKVY NIQIRYQKES QVYLLGTGLR GKEDFLSVSD  
|--|||--|- ----|----| -----|---| --|---|--- ------|-|-  
IIDYFRKMPL LLIDGKNRGS RYQCTLTHAA GYP 
---|------ ---------| -|--|-|--- -|- 


Protein	: Q13094
Enzyme	: Asp-N Lys-C Lys-N

	LRVPILSK
	------|-
	LPAPSIDRSTKPPLDRSLAPFDREPFTLGK
	----|---||------|---------|---
	KLSQEIN
	--|----
	ESQVYLLGTGLRGK
	-|--|---|-----
	LSQEINK
	-|-----
	DYFKKLNYK
	-|-----|-
	VYNIQIRYQK
	-|-----|--
	KPPLDRSLAPFDREPFTLG
	------|---------|--
	DYEPPPSN
	-|----|-
	KEDFLSVSDIIDYFR
	-----|-|----|--
	IQKPPLPPTTERHERSSPLPGK
	--------||-----||-----
	DRSLAPF
	--|----
	KLPAPSIDRST
	-----|---||
	DCEKAVKKYHI
	--------|--
	DYESPNEEEEAPVE
	-|-|----------
	MALRNVPFRSEVLGWDPDSLADYFK
	---------|--------|---|--
	KPFPNSNSMYIDRPPSG
	-----|-|-|-----|-
	KPPLPPTTERHERSSPLPG
	------||-----||----
	DGTFLVR
	--|----
	EDFLSVSDIIDYFRK
	----|-|----|---
	KNEERRSIFTR
	------|--|-
	KINQDGTFLVRDSS
	------|-----||
	KYHIDGARFLNLTENDIQ
	-|----------|-----
	KTTTNPYVLMVLY
	-|||--|-----|
	KESQVYLLGTGLRG
	--|--|---|----
	TTTNPYVLMVLYK
	|||--|-----|-
	YHIDGARFLNLTENDIQK
	|----------|------
	INQDGTFLVRDSSK
	-----|-----||-
	KHGWGPDRRENDEDDVHQRPLPQPALLPMSSNTFPSRST
	-----------------------------||-|--|-||
	DREPFTLGKKPPFS
	-----|-------|
	DYFRKMPLLLI
	-|---------
	KPPFSDKPSIPAGRSLGEHLPK
	----|---|-----|-------
	DNGGWSSFEE
	-----||---
	DGARFLNLTEN
	--------|--
	DRSTKPPL
	--||----
	DSSKKTTTNPYVLMVLYK
	-||--|||--|-----|-
	KNRGSRYQCTLTHAAGYP
	----|-|--|-|----|-
	KPRPPSPAEEENSLNEEWYVSYITRPEAEAALR
	-----|------|-----|-||-|---------
	MALRNVPFRSEVLGWDPDSLADYF
	---------|--------|---|-
	DKVYNIQIRYQKESQVYLLGTGLRGKE
	---|-----|---|--|---|------
	KLRVPILS
	-------|
	KVYNIQIRYQ
	--|-----|-
	NRGSRYQCTLTHAAGYP
	---|-|--|-|----|-
	DEEALQNSILPAKPFPNSNSMYI
	-------|---------|-|-|-
	DGKNRGSRYQCTLTHAAGYP
	------|-|--|-|----|-
	KPSIPAGRSLGEHLP
	--|-----|------
	MALRNVPFRSEVLGW
	---------|-----

Protein sequence : 
MALRNVPFRS EVLGWDPDSL ADYFKKLNYK DCEKAVKKYH IDGARFLNLT  
---------| --------|- --|-----|- --------|- ---------|  
ENDIQKFPKL RVPILSKLSQ EINKNEERRS IFTRKPQVPR FPEETESHEE  
------  -- -----|--|- ---------| --|-           + +     
DNGGWSSFEE DDYESPNDDQ DGEDDGDYES PNEEEEAPVE DDADYEPPPS  
-----||---   + +            -|-| ----------    -|----|  
NDEEALQNSI LPAKPFPNSN SMYIDRPPSG KTPQQPPVPP QRPMAALPPP  
--------|- --------|- |-|-----|-  +                     
PAGRNHSPLP PPQTNHEEPS RSRNHKTAKL PAPSIDRSTK PPLDRSLAPF  
      +       +     +  +    + -- ---|---||- -----|----  
DREPFTLGKK PPFSDKPSIP AGRSLGEHLP KIQKPPLPPT TERHERSSPL  
-----|---- ---|---|-- ---|------ ---------| |-----||--  
PGKKPPVPKH GWGPDRREND EDDVHQRPLP QPALLPMSSN TFPSRSTKPS  
---     -- ---------- ---------- -------||- |--|-||  +  
PMNPLPSSHM PGAFSESNSS FPQSASLPPY FSQGPSNRPP IRAEGRNFPL  
      ++       + + ++    + +   +  +   +                 
PLPNKPRPPS PAEEENSLNE EWYVSYITRP EAEAALRKIN QDGTFLVRDS  
    -----| ------|--- --|-||-|-- ---------- ---|-----|  
SKKTTTNPYV LMVLYKDKVY NIQIRYQKES QVYLLGTGLR GKEDFLSVSD  
|--|||--|- ----|----| -----|---| --|---|--- ------|-|-  
IIDYFRKMPL LLIDGKNRGS RYQCTLTHAA GYP 
---|------ ---------| -|--|-|--- -|- 


Protein	: Q13094
Enzyme	: Asp-N Lys-C trypsin_no_P_rule

	LRVPILSK
	------|-
	LPAPSIDRSTKPPLDRSLAPFDREPFTLGK
	----|---||------|---------|---
	ESQVYLLGTGLRGK
	-|--|---|-----
	LSQEINK
	-|-----
	PSPMNPLPSSHMPGAFSESNSSFPQSASLPPYFSQGPSNR
	-|------||------|-|-||---|-|---|-|---|--
	ESQVYLLGTGLR
	-|--|---|---
	DYFKKLNYK
	-|-----|-
	SLAPFDR
	|------
	VYNIQIRYQK
	-|-----|--
	SLGEHLPK
	|-------
	PLPQPALLPMSSNTFPSR
	----------||-|--|-
	DYEPPPSN
	-|----|-
	VYNIQIR
	-|-----
	IQKPPLPPTTERHERSSPLPGK
	--------||-----||-----
	DRSLAPF
	--|----
	DCEKAVKKYHI
	--------|--
	SSPLPGK
	||-----
	PPLPPTTER
	-----||--
	TPQQPPVPPQR
	|----------
	DYESPNEEEEAPVE
	-|-|----------
	MALRNVPFRSEVLGWDPDSLADYFK
	---------|--------|---|--
	DGTFLVR
	--|----
	EDFLSVSDIIDYFRK
	----|-|----|---
	TTTNPYVLMVLYK
	|||--|-----|-
	YHIDGARFLNLTENDIQK
	|----------|------
	PPSPAEEENSLNEEWYVSYITR
	--|------|-----|-||-|-
	EPFTLGK
	---|---
	INQDGTFLVRDSSK
	-----|-----||-
	DREPFTLGKKPPFS
	-----|-------|
	DYFRKMPLLLI
	-|---------
	SEVLGWDPDSLADYFK
	|--------|---|--
	KPPFSDKPSIPAGRSLGEHLPK
	----|---|-----|-------
	DNGGWSSFEE
	-----||---
	DGARFLNLTEN
	--------|--
	DRSTKPPL
	--||----
	DSSKKTTTNPYVLMVLYK
	-||--|||--|-----|-
	DKVYNIQIRYQKESQVYLLGTGLRGKE
	---|-----|---|--|---|------
	NHSPLPPPQTNHEEPSR
	--|------|-----|-
	FLNLTENDIQK
	----|------
	EDFLSVSDIIDYFR
	----|-|----|--
	PSIPAGR
	-|-----
	LPAPSIDR
	----|---
	NRGSRYQCTLTHAAGYP
	---|-|--|-|----|-
	DEEALQNSILPAKPFPNSNSMYI
	-------|---------|-|-|-
	DGKNRGSRYQCTLTHAAGYP
	------|-|--|-|----|-
	YQCTLTHAAGYP
	|--|-|----|-
	YHIDGAR
	|------
	MALRNVPFRSEVLGW
	---------|-----
	PFPNSNSMYIDR
	----|-|-|---
	INQDGTFLVR
	-----|----

Protein sequence : 
MALRNVPFRS EVLGWDPDSL ADYFKKLNYK DCEKAVKKYH IDGARFLNLT  
---------| --------|- --|-----|- --------|- ---------|  
ENDIQKFPKL RVPILSKLSQ EINKNEERRS IFTRKPQVPR FPEETESHEE  
------   - -----|--|- ----     +   +            + +     
DNGGWSSFEE DDYESPNDDQ DGEDDGDYES PNEEEEAPVE DDADYEPPPS  
-----||---   + +            -|-| ----------    -|----|  
NDEEALQNSI LPAKPFPNSN SMYIDRPPSG KTPQQPPVPP QRPMAALPPP  
--------|- --------|- |-|---  +   |-------- --          
PAGRNHSPLP PPQTNHEEPS RSRNHKTAKL PAPSIDRSTK PPLDRSLAPF  
    --|--- ---|-----| -+    +  - ---|---||- -----|----  
DREPFTLGKK PPFSDKPSIP AGRSLGEHLP KIQKPPLPPT TERHERSSPL  
-----|---- ---|---|-- ---|------ ---------| |-----||--  
PGKKPPVPKH GWGPDRREND EDDVHQRPLP QPALLPMSSN TFPSRSTKPS  
---                          --- -------||- |--|-++ -|  
PMNPLPSSHM PGAFSESNSS FPQSASLPPY FSQGPSNRPP IRAEGRNFPL  
------||-- ----|-|-|| ---|-|---| -|---|--               
PLPNKPRPPS PAEEENSLNE EWYVSYITRP EAEAALRKIN QDGTFLVRDS  
       --| ------|--- --|-||-|-          -- ---|-----|  
SKKTTTNPYV LMVLYKDKVY NIQIRYQKES QVYLLGTGLR GKEDFLSVSD  
|--|||--|- ----|----| -----|---| --|---|--- ------|-|-  
IIDYFRKMPL LLIDGKNRGS RYQCTLTHAA GYP 
---|------ ---------| -|--|-|--- -|- 


Protein	: Q13094
Enzyme	: Asp-N Lys-C V8-DE

	LRVPILSK
	------|-
	LPAPSIDRSTKPPLDRSLAPFDREPFTLGK
	----|---||------|---------|---
	ESQVYLLGTGLRGK
	-|--|---|-----
	LSQEINK
	-|-----
	DYFKKLNYK
	-|-----|-
	MALRNVPFRSE
	---------|-
	VYNIQIRYQK
	-|-----|--
	SNSSFPQSASLPPYFSQGPSNRPPIRAE
	|-||---|-|---|-|---|--------
	DYEPPPSN
	-|----|-
	NGGWSSFE
	----||--
	IQKPPLPPTTERHERSSPLPGK
	--------||-----||-----
	DRSLAPF
	--|----
	DCEKAVKKYHI
	--------|--
	DYESPNEEEEAPVE
	-|-|----------
	MALRNVPFRSEVLGWDPDSLADYFK
	---------|--------|---|--
	GKNRGSRYQCTLTHAAGYP
	-----|-|--|-|----|-
	GARFLNLTE
	-------|-
	EPSRSRNHKTAKLPAPSID
	--|-|----|------|--
	DGTFLVR
	--|----
	EDFLSVSDIIDYFRK
	----|-|----|---
	YFRKMPLLLID
	|----------
	TTTNPYVLMVLYK
	|||--|-----|-
	YHIDGARFLNLTENDIQK
	|----------|------
	KAVKKYHID
	-----|---
	INQDGTFLVRDSSK
	-----|-----||-
	GRNFPLPLPNKPRPPSPAE
	---------------|---
	KPSIPAGRSLGE
	--|-----|---
	ALQNSILPAKPFPNSNSMYID
	----|---------|-|-|--
	DREPFTLGKKPPFS
	-----|-------|
	DYFRKMPLLLI
	-|---------
	KVYNIQIRYQKE
	--|-----|---
	KPPFSDKPSIPAGRSLGEHLPK
	----|---|-----|-------
	DNGGWSSFEE
	-----||---
	SSKKTTTNPYVLMVLYKD
	||--|||--|-----|--
	DGARFLNLTEN
	--------|--
	DRSTKPPL
	--||----
	DSSKKTTTNPYVLMVLYK
	-||--|||--|-----|-
	RSSPLPGKKPPVPKHGWGPD
	-||-----------------
	DKVYNIQIRYQKESQVYLLGTGLRGKE
	---|-----|---|--|---|------
	WYVSYITRPE
	-|-||-|---
	YEPPPSND
	|----|--
	RSTKPPLD
	-||-----
	YFKKLNYKD
	|-----|--
	RSLAPFD
	-|-----
	HLPKIQKPPLPPTTE
	------------||-
	GTFLVRD
	-|-----
	NRGSRYQCTLTHAAGYP
	---|-|--|-|----|-
	DEEALQNSILPAKPFPNSNSMYI
	-------|---------|-|-|-
	DGKNRGSRYQCTLTHAAGYP
	------|-|--|-|----|-
	SQVYLLGTGLRGKE
	|--|---|------
	REPFTLGKKPPFSD
	----|-------|-
	IQKFPKLRVPILSKLSQE
	------------|--|--
	MALRNVPFRSEVLGW
	---------|-----
	RRSIFTRKPQVPRFPE
	--|--|----------

Protein sequence : 
MALRNVPFRS EVLGWDPDSL ADYFKKLNYK DCEKAVKKYH IDGARFLNLT  
---------| --------|- --|-----|- --------|- ---------|  
ENDIQKFPKL RVPILSKLSQ EINKNEERRS IFTRKPQVPR FPEETESHEE  
---------- -----|--|- ----   --| --|------- --- + +     
DNGGWSSFEE DDYESPNDDQ DGEDDGDYES PNEEEEAPVE DDADYEPPPS  
-----||---   + +            -|-| ----------    -|----|  
NDEEALQNSI LPAKPFPNSN SMYIDRPPSG KTPQQPPVPP QRPMAALPPP  
--------|- --------|- |-|--   +   +                     
PAGRNHSPLP PPQTNHEEPS RSRNHKTAKL PAPSIDRSTK PPLDRSLAPF  
      +       +   --| -|----|--- ---|---||- -----|----  
DREPFTLGKK PPFSDKPSIP AGRSLGEHLP KIQKPPLPPT TERHERSSPL  
-----|---- ---|---|-- ---|------ ---------| |-----||--  
PGKKPPVPKH GWGPDRREND EDDVHQRPLP QPALLPMSSN TFPSRSTKPS  
---------- -----                        ++  +  + ++  +  
PMNPLPSSHM PGAFSESNSS FPQSASLPPY FSQGPSNRPP IRAEGRNFPL  
      ++       + |-|| ---|-|---| -|---|---- ----------  
PLPNKPRPPS PAEEENSLNE EWYVSYITRP EAEAALRKIN QDGTFLVRDS  
---------| ---   +     -|-||-|-- -       -- ---|-----|  
SKKTTTNPYV LMVLYKDKVY NIQIRYQKES QVYLLGTGLR GKEDFLSVSD  
|--|||--|- ----|----| -----|---| --|---|--- ------|-|-  
IIDYFRKMPL LLIDGKNRGS RYQCTLTHAA GYP 
---|------ ---------| -|--|-|--- -|- 


Protein	: Q13094
Enzyme	: Asp-N Lys-C V8-E

	LRVPILSK
	------|-
	DFLSVSDIIDYFRKMPLLLIDGKNRGSRYQCTLTHAAGYP
	---|-|----|---------------|-|--|-|----|-
	LPAPSIDRSTKPPLDRSLAPFDREPFTLGK
	----|---||------|---------|---
	ESQVYLLGTGLRGK
	-|--|---|-----
	LSQEINK
	-|-----
	RSSPLPGKKPPVPKHGWGPDRRE
	-||--------------------
	DYFKKLNYK
	-|-----|-
	MALRNVPFRSE
	---------|-
	VYNIQIRYQK
	-|-----|--
	SNSSFPQSASLPPYFSQGPSNRPPIRAE
	|-||---|-|---|-|---|--------
	DYEPPPSN
	-|----|-
	IQKPPLPPTTERHERSSPLPGK
	--------||-----||-----
	DRSLAPF
	--|----
	DCEKAVKKYHI
	--------|--
	DYESPNEEEEAPVE
	-|-|----------
	MALRNVPFRSEVLGWDPDSLADYFK
	---------|--------|---|--
	VLGWDPDSLADYFKKLNYKDCE
	-------|---|-----|----
	DGTFLVR
	--|----
	EDFLSVSDIIDYFRK
	----|-|----|---
	DDADYEPPPSNDE
	----|----|---
	TTTNPYVLMVLYK
	|||--|-----|-
	YHIDGARFLNLTENDIQK
	|----------|------
	INQDGTFLVRDSSK
	-----|-----||-
	GRNFPLPLPNKPRPPSPAE
	---------------|---
	DREPFTLGKKPPFS
	-----|-------|
	DNGGWSSFE
	-----||--
	DYFRKMPLLLI
	-|---------
	SPNDDQDGE
	|--------
	KPPFSDKPSIPAGRSLGEHLPK
	----|---|-----|-------
	DNGGWSSFEE
	-----||---
	DGARFLNLTEN
	--------|--
	DRSTKPPL
	--||----
	DSSKKTTTNPYVLMVLYK
	-||--|||--|-----|-
	KAVKKYHIDGARFLNLTE
	-----|----------|-
	DKVYNIQIRYQKESQVYLLGTGLRGKE
	---|-----|---|--|---|------
	WYVSYITRPE
	-|-||-|---
	HLPKIQKPPLPPTTE
	------------||-
	NDIQKFPKLRVPILSKLSQE
	--------------|--|--
	NRGSRYQCTLTHAAGYP
	---|-|--|-|----|-
	DEEALQNSILPAKPFPNSNSMYI
	-------|---------|-|-|-
	DGKNRGSRYQCTLTHAAGYP
	------|-|--|-|----|-
	SQVYLLGTGLRGKE
	|--|---|------
	MALRNVPFRSEVLGW
	---------|-----
	RRSIFTRKPQVPRFPE
	--|--|----------

Protein sequence : 
MALRNVPFRS EVLGWDPDSL ADYFKKLNYK DCEKAVKKYH IDGARFLNLT  
---------| --------|- --|-----|- --------|- ---------|  
ENDIQKFPKL RVPILSKLSQ EINKNEERRS IFTRKPQVPR FPEETESHEE  
---------- -----|--|- ----   --| --|------- --- + +     
DNGGWSSFEE DDYESPNDDQ DGEDDGDYES PNEEEEAPVE DDADYEPPPS  
-----||---   + |----- ---   -|-| ---------- ----|----|  
NDEEALQNSI LPAKPFPNSN SMYIDRPPSG KTPQQPPVPP QRPMAALPPP  
--------|- --------|- |-|-    +   +                     
PAGRNHSPLP PPQTNHEEPS RSRNHKTAKL PAPSIDRSTK PPLDRSLAPF  
      +       +     +  +    +  - ---|---||- -----|----  
DREPFTLGKK PPFSDKPSIP AGRSLGEHLP KIQKPPLPPT TERHERSSPL  
-----|---- ---|---|-- ---|------ ---------| |-----||--  
PGKKPPVPKH GWGPDRREND EDDVHQRPLP QPALLPMSSN TFPSRSTKPS  
---------- --------                     ++  +  + ++  +  
PMNPLPSSHM PGAFSESNSS FPQSASLPPY FSQGPSNRPP IRAEGRNFPL  
      ++       + |-|| ---|-|---| -|---|---- ----------  
PLPNKPRPPS PAEEENSLNE EWYVSYITRP EAEAALRKIN QDGTFLVRDS  
---------| ---   +     -|-||-|-- -       -- ---|-----|  
SKKTTTNPYV LMVLYKDKVY NIQIRYQKES QVYLLGTGLR GKEDFLSVSD  
|--|||--|- ----|----| -----|---| --|---|--- ------|-|-  
IIDYFRKMPL LLIDGKNRGS RYQCTLTHAA GYP 
---|------ ---------| -|--|-|--- -|- 


Protein	: Q13094
Enzyme	: Asp-N Lys-N trypsin_no_P_rule

	KLSQEIN
	--|----
	LSQEINK
	-|-----
	PSPMNPLPSSHMPGAFSESNSSFPQSASLPPYFSQGPSNR
	-|------||------|-|-||---|-|---|-|---|--
	ESQVYLLGTGLR
	-|--|---|---
	DYFKKLNYK
	-|-----|-
	SLAPFDR
	|------
	SLGEHLPK
	|-------
	PLPQPALLPMSSNTFPSR
	----------||-|--|-
	KPPLDRSLAPFDREPFTLG
	------|---------|--
	DYEPPPSN
	-|----|-
	VYNIQIR
	-|-----
	KEDFLSVSDIIDYFR
	-----|-|----|--
	DRSLAPF
	--|----
	KLPAPSIDRST
	-----|---||
	DCEKAVKKYHI
	--------|--
	SSPLPGK
	||-----
	PPLPPTTER
	-----||--
	TPQQPPVPPQR
	|----------
	DYESPNEEEEAPVE
	-|-|----------
	KPFPNSNSMYIDRPPSG
	-----|-|-|-----|-
	KPPLPPTTERHERSSPLPG
	------||-----||----
	DGTFLVR
	--|----
	KNEERRSIFTR
	------|--|-
	KINQDGTFLVRDSS
	------|-----||
	KYHIDGARFLNLTENDIQ
	-|----------|-----
	KTTTNPYVLMVLY
	-|||--|-----|
	KESQVYLLGTGLRG
	--|--|---|----
	TTTNPYVLMVLYK
	|||--|-----|-
	PPSPAEEENSLNEEWYVSYITR
	--|------|-----|-||-|-
	EPFTLGK
	---|---
	KHGWGPDRRENDEDDVHQRPLPQPALLPMSSNTFPSRST
	-----------------------------||-|--|-||
	DREPFTLGKKPPFS
	-----|-------|
	DYFRKMPLLLI
	-|---------
	SEVLGWDPDSLADYFK
	|--------|---|--
	DNGGWSSFEE
	-----||---
	DGARFLNLTEN
	--------|--
	DRSTKPPL
	--||----
	DSSKKTTTNPYVLMVLYK
	-||--|||--|-----|-
	KNRGSRYQCTLTHAAGYP
	----|-|--|-|----|-
	KPRPPSPAEEENSLNEEWYVSYITRPEAEAALR
	-----|------|-----|-||-|---------
	MALRNVPFRSEVLGWDPDSLADYF
	---------|--------|---|-
	DKVYNIQIRYQKESQVYLLGTGLRGKE
	---|-----|---|--|---|------
	NHSPLPPPQTNHEEPSR
	--|------|-----|-
	FLNLTENDIQK
	----|------
	EDFLSVSDIIDYFR
	----|-|----|--
	KLRVPILS
	-------|
	PSIPAGR
	-|-----
	LPAPSIDR
	----|---
	KVYNIQIRYQ
	--|-----|-
	DEEALQNSILPAKPFPNSNSMYI
	-------|---------|-|-|-
	DGKNRGSRYQCTLTHAAGYP
	------|-|--|-|----|-
	YQCTLTHAAGYP
	|--|-|----|-
	KPSIPAGRSLGEHLP
	--|-----|------
	YHIDGAR
	|------
	MALRNVPFRSEVLGW
	---------|-----
	PFPNSNSMYIDR
	----|-|-|---
	INQDGTFLVR
	-----|----

Protein sequence : 
MALRNVPFRS EVLGWDPDSL ADYFKKLNYK DCEKAVKKYH IDGARFLNLT  
---------| --------|- --|-----|- --------|- ---------|  
ENDIQKFPKL RVPILSKLSQ EINKNEERRS IFTRKPQVPR FPEETESHEE  
------  -- -----|--|- ---------| --|-           + +     
DNGGWSSFEE DDYESPNDDQ DGEDDGDYES PNEEEEAPVE DDADYEPPPS  
-----||---   + +            -|-| ----------    -|----|  
NDEEALQNSI LPAKPFPNSN SMYIDRPPSG KTPQQPPVPP QRPMAALPPP  
--------|- --------|- |-|-----|-  |-------- --          
PAGRNHSPLP PPQTNHEEPS RSRNHKTAKL PAPSIDRSTK PPLDRSLAPF  
    --|--- ---|-----| -+    + -- ---|---||- -----|----  
DREPFTLGKK PPFSDKPSIP AGRSLGEHLP KIQKPPLPPT TERHERSSPL  
-----|---- ---| --|-- ---|------ -  ------| |-----||--  
PGKKPPVPKH GWGPDRREND EDDVHQRPLP QPALLPMSSN TFPSRSTKPS  
---     -- ---------- ---------- -------||- |--|-|| -|  
PMNPLPSSHM PGAFSESNSS FPQSASLPPY FSQGPSNRPP IRAEGRNFPL  
------||-- ----|-|-|| ---|-|---| -|---|--               
PLPNKPRPPS PAEEENSLNE EWYVSYITRP EAEAALRKIN QDGTFLVRDS  
    -----| ------|--- --|-||-|-- ---------- ---|-----|  
SKKTTTNPYV LMVLYKDKVY NIQIRYQKES QVYLLGTGLR GKEDFLSVSD  
|--|||--|- ----|----| -----|---| --|---|--- ------|-|-  
IIDYFRKMPL LLIDGKNRGS RYQCTLTHAA GYP 
---|------ ---------| -|--|-|--- -|- 


Protein	: Q13094
Enzyme	: Asp-N Lys-N V8-DE

	KLSQEIN
	--|----
	DYFKKLNYK
	-|-----|-
	MALRNVPFRSE
	---------|-
	SNSSFPQSASLPPYFSQGPSNRPPIRAE
	|-||---|-|---|-|---|--------
	KPPLDRSLAPFDREPFTLG
	------|---------|--
	NGGWSSFE
	----||--
	DYEPPPSN
	-|----|-
	KEDFLSVSDIIDYFR
	-----|-|----|--
	DRSLAPF
	--|----
	KLPAPSIDRST
	-----|---||
	DCEKAVKKYHI
	--------|--
	DYESPNEEEEAPVE
	-|-|----------
	KPFPNSNSMYIDRPPSG
	-----|-|-|-----|-
	GKNRGSRYQCTLTHAAGYP
	-----|-|--|-|----|-
	GARFLNLTE
	-------|-
	KPPLPPTTERHERSSPLPG
	------||-----||----
	EPSRSRNHKTAKLPAPSID
	--|-|----|------|--
	DGTFLVR
	--|----
	KNEERRSIFTR
	------|--|-
	KINQDGTFLVRDSS
	------|-----||
	KYHIDGARFLNLTENDIQ
	-|----------|-----
	KTTTNPYVLMVLY
	-|||--|-----|
	KESQVYLLGTGLRG
	--|--|---|----
	YFRKMPLLLID
	|----------
	KAVKKYHID
	-----|---
	KHGWGPDRRENDEDDVHQRPLPQPALLPMSSNTFPSRST
	-----------------------------||-|--|-||
	GRNFPLPLPNKPRPPSPAE
	---------------|---
	KPSIPAGRSLGE
	--|-----|---
	ALQNSILPAKPFPNSNSMYID
	----|---------|-|-|--
	DREPFTLGKKPPFS
	-----|-------|
	DYFRKMPLLLI
	-|---------
	KVYNIQIRYQKE
	--|-----|---
	DNGGWSSFEE
	-----||---
	SSKKTTTNPYVLMVLYKD
	||--|||--|-----|--
	DGARFLNLTEN
	--------|--
	DRSTKPPL
	--||----
	DSSKKTTTNPYVLMVLYK
	-||--|||--|-----|-
	KNRGSRYQCTLTHAAGYP
	----|-|--|-|----|-
	RSSPLPGKKPPVPKHGWGPD
	-||-----------------
	KPRPPSPAEEENSLNEEWYVSYITRPEAEAALR
	-----|------|-----|-||-|---------
	MALRNVPFRSEVLGWDPDSLADYF
	---------|--------|---|-
	DKVYNIQIRYQKESQVYLLGTGLRGKE
	---|-----|---|--|---|------
	WYVSYITRPE
	-|-||-|---
	YEPPPSND
	|----|--
	RSTKPPLD
	-||-----
	KLRVPILS
	-------|
	YFKKLNYKD
	|-----|--
	RSLAPFD
	-|-----
	HLPKIQKPPLPPTTE
	------------||-
	GTFLVRD
	-|-----
	KVYNIQIRYQ
	--|-----|-
	DEEALQNSILPAKPFPNSNSMYI
	-------|---------|-|-|-
	DGKNRGSRYQCTLTHAAGYP
	------|-|--|-|----|-
	KPSIPAGRSLGEHLP
	--|-----|------
	SQVYLLGTGLRGKE
	|--|---|------
	REPFTLGKKPPFSD
	----|-------|-
	IQKFPKLRVPILSKLSQE
	------------|--|--
	MALRNVPFRSEVLGW
	---------|-----
	RRSIFTRKPQVPRFPE
	--|--|----------

Protein sequence : 
MALRNVPFRS EVLGWDPDSL ADYFKKLNYK DCEKAVKKYH IDGARFLNLT  
---------| --------|- --|-----|- --------|- ---------|  
ENDIQKFPKL RVPILSKLSQ EINKNEERRS IFTRKPQVPR FPEETESHEE  
---------- -----|--|- ---------| --|------- --- + +     
DNGGWSSFEE DDYESPNDDQ DGEDDGDYES PNEEEEAPVE DDADYEPPPS  
-----||---   + +            -|-| ----------    -|----|  
NDEEALQNSI LPAKPFPNSN SMYIDRPPSG KTPQQPPVPP QRPMAALPPP  
--------|- --------|- |-|-----|-  +                     
PAGRNHSPLP PPQTNHEEPS RSRNHKTAKL PAPSIDRSTK PPLDRSLAPF  
      +       +   --| -|----|--- ---|---||- -----|----  
DREPFTLGKK PPFSDKPSIP AGRSLGEHLP KIQKPPLPPT TERHERSSPL  
-----|---- ---|---|-- ---|------ ---------| |-----||--  
PGKKPPVPKH GWGPDRREND EDDVHQRPLP QPALLPMSSN TFPSRSTKPS  
---------- ---------- ---------- -------||- |--|-||  +  
PMNPLPSSHM PGAFSESNSS FPQSASLPPY FSQGPSNRPP IRAEGRNFPL  
      ++       + |-|| ---|-|---| -|---|---- ----------  
PLPNKPRPPS PAEEENSLNE EWYVSYITRP EAEAALRKIN QDGTFLVRDS  
---------| ------|--- --|-||-|-- ---------- ---|-----|  
SKKTTTNPYV LMVLYKDKVY NIQIRYQKES QVYLLGTGLR GKEDFLSVSD  
|--|||--|- ----|----| -----|---| --|---|--- ------|-|-  
IIDYFRKMPL LLIDGKNRGS RYQCTLTHAA GYP 
---|------ ---------| -|--|-|--- -|- 


Protein	: Q13094
Enzyme	: Asp-N Lys-N V8-E

	DFLSVSDIIDYFRKMPLLLIDGKNRGSRYQCTLTHAAGYP
	---|-|----|---------------|-|--|-|----|-
	KLSQEIN
	--|----
	RSSPLPGKKPPVPKHGWGPDRRE
	-||--------------------
	DYFKKLNYK
	-|-----|-
	MALRNVPFRSE
	---------|-
	SNSSFPQSASLPPYFSQGPSNRPPIRAE
	|-||---|-|---|-|---|--------
	KPPLDRSLAPFDREPFTLG
	------|---------|--
	DYEPPPSN
	-|----|-
	KEDFLSVSDIIDYFR
	-----|-|----|--
	DRSLAPF
	--|----
	KLPAPSIDRST
	-----|---||
	DCEKAVKKYHI
	--------|--
	DYESPNEEEEAPVE
	-|-|----------
	KPFPNSNSMYIDRPPSG
	-----|-|-|-----|-
	VLGWDPDSLADYFKKLNYKDCE
	-------|---|-----|----
	KPPLPPTTERHERSSPLPG
	------||-----||----
	DGTFLVR
	--|----
	KNEERRSIFTR
	------|--|-
	KINQDGTFLVRDSS
	------|-----||
	KYHIDGARFLNLTENDIQ
	-|----------|-----
	KTTTNPYVLMVLY
	-|||--|-----|
	DDADYEPPPSNDE
	----|----|---
	KESQVYLLGTGLRG
	--|--|---|----
	KHGWGPDRRENDEDDVHQRPLPQPALLPMSSNTFPSRST
	-----------------------------||-|--|-||
	GRNFPLPLPNKPRPPSPAE
	---------------|---
	DREPFTLGKKPPFS
	-----|-------|
	DNGGWSSFE
	-----||--
	DYFRKMPLLLI
	-|---------
	SPNDDQDGE
	|--------
	DNGGWSSFEE
	-----||---
	DGARFLNLTEN
	--------|--
	DRSTKPPL
	--||----
	DSSKKTTTNPYVLMVLYK
	-||--|||--|-----|-
	KNRGSRYQCTLTHAAGYP
	----|-|--|-|----|-
	KAVKKYHIDGARFLNLTE
	-----|----------|-
	KPRPPSPAEEENSLNEEWYVSYITRPEAEAALR
	-----|------|-----|-||-|---------
	MALRNVPFRSEVLGWDPDSLADYF
	---------|--------|---|-
	DKVYNIQIRYQKESQVYLLGTGLRGKE
	---|-----|---|--|---|------
	WYVSYITRPE
	-|-||-|---
	KLRVPILS
	-------|
	HLPKIQKPPLPPTTE
	------------||-
	NDIQKFPKLRVPILSKLSQE
	--------------|--|--
	KVYNIQIRYQ
	--|-----|-
	DEEALQNSILPAKPFPNSNSMYI
	-------|---------|-|-|-
	DGKNRGSRYQCTLTHAAGYP
	------|-|--|-|----|-
	KPSIPAGRSLGEHLP
	--|-----|------
	SQVYLLGTGLRGKE
	|--|---|------
	MALRNVPFRSEVLGW
	---------|-----
	RRSIFTRKPQVPRFPE
	--|--|----------

Protein sequence : 
MALRNVPFRS EVLGWDPDSL ADYFKKLNYK DCEKAVKKYH IDGARFLNLT  
---------| --------|- --|-----|- --------|- ---------|  
ENDIQKFPKL RVPILSKLSQ EINKNEERRS IFTRKPQVPR FPEETESHEE  
---------- -----|--|- ---------| --|------- --- + +     
DNGGWSSFEE DDYESPNDDQ DGEDDGDYES PNEEEEAPVE DDADYEPPPS  
-----||---   + |----- ---   -|-| ---------- ----|----|  
NDEEALQNSI LPAKPFPNSN SMYIDRPPSG KTPQQPPVPP QRPMAALPPP  
--------|- --------|- |-|-----|-  +                     
PAGRNHSPLP PPQTNHEEPS RSRNHKTAKL PAPSIDRSTK PPLDRSLAPF  
      +       +     +  +    + -- ---|---||- -----|----  
DREPFTLGKK PPFSDKPSIP AGRSLGEHLP KIQKPPLPPT TERHERSSPL  
-----|---- ---| --|-- ---|------ ---------| |-----||--  
PGKKPPVPKH GWGPDRREND EDDVHQRPLP QPALLPMSSN TFPSRSTKPS  
---------- ---------- ---------- -------||- |--|-||  +  
PMNPLPSSHM PGAFSESNSS FPQSASLPPY FSQGPSNRPP IRAEGRNFPL  
      ++       + |-|| ---|-|---| -|---|---- ----------  
PLPNKPRPPS PAEEENSLNE EWYVSYITRP EAEAALRKIN QDGTFLVRDS  
---------| ------|--- --|-||-|-- ---------- ---|-----|  
SKKTTTNPYV LMVLYKDKVY NIQIRYQKES QVYLLGTGLR GKEDFLSVSD  
|--|||--|- ----|----| -----|---| --|---|--- ------|-|-  
IIDYFRKMPL LLIDGKNRGS RYQCTLTHAA GYP 
---|------ ---------| -|--|-|--- -|- 


Protein	: Q13094
Enzyme	: Asp-N trypsin_no_P_rule V8-DE

	LSQEINK
	-|-----
	PSPMNPLPSSHMPGAFSESNSSFPQSASLPPYFSQGPSNR
	-|------||------|-|-||---|-|---|-|---|--
	ESQVYLLGTGLR
	-|--|---|---
	DYFKKLNYK
	-|-----|-
	SLAPFDR
	|------
	MALRNVPFRSE
	---------|-
	SNSSFPQSASLPPYFSQGPSNRPPIRAE
	|-||---|-|---|-|---|--------
	SLGEHLPK
	|-------
	PLPQPALLPMSSNTFPSR
	----------||-|--|-
	DYEPPPSN
	-|----|-
	NGGWSSFE
	----||--
	VYNIQIR
	-|-----
	DRSLAPF
	--|----
	DCEKAVKKYHI
	--------|--
	SSPLPGK
	||-----
	PPLPPTTER
	-----||--
	TPQQPPVPPQR
	|----------
	DYESPNEEEEAPVE
	-|-|----------
	GKNRGSRYQCTLTHAAGYP
	-----|-|--|-|----|-
	GARFLNLTE
	-------|-
	EPSRSRNHKTAKLPAPSID
	--|-|----|------|--
	DGTFLVR
	--|----
	YFRKMPLLLID
	|----------
	TTTNPYVLMVLYK
	|||--|-----|-
	PPSPAEEENSLNEEWYVSYITR
	--|------|-----|-||-|-
	EPFTLGK
	---|---
	KAVKKYHID
	-----|---
	GRNFPLPLPNKPRPPSPAE
	---------------|---
	KPSIPAGRSLGE
	--|-----|---
	ALQNSILPAKPFPNSNSMYID
	----|---------|-|-|--
	DREPFTLGKKPPFS
	-----|-------|
	DYFRKMPLLLI
	-|---------
	SEVLGWDPDSLADYFK
	|--------|---|--
	KVYNIQIRYQKE
	--|-----|---
	DNGGWSSFEE
	-----||---
	SSKKTTTNPYVLMVLYKD
	||--|||--|-----|--
	DGARFLNLTEN
	--------|--
	DRSTKPPL
	--||----
	DSSKKTTTNPYVLMVLYK
	-||--|||--|-----|-
	RSSPLPGKKPPVPKHGWGPD
	-||-----------------
	DKVYNIQIRYQKESQVYLLGTGLRGKE
	---|-----|---|--|---|------
	NHSPLPPPQTNHEEPSR
	--|------|-----|-
	FLNLTENDIQK
	----|------
	EDFLSVSDIIDYFR
	----|-|----|--
	WYVSYITRPE
	-|-||-|---
	YEPPPSND
	|----|--
	RSTKPPLD
	-||-----
	YFKKLNYKD
	|-----|--
	RSLAPFD
	-|-----
	PSIPAGR
	-|-----
	HLPKIQKPPLPPTTE
	------------||-
	GTFLVRD
	-|-----
	LPAPSIDR
	----|---
	DEEALQNSILPAKPFPNSNSMYI
	-------|---------|-|-|-
	DGKNRGSRYQCTLTHAAGYP
	------|-|--|-|----|-
	YQCTLTHAAGYP
	|--|-|----|-
	SQVYLLGTGLRGKE
	|--|---|------
	REPFTLGKKPPFSD
	----|-------|-
	IQKFPKLRVPILSKLSQE
	------------|--|--
	YHIDGAR
	|------
	MALRNVPFRSEVLGW
	---------|-----
	RRSIFTRKPQVPRFPE
	--|--|----------
	PFPNSNSMYIDR
	----|-|-|---
	INQDGTFLVR
	-----|----

Protein sequence : 
MALRNVPFRS EVLGWDPDSL ADYFKKLNYK DCEKAVKKYH IDGARFLNLT  
---------| --------|- --|-----|- --------|- ---------|  
ENDIQKFPKL RVPILSKLSQ EINKNEERRS IFTRKPQVPR FPEETESHEE  
---------- -----|--|- ----   --| --|------- --- + +     
DNGGWSSFEE DDYESPNDDQ DGEDDGDYES PNEEEEAPVE DDADYEPPPS  
-----||---   + +            -|-| ----------    -|----|  
NDEEALQNSI LPAKPFPNSN SMYIDRPPSG KTPQQPPVPP QRPMAALPPP  
--------|- --------|- |-|---  +   |-------- --          
PAGRNHSPLP PPQTNHEEPS RSRNHKTAKL PAPSIDRSTK PPLDRSLAPF  
    --|--- ---|-----| -|----|--- ---|---||- -----|----  
DREPFTLGKK PPFSDKPSIP AGRSLGEHLP KIQKPPLPPT TERHERSSPL  
-----|---- ---|---|-- ---|------ ---------| |--  -||--  
PGKKPPVPKH GWGPDRREND EDDVHQRPLP QPALLPMSSN TFPSRSTKPS  
---------- -----             --- -------||- |--|-++ -|  
PMNPLPSSHM PGAFSESNSS FPQSASLPPY FSQGPSNRPP IRAEGRNFPL  
------||-- ----|-|-|| ---|-|---| -|---|---- ----------  
PLPNKPRPPS PAEEENSLNE EWYVSYITRP EAEAALRKIN QDGTFLVRDS  
---------| ------|--- --|-||-|-- -       -- ---|-----|  
SKKTTTNPYV LMVLYKDKVY NIQIRYQKES QVYLLGTGLR GKEDFLSVSD  
|--|||--|- ----|----| -----|---| --|---|--- ------|-|-  
IIDYFRKMPL LLIDGKNRGS RYQCTLTHAA GYP 
---|------ ---------| -|--|-|--- -|- 


Protein	: Q13094
Enzyme	: Asp-N trypsin_no_P_rule V8-E

	DFLSVSDIIDYFRKMPLLLIDGKNRGSRYQCTLTHAAGYP
	---|-|----|---------------|-|--|-|----|-
	LSQEINK
	-|-----
	PSPMNPLPSSHMPGAFSESNSSFPQSASLPPYFSQGPSNR
	-|------||------|-|-||---|-|---|-|---|--
	RSSPLPGKKPPVPKHGWGPDRRE
	-||--------------------
	ESQVYLLGTGLR
	-|--|---|---
	DYFKKLNYK
	-|-----|-
	SLAPFDR
	|------
	MALRNVPFRSE
	---------|-
	SNSSFPQSASLPPYFSQGPSNRPPIRAE
	|-||---|-|---|-|---|--------
	SLGEHLPK
	|-------
	PLPQPALLPMSSNTFPSR
	----------||-|--|-
	DYEPPPSN
	-|----|-
	VYNIQIR
	-|-----
	DRSLAPF
	--|----
	DCEKAVKKYHI
	--------|--
	SSPLPGK
	||-----
	PPLPPTTER
	-----||--
	TPQQPPVPPQR
	|----------
	DYESPNEEEEAPVE
	-|-|----------
	VLGWDPDSLADYFKKLNYKDCE
	-------|---|-----|----
	DGTFLVR
	--|----
	DDADYEPPPSNDE
	----|----|---
	TTTNPYVLMVLYK
	|||--|-----|-
	PPSPAEEENSLNEEWYVSYITR
	--|------|-----|-||-|-
	EPFTLGK
	---|---
	GRNFPLPLPNKPRPPSPAE
	---------------|---
	DREPFTLGKKPPFS
	-----|-------|
	DNGGWSSFE
	-----||--
	DYFRKMPLLLI
	-|---------
	SEVLGWDPDSLADYFK
	|--------|---|--
	SPNDDQDGE
	|--------
	DNGGWSSFEE
	-----||---
	DGARFLNLTEN
	--------|--
	DRSTKPPL
	--||----
	DSSKKTTTNPYVLMVLYK
	-||--|||--|-----|-
	KAVKKYHIDGARFLNLTE
	-----|----------|-
	DKVYNIQIRYQKESQVYLLGTGLRGKE
	---|-----|---|--|---|------
	NHSPLPPPQTNHEEPSR
	--|------|-----|-
	FLNLTENDIQK
	----|------
	EDFLSVSDIIDYFR
	----|-|----|--
	WYVSYITRPE
	-|-||-|---
	PSIPAGR
	-|-----
	HLPKIQKPPLPPTTE
	------------||-
	LPAPSIDR
	----|---
	NDIQKFPKLRVPILSKLSQE
	--------------|--|--
	DEEALQNSILPAKPFPNSNSMYI
	-------|---------|-|-|-
	DGKNRGSRYQCTLTHAAGYP
	------|-|--|-|----|-
	YQCTLTHAAGYP
	|--|-|----|-
	SQVYLLGTGLRGKE
	|--|---|------
	YHIDGAR
	|------
	MALRNVPFRSEVLGW
	---------|-----
	RRSIFTRKPQVPRFPE
	--|--|----------
	PFPNSNSMYIDR
	----|-|-|---
	INQDGTFLVR
	-----|----

Protein sequence : 
MALRNVPFRS EVLGWDPDSL ADYFKKLNYK DCEKAVKKYH IDGARFLNLT  
---------| --------|- --|-----|- --------|- ---------|  
ENDIQKFPKL RVPILSKLSQ EINKNEERRS IFTRKPQVPR FPEETESHEE  
---------- -----|--|- ----   --| --|------- --- + +     
DNGGWSSFEE DDYESPNDDQ DGEDDGDYES PNEEEEAPVE DDADYEPPPS  
-----||---   + |----- ---   -|-| ---------- ----|----|  
NDEEALQNSI LPAKPFPNSN SMYIDRPPSG KTPQQPPVPP QRPMAALPPP  
--------|- --------|- |-|---  +   |-------- --          
PAGRNHSPLP PPQTNHEEPS RSRNHKTAKL PAPSIDRSTK PPLDRSLAPF  
    --|--- ---|-----| -+    +  - ---|---||- -----|----  
DREPFTLGKK PPFSDKPSIP AGRSLGEHLP KIQKPPLPPT TERHERSSPL  
-----|---- ---|  -|-- ---|------ ---------| |--  -||--  
PGKKPPVPKH GWGPDRREND EDDVHQRPLP QPALLPMSSN TFPSRSTKPS  
---------- --------          --- -------||- |--|-++ -|  
PMNPLPSSHM PGAFSESNSS FPQSASLPPY FSQGPSNRPP IRAEGRNFPL  
------||-- ----|-|-|| ---|-|---| -|---|---- ----------  
PLPNKPRPPS PAEEENSLNE EWYVSYITRP EAEAALRKIN QDGTFLVRDS  
---------| ------|--- --|-||-|-- -       -- ---|-----|  
SKKTTTNPYV LMVLYKDKVY NIQIRYQKES QVYLLGTGLR GKEDFLSVSD  
|--|||--|- ----|----| -----|---| --|---|--- ------|-|-  
IIDYFRKMPL LLIDGKNRGS RYQCTLTHAA GYP 
---|------ ---------| -|--|-|--- -|- 


Protein	: Q13094
Enzyme	: Asp-N V8-DE V8-E

	DFLSVSDIIDYFRKMPLLLIDGKNRGSRYQCTLTHAAGYP
	---|-|----|---------------|-|--|-|----|-
	RSSPLPGKKPPVPKHGWGPDRRE
	-||--------------------
	DYFKKLNYK
	-|-----|-
	MALRNVPFRSE
	---------|-
	SNSSFPQSASLPPYFSQGPSNRPPIRAE
	|-||---|-|---|-|---|--------
	DYEPPPSN
	-|----|-
	NGGWSSFE
	----||--
	DRSLAPF
	--|----
	DCEKAVKKYHI
	--------|--
	DYESPNEEEEAPVE
	-|-|----------
	VLGWDPDSLADYFKKLNYKDCE
	-------|---|-----|----
	GKNRGSRYQCTLTHAAGYP
	-----|-|--|-|----|-
	GARFLNLTE
	-------|-
	EPSRSRNHKTAKLPAPSID
	--|-|----|------|--
	DGTFLVR
	--|----
	DDADYEPPPSNDE
	----|----|---
	YFRKMPLLLID
	|----------
	KAVKKYHID
	-----|---
	GRNFPLPLPNKPRPPSPAE
	---------------|---
	KPSIPAGRSLGE
	--|-----|---
	ALQNSILPAKPFPNSNSMYID
	----|---------|-|-|--
	DREPFTLGKKPPFS
	-----|-------|
	DNGGWSSFE
	-----||--
	DYFRKMPLLLI
	-|---------
	SPNDDQDGE
	|--------
	KVYNIQIRYQKE
	--|-----|---
	DNGGWSSFEE
	-----||---
	SSKKTTTNPYVLMVLYKD
	||--|||--|-----|--
	DGARFLNLTEN
	--------|--
	DRSTKPPL
	--||----
	DSSKKTTTNPYVLMVLYK
	-||--|||--|-----|-
	RSSPLPGKKPPVPKHGWGPD
	-||-----------------
	KAVKKYHIDGARFLNLTE
	-----|----------|-
	DKVYNIQIRYQKESQVYLLGTGLRGKE
	---|-----|---|--|---|------
	WYVSYITRPE
	-|-||-|---
	YEPPPSND
	|----|--
	RSTKPPLD
	-||-----
	YFKKLNYKD
	|-----|--
	RSLAPFD
	-|-----
	HLPKIQKPPLPPTTE
	------------||-
	GTFLVRD
	-|-----
	NDIQKFPKLRVPILSKLSQE
	--------------|--|--
	DEEALQNSILPAKPFPNSNSMYI
	-------|---------|-|-|-
	DGKNRGSRYQCTLTHAAGYP
	------|-|--|-|----|-
	SQVYLLGTGLRGKE
	|--|---|------
	REPFTLGKKPPFSD
	----|-------|-
	IQKFPKLRVPILSKLSQE
	------------|--|--
	MALRNVPFRSEVLGW
	---------|-----
	RRSIFTRKPQVPRFPE
	--|--|----------

Protein sequence : 
MALRNVPFRS EVLGWDPDSL ADYFKKLNYK DCEKAVKKYH IDGARFLNLT  
---------| --------|- --|-----|- --------|- ---------|  
ENDIQKFPKL RVPILSKLSQ EINKNEERRS IFTRKPQVPR FPEETESHEE  
---------- -----|--|- -      --| --|------- --- + +     
DNGGWSSFEE DDYESPNDDQ DGEDDGDYES PNEEEEAPVE DDADYEPPPS  
-----||---   + |----- ---   -|-| ---------- ----|----|  
NDEEALQNSI LPAKPFPNSN SMYIDRPPSG KTPQQPPVPP QRPMAALPPP  
--------|- --------|- |-|--   +   +                     
PAGRNHSPLP PPQTNHEEPS RSRNHKTAKL PAPSIDRSTK PPLDRSLAPF  
      +       +   --| -|----|--- ---|---||- -----|----  
DREPFTLGKK PPFSDKPSIP AGRSLGEHLP KIQKPPLPPT TERHERSSPL  
-----|---- ---|---|-- ---|------ ---------| |-   -||--  
PGKKPPVPKH GWGPDRREND EDDVHQRPLP QPALLPMSSN TFPSRSTKPS  
---------- --------                     ++  +  + ++  +  
PMNPLPSSHM PGAFSESNSS FPQSASLPPY FSQGPSNRPP IRAEGRNFPL  
      ++       + |-|| ---|-|---| -|---|---- ----------  
PLPNKPRPPS PAEEENSLNE EWYVSYITRP EAEAALRKIN QDGTFLVRDS  
---------| ---   +     -|-||-|-- -           --|-----|  
SKKTTTNPYV LMVLYKDKVY NIQIRYQKES QVYLLGTGLR GKEDFLSVSD  
|--|||--|- ----|----| -----|---| --|---|--- ------|-|-  
IIDYFRKMPL LLIDGKNRGS RYQCTLTHAA GYP 
---|------ ---------| -|--|-|--- -|- 


Protein	: Q13094
Enzyme	: chymotrypsin CNBr Lys-C

	LRVPILSK
	------|-
	SQEINKNEERRSIF
	|----------|--
	RKINQDGTF
	-------|-
	IQKPPLPPTTERHERSSPLPGK
	--------||-----||-----
	LPAPSIDRSTKPPLDRSLAPFDREPFTLGK
	----|---||------|---------|---
	TTTNPYVLMVLYK
	|||--|-----|-
	ESPNEEEEAPVEDDADY
	-|--------------|
	ESPNDDQDGEDDGDY
	-|------------|
	YHIDGARFLNLTENDIQK
	|----------|------
	TENDIQKFPKL
	|----------
	SDKPSIPAGRSL
	|---|-----|-
	KDCEKAVKKY
	---------|
	INQDGTFLVRDSSK
	-----|-----||-
	ESQVYLLGTGLRGK
	-|--|---|-----
	SESNSSFPQSASLPPY
	|-|-||---|-|---|
	EPPPSNDEEAL
	----|------
	NPLPSSHM
	----||--
	QNSILPAKPFPNSNSMY
	--|---------|-|-|
	YIDRPPSGKTPQQPPVPPQRPM
	|-----|--|------------
	SSNTFPSRSTKPSPM
	||-|--|-||--|--
	PLLLIDGKNRGSRYQCTLTHAAGYP
	-----------|-|--|-|----|-
	LSQEINK
	-|-----
	NRGSRYQCTLTHAAGYP
	---|-|--|-|----|-
	MALRNVPFRSEVLGWDPDSLADYFK
	---------|--------|---|--
	SVSDIIDY
	|-|----|
	IDGKNRGSRY
	-------|-|
	TRKPQVPRFPEETESHEEDNGGW
	|-----------|-|--------
	KPPFSDKPSIPAGRSLGEHLPK
	----|---|-----|-------
	VYNIQIRYQK
	-|-----|--
	EDFLSVSDIIDYFRK
	----|-|----|---
	GEHLPKIQKPPLPPTTERHERSSPLPGKKPPVPKHGW
	--------------||-----||--------------
	ITRPEAEAAL
	-|--------
	VRDSSKKTTTNPY
	---||--|||--|
	THAAGYP
	|----|-
	LPMSSNTFPSRSTKPSPMNPLPSSHMPGAF
	---||-|--|-||--|------||------
	QKESQVY
	---|--|
	SQGPSNRPPIRAEGRNFPLPLPNKPRPPSPAEEENSL
	|---|-----------------------|------|-

Protein sequence : 
MALRNVPFRS EVLGWDPDSL ADYFKKLNYK DCEKAVKKYH IDGARFLNLT  
---------| --------|- --|--   +- --------|- ---------|  
ENDIQKFPKL RVPILSKLSQ EINKNEERRS IFTRKPQVPR FPEETESHEE  
---------- -----|--|- ---------| --|------- ----|-|---  
DNGGWSSFEE DDYESPNDDQ DGEDDGDYES PNEEEEAPVE DDADYEPPPS  
-----++      +-|----- -------|-| ---------- ----|----|  
NDEEALQNSI LPAKPFPNSN SMYIDRPPSG KTPQQPPVPP QRPMAALPPP  
--------|- --------|- |-|-----|- -|-------- ----        
PAGRNHSPLP PPQTNHEEPS RSRNHKTAKL PAPSIDRSTK PPLDRSLAPF  
      +       +     +  +    +  - ---|---||- -----|----  
DREPFTLGKK PPFSDKPSIP AGRSLGEHLP KIQKPPLPPT TERHERSSPL  
-----|---- ---|---|-- ---|------ ---------| |-----||--  
PGKKPPVPKH GWGPDRREND EDDVHQRPLP QPALLPMSSN TFPSRSTKPS  
---------- --                        ---||- |--|-||--|  
PMNPLPSSHM PGAFSESNSS FPQSASLPPY FSQGPSNRPP IRAEGRNFPL  
------||-- ----|-|-|| ---|-|---|  |---|---- ----------  
PLPNKPRPPS PAEEENSLNE EWYVSYITRP EAEAALRKIN QDGTFLVRDS  
---------| ------|-     + ++-|-- ---------- ---|-----|  
SKKTTTNPYV LMVLYKDKVY NIQIRYQKES QVYLLGTGLR GKEDFLSVSD  
|--|||--|- ----|-  -| -----|---| --|---|--- ------|-|-  
IIDYFRKMPL LLIDGKNRGS RYQCTLTHAA GYP 
---|--- -- ---------| -|--|-|--- -|- 


Protein	: Q13094
Enzyme	: chymotrypsin CNBr Lys-N

	KESQVYLLGTGLRG
	--|--|---|----
	SQEINKNEERRSIF
	|----------|--
	RKINQDGTF
	-------|-
	KLPAPSIDRST
	-----|---||
	KLRVPILS
	-------|
	KEDFLSVSDIIDYFR
	-----|-|----|--
	ESPNEEEEAPVEDDADY
	-|--------------|
	ESPNDDQDGEDDGDY
	-|------------|
	TENDIQKFPKL
	|----------
	SDKPSIPAGRSL
	|---|-----|-
	KDCEKAVKKY
	---------|
	KLSQEIN
	--|----
	KHGWGPDRRENDEDDVHQRPLPQPALLPMSSNTFPSRST
	-----------------------------||-|--|-||
	SESNSSFPQSASLPPY
	|-|-||---|-|---|
	EPPPSNDEEAL
	----|------
	NPLPSSHM
	----||--
	QNSILPAKPFPNSNSMY
	--|---------|-|-|
	YIDRPPSGKTPQQPPVPPQRPM
	|-----|--|------------
	SSNTFPSRSTKPSPM
	||-|--|-||--|--
	PLLLIDGKNRGSRYQCTLTHAAGYP
	-----------|-|--|-|----|-
	KVYNIQIRYQ
	--|-----|-
	KPFPNSNSMYIDRPPSG
	-----|-|-|-----|-
	KPSIPAGRSLGEHLP
	--|-----|------
	SVSDIIDY
	|-|----|
	IDGKNRGSRY
	-------|-|
	TRKPQVPRFPEETESHEEDNGGW
	|-----------|-|--------
	KPPLPPTTERHERSSPLPG
	------||-----||----
	KNRGSRYQCTLTHAAGYP
	----|-|--|-|----|-
	GEHLPKIQKPPLPPTTERHERSSPLPGKKPPVPKHGW
	--------------||-----||--------------
	KPPLDRSLAPFDREPFTLG
	------|---------|--
	ITRPEAEAAL
	-|--------
	VRDSSKKTTTNPY
	---||--|||--|
	MALRNVPFRSEVLGWDPDSLADYF
	---------|--------|---|-
	KYHIDGARFLNLTENDIQ
	-|----------|-----
	KNEERRSIFTR
	------|--|-
	KPRPPSPAEEENSLNEEWYVSYITRPEAEAALR
	-----|------|-----|-||-|---------
	THAAGYP
	|----|-
	KINQDGTFLVRDSS
	------|-----||
	LPMSSNTFPSRSTKPSPMNPLPSSHMPGAF
	---||-|--|-||--|------||------
	QKESQVY
	---|--|
	KTTTNPYVLMVLY
	-|||--|-----|
	SQGPSNRPPIRAEGRNFPLPLPNKPRPPSPAEEENSL
	|---|-----------------------|------|-

Protein sequence : 
MALRNVPFRS EVLGWDPDSL ADYFKKLNYK DCEKAVKKYH IDGARFLNLT  
---------| --------|- --|-    +- --------|- ---------|  
ENDIQKFPKL RVPILSKLSQ EINKNEERRS IFTRKPQVPR FPEETESHEE  
---------- -----|--|- ---------| --|------- ----|-|---  
DNGGWSSFEE DDYESPNDDQ DGEDDGDYES PNEEEEAPVE DDADYEPPPS  
-----++      +-|----- -------|-| ---------- ----|----|  
NDEEALQNSI LPAKPFPNSN SMYIDRPPSG KTPQQPPVPP QRPMAALPPP  
--------|- --------|- |-|-----|- -|-------- ----        
PAGRNHSPLP PPQTNHEEPS RSRNHKTAKL PAPSIDRSTK PPLDRSLAPF  
      +       +     +  +    + -- ---|---||- -----|----  
DREPFTLGKK PPFSDKPSIP AGRSLGEHLP KIQKPPLPPT TERHERSSPL  
-----|--      |---|-- ---|------ ---------| |-----||--  
PGKKPPVPKH GWGPDRREND EDDVHQRPLP QPALLPMSSN TFPSRSTKPS  
---------- ---------- ---------- -------||- |--|-||--|  
PMNPLPSSHM PGAFSESNSS FPQSASLPPY FSQGPSNRPP IRAEGRNFPL  
------||-- ----|-|-|| ---|-|---|  |---|---- ----------  
PLPNKPRPPS PAEEENSLNE EWYVSYITRP EAEAALRKIN QDGTFLVRDS  
---------| ------|--- --|-||-|-- ---------- ---|-----|  
SKKTTTNPYV LMVLYKDKVY NIQIRYQKES QVYLLGTGLR GKEDFLSVSD  
|--|||--|- ----|  --| -----|---| --|---|--- ------|-|-  
IIDYFRKMPL LLIDGKNRGS RYQCTLTHAA GYP 
---|--  -- ---------| -|--|-|--- -|- 


Protein	: Q13094
Enzyme	: chymotrypsin CNBr trypsin_no_P_rule

	RKINQDGTF
	-------|-
	KDCEKAVKKY
	---------|
	LSQEINK
	-|-----
	SSNTFPSRSTKPSPM
	||-|--|-||--|--
	PSPMNPLPSSHMPGAFSESNSSFPQSASLPPYFSQGPSNR
	-|------||------|-|-||---|-|---|-|---|--
	ESQVYLLGTGLR
	-|--|---|---
	SLAPFDR
	|------
	SLGEHLPK
	|-------
	GEHLPKIQKPPLPPTTERHERSSPLPGKKPPVPKHGW
	--------------||-----||--------------
	PLPQPALLPMSSNTFPSR
	----------||-|--|-
	VRDSSKKTTTNPY
	---||--|||--|
	VYNIQIR
	-|-----
	THAAGYP
	|----|-
	LPMSSNTFPSRSTKPSPMNPLPSSHMPGAF
	---||-|--|-||--|------||------
	SSPLPGK
	||-----
	PPLPPTTER
	-----||--
	TPQQPPVPPQR
	|----------
	QNSILPAKPFPNSNSMY
	--|---------|-|-|
	SVSDIIDY
	|-|----|
	SQGPSNRPPIRAEGRNFPLPLPNKPRPPSPAEEENSL
	|---|-----------------------|------|-
	SQEINKNEERRSIF
	|----------|--
	TTTNPYVLMVLYK
	|||--|-----|-
	PPSPAEEENSLNEEWYVSYITR
	--|------|-----|-||-|-
	TENDIQKFPKL
	|----------
	EPFTLGK
	---|---
	SDKPSIPAGRSL
	|---|-----|-
	SEVLGWDPDSLADYFK
	|--------|---|--
	IDGKNRGSRY
	-------|-|
	TRKPQVPRFPEETESHEEDNGGW
	|-----------|-|--------
	ITRPEAEAAL
	-|--------
	NHSPLPPPQTNHEEPSR
	--|------|-----|-
	FLNLTENDIQK
	----|------
	EDFLSVSDIIDYFR
	----|-|----|--
	ESPNEEEEAPVEDDADY
	-|--------------|
	ESPNDDQDGEDDGDY
	-|------------|
	PSIPAGR
	-|-----
	SESNSSFPQSASLPPY
	|-|-||---|-|---|
	EPPPSNDEEAL
	----|------
	NPLPSSHM
	----||--
	PLLLIDGKNRGSRYQCTLTHAAGYP
	-----------|-|--|-|----|-
	YIDRPPSGKTPQQPPVPPQRPM
	|-----|--|------------
	LPAPSIDR
	----|---
	YQCTLTHAAGYP
	|--|-|----|-
	YHIDGAR
	|------
	PFPNSNSMYIDR
	----|-|-|---
	QKESQVY
	---|--|
	INQDGTFLVR
	-----|----

Protein sequence : 
MALRNVPFRS EVLGWDPDSL ADYFKKLNYK DCEKAVKKYH IDGARFLNLT  
         | --------|- --|--   +- --------|- ---------|  
ENDIQKFPKL RVPILSKLSQ EINKNEERRS IFTRKPQVPR FPEETESHEE  
----------      + -|- ---------| --|------- ----|-|---  
DNGGWSSFEE DDYESPNDDQ DGEDDGDYES PNEEEEAPVE DDADYEPPPS  
-----++      +-|----- -------|-| ---------- ----|----|  
NDEEALQNSI LPAKPFPNSN SMYIDRPPSG KTPQQPPVPP QRPMAALPPP  
--------|- --------|- |-|-----|- -|-------- ----        
PAGRNHSPLP PPQTNHEEPS RSRNHKTAKL PAPSIDRSTK PPLDRSLAPF  
    --|--- ---|-----| -+    +  - ---|---++       |----  
DREPFTLGKK PPFSDKPSIP AGRSLGEHLP KIQKPPLPPT TERHERSSPL  
-----|---     |---|-- ---|------ ---------| |-----||--  
PGKKPPVPKH GWGPDRREND EDDVHQRPLP QPALLPMSSN TFPSRSTKPS  
---------- --                --- -------||- |--|-||--|  
PMNPLPSSHM PGAFSESNSS FPQSASLPPY FSQGPSNRPP IRAEGRNFPL  
------||-- ----|-|-|| ---|-|---| -|---|---- ----------  
PLPNKPRPPS PAEEENSLNE EWYVSYITRP EAEAALRKIN QDGTFLVRDS  
---------| ------|--- --|-||-|-- ---------- ---|-----|  
SKKTTTNPYV LMVLYKDKVY NIQIRYQKES QVYLLGTGLR GKEDFLSVSD  
|--|||--|- ----|-  -| -----+---| --|---|---   ----|-|-  
IIDYFRKMPL LLIDGKNRGS RYQCTLTHAA GYP 
---|--  -- ---------| -|--|-|--- -|- 


Protein	: Q13094
Enzyme	: chymotrypsin CNBr V8-DE

	RKINQDGTF
	-------|-
	KDCEKAVKKY
	---------|
	SSNTFPSRSTKPSPM
	||-|--|-||--|--
	MALRNVPFRSE
	---------|-
	SNSSFPQSASLPPYFSQGPSNRPPIRAE
	|-||---|-|---|-|---|--------
	GEHLPKIQKPPLPPTTERHERSSPLPGKKPPVPKHGW
	--------------||-----||--------------
	VRDSSKKTTTNPY
	---||--|||--|
	NGGWSSFE
	----||--
	THAAGYP
	|----|-
	LPMSSNTFPSRSTKPSPMNPLPSSHMPGAF
	---||-|--|-||--|------||------
	QNSILPAKPFPNSNSMY
	--|---------|-|-|
	GKNRGSRYQCTLTHAAGYP
	-----|-|--|-|----|-
	SVSDIIDY
	|-|----|
	GARFLNLTE
	-------|-
	EPSRSRNHKTAKLPAPSID
	--|-|----|------|--
	YFRKMPLLLID
	|----------
	SQGPSNRPPIRAEGRNFPLPLPNKPRPPSPAEEENSL
	|---|-----------------------|------|-
	SQEINKNEERRSIF
	|----------|--
	TENDIQKFPKL
	|----------
	KAVKKYHID
	-----|---
	SDKPSIPAGRSL
	|---|-----|-
	GRNFPLPLPNKPRPPSPAE
	---------------|---
	KPSIPAGRSLGE
	--|-----|---
	ALQNSILPAKPFPNSNSMYID
	----|---------|-|-|--
	IDGKNRGSRY
	-------|-|
	KVYNIQIRYQKE
	--|-----|---
	TRKPQVPRFPEETESHEEDNGGW
	|-----------|-|--------
	SSKKTTTNPYVLMVLYKD
	||--|||--|-----|--
	RSSPLPGKKPPVPKHGWGPD
	-||-----------------
	ITRPEAEAAL
	-|--------
	WYVSYITRPE
	-|-||-|---
	YEPPPSND
	|----|--
	RSTKPPLD
	-||-----
	YFKKLNYKD
	|-----|--
	ESPNEEEEAPVEDDADY
	-|--------------|
	ESPNDDQDGEDDGDY
	-|------------|
	RSLAPFD
	-|-----
	HLPKIQKPPLPPTTE
	------------||-
	GTFLVRD
	-|-----
	SESNSSFPQSASLPPY
	|-|-||---|-|---|
	EPPPSNDEEAL
	----|------
	NPLPSSHM
	----||--
	PLLLIDGKNRGSRYQCTLTHAAGYP
	-----------|-|--|-|----|-
	YIDRPPSGKTPQQPPVPPQRPM
	|-----|--|------------
	SQVYLLGTGLRGKE
	|--|---|------
	REPFTLGKKPPFSD
	----|-------|-
	IQKFPKLRVPILSKLSQE
	------------|--|--
	RRSIFTRKPQVPRFPE
	--|--|----------
	QKESQVY
	---|--|

Protein sequence : 
MALRNVPFRS EVLGWDPDSL ADYFKKLNYK DCEKAVKKYH IDGARFLNLT  
---------| -       +    |-----|- --------|- ---------|  
ENDIQKFPKL RVPILSKLSQ EINKNEERRS IFTRKPQVPR FPEETESHEE  
---------- -----|--|- ---------| --|------- ----|-|---  
DNGGWSSFEE DDYESPNDDQ DGEDDGDYES PNEEEEAPVE DDADYEPPPS  
-----||--    +-|----- -------|-| ---------- ----|----|  
NDEEALQNSI LPAKPFPNSN SMYIDRPPSG KTPQQPPVPP QRPMAALPPP  
--------|- --------|- |-|-----|- -|-------- ----        
PAGRNHSPLP PPQTNHEEPS RSRNHKTAKL PAPSIDRSTK PPLDRSLAPF  
      +       +   --| -|----|--- ---|---||- -----|----  
DREPFTLGKK PPFSDKPSIP AGRSLGEHLP KIQKPPLPPT TERHERSSPL  
-----|---- ---|---|-- ---|------ ---------| |-----||--  
PGKKPPVPKH GWGPDRREND EDDVHQRPLP QPALLPMSSN TFPSRSTKPS  
---------- -----                     ---||- |--|-||--|  
PMNPLPSSHM PGAFSESNSS FPQSASLPPY FSQGPSNRPP IRAEGRNFPL  
------||-- ----|-|-|| ---|-|---| -|---|---- ----------  
PLPNKPRPPS PAEEENSLNE EWYVSYITRP EAEAALRKIN QDGTFLVRDS  
---------| ------|-    -|-||-|-- ---------- ---|-----|  
SKKTTTNPYV LMVLYKDKVY NIQIRYQKES QVYLLGTGLR GKEDFLSVSD  
|--|||--|- ----|----| -----|---| --|---|--- ---   |-|-  
IIDYFRKMPL LLIDGKNRGS RYQCTLTHAA GYP 
---|------ ---------| -|--|-|--- -|- 


Protein	: Q13094
Enzyme	: chymotrypsin CNBr V8-E

	WYVSYITRPE
	-|-||-|---
	SQEINKNEERRSIF
	|----------|--
	RKINQDGTF
	-------|-
	DFLSVSDIIDYFRKMPLLLIDGKNRGSRYQCTLTHAAGYP
	---|-|----|---------------|-|--|-|----|-
	ESPNEEEEAPVEDDADY
	-|--------------|
	ESPNDDQDGEDDGDY
	-|------------|
	TENDIQKFPKL
	|----------
	SDKPSIPAGRSL
	|---|-----|-
	KDCEKAVKKY
	---------|
	HLPKIQKPPLPPTTE
	------------||-
	GRNFPLPLPNKPRPPSPAE
	---------------|---
	SESNSSFPQSASLPPY
	|-|-||---|-|---|
	EPPPSNDEEAL
	----|------
	NPLPSSHM
	----||--
	QNSILPAKPFPNSNSMY
	--|---------|-|-|
	YIDRPPSGKTPQQPPVPPQRPM
	|-----|--|------------
	SSNTFPSRSTKPSPM
	||-|--|-||--|--
	PLLLIDGKNRGSRYQCTLTHAAGYP
	-----------|-|--|-|----|-
	NDIQKFPKLRVPILSKLSQE
	--------------|--|--
	DNGGWSSFE
	-----||--
	VLGWDPDSLADYFKKLNYKDCE
	-------|---|-----|----
	RSSPLPGKKPPVPKHGWGPDRRE
	-||--------------------
	SPNDDQDGE
	|--------
	SVSDIIDY
	|-|----|
	IDGKNRGSRY
	-------|-|
	TRKPQVPRFPEETESHEEDNGGW
	|-----------|-|--------
	MALRNVPFRSE
	---------|-
	SQVYLLGTGLRGKE
	|--|---|------
	SNSSFPQSASLPPYFSQGPSNRPPIRAE
	|-||---|-|---|-|---|--------
	KAVKKYHIDGARFLNLTE
	-----|----------|-
	GEHLPKIQKPPLPPTTERHERSSPLPGKKPPVPKHGW
	--------------||-----||--------------
	ITRPEAEAAL
	-|--------
	VRDSSKKTTTNPY
	---||--|||--|
	RRSIFTRKPQVPRFPE
	--|--|----------
	DDADYEPPPSNDE
	----|----|---
	THAAGYP
	|----|-
	LPMSSNTFPSRSTKPSPMNPLPSSHMPGAF
	---||-|--|-||--|------||------
	QKESQVY
	---|--|
	SQGPSNRPPIRAEGRNFPLPLPNKPRPPSPAEEENSL
	|---|-----------------------|------|-

Protein sequence : 
MALRNVPFRS EVLGWDPDSL ADYFKKLNYK DCEKAVKKYH IDGARFLNLT  
---------| --------|- --|-----|- --------|- ---------|  
ENDIQKFPKL RVPILSKLSQ EINKNEERRS IFTRKPQVPR FPEETESHEE  
---------- -----|--|- ---------| --|------- ----|-|---  
DNGGWSSFEE DDYESPNDDQ DGEDDGDYES PNEEEEAPVE DDADYEPPPS  
-----||--    +-|----- -------|-| ---------- ----|----|  
NDEEALQNSI LPAKPFPNSN SMYIDRPPSG KTPQQPPVPP QRPMAALPPP  
--------|- --------|- |-|-----|- -|-------- ----        
PAGRNHSPLP PPQTNHEEPS RSRNHKTAKL PAPSIDRSTK PPLDRSLAPF  
      +       +     +  +    +       +   ++       +      
DREPFTLGKK PPFSDKPSIP AGRSLGEHLP KIQKPPLPPT TERHERSSPL  
     +        |---|-- ---|------ ---------| |-----||--  
PGKKPPVPKH GWGPDRREND EDDVHQRPLP QPALLPMSSN TFPSRSTKPS  
---------- --------                  ---||- |--|-||--|  
PMNPLPSSHM PGAFSESNSS FPQSASLPPY FSQGPSNRPP IRAEGRNFPL  
------||-- ----|-|-|| ---|-|---| -|---|---- ----------  
PLPNKPRPPS PAEEENSLNE EWYVSYITRP EAEAALRKIN QDGTFLVRDS  
---------| ------|-    -|-||-|-- ---------- ---|- ---|  
SKKTTTNPYV LMVLYKDKVY NIQIRYQKES QVYLLGTGLR GKEDFLSVSD  
|--|||--|      +    +      +---| --|---|--- ------|-|-  
IIDYFRKMPL LLIDGKNRGS RYQCTLTHAA GYP 
---|------ ---------| -|--|-|--- -|- 


Protein	: Q13094
Enzyme	: chymotrypsin Lys-C Lys-N

	LRVPILSK
	------|-
	RKINQDGTF
	-------|-
	LPAPSIDRSTKPPLDRSLAPFDREPFTLGK
	----|---||------|---------|---
	KDCEKAVKKY
	---------|
	KLSQEIN
	--|----
	ESQVYLLGTGLRGK
	-|--|---|-----
	LSQEINK
	-|-----
	VYNIQIRYQK
	-|-----|--
	GEHLPKIQKPPLPPTTERHERSSPLPGKKPPVPKHGW
	--------------||-----||--------------
	KPPLDRSLAPFDREPFTLG
	------|---------|--
	VRDSSKKTTTNPY
	---||--|||--|
	KEDFLSVSDIIDYFR
	-----|-|----|--
	THAAGYP
	|----|-
	LPMSSNTFPSRSTKPSPMNPLPSSHMPGAF
	---||-|--|-||--|------||------
	IQKPPLPPTTERHERSSPLPGK
	--------||-----||-----
	KLPAPSIDRST
	-----|---||
	QNSILPAKPFPNSNSMY
	--|---------|-|-|
	MALRNVPFRSEVLGWDPDSLADYFK
	---------|--------|---|--
	KPFPNSNSMYIDRPPSG
	-----|-|-|-----|-
	SVSDIIDY
	|-|----|
	KPPLPPTTERHERSSPLPG
	------||-----||----
	EDFLSVSDIIDYFRK
	----|-|----|---
	KNEERRSIFTR
	------|--|-
	KINQDGTFLVRDSS
	------|-----||
	KYHIDGARFLNLTENDIQ
	-|----------|-----
	KTTTNPYVLMVLY
	-|||--|-----|
	KESQVYLLGTGLRG
	--|--|---|----
	SQGPSNRPPIRAEGRNFPLPLPNKPRPPSPAEEENSL
	|---|-----------------------|------|-
	SQEINKNEERRSIF
	|----------|--
	TTTNPYVLMVLYK
	|||--|-----|-
	YHIDGARFLNLTENDIQK
	|----------|------
	TENDIQKFPKL
	|----------
	SDKPSIPAGRSL
	|---|-----|-
	INQDGTFLVRDSSK
	-----|-----||-
	KHGWGPDRRENDEDDVHQRPLPQPALLPMSSNTFPSRST
	-----------------------------||-|--|-||
	IDGKNRGSRY
	-------|-|
	KPPFSDKPSIPAGRSLGEHLPK
	----|---|-----|-------
	TRKPQVPRFPEETESHEEDNGGW
	|-----------|-|--------
	KNRGSRYQCTLTHAAGYP
	----|-|--|-|----|-
	ITRPEAEAAL
	-|--------
	MALRNVPFRSEVLGWDPDSLADYF
	---------|--------|---|-
	KPRPPSPAEEENSLNEEWYVSYITRPEAEAALR
	-----|------|-----|-||-|---------
	KLRVPILS
	-------|
	ESPNEEEEAPVEDDADY
	-|--------------|
	ESPNDDQDGEDDGDY
	-|------------|
	SESNSSFPQSASLPPY
	|-|-||---|-|---|
	EPPPSNDEEAL
	----|------
	KVYNIQIRYQ
	--|-----|-
	NRGSRYQCTLTHAAGYP
	---|-|--|-|----|-
	KPSIPAGRSLGEHLP
	--|-----|------
	QKESQVY
	---|--|

Protein sequence : 
MALRNVPFRS EVLGWDPDSL ADYFKKLNYK DCEKAVKKYH IDGARFLNLT  
---------| --------|- --|--   +- --------|- ---------|  
ENDIQKFPKL RVPILSKLSQ EINKNEERRS IFTRKPQVPR FPEETESHEE  
---------- -----|--|- ---------| --|------- ----|-|---  
DNGGWSSFEE DDYESPNDDQ DGEDDGDYES PNEEEEAPVE DDADYEPPPS  
-----++      +-|----- -------|-| ---------- ----|----|  
NDEEALQNSI LPAKPFPNSN SMYIDRPPSG KTPQQPPVPP QRPMAALPPP  
--------|- --------|- |-|-----|-  +                     
PAGRNHSPLP PPQTNHEEPS RSRNHKTAKL PAPSIDRSTK PPLDRSLAPF  
      +       +     +  +    + -- ---|---||- -----|----  
DREPFTLGKK PPFSDKPSIP AGRSLGEHLP KIQKPPLPPT TERHERSSPL  
-----|---- ---|---|-- ---|------ ---------| |-----||--  
PGKKPPVPKH GWGPDRREND EDDVHQRPLP QPALLPMSSN TFPSRSTKPS  
---------- ---------- ---------- -------||- |--|-||--|  
PMNPLPSSHM PGAFSESNSS FPQSASLPPY FSQGPSNRPP IRAEGRNFPL  
------||-- ----|-|-|| ---|-|---|  |---|---- ----------  
PLPNKPRPPS PAEEENSLNE EWYVSYITRP EAEAALRKIN QDGTFLVRDS  
---------| ------|--- --|-||-|-- ---------- ---|-----|  
SKKTTTNPYV LMVLYKDKVY NIQIRYQKES QVYLLGTGLR GKEDFLSVSD  
|--|||--|- ----|- --| -----|---| --|---|--- ------|-|-  
IIDYFRKMPL LLIDGKNRGS RYQCTLTHAA GYP 
---|---      -------| -|--|-|--- -|- 


Protein	: Q13094
Enzyme	: chymotrypsin Lys-C trypsin_no_P_rule

	LRVPILSK
	------|-
	RKINQDGTF
	-------|-
	LPAPSIDRSTKPPLDRSLAPFDREPFTLGK
	----|---||------|---------|---
	KDCEKAVKKY
	---------|
	ESQVYLLGTGLRGK
	-|--|---|-----
	LSQEINK
	-|-----
	PSPMNPLPSSHMPGAFSESNSSFPQSASLPPYFSQGPSNR
	-|------||------|-|-||---|-|---|-|---|--
	ESQVYLLGTGLR
	-|--|---|---
	SLAPFDR
	|------
	VYNIQIRYQK
	-|-----|--
	SLGEHLPK
	|-------
	GEHLPKIQKPPLPPTTERHERSSPLPGKKPPVPKHGW
	--------------||-----||--------------
	PLPQPALLPMSSNTFPSR
	----------||-|--|-
	VRDSSKKTTTNPY
	---||--|||--|
	VYNIQIR
	-|-----
	THAAGYP
	|----|-
	LPMSSNTFPSRSTKPSPMNPLPSSHMPGAF
	---||-|--|-||--|------||------
	IQKPPLPPTTERHERSSPLPGK
	--------||-----||-----
	SSPLPGK
	||-----
	PPLPPTTER
	-----||--
	TPQQPPVPPQR
	|----------
	QNSILPAKPFPNSNSMY
	--|---------|-|-|
	MALRNVPFRSEVLGWDPDSLADYFK
	---------|--------|---|--
	SVSDIIDY
	|-|----|
	EDFLSVSDIIDYFRK
	----|-|----|---
	SQGPSNRPPIRAEGRNFPLPLPNKPRPPSPAEEENSL
	|---|-----------------------|------|-
	SQEINKNEERRSIF
	|----------|--
	TTTNPYVLMVLYK
	|||--|-----|-
	YHIDGARFLNLTENDIQK
	|----------|------
	PPSPAEEENSLNEEWYVSYITR
	--|------|-----|-||-|-
	TENDIQKFPKL
	|----------
	EPFTLGK
	---|---
	SDKPSIPAGRSL
	|---|-----|-
	INQDGTFLVRDSSK
	-----|-----||-
	SEVLGWDPDSLADYFK
	|--------|---|--
	IDGKNRGSRY
	-------|-|
	KPPFSDKPSIPAGRSLGEHLPK
	----|---|-----|-------
	TRKPQVPRFPEETESHEEDNGGW
	|-----------|-|--------
	ITRPEAEAAL
	-|--------
	NHSPLPPPQTNHEEPSR
	--|------|-----|-
	FLNLTENDIQK
	----|------
	EDFLSVSDIIDYFR
	----|-|----|--
	ESPNEEEEAPVEDDADY
	-|--------------|
	ESPNDDQDGEDDGDY
	-|------------|
	PSIPAGR
	-|-----
	SESNSSFPQSASLPPY
	|-|-||---|-|---|
	EPPPSNDEEAL
	----|------
	LPAPSIDR
	----|---
	NRGSRYQCTLTHAAGYP
	---|-|--|-|----|-
	YQCTLTHAAGYP
	|--|-|----|-
	YHIDGAR
	|------
	PFPNSNSMYIDR
	----|-|-|---
	QKESQVY
	---|--|
	INQDGTFLVR
	-----|----

Protein sequence : 
MALRNVPFRS EVLGWDPDSL ADYFKKLNYK DCEKAVKKYH IDGARFLNLT  
---------| --------|- --|--   +- --------|- ---------|  
ENDIQKFPKL RVPILSKLSQ EINKNEERRS IFTRKPQVPR FPEETESHEE  
---------- -----|--|- ---------| --|------- ----|-|---  
DNGGWSSFEE DDYESPNDDQ DGEDDGDYES PNEEEEAPVE DDADYEPPPS  
-----++      +-|----- -------|-| ---------- ----|----|  
NDEEALQNSI LPAKPFPNSN SMYIDRPPSG KTPQQPPVPP QRPMAALPPP  
--------|- --------|- |-|---  +   |-------- --          
PAGRNHSPLP PPQTNHEEPS RSRNHKTAKL PAPSIDRSTK PPLDRSLAPF  
    --|--- ---|-----| -+    +  - ---|---||- -----|----  
DREPFTLGKK PPFSDKPSIP AGRSLGEHLP KIQKPPLPPT TERHERSSPL  
-----|---- ---|---|-- ---|------ ---------| |-----||--  
PGKKPPVPKH GWGPDRREND EDDVHQRPLP QPALLPMSSN TFPSRSTKPS  
---------- --                --- -------||- |--|-||--|  
PMNPLPSSHM PGAFSESNSS FPQSASLPPY FSQGPSNRPP IRAEGRNFPL  
------||-- ----|-|-|| ---|-|---| -|---|---- ----------  
PLPNKPRPPS PAEEENSLNE EWYVSYITRP EAEAALRKIN QDGTFLVRDS  
---------| ------|--- --|-||-|-- ---------- ---|-----|  
SKKTTTNPYV LMVLYKDKVY NIQIRYQKES QVYLLGTGLR GKEDFLSVSD  
|--|||--|- ----|-  -| -----|---| --|---|--- ------|-|-  
IIDYFRKMPL LLIDGKNRGS RYQCTLTHAA GYP 
---|---      -------| -|--|-|--- -|- 


Protein	: Q13094
Enzyme	: chymotrypsin Lys-C V8-DE

	LRVPILSK
	------|-
	RKINQDGTF
	-------|-
	LPAPSIDRSTKPPLDRSLAPFDREPFTLGK
	----|---||------|---------|---
	KDCEKAVKKY
	---------|
	ESQVYLLGTGLRGK
	-|--|---|-----
	LSQEINK
	-|-----
	MALRNVPFRSE
	---------|-
	VYNIQIRYQK
	-|-----|--
	SNSSFPQSASLPPYFSQGPSNRPPIRAE
	|-||---|-|---|-|---|--------
	GEHLPKIQKPPLPPTTERHERSSPLPGKKPPVPKHGW
	--------------||-----||--------------
	VRDSSKKTTTNPY
	---||--|||--|
	NGGWSSFE
	----||--
	THAAGYP
	|----|-
	LPMSSNTFPSRSTKPSPMNPLPSSHMPGAF
	---||-|--|-||--|------||------
	IQKPPLPPTTERHERSSPLPGK
	--------||-----||-----
	QNSILPAKPFPNSNSMY
	--|---------|-|-|
	MALRNVPFRSEVLGWDPDSLADYFK
	---------|--------|---|--
	GKNRGSRYQCTLTHAAGYP
	-----|-|--|-|----|-
	SVSDIIDY
	|-|----|
	GARFLNLTE
	-------|-
	EPSRSRNHKTAKLPAPSID
	--|-|----|------|--
	EDFLSVSDIIDYFRK
	----|-|----|---
	YFRKMPLLLID
	|----------
	SQGPSNRPPIRAEGRNFPLPLPNKPRPPSPAEEENSL
	|---|-----------------------|------|-
	SQEINKNEERRSIF
	|----------|--
	TTTNPYVLMVLYK
	|||--|-----|-
	YHIDGARFLNLTENDIQK
	|----------|------
	TENDIQKFPKL
	|----------
	KAVKKYHID
	-----|---
	SDKPSIPAGRSL
	|---|-----|-
	INQDGTFLVRDSSK
	-----|-----||-
	GRNFPLPLPNKPRPPSPAE
	---------------|---
	KPSIPAGRSLGE
	--|-----|---
	ALQNSILPAKPFPNSNSMYID
	----|---------|-|-|--
	IDGKNRGSRY
	-------|-|
	KPPFSDKPSIPAGRSLGEHLPK
	----|---|-----|-------
	TRKPQVPRFPEETESHEEDNGGW
	|-----------|-|--------
	KVYNIQIRYQKE
	--|-----|---
	SSKKTTTNPYVLMVLYKD
	||--|||--|-----|--
	RSSPLPGKKPPVPKHGWGPD
	-||-----------------
	ITRPEAEAAL
	-|--------
	WYVSYITRPE
	-|-||-|---
	YEPPPSND
	|----|--
	RSTKPPLD
	-||-----
	YFKKLNYKD
	|-----|--
	ESPNEEEEAPVEDDADY
	-|--------------|
	ESPNDDQDGEDDGDY
	-|------------|
	RSLAPFD
	-|-----
	HLPKIQKPPLPPTTE
	------------||-
	GTFLVRD
	-|-----
	SESNSSFPQSASLPPY
	|-|-||---|-|---|
	EPPPSNDEEAL
	----|------
	NRGSRYQCTLTHAAGYP
	---|-|--|-|----|-
	SQVYLLGTGLRGKE
	|--|---|------
	REPFTLGKKPPFSD
	----|-------|-
	IQKFPKLRVPILSKLSQE
	------------|--|--
	RRSIFTRKPQVPRFPE
	--|--|----------
	QKESQVY
	---|--|

Protein sequence : 
MALRNVPFRS EVLGWDPDSL ADYFKKLNYK DCEKAVKKYH IDGARFLNLT  
---------| --------|- --|-----|- --------|- ---------|  
ENDIQKFPKL RVPILSKLSQ EINKNEERRS IFTRKPQVPR FPEETESHEE  
---------- -----|--|- ---------| --|------- ----|-|---  
DNGGWSSFEE DDYESPNDDQ DGEDDGDYES PNEEEEAPVE DDADYEPPPS  
-----||--    +-|----- -------|-| ---------- ----|----|  
NDEEALQNSI LPAKPFPNSN SMYIDRPPSG KTPQQPPVPP QRPMAALPPP  
--------|- --------|- |-|--   +   +                     
PAGRNHSPLP PPQTNHEEPS RSRNHKTAKL PAPSIDRSTK PPLDRSLAPF  
      +       +   --| -|----|--- ---|---||- -----|----  
DREPFTLGKK PPFSDKPSIP AGRSLGEHLP KIQKPPLPPT TERHERSSPL  
-----|---- ---|---|-- ---|------ ---------| |-----||--  
PGKKPPVPKH GWGPDRREND EDDVHQRPLP QPALLPMSSN TFPSRSTKPS  
---------- -----                     ---||- |--|-||--|  
PMNPLPSSHM PGAFSESNSS FPQSASLPPY FSQGPSNRPP IRAEGRNFPL  
------||-- ----|-|-|| ---|-|---| -|---|---- ----------  
PLPNKPRPPS PAEEENSLNE EWYVSYITRP EAEAALRKIN QDGTFLVRDS  
---------| ------|-    -|-||-|-- ---------- ---|-----|  
SKKTTTNPYV LMVLYKDKVY NIQIRYQKES QVYLLGTGLR GKEDFLSVSD  
|--|||--|- ----|----| -----|---| --|---|--- ------|-|-  
IIDYFRKMPL LLIDGKNRGS RYQCTLTHAA GYP 
---|------ ---------| -|--|-|--- -|- 


Protein	: Q13094
Enzyme	: chymotrypsin Lys-C V8-E

	LRVPILSK
	------|-
	RKINQDGTF
	-------|-
	DFLSVSDIIDYFRKMPLLLIDGKNRGSRYQCTLTHAAGYP
	---|-|----|---------------|-|--|-|----|-
	LPAPSIDRSTKPPLDRSLAPFDREPFTLGK
	----|---||------|---------|---
	KDCEKAVKKY
	---------|
	ESQVYLLGTGLRGK
	-|--|---|-----
	LSQEINK
	-|-----
	RSSPLPGKKPPVPKHGWGPDRRE
	-||--------------------
	MALRNVPFRSE
	---------|-
	VYNIQIRYQK
	-|-----|--
	SNSSFPQSASLPPYFSQGPSNRPPIRAE
	|-||---|-|---|-|---|--------
	GEHLPKIQKPPLPPTTERHERSSPLPGKKPPVPKHGW
	--------------||-----||--------------
	VRDSSKKTTTNPY
	---||--|||--|
	THAAGYP
	|----|-
	LPMSSNTFPSRSTKPSPMNPLPSSHMPGAF
	---||-|--|-||--|------||------
	IQKPPLPPTTERHERSSPLPGK
	--------||-----||-----
	QNSILPAKPFPNSNSMY
	--|---------|-|-|
	MALRNVPFRSEVLGWDPDSLADYFK
	---------|--------|---|--
	VLGWDPDSLADYFKKLNYKDCE
	-------|---|-----|----
	SVSDIIDY
	|-|----|
	EDFLSVSDIIDYFRK
	----|-|----|---
	DDADYEPPPSNDE
	----|----|---
	SQGPSNRPPIRAEGRNFPLPLPNKPRPPSPAEEENSL
	|---|-----------------------|------|-
	SQEINKNEERRSIF
	|----------|--
	TTTNPYVLMVLYK
	|||--|-----|-
	YHIDGARFLNLTENDIQK
	|----------|------
	TENDIQKFPKL
	|----------
	SDKPSIPAGRSL
	|---|-----|-
	INQDGTFLVRDSSK
	-----|-----||-
	GRNFPLPLPNKPRPPSPAE
	---------------|---
	DNGGWSSFE
	-----||--
	SPNDDQDGE
	|--------
	IDGKNRGSRY
	-------|-|
	KPPFSDKPSIPAGRSLGEHLPK
	----|---|-----|-------
	TRKPQVPRFPEETESHEEDNGGW
	|-----------|-|--------
	KAVKKYHIDGARFLNLTE
	-----|----------|-
	ITRPEAEAAL
	-|--------
	WYVSYITRPE
	-|-||-|---
	ESPNEEEEAPVEDDADY
	-|--------------|
	ESPNDDQDGEDDGDY
	-|------------|
	HLPKIQKPPLPPTTE
	------------||-
	SESNSSFPQSASLPPY
	|-|-||---|-|---|
	EPPPSNDEEAL
	----|------
	NDIQKFPKLRVPILSKLSQE
	--------------|--|--
	NRGSRYQCTLTHAAGYP
	---|-|--|-|----|-
	SQVYLLGTGLRGKE
	|--|---|------
	RRSIFTRKPQVPRFPE
	--|--|----------
	QKESQVY
	---|--|

Protein sequence : 
MALRNVPFRS EVLGWDPDSL ADYFKKLNYK DCEKAVKKYH IDGARFLNLT  
---------| --------|- --|-----|- --------|- ---------|  
ENDIQKFPKL RVPILSKLSQ EINKNEERRS IFTRKPQVPR FPEETESHEE  
---------- -----|--|- ---------| --|------- ----|-|---  
DNGGWSSFEE DDYESPNDDQ DGEDDGDYES PNEEEEAPVE DDADYEPPPS  
-----||--    +-|----- -------|-| ---------- ----|----|  
NDEEALQNSI LPAKPFPNSN SMYIDRPPSG KTPQQPPVPP QRPMAALPPP  
--------|- --------|- |-|     +   +                     
PAGRNHSPLP PPQTNHEEPS RSRNHKTAKL PAPSIDRSTK PPLDRSLAPF  
      +       +     +  +    +  - ---|---||- -----|----  
DREPFTLGKK PPFSDKPSIP AGRSLGEHLP KIQKPPLPPT TERHERSSPL  
-----|---- ---|---|-- ---|------ ---------| |-----||--  
PGKKPPVPKH GWGPDRREND EDDVHQRPLP QPALLPMSSN TFPSRSTKPS  
---------- --------                  ---||- |--|-||--|  
PMNPLPSSHM PGAFSESNSS FPQSASLPPY FSQGPSNRPP IRAEGRNFPL  
------||-- ----|-|-|| ---|-|---| -|---|---- ----------  
PLPNKPRPPS PAEEENSLNE EWYVSYITRP EAEAALRKIN QDGTFLVRDS  
---------| ------|-    -|-||-|-- ---------- ---|-----|  
SKKTTTNPYV LMVLYKDKVY NIQIRYQKES QVYLLGTGLR GKEDFLSVSD  
|--|||--|- ----|-  -| -----|---| --|---|--- ------|-|-  
IIDYFRKMPL LLIDGKNRGS RYQCTLTHAA GYP 
---|------ ---------| -|--|-|--- -|- 


Protein	: Q13094
Enzyme	: chymotrypsin Lys-N trypsin_no_P_rule

	RKINQDGTF
	-------|-
	KDCEKAVKKY
	---------|
	KLSQEIN
	--|----
	LSQEINK
	-|-----
	PSPMNPLPSSHMPGAFSESNSSFPQSASLPPYFSQGPSNR
	-|------||------|-|-||---|-|---|-|---|--
	ESQVYLLGTGLR
	-|--|---|---
	SLAPFDR
	|------
	SLGEHLPK
	|-------
	GEHLPKIQKPPLPPTTERHERSSPLPGKKPPVPKHGW
	--------------||-----||--------------
	KPPLDRSLAPFDREPFTLG
	------|---------|--
	PLPQPALLPMSSNTFPSR
	----------||-|--|-
	VRDSSKKTTTNPY
	---||--|||--|
	VYNIQIR
	-|-----
	KEDFLSVSDIIDYFR
	-----|-|----|--
	THAAGYP
	|----|-
	LPMSSNTFPSRSTKPSPMNPLPSSHMPGAF
	---||-|--|-||--|------||------
	KLPAPSIDRST
	-----|---||
	SSPLPGK
	||-----
	PPLPPTTER
	-----||--
	TPQQPPVPPQR
	|----------
	QNSILPAKPFPNSNSMY
	--|---------|-|-|
	KPFPNSNSMYIDRPPSG
	-----|-|-|-----|-
	SVSDIIDY
	|-|----|
	KPPLPPTTERHERSSPLPG
	------||-----||----
	KNEERRSIFTR
	------|--|-
	KINQDGTFLVRDSS
	------|-----||
	KYHIDGARFLNLTENDIQ
	-|----------|-----
	KTTTNPYVLMVLY
	-|||--|-----|
	KESQVYLLGTGLRG
	--|--|---|----
	SQGPSNRPPIRAEGRNFPLPLPNKPRPPSPAEEENSL
	|---|-----------------------|------|-
	SQEINKNEERRSIF
	|----------|--
	TTTNPYVLMVLYK
	|||--|-----|-
	PPSPAEEENSLNEEWYVSYITR
	--|------|-----|-||-|-
	TENDIQKFPKL
	|----------
	EPFTLGK
	---|---
	SDKPSIPAGRSL
	|---|-----|-
	KHGWGPDRRENDEDDVHQRPLPQPALLPMSSNTFPSRST
	-----------------------------||-|--|-||
	SEVLGWDPDSLADYFK
	|--------|---|--
	IDGKNRGSRY
	-------|-|
	TRKPQVPRFPEETESHEEDNGGW
	|-----------|-|--------
	KNRGSRYQCTLTHAAGYP
	----|-|--|-|----|-
	ITRPEAEAAL
	-|--------
	MALRNVPFRSEVLGWDPDSLADYF
	---------|--------|---|-
	KPRPPSPAEEENSLNEEWYVSYITRPEAEAALR
	-----|------|-----|-||-|---------
	NHSPLPPPQTNHEEPSR
	--|------|-----|-
	FLNLTENDIQK
	----|------
	EDFLSVSDIIDYFR
	----|-|----|--
	KLRVPILS
	-------|
	ESPNEEEEAPVEDDADY
	-|--------------|
	ESPNDDQDGEDDGDY
	-|------------|
	PSIPAGR
	-|-----
	SESNSSFPQSASLPPY
	|-|-||---|-|---|
	EPPPSNDEEAL
	----|------
	LPAPSIDR
	----|---
	KVYNIQIRYQ
	--|-----|-
	YQCTLTHAAGYP
	|--|-|----|-
	KPSIPAGRSLGEHLP
	--|-----|------
	YHIDGAR
	|------
	PFPNSNSMYIDR
	----|-|-|---
	QKESQVY
	---|--|
	INQDGTFLVR
	-----|----

Protein sequence : 
MALRNVPFRS EVLGWDPDSL ADYFKKLNYK DCEKAVKKYH IDGARFLNLT  
---------| --------|- --|--   +- --------|- ---------|  
ENDIQKFPKL RVPILSKLSQ EINKNEERRS IFTRKPQVPR FPEETESHEE  
---------- -----|--|- ---------| --|------- ----|-|---  
DNGGWSSFEE DDYESPNDDQ DGEDDGDYES PNEEEEAPVE DDADYEPPPS  
-----++      +-|----- -------|-| ---------- ----|----|  
NDEEALQNSI LPAKPFPNSN SMYIDRPPSG KTPQQPPVPP QRPMAALPPP  
--------|- --------|- |-|-----|-  |-------- --          
PAGRNHSPLP PPQTNHEEPS RSRNHKTAKL PAPSIDRSTK PPLDRSLAPF  
    --|--- ---|-----| -+    + -- ---|---||- -----|----  
DREPFTLGKK PPFSDKPSIP AGRSLGEHLP KIQKPPLPPT TERHERSSPL  
-----|---     |---|-- ---|------ ---------| |-----||--  
PGKKPPVPKH GWGPDRREND EDDVHQRPLP QPALLPMSSN TFPSRSTKPS  
---------- ---------- ---------- -------||- |--|-||--|  
PMNPLPSSHM PGAFSESNSS FPQSASLPPY FSQGPSNRPP IRAEGRNFPL  
------||-- ----|-|-|| ---|-|---| -|---|---- ----------  
PLPNKPRPPS PAEEENSLNE EWYVSYITRP EAEAALRKIN QDGTFLVRDS  
---------| ------|--- --|-||-|-- ---------- ---|-----|  
SKKTTTNPYV LMVLYKDKVY NIQIRYQKES QVYLLGTGLR GKEDFLSVSD  
|--|||--|- ----|- --| -----|---| --|---|--- ------|-|-  
IIDYFRKMPL LLIDGKNRGS RYQCTLTHAA GYP 
---|--       -------| -|--|-|--- -|- 


Protein	: Q13094
Enzyme	: chymotrypsin Lys-N V8-DE

	RKINQDGTF
	-------|-
	KDCEKAVKKY
	---------|
	KLSQEIN
	--|----
	MALRNVPFRSE
	---------|-
	SNSSFPQSASLPPYFSQGPSNRPPIRAE
	|-||---|-|---|-|---|--------
	GEHLPKIQKPPLPPTTERHERSSPLPGKKPPVPKHGW
	--------------||-----||--------------
	KPPLDRSLAPFDREPFTLG
	------|---------|--
	VRDSSKKTTTNPY
	---||--|||--|
	NGGWSSFE
	----||--
	KEDFLSVSDIIDYFR
	-----|-|----|--
	THAAGYP
	|----|-
	LPMSSNTFPSRSTKPSPMNPLPSSHMPGAF
	---||-|--|-||--|------||------
	KLPAPSIDRST
	-----|---||
	QNSILPAKPFPNSNSMY
	--|---------|-|-|
	KPFPNSNSMYIDRPPSG
	-----|-|-|-----|-
	GKNRGSRYQCTLTHAAGYP
	-----|-|--|-|----|-
	SVSDIIDY
	|-|----|
	GARFLNLTE
	-------|-
	KPPLPPTTERHERSSPLPG
	------||-----||----
	EPSRSRNHKTAKLPAPSID
	--|-|----|------|--
	KNEERRSIFTR
	------|--|-
	KINQDGTFLVRDSS
	------|-----||
	KYHIDGARFLNLTENDIQ
	-|----------|-----
	KTTTNPYVLMVLY
	-|||--|-----|
	KESQVYLLGTGLRG
	--|--|---|----
	YFRKMPLLLID
	|----------
	SQGPSNRPPIRAEGRNFPLPLPNKPRPPSPAEEENSL
	|---|-----------------------|------|-
	SQEINKNEERRSIF
	|----------|--
	TENDIQKFPKL
	|----------
	KAVKKYHID
	-----|---
	SDKPSIPAGRSL
	|---|-----|-
	KHGWGPDRRENDEDDVHQRPLPQPALLPMSSNTFPSRST
	-----------------------------||-|--|-||
	GRNFPLPLPNKPRPPSPAE
	---------------|---
	KPSIPAGRSLGE
	--|-----|---
	ALQNSILPAKPFPNSNSMYID
	----|---------|-|-|--
	IDGKNRGSRY
	-------|-|
	KVYNIQIRYQKE
	--|-----|---
	TRKPQVPRFPEETESHEEDNGGW
	|-----------|-|--------
	SSKKTTTNPYVLMVLYKD
	||--|||--|-----|--
	KNRGSRYQCTLTHAAGYP
	----|-|--|-|----|-
	RSSPLPGKKPPVPKHGWGPD
	-||-----------------
	ITRPEAEAAL
	-|--------
	MALRNVPFRSEVLGWDPDSLADYF
	---------|--------|---|-
	KPRPPSPAEEENSLNEEWYVSYITRPEAEAALR
	-----|------|-----|-||-|---------
	WYVSYITRPE
	-|-||-|---
	YEPPPSND
	|----|--
	RSTKPPLD
	-||-----
	KLRVPILS
	-------|
	YFKKLNYKD
	|-----|--
	ESPNEEEEAPVEDDADY
	-|--------------|
	ESPNDDQDGEDDGDY
	-|------------|
	RSLAPFD
	-|-----
	HLPKIQKPPLPPTTE
	------------||-
	GTFLVRD
	-|-----
	SESNSSFPQSASLPPY
	|-|-||---|-|---|
	EPPPSNDEEAL
	----|------
	KVYNIQIRYQ
	--|-----|-
	KPSIPAGRSLGEHLP
	--|-----|------
	SQVYLLGTGLRGKE
	|--|---|------
	REPFTLGKKPPFSD
	----|-------|-
	IQKFPKLRVPILSKLSQE
	------------|--|--
	RRSIFTRKPQVPRFPE
	--|--|----------
	QKESQVY
	---|--|

Protein sequence : 
MALRNVPFRS EVLGWDPDSL ADYFKKLNYK DCEKAVKKYH IDGARFLNLT  
---------| --------|- --|-----|- --------|- ---------|  
ENDIQKFPKL RVPILSKLSQ EINKNEERRS IFTRKPQVPR FPEETESHEE  
---------- -----|--|- ---------| --|------- ----|-|---  
DNGGWSSFEE DDYESPNDDQ DGEDDGDYES PNEEEEAPVE DDADYEPPPS  
-----||--    +-|----- -------|-| ---------- ----|----|  
NDEEALQNSI LPAKPFPNSN SMYIDRPPSG KTPQQPPVPP QRPMAALPPP  
--------|- --------|- |-|-----|-  +                     
PAGRNHSPLP PPQTNHEEPS RSRNHKTAKL PAPSIDRSTK PPLDRSLAPF  
      +       +   --| -|----|--- ---|---||- -----|----  
DREPFTLGKK PPFSDKPSIP AGRSLGEHLP KIQKPPLPPT TERHERSSPL  
-----|---- ---|---|-- ---|------ ---------| |-----||--  
PGKKPPVPKH GWGPDRREND EDDVHQRPLP QPALLPMSSN TFPSRSTKPS  
---------- ---------- ---------- -------||- |--|-||--|  
PMNPLPSSHM PGAFSESNSS FPQSASLPPY FSQGPSNRPP IRAEGRNFPL  
------||-- ----|-|-|| ---|-|---| -|---|---- ----------  
PLPNKPRPPS PAEEENSLNE EWYVSYITRP EAEAALRKIN QDGTFLVRDS  
---------| ------|--- --|-||-|-- ---------- ---|-----|  
SKKTTTNPYV LMVLYKDKVY NIQIRYQKES QVYLLGTGLR GKEDFLSVSD  
|--|||--|- ----|----| -----|---| --|---|--- ------|-|-  
IIDYFRKMPL LLIDGKNRGS RYQCTLTHAA GYP 
---|------ ---------| -|--|-|--- -|- 


Protein	: Q13094
Enzyme	: chymotrypsin Lys-N V8-E

	RKINQDGTF
	-------|-
	DFLSVSDIIDYFRKMPLLLIDGKNRGSRYQCTLTHAAGYP
	---|-|----|---------------|-|--|-|----|-
	KDCEKAVKKY
	---------|
	KLSQEIN
	--|----
	RSSPLPGKKPPVPKHGWGPDRRE
	-||--------------------
	MALRNVPFRSE
	---------|-
	SNSSFPQSASLPPYFSQGPSNRPPIRAE
	|-||---|-|---|-|---|--------
	GEHLPKIQKPPLPPTTERHERSSPLPGKKPPVPKHGW
	--------------||-----||--------------
	KPPLDRSLAPFDREPFTLG
	------|---------|--
	VRDSSKKTTTNPY
	---||--|||--|
	KEDFLSVSDIIDYFR
	-----|-|----|--
	THAAGYP
	|----|-
	LPMSSNTFPSRSTKPSPMNPLPSSHMPGAF
	---||-|--|-||--|------||------
	KLPAPSIDRST
	-----|---||
	QNSILPAKPFPNSNSMY
	--|---------|-|-|
	KPFPNSNSMYIDRPPSG
	-----|-|-|-----|-
	VLGWDPDSLADYFKKLNYKDCE
	-------|---|-----|----
	SVSDIIDY
	|-|----|
	KPPLPPTTERHERSSPLPG
	------||-----||----
	KNEERRSIFTR
	------|--|-
	KINQDGTFLVRDSS
	------|-----||
	KYHIDGARFLNLTENDIQ
	-|----------|-----
	KTTTNPYVLMVLY
	-|||--|-----|
	DDADYEPPPSNDE
	----|----|---
	KESQVYLLGTGLRG
	--|--|---|----
	SQGPSNRPPIRAEGRNFPLPLPNKPRPPSPAEEENSL
	|---|-----------------------|------|-
	SQEINKNEERRSIF
	|----------|--
	TENDIQKFPKL
	|----------
	SDKPSIPAGRSL
	|---|-----|-
	KHGWGPDRRENDEDDVHQRPLPQPALLPMSSNTFPSRST
	-----------------------------||-|--|-||
	GRNFPLPLPNKPRPPSPAE
	---------------|---
	DNGGWSSFE
	-----||--
	SPNDDQDGE
	|--------
	IDGKNRGSRY
	-------|-|
	TRKPQVPRFPEETESHEEDNGGW
	|-----------|-|--------
	KNRGSRYQCTLTHAAGYP
	----|-|--|-|----|-
	KAVKKYHIDGARFLNLTE
	-----|----------|-
	ITRPEAEAAL
	-|--------
	MALRNVPFRSEVLGWDPDSLADYF
	---------|--------|---|-
	KPRPPSPAEEENSLNEEWYVSYITRPEAEAALR
	-----|------|-----|-||-|---------
	WYVSYITRPE
	-|-||-|---
	KLRVPILS
	-------|
	ESPNEEEEAPVEDDADY
	-|--------------|
	ESPNDDQDGEDDGDY
	-|------------|
	HLPKIQKPPLPPTTE
	------------||-
	SESNSSFPQSASLPPY
	|-|-||---|-|---|
	EPPPSNDEEAL
	----|------
	NDIQKFPKLRVPILSKLSQE
	--------------|--|--
	KVYNIQIRYQ
	--|-----|-
	KPSIPAGRSLGEHLP
	--|-----|------
	SQVYLLGTGLRGKE
	|--|---|------
	RRSIFTRKPQVPRFPE
	--|--|----------
	QKESQVY
	---|--|

Protein sequence : 
MALRNVPFRS EVLGWDPDSL ADYFKKLNYK DCEKAVKKYH IDGARFLNLT  
---------| --------|- --|-----|- --------|- ---------|  
ENDIQKFPKL RVPILSKLSQ EINKNEERRS IFTRKPQVPR FPEETESHEE  
---------- -----|--|- ---------| --|------- ----|-|---  
DNGGWSSFEE DDYESPNDDQ DGEDDGDYES PNEEEEAPVE DDADYEPPPS  
-----||--    +-|----- -------|-| ---------- ----|----|  
NDEEALQNSI LPAKPFPNSN SMYIDRPPSG KTPQQPPVPP QRPMAALPPP  
--------|- --------|- |-|-----|-  +                     
PAGRNHSPLP PPQTNHEEPS RSRNHKTAKL PAPSIDRSTK PPLDRSLAPF  
      +       +     +  +    + -- ---|---||- -----|----  
DREPFTLGKK PPFSDKPSIP AGRSLGEHLP KIQKPPLPPT TERHERSSPL  
-----|--      |---|-- ---|------ ---------| |-----||--  
PGKKPPVPKH GWGPDRREND EDDVHQRPLP QPALLPMSSN TFPSRSTKPS  
---------- ---------- ---------- -------||- |--|-||--|  
PMNPLPSSHM PGAFSESNSS FPQSASLPPY FSQGPSNRPP IRAEGRNFPL  
------||-- ----|-|-|| ---|-|---| -|---|---- ----------  
PLPNKPRPPS PAEEENSLNE EWYVSYITRP EAEAALRKIN QDGTFLVRDS  
---------| ------|--- --|-||-|-- ---------- ---|-----|  
SKKTTTNPYV LMVLYKDKVY NIQIRYQKES QVYLLGTGLR GKEDFLSVSD  
|--|||--|- ----|  --| -----|---| --|---|--- ------|-|-  
IIDYFRKMPL LLIDGKNRGS RYQCTLTHAA GYP 
---|------ ---------| -|--|-|--- -|- 


Protein	: Q13094
Enzyme	: chymotrypsin trypsin_no_P_rule V8-DE

	RKINQDGTF
	-------|-
	KDCEKAVKKY
	---------|
	LSQEINK
	-|-----
	PSPMNPLPSSHMPGAFSESNSSFPQSASLPPYFSQGPSNR
	-|------||------|-|-||---|-|---|-|---|--
	ESQVYLLGTGLR
	-|--|---|---
	SLAPFDR
	|------
	MALRNVPFRSE
	---------|-
	SNSSFPQSASLPPYFSQGPSNRPPIRAE
	|-||---|-|---|-|---|--------
	SLGEHLPK
	|-------
	GEHLPKIQKPPLPPTTERHERSSPLPGKKPPVPKHGW
	--------------||-----||--------------
	PLPQPALLPMSSNTFPSR
	----------||-|--|-
	VRDSSKKTTTNPY
	---||--|||--|
	NGGWSSFE
	----||--
	VYNIQIR
	-|-----
	THAAGYP
	|----|-
	LPMSSNTFPSRSTKPSPMNPLPSSHMPGAF
	---||-|--|-||--|------||------
	SSPLPGK
	||-----
	PPLPPTTER
	-----||--
	TPQQPPVPPQR
	|----------
	QNSILPAKPFPNSNSMY
	--|---------|-|-|
	GKNRGSRYQCTLTHAAGYP
	-----|-|--|-|----|-
	SVSDIIDY
	|-|----|
	GARFLNLTE
	-------|-
	EPSRSRNHKTAKLPAPSID
	--|-|----|------|--
	YFRKMPLLLID
	|----------
	SQGPSNRPPIRAEGRNFPLPLPNKPRPPSPAEEENSL
	|---|-----------------------|------|-
	SQEINKNEERRSIF
	|----------|--
	TTTNPYVLMVLYK
	|||--|-----|-
	PPSPAEEENSLNEEWYVSYITR
	--|------|-----|-||-|-
	TENDIQKFPKL
	|----------
	EPFTLGK
	---|---
	KAVKKYHID
	-----|---
	SDKPSIPAGRSL
	|---|-----|-
	GRNFPLPLPNKPRPPSPAE
	---------------|---
	KPSIPAGRSLGE
	--|-----|---
	ALQNSILPAKPFPNSNSMYID
	----|---------|-|-|--
	SEVLGWDPDSLADYFK
	|--------|---|--
	IDGKNRGSRY
	-------|-|
	KVYNIQIRYQKE
	--|-----|---
	TRKPQVPRFPEETESHEEDNGGW
	|-----------|-|--------
	SSKKTTTNPYVLMVLYKD
	||--|||--|-----|--
	RSSPLPGKKPPVPKHGWGPD
	-||-----------------
	ITRPEAEAAL
	-|--------
	NHSPLPPPQTNHEEPSR
	--|------|-----|-
	FLNLTENDIQK
	----|------
	EDFLSVSDIIDYFR
	----|-|----|--
	WYVSYITRPE
	-|-||-|---
	YEPPPSND
	|----|--
	RSTKPPLD
	-||-----
	YFKKLNYKD
	|-----|--
	ESPNEEEEAPVEDDADY
	-|--------------|
	ESPNDDQDGEDDGDY
	-|------------|
	RSLAPFD
	-|-----
	PSIPAGR
	-|-----
	HLPKIQKPPLPPTTE
	------------||-
	GTFLVRD
	-|-----
	SESNSSFPQSASLPPY
	|-|-||---|-|---|
	EPPPSNDEEAL
	----|------
	LPAPSIDR
	----|---
	YQCTLTHAAGYP
	|--|-|----|-
	SQVYLLGTGLRGKE
	|--|---|------
	REPFTLGKKPPFSD
	----|-------|-
	IQKFPKLRVPILSKLSQE
	------------|--|--
	YHIDGAR
	|------
	RRSIFTRKPQVPRFPE
	--|--|----------
	PFPNSNSMYIDR
	----|-|-|---
	QKESQVY
	---|--|
	INQDGTFLVR
	-----|----

Protein sequence : 
MALRNVPFRS EVLGWDPDSL ADYFKKLNYK DCEKAVKKYH IDGARFLNLT  
---------| --------|- --|-----|- --------|- ---------|  
ENDIQKFPKL RVPILSKLSQ EINKNEERRS IFTRKPQVPR FPEETESHEE  
---------- -----|--|- ---------| --|------- ----|-|---  
DNGGWSSFEE DDYESPNDDQ DGEDDGDYES PNEEEEAPVE DDADYEPPPS  
-----||--    +-|----- -------|-| ---------- ----|----|  
NDEEALQNSI LPAKPFPNSN SMYIDRPPSG KTPQQPPVPP QRPMAALPPP  
--------|- --------|- |-|---  +   |-------- --          
PAGRNHSPLP PPQTNHEEPS RSRNHKTAKL PAPSIDRSTK PPLDRSLAPF  
    --|--- ---|-----| -|----|--- ---|---||- -----|----  
DREPFTLGKK PPFSDKPSIP AGRSLGEHLP KIQKPPLPPT TERHERSSPL  
-----|---- ---|---|-- ---|------ ---------| |-----||--  
PGKKPPVPKH GWGPDRREND EDDVHQRPLP QPALLPMSSN TFPSRSTKPS  
---------- -----             --- -------||- |--|-||--|  
PMNPLPSSHM PGAFSESNSS FPQSASLPPY FSQGPSNRPP IRAEGRNFPL  
------||-- ----|-|-|| ---|-|---| -|---|---- ----------  
PLPNKPRPPS PAEEENSLNE EWYVSYITRP EAEAALRKIN QDGTFLVRDS  
---------| ------|--- --|-||-|-- ---------- ---|-----|  
SKKTTTNPYV LMVLYKDKVY NIQIRYQKES QVYLLGTGLR GKEDFLSVSD  
|--|||--|- ----|----| -----|---| --|---|--- ------|-|-  
IIDYFRKMPL LLIDGKNRGS RYQCTLTHAA GYP 
---|------ ---------| -|--|-|--- -|- 


Protein	: Q13094
Enzyme	: chymotrypsin trypsin_no_P_rule V8-E

	RKINQDGTF
	-------|-
	DFLSVSDIIDYFRKMPLLLIDGKNRGSRYQCTLTHAAGYP
	---|-|----|---------------|-|--|-|----|-
	KDCEKAVKKY
	---------|
	LSQEINK
	-|-----
	PSPMNPLPSSHMPGAFSESNSSFPQSASLPPYFSQGPSNR
	-|------||------|-|-||---|-|---|-|---|--
	RSSPLPGKKPPVPKHGWGPDRRE
	-||--------------------
	ESQVYLLGTGLR
	-|--|---|---
	SLAPFDR
	|------
	MALRNVPFRSE
	---------|-
	SNSSFPQSASLPPYFSQGPSNRPPIRAE
	|-||---|-|---|-|---|--------
	SLGEHLPK
	|-------
	GEHLPKIQKPPLPPTTERHERSSPLPGKKPPVPKHGW
	--------------||-----||--------------
	PLPQPALLPMSSNTFPSR
	----------||-|--|-
	VRDSSKKTTTNPY
	---||--|||--|
	VYNIQIR
	-|-----
	THAAGYP
	|----|-
	LPMSSNTFPSRSTKPSPMNPLPSSHMPGAF
	---||-|--|-||--|------||------
	SSPLPGK
	||-----
	PPLPPTTER
	-----||--
	TPQQPPVPPQR
	|----------
	QNSILPAKPFPNSNSMY
	--|---------|-|-|
	VLGWDPDSLADYFKKLNYKDCE
	-------|---|-----|----
	SVSDIIDY
	|-|----|
	DDADYEPPPSNDE
	----|----|---
	SQGPSNRPPIRAEGRNFPLPLPNKPRPPSPAEEENSL
	|---|-----------------------|------|-
	SQEINKNEERRSIF
	|----------|--
	TTTNPYVLMVLYK
	|||--|-----|-
	PPSPAEEENSLNEEWYVSYITR
	--|------|-----|-||-|-
	TENDIQKFPKL
	|----------
	EPFTLGK
	---|---
	SDKPSIPAGRSL
	|---|-----|-
	GRNFPLPLPNKPRPPSPAE
	---------------|---
	DNGGWSSFE
	-----||--
	SEVLGWDPDSLADYFK
	|--------|---|--
	SPNDDQDGE
	|--------
	IDGKNRGSRY
	-------|-|
	TRKPQVPRFPEETESHEEDNGGW
	|-----------|-|--------
	KAVKKYHIDGARFLNLTE
	-----|----------|-
	ITRPEAEAAL
	-|--------
	NHSPLPPPQTNHEEPSR
	--|------|-----|-
	FLNLTENDIQK
	----|------
	EDFLSVSDIIDYFR
	----|-|----|--
	WYVSYITRPE
	-|-||-|---
	ESPNEEEEAPVEDDADY
	-|--------------|
	ESPNDDQDGEDDGDY
	-|------------|
	PSIPAGR
	-|-----
	HLPKIQKPPLPPTTE
	------------||-
	SESNSSFPQSASLPPY
	|-|-||---|-|---|
	EPPPSNDEEAL
	----|------
	LPAPSIDR
	----|---
	NDIQKFPKLRVPILSKLSQE
	--------------|--|--
	YQCTLTHAAGYP
	|--|-|----|-
	SQVYLLGTGLRGKE
	|--|---|------
	YHIDGAR
	|------
	RRSIFTRKPQVPRFPE
	--|--|----------
	PFPNSNSMYIDR
	----|-|-|---
	QKESQVY
	---|--|
	INQDGTFLVR
	-----|----

Protein sequence : 
MALRNVPFRS EVLGWDPDSL ADYFKKLNYK DCEKAVKKYH IDGARFLNLT  
---------| --------|- --|-----|- --------|- ---------|  
ENDIQKFPKL RVPILSKLSQ EINKNEERRS IFTRKPQVPR FPEETESHEE  
---------- -----|--|- ---------| --|------- ----|-|---  
DNGGWSSFEE DDYESPNDDQ DGEDDGDYES PNEEEEAPVE DDADYEPPPS  
-----||--    +-|----- -------|-| ---------- ----|----|  
NDEEALQNSI LPAKPFPNSN SMYIDRPPSG KTPQQPPVPP QRPMAALPPP  
--------|- --------|- |-|---  +   |-------- --          
PAGRNHSPLP PPQTNHEEPS RSRNHKTAKL PAPSIDRSTK PPLDRSLAPF  
    --|--- ---|-----| -+    +  - ---|---++       |----  
DREPFTLGKK PPFSDKPSIP AGRSLGEHLP KIQKPPLPPT TERHERSSPL  
-----|---     |---|-- ---|------ ---------| |-----||--  
PGKKPPVPKH GWGPDRREND EDDVHQRPLP QPALLPMSSN TFPSRSTKPS  
---------- --------          --- -------||- |--|-||--|  
PMNPLPSSHM PGAFSESNSS FPQSASLPPY FSQGPSNRPP IRAEGRNFPL  
------||-- ----|-|-|| ---|-|---| -|---|---- ----------  
PLPNKPRPPS PAEEENSLNE EWYVSYITRP EAEAALRKIN QDGTFLVRDS  
---------| ------|--- --|-||-|-- ---------- ---|-----|  
SKKTTTNPYV LMVLYKDKVY NIQIRYQKES QVYLLGTGLR GKEDFLSVSD  
|--|||--|- ----|-  -| -----+---| --|---|--- ------|-|-  
IIDYFRKMPL LLIDGKNRGS RYQCTLTHAA GYP 
---|------ ---------| -|--|-|--- -|- 


Protein	: Q13094
Enzyme	: chymotrypsin V8-DE V8-E

	RKINQDGTF
	-------|-
	DFLSVSDIIDYFRKMPLLLIDGKNRGSRYQCTLTHAAGYP
	---|-|----|---------------|-|--|-|----|-
	KDCEKAVKKY
	---------|
	RSSPLPGKKPPVPKHGWGPDRRE
	-||--------------------
	MALRNVPFRSE
	---------|-
	SNSSFPQSASLPPYFSQGPSNRPPIRAE
	|-||---|-|---|-|---|--------
	GEHLPKIQKPPLPPTTERHERSSPLPGKKPPVPKHGW
	--------------||-----||--------------
	VRDSSKKTTTNPY
	---||--|||--|
	NGGWSSFE
	----||--
	THAAGYP
	|----|-
	LPMSSNTFPSRSTKPSPMNPLPSSHMPGAF
	---||-|--|-||--|------||------
	QNSILPAKPFPNSNSMY
	--|---------|-|-|
	VLGWDPDSLADYFKKLNYKDCE
	-------|---|-----|----
	GKNRGSRYQCTLTHAAGYP
	-----|-|--|-|----|-
	SVSDIIDY
	|-|----|
	GARFLNLTE
	-------|-
	EPSRSRNHKTAKLPAPSID
	--|-|----|------|--
	DDADYEPPPSNDE
	----|----|---
	YFRKMPLLLID
	|----------
	SQGPSNRPPIRAEGRNFPLPLPNKPRPPSPAEEENSL
	|---|-----------------------|------|-
	SQEINKNEERRSIF
	|----------|--
	TENDIQKFPKL
	|----------
	KAVKKYHID
	-----|---
	SDKPSIPAGRSL
	|---|-----|-
	GRNFPLPLPNKPRPPSPAE
	---------------|---
	KPSIPAGRSLGE
	--|-----|---
	ALQNSILPAKPFPNSNSMYID
	----|---------|-|-|--
	DNGGWSSFE
	-----||--
	SPNDDQDGE
	|--------
	IDGKNRGSRY
	-------|-|
	KVYNIQIRYQKE
	--|-----|---
	TRKPQVPRFPEETESHEEDNGGW
	|-----------|-|--------
	SSKKTTTNPYVLMVLYKD
	||--|||--|-----|--
	RSSPLPGKKPPVPKHGWGPD
	-||-----------------
	KAVKKYHIDGARFLNLTE
	-----|----------|-
	ITRPEAEAAL
	-|--------
	WYVSYITRPE
	-|-||-|---
	YEPPPSND
	|----|--
	RSTKPPLD
	-||-----
	YFKKLNYKD
	|-----|--
	ESPNEEEEAPVEDDADY
	-|--------------|
	ESPNDDQDGEDDGDY
	-|------------|
	RSLAPFD
	-|-----
	HLPKIQKPPLPPTTE
	------------||-
	GTFLVRD
	-|-----
	SESNSSFPQSASLPPY
	|-|-||---|-|---|
	EPPPSNDEEAL
	----|------
	NDIQKFPKLRVPILSKLSQE
	--------------|--|--
	SQVYLLGTGLRGKE
	|--|---|------
	REPFTLGKKPPFSD
	----|-------|-
	IQKFPKLRVPILSKLSQE
	------------|--|--
	RRSIFTRKPQVPRFPE
	--|--|----------
	QKESQVY
	---|--|

Protein sequence : 
MALRNVPFRS EVLGWDPDSL ADYFKKLNYK DCEKAVKKYH IDGARFLNLT  
---------| --------|- --|-----|- --------|- ---------|  
ENDIQKFPKL RVPILSKLSQ EINKNEERRS IFTRKPQVPR FPEETESHEE  
---------- -----|--|- ---------| --|------- ----|-|---  
DNGGWSSFEE DDYESPNDDQ DGEDDGDYES PNEEEEAPVE DDADYEPPPS  
-----||--    +-|----- -------|-| ---------- ----|----|  
NDEEALQNSI LPAKPFPNSN SMYIDRPPSG KTPQQPPVPP QRPMAALPPP  
--------|- --------|- |-|--   +   +                     
PAGRNHSPLP PPQTNHEEPS RSRNHKTAKL PAPSIDRSTK PPLDRSLAPF  
      +       +   --| -|----|--- ---|---||- -----|----  
DREPFTLGKK PPFSDKPSIP AGRSLGEHLP KIQKPPLPPT TERHERSSPL  
-----|---- ---|---|-- ---|------ ---------| |-----||--  
PGKKPPVPKH GWGPDRREND EDDVHQRPLP QPALLPMSSN TFPSRSTKPS  
---------- --------                  ---||- |--|-||--|  
PMNPLPSSHM PGAFSESNSS FPQSASLPPY FSQGPSNRPP IRAEGRNFPL  
------||-- ----|-|-|| ---|-|---| -|---|---- ----------  
PLPNKPRPPS PAEEENSLNE EWYVSYITRP EAEAALRKIN QDGTFLVRDS  
---------| ------|-    -|-||-|-- ---------- ---|-----|  
SKKTTTNPYV LMVLYKDKVY NIQIRYQKES QVYLLGTGLR GKEDFLSVSD  
|--|||--|- ----|----| -----|---| --|---|--- ------|-|-  
IIDYFRKMPL LLIDGKNRGS RYQCTLTHAA GYP 
---|------ ---------| -|--|-|--- -|- 


Protein	: Q13094
Enzyme	: CNBr Lys-C Lys-N

	LRVPILSK
	------|-
	TTTNPYVLMVLYK
	|||--|-----|-
	KLPAPSIDRST
	-----|---||
	LPAPSIDRSTKPPLDRSLAPFDREPFTLGK
	----|---||------|---------|---
	KLRVPILS
	-------|
	YHIDGARFLNLTENDIQK
	|----------|------
	INQDGTFLVRDSSK
	-----|-----||-
	KLSQEIN
	--|----
	KHGWGPDRRENDEDDVHQRPLPQPALLPMSSNTFPSRST
	-----------------------------||-|--|-||
	ESQVYLLGTGLRGK
	-|--|---|-----
	NPLPSSHM
	----||--
	PLLLIDGKNRGSRYQCTLTHAAGYP
	-----------|-|--|-|----|-
	LSQEINK
	-|-----
	YIDRPPSGKTPQQPPVPPQRPM
	|-----|--|------------
	SSNTFPSRSTKPSPM
	||-|--|-||--|--
	KVYNIQIRYQ
	--|-----|-
	NRGSRYQCTLTHAAGYP
	---|-|--|-|----|-
	MALRNVPFRSEVLGWDPDSLADYFK
	---------|--------|---|--
	KPFPNSNSMYIDRPPSG
	-----|-|-|-----|-
	KPSIPAGRSLGEHLP
	--|-----|------
	KPPFSDKPSIPAGRSLGEHLPK
	----|---|-----|-------
	VYNIQIRYQK
	-|-----|--
	KPPLPPTTERHERSSPLPG
	------||-----||----
	EDFLSVSDIIDYFRK
	----|-|----|---
	KNRGSRYQCTLTHAAGYP
	----|-|--|-|----|-
	KPPLDRSLAPFDREPFTLG
	------|---------|--
	KPRPPSPAEEENSLNEEWYVSYITRPEAEAALR
	-----|------|-----|-||-|---------
	MALRNVPFRSEVLGWDPDSLADYF
	---------|--------|---|-
	KNEERRSIFTR
	------|--|-
	KYHIDGARFLNLTENDIQ
	-|----------|-----
	KINQDGTFLVRDSS
	------|-----||
	KTTTNPYVLMVLY
	-|||--|-----|
	KESQVYLLGTGLRG
	--|--|---|----
	KEDFLSVSDIIDYFR
	-----|-|----|--
	IQKPPLPPTTERHERSSPLPGK
	--------||-----||-----

Protein sequence : 
MALRNVPFRS EVLGWDPDSL ADYFKKLNYK DCEKAVKKYH IDGARFLNLT  
---------| --------|- --|--   +         -|- ---------|  
ENDIQKFPKL RVPILSKLSQ EINKNEERRS IFTRKPQVPR FPEETESHEE  
------  -- -----|--|- ---------| --|-           + +     
DNGGWSSFEE DDYESPNDDQ DGEDDGDYES PNEEEEAPVE DDADYEPPPS  
     ++      + +             + +                +    +  
NDEEALQNSI LPAKPFPNSN SMYIDRPPSG KTPQQPPVPP QRPMAALPPP  
        +     -----|- |-|-----|- -|-------- ----        
PAGRNHSPLP PPQTNHEEPS RSRNHKTAKL PAPSIDRSTK PPLDRSLAPF  
      +       +     +  +    + -- ---|---||- -----|----  
DREPFTLGKK PPFSDKPSIP AGRSLGEHLP KIQKPPLPPT TERHERSSPL  
-----|---- ---|---|-- ---|------ ---------| |-----||--  
PGKKPPVPKH GWGPDRREND EDDVHQRPLP QPALLPMSSN TFPSRSTKPS  
---     -- ---------- ---------- -------||- |--|-||--|  
PMNPLPSSHM PGAFSESNSS FPQSASLPPY FSQGPSNRPP IRAEGRNFPL  
------||--     + + ++    + +   +  +   +                 
PLPNKPRPPS PAEEENSLNE EWYVSYITRP EAEAALRKIN QDGTFLVRDS  
    -----| ------|--- --|-||-|-- ---------- ---|-----|  
SKKTTTNPYV LMVLYKDKVY NIQIRYQKES QVYLLGTGLR GKEDFLSVSD  
|--|||--|- ----|- --| -----|---| --|---|--- ------|-|-  
IIDYFRKMPL LLIDGKNRGS RYQCTLTHAA GYP 
---|--- -- ---------| -|--|-|--- -|- 


Protein	: Q13094
Enzyme	: CNBr Lys-C trypsin_no_P_rule

	LRVPILSK
	------|-
	FLNLTENDIQK
	----|------
	TTTNPYVLMVLYK
	|||--|-----|-
	EDFLSVSDIIDYFR
	----|-|----|--
	LPAPSIDRSTKPPLDRSLAPFDREPFTLGK
	----|---||------|---------|---
	YHIDGARFLNLTENDIQK
	|----------|------
	SSPLPGK
	||-----
	PPSPAEEENSLNEEWYVSYITR
	--|------|-----|-||-|-
	EPFTLGK
	---|---
	INQDGTFLVRDSSK
	-----|-----||-
	PPLPPTTER
	-----||--
	TPQQPPVPPQR
	|----------
	PSIPAGR
	-|-----
	ESQVYLLGTGLRGK
	-|--|---|-----
	NPLPSSHM
	----||--
	PLLLIDGKNRGSRYQCTLTHAAGYP
	-----------|-|--|-|----|-
	LSQEINK
	-|-----
	YIDRPPSGKTPQQPPVPPQRPM
	|-----|--|------------
	SSNTFPSRSTKPSPM
	||-|--|-||--|--
	LPAPSIDR
	----|---
	PSPMNPLPSSHMPGAFSESNSSFPQSASLPPYFSQGPSNR
	-|------||------|-|-||---|-|---|-|---|--
	NRGSRYQCTLTHAAGYP
	---|-|--|-|----|-
	MALRNVPFRSEVLGWDPDSLADYFK
	---------|--------|---|--
	SEVLGWDPDSLADYFK
	|--------|---|--
	YQCTLTHAAGYP
	|--|-|----|-
	ESQVYLLGTGLR
	-|--|---|---
	KPPFSDKPSIPAGRSLGEHLPK
	----|---|-----|-------
	SLAPFDR
	|------
	VYNIQIRYQK
	-|-----|--
	YHIDGAR
	|------
	EDFLSVSDIIDYFRK
	----|-|----|---
	SLGEHLPK
	|-------
	PLPQPALLPMSSNTFPSR
	----------||-|--|-
	VYNIQIR
	-|-----
	PFPNSNSMYIDR
	----|-|-|---
	NHSPLPPPQTNHEEPSR
	--|------|-----|-
	INQDGTFLVR
	-----|----
	IQKPPLPPTTERHERSSPLPGK
	--------||-----||-----

Protein sequence : 
MALRNVPFRS EVLGWDPDSL ADYFKKLNYK DCEKAVKKYH IDGARFLNLT  
---------| --------|- --|--   +          |- ---------|  
ENDIQKFPKL RVPILSKLSQ EINKNEERRS IFTRKPQVPR FPEETESHEE  
------   - -----|--|- ----     +   +            + +     
DNGGWSSFEE DDYESPNDDQ DGEDDGDYES PNEEEEAPVE DDADYEPPPS  
     ++      + +             + +                +    +  
NDEEALQNSI LPAKPFPNSN SMYIDRPPSG KTPQQPPVPP QRPMAALPPP  
        +      ----|- |-|-----|- -|-------- ----        
PAGRNHSPLP PPQTNHEEPS RSRNHKTAKL PAPSIDRSTK PPLDRSLAPF  
    --|--- ---|-----| -+    +  - ---|---||- -----|----  
DREPFTLGKK PPFSDKPSIP AGRSLGEHLP KIQKPPLPPT TERHERSSPL  
-----|---- ---|---|-- ---|------ ---------| |-----||--  
PGKKPPVPKH GWGPDRREND EDDVHQRPLP QPALLPMSSN TFPSRSTKPS  
---                          --- -------||- |--|-||--|  
PMNPLPSSHM PGAFSESNSS FPQSASLPPY FSQGPSNRPP IRAEGRNFPL  
------||-- ----|-|-|| ---|-|---| -|---|--               
PLPNKPRPPS PAEEENSLNE EWYVSYITRP EAEAALRKIN QDGTFLVRDS  
       --| ------|--- --|-||-|-          -- ---|-----|  
SKKTTTNPYV LMVLYKDKVY NIQIRYQKES QVYLLGTGLR GKEDFLSVSD  
|- |||--|- ----|-  -| -----|---| --|---|--- ------|-|-  
IIDYFRKMPL LLIDGKNRGS RYQCTLTHAA GYP 
---|--- -- ---------| -|--|-|--- -|- 


Protein	: Q13094
Enzyme	: CNBr Lys-C V8-DE

	LRVPILSK
	------|-
	WYVSYITRPE
	-|-||-|---
	TTTNPYVLMVLYK
	|||--|-----|-
	YEPPPSND
	|----|--
	LPAPSIDRSTKPPLDRSLAPFDREPFTLGK
	----|---||------|---------|---
	YFKKLNYKD
	|-----|--
	YHIDGARFLNLTENDIQK
	|----------|------
	RSTKPPLD
	-||-----
	RSLAPFD
	-|-----
	KAVKKYHID
	-----|---
	INQDGTFLVRDSSK
	-----|-----||-
	HLPKIQKPPLPPTTE
	------------||-
	ESQVYLLGTGLRGK
	-|--|---|-----
	KPSIPAGRSLGE
	--|-----|---
	NPLPSSHM
	----||--
	PLLLIDGKNRGSRYQCTLTHAAGYP
	-----------|-|--|-|----|-
	LSQEINK
	-|-----
	YIDRPPSGKTPQQPPVPPQRPM
	|-----|--|------------
	SSNTFPSRSTKPSPM
	||-|--|-||--|--
	ALQNSILPAKPFPNSNSMYID
	----|---------|-|-|--
	GRNFPLPLPNKPRPPSPAE
	---------------|---
	GTFLVRD
	-|-----
	NRGSRYQCTLTHAAGYP
	---|-|--|-|----|-
	MALRNVPFRSEVLGWDPDSLADYFK
	---------|--------|---|--
	GKNRGSRYQCTLTHAAGYP
	-----|-|--|-|----|-
	SQVYLLGTGLRGKE
	|--|---|------
	REPFTLGKKPPFSD
	----|-------|-
	KPPFSDKPSIPAGRSLGEHLPK
	----|---|-----|-------
	MALRNVPFRSE
	---------|-
	GARFLNLTE
	-------|-
	VYNIQIRYQK
	-|-----|--
	IQKFPKLRVPILSKLSQE
	------------|--|--
	EPSRSRNHKTAKLPAPSID
	--|-|----|------|--
	EDFLSVSDIIDYFRK
	----|-|----|---
	RSSPLPGKKPPVPKHGWGPD
	-||-----------------
	SNSSFPQSASLPPYFSQGPSNRPPIRAE
	|-||---|-|---|-|---|--------
	SSKKTTTNPYVLMVLYKD
	||--|||--|-----|--
	KVYNIQIRYQKE
	--|-----|---
	NGGWSSFE
	----||--
	RRSIFTRKPQVPRFPE
	--|--|----------
	YFRKMPLLLID
	|----------
	IQKPPLPPTTERHERSSPLPGK
	--------||-----||-----

Protein sequence : 
MALRNVPFRS EVLGWDPDSL ADYFKKLNYK DCEKAVKKYH IDGARFLNLT  
---------| --------|- --|-----|- -  -----|- ---------|  
ENDIQKFPKL RVPILSKLSQ EINKNEERRS IFTRKPQVPR FPEETESHEE  
---------- -----|--|- ----   --| --|------- --- + +     
DNGGWSSFEE DDYESPNDDQ DGEDDGDYES PNEEEEAPVE DDADYEPPPS  
 ----||--    + +             + +                |----|  
NDEEALQNSI LPAKPFPNSN SMYIDRPPSG KTPQQPPVPP QRPMAALPPP  
--  ----|- --------|- |-|-----|- -|-------- ----        
PAGRNHSPLP PPQTNHEEPS RSRNHKTAKL PAPSIDRSTK PPLDRSLAPF  
      +       +   --| -|----|--- ---|---||- -----|----  
DREPFTLGKK PPFSDKPSIP AGRSLGEHLP KIQKPPLPPT TERHERSSPL  
-----|---- ---|---|-- ---|------ ---------| |-----||--  
PGKKPPVPKH GWGPDRREND EDDVHQRPLP QPALLPMSSN TFPSRSTKPS  
---------- -----                        ||- |--|-||--|  
PMNPLPSSHM PGAFSESNSS FPQSASLPPY FSQGPSNRPP IRAEGRNFPL  
------||--     + |-|| ---|-|---| -|---|---- ----------  
PLPNKPRPPS PAEEENSLNE EWYVSYITRP EAEAALRKIN QDGTFLVRDS  
---------| ---   +     -|-||-|-- -       -- ---|-----|  
SKKTTTNPYV LMVLYKDKVY NIQIRYQKES QVYLLGTGLR GKEDFLSVSD  
|--|||--|- ----|----| -----|---| --|---|--- ------|-|-  
IIDYFRKMPL LLIDGKNRGS RYQCTLTHAA GYP 
---|------ ---------| -|--|-|--- -|- 


Protein	: Q13094
Enzyme	: CNBr Lys-C V8-E

	LRVPILSK
	------|-
	WYVSYITRPE
	-|-||-|---
	TTTNPYVLMVLYK
	|||--|-----|-
	DFLSVSDIIDYFRKMPLLLIDGKNRGSRYQCTLTHAAGYP
	---|-|----|---------------|-|--|-|----|-
	LPAPSIDRSTKPPLDRSLAPFDREPFTLGK
	----|---||------|---------|---
	YHIDGARFLNLTENDIQK
	|----------|------
	INQDGTFLVRDSSK
	-----|-----||-
	HLPKIQKPPLPPTTE
	------------||-
	ESQVYLLGTGLRGK
	-|--|---|-----
	GRNFPLPLPNKPRPPSPAE
	---------------|---
	NPLPSSHM
	----||--
	PLLLIDGKNRGSRYQCTLTHAAGYP
	-----------|-|--|-|----|-
	LSQEINK
	-|-----
	YIDRPPSGKTPQQPPVPPQRPM
	|-----|--|------------
	SSNTFPSRSTKPSPM
	||-|--|-||--|--
	NDIQKFPKLRVPILSKLSQE
	--------------|--|--
	DNGGWSSFE
	-----||--
	NRGSRYQCTLTHAAGYP
	---|-|--|-|----|-
	MALRNVPFRSEVLGWDPDSLADYFK
	---------|--------|---|--
	VLGWDPDSLADYFKKLNYKDCE
	-------|---|-----|----
	RSSPLPGKKPPVPKHGWGPDRRE
	-||--------------------
	SPNDDQDGE
	|--------
	SQVYLLGTGLRGKE
	|--|---|------
	KPPFSDKPSIPAGRSLGEHLPK
	----|---|-----|-------
	MALRNVPFRSE
	---------|-
	VYNIQIRYQK
	-|-----|--
	SNSSFPQSASLPPYFSQGPSNRPPIRAE
	|-||---|-|---|-|---|--------
	EDFLSVSDIIDYFRK
	----|-|----|---
	KAVKKYHIDGARFLNLTE
	-----|----------|-
	RRSIFTRKPQVPRFPE
	--|--|----------
	DDADYEPPPSNDE
	----|----|---
	IQKPPLPPTTERHERSSPLPGK
	--------||-----||-----

Protein sequence : 
MALRNVPFRS EVLGWDPDSL ADYFKKLNYK DCEKAVKKYH IDGARFLNLT  
---------| --------|- --|-----|- --------|- ---------|  
ENDIQKFPKL RVPILSKLSQ EINKNEERRS IFTRKPQVPR FPEETESHEE  
---------- -----|--|- ----   --| --|------- --- + +     
DNGGWSSFEE DDYESPNDDQ DGEDDGDYES PNEEEEAPVE DDADYEPPPS  
-----||--    + |----- ---    + +            ----|----|  
NDEEALQNSI LPAKPFPNSN SMYIDRPPSG KTPQQPPVPP QRPMAALPPP  
---     +          +  + |-----|- -|-------- ----        
PAGRNHSPLP PPQTNHEEPS RSRNHKTAKL PAPSIDRSTK PPLDRSLAPF  
      +       +     +  +    +  - ---|---||- -----|----  
DREPFTLGKK PPFSDKPSIP AGRSLGEHLP KIQKPPLPPT TERHERSSPL  
-----|---- ---|---|-- ---|------ ---------| |-----||--  
PGKKPPVPKH GWGPDRREND EDDVHQRPLP QPALLPMSSN TFPSRSTKPS  
---------- --------                     ||- |--|-||--|  
PMNPLPSSHM PGAFSESNSS FPQSASLPPY FSQGPSNRPP IRAEGRNFPL  
------||--     + |-|| ---|-|---| -|---|---- ----------  
PLPNKPRPPS PAEEENSLNE EWYVSYITRP EAEAALRKIN QDGTFLVRDS  
---------| ---   +     -|-||-|-- -       -- ---|-----|  
SKKTTTNPYV LMVLYKDKVY NIQIRYQKES QVYLLGTGLR GKEDFLSVSD  
|- |||--|- ----|-  -| -----|---| --|---|--- ------|-|-  
IIDYFRKMPL LLIDGKNRGS RYQCTLTHAA GYP 
---|------ ---------| -|--|-|--- -|- 


Protein	: Q13094
Enzyme	: CNBr Lys-N trypsin_no_P_rule

	KLSQEIN
	--|----
	LSQEINK
	-|-----
	SSNTFPSRSTKPSPM
	||-|--|-||--|--
	PSPMNPLPSSHMPGAFSESNSSFPQSASLPPYFSQGPSNR
	-|------||------|-|-||---|-|---|-|---|--
	ESQVYLLGTGLR
	-|--|---|---
	SLAPFDR
	|------
	SLGEHLPK
	|-------
	PLPQPALLPMSSNTFPSR
	----------||-|--|-
	KPPLDRSLAPFDREPFTLG
	------|---------|--
	VYNIQIR
	-|-----
	KEDFLSVSDIIDYFR
	-----|-|----|--
	KLPAPSIDRST
	-----|---||
	SSPLPGK
	||-----
	PPLPPTTER
	-----||--
	TPQQPPVPPQR
	|----------
	KPFPNSNSMYIDRPPSG
	-----|-|-|-----|-
	KPPLPPTTERHERSSPLPG
	------||-----||----
	KNEERRSIFTR
	------|--|-
	KINQDGTFLVRDSS
	------|-----||
	KYHIDGARFLNLTENDIQ
	-|----------|-----
	KTTTNPYVLMVLY
	-|||--|-----|
	KESQVYLLGTGLRG
	--|--|---|----
	TTTNPYVLMVLYK
	|||--|-----|-
	PPSPAEEENSLNEEWYVSYITR
	--|------|-----|-||-|-
	EPFTLGK
	---|---
	KHGWGPDRRENDEDDVHQRPLPQPALLPMSSNTFPSRST
	-----------------------------||-|--|-||
	SEVLGWDPDSLADYFK
	|--------|---|--
	KNRGSRYQCTLTHAAGYP
	----|-|--|-|----|-
	KPRPPSPAEEENSLNEEWYVSYITRPEAEAALR
	-----|------|-----|-||-|---------
	MALRNVPFRSEVLGWDPDSLADYF
	---------|--------|---|-
	NHSPLPPPQTNHEEPSR
	--|------|-----|-
	FLNLTENDIQK
	----|------
	EDFLSVSDIIDYFR
	----|-|----|--
	KLRVPILS
	-------|
	PSIPAGR
	-|-----
	NPLPSSHM
	----||--
	PLLLIDGKNRGSRYQCTLTHAAGYP
	-----------|-|--|-|----|-
	LPAPSIDR
	----|---
	YIDRPPSGKTPQQPPVPPQRPM
	|-----|--|------------
	KVYNIQIRYQ
	--|-----|-
	YQCTLTHAAGYP
	|--|-|----|-
	KPSIPAGRSLGEHLP
	--|-----|------
	YHIDGAR
	|------
	PFPNSNSMYIDR
	----|-|-|---
	INQDGTFLVR
	-----|----

Protein sequence : 
MALRNVPFRS EVLGWDPDSL ADYFKKLNYK DCEKAVKKYH IDGARFLNLT  
---------| --------|- --|--   +         -|- ---------|  
ENDIQKFPKL RVPILSKLSQ EINKNEERRS IFTRKPQVPR FPEETESHEE  
------  -- -----|--|- ---------| --|-           + +     
DNGGWSSFEE DDYESPNDDQ DGEDDGDYES PNEEEEAPVE DDADYEPPPS  
     ++      + +             + +                +    +  
NDEEALQNSI LPAKPFPNSN SMYIDRPPSG KTPQQPPVPP QRPMAALPPP  
        +     -----|- |-|-----|- -|-------- ----        
PAGRNHSPLP PPQTNHEEPS RSRNHKTAKL PAPSIDRSTK PPLDRSLAPF  
    --|--- ---|-----| -+    + -- ---|---||- -----|----  
DREPFTLGKK PPFSDKPSIP AGRSLGEHLP KIQKPPLPPT TERHERSSPL  
-----|---     + --|-- ---|------ -  ------| |-----||--  
PGKKPPVPKH GWGPDRREND EDDVHQRPLP QPALLPMSSN TFPSRSTKPS  
---     -- ---------- ---------- -------||- |--|-||--|  
PMNPLPSSHM PGAFSESNSS FPQSASLPPY FSQGPSNRPP IRAEGRNFPL  
------||-- ----|-|-|| ---|-|---| -|---|--               
PLPNKPRPPS PAEEENSLNE EWYVSYITRP EAEAALRKIN QDGTFLVRDS  
    -----| ------|--- --|-||-|-- ---------- ---|-----|  
SKKTTTNPYV LMVLYKDKVY NIQIRYQKES QVYLLGTGLR GKEDFLSVSD  
| -|||--|- ----|- --| -----|---| --|---|--- ------|-|-  
IIDYFRKMPL LLIDGKNRGS RYQCTLTHAA GYP 
---|--  -- ---------| -|--|-|--- -|- 


Protein	: Q13094
Enzyme	: CNBr Lys-N V8-DE

	KLSQEIN
	--|----
	SSNTFPSRSTKPSPM
	||-|--|-||--|--
	MALRNVPFRSE
	---------|-
	SNSSFPQSASLPPYFSQGPSNRPPIRAE
	|-||---|-|---|-|---|--------
	KPPLDRSLAPFDREPFTLG
	------|---------|--
	NGGWSSFE
	----||--
	KEDFLSVSDIIDYFR
	-----|-|----|--
	KLPAPSIDRST
	-----|---||
	KPFPNSNSMYIDRPPSG
	-----|-|-|-----|-
	GKNRGSRYQCTLTHAAGYP
	-----|-|--|-|----|-
	GARFLNLTE
	-------|-
	KPPLPPTTERHERSSPLPG
	------||-----||----
	EPSRSRNHKTAKLPAPSID
	--|-|----|------|--
	KNEERRSIFTR
	------|--|-
	KINQDGTFLVRDSS
	------|-----||
	KYHIDGARFLNLTENDIQ
	-|----------|-----
	KTTTNPYVLMVLY
	-|||--|-----|
	KESQVYLLGTGLRG
	--|--|---|----
	YFRKMPLLLID
	|----------
	KAVKKYHID
	-----|---
	KHGWGPDRRENDEDDVHQRPLPQPALLPMSSNTFPSRST
	-----------------------------||-|--|-||
	GRNFPLPLPNKPRPPSPAE
	---------------|---
	KPSIPAGRSLGE
	--|-----|---
	ALQNSILPAKPFPNSNSMYID
	----|---------|-|-|--
	KVYNIQIRYQKE
	--|-----|---
	SSKKTTTNPYVLMVLYKD
	||--|||--|-----|--
	KNRGSRYQCTLTHAAGYP
	----|-|--|-|----|-
	RSSPLPGKKPPVPKHGWGPD
	-||-----------------
	KPRPPSPAEEENSLNEEWYVSYITRPEAEAALR
	-----|------|-----|-||-|---------
	MALRNVPFRSEVLGWDPDSLADYF
	---------|--------|---|-
	WYVSYITRPE
	-|-||-|---
	YEPPPSND
	|----|--
	RSTKPPLD
	-||-----
	KLRVPILS
	-------|
	YFKKLNYKD
	|-----|--
	RSLAPFD
	-|-----
	HLPKIQKPPLPPTTE
	------------||-
	GTFLVRD
	-|-----
	NPLPSSHM
	----||--
	PLLLIDGKNRGSRYQCTLTHAAGYP
	-----------|-|--|-|----|-
	YIDRPPSGKTPQQPPVPPQRPM
	|-----|--|------------
	KVYNIQIRYQ
	--|-----|-
	KPSIPAGRSLGEHLP
	--|-----|------
	SQVYLLGTGLRGKE
	|--|---|------
	REPFTLGKKPPFSD
	----|-------|-
	IQKFPKLRVPILSKLSQE
	------------|--|--
	RRSIFTRKPQVPRFPE
	--|--|----------

Protein sequence : 
MALRNVPFRS EVLGWDPDSL ADYFKKLNYK DCEKAVKKYH IDGARFLNLT  
---------| --------|- --|-----|- -  -----|- ---------|  
ENDIQKFPKL RVPILSKLSQ EINKNEERRS IFTRKPQVPR FPEETESHEE  
---------- -----|--|- ---------| --|------- --- + +     
DNGGWSSFEE DDYESPNDDQ DGEDDGDYES PNEEEEAPVE DDADYEPPPS  
 ----||--    + +             + +                |----|  
NDEEALQNSI LPAKPFPNSN SMYIDRPPSG KTPQQPPVPP QRPMAALPPP  
--  ----|- --------|- |-|-----|- -|-------- ----        
PAGRNHSPLP PPQTNHEEPS RSRNHKTAKL PAPSIDRSTK PPLDRSLAPF  
      +       +   --| -|----|--- ---|---||- -----|----  
DREPFTLGKK PPFSDKPSIP AGRSLGEHLP KIQKPPLPPT TERHERSSPL  
-----|---- ---|---|-- ---|------ ---------| |-----||--  
PGKKPPVPKH GWGPDRREND EDDVHQRPLP QPALLPMSSN TFPSRSTKPS  
---------- ---------- ---------- -------||- |--|-||--|  
PMNPLPSSHM PGAFSESNSS FPQSASLPPY FSQGPSNRPP IRAEGRNFPL  
------||--     + |-|| ---|-|---| -|---|---- ----------  
PLPNKPRPPS PAEEENSLNE EWYVSYITRP EAEAALRKIN QDGTFLVRDS  
---------| ------|--- --|-||-|-- ---------- ---|-----|  
SKKTTTNPYV LMVLYKDKVY NIQIRYQKES QVYLLGTGLR GKEDFLSVSD  
|--|||--|- ----|----| -----|---| --|---|--- ------|-|-  
IIDYFRKMPL LLIDGKNRGS RYQCTLTHAA GYP 
---|------ ---------| -|--|-|--- -|- 


Protein	: Q13094
Enzyme	: CNBr Lys-N V8-E

	KLPAPSIDRST
	-----|---||
	DFLSVSDIIDYFRKMPLLLIDGKNRGSRYQCTLTHAAGYP
	---|-|----|---------------|-|--|-|----|-
	KLRVPILS
	-------|
	KHGWGPDRRENDEDDVHQRPLPQPALLPMSSNTFPSRST
	-----------------------------||-|--|-||
	KLSQEIN
	--|----
	HLPKIQKPPLPPTTE
	------------||-
	GRNFPLPLPNKPRPPSPAE
	---------------|---
	NPLPSSHM
	----||--
	PLLLIDGKNRGSRYQCTLTHAAGYP
	-----------|-|--|-|----|-
	NDIQKFPKLRVPILSKLSQE
	--------------|--|--
	YIDRPPSGKTPQQPPVPPQRPM
	|-----|--|------------
	SSNTFPSRSTKPSPM
	||-|--|-||--|--
	KVYNIQIRYQ
	--|-----|-
	DNGGWSSFE
	-----||--
	KPFPNSNSMYIDRPPSG
	-----|-|-|-----|-
	VLGWDPDSLADYFKKLNYKDCE
	-------|---|-----|----
	RSSPLPGKKPPVPKHGWGPDRRE
	-||--------------------
	KPSIPAGRSLGEHLP
	--|-----|------
	SPNDDQDGE
	|--------
	SQVYLLGTGLRGKE
	|--|---|------
	MALRNVPFRSE
	---------|-
	KPPLPPTTERHERSSPLPG
	------||-----||----
	SNSSFPQSASLPPYFSQGPSNRPPIRAE
	|-||---|-|---|-|---|--------
	KNRGSRYQCTLTHAAGYP
	----|-|--|-|----|-
	KAVKKYHIDGARFLNLTE
	-----|----------|-
	KPPLDRSLAPFDREPFTLG
	------|---------|--
	KPRPPSPAEEENSLNEEWYVSYITRPEAEAALR
	-----|------|-----|-||-|---------
	MALRNVPFRSEVLGWDPDSLADYF
	---------|--------|---|-
	KNEERRSIFTR
	------|--|-
	KYHIDGARFLNLTENDIQ
	-|----------|-----
	KINQDGTFLVRDSS
	------|-----||
	KTTTNPYVLMVLY
	-|||--|-----|
	KESQVYLLGTGLRG
	--|--|---|----
	KEDFLSVSDIIDYFR
	-----|-|----|--
	RRSIFTRKPQVPRFPE
	--|--|----------
	DDADYEPPPSNDE
	----|----|---
	WYVSYITRPE
	-|-||-|---

Protein sequence : 
MALRNVPFRS EVLGWDPDSL ADYFKKLNYK DCEKAVKKYH IDGARFLNLT  
---------| --------|- --|-----|- --------|- ---------|  
ENDIQKFPKL RVPILSKLSQ EINKNEERRS IFTRKPQVPR FPEETESHEE  
---------- -----|--|- ---------| --|------- --- + +     
DNGGWSSFEE DDYESPNDDQ DGEDDGDYES PNEEEEAPVE DDADYEPPPS  
-----||--    + |----- ---    + +            ----|----|  
NDEEALQNSI LPAKPFPNSN SMYIDRPPSG KTPQQPPVPP QRPMAALPPP  
---     +     -----|- |-|-----|- -|-------- ----        
PAGRNHSPLP PPQTNHEEPS RSRNHKTAKL PAPSIDRSTK PPLDRSLAPF  
      +       +     +  +    + -- ---|---||- -----|----  
DREPFTLGKK PPFSDKPSIP AGRSLGEHLP KIQKPPLPPT TERHERSSPL  
-----|--      + --|-- ---|------ ---------| |-----||--  
PGKKPPVPKH GWGPDRREND EDDVHQRPLP QPALLPMSSN TFPSRSTKPS  
---------- ---------- ---------- -------||- |--|-||--|  
PMNPLPSSHM PGAFSESNSS FPQSASLPPY FSQGPSNRPP IRAEGRNFPL  
------||--     + |-|| ---|-|---| -|---|---- ----------  
PLPNKPRPPS PAEEENSLNE EWYVSYITRP EAEAALRKIN QDGTFLVRDS  
---------| ------|--- --|-||-|-- ---------- ---|-----|  
SKKTTTNPYV LMVLYKDKVY NIQIRYQKES QVYLLGTGLR GKEDFLSVSD  
| -|||--|- ----|  --| -----|---| --|---|--- ------|-|-  
IIDYFRKMPL LLIDGKNRGS RYQCTLTHAA GYP 
---|------ ---------| -|--|-|--- -|- 


Protein	: Q13094
Enzyme	: CNBr trypsin_no_P_rule V8-DE

	LSQEINK
	-|-----
	SSNTFPSRSTKPSPM
	||-|--|-||--|--
	PSPMNPLPSSHMPGAFSESNSSFPQSASLPPYFSQGPSNR
	-|------||------|-|-||---|-|---|-|---|--
	ESQVYLLGTGLR
	-|--|---|---
	SLAPFDR
	|------
	MALRNVPFRSE
	---------|-
	SNSSFPQSASLPPYFSQGPSNRPPIRAE
	|-||---|-|---|-|---|--------
	SLGEHLPK
	|-------
	PLPQPALLPMSSNTFPSR
	----------||-|--|-
	NGGWSSFE
	----||--
	VYNIQIR
	-|-----
	SSPLPGK
	||-----
	PPLPPTTER
	-----||--
	TPQQPPVPPQR
	|----------
	GKNRGSRYQCTLTHAAGYP
	-----|-|--|-|----|-
	GARFLNLTE
	-------|-
	EPSRSRNHKTAKLPAPSID
	--|-|----|------|--
	YFRKMPLLLID
	|----------
	TTTNPYVLMVLYK
	|||--|-----|-
	PPSPAEEENSLNEEWYVSYITR
	--|------|-----|-||-|-
	EPFTLGK
	---|---
	KAVKKYHID
	-----|---
	GRNFPLPLPNKPRPPSPAE
	---------------|---
	KPSIPAGRSLGE
	--|-----|---
	ALQNSILPAKPFPNSNSMYID
	----|---------|-|-|--
	SEVLGWDPDSLADYFK
	|--------|---|--
	KVYNIQIRYQKE
	--|-----|---
	SSKKTTTNPYVLMVLYKD
	||--|||--|-----|--
	RSSPLPGKKPPVPKHGWGPD
	-||-----------------
	NHSPLPPPQTNHEEPSR
	--|------|-----|-
	EDFLSVSDIIDYFR
	----|-|----|--
	FLNLTENDIQK
	----|------
	WYVSYITRPE
	-|-||-|---
	YEPPPSND
	|----|--
	RSTKPPLD
	-||-----
	YFKKLNYKD
	|-----|--
	RSLAPFD
	-|-----
	PSIPAGR
	-|-----
	HLPKIQKPPLPPTTE
	------------||-
	GTFLVRD
	-|-----
	NPLPSSHM
	----||--
	PLLLIDGKNRGSRYQCTLTHAAGYP
	-----------|-|--|-|----|-
	LPAPSIDR
	----|---
	YIDRPPSGKTPQQPPVPPQRPM
	|-----|--|------------
	YQCTLTHAAGYP
	|--|-|----|-
	SQVYLLGTGLRGKE
	|--|---|------
	REPFTLGKKPPFSD
	----|-------|-
	IQKFPKLRVPILSKLSQE
	------------|--|--
	YHIDGAR
	|------
	RRSIFTRKPQVPRFPE
	--|--|----------
	PFPNSNSMYIDR
	----|-|-|---
	INQDGTFLVR
	-----|----

Protein sequence : 
MALRNVPFRS EVLGWDPDSL ADYFKKLNYK DCEKAVKKYH IDGARFLNLT  
---------| --------|- --|-----|- -  -----|- ---------|  
ENDIQKFPKL RVPILSKLSQ EINKNEERRS IFTRKPQVPR FPEETESHEE  
---------- -----|--|- ----   --| --|------- --- + +     
DNGGWSSFEE DDYESPNDDQ DGEDDGDYES PNEEEEAPVE DDADYEPPPS  
 ----||--    + +             + +                |----|  
NDEEALQNSI LPAKPFPNSN SMYIDRPPSG KTPQQPPVPP QRPMAALPPP  
--  ----|- --------|- |-|-----|- -|-------- ----        
PAGRNHSPLP PPQTNHEEPS RSRNHKTAKL PAPSIDRSTK PPLDRSLAPF  
    --|--- ---|-----| -|----|--- ---|---||- -----|----  
DREPFTLGKK PPFSDKPSIP AGRSLGEHLP KIQKPPLPPT TERHERSSPL  
-----|---- ---|---|-- ---|------ ---------| |--  -||--  
PGKKPPVPKH GWGPDRREND EDDVHQRPLP QPALLPMSSN TFPSRSTKPS  
---------- -----             --- -------||- |--|-||--|  
PMNPLPSSHM PGAFSESNSS FPQSASLPPY FSQGPSNRPP IRAEGRNFPL  
------||-- ----|-|-|| ---|-|---| -|---|---- ----------  
PLPNKPRPPS PAEEENSLNE EWYVSYITRP EAEAALRKIN QDGTFLVRDS  
---------| ------|--- --|-||-|-- -       -- ---|-----|  
SKKTTTNPYV LMVLYKDKVY NIQIRYQKES QVYLLGTGLR GKEDFLSVSD  
|--|||--|- ----|----| -----|---| --|---|--- ------|-|-  
IIDYFRKMPL LLIDGKNRGS RYQCTLTHAA GYP 
---|------ ---------| -|--|-|--- -|- 


Protein	: Q13094
Enzyme	: CNBr trypsin_no_P_rule V8-E

	EDFLSVSDIIDYFR
	----|-|----|--
	WYVSYITRPE
	-|-||-|---
	TTTNPYVLMVLYK
	|||--|-----|-
	DFLSVSDIIDYFRKMPLLLIDGKNRGSRYQCTLTHAAGYP
	---|-|----|---------------|-|--|-|----|-
	SSPLPGK
	||-----
	PPSPAEEENSLNEEWYVSYITR
	--|------|-----|-||-|-
	EPFTLGK
	---|---
	PPLPPTTER
	-----||--
	TPQQPPVPPQR
	|----------
	PSIPAGR
	-|-----
	HLPKIQKPPLPPTTE
	------------||-
	GRNFPLPLPNKPRPPSPAE
	---------------|---
	NPLPSSHM
	----||--
	PLLLIDGKNRGSRYQCTLTHAAGYP
	-----------|-|--|-|----|-
	LSQEINK
	-|-----
	YIDRPPSGKTPQQPPVPPQRPM
	|-----|--|------------
	SSNTFPSRSTKPSPM
	||-|--|-||--|--
	LPAPSIDR
	----|---
	PSPMNPLPSSHMPGAFSESNSSFPQSASLPPYFSQGPSNR
	-|------||------|-|-||---|-|---|-|---|--
	NDIQKFPKLRVPILSKLSQE
	--------------|--|--
	DNGGWSSFE
	-----||--
	VLGWDPDSLADYFKKLNYKDCE
	-------|---|-----|----
	RSSPLPGKKPPVPKHGWGPDRRE
	-||--------------------
	SEVLGWDPDSLADYFK
	|--------|---|--
	YQCTLTHAAGYP
	|--|-|----|-
	ESQVYLLGTGLR
	-|--|---|---
	SPNDDQDGE
	|--------
	SLAPFDR
	|------
	MALRNVPFRSE
	---------|-
	SQVYLLGTGLRGKE
	|--|---|------
	SNSSFPQSASLPPYFSQGPSNRPPIRAE
	|-||---|-|---|-|---|--------
	YHIDGAR
	|------
	SLGEHLPK
	|-------
	PLPQPALLPMSSNTFPSR
	----------||-|--|-
	KAVKKYHIDGARFLNLTE
	-----|----------|-
	VYNIQIR
	-|-----
	RRSIFTRKPQVPRFPE
	--|--|----------
	DDADYEPPPSNDE
	----|----|---
	PFPNSNSMYIDR
	----|-|-|---
	NHSPLPPPQTNHEEPSR
	--|------|-----|-
	INQDGTFLVR
	-----|----
	FLNLTENDIQK
	----|------

Protein sequence : 
MALRNVPFRS EVLGWDPDSL ADYFKKLNYK DCEKAVKKYH IDGARFLNLT  
---------| --------|- --|-----|- --------|- ---------|  
ENDIQKFPKL RVPILSKLSQ EINKNEERRS IFTRKPQVPR FPEETESHEE  
---------- -----|--|- ----   --| --|------- --- + +     
DNGGWSSFEE DDYESPNDDQ DGEDDGDYES PNEEEEAPVE DDADYEPPPS  
-----||--    + |----- ---    + +            ----|----|  
NDEEALQNSI LPAKPFPNSN SMYIDRPPSG KTPQQPPVPP QRPMAALPPP  
---     +      ----|- |-|-----|- -|-------- ----        
PAGRNHSPLP PPQTNHEEPS RSRNHKTAKL PAPSIDRSTK PPLDRSLAPF  
    --|--- ---|-----| -+    +  - ---|---++       |----  
DREPFTLGKK PPFSDKPSIP AGRSLGEHLP KIQKPPLPPT TERHERSSPL  
-----|---     +  -|-- ---|------ ---------| |--  -||--  
PGKKPPVPKH GWGPDRREND EDDVHQRPLP QPALLPMSSN TFPSRSTKPS  
---------- --------          --- -------||- |--|-||--|  
PMNPLPSSHM PGAFSESNSS FPQSASLPPY FSQGPSNRPP IRAEGRNFPL  
------||-- ----|-|-|| ---|-|---| -|---|---- ----------  
PLPNKPRPPS PAEEENSLNE EWYVSYITRP EAEAALRKIN QDGTFLVRDS  
---------| ------|--- --|-||-|-- -       -- ---|---- +  
SKKTTTNPYV LMVLYKDKVY NIQIRYQKES QVYLLGTGLR GKEDFLSVSD  
+  |||--|- ----|-  -| -----+  -| --|---|--- ------|-|-  
IIDYFRKMPL LLIDGKNRGS RYQCTLTHAA GYP 
---|------ ---------| -|--|-|--- -|- 


Protein	: Q13094
Enzyme	: CNBr V8-DE V8-E

	YEPPPSND
	|----|--
	RSTKPPLD
	-||-----
	DFLSVSDIIDYFRKMPLLLIDGKNRGSRYQCTLTHAAGYP
	---|-|----|---------------|-|--|-|----|-
	YFKKLNYKD
	|-----|--
	RSLAPFD
	-|-----
	KAVKKYHID
	-----|---
	HLPKIQKPPLPPTTE
	------------||-
	KPSIPAGRSLGE
	--|-----|---
	GRNFPLPLPNKPRPPSPAE
	---------------|---
	NPLPSSHM
	----||--
	PLLLIDGKNRGSRYQCTLTHAAGYP
	-----------|-|--|-|----|-
	GTFLVRD
	-|-----
	YIDRPPSGKTPQQPPVPPQRPM
	|-----|--|------------
	SSNTFPSRSTKPSPM
	||-|--|-||--|--
	ALQNSILPAKPFPNSNSMYID
	----|---------|-|-|--
	NDIQKFPKLRVPILSKLSQE
	--------------|--|--
	DNGGWSSFE
	-----||--
	VLGWDPDSLADYFKKLNYKDCE
	-------|---|-----|----
	RSSPLPGKKPPVPKHGWGPDRRE
	-||--------------------
	GKNRGSRYQCTLTHAAGYP
	-----|-|--|-|----|-
	SQVYLLGTGLRGKE
	|--|---|------
	REPFTLGKKPPFSD
	----|-------|-
	MALRNVPFRSE
	---------|-
	KVYNIQIRYQKE
	--|-----|---
	GARFLNLTE
	-------|-
	IQKFPKLRVPILSKLSQE
	------------|--|--
	EPSRSRNHKTAKLPAPSID
	--|-|----|------|--
	SNSSFPQSASLPPYFSQGPSNRPPIRAE
	|-||---|-|---|-|---|--------
	RSSPLPGKKPPVPKHGWGPD
	-||-----------------
	SSKKTTTNPYVLMVLYKD
	||--|||--|-----|--
	KAVKKYHIDGARFLNLTE
	-----|----------|-
	SPNDDQDGE
	|--------
	NGGWSSFE
	----||--
	RRSIFTRKPQVPRFPE
	--|--|----------
	DDADYEPPPSNDE
	----|----|---
	YFRKMPLLLID
	|----------
	WYVSYITRPE
	-|-||-|---

Protein sequence : 
MALRNVPFRS EVLGWDPDSL ADYFKKLNYK DCEKAVKKYH IDGARFLNLT  
---------| --------|- --|-----|- --------|- ---------|  
ENDIQKFPKL RVPILSKLSQ EINKNEERRS IFTRKPQVPR FPEETESHEE  
---------- -----|--|- -      --| --|------- --- + +     
DNGGWSSFEE DDYESPNDDQ DGEDDGDYES PNEEEEAPVE DDADYEPPPS  
-----||--    + |----- ---    + +            ----|----|  
NDEEALQNSI LPAKPFPNSN SMYIDRPPSG KTPQQPPVPP QRPMAALPPP  
--- ----|- --------|- |-|-----|- -|-------- ----        
PAGRNHSPLP PPQTNHEEPS RSRNHKTAKL PAPSIDRSTK PPLDRSLAPF  
      +       +   --| -|----|--- ---|---||- -----|----  
DREPFTLGKK PPFSDKPSIP AGRSLGEHLP KIQKPPLPPT TERHERSSPL  
-----|---- ---|---|-- ---|------ ---------| |-   -||--  
PGKKPPVPKH GWGPDRREND EDDVHQRPLP QPALLPMSSN TFPSRSTKPS  
---------- --------                     ||- |--|-||--|  
PMNPLPSSHM PGAFSESNSS FPQSASLPPY FSQGPSNRPP IRAEGRNFPL  
------||--     + |-|| ---|-|---| -|---|---- ----------  
PLPNKPRPPS PAEEENSLNE EWYVSYITRP EAEAALRKIN QDGTFLVRDS  
---------| ---   +     -|-||-|-- -            -|-----|  
SKKTTTNPYV LMVLYKDKVY NIQIRYQKES QVYLLGTGLR GKEDFLSVSD  
|--|||--|- ----|----| -----|---| --|---|--- ------|-|-  
IIDYFRKMPL LLIDGKNRGS RYQCTLTHAA GYP 
---|------ ---------| -|--|-|--- -|- 


Protein	: Q13094
Enzyme	: Lys-C Lys-N trypsin_no_P_rule

	LRVPILSK
	------|-
	LPAPSIDRSTKPPLDRSLAPFDREPFTLGK
	----|---||------|---------|---
	KLSQEIN
	--|----
	ESQVYLLGTGLRGK
	-|--|---|-----
	LSQEINK
	-|-----
	PSPMNPLPSSHMPGAFSESNSSFPQSASLPPYFSQGPSNR
	-|------||------|-|-||---|-|---|-|---|--
	ESQVYLLGTGLR
	-|--|---|---
	SLAPFDR
	|------
	VYNIQIRYQK
	-|-----|--
	SLGEHLPK
	|-------
	PLPQPALLPMSSNTFPSR
	----------||-|--|-
	KPPLDRSLAPFDREPFTLG
	------|---------|--
	VYNIQIR
	-|-----
	KEDFLSVSDIIDYFR
	-----|-|----|--
	IQKPPLPPTTERHERSSPLPGK
	--------||-----||-----
	KLPAPSIDRST
	-----|---||
	SSPLPGK
	||-----
	PPLPPTTER
	-----||--
	TPQQPPVPPQR
	|----------
	MALRNVPFRSEVLGWDPDSLADYFK
	---------|--------|---|--
	KPFPNSNSMYIDRPPSG
	-----|-|-|-----|-
	KPPLPPTTERHERSSPLPG
	------||-----||----
	EDFLSVSDIIDYFRK
	----|-|----|---
	KNEERRSIFTR
	------|--|-
	KINQDGTFLVRDSS
	------|-----||
	KYHIDGARFLNLTENDIQ
	-|----------|-----
	KTTTNPYVLMVLY
	-|||--|-----|
	KESQVYLLGTGLRG
	--|--|---|----
	TTTNPYVLMVLYK
	|||--|-----|-
	YHIDGARFLNLTENDIQK
	|----------|------
	PPSPAEEENSLNEEWYVSYITR
	--|------|-----|-||-|-
	EPFTLGK
	---|---
	INQDGTFLVRDSSK
	-----|-----||-
	KHGWGPDRRENDEDDVHQRPLPQPALLPMSSNTFPSRST
	-----------------------------||-|--|-||
	SEVLGWDPDSLADYFK
	|--------|---|--
	KPPFSDKPSIPAGRSLGEHLPK
	----|---|-----|-------
	KNRGSRYQCTLTHAAGYP
	----|-|--|-|----|-
	KPRPPSPAEEENSLNEEWYVSYITRPEAEAALR
	-----|------|-----|-||-|---------
	MALRNVPFRSEVLGWDPDSLADYF
	---------|--------|---|-
	NHSPLPPPQTNHEEPSR
	--|------|-----|-
	FLNLTENDIQK
	----|------
	EDFLSVSDIIDYFR
	----|-|----|--
	KLRVPILS
	-------|
	PSIPAGR
	-|-----
	LPAPSIDR
	----|---
	KVYNIQIRYQ
	--|-----|-
	NRGSRYQCTLTHAAGYP
	---|-|--|-|----|-
	YQCTLTHAAGYP
	|--|-|----|-
	KPSIPAGRSLGEHLP
	--|-----|------
	YHIDGAR
	|------
	PFPNSNSMYIDR
	----|-|-|---
	INQDGTFLVR
	-----|----

Protein sequence : 
MALRNVPFRS EVLGWDPDSL ADYFKKLNYK DCEKAVKKYH IDGARFLNLT  
---------| --------|- --|--   +         -|- ---------|  
ENDIQKFPKL RVPILSKLSQ EINKNEERRS IFTRKPQVPR FPEETESHEE  
------  -- -----|--|- ---------| --|-           + +     
DNGGWSSFEE DDYESPNDDQ DGEDDGDYES PNEEEEAPVE DDADYEPPPS  
     ++      + +             + +                +    +  
NDEEALQNSI LPAKPFPNSN SMYIDRPPSG KTPQQPPVPP QRPMAALPPP  
        +     -----|- |-|-----|-  |-------- --          
PAGRNHSPLP PPQTNHEEPS RSRNHKTAKL PAPSIDRSTK PPLDRSLAPF  
    --|--- ---|-----| -+    + -- ---|---||- -----|----  
DREPFTLGKK PPFSDKPSIP AGRSLGEHLP KIQKPPLPPT TERHERSSPL  
-----|---- ---|---|-- ---|------ ---------| |-----||--  
PGKKPPVPKH GWGPDRREND EDDVHQRPLP QPALLPMSSN TFPSRSTKPS  
---     -- ---------- ---------- -------||- |--|-|| -|  
PMNPLPSSHM PGAFSESNSS FPQSASLPPY FSQGPSNRPP IRAEGRNFPL  
------||-- ----|-|-|| ---|-|---| -|---|--               
PLPNKPRPPS PAEEENSLNE EWYVSYITRP EAEAALRKIN QDGTFLVRDS  
    -----| ------|--- --|-||-|-- ---------- ---|-----|  
SKKTTTNPYV LMVLYKDKVY NIQIRYQKES QVYLLGTGLR GKEDFLSVSD  
|--|||--|- ----|- --| -----|---| --|---|--- ------|-|-  
IIDYFRKMPL LLIDGKNRGS RYQCTLTHAA GYP 
---|---         ----| -|--|-|--- -|- 


Protein	: Q13094
Enzyme	: Lys-C Lys-N V8-DE

	LRVPILSK
	------|-
	LPAPSIDRSTKPPLDRSLAPFDREPFTLGK
	----|---||------|---------|---
	KLSQEIN
	--|----
	ESQVYLLGTGLRGK
	-|--|---|-----
	LSQEINK
	-|-----
	MALRNVPFRSE
	---------|-
	VYNIQIRYQK
	-|-----|--
	SNSSFPQSASLPPYFSQGPSNRPPIRAE
	|-||---|-|---|-|---|--------
	KPPLDRSLAPFDREPFTLG
	------|---------|--
	NGGWSSFE
	----||--
	KEDFLSVSDIIDYFR
	-----|-|----|--
	IQKPPLPPTTERHERSSPLPGK
	--------||-----||-----
	KLPAPSIDRST
	-----|---||
	MALRNVPFRSEVLGWDPDSLADYFK
	---------|--------|---|--
	KPFPNSNSMYIDRPPSG
	-----|-|-|-----|-
	GKNRGSRYQCTLTHAAGYP
	-----|-|--|-|----|-
	GARFLNLTE
	-------|-
	KPPLPPTTERHERSSPLPG
	------||-----||----
	EPSRSRNHKTAKLPAPSID
	--|-|----|------|--
	EDFLSVSDIIDYFRK
	----|-|----|---
	KNEERRSIFTR
	------|--|-
	KINQDGTFLVRDSS
	------|-----||
	KYHIDGARFLNLTENDIQ
	-|----------|-----
	KTTTNPYVLMVLY
	-|||--|-----|
	KESQVYLLGTGLRG
	--|--|---|----
	YFRKMPLLLID
	|----------
	TTTNPYVLMVLYK
	|||--|-----|-
	YHIDGARFLNLTENDIQK
	|----------|------
	KAVKKYHID
	-----|---
	INQDGTFLVRDSSK
	-----|-----||-
	KHGWGPDRRENDEDDVHQRPLPQPALLPMSSNTFPSRST
	-----------------------------||-|--|-||
	GRNFPLPLPNKPRPPSPAE
	---------------|---
	KPSIPAGRSLGE
	--|-----|---
	ALQNSILPAKPFPNSNSMYID
	----|---------|-|-|--
	KVYNIQIRYQKE
	--|-----|---
	KPPFSDKPSIPAGRSLGEHLPK
	----|---|-----|-------
	SSKKTTTNPYVLMVLYKD
	||--|||--|-----|--
	KNRGSRYQCTLTHAAGYP
	----|-|--|-|----|-
	RSSPLPGKKPPVPKHGWGPD
	-||-----------------
	KPRPPSPAEEENSLNEEWYVSYITRPEAEAALR
	-----|------|-----|-||-|---------
	MALRNVPFRSEVLGWDPDSLADYF
	---------|--------|---|-
	WYVSYITRPE
	-|-||-|---
	YEPPPSND
	|----|--
	RSTKPPLD
	-||-----
	KLRVPILS
	-------|
	YFKKLNYKD
	|-----|--
	RSLAPFD
	-|-----
	HLPKIQKPPLPPTTE
	------------||-
	GTFLVRD
	-|-----
	KVYNIQIRYQ
	--|-----|-
	NRGSRYQCTLTHAAGYP
	---|-|--|-|----|-
	KPSIPAGRSLGEHLP
	--|-----|------
	SQVYLLGTGLRGKE
	|--|---|------
	REPFTLGKKPPFSD
	----|-------|-
	IQKFPKLRVPILSKLSQE
	------------|--|--
	RRSIFTRKPQVPRFPE
	--|--|----------

Protein sequence : 
MALRNVPFRS EVLGWDPDSL ADYFKKLNYK DCEKAVKKYH IDGARFLNLT  
---------| --------|- --|-----|- -  -----|- ---------|  
ENDIQKFPKL RVPILSKLSQ EINKNEERRS IFTRKPQVPR FPEETESHEE  
---------- -----|--|- ---------| --|------- --- + +     
DNGGWSSFEE DDYESPNDDQ DGEDDGDYES PNEEEEAPVE DDADYEPPPS  
 ----||--    + +             + +                |----|  
NDEEALQNSI LPAKPFPNSN SMYIDRPPSG KTPQQPPVPP QRPMAALPPP  
--  ----|- --------|- |-|-----|-  +                     
PAGRNHSPLP PPQTNHEEPS RSRNHKTAKL PAPSIDRSTK PPLDRSLAPF  
      +       +   --| -|----|--- ---|---||- -----|----  
DREPFTLGKK PPFSDKPSIP AGRSLGEHLP KIQKPPLPPT TERHERSSPL  
-----|---- ---|---|-- ---|------ ---------| |-----||--  
PGKKPPVPKH GWGPDRREND EDDVHQRPLP QPALLPMSSN TFPSRSTKPS  
---------- ---------- ---------- -------||- |--|-||  +  
PMNPLPSSHM PGAFSESNSS FPQSASLPPY FSQGPSNRPP IRAEGRNFPL  
      ++       + |-|| ---|-|---| -|---|---- ----------  
PLPNKPRPPS PAEEENSLNE EWYVSYITRP EAEAALRKIN QDGTFLVRDS  
---------| ------|--- --|-||-|-- ---------- ---|-----|  
SKKTTTNPYV LMVLYKDKVY NIQIRYQKES QVYLLGTGLR GKEDFLSVSD  
|--|||--|- ----|----| -----|---| --|---|--- ------|-|-  
IIDYFRKMPL LLIDGKNRGS RYQCTLTHAA GYP 
---|------ ---------| -|--|-|--- -|- 


Protein	: Q13094
Enzyme	: Lys-C Lys-N V8-E

	LRVPILSK
	------|-
	DFLSVSDIIDYFRKMPLLLIDGKNRGSRYQCTLTHAAGYP
	---|-|----|---------------|-|--|-|----|-
	LPAPSIDRSTKPPLDRSLAPFDREPFTLGK
	----|---||------|---------|---
	KLSQEIN
	--|----
	ESQVYLLGTGLRGK
	-|--|---|-----
	LSQEINK
	-|-----
	RSSPLPGKKPPVPKHGWGPDRRE
	-||--------------------
	MALRNVPFRSE
	---------|-
	VYNIQIRYQK
	-|-----|--
	SNSSFPQSASLPPYFSQGPSNRPPIRAE
	|-||---|-|---|-|---|--------
	KPPLDRSLAPFDREPFTLG
	------|---------|--
	KEDFLSVSDIIDYFR
	-----|-|----|--
	IQKPPLPPTTERHERSSPLPGK
	--------||-----||-----
	KLPAPSIDRST
	-----|---||
	MALRNVPFRSEVLGWDPDSLADYFK
	---------|--------|---|--
	KPFPNSNSMYIDRPPSG
	-----|-|-|-----|-
	VLGWDPDSLADYFKKLNYKDCE
	-------|---|-----|----
	KPPLPPTTERHERSSPLPG
	------||-----||----
	EDFLSVSDIIDYFRK
	----|-|----|---
	KNEERRSIFTR
	------|--|-
	KINQDGTFLVRDSS
	------|-----||
	KYHIDGARFLNLTENDIQ
	-|----------|-----
	KTTTNPYVLMVLY
	-|||--|-----|
	DDADYEPPPSNDE
	----|----|---
	KESQVYLLGTGLRG
	--|--|---|----
	TTTNPYVLMVLYK
	|||--|-----|-
	YHIDGARFLNLTENDIQK
	|----------|------
	INQDGTFLVRDSSK
	-----|-----||-
	KHGWGPDRRENDEDDVHQRPLPQPALLPMSSNTFPSRST
	-----------------------------||-|--|-||
	GRNFPLPLPNKPRPPSPAE
	---------------|---
	DNGGWSSFE
	-----||--
	SPNDDQDGE
	|--------
	KPPFSDKPSIPAGRSLGEHLPK
	----|---|-----|-------
	KNRGSRYQCTLTHAAGYP
	----|-|--|-|----|-
	KAVKKYHIDGARFLNLTE
	-----|----------|-
	KPRPPSPAEEENSLNEEWYVSYITRPEAEAALR
	-----|------|-----|-||-|---------
	MALRNVPFRSEVLGWDPDSLADYF
	---------|--------|---|-
	WYVSYITRPE
	-|-||-|---
	KLRVPILS
	-------|
	HLPKIQKPPLPPTTE
	------------||-
	NDIQKFPKLRVPILSKLSQE
	--------------|--|--
	KVYNIQIRYQ
	--|-----|-
	NRGSRYQCTLTHAAGYP
	---|-|--|-|----|-
	KPSIPAGRSLGEHLP
	--|-----|------
	SQVYLLGTGLRGKE
	|--|---|------
	RRSIFTRKPQVPRFPE
	--|--|----------

Protein sequence : 
MALRNVPFRS EVLGWDPDSL ADYFKKLNYK DCEKAVKKYH IDGARFLNLT  
---------| --------|- --|-----|- --------|- ---------|  
ENDIQKFPKL RVPILSKLSQ EINKNEERRS IFTRKPQVPR FPEETESHEE  
---------- -----|--|- ---------| --|------- --- + +     
DNGGWSSFEE DDYESPNDDQ DGEDDGDYES PNEEEEAPVE DDADYEPPPS  
-----||--    + |----- ---    + +            ----|----|  
NDEEALQNSI LPAKPFPNSN SMYIDRPPSG KTPQQPPVPP QRPMAALPPP  
---     +     -----|- |-|-----|-  +                     
PAGRNHSPLP PPQTNHEEPS RSRNHKTAKL PAPSIDRSTK PPLDRSLAPF  
      +       +     +  +    + -- ---|---||- -----|----  
DREPFTLGKK PPFSDKPSIP AGRSLGEHLP KIQKPPLPPT TERHERSSPL  
-----|---- ---|---|-- ---|------ ---------| |-----||--  
PGKKPPVPKH GWGPDRREND EDDVHQRPLP QPALLPMSSN TFPSRSTKPS  
---------- ---------- ---------- -------||- |--|-||  +  
PMNPLPSSHM PGAFSESNSS FPQSASLPPY FSQGPSNRPP IRAEGRNFPL  
      ++       + |-|| ---|-|---| -|---|---- ----------  
PLPNKPRPPS PAEEENSLNE EWYVSYITRP EAEAALRKIN QDGTFLVRDS  
---------| ------|--- --|-||-|-- ---------- ---|-----|  
SKKTTTNPYV LMVLYKDKVY NIQIRYQKES QVYLLGTGLR GKEDFLSVSD  
|--|||--|- ----|- --| -----|---| --|---|--- ------|-|-  
IIDYFRKMPL LLIDGKNRGS RYQCTLTHAA GYP 
---|------ ---------| -|--|-|--- -|- 


Protein	: Q13094
Enzyme	: Lys-C trypsin_no_P_rule V8-DE

	LRVPILSK
	------|-
	LPAPSIDRSTKPPLDRSLAPFDREPFTLGK
	----|---||------|---------|---
	ESQVYLLGTGLRGK
	-|--|---|-----
	LSQEINK
	-|-----
	PSPMNPLPSSHMPGAFSESNSSFPQSASLPPYFSQGPSNR
	-|------||------|-|-||---|-|---|-|---|--
	ESQVYLLGTGLR
	-|--|---|---
	SLAPFDR
	|------
	MALRNVPFRSE
	---------|-
	VYNIQIRYQK
	-|-----|--
	SNSSFPQSASLPPYFSQGPSNRPPIRAE
	|-||---|-|---|-|---|--------
	SLGEHLPK
	|-------
	PLPQPALLPMSSNTFPSR
	----------||-|--|-
	NGGWSSFE
	----||--
	VYNIQIR
	-|-----
	IQKPPLPPTTERHERSSPLPGK
	--------||-----||-----
	SSPLPGK
	||-----
	PPLPPTTER
	-----||--
	TPQQPPVPPQR
	|----------
	MALRNVPFRSEVLGWDPDSLADYFK
	---------|--------|---|--
	GKNRGSRYQCTLTHAAGYP
	-----|-|--|-|----|-
	GARFLNLTE
	-------|-
	EPSRSRNHKTAKLPAPSID
	--|-|----|------|--
	EDFLSVSDIIDYFRK
	----|-|----|---
	YFRKMPLLLID
	|----------
	TTTNPYVLMVLYK
	|||--|-----|-
	YHIDGARFLNLTENDIQK
	|----------|------
	PPSPAEEENSLNEEWYVSYITR
	--|------|-----|-||-|-
	EPFTLGK
	---|---
	KAVKKYHID
	-----|---
	INQDGTFLVRDSSK
	-----|-----||-
	GRNFPLPLPNKPRPPSPAE
	---------------|---
	KPSIPAGRSLGE
	--|-----|---
	ALQNSILPAKPFPNSNSMYID
	----|---------|-|-|--
	SEVLGWDPDSLADYFK
	|--------|---|--
	KVYNIQIRYQKE
	--|-----|---
	KPPFSDKPSIPAGRSLGEHLPK
	----|---|-----|-------
	SSKKTTTNPYVLMVLYKD
	||--|||--|-----|--
	RSSPLPGKKPPVPKHGWGPD
	-||-----------------
	NHSPLPPPQTNHEEPSR
	--|------|-----|-
	FLNLTENDIQK
	----|------
	EDFLSVSDIIDYFR
	----|-|----|--
	WYVSYITRPE
	-|-||-|---
	YEPPPSND
	|----|--
	RSTKPPLD
	-||-----
	YFKKLNYKD
	|-----|--
	RSLAPFD
	-|-----
	PSIPAGR
	-|-----
	HLPKIQKPPLPPTTE
	------------||-
	GTFLVRD
	-|-----
	LPAPSIDR
	----|---
	NRGSRYQCTLTHAAGYP
	---|-|--|-|----|-
	YQCTLTHAAGYP
	|--|-|----|-
	SQVYLLGTGLRGKE
	|--|---|------
	REPFTLGKKPPFSD
	----|-------|-
	IQKFPKLRVPILSKLSQE
	------------|--|--
	YHIDGAR
	|------
	RRSIFTRKPQVPRFPE
	--|--|----------
	PFPNSNSMYIDR
	----|-|-|---
	INQDGTFLVR
	-----|----

Protein sequence : 
MALRNVPFRS EVLGWDPDSL ADYFKKLNYK DCEKAVKKYH IDGARFLNLT  
---------| --------|- --|-----|- -  -----|- ---------|  
ENDIQKFPKL RVPILSKLSQ EINKNEERRS IFTRKPQVPR FPEETESHEE  
---------- -----|--|- ----   --| --|------- --- + +     
DNGGWSSFEE DDYESPNDDQ DGEDDGDYES PNEEEEAPVE DDADYEPPPS  
 ----||--    + +             + +                |----|  
NDEEALQNSI LPAKPFPNSN SMYIDRPPSG KTPQQPPVPP QRPMAALPPP  
--  ----|- --------|- |-|---  +   |-------- --          
PAGRNHSPLP PPQTNHEEPS RSRNHKTAKL PAPSIDRSTK PPLDRSLAPF  
    --|--- ---|-----| -|----|--- ---|---||- -----|----  
DREPFTLGKK PPFSDKPSIP AGRSLGEHLP KIQKPPLPPT TERHERSSPL  
-----|---- ---|---|-- ---|------ ---------| |-----||--  
PGKKPPVPKH GWGPDRREND EDDVHQRPLP QPALLPMSSN TFPSRSTKPS  
---------- -----             --- -------||- |--|-++ -|  
PMNPLPSSHM PGAFSESNSS FPQSASLPPY FSQGPSNRPP IRAEGRNFPL  
------||-- ----|-|-|| ---|-|---| -|---|---- ----------  
PLPNKPRPPS PAEEENSLNE EWYVSYITRP EAEAALRKIN QDGTFLVRDS  
---------| ------|--- --|-||-|-- -       -- ---|-----|  
SKKTTTNPYV LMVLYKDKVY NIQIRYQKES QVYLLGTGLR GKEDFLSVSD  
|--|||--|- ----|----| -----|---| --|---|--- ------|-|-  
IIDYFRKMPL LLIDGKNRGS RYQCTLTHAA GYP 
---|------ ---------| -|--|-|--- -|- 


Protein	: Q13094
Enzyme	: Lys-C trypsin_no_P_rule V8-E

	LRVPILSK
	------|-
	DFLSVSDIIDYFRKMPLLLIDGKNRGSRYQCTLTHAAGYP
	---|-|----|---------------|-|--|-|----|-
	LPAPSIDRSTKPPLDRSLAPFDREPFTLGK
	----|---||------|---------|---
	ESQVYLLGTGLRGK
	-|--|---|-----
	LSQEINK
	-|-----
	PSPMNPLPSSHMPGAFSESNSSFPQSASLPPYFSQGPSNR
	-|------||------|-|-||---|-|---|-|---|--
	RSSPLPGKKPPVPKHGWGPDRRE
	-||--------------------
	ESQVYLLGTGLR
	-|--|---|---
	SLAPFDR
	|------
	MALRNVPFRSE
	---------|-
	VYNIQIRYQK
	-|-----|--
	SNSSFPQSASLPPYFSQGPSNRPPIRAE
	|-||---|-|---|-|---|--------
	SLGEHLPK
	|-------
	PLPQPALLPMSSNTFPSR
	----------||-|--|-
	VYNIQIR
	-|-----
	IQKPPLPPTTERHERSSPLPGK
	--------||-----||-----
	SSPLPGK
	||-----
	PPLPPTTER
	-----||--
	TPQQPPVPPQR
	|----------
	MALRNVPFRSEVLGWDPDSLADYFK
	---------|--------|---|--
	VLGWDPDSLADYFKKLNYKDCE
	-------|---|-----|----
	EDFLSVSDIIDYFRK
	----|-|----|---
	DDADYEPPPSNDE
	----|----|---
	TTTNPYVLMVLYK
	|||--|-----|-
	YHIDGARFLNLTENDIQK
	|----------|------
	PPSPAEEENSLNEEWYVSYITR
	--|------|-----|-||-|-
	EPFTLGK
	---|---
	INQDGTFLVRDSSK
	-----|-----||-
	GRNFPLPLPNKPRPPSPAE
	---------------|---
	DNGGWSSFE
	-----||--
	SEVLGWDPDSLADYFK
	|--------|---|--
	SPNDDQDGE
	|--------
	KPPFSDKPSIPAGRSLGEHLPK
	----|---|-----|-------
	KAVKKYHIDGARFLNLTE
	-----|----------|-
	NHSPLPPPQTNHEEPSR
	--|------|-----|-
	FLNLTENDIQK
	----|------
	EDFLSVSDIIDYFR
	----|-|----|--
	WYVSYITRPE
	-|-||-|---
	PSIPAGR
	-|-----
	HLPKIQKPPLPPTTE
	------------||-
	LPAPSIDR
	----|---
	NDIQKFPKLRVPILSKLSQE
	--------------|--|--
	NRGSRYQCTLTHAAGYP
	---|-|--|-|----|-
	YQCTLTHAAGYP
	|--|-|----|-
	SQVYLLGTGLRGKE
	|--|---|------
	YHIDGAR
	|------
	RRSIFTRKPQVPRFPE
	--|--|----------
	PFPNSNSMYIDR
	----|-|-|---
	INQDGTFLVR
	-----|----

Protein sequence : 
MALRNVPFRS EVLGWDPDSL ADYFKKLNYK DCEKAVKKYH IDGARFLNLT  
---------| --------|- --|-----|- --------|- ---------|  
ENDIQKFPKL RVPILSKLSQ EINKNEERRS IFTRKPQVPR FPEETESHEE  
---------- -----|--|- ----   --| --|------- --- + +     
DNGGWSSFEE DDYESPNDDQ DGEDDGDYES PNEEEEAPVE DDADYEPPPS  
-----||--    + |----- ---    + +            ----|----|  
NDEEALQNSI LPAKPFPNSN SMYIDRPPSG KTPQQPPVPP QRPMAALPPP  
---     +      ----|- |-|---  +   |-------- --          
PAGRNHSPLP PPQTNHEEPS RSRNHKTAKL PAPSIDRSTK PPLDRSLAPF  
    --|--- ---|-----| -+    +  - ---|---||- -----|----  
DREPFTLGKK PPFSDKPSIP AGRSLGEHLP KIQKPPLPPT TERHERSSPL  
-----|---- ---|---|-- ---|------ ---------| |-----||--  
PGKKPPVPKH GWGPDRREND EDDVHQRPLP QPALLPMSSN TFPSRSTKPS  
---------- --------          --- -------||- |--|-++ -|  
PMNPLPSSHM PGAFSESNSS FPQSASLPPY FSQGPSNRPP IRAEGRNFPL  
------||-- ----|-|-|| ---|-|---| -|---|---- ----------  
PLPNKPRPPS PAEEENSLNE EWYVSYITRP EAEAALRKIN QDGTFLVRDS  
---------| ------|--- --|-||-|-- -       -- ---|-----|  
SKKTTTNPYV LMVLYKDKVY NIQIRYQKES QVYLLGTGLR GKEDFLSVSD  
|- |||--|- ----|-  -| -----|---| --|---|--- ------|-|-  
IIDYFRKMPL LLIDGKNRGS RYQCTLTHAA GYP 
---|------ ---------| -|--|-|--- -|- 


Protein	: Q13094
Enzyme	: Lys-C V8-DE V8-E

	LRVPILSK
	------|-
	DFLSVSDIIDYFRKMPLLLIDGKNRGSRYQCTLTHAAGYP
	---|-|----|---------------|-|--|-|----|-
	LPAPSIDRSTKPPLDRSLAPFDREPFTLGK
	----|---||------|---------|---
	ESQVYLLGTGLRGK
	-|--|---|-----
	LSQEINK
	-|-----
	RSSPLPGKKPPVPKHGWGPDRRE
	-||--------------------
	MALRNVPFRSE
	---------|-
	VYNIQIRYQK
	-|-----|--
	SNSSFPQSASLPPYFSQGPSNRPPIRAE
	|-||---|-|---|-|---|--------
	NGGWSSFE
	----||--
	IQKPPLPPTTERHERSSPLPGK
	--------||-----||-----
	MALRNVPFRSEVLGWDPDSLADYFK
	---------|--------|---|--
	VLGWDPDSLADYFKKLNYKDCE
	-------|---|-----|----
	GKNRGSRYQCTLTHAAGYP
	-----|-|--|-|----|-
	GARFLNLTE
	-------|-
	EPSRSRNHKTAKLPAPSID
	--|-|----|------|--
	EDFLSVSDIIDYFRK
	----|-|----|---
	DDADYEPPPSNDE
	----|----|---
	YFRKMPLLLID
	|----------
	TTTNPYVLMVLYK
	|||--|-----|-
	YHIDGARFLNLTENDIQK
	|----------|------
	KAVKKYHID
	-----|---
	INQDGTFLVRDSSK
	-----|-----||-
	GRNFPLPLPNKPRPPSPAE
	---------------|---
	KPSIPAGRSLGE
	--|-----|---
	ALQNSILPAKPFPNSNSMYID
	----|---------|-|-|--
	DNGGWSSFE
	-----||--
	SPNDDQDGE
	|--------
	KVYNIQIRYQKE
	--|-----|---
	KPPFSDKPSIPAGRSLGEHLPK
	----|---|-----|-------
	SSKKTTTNPYVLMVLYKD
	||--|||--|-----|--
	RSSPLPGKKPPVPKHGWGPD
	-||-----------------
	KAVKKYHIDGARFLNLTE
	-----|----------|-
	WYVSYITRPE
	-|-||-|---
	YEPPPSND
	|----|--
	RSTKPPLD
	-||-----
	YFKKLNYKD
	|-----|--
	RSLAPFD
	-|-----
	HLPKIQKPPLPPTTE
	------------||-
	GTFLVRD
	-|-----
	NDIQKFPKLRVPILSKLSQE
	--------------|--|--
	NRGSRYQCTLTHAAGYP
	---|-|--|-|----|-
	SQVYLLGTGLRGKE
	|--|---|------
	REPFTLGKKPPFSD
	----|-------|-
	IQKFPKLRVPILSKLSQE
	------------|--|--
	RRSIFTRKPQVPRFPE
	--|--|----------

Protein sequence : 
MALRNVPFRS EVLGWDPDSL ADYFKKLNYK DCEKAVKKYH IDGARFLNLT  
---------| --------|- --|-----|- --------|- ---------|  
ENDIQKFPKL RVPILSKLSQ EINKNEERRS IFTRKPQVPR FPEETESHEE  
---------- -----|--|- ----   --| --|------- --- + +     
DNGGWSSFEE DDYESPNDDQ DGEDDGDYES PNEEEEAPVE DDADYEPPPS  
-----||--    + |----- ---    + +            ----|----|  
NDEEALQNSI LPAKPFPNSN SMYIDRPPSG KTPQQPPVPP QRPMAALPPP  
--- ----|- --------|- |-|--   +   +                     
PAGRNHSPLP PPQTNHEEPS RSRNHKTAKL PAPSIDRSTK PPLDRSLAPF  
      +       +   --| -|----|--- ---|---||- -----|----  
DREPFTLGKK PPFSDKPSIP AGRSLGEHLP KIQKPPLPPT TERHERSSPL  
-----|---- ---|---|-- ---|------ ---------| |-----||--  
PGKKPPVPKH GWGPDRREND EDDVHQRPLP QPALLPMSSN TFPSRSTKPS  
---------- --------                     ++  +  + ++  +  
PMNPLPSSHM PGAFSESNSS FPQSASLPPY FSQGPSNRPP IRAEGRNFPL  
      ++       + |-|| ---|-|---| -|---|---- ----------  
PLPNKPRPPS PAEEENSLNE EWYVSYITRP EAEAALRKIN QDGTFLVRDS  
---------| ---   +     -|-||-|-- -       -- ---|-----|  
SKKTTTNPYV LMVLYKDKVY NIQIRYQKES QVYLLGTGLR GKEDFLSVSD  
|--|||--|- ----|----| -----|---| --|---|--- ------|-|-  
IIDYFRKMPL LLIDGKNRGS RYQCTLTHAA GYP 
---|------ ---------| -|--|-|--- -|- 


Protein	: Q13094
Enzyme	: Lys-N trypsin_no_P_rule V8-DE

	KLSQEIN
	--|----
	LSQEINK
	-|-----
	PSPMNPLPSSHMPGAFSESNSSFPQSASLPPYFSQGPSNR
	-|------||------|-|-||---|-|---|-|---|--
	ESQVYLLGTGLR
	-|--|---|---
	SLAPFDR
	|------
	MALRNVPFRSE
	---------|-
	SNSSFPQSASLPPYFSQGPSNRPPIRAE
	|-||---|-|---|-|---|--------
	SLGEHLPK
	|-------
	PLPQPALLPMSSNTFPSR
	----------||-|--|-
	KPPLDRSLAPFDREPFTLG
	------|---------|--
	NGGWSSFE
	----||--
	VYNIQIR
	-|-----
	KEDFLSVSDIIDYFR
	-----|-|----|--
	KLPAPSIDRST
	-----|---||
	SSPLPGK
	||-----
	PPLPPTTER
	-----||--
	TPQQPPVPPQR
	|----------
	KPFPNSNSMYIDRPPSG
	-----|-|-|-----|-
	GKNRGSRYQCTLTHAAGYP
	-----|-|--|-|----|-
	GARFLNLTE
	-------|-
	KPPLPPTTERHERSSPLPG
	------||-----||----
	EPSRSRNHKTAKLPAPSID
	--|-|----|------|--
	KNEERRSIFTR
	------|--|-
	KINQDGTFLVRDSS
	------|-----||
	KYHIDGARFLNLTENDIQ
	-|----------|-----
	KTTTNPYVLMVLY
	-|||--|-----|
	KESQVYLLGTGLRG
	--|--|---|----
	YFRKMPLLLID
	|----------
	TTTNPYVLMVLYK
	|||--|-----|-
	PPSPAEEENSLNEEWYVSYITR
	--|------|-----|-||-|-
	EPFTLGK
	---|---
	KAVKKYHID
	-----|---
	KHGWGPDRRENDEDDVHQRPLPQPALLPMSSNTFPSRST
	-----------------------------||-|--|-||
	GRNFPLPLPNKPRPPSPAE
	---------------|---
	KPSIPAGRSLGE
	--|-----|---
	ALQNSILPAKPFPNSNSMYID
	----|---------|-|-|--
	SEVLGWDPDSLADYFK
	|--------|---|--
	KVYNIQIRYQKE
	--|-----|---
	SSKKTTTNPYVLMVLYKD
	||--|||--|-----|--
	KNRGSRYQCTLTHAAGYP
	----|-|--|-|----|-
	RSSPLPGKKPPVPKHGWGPD
	-||-----------------
	KPRPPSPAEEENSLNEEWYVSYITRPEAEAALR
	-----|------|-----|-||-|---------
	MALRNVPFRSEVLGWDPDSLADYF
	---------|--------|---|-
	NHSPLPPPQTNHEEPSR
	--|------|-----|-
	EDFLSVSDIIDYFR
	----|-|----|--
	FLNLTENDIQK
	----|------
	WYVSYITRPE
	-|-||-|---
	YEPPPSND
	|----|--
	RSTKPPLD
	-||-----
	KLRVPILS
	-------|
	YFKKLNYKD
	|-----|--
	RSLAPFD
	-|-----
	PSIPAGR
	-|-----
	HLPKIQKPPLPPTTE
	------------||-
	GTFLVRD
	-|-----
	LPAPSIDR
	----|---
	KVYNIQIRYQ
	--|-----|-
	YQCTLTHAAGYP
	|--|-|----|-
	KPSIPAGRSLGEHLP
	--|-----|------
	SQVYLLGTGLRGKE
	|--|---|------
	REPFTLGKKPPFSD
	----|-------|-
	IQKFPKLRVPILSKLSQE
	------------|--|--
	YHIDGAR
	|------
	RRSIFTRKPQVPRFPE
	--|--|----------
	PFPNSNSMYIDR
	----|-|-|---
	INQDGTFLVR
	-----|----

Protein sequence : 
MALRNVPFRS EVLGWDPDSL ADYFKKLNYK DCEKAVKKYH IDGARFLNLT  
---------| --------|- --|-----|- -  -----|- ---------|  
ENDIQKFPKL RVPILSKLSQ EINKNEERRS IFTRKPQVPR FPEETESHEE  
---------- -----|--|- ---------| --|------- --- + +     
DNGGWSSFEE DDYESPNDDQ DGEDDGDYES PNEEEEAPVE DDADYEPPPS  
 ----||--    + +             + +                |----|  
NDEEALQNSI LPAKPFPNSN SMYIDRPPSG KTPQQPPVPP QRPMAALPPP  
--  ----|- --------|- |-|-----|-  |-------- --          
PAGRNHSPLP PPQTNHEEPS RSRNHKTAKL PAPSIDRSTK PPLDRSLAPF  
    --|--- ---|-----| -|----|--- ---|---||- -----|----  
DREPFTLGKK PPFSDKPSIP AGRSLGEHLP KIQKPPLPPT TERHERSSPL  
-----|---- ---|---|-- ---|------ ---------| |-----||--  
PGKKPPVPKH GWGPDRREND EDDVHQRPLP QPALLPMSSN TFPSRSTKPS  
---------- ---------- ---------- -------||- |--|-|| -|  
PMNPLPSSHM PGAFSESNSS FPQSASLPPY FSQGPSNRPP IRAEGRNFPL  
------||-- ----|-|-|| ---|-|---| -|---|---- ----------  
PLPNKPRPPS PAEEENSLNE EWYVSYITRP EAEAALRKIN QDGTFLVRDS  
---------| ------|--- --|-||-|-- ---------- ---|-----|  
SKKTTTNPYV LMVLYKDKVY NIQIRYQKES QVYLLGTGLR GKEDFLSVSD  
|--|||--|- ----|----| -----|---| --|---|--- ------|-|-  
IIDYFRKMPL LLIDGKNRGS RYQCTLTHAA GYP 
---|------ ---------| -|--|-|--- -|- 


Protein	: Q13094
Enzyme	: Lys-N trypsin_no_P_rule V8-E

	DFLSVSDIIDYFRKMPLLLIDGKNRGSRYQCTLTHAAGYP
	---|-|----|---------------|-|--|-|----|-
	KLSQEIN
	--|----
	LSQEINK
	-|-----
	PSPMNPLPSSHMPGAFSESNSSFPQSASLPPYFSQGPSNR
	-|------||------|-|-||---|-|---|-|---|--
	RSSPLPGKKPPVPKHGWGPDRRE
	-||--------------------
	ESQVYLLGTGLR
	-|--|---|---
	SLAPFDR
	|------
	MALRNVPFRSE
	---------|-
	SNSSFPQSASLPPYFSQGPSNRPPIRAE
	|-||---|-|---|-|---|--------
	SLGEHLPK
	|-------
	PLPQPALLPMSSNTFPSR
	----------||-|--|-
	KPPLDRSLAPFDREPFTLG
	------|---------|--
	VYNIQIR
	-|-----
	KEDFLSVSDIIDYFR
	-----|-|----|--
	KLPAPSIDRST
	-----|---||
	SSPLPGK
	||-----
	PPLPPTTER
	-----||--
	TPQQPPVPPQR
	|----------
	KPFPNSNSMYIDRPPSG
	-----|-|-|-----|-
	VLGWDPDSLADYFKKLNYKDCE
	-------|---|-----|----
	KPPLPPTTERHERSSPLPG
	------||-----||----
	KNEERRSIFTR
	------|--|-
	KINQDGTFLVRDSS
	------|-----||
	KYHIDGARFLNLTENDIQ
	-|----------|-----
	KTTTNPYVLMVLY
	-|||--|-----|
	DDADYEPPPSNDE
	----|----|---
	KESQVYLLGTGLRG
	--|--|---|----
	TTTNPYVLMVLYK
	|||--|-----|-
	PPSPAEEENSLNEEWYVSYITR
	--|------|-----|-||-|-
	EPFTLGK
	---|---
	KHGWGPDRRENDEDDVHQRPLPQPALLPMSSNTFPSRST
	-----------------------------||-|--|-||
	GRNFPLPLPNKPRPPSPAE
	---------------|---
	DNGGWSSFE
	-----||--
	SEVLGWDPDSLADYFK
	|--------|---|--
	SPNDDQDGE
	|--------
	KNRGSRYQCTLTHAAGYP
	----|-|--|-|----|-
	KAVKKYHIDGARFLNLTE
	-----|----------|-
	KPRPPSPAEEENSLNEEWYVSYITRPEAEAALR
	-----|------|-----|-||-|---------
	MALRNVPFRSEVLGWDPDSLADYF
	---------|--------|---|-
	NHSPLPPPQTNHEEPSR
	--|------|-----|-
	EDFLSVSDIIDYFR
	----|-|----|--
	FLNLTENDIQK
	----|------
	WYVSYITRPE
	-|-||-|---
	KLRVPILS
	-------|
	PSIPAGR
	-|-----
	HLPKIQKPPLPPTTE
	------------||-
	LPAPSIDR
	----|---
	NDIQKFPKLRVPILSKLSQE
	--------------|--|--
	KVYNIQIRYQ
	--|-----|-
	YQCTLTHAAGYP
	|--|-|----|-
	KPSIPAGRSLGEHLP
	--|-----|------
	SQVYLLGTGLRGKE
	|--|---|------
	YHIDGAR
	|------
	RRSIFTRKPQVPRFPE
	--|--|----------
	PFPNSNSMYIDR
	----|-|-|---
	INQDGTFLVR
	-----|----

Protein sequence : 
MALRNVPFRS EVLGWDPDSL ADYFKKLNYK DCEKAVKKYH IDGARFLNLT  
---------| --------|- --|-----|- --------|- ---------|  
ENDIQKFPKL RVPILSKLSQ EINKNEERRS IFTRKPQVPR FPEETESHEE  
---------- -----|--|- ---------| --|------- --- + +     
DNGGWSSFEE DDYESPNDDQ DGEDDGDYES PNEEEEAPVE DDADYEPPPS  
-----||--    + |----- ---    + +            ----|----|  
NDEEALQNSI LPAKPFPNSN SMYIDRPPSG KTPQQPPVPP QRPMAALPPP  
---     +     -----|- |-|-----|-  |-------- --          
PAGRNHSPLP PPQTNHEEPS RSRNHKTAKL PAPSIDRSTK PPLDRSLAPF  
    --|--- ---|-----| -+    + -- ---|---||- -----|----  
DREPFTLGKK PPFSDKPSIP AGRSLGEHLP KIQKPPLPPT TERHERSSPL  
-----|---     + --|-- ---|------ ---------| |-----||--  
PGKKPPVPKH GWGPDRREND EDDVHQRPLP QPALLPMSSN TFPSRSTKPS  
---------- ---------- ---------- -------||- |--|-|| -|  
PMNPLPSSHM PGAFSESNSS FPQSASLPPY FSQGPSNRPP IRAEGRNFPL  
------||-- ----|-|-|| ---|-|---| -|---|---- ----------  
PLPNKPRPPS PAEEENSLNE EWYVSYITRP EAEAALRKIN QDGTFLVRDS  
---------| ------|--- --|-||-|-- ---------- ---|-----|  
SKKTTTNPYV LMVLYKDKVY NIQIRYQKES QVYLLGTGLR GKEDFLSVSD  
| -|||--|- ----|- --| -----|---| --|---|--- ------|-|-  
IIDYFRKMPL LLIDGKNRGS RYQCTLTHAA GYP 
---|------ ---------| -|--|-|--- -|- 


Protein	: Q13094
Enzyme	: Lys-N V8-DE V8-E

	DFLSVSDIIDYFRKMPLLLIDGKNRGSRYQCTLTHAAGYP
	---|-|----|---------------|-|--|-|----|-
	KLSQEIN
	--|----
	RSSPLPGKKPPVPKHGWGPDRRE
	-||--------------------
	MALRNVPFRSE
	---------|-
	SNSSFPQSASLPPYFSQGPSNRPPIRAE
	|-||---|-|---|-|---|--------
	KPPLDRSLAPFDREPFTLG
	------|---------|--
	NGGWSSFE
	----||--
	KEDFLSVSDIIDYFR
	-----|-|----|--
	KLPAPSIDRST
	-----|---||
	KPFPNSNSMYIDRPPSG
	-----|-|-|-----|-
	VLGWDPDSLADYFKKLNYKDCE
	-------|---|-----|----
	GKNRGSRYQCTLTHAAGYP
	-----|-|--|-|----|-
	GARFLNLTE
	-------|-
	KPPLPPTTERHERSSPLPG
	------||-----||----
	EPSRSRNHKTAKLPAPSID
	--|-|----|------|--
	KNEERRSIFTR
	------|--|-
	KINQDGTFLVRDSS
	------|-----||
	KYHIDGARFLNLTENDIQ
	-|----------|-----
	KTTTNPYVLMVLY
	-|||--|-----|
	DDADYEPPPSNDE
	----|----|---
	KESQVYLLGTGLRG
	--|--|---|----
	YFRKMPLLLID
	|----------
	KAVKKYHID
	-----|---
	KHGWGPDRRENDEDDVHQRPLPQPALLPMSSNTFPSRST
	-----------------------------||-|--|-||
	GRNFPLPLPNKPRPPSPAE
	---------------|---
	KPSIPAGRSLGE
	--|-----|---
	ALQNSILPAKPFPNSNSMYID
	----|---------|-|-|--
	DNGGWSSFE
	-----||--
	SPNDDQDGE
	|--------
	KVYNIQIRYQKE
	--|-----|---
	SSKKTTTNPYVLMVLYKD
	||--|||--|-----|--
	KNRGSRYQCTLTHAAGYP
	----|-|--|-|----|-
	RSSPLPGKKPPVPKHGWGPD
	-||-----------------
	KAVKKYHIDGARFLNLTE
	-----|----------|-
	KPRPPSPAEEENSLNEEWYVSYITRPEAEAALR
	-----|------|-----|-||-|---------
	MALRNVPFRSEVLGWDPDSLADYF
	---------|--------|---|-
	WYVSYITRPE
	-|-||-|---
	YEPPPSND
	|----|--
	RSTKPPLD
	-||-----
	KLRVPILS
	-------|
	YFKKLNYKD
	|-----|--
	RSLAPFD
	-|-----
	HLPKIQKPPLPPTTE
	------------||-
	GTFLVRD
	-|-----
	NDIQKFPKLRVPILSKLSQE
	--------------|--|--
	KVYNIQIRYQ
	--|-----|-
	KPSIPAGRSLGEHLP
	--|-----|------
	SQVYLLGTGLRGKE
	|--|---|------
	REPFTLGKKPPFSD
	----|-------|-
	IQKFPKLRVPILSKLSQE
	------------|--|--
	RRSIFTRKPQVPRFPE
	--|--|----------

Protein sequence : 
MALRNVPFRS EVLGWDPDSL ADYFKKLNYK DCEKAVKKYH IDGARFLNLT  
---------| --------|- --|-----|- --------|- ---------|  
ENDIQKFPKL RVPILSKLSQ EINKNEERRS IFTRKPQVPR FPEETESHEE  
---------- -----|--|- ---------| --|------- --- + +     
DNGGWSSFEE DDYESPNDDQ DGEDDGDYES PNEEEEAPVE DDADYEPPPS  
-----||--    + |----- ---    + +            ----|----|  
NDEEALQNSI LPAKPFPNSN SMYIDRPPSG KTPQQPPVPP QRPMAALPPP  
--- ----|- --------|- |-|-----|-  +                     
PAGRNHSPLP PPQTNHEEPS RSRNHKTAKL PAPSIDRSTK PPLDRSLAPF  
      +       +   --| -|----|--- ---|---||- -----|----  
DREPFTLGKK PPFSDKPSIP AGRSLGEHLP KIQKPPLPPT TERHERSSPL  
-----|---- ---|---|-- ---|------ ---------| |-----||--  
PGKKPPVPKH GWGPDRREND EDDVHQRPLP QPALLPMSSN TFPSRSTKPS  
---------- ---------- ---------- -------||- |--|-||  +  
PMNPLPSSHM PGAFSESNSS FPQSASLPPY FSQGPSNRPP IRAEGRNFPL  
      ++       + |-|| ---|-|---| -|---|---- ----------  
PLPNKPRPPS PAEEENSLNE EWYVSYITRP EAEAALRKIN QDGTFLVRDS  
---------| ------|--- --|-||-|-- ---------- ---|-----|  
SKKTTTNPYV LMVLYKDKVY NIQIRYQKES QVYLLGTGLR GKEDFLSVSD  
|--|||--|- ----|----| -----|---| --|---|--- ------|-|-  
IIDYFRKMPL LLIDGKNRGS RYQCTLTHAA GYP 
---|------ ---------| -|--|-|--- -|- 


Protein	: Q13094
Enzyme	: trypsin_no_P_rule V8-DE V8-E

	DFLSVSDIIDYFRKMPLLLIDGKNRGSRYQCTLTHAAGYP
	---|-|----|---------------|-|--|-|----|-
	LSQEINK
	-|-----
	PSPMNPLPSSHMPGAFSESNSSFPQSASLPPYFSQGPSNR
	-|------||------|-|-||---|-|---|-|---|--
	RSSPLPGKKPPVPKHGWGPDRRE
	-||--------------------
	ESQVYLLGTGLR
	-|--|---|---
	SLAPFDR
	|------
	MALRNVPFRSE
	---------|-
	SNSSFPQSASLPPYFSQGPSNRPPIRAE
	|-||---|-|---|-|---|--------
	SLGEHLPK
	|-------
	PLPQPALLPMSSNTFPSR
	----------||-|--|-
	NGGWSSFE
	----||--
	VYNIQIR
	-|-----
	SSPLPGK
	||-----
	PPLPPTTER
	-----||--
	TPQQPPVPPQR
	|----------
	VLGWDPDSLADYFKKLNYKDCE
	-------|---|-----|----
	GKNRGSRYQCTLTHAAGYP
	-----|-|--|-|----|-
	GARFLNLTE
	-------|-
	EPSRSRNHKTAKLPAPSID
	--|-|----|------|--
	DDADYEPPPSNDE
	----|----|---
	YFRKMPLLLID
	|----------
	TTTNPYVLMVLYK
	|||--|-----|-
	PPSPAEEENSLNEEWYVSYITR
	--|------|-----|-||-|-
	EPFTLGK
	---|---
	KAVKKYHID
	-----|---
	GRNFPLPLPNKPRPPSPAE
	---------------|---
	KPSIPAGRSLGE
	--|-----|---
	ALQNSILPAKPFPNSNSMYID
	----|---------|-|-|--
	DNGGWSSFE
	-----||--
	SEVLGWDPDSLADYFK
	|--------|---|--
	SPNDDQDGE
	|--------
	KVYNIQIRYQKE
	--|-----|---
	SSKKTTTNPYVLMVLYKD
	||--|||--|-----|--
	RSSPLPGKKPPVPKHGWGPD
	-||-----------------
	KAVKKYHIDGARFLNLTE
	-----|----------|-
	NHSPLPPPQTNHEEPSR
	--|------|-----|-
	EDFLSVSDIIDYFR
	----|-|----|--
	WYVSYITRPE
	-|-||-|---
	FLNLTENDIQK
	----|------
	YEPPPSND
	|----|--
	RSTKPPLD
	-||-----
	YFKKLNYKD
	|-----|--
	RSLAPFD
	-|-----
	PSIPAGR
	-|-----
	HLPKIQKPPLPPTTE
	------------||-
	GTFLVRD
	-|-----
	LPAPSIDR
	----|---
	NDIQKFPKLRVPILSKLSQE
	--------------|--|--
	YQCTLTHAAGYP
	|--|-|----|-
	SQVYLLGTGLRGKE
	|--|---|------
	REPFTLGKKPPFSD
	----|-------|-
	IQKFPKLRVPILSKLSQE
	------------|--|--
	YHIDGAR
	|------
	RRSIFTRKPQVPRFPE
	--|--|----------
	PFPNSNSMYIDR
	----|-|-|---
	INQDGTFLVR
	-----|----

Protein sequence : 
MALRNVPFRS EVLGWDPDSL ADYFKKLNYK DCEKAVKKYH IDGARFLNLT  
---------| --------|- --|-----|- --------|- ---------|  
ENDIQKFPKL RVPILSKLSQ EINKNEERRS IFTRKPQVPR FPEETESHEE  
---------- -----|--|- ----   --| --|------- --- + +     
DNGGWSSFEE DDYESPNDDQ DGEDDGDYES PNEEEEAPVE DDADYEPPPS  
-----||--    + |----- ---    + +            ----|----|  
NDEEALQNSI LPAKPFPNSN SMYIDRPPSG KTPQQPPVPP QRPMAALPPP  
--- ----|- --------|- |-|---  +   |-------- --          
PAGRNHSPLP PPQTNHEEPS RSRNHKTAKL PAPSIDRSTK PPLDRSLAPF  
    --|--- ---|-----| -|----|--- ---|---||- -----|----  
DREPFTLGKK PPFSDKPSIP AGRSLGEHLP KIQKPPLPPT TERHERSSPL  
-----|---- ---|---|-- ---|------ ---------| |--  -||--  
PGKKPPVPKH GWGPDRREND EDDVHQRPLP QPALLPMSSN TFPSRSTKPS  
---------- --------          --- -------||- |--|-++ -|  
PMNPLPSSHM PGAFSESNSS FPQSASLPPY FSQGPSNRPP IRAEGRNFPL  
------||-- ----|-|-|| ---|-|---| -|---|---- ----------  
PLPNKPRPPS PAEEENSLNE EWYVSYITRP EAEAALRKIN QDGTFLVRDS  
---------| ------|--- --|-||-|-- -       -- ---|-----|  
SKKTTTNPYV LMVLYKDKVY NIQIRYQKES QVYLLGTGLR GKEDFLSVSD  
|--|||--|- ----|----| -----|---| --|---|--- ------|-|-  
IIDYFRKMPL LLIDGKNRGS RYQCTLTHAA GYP 
---|------ ---------| -|--|-|--- -|- 
