# Supplementary material for: PTMselect: optimization of protein modifications discovery by mass spectrometry
Source: Sci Rep. 2019 Mar 12;9:4181. doi: 10.1038/s41598-019-40873-3 (PMC6414543; doi:10.1038/s41598-019-40873-3)
Supplement: Supplementary file 3 — Dataset 1 [file 41598_2019_40873_MOESM3_ESM.zip › supplemental_files/TCR_pathway/results/LAT_res.txt]

=======================
PTM Select Results
=======================
7 <= peptides <= 40
PTM linked to : STY

Protein	: O43561
Enzyme	: Arg-C

	LPGSYDSTSSDSLYPR
	---||-||||-|-|--
	GIQFKRPHTVAPWPPAYPPVTSYPPLSQPDLLPIPR
	--------|-------|---|||---|---------
	SPQPLGGSHR
	|------|--
	DSDGANSVASYENEGASGIR
	-|----|--||-----|---
	GAQAGWGVWGPSWTR
	-----------|-|-
	DSAFSMESIDDYVNVPESGESAEASLDGSR
	-|--|--|---|-----|--|---|---|-

Protein sequence : 
MEEAILVPCV LGLLLLPILA MLMALCVHCH RLPGSYDSTS SDSLYPRGIQ  
                                  ---||-||| |-|-|-----  
FKRPHTVAPW PPAYPPVTSY PPLSQPDLLP IPRSPQPLGG SHRTPSSRRD  
-----|---- ---|---||| ---|------ ---|------ |--+ ++  -  
SDGANSVASY ENEGASGIRG AQAGWGVWGP SWTRLTPVSL PPEPACEDAD  
|----|--|| -----|---- ---------- |-|- +  +              
EDEDDYHNPG YLVVLPDSTP ATSTAAPSAP ALSTPGIRDS AFSMESIDDY  
     +     +      ++   +++   +     ++    -| --|--|---|  
VNVPESGESA EASLDGSREY VNVSQELHPG AAKTEPAALS SQEAEEVEEE  
-----|--|- --|---|- +    +          +     + +           
GAPDYENLQE LN 
    +         


Protein	: O43561
Enzyme	: Asp-N

	MEEAILVPCVLGLLLLPILAMLMALCVHCHRLPGSY
	----------------------------------||
	DSLYPRGIQFKRPHTVAPWPPAYPPVTSYPPLSQP
	-|-|----------|-------|---|||---|--
	DLLPIPRSPQPLGGSHRTPSSRR
	-------|------|--|-||--
	DYHNPGYLVVLP
	-|----|-----
	DSTPATSTAAPSAPALSTPGIR
	-||--|||---|----||----
	DSAFSMESI
	-|--|--|-
	DYVNVPESGESAEASL
	-|-----|--|---|-
	DGSREYVNVSQELHPGAAKTEPAALSSQEAEEVEEEGAP
	--|--|---|---------|-----||------------
	DYENLQELN
	-|-------

Protein sequence : 
MEEAILVPCV LGLLLLPILA MLMALCVHCH RLPGSYDSTS SDSLYPRGIQ  
---------- ---------- ---------- ----|| +++ +-|-|-----  
FKRPHTVAPW PPAYPPVTSY PPLSQPDLLP IPRSPQPLGG SHRTPSSRRD  
-----|---- ---|---||| ---|------ ---|------ |--|-||--   
SDGANSVASY ENEGASGIRG AQAGWGVWGP SWTRLTPVSL PPEPACEDAD  
+    +  ++      +                + +  +  +              
EDEDDYHNPG YLVVLPDSTP ATSTAAPSAP ALSTPGIRDS AFSMESIDDY  
    -|---- |------||- -|||---|-- --||-----| --|--|- -|  
VNVPESGESA EASLDGSREY VNVSQELHPG AAKTEPAALS SQEAEEVEEE  
-----|--|- --|---|--| ---|------ ---|-----| |---------  
GAPDYENLQE LN 
----|----- -- 


Protein	: O43561
Enzyme	: chymotrypsin

	CVHCHRLPGSY
	---------||
	DSTSSDSL
	-||||-|-
	YPRGIQF
	|------
	KRPHTVAPWPPAYPPVTSYPPL
	----|-------|---|||---
	LPIPRSPQPL
	-----|----
	GGSHRTPSSRRDSDGANSVASY
	--|--|-||---|----|--||
	ENEGASGIRGAQAGW
	-----|---------
	TPVSLPPEPACEDADEDEDDY
	|--|----------------|
	VVLPDSTPATSTAAPSAPAL
	-----||--|||---|----
	STPGIRDSAF
	||-----|--
	SMESIDDY
	|--|---|
	VNVPESGESAEASL
	-----|--|---|-
	VNVSQEL
	---|---
	HPGAAKTEPAAL
	------|-----
	SSQEAEEVEEEGAPDY
	||-------------|

Protein sequence : 
MEEAILVPCV LGLLLLPILA MLMALCVHCH RLPGSYDSTS SDSLYPRGIQ  
                           ----- ----||-||| |-|-|-----  
FKRPHTVAPW PPAYPPVTSY PPLSQPDLLP IPRSPQPLGG SHRTPSSRRD  
-----|---- ---|---||| ---+    -- ---|------ |--|-||---  
SDGANSVASY ENEGASGIRG AQAGWGVWGP SWTRLTPVSL PPEPACEDAD  
|----|--|| -----|---- -----      + +  |--|- ----------  
EDEDDYHNPG YLVVLPDSTP ATSTAAPSAP ALSTPGIRDS AFSMESIDDY  
-----|     + -----||- -|||---|-- --||-----| --|--|---|  
VNVPESGESA EASLDGSREY VNVSQELHPG AAKTEPAALS SQEAEEVEEE  
-----|--|- --|-  +  + ---|------ ---|-----| |---------  
GAPDYENLQE LN 
----|         


Protein	: O43561
Enzyme	: CNBr


Protein sequence : 
MEEAILVPCV LGLLLLPILA MLMALCVHCH RLPGSYDSTS SDSLYPRGIQ  
                                     ++ +++ + + +       
FKRPHTVAPW PPAYPPVTSY PPLSQPDLLP IPRSPQPLGG SHRTPSSRRD  
     +        +   +++    +          +       +  + ++     
SDGANSVASY ENEGASGIRG AQAGWGVWGP SWTRLTPVSL PPEPACEDAD  
+    +  ++      +                + +  +  +              
EDEDDYHNPG YLVVLPDSTP ATSTAAPSAP ALSTPGIRDS AFSMESIDDY  
     +     +      ++   +++   +     ++     +   +  +   +  
VNVPESGESA EASLDGSREY VNVSQELHPG AAKTEPAALS SQEAEEVEEE  
     +  +    +   +  +    +          +     + +           
GAPDYENLQE LN 
    +         


Protein	: O43561
Enzyme	: Lys-C

	TEPAALSSQEAEEVEEEGAPDYENLQELN
	|-----||-------------|-------

Protein sequence : 
MEEAILVPCV LGLLLLPILA MLMALCVHCH RLPGSYDSTS SDSLYPRGIQ  
                                     ++ +++ + + +       
FKRPHTVAPW PPAYPPVTSY PPLSQPDLLP IPRSPQPLGG SHRTPSSRRD  
     +        +   +++    +          +       +  + ++     
SDGANSVASY ENEGASGIRG AQAGWGVWGP SWTRLTPVSL PPEPACEDAD  
+    +  ++      +                + +  +  +              
EDEDDYHNPG YLVVLPDSTP ATSTAAPSAP ALSTPGIRDS AFSMESIDDY  
     +     +      ++   +++   +     ++     +   +  +   +  
VNVPESGESA EASLDGSREY VNVSQELHPG AAKTEPAALS SQEAEEVEEE  
     +  +    +   +  +    +          |-----| |---------  
GAPDYENLQE LN 
----|----- -- 


Protein	: O43561
Enzyme	: Lys-N

	KTEPAALSSQEAEEVEEEGAPDYENLQELN
	-|-----||-------------|-------

Protein sequence : 
MEEAILVPCV LGLLLLPILA MLMALCVHCH RLPGSYDSTS SDSLYPRGIQ  
                                     ++ +++ + + +       
FKRPHTVAPW PPAYPPVTSY PPLSQPDLLP IPRSPQPLGG SHRTPSSRRD  
     +        +   +++    +          +       +  + ++     
SDGANSVASY ENEGASGIRG AQAGWGVWGP SWTRLTPVSL PPEPACEDAD  
+    +  ++      +                + +  +  +              
EDEDDYHNPG YLVVLPDSTP ATSTAAPSAP ALSTPGIRDS AFSMESIDDY  
     +     +      ++   +++   +     ++     +   +  +   +  
VNVPESGESA EASLDGSREY VNVSQELHPG AAKTEPAALS SQEAEEVEEE  
     +  +    +   +  +    +         -|-----| |---------  
GAPDYENLQE LN 
----|----- -- 


Protein	: O43561
Enzyme	: trypsin_no_P_rule

	LPGSYDSTSSDSLYPR
	---||-||||-|-|--
	PHTVAPWPPAYPPVTSYPPLSQPDLLPIPR
	--|-------|---|||---|---------
	SPQPLGGSHR
	|------|--
	DSDGANSVASYENEGASGIR
	-|----|--||-----|---
	GAQAGWGVWGPSWTR
	-----------|-|-
	DSAFSMESIDDYVNVPESGESAEASLDGSR
	-|--|--|---|-----|--|---|---|-
	EYVNVSQELHPGAAK
	-|---|---------
	TEPAALSSQEAEEVEEEGAPDYENLQELN
	|-----||-------------|-------

Protein sequence : 
MEEAILVPCV LGLLLLPILA MLMALCVHCH RLPGSYDSTS SDSLYPRGIQ  
                                  ---||-||| |-|-|--     
FKRPHTVAPW PPAYPPVTSY PPLSQPDLLP IPRSPQPLGG SHRTPSSRRD  
   --|---- ---|---||| ---|------ ---|------ |--+ ++  -  
SDGANSVASY ENEGASGIRG AQAGWGVWGP SWTRLTPVSL PPEPACEDAD  
|----|--|| -----|---- ---------- |-|- +  +              
EDEDDYHNPG YLVVLPDSTP ATSTAAPSAP ALSTPGIRDS AFSMESIDDY  
     +     +      ++   +++   +     ++    -| --|--|---|  
VNVPESGESA EASLDGSREY VNVSQELHPG AAKTEPAALS SQEAEEVEEE  
-----|--|- --|---|--| ---|------ ---|-----| |---------  
GAPDYENLQE LN 
----|----- -- 


Protein	: O43561
Enzyme	: V8-DE

	AILVPCVLGLLLLPILAMLMALCVHCHRLPGSYD
	-------------------------------||-
	SLYPRGIQFKRPHTVAPWPPAYPPVTSYPPLSQPD
	|-|----------|-------|---|||---|---
	LLPIPRSPQPLGGSHRTPSSRRD
	------|------|--|-||---
	GANSVASYE
	---|--||-
	GASGIRGAQAGWGVWGPSWTRLTPVSLPPEPACE
	--|--------------|-|--|--|--------
	YHNPGYLVVLPD
	|----|------
	STPATSTAAPSAPALSTPGIRD
	||--|||---|----||-----
	YVNVSQE
	|---|--
	LHPGAAKTEPAALSSQE
	-------|-----||--

Protein sequence : 
MEEAILVPCV LGLLLLPILA MLMALCVHCH RLPGSYDSTS SDSLYPRGIQ  
   ------- ---------- ---------- ----||-+++ + |-|-----  
FKRPHTVAPW PPAYPPVTSY PPLSQPDLLP IPRSPQPLGG SHRTPSSRRD  
-----|---- ---|---||| ---|------ ---|------ |--|-||---  
SDGANSVASY ENEGASGIRG AQAGWGVWGP SWTRLTPVSL PPEPACEDAD  
+ ---|--|| -  --|---- ---------- |-|--|--|- -------     
EDEDDYHNPG YLVVLPDSTP ATSTAAPSAP ALSTPGIRDS AFSMESIDDY  
     |---- |------||- -|||---|-- --||-----+   +  +   +  
VNVPESGESA EASLDGSREY VNVSQELHPG AAKTEPAALS SQEAEEVEEE  
     +  +    +   +  | ---|------ ---|-----| |--         
GAPDYENLQE LN 
    +         


Protein	: O43561
Enzyme	: V8-E

	GASGIRGAQAGWGVWGPSWTRLTPVSLPPEPACE
	--|--------------|-|--|--|--------
	SIDDYVNVPE
	|---|-----
	ASLDGSRE
	-|---|--
	YVNVSQE
	|---|--
	LHPGAAKTEPAALSSQE
	-------|-----||--

Protein sequence : 
MEEAILVPCV LGLLLLPILA MLMALCVHCH RLPGSYDSTS SDSLYPRGIQ  
                                     ++ +++ + + +       
FKRPHTVAPW PPAYPPVTSY PPLSQPDLLP IPRSPQPLGG SHRTPSSRRD  
     +        +   +++    +          +       +  + ++     
SDGANSVASY ENEGASGIRG AQAGWGVWGP SWTRLTPVSL PPEPACEDAD  
+    +  ++    --|---- ---------- |-|--|--|- -------     
EDEDDYHNPG YLVVLPDSTP ATSTAAPSAP ALSTPGIRDS AFSMESIDDY  
     +     +      ++   +++   +     ++     +   +  |---|  
VNVPESGESA EASLDGSREY VNVSQELHPG AAKTEPAALS SQEAEEVEEE  
-----+  +   -|---|--| ---|------ ---|-----| |--         
GAPDYENLQE LN 
    +         


Protein	: O43561
Enzyme	: Arg-C Asp-N

	DLLPIPRSPQPLGGSHRTPSSRR
	-------|------|--|-||--
	MEEAILVPCVLGLLLLPILAMLMALCVHCHRLPGSY
	----------------------------------||
	DSLYPRGIQFKRPHTVAPWPPAYPPVTSYPPLSQP
	-|-|----------|-------|---|||---|--
	DSAFSMESIDDYVNVPESGESAEASLDGSR
	-|--|--|---|-----|--|---|---|-
	DYENLQELN
	-|-------
	DSTPATSTAAPSAPALSTPGIR
	-||--|||---|----||----
	GAQAGWGVWGPSWTR
	-----------|-|-
	DYVNVPESGESAEASL
	-|-----|--|---|-
	SPQPLGGSHR
	|------|--
	DYHNPGYLVVLP
	-|----|-----
	DSAFSMESI
	-|--|--|-
	DSDGANSVASYENEGASGIR
	-|----|--||-----|---
	GIQFKRPHTVAPWPPAYPPVTSYPPLSQPDLLPIPR
	--------|-------|---|||---|---------
	LPGSYDSTSSDSLYPR
	---||-||||-|-|--
	DGSREYVNVSQELHPGAAKTEPAALSSQEAEEVEEEGAP
	--|--|---|---------|-----||------------

Protein sequence : 
MEEAILVPCV LGLLLLPILA MLMALCVHCH RLPGSYDSTS SDSLYPRGIQ  
---------- ---------- ---------- ----||-||| |-|-|-----  
FKRPHTVAPW PPAYPPVTSY PPLSQPDLLP IPRSPQPLGG SHRTPSSRRD  
-----|---- ---|---||| ---|------ ---|------ |--|-||---  
SDGANSVASY ENEGASGIRG AQAGWGVWGP SWTRLTPVSL PPEPACEDAD  
|----|--|| -----|---- ---------- |-|- +  +              
EDEDDYHNPG YLVVLPDSTP ATSTAAPSAP ALSTPGIRDS AFSMESIDDY  
    -|---- |------||- -|||---|-- --||-----| --|--|---|  
VNVPESGESA EASLDGSREY VNVSQELHPG AAKTEPAALS SQEAEEVEEE  
-----|--|- --|---|--| ---|------ ---|-----| |---------  
GAPDYENLQE LN 
----|----- -- 


Protein	: O43561
Enzyme	: Arg-C chymotrypsin

	DSTSSDSL
	-||||-|-
	VNVSQEL
	---|---
	SSQEAEEVEEEGAPDY
	||-------------|
	VNVPESGESAEASL
	-----|--|---|-
	KRPHTVAPWPPAYPPVTSYPPL
	----|-------|---|||---
	ENEGASGIRGAQAGW
	-----|---------
	DSAFSMESIDDYVNVPESGESAEASLDGSR
	-|--|--|---|-----|--|---|---|-
	LPIPRSPQPL
	-----|----
	GGSHRTPSSRRDSDGANSVASY
	--|--|-||---|----|--||
	CVHCHRLPGSY
	---------||
	STPGIRDSAF
	||-----|--
	SMESIDDY
	|--|---|
	HPGAAKTEPAAL
	------|-----
	VVLPDSTPATSTAAPSAPAL
	-----||--|||---|----
	GAQAGWGVWGPSWTR
	-----------|-|-
	TPVSLPPEPACEDADEDEDDY
	|--|----------------|
	SPQPLGGSHR
	|------|--
	YPRGIQF
	|------
	DSDGANSVASYENEGASGIR
	-|----|--||-----|---
	GIQFKRPHTVAPWPPAYPPVTSYPPLSQPDLLPIPR
	--------|-------|---|||---|---------
	LPGSYDSTSSDSLYPR
	---||-||||-|-|--

Protein sequence : 
MEEAILVPCV LGLLLLPILA MLMALCVHCH RLPGSYDSTS SDSLYPRGIQ  
                           ----- ----||-||| |-|-|-----  
FKRPHTVAPW PPAYPPVTSY PPLSQPDLLP IPRSPQPLGG SHRTPSSRRD  
-----|---- ---|---||| ---|------ ---|------ |--|-||---  
SDGANSVASY ENEGASGIRG AQAGWGVWGP SWTRLTPVSL PPEPACEDAD  
|----|--|| -----|---- ---------- |-|- |--|- ----------  
EDEDDYHNPG YLVVLPDSTP ATSTAAPSAP ALSTPGIRDS AFSMESIDDY  
-----|     + -----||- -|||---|-- --||-----| --|--|---|  
VNVPESGESA EASLDGSREY VNVSQELHPG AAKTEPAALS SQEAEEVEEE  
-----|--|- --|---|- + ---|------ ---|-----| |---------  
GAPDYENLQE LN 
----|         


Protein	: O43561
Enzyme	: Arg-C CNBr

	SPQPLGGSHR
	|------|--
	DSDGANSVASYENEGASGIR
	-|----|--||-----|---
	GIQFKRPHTVAPWPPAYPPVTSYPPLSQPDLLPIPR
	--------|-------|---|||---|---------
	GAQAGWGVWGPSWTR
	-----------|-|-
	DSAFSMESIDDYVNVPESGESAEASLDGSR
	-|--|--|---|-----|--|---|---|-
	LPGSYDSTSSDSLYPR
	---||-||||-|-|--

Protein sequence : 
MEEAILVPCV LGLLLLPILA MLMALCVHCH RLPGSYDSTS SDSLYPRGIQ  
                                  ---||-||| |-|-|-----  
FKRPHTVAPW PPAYPPVTSY PPLSQPDLLP IPRSPQPLGG SHRTPSSRRD  
-----|---- ---|---||| ---|------ ---|------ |--+ ++  -  
SDGANSVASY ENEGASGIRG AQAGWGVWGP SWTRLTPVSL PPEPACEDAD  
|----|--|| -----|---- ---------- |-|- +  +              
EDEDDYHNPG YLVVLPDSTP ATSTAAPSAP ALSTPGIRDS AFSMESIDDY  
     +     +      ++   +++   +     ++    -| --|--|---|  
VNVPESGESA EASLDGSREY VNVSQELHPG AAKTEPAALS SQEAEEVEEE  
-----|--|- --|---|- +    +          +     + +           
GAPDYENLQE LN 
    +         


Protein	: O43561
Enzyme	: Arg-C Lys-C

	SPQPLGGSHR
	|------|--
	DSDGANSVASYENEGASGIR
	-|----|--||-----|---
	GIQFKRPHTVAPWPPAYPPVTSYPPLSQPDLLPIPR
	--------|-------|---|||---|---------
	TEPAALSSQEAEEVEEEGAPDYENLQELN
	|-----||-------------|-------
	GAQAGWGVWGPSWTR
	-----------|-|-
	DSAFSMESIDDYVNVPESGESAEASLDGSR
	-|--|--|---|-----|--|---|---|-
	LPGSYDSTSSDSLYPR
	---||-||||-|-|--

Protein sequence : 
MEEAILVPCV LGLLLLPILA MLMALCVHCH RLPGSYDSTS SDSLYPRGIQ  
                                  ---||-||| |-|-|-----  
FKRPHTVAPW PPAYPPVTSY PPLSQPDLLP IPRSPQPLGG SHRTPSSRRD  
-----|---- ---|---||| ---|------ ---|------ |--+ ++  -  
SDGANSVASY ENEGASGIRG AQAGWGVWGP SWTRLTPVSL PPEPACEDAD  
|----|--|| -----|---- ---------- |-|- +  +              
EDEDDYHNPG YLVVLPDSTP ATSTAAPSAP ALSTPGIRDS AFSMESIDDY  
     +     +      ++   +++   +     ++    -| --|--|---|  
VNVPESGESA EASLDGSREY VNVSQELHPG AAKTEPAALS SQEAEEVEEE  
-----|--|- --|---|- +    +          |-----| |---------  
GAPDYENLQE LN 
----|----- -- 


Protein	: O43561
Enzyme	: Arg-C Lys-N

	SPQPLGGSHR
	|------|--
	KTEPAALSSQEAEEVEEEGAPDYENLQELN
	-|-----||-------------|-------
	DSDGANSVASYENEGASGIR
	-|----|--||-----|---
	GIQFKRPHTVAPWPPAYPPVTSYPPLSQPDLLPIPR
	--------|-------|---|||---|---------
	GAQAGWGVWGPSWTR
	-----------|-|-
	DSAFSMESIDDYVNVPESGESAEASLDGSR
	-|--|--|---|-----|--|---|---|-
	LPGSYDSTSSDSLYPR
	---||-||||-|-|--

Protein sequence : 
MEEAILVPCV LGLLLLPILA MLMALCVHCH RLPGSYDSTS SDSLYPRGIQ  
                                  ---||-||| |-|-|-----  
FKRPHTVAPW PPAYPPVTSY PPLSQPDLLP IPRSPQPLGG SHRTPSSRRD  
-----|---- ---|---||| ---|------ ---|------ |--+ ++  -  
SDGANSVASY ENEGASGIRG AQAGWGVWGP SWTRLTPVSL PPEPACEDAD  
|----|--|| -----|---- ---------- |-|- +  +              
EDEDDYHNPG YLVVLPDSTP ATSTAAPSAP ALSTPGIRDS AFSMESIDDY  
     +     +      ++   +++   +     ++    -| --|--|---|  
VNVPESGESA EASLDGSREY VNVSQELHPG AAKTEPAALS SQEAEEVEEE  
-----|--|- --|---|- +    +         -|-----| |---------  
GAPDYENLQE LN 
----|----- -- 


Protein	: O43561
Enzyme	: Arg-C trypsin_no_P_rule

	SPQPLGGSHR
	|------|--
	PHTVAPWPPAYPPVTSYPPLSQPDLLPIPR
	--|-------|---|||---|---------
	DSDGANSVASYENEGASGIR
	-|----|--||-----|---
	GIQFKRPHTVAPWPPAYPPVTSYPPLSQPDLLPIPR
	--------|-------|---|||---|---------
	TEPAALSSQEAEEVEEEGAPDYENLQELN
	|-----||-------------|-------
	GAQAGWGVWGPSWTR
	-----------|-|-
	DSAFSMESIDDYVNVPESGESAEASLDGSR
	-|--|--|---|-----|--|---|---|-
	LPGSYDSTSSDSLYPR
	---||-||||-|-|--
	EYVNVSQELHPGAAK
	-|---|---------

Protein sequence : 
MEEAILVPCV LGLLLLPILA MLMALCVHCH RLPGSYDSTS SDSLYPRGIQ  
                                  ---||-||| |-|-|-----  
FKRPHTVAPW PPAYPPVTSY PPLSQPDLLP IPRSPQPLGG SHRTPSSRRD  
-----|---- ---|---||| ---|------ ---|------ |--+ ++  -  
SDGANSVASY ENEGASGIRG AQAGWGVWGP SWTRLTPVSL PPEPACEDAD  
|----|--|| -----|---- ---------- |-|- +  +              
EDEDDYHNPG YLVVLPDSTP ATSTAAPSAP ALSTPGIRDS AFSMESIDDY  
     +     +      ++   +++   +     ++    -| --|--|---|  
VNVPESGESA EASLDGSREY VNVSQELHPG AAKTEPAALS SQEAEEVEEE  
-----|--|- --|---|--| ---|------ ---|-----| |---------  
GAPDYENLQE LN 
----|----- -- 


Protein	: O43561
Enzyme	: Arg-C V8-DE

	SLYPRGIQFKRPHTVAPWPPAYPPVTSYPPLSQPD
	|-|----------|-------|---|||---|---
	YHNPGYLVVLPD
	|----|------
	GASGIRGAQAGWGVWGPSWTRLTPVSLPPEPACE
	--|--------------|-|--|--|--------
	GANSVASYE
	---|--||-
	DSAFSMESIDDYVNVPESGESAEASLDGSR
	-|--|--|---|-----|--|---|---|-
	LHPGAAKTEPAALSSQE
	-------|-----||--
	YVNVSQE
	|---|--
	STPATSTAAPSAPALSTPGIRD
	||--|||---|----||-----
	AILVPCVLGLLLLPILAMLMALCVHCHRLPGSYD
	-------------------------------||-
	GAQAGWGVWGPSWTR
	-----------|-|-
	SPQPLGGSHR
	|------|--
	DSDGANSVASYENEGASGIR
	-|----|--||-----|---
	GIQFKRPHTVAPWPPAYPPVTSYPPLSQPDLLPIPR
	--------|-------|---|||---|---------
	LPGSYDSTSSDSLYPR
	---||-||||-|-|--
	LLPIPRSPQPLGGSHRTPSSRRD
	------|------|--|-||---

Protein sequence : 
MEEAILVPCV LGLLLLPILA MLMALCVHCH RLPGSYDSTS SDSLYPRGIQ  
   ------- ---------- ---------- ----||-||| |-|-|-----  
FKRPHTVAPW PPAYPPVTSY PPLSQPDLLP IPRSPQPLGG SHRTPSSRRD  
-----|---- ---|---||| ---|------ ---|------ |--|-||---  
SDGANSVASY ENEGASGIRG AQAGWGVWGP SWTRLTPVSL PPEPACEDAD  
|----|--|| -----|---- ---------- |-|--|--|- -------     
EDEDDYHNPG YLVVLPDSTP ATSTAAPSAP ALSTPGIRDS AFSMESIDDY  
     |---- |------||- -|||---|-- --||-----| --|--|---|  
VNVPESGESA EASLDGSREY VNVSQELHPG AAKTEPAALS SQEAEEVEEE  
-----|--|- --|---|- | ---|------ ---|-----| |--         
GAPDYENLQE LN 
    +         


Protein	: O43561
Enzyme	: Arg-C V8-E

	GASGIRGAQAGWGVWGPSWTRLTPVSLPPEPACE
	--|--------------|-|--|--|--------
	DSAFSMESIDDYVNVPESGESAEASLDGSR
	-|--|--|---|-----|--|---|---|-
	LHPGAAKTEPAALSSQE
	-------|-----||--
	YVNVSQE
	|---|--
	ASLDGSRE
	-|---|--
	SIDDYVNVPE
	|---|-----
	GAQAGWGVWGPSWTR
	-----------|-|-
	SPQPLGGSHR
	|------|--
	DSDGANSVASYENEGASGIR
	-|----|--||-----|---
	GIQFKRPHTVAPWPPAYPPVTSYPPLSQPDLLPIPR
	--------|-------|---|||---|---------
	LPGSYDSTSSDSLYPR
	---||-||||-|-|--

Protein sequence : 
MEEAILVPCV LGLLLLPILA MLMALCVHCH RLPGSYDSTS SDSLYPRGIQ  
                                  ---||-||| |-|-|-----  
FKRPHTVAPW PPAYPPVTSY PPLSQPDLLP IPRSPQPLGG SHRTPSSRRD  
-----|---- ---|---||| ---|------ ---|------ |--+ ++  -  
SDGANSVASY ENEGASGIRG AQAGWGVWGP SWTRLTPVSL PPEPACEDAD  
|----|--|| -----|---- ---------- |-|--|--|- -------     
EDEDDYHNPG YLVVLPDSTP ATSTAAPSAP ALSTPGIRDS AFSMESIDDY  
     +     +      ++   +++   +     ++    -| --|--|---|  
VNVPESGESA EASLDGSREY VNVSQELHPG AAKTEPAALS SQEAEEVEEE  
-----|--|- --|---|--| ---|------ ---|-----| |--         
GAPDYENLQE LN 
    +         


Protein	: O43561
Enzyme	: Asp-N chymotrypsin

	DSTSSDSL
	-||||-|-
	VNVSQEL
	---|---
	SSQEAEEVEEEGAPDY
	||-------------|
	VNVPESGESAEASL
	-----|--|---|-
	DLLPIPRSPQPLGGSHRTPSSRR
	-------|------|--|-||--
	KRPHTVAPWPPAYPPVTSYPPL
	----|-------|---|||---
	ENEGASGIRGAQAGW
	-----|---------
	MEEAILVPCVLGLLLLPILAMLMALCVHCHRLPGSY
	----------------------------------||
	DSLYPRGIQFKRPHTVAPWPPAYPPVTSYPPLSQP
	-|-|----------|-------|---|||---|--
	DYENLQELN
	-|-------
	LPIPRSPQPL
	-----|----
	GGSHRTPSSRRDSDGANSVASY
	--|--|-||---|----|--||
	CVHCHRLPGSY
	---------||
	STPGIRDSAF
	||-----|--
	SMESIDDY
	|--|---|
	HPGAAKTEPAAL
	------|-----
	DSTPATSTAAPSAPALSTPGIR
	-||--|||---|----||----
	VVLPDSTPATSTAAPSAPAL
	-----||--|||---|----
	DYVNVPESGESAEASL
	-|-----|--|---|-
	TPVSLPPEPACEDADEDEDDY
	|--|----------------|
	DYHNPGYLVVLP
	-|----|-----
	DSAFSMESI
	-|--|--|-
	YPRGIQF
	|------
	DGSREYVNVSQELHPGAAKTEPAALSSQEAEEVEEEGAP
	--|--|---|---------|-----||------------

Protein sequence : 
MEEAILVPCV LGLLLLPILA MLMALCVHCH RLPGSYDSTS SDSLYPRGIQ  
---------- ---------- ---------- ----||-||| |-|-|-----  
FKRPHTVAPW PPAYPPVTSY PPLSQPDLLP IPRSPQPLGG SHRTPSSRRD  
-----|---- ---|---||| ---|------ ---|------ |--|-||---  
SDGANSVASY ENEGASGIRG AQAGWGVWGP SWTRLTPVSL PPEPACEDAD  
|----|--|| -----|---- -----      + +  |--|- ----------  
EDEDDYHNPG YLVVLPDSTP ATSTAAPSAP ALSTPGIRDS AFSMESIDDY  
-----|---- |------||- -|||---|-- --||-----| --|--|---|  
VNVPESGESA EASLDGSREY VNVSQELHPG AAKTEPAALS SQEAEEVEEE  
-----|--|- --|---|--| ---|------ ---|-----| |---------  
GAPDYENLQE LN 
----|----- -- 


Protein	: O43561
Enzyme	: Asp-N CNBr

	DYENLQELN
	-|-------
	DYHNPGYLVVLP
	-|----|-----
	DSAFSMESI
	-|--|--|-
	DSTPATSTAAPSAPALSTPGIR
	-||--|||---|----||----
	DLLPIPRSPQPLGGSHRTPSSRR
	-------|------|--|-||--
	MEEAILVPCVLGLLLLPILAMLMALCVHCHRLPGSY
	----------------------------------||
	DSLYPRGIQFKRPHTVAPWPPAYPPVTSYPPLSQP
	-|-|----------|-------|---|||---|--
	DGSREYVNVSQELHPGAAKTEPAALSSQEAEEVEEEGAP
	--|--|---|---------|-----||------------
	DYVNVPESGESAEASL
	-|-----|--|---|-

Protein sequence : 
MEEAILVPCV LGLLLLPILA MLMALCVHCH RLPGSYDSTS SDSLYPRGIQ  
---------- ---------- ---------- ----|| +++ +-|-|-----  
FKRPHTVAPW PPAYPPVTSY PPLSQPDLLP IPRSPQPLGG SHRTPSSRRD  
-----|---- ---|---||| ---|------ ---|------ |--|-||--   
SDGANSVASY ENEGASGIRG AQAGWGVWGP SWTRLTPVSL PPEPACEDAD  
+    +  ++      +                + +  +  +              
EDEDDYHNPG YLVVLPDSTP ATSTAAPSAP ALSTPGIRDS AFSMESIDDY  
    -|---- |------||- -|||---|-- --||-----| --|--|- -|  
VNVPESGESA EASLDGSREY VNVSQELHPG AAKTEPAALS SQEAEEVEEE  
-----|--|- --|---|--| ---|------ ---|-----| |---------  
GAPDYENLQE LN 
----|----- -- 


Protein	: O43561
Enzyme	: Asp-N Lys-C

	DYENLQELN
	-|-------
	DYHNPGYLVVLP
	-|----|-----
	DSAFSMESI
	-|--|--|-
	DSTPATSTAAPSAPALSTPGIR
	-||--|||---|----||----
	DLLPIPRSPQPLGGSHRTPSSRR
	-------|------|--|-||--
	MEEAILVPCVLGLLLLPILAMLMALCVHCHRLPGSY
	----------------------------------||
	DSLYPRGIQFKRPHTVAPWPPAYPPVTSYPPLSQP
	-|-|----------|-------|---|||---|--
	TEPAALSSQEAEEVEEEGAPDYENLQELN
	|-----||-------------|-------
	DGSREYVNVSQELHPGAAKTEPAALSSQEAEEVEEEGAP
	--|--|---|---------|-----||------------
	DYVNVPESGESAEASL
	-|-----|--|---|-

Protein sequence : 
MEEAILVPCV LGLLLLPILA MLMALCVHCH RLPGSYDSTS SDSLYPRGIQ  
---------- ---------- ---------- ----|| +++ +-|-|-----  
FKRPHTVAPW PPAYPPVTSY PPLSQPDLLP IPRSPQPLGG SHRTPSSRRD  
-----|---- ---|---||| ---|------ ---|------ |--|-||--   
SDGANSVASY ENEGASGIRG AQAGWGVWGP SWTRLTPVSL PPEPACEDAD  
+    +  ++      +                + +  +  +              
EDEDDYHNPG YLVVLPDSTP ATSTAAPSAP ALSTPGIRDS AFSMESIDDY  
    -|---- |------||- -|||---|-- --||-----| --|--|- -|  
VNVPESGESA EASLDGSREY VNVSQELHPG AAKTEPAALS SQEAEEVEEE  
-----|--|- --|---|--| ---|------ ---|-----| |---------  
GAPDYENLQE LN 
----|----- -- 


Protein	: O43561
Enzyme	: Asp-N Lys-N

	DYENLQELN
	-|-------
	DYHNPGYLVVLP
	-|----|-----
	KTEPAALSSQEAEEVEEEGAPDYENLQELN
	-|-----||-------------|-------
	DSAFSMESI
	-|--|--|-
	DSTPATSTAAPSAPALSTPGIR
	-||--|||---|----||----
	DLLPIPRSPQPLGGSHRTPSSRR
	-------|------|--|-||--
	MEEAILVPCVLGLLLLPILAMLMALCVHCHRLPGSY
	----------------------------------||
	DSLYPRGIQFKRPHTVAPWPPAYPPVTSYPPLSQP
	-|-|----------|-------|---|||---|--
	DGSREYVNVSQELHPGAAKTEPAALSSQEAEEVEEEGAP
	--|--|---|---------|-----||------------
	DYVNVPESGESAEASL
	-|-----|--|---|-

Protein sequence : 
MEEAILVPCV LGLLLLPILA MLMALCVHCH RLPGSYDSTS SDSLYPRGIQ  
---------- ---------- ---------- ----|| +++ +-|-|-----  
FKRPHTVAPW PPAYPPVTSY PPLSQPDLLP IPRSPQPLGG SHRTPSSRRD  
-----|---- ---|---||| ---|------ ---|------ |--|-||--   
SDGANSVASY ENEGASGIRG AQAGWGVWGP SWTRLTPVSL PPEPACEDAD  
+    +  ++      +                + +  +  +              
EDEDDYHNPG YLVVLPDSTP ATSTAAPSAP ALSTPGIRDS AFSMESIDDY  
    -|---- |------||- -|||---|-- --||-----| --|--|- -|  
VNVPESGESA EASLDGSREY VNVSQELHPG AAKTEPAALS SQEAEEVEEE  
-----|--|- --|---|--| ---|------ ---|-----| |---------  
GAPDYENLQE LN 
----|----- -- 


Protein	: O43561
Enzyme	: Asp-N trypsin_no_P_rule

	DLLPIPRSPQPLGGSHRTPSSRR
	-------|------|--|-||--
	MEEAILVPCVLGLLLLPILAMLMALCVHCHRLPGSY
	----------------------------------||
	DSLYPRGIQFKRPHTVAPWPPAYPPVTSYPPLSQP
	-|-|----------|-------|---|||---|--
	DSAFSMESIDDYVNVPESGESAEASLDGSR
	-|--|--|---|-----|--|---|---|-
	TEPAALSSQEAEEVEEEGAPDYENLQELN
	|-----||-------------|-------
	DYENLQELN
	-|-------
	PHTVAPWPPAYPPVTSYPPLSQPDLLPIPR
	--|-------|---|||---|---------
	EYVNVSQELHPGAAK
	-|---|---------
	DSTPATSTAAPSAPALSTPGIR
	-||--|||---|----||----
	GAQAGWGVWGPSWTR
	-----------|-|-
	DYVNVPESGESAEASL
	-|-----|--|---|-
	SPQPLGGSHR
	|------|--
	DYHNPGYLVVLP
	-|----|-----
	DSAFSMESI
	-|--|--|-
	DSDGANSVASYENEGASGIR
	-|----|--||-----|---
	LPGSYDSTSSDSLYPR
	---||-||||-|-|--
	DGSREYVNVSQELHPGAAKTEPAALSSQEAEEVEEEGAP
	--|--|---|---------|-----||------------

Protein sequence : 
MEEAILVPCV LGLLLLPILA MLMALCVHCH RLPGSYDSTS SDSLYPRGIQ  
---------- ---------- ---------- ----||-||| |-|-|-----  
FKRPHTVAPW PPAYPPVTSY PPLSQPDLLP IPRSPQPLGG SHRTPSSRRD  
-----|---- ---|---||| ---|------ ---|------ |--|-||---  
SDGANSVASY ENEGASGIRG AQAGWGVWGP SWTRLTPVSL PPEPACEDAD  
|----|--|| -----|---- ---------- |-|- +  +              
EDEDDYHNPG YLVVLPDSTP ATSTAAPSAP ALSTPGIRDS AFSMESIDDY  
    -|---- |------||- -|||---|-- --||-----| --|--|---|  
VNVPESGESA EASLDGSREY VNVSQELHPG AAKTEPAALS SQEAEEVEEE  
-----|--|- --|---|--| ---|------ ---|-----| |---------  
GAPDYENLQE LN 
----|----- -- 


Protein	: O43561
Enzyme	: Asp-N V8-DE

	SLYPRGIQFKRPHTVAPWPPAYPPVTSYPPLSQPD
	|-|----------|-------|---|||---|---
	YHNPGYLVVLPD
	|----|------
	DLLPIPRSPQPLGGSHRTPSSRR
	-------|------|--|-||--
	GASGIRGAQAGWGVWGPSWTRLTPVSLPPEPACE
	--|--------------|-|--|--|--------
	GANSVASYE
	---|--||-
	MEEAILVPCVLGLLLLPILAMLMALCVHCHRLPGSY
	----------------------------------||
	DSLYPRGIQFKRPHTVAPWPPAYPPVTSYPPLSQP
	-|-|----------|-------|---|||---|--
	DYENLQELN
	-|-------
	LHPGAAKTEPAALSSQE
	-------|-----||--
	YVNVSQE
	|---|--
	STPATSTAAPSAPALSTPGIRD
	||--|||---|----||-----
	DSTPATSTAAPSAPALSTPGIR
	-||--|||---|----||----
	AILVPCVLGLLLLPILAMLMALCVHCHRLPGSYD
	-------------------------------||-
	DYVNVPESGESAEASL
	-|-----|--|---|-
	DYHNPGYLVVLP
	-|----|-----
	DSAFSMESI
	-|--|--|-
	DGSREYVNVSQELHPGAAKTEPAALSSQEAEEVEEEGAP
	--|--|---|---------|-----||------------
	LLPIPRSPQPLGGSHRTPSSRRD
	------|------|--|-||---

Protein sequence : 
MEEAILVPCV LGLLLLPILA MLMALCVHCH RLPGSYDSTS SDSLYPRGIQ  
---------- ---------- ---------- ----||-+++ +-|-|-----  
FKRPHTVAPW PPAYPPVTSY PPLSQPDLLP IPRSPQPLGG SHRTPSSRRD  
-----|---- ---|---||| ---|------ ---|------ |--|-||---  
SDGANSVASY ENEGASGIRG AQAGWGVWGP SWTRLTPVSL PPEPACEDAD  
+ ---|--|| -  --|---- ---------- |-|--|--|- -------     
EDEDDYHNPG YLVVLPDSTP ATSTAAPSAP ALSTPGIRDS AFSMESIDDY  
    -|---- |------||- -|||---|-- --||-----| --|--|- -|  
VNVPESGESA EASLDGSREY VNVSQELHPG AAKTEPAALS SQEAEEVEEE  
-----|--|- --|---|--| ---|------ ---|-----| |---------  
GAPDYENLQE LN 
----|----- -- 


Protein	: O43561
Enzyme	: Asp-N V8-E

	DLLPIPRSPQPLGGSHRTPSSRR
	-------|------|--|-||--
	GASGIRGAQAGWGVWGPSWTRLTPVSLPPEPACE
	--|--------------|-|--|--|--------
	MEEAILVPCVLGLLLLPILAMLMALCVHCHRLPGSY
	----------------------------------||
	DSLYPRGIQFKRPHTVAPWPPAYPPVTSYPPLSQP
	-|-|----------|-------|---|||---|--
	DYENLQELN
	-|-------
	LHPGAAKTEPAALSSQE
	-------|-----||--
	YVNVSQE
	|---|--
	ASLDGSRE
	-|---|--
	DSTPATSTAAPSAPALSTPGIR
	-||--|||---|----||----
	SIDDYVNVPE
	|---|-----
	DYVNVPESGESAEASL
	-|-----|--|---|-
	DYHNPGYLVVLP
	-|----|-----
	DSAFSMESI
	-|--|--|-
	DGSREYVNVSQELHPGAAKTEPAALSSQEAEEVEEEGAP
	--|--|---|---------|-----||------------

Protein sequence : 
MEEAILVPCV LGLLLLPILA MLMALCVHCH RLPGSYDSTS SDSLYPRGIQ  
---------- ---------- ---------- ----|| +++ +-|-|-----  
FKRPHTVAPW PPAYPPVTSY PPLSQPDLLP IPRSPQPLGG SHRTPSSRRD  
-----|---- ---|---||| ---|------ ---|------ |--|-||--   
SDGANSVASY ENEGASGIRG AQAGWGVWGP SWTRLTPVSL PPEPACEDAD  
+    +  ++    --|---- ---------- |-|--|--|- -------     
EDEDDYHNPG YLVVLPDSTP ATSTAAPSAP ALSTPGIRDS AFSMESIDDY  
    -|---- |------||- -|||---|-- --||-----| --|--|---|  
VNVPESGESA EASLDGSREY VNVSQELHPG AAKTEPAALS SQEAEEVEEE  
-----|--|- --|---|--| ---|------ ---|-----| |---------  
GAPDYENLQE LN 
----|----- -- 


Protein	: O43561
Enzyme	: chymotrypsin CNBr

	DSTSSDSL
	-||||-|-
	VNVSQEL
	---|---
	SSQEAEEVEEEGAPDY
	||-------------|
	VNVPESGESAEASL
	-----|--|---|-
	KRPHTVAPWPPAYPPVTSYPPL
	----|-------|---|||---
	ENEGASGIRGAQAGW
	-----|---------
	LPIPRSPQPL
	-----|----
	GGSHRTPSSRRDSDGANSVASY
	--|--|-||---|----|--||
	CVHCHRLPGSY
	---------||
	STPGIRDSAF
	||-----|--
	SMESIDDY
	|--|---|
	HPGAAKTEPAAL
	------|-----
	VVLPDSTPATSTAAPSAPAL
	-----||--|||---|----
	TPVSLPPEPACEDADEDEDDY
	|--|----------------|
	YPRGIQF
	|------

Protein sequence : 
MEEAILVPCV LGLLLLPILA MLMALCVHCH RLPGSYDSTS SDSLYPRGIQ  
                           ----- ----||-||| |-|-|-----  
FKRPHTVAPW PPAYPPVTSY PPLSQPDLLP IPRSPQPLGG SHRTPSSRRD  
-----|---- ---|---||| ---+    -- ---|------ |--|-||---  
SDGANSVASY ENEGASGIRG AQAGWGVWGP SWTRLTPVSL PPEPACEDAD  
|----|--|| -----|---- -----      + +  |--|- ----------  
EDEDDYHNPG YLVVLPDSTP ATSTAAPSAP ALSTPGIRDS AFSMESIDDY  
-----|     + -----||- -|||---|-- --||-----| --|--|---|  
VNVPESGESA EASLDGSREY VNVSQELHPG AAKTEPAALS SQEAEEVEEE  
-----|--|- --|-  +  + ---|------ ---|-----| |---------  
GAPDYENLQE LN 
----|         


Protein	: O43561
Enzyme	: chymotrypsin Lys-C

	DSTSSDSL
	-||||-|-
	VNVSQEL
	---|---
	SSQEAEEVEEEGAPDY
	||-------------|
	VNVPESGESAEASL
	-----|--|---|-
	KRPHTVAPWPPAYPPVTSYPPL
	----|-------|---|||---
	ENEGASGIRGAQAGW
	-----|---------
	TEPAALSSQEAEEVEEEGAPDYENLQELN
	|-----||-------------|-------
	LPIPRSPQPL
	-----|----
	GGSHRTPSSRRDSDGANSVASY
	--|--|-||---|----|--||
	CVHCHRLPGSY
	---------||
	STPGIRDSAF
	||-----|--
	SMESIDDY
	|--|---|
	HPGAAKTEPAAL
	------|-----
	VVLPDSTPATSTAAPSAPAL
	-----||--|||---|----
	TPVSLPPEPACEDADEDEDDY
	|--|----------------|
	YPRGIQF
	|------

Protein sequence : 
MEEAILVPCV LGLLLLPILA MLMALCVHCH RLPGSYDSTS SDSLYPRGIQ  
                           ----- ----||-||| |-|-|-----  
FKRPHTVAPW PPAYPPVTSY PPLSQPDLLP IPRSPQPLGG SHRTPSSRRD  
-----|---- ---|---||| ---+    -- ---|------ |--|-||---  
SDGANSVASY ENEGASGIRG AQAGWGVWGP SWTRLTPVSL PPEPACEDAD  
|----|--|| -----|---- -----      + +  |--|- ----------  
EDEDDYHNPG YLVVLPDSTP ATSTAAPSAP ALSTPGIRDS AFSMESIDDY  
-----|     + -----||- -|||---|-- --||-----| --|--|---|  
VNVPESGESA EASLDGSREY VNVSQELHPG AAKTEPAALS SQEAEEVEEE  
-----|--|- --|-  +  + ---|------ ---|-----| |---------  
GAPDYENLQE LN 
----|----- -- 


Protein	: O43561
Enzyme	: chymotrypsin Lys-N

	DSTSSDSL
	-||||-|-
	VNVSQEL
	---|---
	SSQEAEEVEEEGAPDY
	||-------------|
	VNVPESGESAEASL
	-----|--|---|-
	KRPHTVAPWPPAYPPVTSYPPL
	----|-------|---|||---
	ENEGASGIRGAQAGW
	-----|---------
	KTEPAALSSQEAEEVEEEGAPDYENLQELN
	-|-----||-------------|-------
	LPIPRSPQPL
	-----|----
	GGSHRTPSSRRDSDGANSVASY
	--|--|-||---|----|--||
	CVHCHRLPGSY
	---------||
	STPGIRDSAF
	||-----|--
	SMESIDDY
	|--|---|
	HPGAAKTEPAAL
	------|-----
	VVLPDSTPATSTAAPSAPAL
	-----||--|||---|----
	TPVSLPPEPACEDADEDEDDY
	|--|----------------|
	YPRGIQF
	|------

Protein sequence : 
MEEAILVPCV LGLLLLPILA MLMALCVHCH RLPGSYDSTS SDSLYPRGIQ  
                           ----- ----||-||| |-|-|-----  
FKRPHTVAPW PPAYPPVTSY PPLSQPDLLP IPRSPQPLGG SHRTPSSRRD  
-----|---- ---|---||| ---+    -- ---|------ |--|-||---  
SDGANSVASY ENEGASGIRG AQAGWGVWGP SWTRLTPVSL PPEPACEDAD  
|----|--|| -----|---- -----      + +  |--|- ----------  
EDEDDYHNPG YLVVLPDSTP ATSTAAPSAP ALSTPGIRDS AFSMESIDDY  
-----|     + -----||- -|||---|-- --||-----| --|--|---|  
VNVPESGESA EASLDGSREY VNVSQELHPG AAKTEPAALS SQEAEEVEEE  
-----|--|- --|-  +  + ---|------ ---|-----| |---------  
GAPDYENLQE LN 
----|----- -- 


Protein	: O43561
Enzyme	: chymotrypsin trypsin_no_P_rule

	DSTSSDSL
	-||||-|-
	VNVSQEL
	---|---
	SSQEAEEVEEEGAPDY
	||-------------|
	VNVPESGESAEASL
	-----|--|---|-
	KRPHTVAPWPPAYPPVTSYPPL
	----|-------|---|||---
	ENEGASGIRGAQAGW
	-----|---------
	TEPAALSSQEAEEVEEEGAPDYENLQELN
	|-----||-------------|-------
	DSAFSMESIDDYVNVPESGESAEASLDGSR
	-|--|--|---|-----|--|---|---|-
	LPIPRSPQPL
	-----|----
	GGSHRTPSSRRDSDGANSVASY
	--|--|-||---|----|--||
	PHTVAPWPPAYPPVTSYPPLSQPDLLPIPR
	--|-------|---|||---|---------
	CVHCHRLPGSY
	---------||
	STPGIRDSAF
	||-----|--
	SMESIDDY
	|--|---|
	HPGAAKTEPAAL
	------|-----
	EYVNVSQELHPGAAK
	-|---|---------
	VVLPDSTPATSTAAPSAPAL
	-----||--|||---|----
	GAQAGWGVWGPSWTR
	-----------|-|-
	TPVSLPPEPACEDADEDEDDY
	|--|----------------|
	SPQPLGGSHR
	|------|--
	YPRGIQF
	|------
	DSDGANSVASYENEGASGIR
	-|----|--||-----|---
	LPGSYDSTSSDSLYPR
	---||-||||-|-|--

Protein sequence : 
MEEAILVPCV LGLLLLPILA MLMALCVHCH RLPGSYDSTS SDSLYPRGIQ  
                           ----- ----||-||| |-|-|-----  
FKRPHTVAPW PPAYPPVTSY PPLSQPDLLP IPRSPQPLGG SHRTPSSRRD  
-----|---- ---|---||| ---|------ ---|------ |--|-||---  
SDGANSVASY ENEGASGIRG AQAGWGVWGP SWTRLTPVSL PPEPACEDAD  
|----|--|| -----|---- ---------- |-|- |--|- ----------  
EDEDDYHNPG YLVVLPDSTP ATSTAAPSAP ALSTPGIRDS AFSMESIDDY  
-----|     + -----||- -|||---|-- --||-----| --|--|---|  
VNVPESGESA EASLDGSREY VNVSQELHPG AAKTEPAALS SQEAEEVEEE  
-----|--|- --|---|--| ---|------ ---|-----| |---------  
GAPDYENLQE LN 
----|----- -- 


Protein	: O43561
Enzyme	: chymotrypsin V8-DE

	SLYPRGIQFKRPHTVAPWPPAYPPVTSYPPLSQPD
	|-|----------|-------|---|||---|---
	DSTSSDSL
	-||||-|-
	VNVSQEL
	---|---
	SSQEAEEVEEEGAPDY
	||-------------|
	VNVPESGESAEASL
	-----|--|---|-
	GASGIRGAQAGWGVWGPSWTRLTPVSLPPEPACE
	--|--------------|-|--|--|--------
	KRPHTVAPWPPAYPPVTSYPPL
	----|-------|---|||---
	ENEGASGIRGAQAGW
	-----|---------
	GANSVASYE
	---|--||-
	YHNPGYLVVLPD
	|----|------
	LHPGAAKTEPAALSSQE
	-------|-----||--
	LPIPRSPQPL
	-----|----
	GGSHRTPSSRRDSDGANSVASY
	--|--|-||---|----|--||
	YVNVSQE
	|---|--
	STPATSTAAPSAPALSTPGIRD
	||--|||---|----||-----
	CVHCHRLPGSY
	---------||
	STPGIRDSAF
	||-----|--
	SMESIDDY
	|--|---|
	HPGAAKTEPAAL
	------|-----
	VVLPDSTPATSTAAPSAPAL
	-----||--|||---|----
	AILVPCVLGLLLLPILAMLMALCVHCHRLPGSYD
	-------------------------------||-
	TPVSLPPEPACEDADEDEDDY
	|--|----------------|
	YPRGIQF
	|------
	LLPIPRSPQPLGGSHRTPSSRRD
	------|------|--|-||---

Protein sequence : 
MEEAILVPCV LGLLLLPILA MLMALCVHCH RLPGSYDSTS SDSLYPRGIQ  
   ------- ---------- ---------- ----||-||| |-|-|-----  
FKRPHTVAPW PPAYPPVTSY PPLSQPDLLP IPRSPQPLGG SHRTPSSRRD  
-----|---- ---|---||| ---|------ ---|------ |--|-||---  
SDGANSVASY ENEGASGIRG AQAGWGVWGP SWTRLTPVSL PPEPACEDAD  
|----|--|| -----|---- ---------- |-|--|--|- ----------  
EDEDDYHNPG YLVVLPDSTP ATSTAAPSAP ALSTPGIRDS AFSMESIDDY  
-----|---- |------||- -|||---|-- --||-----| --|--|---|  
VNVPESGESA EASLDGSREY VNVSQELHPG AAKTEPAALS SQEAEEVEEE  
-----|--|- --|-  +  | ---|------ ---|-----| |---------  
GAPDYENLQE LN 
----|         


Protein	: O43561
Enzyme	: chymotrypsin V8-E

	DSTSSDSL
	-||||-|-
	VNVSQEL
	---|---
	SSQEAEEVEEEGAPDY
	||-------------|
	VNVPESGESAEASL
	-----|--|---|-
	GASGIRGAQAGWGVWGPSWTRLTPVSLPPEPACE
	--|--------------|-|--|--|--------
	KRPHTVAPWPPAYPPVTSYPPL
	----|-------|---|||---
	ENEGASGIRGAQAGW
	-----|---------
	LHPGAAKTEPAALSSQE
	-------|-----||--
	LPIPRSPQPL
	-----|----
	GGSHRTPSSRRDSDGANSVASY
	--|--|-||---|----|--||
	YVNVSQE
	|---|--
	ASLDGSRE
	-|---|--
	CVHCHRLPGSY
	---------||
	STPGIRDSAF
	||-----|--
	SMESIDDY
	|--|---|
	HPGAAKTEPAAL
	------|-----
	VVLPDSTPATSTAAPSAPAL
	-----||--|||---|----
	SIDDYVNVPE
	|---|-----
	TPVSLPPEPACEDADEDEDDY
	|--|----------------|
	YPRGIQF
	|------

Protein sequence : 
MEEAILVPCV LGLLLLPILA MLMALCVHCH RLPGSYDSTS SDSLYPRGIQ  
                           ----- ----||-||| |-|-|-----  
FKRPHTVAPW PPAYPPVTSY PPLSQPDLLP IPRSPQPLGG SHRTPSSRRD  
-----|---- ---|---||| ---+    -- ---|------ |--|-||---  
SDGANSVASY ENEGASGIRG AQAGWGVWGP SWTRLTPVSL PPEPACEDAD  
|----|--|| -----|---- ---------- |-|--|--|- ----------  
EDEDDYHNPG YLVVLPDSTP ATSTAAPSAP ALSTPGIRDS AFSMESIDDY  
-----|     + -----||- -|||---|-- --||-----| --|--|---|  
VNVPESGESA EASLDGSREY VNVSQELHPG AAKTEPAALS SQEAEEVEEE  
-----|--|- --|---|--| ---|------ ---|-----| |---------  
GAPDYENLQE LN 
----|         


Protein	: O43561
Enzyme	: CNBr Lys-C

	TEPAALSSQEAEEVEEEGAPDYENLQELN
	|-----||-------------|-------

Protein sequence : 
MEEAILVPCV LGLLLLPILA MLMALCVHCH RLPGSYDSTS SDSLYPRGIQ  
                                     ++ +++ + + +       
FKRPHTVAPW PPAYPPVTSY PPLSQPDLLP IPRSPQPLGG SHRTPSSRRD  
     +        +   +++    +          +       +  + ++     
SDGANSVASY ENEGASGIRG AQAGWGVWGP SWTRLTPVSL PPEPACEDAD  
+    +  ++      +                + +  +  +              
EDEDDYHNPG YLVVLPDSTP ATSTAAPSAP ALSTPGIRDS AFSMESIDDY  
     +     +      ++   +++   +     ++     +   +  +   +  
VNVPESGESA EASLDGSREY VNVSQELHPG AAKTEPAALS SQEAEEVEEE  
     +  +    +   +  +    +          |-----| |---------  
GAPDYENLQE LN 
----|----- -- 


Protein	: O43561
Enzyme	: CNBr Lys-N

	KTEPAALSSQEAEEVEEEGAPDYENLQELN
	-|-----||-------------|-------

Protein sequence : 
MEEAILVPCV LGLLLLPILA MLMALCVHCH RLPGSYDSTS SDSLYPRGIQ  
                                     ++ +++ + + +       
FKRPHTVAPW PPAYPPVTSY PPLSQPDLLP IPRSPQPLGG SHRTPSSRRD  
     +        +   +++    +          +       +  + ++     
SDGANSVASY ENEGASGIRG AQAGWGVWGP SWTRLTPVSL PPEPACEDAD  
+    +  ++      +                + +  +  +              
EDEDDYHNPG YLVVLPDSTP ATSTAAPSAP ALSTPGIRDS AFSMESIDDY  
     +     +      ++   +++   +     ++     +   +  +   +  
VNVPESGESA EASLDGSREY VNVSQELHPG AAKTEPAALS SQEAEEVEEE  
     +  +    +   +  +    +         -|-----| |---------  
GAPDYENLQE LN 
----|----- -- 


Protein	: O43561
Enzyme	: CNBr trypsin_no_P_rule

	SPQPLGGSHR
	|------|--
	PHTVAPWPPAYPPVTSYPPLSQPDLLPIPR
	--|-------|---|||---|---------
	DSDGANSVASYENEGASGIR
	-|----|--||-----|---
	TEPAALSSQEAEEVEEEGAPDYENLQELN
	|-----||-------------|-------
	GAQAGWGVWGPSWTR
	-----------|-|-
	DSAFSMESIDDYVNVPESGESAEASLDGSR
	-|--|--|---|-----|--|---|---|-
	LPGSYDSTSSDSLYPR
	---||-||||-|-|--
	EYVNVSQELHPGAAK
	-|---|---------

Protein sequence : 
MEEAILVPCV LGLLLLPILA MLMALCVHCH RLPGSYDSTS SDSLYPRGIQ  
                                  ---||-||| |-|-|--     
FKRPHTVAPW PPAYPPVTSY PPLSQPDLLP IPRSPQPLGG SHRTPSSRRD  
   --|---- ---|---||| ---|------ ---|------ |--+ ++  -  
SDGANSVASY ENEGASGIRG AQAGWGVWGP SWTRLTPVSL PPEPACEDAD  
|----|--|| -----|---- ---------- |-|- +  +              
EDEDDYHNPG YLVVLPDSTP ATSTAAPSAP ALSTPGIRDS AFSMESIDDY  
     +     +      ++   +++   +     ++    -| --|--|---|  
VNVPESGESA EASLDGSREY VNVSQELHPG AAKTEPAALS SQEAEEVEEE  
-----|--|- --|---|--| ---|------ ---|-----| |---------  
GAPDYENLQE LN 
----|----- -- 


Protein	: O43561
Enzyme	: CNBr V8-DE

	SLYPRGIQFKRPHTVAPWPPAYPPVTSYPPLSQPD
	|-|----------|-------|---|||---|---
	LHPGAAKTEPAALSSQE
	-------|-----||--
	YHNPGYLVVLPD
	|----|------
	YVNVSQE
	|---|--
	GASGIRGAQAGWGVWGPSWTRLTPVSLPPEPACE
	--|--------------|-|--|--|--------
	AILVPCVLGLLLLPILAMLMALCVHCHRLPGSYD
	-------------------------------||-
	GANSVASYE
	---|--||-
	STPATSTAAPSAPALSTPGIRD
	||--|||---|----||-----
	LLPIPRSPQPLGGSHRTPSSRRD
	------|------|--|-||---

Protein sequence : 
MEEAILVPCV LGLLLLPILA MLMALCVHCH RLPGSYDSTS SDSLYPRGIQ  
   ------- ---------- ---------- ----||-+++ + |-|-----  
FKRPHTVAPW PPAYPPVTSY PPLSQPDLLP IPRSPQPLGG SHRTPSSRRD  
-----|---- ---|---||| ---|------ ---|------ |--|-||---  
SDGANSVASY ENEGASGIRG AQAGWGVWGP SWTRLTPVSL PPEPACEDAD  
+ ---|--|| -  --|---- ---------- |-|--|--|- -------     
EDEDDYHNPG YLVVLPDSTP ATSTAAPSAP ALSTPGIRDS AFSMESIDDY  
     |---- |------||- -|||---|-- --||-----+   +  +   +  
VNVPESGESA EASLDGSREY VNVSQELHPG AAKTEPAALS SQEAEEVEEE  
     +  +    +   +  | ---|------ ---|-----| |--         
GAPDYENLQE LN 
    +         


Protein	: O43561
Enzyme	: CNBr V8-E

	LHPGAAKTEPAALSSQE
	-------|-----||--
	YVNVSQE
	|---|--
	GASGIRGAQAGWGVWGPSWTRLTPVSLPPEPACE
	--|--------------|-|--|--|--------
	SIDDYVNVPE
	|---|-----
	ASLDGSRE
	-|---|--

Protein sequence : 
MEEAILVPCV LGLLLLPILA MLMALCVHCH RLPGSYDSTS SDSLYPRGIQ  
                                     ++ +++ + + +       
FKRPHTVAPW PPAYPPVTSY PPLSQPDLLP IPRSPQPLGG SHRTPSSRRD  
     +        +   +++    +          +       +  + ++     
SDGANSVASY ENEGASGIRG AQAGWGVWGP SWTRLTPVSL PPEPACEDAD  
+    +  ++    --|---- ---------- |-|--|--|- -------     
EDEDDYHNPG YLVVLPDSTP ATSTAAPSAP ALSTPGIRDS AFSMESIDDY  
     +     +      ++   +++   +     ++     +   +  |---|  
VNVPESGESA EASLDGSREY VNVSQELHPG AAKTEPAALS SQEAEEVEEE  
-----+  +   -|---|--| ---|------ ---|-----| |--         
GAPDYENLQE LN 
    +         


Protein	: O43561
Enzyme	: Lys-C Lys-N

	KTEPAALSSQEAEEVEEEGAPDYENLQELN
	-|-----||-------------|-------
	TEPAALSSQEAEEVEEEGAPDYENLQELN
	|-----||-------------|-------

Protein sequence : 
MEEAILVPCV LGLLLLPILA MLMALCVHCH RLPGSYDSTS SDSLYPRGIQ  
                                     ++ +++ + + +       
FKRPHTVAPW PPAYPPVTSY PPLSQPDLLP IPRSPQPLGG SHRTPSSRRD  
     +        +   +++    +          +       +  + ++     
SDGANSVASY ENEGASGIRG AQAGWGVWGP SWTRLTPVSL PPEPACEDAD  
+    +  ++      +                + +  +  +              
EDEDDYHNPG YLVVLPDSTP ATSTAAPSAP ALSTPGIRDS AFSMESIDDY  
     +     +      ++   +++   +     ++     +   +  +   +  
VNVPESGESA EASLDGSREY VNVSQELHPG AAKTEPAALS SQEAEEVEEE  
     +  +    +   +  +    +         -|-----| |---------  
GAPDYENLQE LN 
----|----- -- 


Protein	: O43561
Enzyme	: Lys-C trypsin_no_P_rule

	SPQPLGGSHR
	|------|--
	PHTVAPWPPAYPPVTSYPPLSQPDLLPIPR
	--|-------|---|||---|---------
	DSDGANSVASYENEGASGIR
	-|----|--||-----|---
	TEPAALSSQEAEEVEEEGAPDYENLQELN
	|-----||-------------|-------
	GAQAGWGVWGPSWTR
	-----------|-|-
	DSAFSMESIDDYVNVPESGESAEASLDGSR
	-|--|--|---|-----|--|---|---|-
	LPGSYDSTSSDSLYPR
	---||-||||-|-|--
	EYVNVSQELHPGAAK
	-|---|---------

Protein sequence : 
MEEAILVPCV LGLLLLPILA MLMALCVHCH RLPGSYDSTS SDSLYPRGIQ  
                                  ---||-||| |-|-|--     
FKRPHTVAPW PPAYPPVTSY PPLSQPDLLP IPRSPQPLGG SHRTPSSRRD  
   --|---- ---|---||| ---|------ ---|------ |--+ ++  -  
SDGANSVASY ENEGASGIRG AQAGWGVWGP SWTRLTPVSL PPEPACEDAD  
|----|--|| -----|---- ---------- |-|- +  +              
EDEDDYHNPG YLVVLPDSTP ATSTAAPSAP ALSTPGIRDS AFSMESIDDY  
     +     +      ++   +++   +     ++    -| --|--|---|  
VNVPESGESA EASLDGSREY VNVSQELHPG AAKTEPAALS SQEAEEVEEE  
-----|--|- --|---|--| ---|------ ---|-----| |---------  
GAPDYENLQE LN 
----|----- -- 


Protein	: O43561
Enzyme	: Lys-C V8-DE

	SLYPRGIQFKRPHTVAPWPPAYPPVTSYPPLSQPD
	|-|----------|-------|---|||---|---
	LHPGAAKTEPAALSSQE
	-------|-----||--
	YHNPGYLVVLPD
	|----|------
	YVNVSQE
	|---|--
	GASGIRGAQAGWGVWGPSWTRLTPVSLPPEPACE
	--|--------------|-|--|--|--------
	AILVPCVLGLLLLPILAMLMALCVHCHRLPGSYD
	-------------------------------||-
	TEPAALSSQEAEEVEEEGAPDYENLQELN
	|-----||-------------|-------
	GANSVASYE
	---|--||-
	STPATSTAAPSAPALSTPGIRD
	||--|||---|----||-----
	LLPIPRSPQPLGGSHRTPSSRRD
	------|------|--|-||---

Protein sequence : 
MEEAILVPCV LGLLLLPILA MLMALCVHCH RLPGSYDSTS SDSLYPRGIQ  
   ------- ---------- ---------- ----||-+++ + |-|-----  
FKRPHTVAPW PPAYPPVTSY PPLSQPDLLP IPRSPQPLGG SHRTPSSRRD  
-----|---- ---|---||| ---|------ ---|------ |--|-||---  
SDGANSVASY ENEGASGIRG AQAGWGVWGP SWTRLTPVSL PPEPACEDAD  
+ ---|--|| -  --|---- ---------- |-|--|--|- -------     
EDEDDYHNPG YLVVLPDSTP ATSTAAPSAP ALSTPGIRDS AFSMESIDDY  
     |---- |------||- -|||---|-- --||-----+   +  +   +  
VNVPESGESA EASLDGSREY VNVSQELHPG AAKTEPAALS SQEAEEVEEE  
     +  +    +   +  | ---|------ ---|-----| |---------  
GAPDYENLQE LN 
----|----- -- 


Protein	: O43561
Enzyme	: Lys-C V8-E

	LHPGAAKTEPAALSSQE
	-------|-----||--
	YVNVSQE
	|---|--
	GASGIRGAQAGWGVWGPSWTRLTPVSLPPEPACE
	--|--------------|-|--|--|--------
	SIDDYVNVPE
	|---|-----
	ASLDGSRE
	-|---|--
	TEPAALSSQEAEEVEEEGAPDYENLQELN
	|-----||-------------|-------

Protein sequence : 
MEEAILVPCV LGLLLLPILA MLMALCVHCH RLPGSYDSTS SDSLYPRGIQ  
                                     ++ +++ + + +       
FKRPHTVAPW PPAYPPVTSY PPLSQPDLLP IPRSPQPLGG SHRTPSSRRD  
     +        +   +++    +          +       +  + ++     
SDGANSVASY ENEGASGIRG AQAGWGVWGP SWTRLTPVSL PPEPACEDAD  
+    +  ++    --|---- ---------- |-|--|--|- -------     
EDEDDYHNPG YLVVLPDSTP ATSTAAPSAP ALSTPGIRDS AFSMESIDDY  
     +     +      ++   +++   +     ++     +   +  |---|  
VNVPESGESA EASLDGSREY VNVSQELHPG AAKTEPAALS SQEAEEVEEE  
-----+  +   -|---|--| ---|------ ---|-----| |---------  
GAPDYENLQE LN 
----|----- -- 


Protein	: O43561
Enzyme	: Lys-N trypsin_no_P_rule

	SPQPLGGSHR
	|------|--
	KTEPAALSSQEAEEVEEEGAPDYENLQELN
	-|-----||-------------|-------
	PHTVAPWPPAYPPVTSYPPLSQPDLLPIPR
	--|-------|---|||---|---------
	DSDGANSVASYENEGASGIR
	-|----|--||-----|---
	TEPAALSSQEAEEVEEEGAPDYENLQELN
	|-----||-------------|-------
	GAQAGWGVWGPSWTR
	-----------|-|-
	DSAFSMESIDDYVNVPESGESAEASLDGSR
	-|--|--|---|-----|--|---|---|-
	LPGSYDSTSSDSLYPR
	---||-||||-|-|--
	EYVNVSQELHPGAAK
	-|---|---------

Protein sequence : 
MEEAILVPCV LGLLLLPILA MLMALCVHCH RLPGSYDSTS SDSLYPRGIQ  
                                  ---||-||| |-|-|--     
FKRPHTVAPW PPAYPPVTSY PPLSQPDLLP IPRSPQPLGG SHRTPSSRRD  
   --|---- ---|---||| ---|------ ---|------ |--+ ++  -  
SDGANSVASY ENEGASGIRG AQAGWGVWGP SWTRLTPVSL PPEPACEDAD  
|----|--|| -----|---- ---------- |-|- +  +              
EDEDDYHNPG YLVVLPDSTP ATSTAAPSAP ALSTPGIRDS AFSMESIDDY  
     +     +      ++   +++   +     ++    -| --|--|---|  
VNVPESGESA EASLDGSREY VNVSQELHPG AAKTEPAALS SQEAEEVEEE  
-----|--|- --|---|--| ---|------ ---|-----| |---------  
GAPDYENLQE LN 
----|----- -- 


Protein	: O43561
Enzyme	: Lys-N V8-DE

	SLYPRGIQFKRPHTVAPWPPAYPPVTSYPPLSQPD
	|-|----------|-------|---|||---|---
	KTEPAALSSQEAEEVEEEGAPDYENLQELN
	-|-----||-------------|-------
	LHPGAAKTEPAALSSQE
	-------|-----||--
	YHNPGYLVVLPD
	|----|------
	YVNVSQE
	|---|--
	GASGIRGAQAGWGVWGPSWTRLTPVSLPPEPACE
	--|--------------|-|--|--|--------
	AILVPCVLGLLLLPILAMLMALCVHCHRLPGSYD
	-------------------------------||-
	GANSVASYE
	---|--||-
	STPATSTAAPSAPALSTPGIRD
	||--|||---|----||-----
	LLPIPRSPQPLGGSHRTPSSRRD
	------|------|--|-||---

Protein sequence : 
MEEAILVPCV LGLLLLPILA MLMALCVHCH RLPGSYDSTS SDSLYPRGIQ  
   ------- ---------- ---------- ----||-+++ + |-|-----  
FKRPHTVAPW PPAYPPVTSY PPLSQPDLLP IPRSPQPLGG SHRTPSSRRD  
-----|---- ---|---||| ---|------ ---|------ |--|-||---  
SDGANSVASY ENEGASGIRG AQAGWGVWGP SWTRLTPVSL PPEPACEDAD  
+ ---|--|| -  --|---- ---------- |-|--|--|- -------     
EDEDDYHNPG YLVVLPDSTP ATSTAAPSAP ALSTPGIRDS AFSMESIDDY  
     |---- |------||- -|||---|-- --||-----+   +  +   +  
VNVPESGESA EASLDGSREY VNVSQELHPG AAKTEPAALS SQEAEEVEEE  
     +  +    +   +  | ---|------ ---|-----| |---------  
GAPDYENLQE LN 
----|----- -- 


Protein	: O43561
Enzyme	: Lys-N V8-E

	KTEPAALSSQEAEEVEEEGAPDYENLQELN
	-|-----||-------------|-------
	LHPGAAKTEPAALSSQE
	-------|-----||--
	YVNVSQE
	|---|--
	GASGIRGAQAGWGVWGPSWTRLTPVSLPPEPACE
	--|--------------|-|--|--|--------
	SIDDYVNVPE
	|---|-----
	ASLDGSRE
	-|---|--

Protein sequence : 
MEEAILVPCV LGLLLLPILA MLMALCVHCH RLPGSYDSTS SDSLYPRGIQ  
                                     ++ +++ + + +       
FKRPHTVAPW PPAYPPVTSY PPLSQPDLLP IPRSPQPLGG SHRTPSSRRD  
     +        +   +++    +          +       +  + ++     
SDGANSVASY ENEGASGIRG AQAGWGVWGP SWTRLTPVSL PPEPACEDAD  
+    +  ++    --|---- ---------- |-|--|--|- -------     
EDEDDYHNPG YLVVLPDSTP ATSTAAPSAP ALSTPGIRDS AFSMESIDDY  
     +     +      ++   +++   +     ++     +   +  |---|  
VNVPESGESA EASLDGSREY VNVSQELHPG AAKTEPAALS SQEAEEVEEE  
-----+  +   -|---|--| ---|------ ---|-----| |---------  
GAPDYENLQE LN 
----|----- -- 


Protein	: O43561
Enzyme	: trypsin_no_P_rule V8-DE

	SLYPRGIQFKRPHTVAPWPPAYPPVTSYPPLSQPD
	|-|----------|-------|---|||---|---
	YHNPGYLVVLPD
	|----|------
	GASGIRGAQAGWGVWGPSWTRLTPVSLPPEPACE
	--|--------------|-|--|--|--------
	GANSVASYE
	---|--||-
	TEPAALSSQEAEEVEEEGAPDYENLQELN
	|-----||-------------|-------
	DSAFSMESIDDYVNVPESGESAEASLDGSR
	-|--|--|---|-----|--|---|---|-
	LHPGAAKTEPAALSSQE
	-------|-----||--
	YVNVSQE
	|---|--
	PHTVAPWPPAYPPVTSYPPLSQPDLLPIPR
	--|-------|---|||---|---------
	STPATSTAAPSAPALSTPGIRD
	||--|||---|----||-----
	EYVNVSQELHPGAAK
	-|---|---------
	AILVPCVLGLLLLPILAMLMALCVHCHRLPGSYD
	-------------------------------||-
	GAQAGWGVWGPSWTR
	-----------|-|-
	SPQPLGGSHR
	|------|--
	DSDGANSVASYENEGASGIR
	-|----|--||-----|---
	LLPIPRSPQPLGGSHRTPSSRRD
	------|------|--|-||---
	LPGSYDSTSSDSLYPR
	---||-||||-|-|--

Protein sequence : 
MEEAILVPCV LGLLLLPILA MLMALCVHCH RLPGSYDSTS SDSLYPRGIQ  
   ------- ---------- ---------- ----||-||| |-|-|-----  
FKRPHTVAPW PPAYPPVTSY PPLSQPDLLP IPRSPQPLGG SHRTPSSRRD  
-----|---- ---|---||| ---|------ ---|------ |--|-||---  
SDGANSVASY ENEGASGIRG AQAGWGVWGP SWTRLTPVSL PPEPACEDAD  
|----|--|| -----|---- ---------- |-|--|--|- -------     
EDEDDYHNPG YLVVLPDSTP ATSTAAPSAP ALSTPGIRDS AFSMESIDDY  
     |---- |------||- -|||---|-- --||-----| --|--|---|  
VNVPESGESA EASLDGSREY VNVSQELHPG AAKTEPAALS SQEAEEVEEE  
-----|--|- --|---|--| ---|------ ---|-----| |---------  
GAPDYENLQE LN 
----|----- -- 


Protein	: O43561
Enzyme	: trypsin_no_P_rule V8-E

	GASGIRGAQAGWGVWGPSWTRLTPVSLPPEPACE
	--|--------------|-|--|--|--------
	TEPAALSSQEAEEVEEEGAPDYENLQELN
	|-----||-------------|-------
	DSAFSMESIDDYVNVPESGESAEASLDGSR
	-|--|--|---|-----|--|---|---|-
	LHPGAAKTEPAALSSQE
	-------|-----||--
	YVNVSQE
	|---|--
	PHTVAPWPPAYPPVTSYPPLSQPDLLPIPR
	--|-------|---|||---|---------
	ASLDGSRE
	-|---|--
	EYVNVSQELHPGAAK
	-|---|---------
	SIDDYVNVPE
	|---|-----
	GAQAGWGVWGPSWTR
	-----------|-|-
	SPQPLGGSHR
	|------|--
	DSDGANSVASYENEGASGIR
	-|----|--||-----|---
	LPGSYDSTSSDSLYPR
	---||-||||-|-|--

Protein sequence : 
MEEAILVPCV LGLLLLPILA MLMALCVHCH RLPGSYDSTS SDSLYPRGIQ  
                                  ---||-||| |-|-|--     
FKRPHTVAPW PPAYPPVTSY PPLSQPDLLP IPRSPQPLGG SHRTPSSRRD  
   --|---- ---|---||| ---|------ ---|------ |--+ ++  -  
SDGANSVASY ENEGASGIRG AQAGWGVWGP SWTRLTPVSL PPEPACEDAD  
|----|--|| -----|---- ---------- |-|--|--|- -------     
EDEDDYHNPG YLVVLPDSTP ATSTAAPSAP ALSTPGIRDS AFSMESIDDY  
     +     +      ++   +++   +     ++    -| --|--|---|  
VNVPESGESA EASLDGSREY VNVSQELHPG AAKTEPAALS SQEAEEVEEE  
-----|--|- --|---|--| ---|------ ---|-----| |---------  
GAPDYENLQE LN 
----|----- -- 


Protein	: O43561
Enzyme	: V8-DE V8-E

	SLYPRGIQFKRPHTVAPWPPAYPPVTSYPPLSQPD
	|-|----------|-------|---|||---|---
	YHNPGYLVVLPD
	|----|------
	GASGIRGAQAGWGVWGPSWTRLTPVSLPPEPACE
	--|--------------|-|--|--|--------
	GANSVASYE
	---|--||-
	LHPGAAKTEPAALSSQE
	-------|-----||--
	YVNVSQE
	|---|--
	ASLDGSRE
	-|---|--
	STPATSTAAPSAPALSTPGIRD
	||--|||---|----||-----
	SIDDYVNVPE
	|---|-----
	AILVPCVLGLLLLPILAMLMALCVHCHRLPGSYD
	-------------------------------||-
	LLPIPRSPQPLGGSHRTPSSRRD
	------|------|--|-||---

Protein sequence : 
MEEAILVPCV LGLLLLPILA MLMALCVHCH RLPGSYDSTS SDSLYPRGIQ  
   ------- ---------- ---------- ----||-+++ + |-|-----  
FKRPHTVAPW PPAYPPVTSY PPLSQPDLLP IPRSPQPLGG SHRTPSSRRD  
-----|---- ---|---||| ---|------ ---|------ |--|-||---  
SDGANSVASY ENEGASGIRG AQAGWGVWGP SWTRLTPVSL PPEPACEDAD  
+ ---|--|| -  --|---- ---------- |-|--|--|- -------     
EDEDDYHNPG YLVVLPDSTP ATSTAAPSAP ALSTPGIRDS AFSMESIDDY  
     |---- |------||- -|||---|-- --||-----+   +  |---|  
VNVPESGESA EASLDGSREY VNVSQELHPG AAKTEPAALS SQEAEEVEEE  
-----+  +   -|---|--| ---|------ ---|-----| |--         
GAPDYENLQE LN 
    +         


Protein	: O43561
Enzyme	: Arg-C Asp-N chymotrypsin

	DSTSSDSL
	-||||-|-
	VNVSQEL
	---|---
	SSQEAEEVEEEGAPDY
	||-------------|
	VNVPESGESAEASL
	-----|--|---|-
	DLLPIPRSPQPLGGSHRTPSSRR
	-------|------|--|-||--
	KRPHTVAPWPPAYPPVTSYPPL
	----|-------|---|||---
	ENEGASGIRGAQAGW
	-----|---------
	MEEAILVPCVLGLLLLPILAMLMALCVHCHRLPGSY
	----------------------------------||
	DSLYPRGIQFKRPHTVAPWPPAYPPVTSYPPLSQP
	-|-|----------|-------|---|||---|--
	DSAFSMESIDDYVNVPESGESAEASLDGSR
	-|--|--|---|-----|--|---|---|-
	DYENLQELN
	-|-------
	LPIPRSPQPL
	-----|----
	GGSHRTPSSRRDSDGANSVASY
	--|--|-||---|----|--||
	CVHCHRLPGSY
	---------||
	STPGIRDSAF
	||-----|--
	SMESIDDY
	|--|---|
	HPGAAKTEPAAL
	------|-----
	DSTPATSTAAPSAPALSTPGIR
	-||--|||---|----||----
	VVLPDSTPATSTAAPSAPAL
	-----||--|||---|----
	GAQAGWGVWGPSWTR
	-----------|-|-
	DYVNVPESGESAEASL
	-|-----|--|---|-
	TPVSLPPEPACEDADEDEDDY
	|--|----------------|
	SPQPLGGSHR
	|------|--
	DYHNPGYLVVLP
	-|----|-----
	DSAFSMESI
	-|--|--|-
	YPRGIQF
	|------
	DSDGANSVASYENEGASGIR
	-|----|--||-----|---
	GIQFKRPHTVAPWPPAYPPVTSYPPLSQPDLLPIPR
	--------|-------|---|||---|---------
	LPGSYDSTSSDSLYPR
	---||-||||-|-|--
	DGSREYVNVSQELHPGAAKTEPAALSSQEAEEVEEEGAP
	--|--|---|---------|-----||------------

Protein sequence : 
MEEAILVPCV LGLLLLPILA MLMALCVHCH RLPGSYDSTS SDSLYPRGIQ  
---------- ---------- ---------- ----||-||| |-|-|-----  
FKRPHTVAPW PPAYPPVTSY PPLSQPDLLP IPRSPQPLGG SHRTPSSRRD  
-----|---- ---|---||| ---|------ ---|------ |--|-||---  
SDGANSVASY ENEGASGIRG AQAGWGVWGP SWTRLTPVSL PPEPACEDAD  
|----|--|| -----|---- ---------- |-|- |--|- ----------  
EDEDDYHNPG YLVVLPDSTP ATSTAAPSAP ALSTPGIRDS AFSMESIDDY  
-----|---- |------||- -|||---|-- --||-----| --|--|---|  
VNVPESGESA EASLDGSREY VNVSQELHPG AAKTEPAALS SQEAEEVEEE  
-----|--|- --|---|--| ---|------ ---|-----| |---------  
GAPDYENLQE LN 
----|----- -- 


Protein	: O43561
Enzyme	: Arg-C Asp-N CNBr

	DLLPIPRSPQPLGGSHRTPSSRR
	-------|------|--|-||--
	MEEAILVPCVLGLLLLPILAMLMALCVHCHRLPGSY
	----------------------------------||
	DSLYPRGIQFKRPHTVAPWPPAYPPVTSYPPLSQP
	-|-|----------|-------|---|||---|--
	DSAFSMESIDDYVNVPESGESAEASLDGSR
	-|--|--|---|-----|--|---|---|-
	DYENLQELN
	-|-------
	DSTPATSTAAPSAPALSTPGIR
	-||--|||---|----||----
	GAQAGWGVWGPSWTR
	-----------|-|-
	DYVNVPESGESAEASL
	-|-----|--|---|-
	SPQPLGGSHR
	|------|--
	DYHNPGYLVVLP
	-|----|-----
	DSAFSMESI
	-|--|--|-
	DSDGANSVASYENEGASGIR
	-|----|--||-----|---
	GIQFKRPHTVAPWPPAYPPVTSYPPLSQPDLLPIPR
	--------|-------|---|||---|---------
	LPGSYDSTSSDSLYPR
	---||-||||-|-|--
	DGSREYVNVSQELHPGAAKTEPAALSSQEAEEVEEEGAP
	--|--|---|---------|-----||------------

Protein sequence : 
MEEAILVPCV LGLLLLPILA MLMALCVHCH RLPGSYDSTS SDSLYPRGIQ  
---------- ---------- ---------- ----||-||| |-|-|-----  
FKRPHTVAPW PPAYPPVTSY PPLSQPDLLP IPRSPQPLGG SHRTPSSRRD  
-----|---- ---|---||| ---|------ ---|------ |--|-||---  
SDGANSVASY ENEGASGIRG AQAGWGVWGP SWTRLTPVSL PPEPACEDAD  
|----|--|| -----|---- ---------- |-|- +  +              
EDEDDYHNPG YLVVLPDSTP ATSTAAPSAP ALSTPGIRDS AFSMESIDDY  
    -|---- |------||- -|||---|-- --||-----| --|--|---|  
VNVPESGESA EASLDGSREY VNVSQELHPG AAKTEPAALS SQEAEEVEEE  
-----|--|- --|---|--| ---|------ ---|-----| |---------  
GAPDYENLQE LN 
----|----- -- 


Protein	: O43561
Enzyme	: Arg-C Asp-N Lys-C

	DLLPIPRSPQPLGGSHRTPSSRR
	-------|------|--|-||--
	MEEAILVPCVLGLLLLPILAMLMALCVHCHRLPGSY
	----------------------------------||
	DSLYPRGIQFKRPHTVAPWPPAYPPVTSYPPLSQP
	-|-|----------|-------|---|||---|--
	DSAFSMESIDDYVNVPESGESAEASLDGSR
	-|--|--|---|-----|--|---|---|-
	TEPAALSSQEAEEVEEEGAPDYENLQELN
	|-----||-------------|-------
	DYENLQELN
	-|-------
	DSTPATSTAAPSAPALSTPGIR
	-||--|||---|----||----
	GAQAGWGVWGPSWTR
	-----------|-|-
	DYVNVPESGESAEASL
	-|-----|--|---|-
	SPQPLGGSHR
	|------|--
	DYHNPGYLVVLP
	-|----|-----
	DSAFSMESI
	-|--|--|-
	DSDGANSVASYENEGASGIR
	-|----|--||-----|---
	GIQFKRPHTVAPWPPAYPPVTSYPPLSQPDLLPIPR
	--------|-------|---|||---|---------
	LPGSYDSTSSDSLYPR
	---||-||||-|-|--
	DGSREYVNVSQELHPGAAKTEPAALSSQEAEEVEEEGAP
	--|--|---|---------|-----||------------

Protein sequence : 
MEEAILVPCV LGLLLLPILA MLMALCVHCH RLPGSYDSTS SDSLYPRGIQ  
---------- ---------- ---------- ----||-||| |-|-|-----  
FKRPHTVAPW PPAYPPVTSY PPLSQPDLLP IPRSPQPLGG SHRTPSSRRD  
-----|---- ---|---||| ---|------ ---|------ |--|-||---  
SDGANSVASY ENEGASGIRG AQAGWGVWGP SWTRLTPVSL PPEPACEDAD  
|----|--|| -----|---- ---------- |-|- +  +              
EDEDDYHNPG YLVVLPDSTP ATSTAAPSAP ALSTPGIRDS AFSMESIDDY  
    -|---- |------||- -|||---|-- --||-----| --|--|---|  
VNVPESGESA EASLDGSREY VNVSQELHPG AAKTEPAALS SQEAEEVEEE  
-----|--|- --|---|--| ---|------ ---|-----| |---------  
GAPDYENLQE LN 
----|----- -- 


Protein	: O43561
Enzyme	: Arg-C Asp-N Lys-N

	DLLPIPRSPQPLGGSHRTPSSRR
	-------|------|--|-||--
	MEEAILVPCVLGLLLLPILAMLMALCVHCHRLPGSY
	----------------------------------||
	DSLYPRGIQFKRPHTVAPWPPAYPPVTSYPPLSQP
	-|-|----------|-------|---|||---|--
	DSAFSMESIDDYVNVPESGESAEASLDGSR
	-|--|--|---|-----|--|---|---|-
	DYENLQELN
	-|-------
	KTEPAALSSQEAEEVEEEGAPDYENLQELN
	-|-----||-------------|-------
	DSTPATSTAAPSAPALSTPGIR
	-||--|||---|----||----
	GAQAGWGVWGPSWTR
	-----------|-|-
	DYVNVPESGESAEASL
	-|-----|--|---|-
	SPQPLGGSHR
	|------|--
	DYHNPGYLVVLP
	-|----|-----
	DSAFSMESI
	-|--|--|-
	DSDGANSVASYENEGASGIR
	-|----|--||-----|---
	GIQFKRPHTVAPWPPAYPPVTSYPPLSQPDLLPIPR
	--------|-------|---|||---|---------
	LPGSYDSTSSDSLYPR
	---||-||||-|-|--
	DGSREYVNVSQELHPGAAKTEPAALSSQEAEEVEEEGAP
	--|--|---|---------|-----||------------

Protein sequence : 
MEEAILVPCV LGLLLLPILA MLMALCVHCH RLPGSYDSTS SDSLYPRGIQ  
---------- ---------- ---------- ----||-||| |-|-|-----  
FKRPHTVAPW PPAYPPVTSY PPLSQPDLLP IPRSPQPLGG SHRTPSSRRD  
-----|---- ---|---||| ---|------ ---|------ |--|-||---  
SDGANSVASY ENEGASGIRG AQAGWGVWGP SWTRLTPVSL PPEPACEDAD  
|----|--|| -----|---- ---------- |-|- +  +              
EDEDDYHNPG YLVVLPDSTP ATSTAAPSAP ALSTPGIRDS AFSMESIDDY  
    -|---- |------||- -|||---|-- --||-----| --|--|---|  
VNVPESGESA EASLDGSREY VNVSQELHPG AAKTEPAALS SQEAEEVEEE  
-----|--|- --|---|--| ---|------ ---|-----| |---------  
GAPDYENLQE LN 
----|----- -- 


Protein	: O43561
Enzyme	: Arg-C Asp-N trypsin_no_P_rule

	DLLPIPRSPQPLGGSHRTPSSRR
	-------|------|--|-||--
	MEEAILVPCVLGLLLLPILAMLMALCVHCHRLPGSY
	----------------------------------||
	DSLYPRGIQFKRPHTVAPWPPAYPPVTSYPPLSQP
	-|-|----------|-------|---|||---|--
	DSAFSMESIDDYVNVPESGESAEASLDGSR
	-|--|--|---|-----|--|---|---|-
	TEPAALSSQEAEEVEEEGAPDYENLQELN
	|-----||-------------|-------
	DYENLQELN
	-|-------
	PHTVAPWPPAYPPVTSYPPLSQPDLLPIPR
	--|-------|---|||---|---------
	EYVNVSQELHPGAAK
	-|---|---------
	DSTPATSTAAPSAPALSTPGIR
	-||--|||---|----||----
	GAQAGWGVWGPSWTR
	-----------|-|-
	DYVNVPESGESAEASL
	-|-----|--|---|-
	SPQPLGGSHR
	|------|--
	DYHNPGYLVVLP
	-|----|-----
	DSAFSMESI
	-|--|--|-
	DSDGANSVASYENEGASGIR
	-|----|--||-----|---
	GIQFKRPHTVAPWPPAYPPVTSYPPLSQPDLLPIPR
	--------|-------|---|||---|---------
	LPGSYDSTSSDSLYPR
	---||-||||-|-|--
	DGSREYVNVSQELHPGAAKTEPAALSSQEAEEVEEEGAP
	--|--|---|---------|-----||------------

Protein sequence : 
MEEAILVPCV LGLLLLPILA MLMALCVHCH RLPGSYDSTS SDSLYPRGIQ  
---------- ---------- ---------- ----||-||| |-|-|-----  
FKRPHTVAPW PPAYPPVTSY PPLSQPDLLP IPRSPQPLGG SHRTPSSRRD  
-----|---- ---|---||| ---|------ ---|------ |--|-||---  
SDGANSVASY ENEGASGIRG AQAGWGVWGP SWTRLTPVSL PPEPACEDAD  
|----|--|| -----|---- ---------- |-|- +  +              
EDEDDYHNPG YLVVLPDSTP ATSTAAPSAP ALSTPGIRDS AFSMESIDDY  
    -|---- |------||- -|||---|-- --||-----| --|--|---|  
VNVPESGESA EASLDGSREY VNVSQELHPG AAKTEPAALS SQEAEEVEEE  
-----|--|- --|---|--| ---|------ ---|-----| |---------  
GAPDYENLQE LN 
----|----- -- 


Protein	: O43561
Enzyme	: Arg-C Asp-N V8-DE

	LLPIPRSPQPLGGSHRTPSSRRD
	------|------|--|-||---
	SLYPRGIQFKRPHTVAPWPPAYPPVTSYPPLSQPD
	|-|----------|-------|---|||---|---
	YHNPGYLVVLPD
	|----|------
	DLLPIPRSPQPLGGSHRTPSSRR
	-------|------|--|-||--
	GASGIRGAQAGWGVWGPSWTRLTPVSLPPEPACE
	--|--------------|-|--|--|--------
	GANSVASYE
	---|--||-
	MEEAILVPCVLGLLLLPILAMLMALCVHCHRLPGSY
	----------------------------------||
	DSLYPRGIQFKRPHTVAPWPPAYPPVTSYPPLSQP
	-|-|----------|-------|---|||---|--
	DSAFSMESIDDYVNVPESGESAEASLDGSR
	-|--|--|---|-----|--|---|---|-
	DYENLQELN
	-|-------
	LHPGAAKTEPAALSSQE
	-------|-----||--
	YVNVSQE
	|---|--
	STPATSTAAPSAPALSTPGIRD
	||--|||---|----||-----
	DSTPATSTAAPSAPALSTPGIR
	-||--|||---|----||----
	AILVPCVLGLLLLPILAMLMALCVHCHRLPGSYD
	-------------------------------||-
	GAQAGWGVWGPSWTR
	-----------|-|-
	DYVNVPESGESAEASL
	-|-----|--|---|-
	SPQPLGGSHR
	|------|--
	DYHNPGYLVVLP
	-|----|-----
	DSAFSMESI
	-|--|--|-
	DSDGANSVASYENEGASGIR
	-|----|--||-----|---
	GIQFKRPHTVAPWPPAYPPVTSYPPLSQPDLLPIPR
	--------|-------|---|||---|---------
	LPGSYDSTSSDSLYPR
	---||-||||-|-|--
	DGSREYVNVSQELHPGAAKTEPAALSSQEAEEVEEEGAP
	--|--|---|---------|-----||------------

Protein sequence : 
MEEAILVPCV LGLLLLPILA MLMALCVHCH RLPGSYDSTS SDSLYPRGIQ  
---------- ---------- ---------- ----||-||| |-|-|-----  
FKRPHTVAPW PPAYPPVTSY PPLSQPDLLP IPRSPQPLGG SHRTPSSRRD  
-----|---- ---|---||| ---|------ ---|------ |--|-||---  
SDGANSVASY ENEGASGIRG AQAGWGVWGP SWTRLTPVSL PPEPACEDAD  
|----|--|| -----|---- ---------- |-|--|--|- -------     
EDEDDYHNPG YLVVLPDSTP ATSTAAPSAP ALSTPGIRDS AFSMESIDDY  
    -|---- |------||- -|||---|-- --||-----| --|--|---|  
VNVPESGESA EASLDGSREY VNVSQELHPG AAKTEPAALS SQEAEEVEEE  
-----|--|- --|---|--| ---|------ ---|-----| |---------  
GAPDYENLQE LN 
----|----- -- 


Protein	: O43561
Enzyme	: Arg-C Asp-N V8-E

	DLLPIPRSPQPLGGSHRTPSSRR
	-------|------|--|-||--
	GASGIRGAQAGWGVWGPSWTRLTPVSLPPEPACE
	--|--------------|-|--|--|--------
	MEEAILVPCVLGLLLLPILAMLMALCVHCHRLPGSY
	----------------------------------||
	DSLYPRGIQFKRPHTVAPWPPAYPPVTSYPPLSQP
	-|-|----------|-------|---|||---|--
	DSAFSMESIDDYVNVPESGESAEASLDGSR
	-|--|--|---|-----|--|---|---|-
	DYENLQELN
	-|-------
	LHPGAAKTEPAALSSQE
	-------|-----||--
	YVNVSQE
	|---|--
	ASLDGSRE
	-|---|--
	DSTPATSTAAPSAPALSTPGIR
	-||--|||---|----||----
	SIDDYVNVPE
	|---|-----
	GAQAGWGVWGPSWTR
	-----------|-|-
	DYVNVPESGESAEASL
	-|-----|--|---|-
	SPQPLGGSHR
	|------|--
	DYHNPGYLVVLP
	-|----|-----
	DSAFSMESI
	-|--|--|-
	DSDGANSVASYENEGASGIR
	-|----|--||-----|---
	GIQFKRPHTVAPWPPAYPPVTSYPPLSQPDLLPIPR
	--------|-------|---|||---|---------
	LPGSYDSTSSDSLYPR
	---||-||||-|-|--
	DGSREYVNVSQELHPGAAKTEPAALSSQEAEEVEEEGAP
	--|--|---|---------|-----||------------

Protein sequence : 
MEEAILVPCV LGLLLLPILA MLMALCVHCH RLPGSYDSTS SDSLYPRGIQ  
---------- ---------- ---------- ----||-||| |-|-|-----  
FKRPHTVAPW PPAYPPVTSY PPLSQPDLLP IPRSPQPLGG SHRTPSSRRD  
-----|---- ---|---||| ---|------ ---|------ |--|-||---  
SDGANSVASY ENEGASGIRG AQAGWGVWGP SWTRLTPVSL PPEPACEDAD  
|----|--|| -----|---- ---------- |-|--|--|- -------     
EDEDDYHNPG YLVVLPDSTP ATSTAAPSAP ALSTPGIRDS AFSMESIDDY  
    -|---- |------||- -|||---|-- --||-----| --|--|---|  
VNVPESGESA EASLDGSREY VNVSQELHPG AAKTEPAALS SQEAEEVEEE  
-----|--|- --|---|--| ---|------ ---|-----| |---------  
GAPDYENLQE LN 
----|----- -- 


Protein	: O43561
Enzyme	: Arg-C chymotrypsin CNBr

	DSTSSDSL
	-||||-|-
	VNVSQEL
	---|---
	SSQEAEEVEEEGAPDY
	||-------------|
	VNVPESGESAEASL
	-----|--|---|-
	KRPHTVAPWPPAYPPVTSYPPL
	----|-------|---|||---
	ENEGASGIRGAQAGW
	-----|---------
	DSAFSMESIDDYVNVPESGESAEASLDGSR
	-|--|--|---|-----|--|---|---|-
	LPIPRSPQPL
	-----|----
	GGSHRTPSSRRDSDGANSVASY
	--|--|-||---|----|--||
	CVHCHRLPGSY
	---------||
	STPGIRDSAF
	||-----|--
	SMESIDDY
	|--|---|
	HPGAAKTEPAAL
	------|-----
	VVLPDSTPATSTAAPSAPAL
	-----||--|||---|----
	GAQAGWGVWGPSWTR
	-----------|-|-
	TPVSLPPEPACEDADEDEDDY
	|--|----------------|
	SPQPLGGSHR
	|------|--
	YPRGIQF
	|------
	DSDGANSVASYENEGASGIR
	-|----|--||-----|---
	GIQFKRPHTVAPWPPAYPPVTSYPPLSQPDLLPIPR
	--------|-------|---|||---|---------
	LPGSYDSTSSDSLYPR
	---||-||||-|-|--

Protein sequence : 
MEEAILVPCV LGLLLLPILA MLMALCVHCH RLPGSYDSTS SDSLYPRGIQ  
                           ----- ----||-||| |-|-|-----  
FKRPHTVAPW PPAYPPVTSY PPLSQPDLLP IPRSPQPLGG SHRTPSSRRD  
-----|---- ---|---||| ---|------ ---|------ |--|-||---  
SDGANSVASY ENEGASGIRG AQAGWGVWGP SWTRLTPVSL PPEPACEDAD  
|----|--|| -----|---- ---------- |-|- |--|- ----------  
EDEDDYHNPG YLVVLPDSTP ATSTAAPSAP ALSTPGIRDS AFSMESIDDY  
-----|     + -----||- -|||---|-- --||-----| --|--|---|  
VNVPESGESA EASLDGSREY VNVSQELHPG AAKTEPAALS SQEAEEVEEE  
-----|--|- --|---|- + ---|------ ---|-----| |---------  
GAPDYENLQE LN 
----|         


Protein	: O43561
Enzyme	: Arg-C chymotrypsin Lys-C

	DSTSSDSL
	-||||-|-
	VNVSQEL
	---|---
	SSQEAEEVEEEGAPDY
	||-------------|
	VNVPESGESAEASL
	-----|--|---|-
	KRPHTVAPWPPAYPPVTSYPPL
	----|-------|---|||---
	ENEGASGIRGAQAGW
	-----|---------
	TEPAALSSQEAEEVEEEGAPDYENLQELN
	|-----||-------------|-------
	DSAFSMESIDDYVNVPESGESAEASLDGSR
	-|--|--|---|-----|--|---|---|-
	LPIPRSPQPL
	-----|----
	GGSHRTPSSRRDSDGANSVASY
	--|--|-||---|----|--||
	CVHCHRLPGSY
	---------||
	STPGIRDSAF
	||-----|--
	SMESIDDY
	|--|---|
	HPGAAKTEPAAL
	------|-----
	VVLPDSTPATSTAAPSAPAL
	-----||--|||---|----
	GAQAGWGVWGPSWTR
	-----------|-|-
	TPVSLPPEPACEDADEDEDDY
	|--|----------------|
	SPQPLGGSHR
	|------|--
	YPRGIQF
	|------
	DSDGANSVASYENEGASGIR
	-|----|--||-----|---
	GIQFKRPHTVAPWPPAYPPVTSYPPLSQPDLLPIPR
	--------|-------|---|||---|---------
	LPGSYDSTSSDSLYPR
	---||-||||-|-|--

Protein sequence : 
MEEAILVPCV LGLLLLPILA MLMALCVHCH RLPGSYDSTS SDSLYPRGIQ  
                           ----- ----||-||| |-|-|-----  
FKRPHTVAPW PPAYPPVTSY PPLSQPDLLP IPRSPQPLGG SHRTPSSRRD  
-----|---- ---|---||| ---|------ ---|------ |--|-||---  
SDGANSVASY ENEGASGIRG AQAGWGVWGP SWTRLTPVSL PPEPACEDAD  
|----|--|| -----|---- ---------- |-|- |--|- ----------  
EDEDDYHNPG YLVVLPDSTP ATSTAAPSAP ALSTPGIRDS AFSMESIDDY  
-----|     + -----||- -|||---|-- --||-----| --|--|---|  
VNVPESGESA EASLDGSREY VNVSQELHPG AAKTEPAALS SQEAEEVEEE  
-----|--|- --|---|- + ---|------ ---|-----| |---------  
GAPDYENLQE LN 
----|----- -- 


Protein	: O43561
Enzyme	: Arg-C chymotrypsin Lys-N

	DSTSSDSL
	-||||-|-
	VNVSQEL
	---|---
	SSQEAEEVEEEGAPDY
	||-------------|
	VNVPESGESAEASL
	-----|--|---|-
	KRPHTVAPWPPAYPPVTSYPPL
	----|-------|---|||---
	ENEGASGIRGAQAGW
	-----|---------
	DSAFSMESIDDYVNVPESGESAEASLDGSR
	-|--|--|---|-----|--|---|---|-
	KTEPAALSSQEAEEVEEEGAPDYENLQELN
	-|-----||-------------|-------
	LPIPRSPQPL
	-----|----
	GGSHRTPSSRRDSDGANSVASY
	--|--|-||---|----|--||
	CVHCHRLPGSY
	---------||
	STPGIRDSAF
	||-----|--
	SMESIDDY
	|--|---|
	HPGAAKTEPAAL
	------|-----
	VVLPDSTPATSTAAPSAPAL
	-----||--|||---|----
	GAQAGWGVWGPSWTR
	-----------|-|-
	TPVSLPPEPACEDADEDEDDY
	|--|----------------|
	SPQPLGGSHR
	|------|--
	YPRGIQF
	|------
	DSDGANSVASYENEGASGIR
	-|----|--||-----|---
	GIQFKRPHTVAPWPPAYPPVTSYPPLSQPDLLPIPR
	--------|-------|---|||---|---------
	LPGSYDSTSSDSLYPR
	---||-||||-|-|--

Protein sequence : 
MEEAILVPCV LGLLLLPILA MLMALCVHCH RLPGSYDSTS SDSLYPRGIQ  
                           ----- ----||-||| |-|-|-----  
FKRPHTVAPW PPAYPPVTSY PPLSQPDLLP IPRSPQPLGG SHRTPSSRRD  
-----|---- ---|---||| ---|------ ---|------ |--|-||---  
SDGANSVASY ENEGASGIRG AQAGWGVWGP SWTRLTPVSL PPEPACEDAD  
|----|--|| -----|---- ---------- |-|- |--|- ----------  
EDEDDYHNPG YLVVLPDSTP ATSTAAPSAP ALSTPGIRDS AFSMESIDDY  
-----|     + -----||- -|||---|-- --||-----| --|--|---|  
VNVPESGESA EASLDGSREY VNVSQELHPG AAKTEPAALS SQEAEEVEEE  
-----|--|- --|---|- + ---|------ ---|-----| |---------  
GAPDYENLQE LN 
----|----- -- 


Protein	: O43561
Enzyme	: Arg-C chymotrypsin trypsin_no_P_rule

	DSTSSDSL
	-||||-|-
	VNVSQEL
	---|---
	SSQEAEEVEEEGAPDY
	||-------------|
	VNVPESGESAEASL
	-----|--|---|-
	KRPHTVAPWPPAYPPVTSYPPL
	----|-------|---|||---
	ENEGASGIRGAQAGW
	-----|---------
	TEPAALSSQEAEEVEEEGAPDYENLQELN
	|-----||-------------|-------
	DSAFSMESIDDYVNVPESGESAEASLDGSR
	-|--|--|---|-----|--|---|---|-
	LPIPRSPQPL
	-----|----
	GGSHRTPSSRRDSDGANSVASY
	--|--|-||---|----|--||
	PHTVAPWPPAYPPVTSYPPLSQPDLLPIPR
	--|-------|---|||---|---------
	CVHCHRLPGSY
	---------||
	STPGIRDSAF
	||-----|--
	SMESIDDY
	|--|---|
	HPGAAKTEPAAL
	------|-----
	EYVNVSQELHPGAAK
	-|---|---------
	VVLPDSTPATSTAAPSAPAL
	-----||--|||---|----
	GAQAGWGVWGPSWTR
	-----------|-|-
	TPVSLPPEPACEDADEDEDDY
	|--|----------------|
	SPQPLGGSHR
	|------|--
	YPRGIQF
	|------
	DSDGANSVASYENEGASGIR
	-|----|--||-----|---
	GIQFKRPHTVAPWPPAYPPVTSYPPLSQPDLLPIPR
	--------|-------|---|||---|---------
	LPGSYDSTSSDSLYPR
	---||-||||-|-|--

Protein sequence : 
MEEAILVPCV LGLLLLPILA MLMALCVHCH RLPGSYDSTS SDSLYPRGIQ  
                           ----- ----||-||| |-|-|-----  
FKRPHTVAPW PPAYPPVTSY PPLSQPDLLP IPRSPQPLGG SHRTPSSRRD  
-----|---- ---|---||| ---|------ ---|------ |--|-||---  
SDGANSVASY ENEGASGIRG AQAGWGVWGP SWTRLTPVSL PPEPACEDAD  
|----|--|| -----|---- ---------- |-|- |--|- ----------  
EDEDDYHNPG YLVVLPDSTP ATSTAAPSAP ALSTPGIRDS AFSMESIDDY  
-----|     + -----||- -|||---|-- --||-----| --|--|---|  
VNVPESGESA EASLDGSREY VNVSQELHPG AAKTEPAALS SQEAEEVEEE  
-----|--|- --|---|--| ---|------ ---|-----| |---------  
GAPDYENLQE LN 
----|----- -- 


Protein	: O43561
Enzyme	: Arg-C chymotrypsin V8-DE

	SLYPRGIQFKRPHTVAPWPPAYPPVTSYPPLSQPD
	|-|----------|-------|---|||---|---
	DSTSSDSL
	-||||-|-
	VNVSQEL
	---|---
	SSQEAEEVEEEGAPDY
	||-------------|
	VNVPESGESAEASL
	-----|--|---|-
	GASGIRGAQAGWGVWGPSWTRLTPVSLPPEPACE
	--|--------------|-|--|--|--------
	KRPHTVAPWPPAYPPVTSYPPL
	----|-------|---|||---
	ENEGASGIRGAQAGW
	-----|---------
	GANSVASYE
	---|--||-
	YHNPGYLVVLPD
	|----|------
	DSAFSMESIDDYVNVPESGESAEASLDGSR
	-|--|--|---|-----|--|---|---|-
	LHPGAAKTEPAALSSQE
	-------|-----||--
	LPIPRSPQPL
	-----|----
	GGSHRTPSSRRDSDGANSVASY
	--|--|-||---|----|--||
	YVNVSQE
	|---|--
	STPATSTAAPSAPALSTPGIRD
	||--|||---|----||-----
	CVHCHRLPGSY
	---------||
	STPGIRDSAF
	||-----|--
	SMESIDDY
	|--|---|
	HPGAAKTEPAAL
	------|-----
	VVLPDSTPATSTAAPSAPAL
	-----||--|||---|----
	AILVPCVLGLLLLPILAMLMALCVHCHRLPGSYD
	-------------------------------||-
	GAQAGWGVWGPSWTR
	-----------|-|-
	TPVSLPPEPACEDADEDEDDY
	|--|----------------|
	SPQPLGGSHR
	|------|--
	YPRGIQF
	|------
	DSDGANSVASYENEGASGIR
	-|----|--||-----|---
	GIQFKRPHTVAPWPPAYPPVTSYPPLSQPDLLPIPR
	--------|-------|---|||---|---------
	LPGSYDSTSSDSLYPR
	---||-||||-|-|--
	LLPIPRSPQPLGGSHRTPSSRRD
	------|------|--|-||---

Protein sequence : 
MEEAILVPCV LGLLLLPILA MLMALCVHCH RLPGSYDSTS SDSLYPRGIQ  
   ------- ---------- ---------- ----||-||| |-|-|-----  
FKRPHTVAPW PPAYPPVTSY PPLSQPDLLP IPRSPQPLGG SHRTPSSRRD  
-----|---- ---|---||| ---|------ ---|------ |--|-||---  
SDGANSVASY ENEGASGIRG AQAGWGVWGP SWTRLTPVSL PPEPACEDAD  
|----|--|| -----|---- ---------- |-|--|--|- ----------  
EDEDDYHNPG YLVVLPDSTP ATSTAAPSAP ALSTPGIRDS AFSMESIDDY  
-----|---- |------||- -|||---|-- --||-----| --|--|---|  
VNVPESGESA EASLDGSREY VNVSQELHPG AAKTEPAALS SQEAEEVEEE  
-----|--|- --|---|- | ---|------ ---|-----| |---------  
GAPDYENLQE LN 
----|         


Protein	: O43561
Enzyme	: Arg-C chymotrypsin V8-E

	DSTSSDSL
	-||||-|-
	VNVSQEL
	---|---
	SSQEAEEVEEEGAPDY
	||-------------|
	VNVPESGESAEASL
	-----|--|---|-
	GASGIRGAQAGWGVWGPSWTRLTPVSLPPEPACE
	--|--------------|-|--|--|--------
	KRPHTVAPWPPAYPPVTSYPPL
	----|-------|---|||---
	ENEGASGIRGAQAGW
	-----|---------
	DSAFSMESIDDYVNVPESGESAEASLDGSR
	-|--|--|---|-----|--|---|---|-
	LHPGAAKTEPAALSSQE
	-------|-----||--
	LPIPRSPQPL
	-----|----
	GGSHRTPSSRRDSDGANSVASY
	--|--|-||---|----|--||
	YVNVSQE
	|---|--
	ASLDGSRE
	-|---|--
	CVHCHRLPGSY
	---------||
	STPGIRDSAF
	||-----|--
	SMESIDDY
	|--|---|
	HPGAAKTEPAAL
	------|-----
	VVLPDSTPATSTAAPSAPAL
	-----||--|||---|----
	SIDDYVNVPE
	|---|-----
	GAQAGWGVWGPSWTR
	-----------|-|-
	TPVSLPPEPACEDADEDEDDY
	|--|----------------|
	SPQPLGGSHR
	|------|--
	YPRGIQF
	|------
	DSDGANSVASYENEGASGIR
	-|----|--||-----|---
	GIQFKRPHTVAPWPPAYPPVTSYPPLSQPDLLPIPR
	--------|-------|---|||---|---------
	LPGSYDSTSSDSLYPR
	---||-||||-|-|--

Protein sequence : 
MEEAILVPCV LGLLLLPILA MLMALCVHCH RLPGSYDSTS SDSLYPRGIQ  
                           ----- ----||-||| |-|-|-----  
FKRPHTVAPW PPAYPPVTSY PPLSQPDLLP IPRSPQPLGG SHRTPSSRRD  
-----|---- ---|---||| ---|------ ---|------ |--|-||---  
SDGANSVASY ENEGASGIRG AQAGWGVWGP SWTRLTPVSL PPEPACEDAD  
|----|--|| -----|---- ---------- |-|--|--|- ----------  
EDEDDYHNPG YLVVLPDSTP ATSTAAPSAP ALSTPGIRDS AFSMESIDDY  
-----|     + -----||- -|||---|-- --||-----| --|--|---|  
VNVPESGESA EASLDGSREY VNVSQELHPG AAKTEPAALS SQEAEEVEEE  
-----|--|- --|---|--| ---|------ ---|-----| |---------  
GAPDYENLQE LN 
----|         


Protein	: O43561
Enzyme	: Arg-C CNBr Lys-C

	SPQPLGGSHR
	|------|--
	DSDGANSVASYENEGASGIR
	-|----|--||-----|---
	GIQFKRPHTVAPWPPAYPPVTSYPPLSQPDLLPIPR
	--------|-------|---|||---|---------
	TEPAALSSQEAEEVEEEGAPDYENLQELN
	|-----||-------------|-------
	GAQAGWGVWGPSWTR
	-----------|-|-
	DSAFSMESIDDYVNVPESGESAEASLDGSR
	-|--|--|---|-----|--|---|---|-
	LPGSYDSTSSDSLYPR
	---||-||||-|-|--

Protein sequence : 
MEEAILVPCV LGLLLLPILA MLMALCVHCH RLPGSYDSTS SDSLYPRGIQ  
                                  ---||-||| |-|-|-----  
FKRPHTVAPW PPAYPPVTSY PPLSQPDLLP IPRSPQPLGG SHRTPSSRRD  
-----|---- ---|---||| ---|------ ---|------ |--+ ++  -  
SDGANSVASY ENEGASGIRG AQAGWGVWGP SWTRLTPVSL PPEPACEDAD  
|----|--|| -----|---- ---------- |-|- +  +              
EDEDDYHNPG YLVVLPDSTP ATSTAAPSAP ALSTPGIRDS AFSMESIDDY  
     +     +      ++   +++   +     ++    -| --|--|---|  
VNVPESGESA EASLDGSREY VNVSQELHPG AAKTEPAALS SQEAEEVEEE  
-----|--|- --|---|- +    +          |-----| |---------  
GAPDYENLQE LN 
----|----- -- 


Protein	: O43561
Enzyme	: Arg-C CNBr Lys-N

	SPQPLGGSHR
	|------|--
	KTEPAALSSQEAEEVEEEGAPDYENLQELN
	-|-----||-------------|-------
	DSDGANSVASYENEGASGIR
	-|----|--||-----|---
	GIQFKRPHTVAPWPPAYPPVTSYPPLSQPDLLPIPR
	--------|-------|---|||---|---------
	GAQAGWGVWGPSWTR
	-----------|-|-
	DSAFSMESIDDYVNVPESGESAEASLDGSR
	-|--|--|---|-----|--|---|---|-
	LPGSYDSTSSDSLYPR
	---||-||||-|-|--

Protein sequence : 
MEEAILVPCV LGLLLLPILA MLMALCVHCH RLPGSYDSTS SDSLYPRGIQ  
                                  ---||-||| |-|-|-----  
FKRPHTVAPW PPAYPPVTSY PPLSQPDLLP IPRSPQPLGG SHRTPSSRRD  
-----|---- ---|---||| ---|------ ---|------ |--+ ++  -  
SDGANSVASY ENEGASGIRG AQAGWGVWGP SWTRLTPVSL PPEPACEDAD  
|----|--|| -----|---- ---------- |-|- +  +              
EDEDDYHNPG YLVVLPDSTP ATSTAAPSAP ALSTPGIRDS AFSMESIDDY  
     +     +      ++   +++   +     ++    -| --|--|---|  
VNVPESGESA EASLDGSREY VNVSQELHPG AAKTEPAALS SQEAEEVEEE  
-----|--|- --|---|- +    +         -|-----| |---------  
GAPDYENLQE LN 
----|----- -- 


Protein	: O43561
Enzyme	: Arg-C CNBr trypsin_no_P_rule

	SPQPLGGSHR
	|------|--
	PHTVAPWPPAYPPVTSYPPLSQPDLLPIPR
	--|-------|---|||---|---------
	DSDGANSVASYENEGASGIR
	-|----|--||-----|---
	GIQFKRPHTVAPWPPAYPPVTSYPPLSQPDLLPIPR
	--------|-------|---|||---|---------
	TEPAALSSQEAEEVEEEGAPDYENLQELN
	|-----||-------------|-------
	GAQAGWGVWGPSWTR
	-----------|-|-
	DSAFSMESIDDYVNVPESGESAEASLDGSR
	-|--|--|---|-----|--|---|---|-
	LPGSYDSTSSDSLYPR
	---||-||||-|-|--
	EYVNVSQELHPGAAK
	-|---|---------

Protein sequence : 
MEEAILVPCV LGLLLLPILA MLMALCVHCH RLPGSYDSTS SDSLYPRGIQ  
                                  ---||-||| |-|-|-----  
FKRPHTVAPW PPAYPPVTSY PPLSQPDLLP IPRSPQPLGG SHRTPSSRRD  
-----|---- ---|---||| ---|------ ---|------ |--+ ++  -  
SDGANSVASY ENEGASGIRG AQAGWGVWGP SWTRLTPVSL PPEPACEDAD  
|----|--|| -----|---- ---------- |-|- +  +              
EDEDDYHNPG YLVVLPDSTP ATSTAAPSAP ALSTPGIRDS AFSMESIDDY  
     +     +      ++   +++   +     ++    -| --|--|---|  
VNVPESGESA EASLDGSREY VNVSQELHPG AAKTEPAALS SQEAEEVEEE  
-----|--|- --|---|--| ---|------ ---|-----| |---------  
GAPDYENLQE LN 
----|----- -- 


Protein	: O43561
Enzyme	: Arg-C CNBr V8-DE

	SLYPRGIQFKRPHTVAPWPPAYPPVTSYPPLSQPD
	|-|----------|-------|---|||---|---
	YHNPGYLVVLPD
	|----|------
	GASGIRGAQAGWGVWGPSWTRLTPVSLPPEPACE
	--|--------------|-|--|--|--------
	GANSVASYE
	---|--||-
	DSAFSMESIDDYVNVPESGESAEASLDGSR
	-|--|--|---|-----|--|---|---|-
	LHPGAAKTEPAALSSQE
	-------|-----||--
	YVNVSQE
	|---|--
	STPATSTAAPSAPALSTPGIRD
	||--|||---|----||-----
	AILVPCVLGLLLLPILAMLMALCVHCHRLPGSYD
	-------------------------------||-
	GAQAGWGVWGPSWTR
	-----------|-|-
	SPQPLGGSHR
	|------|--
	DSDGANSVASYENEGASGIR
	-|----|--||-----|---
	GIQFKRPHTVAPWPPAYPPVTSYPPLSQPDLLPIPR
	--------|-------|---|||---|---------
	LPGSYDSTSSDSLYPR
	---||-||||-|-|--
	LLPIPRSPQPLGGSHRTPSSRRD
	------|------|--|-||---

Protein sequence : 
MEEAILVPCV LGLLLLPILA MLMALCVHCH RLPGSYDSTS SDSLYPRGIQ  
   ------- ---------- ---------- ----||-||| |-|-|-----  
FKRPHTVAPW PPAYPPVTSY PPLSQPDLLP IPRSPQPLGG SHRTPSSRRD  
-----|---- ---|---||| ---|------ ---|------ |--|-||---  
SDGANSVASY ENEGASGIRG AQAGWGVWGP SWTRLTPVSL PPEPACEDAD  
|----|--|| -----|---- ---------- |-|--|--|- -------     
EDEDDYHNPG YLVVLPDSTP ATSTAAPSAP ALSTPGIRDS AFSMESIDDY  
     |---- |------||- -|||---|-- --||-----| --|--|---|  
VNVPESGESA EASLDGSREY VNVSQELHPG AAKTEPAALS SQEAEEVEEE  
-----|--|- --|---|- | ---|------ ---|-----| |--         
GAPDYENLQE LN 
    +         


Protein	: O43561
Enzyme	: Arg-C CNBr V8-E

	GASGIRGAQAGWGVWGPSWTRLTPVSLPPEPACE
	--|--------------|-|--|--|--------
	DSAFSMESIDDYVNVPESGESAEASLDGSR
	-|--|--|---|-----|--|---|---|-
	LHPGAAKTEPAALSSQE
	-------|-----||--
	YVNVSQE
	|---|--
	ASLDGSRE
	-|---|--
	SIDDYVNVPE
	|---|-----
	GAQAGWGVWGPSWTR
	-----------|-|-
	SPQPLGGSHR
	|------|--
	DSDGANSVASYENEGASGIR
	-|----|--||-----|---
	GIQFKRPHTVAPWPPAYPPVTSYPPLSQPDLLPIPR
	--------|-------|---|||---|---------
	LPGSYDSTSSDSLYPR
	---||-||||-|-|--

Protein sequence : 
MEEAILVPCV LGLLLLPILA MLMALCVHCH RLPGSYDSTS SDSLYPRGIQ  
                                  ---||-||| |-|-|-----  
FKRPHTVAPW PPAYPPVTSY PPLSQPDLLP IPRSPQPLGG SHRTPSSRRD  
-----|---- ---|---||| ---|------ ---|------ |--+ ++  -  
SDGANSVASY ENEGASGIRG AQAGWGVWGP SWTRLTPVSL PPEPACEDAD  
|----|--|| -----|---- ---------- |-|--|--|- -------     
EDEDDYHNPG YLVVLPDSTP ATSTAAPSAP ALSTPGIRDS AFSMESIDDY  
     +     +      ++   +++   +     ++    -| --|--|---|  
VNVPESGESA EASLDGSREY VNVSQELHPG AAKTEPAALS SQEAEEVEEE  
-----|--|- --|---|--| ---|------ ---|-----| |--         
GAPDYENLQE LN 
    +         


Protein	: O43561
Enzyme	: Arg-C Lys-C Lys-N

	SPQPLGGSHR
	|------|--
	KTEPAALSSQEAEEVEEEGAPDYENLQELN
	-|-----||-------------|-------
	DSDGANSVASYENEGASGIR
	-|----|--||-----|---
	GIQFKRPHTVAPWPPAYPPVTSYPPLSQPDLLPIPR
	--------|-------|---|||---|---------
	TEPAALSSQEAEEVEEEGAPDYENLQELN
	|-----||-------------|-------
	GAQAGWGVWGPSWTR
	-----------|-|-
	DSAFSMESIDDYVNVPESGESAEASLDGSR
	-|--|--|---|-----|--|---|---|-
	LPGSYDSTSSDSLYPR
	---||-||||-|-|--

Protein sequence : 
MEEAILVPCV LGLLLLPILA MLMALCVHCH RLPGSYDSTS SDSLYPRGIQ  
                                  ---||-||| |-|-|-----  
FKRPHTVAPW PPAYPPVTSY PPLSQPDLLP IPRSPQPLGG SHRTPSSRRD  
-----|---- ---|---||| ---|------ ---|------ |--+ ++  -  
SDGANSVASY ENEGASGIRG AQAGWGVWGP SWTRLTPVSL PPEPACEDAD  
|----|--|| -----|---- ---------- |-|- +  +              
EDEDDYHNPG YLVVLPDSTP ATSTAAPSAP ALSTPGIRDS AFSMESIDDY  
     +     +      ++   +++   +     ++    -| --|--|---|  
VNVPESGESA EASLDGSREY VNVSQELHPG AAKTEPAALS SQEAEEVEEE  
-----|--|- --|---|- +    +         -|-----| |---------  
GAPDYENLQE LN 
----|----- -- 


Protein	: O43561
Enzyme	: Arg-C Lys-C trypsin_no_P_rule

	SPQPLGGSHR
	|------|--
	PHTVAPWPPAYPPVTSYPPLSQPDLLPIPR
	--|-------|---|||---|---------
	DSDGANSVASYENEGASGIR
	-|----|--||-----|---
	GIQFKRPHTVAPWPPAYPPVTSYPPLSQPDLLPIPR
	--------|-------|---|||---|---------
	TEPAALSSQEAEEVEEEGAPDYENLQELN
	|-----||-------------|-------
	GAQAGWGVWGPSWTR
	-----------|-|-
	DSAFSMESIDDYVNVPESGESAEASLDGSR
	-|--|--|---|-----|--|---|---|-
	LPGSYDSTSSDSLYPR
	---||-||||-|-|--
	EYVNVSQELHPGAAK
	-|---|---------

Protein sequence : 
MEEAILVPCV LGLLLLPILA MLMALCVHCH RLPGSYDSTS SDSLYPRGIQ  
                                  ---||-||| |-|-|-----  
FKRPHTVAPW PPAYPPVTSY PPLSQPDLLP IPRSPQPLGG SHRTPSSRRD  
-----|---- ---|---||| ---|------ ---|------ |--+ ++  -  
SDGANSVASY ENEGASGIRG AQAGWGVWGP SWTRLTPVSL PPEPACEDAD  
|----|--|| -----|---- ---------- |-|- +  +              
EDEDDYHNPG YLVVLPDSTP ATSTAAPSAP ALSTPGIRDS AFSMESIDDY  
     +     +      ++   +++   +     ++    -| --|--|---|  
VNVPESGESA EASLDGSREY VNVSQELHPG AAKTEPAALS SQEAEEVEEE  
-----|--|- --|---|--| ---|------ ---|-----| |---------  
GAPDYENLQE LN 
----|----- -- 


Protein	: O43561
Enzyme	: Arg-C Lys-C V8-DE

	SLYPRGIQFKRPHTVAPWPPAYPPVTSYPPLSQPD
	|-|----------|-------|---|||---|---
	YHNPGYLVVLPD
	|----|------
	GASGIRGAQAGWGVWGPSWTRLTPVSLPPEPACE
	--|--------------|-|--|--|--------
	GANSVASYE
	---|--||-
	TEPAALSSQEAEEVEEEGAPDYENLQELN
	|-----||-------------|-------
	DSAFSMESIDDYVNVPESGESAEASLDGSR
	-|--|--|---|-----|--|---|---|-
	LHPGAAKTEPAALSSQE
	-------|-----||--
	YVNVSQE
	|---|--
	STPATSTAAPSAPALSTPGIRD
	||--|||---|----||-----
	AILVPCVLGLLLLPILAMLMALCVHCHRLPGSYD
	-------------------------------||-
	GAQAGWGVWGPSWTR
	-----------|-|-
	SPQPLGGSHR
	|------|--
	DSDGANSVASYENEGASGIR
	-|----|--||-----|---
	GIQFKRPHTVAPWPPAYPPVTSYPPLSQPDLLPIPR
	--------|-------|---|||---|---------
	LPGSYDSTSSDSLYPR
	---||-||||-|-|--
	LLPIPRSPQPLGGSHRTPSSRRD
	------|------|--|-||---

Protein sequence : 
MEEAILVPCV LGLLLLPILA MLMALCVHCH RLPGSYDSTS SDSLYPRGIQ  
   ------- ---------- ---------- ----||-||| |-|-|-----  
FKRPHTVAPW PPAYPPVTSY PPLSQPDLLP IPRSPQPLGG SHRTPSSRRD  
-----|---- ---|---||| ---|------ ---|------ |--|-||---  
SDGANSVASY ENEGASGIRG AQAGWGVWGP SWTRLTPVSL PPEPACEDAD  
|----|--|| -----|---- ---------- |-|--|--|- -------     
EDEDDYHNPG YLVVLPDSTP ATSTAAPSAP ALSTPGIRDS AFSMESIDDY  
     |---- |------||- -|||---|-- --||-----| --|--|---|  
VNVPESGESA EASLDGSREY VNVSQELHPG AAKTEPAALS SQEAEEVEEE  
-----|--|- --|---|- | ---|------ ---|-----| |---------  
GAPDYENLQE LN 
----|----- -- 


Protein	: O43561
Enzyme	: Arg-C Lys-C V8-E

	GASGIRGAQAGWGVWGPSWTRLTPVSLPPEPACE
	--|--------------|-|--|--|--------
	TEPAALSSQEAEEVEEEGAPDYENLQELN
	|-----||-------------|-------
	DSAFSMESIDDYVNVPESGESAEASLDGSR
	-|--|--|---|-----|--|---|---|-
	LHPGAAKTEPAALSSQE
	-------|-----||--
	YVNVSQE
	|---|--
	ASLDGSRE
	-|---|--
	SIDDYVNVPE
	|---|-----
	GAQAGWGVWGPSWTR
	-----------|-|-
	SPQPLGGSHR
	|------|--
	DSDGANSVASYENEGASGIR
	-|----|--||-----|---
	GIQFKRPHTVAPWPPAYPPVTSYPPLSQPDLLPIPR
	--------|-------|---|||---|---------
	LPGSYDSTSSDSLYPR
	---||-||||-|-|--

Protein sequence : 
MEEAILVPCV LGLLLLPILA MLMALCVHCH RLPGSYDSTS SDSLYPRGIQ  
                                  ---||-||| |-|-|-----  
FKRPHTVAPW PPAYPPVTSY PPLSQPDLLP IPRSPQPLGG SHRTPSSRRD  
-----|---- ---|---||| ---|------ ---|------ |--+ ++  -  
SDGANSVASY ENEGASGIRG AQAGWGVWGP SWTRLTPVSL PPEPACEDAD  
|----|--|| -----|---- ---------- |-|--|--|- -------     
EDEDDYHNPG YLVVLPDSTP ATSTAAPSAP ALSTPGIRDS AFSMESIDDY  
     +     +      ++   +++   +     ++    -| --|--|---|  
VNVPESGESA EASLDGSREY VNVSQELHPG AAKTEPAALS SQEAEEVEEE  
-----|--|- --|---|--| ---|------ ---|-----| |---------  
GAPDYENLQE LN 
----|----- -- 


Protein	: O43561
Enzyme	: Arg-C Lys-N trypsin_no_P_rule

	SPQPLGGSHR
	|------|--
	KTEPAALSSQEAEEVEEEGAPDYENLQELN
	-|-----||-------------|-------
	PHTVAPWPPAYPPVTSYPPLSQPDLLPIPR
	--|-------|---|||---|---------
	DSDGANSVASYENEGASGIR
	-|----|--||-----|---
	GIQFKRPHTVAPWPPAYPPVTSYPPLSQPDLLPIPR
	--------|-------|---|||---|---------
	TEPAALSSQEAEEVEEEGAPDYENLQELN
	|-----||-------------|-------
	GAQAGWGVWGPSWTR
	-----------|-|-
	DSAFSMESIDDYVNVPESGESAEASLDGSR
	-|--|--|---|-----|--|---|---|-
	LPGSYDSTSSDSLYPR
	---||-||||-|-|--
	EYVNVSQELHPGAAK
	-|---|---------

Protein sequence : 
MEEAILVPCV LGLLLLPILA MLMALCVHCH RLPGSYDSTS SDSLYPRGIQ  
                                  ---||-||| |-|-|-----  
FKRPHTVAPW PPAYPPVTSY PPLSQPDLLP IPRSPQPLGG SHRTPSSRRD  
-----|---- ---|---||| ---|------ ---|------ |--+ ++  -  
SDGANSVASY ENEGASGIRG AQAGWGVWGP SWTRLTPVSL PPEPACEDAD  
|----|--|| -----|---- ---------- |-|- +  +              
EDEDDYHNPG YLVVLPDSTP ATSTAAPSAP ALSTPGIRDS AFSMESIDDY  
     +     +      ++   +++   +     ++    -| --|--|---|  
VNVPESGESA EASLDGSREY VNVSQELHPG AAKTEPAALS SQEAEEVEEE  
-----|--|- --|---|--| ---|------ ---|-----| |---------  
GAPDYENLQE LN 
----|----- -- 


Protein	: O43561
Enzyme	: Arg-C Lys-N V8-DE

	SLYPRGIQFKRPHTVAPWPPAYPPVTSYPPLSQPD
	|-|----------|-------|---|||---|---
	YHNPGYLVVLPD
	|----|------
	GASGIRGAQAGWGVWGPSWTRLTPVSLPPEPACE
	--|--------------|-|--|--|--------
	GANSVASYE
	---|--||-
	DSAFSMESIDDYVNVPESGESAEASLDGSR
	-|--|--|---|-----|--|---|---|-
	KTEPAALSSQEAEEVEEEGAPDYENLQELN
	-|-----||-------------|-------
	LHPGAAKTEPAALSSQE
	-------|-----||--
	YVNVSQE
	|---|--
	STPATSTAAPSAPALSTPGIRD
	||--|||---|----||-----
	AILVPCVLGLLLLPILAMLMALCVHCHRLPGSYD
	-------------------------------||-
	GAQAGWGVWGPSWTR
	-----------|-|-
	SPQPLGGSHR
	|------|--
	DSDGANSVASYENEGASGIR
	-|----|--||-----|---
	GIQFKRPHTVAPWPPAYPPVTSYPPLSQPDLLPIPR
	--------|-------|---|||---|---------
	LPGSYDSTSSDSLYPR
	---||-||||-|-|--
	LLPIPRSPQPLGGSHRTPSSRRD
	------|------|--|-||---

Protein sequence : 
MEEAILVPCV LGLLLLPILA MLMALCVHCH RLPGSYDSTS SDSLYPRGIQ  
   ------- ---------- ---------- ----||-||| |-|-|-----  
FKRPHTVAPW PPAYPPVTSY PPLSQPDLLP IPRSPQPLGG SHRTPSSRRD  
-----|---- ---|---||| ---|------ ---|------ |--|-||---  
SDGANSVASY ENEGASGIRG AQAGWGVWGP SWTRLTPVSL PPEPACEDAD  
|----|--|| -----|---- ---------- |-|--|--|- -------     
EDEDDYHNPG YLVVLPDSTP ATSTAAPSAP ALSTPGIRDS AFSMESIDDY  
     |---- |------||- -|||---|-- --||-----| --|--|---|  
VNVPESGESA EASLDGSREY VNVSQELHPG AAKTEPAALS SQEAEEVEEE  
-----|--|- --|---|- | ---|------ ---|-----| |---------  
GAPDYENLQE LN 
----|----- -- 


Protein	: O43561
Enzyme	: Arg-C Lys-N V8-E

	GASGIRGAQAGWGVWGPSWTRLTPVSLPPEPACE
	--|--------------|-|--|--|--------
	DSAFSMESIDDYVNVPESGESAEASLDGSR
	-|--|--|---|-----|--|---|---|-
	KTEPAALSSQEAEEVEEEGAPDYENLQELN
	-|-----||-------------|-------
	LHPGAAKTEPAALSSQE
	-------|-----||--
	YVNVSQE
	|---|--
	ASLDGSRE
	-|---|--
	SIDDYVNVPE
	|---|-----
	GAQAGWGVWGPSWTR
	-----------|-|-
	SPQPLGGSHR
	|------|--
	DSDGANSVASYENEGASGIR
	-|----|--||-----|---
	GIQFKRPHTVAPWPPAYPPVTSYPPLSQPDLLPIPR
	--------|-------|---|||---|---------
	LPGSYDSTSSDSLYPR
	---||-||||-|-|--

Protein sequence : 
MEEAILVPCV LGLLLLPILA MLMALCVHCH RLPGSYDSTS SDSLYPRGIQ  
                                  ---||-||| |-|-|-----  
FKRPHTVAPW PPAYPPVTSY PPLSQPDLLP IPRSPQPLGG SHRTPSSRRD  
-----|---- ---|---||| ---|------ ---|------ |--+ ++  -  
SDGANSVASY ENEGASGIRG AQAGWGVWGP SWTRLTPVSL PPEPACEDAD  
|----|--|| -----|---- ---------- |-|--|--|- -------     
EDEDDYHNPG YLVVLPDSTP ATSTAAPSAP ALSTPGIRDS AFSMESIDDY  
     +     +      ++   +++   +     ++    -| --|--|---|  
VNVPESGESA EASLDGSREY VNVSQELHPG AAKTEPAALS SQEAEEVEEE  
-----|--|- --|---|--| ---|------ ---|-----| |---------  
GAPDYENLQE LN 
----|----- -- 


Protein	: O43561
Enzyme	: Arg-C trypsin_no_P_rule V8-DE

	SLYPRGIQFKRPHTVAPWPPAYPPVTSYPPLSQPD
	|-|----------|-------|---|||---|---
	YHNPGYLVVLPD
	|----|------
	GASGIRGAQAGWGVWGPSWTRLTPVSLPPEPACE
	--|--------------|-|--|--|--------
	GANSVASYE
	---|--||-
	TEPAALSSQEAEEVEEEGAPDYENLQELN
	|-----||-------------|-------
	DSAFSMESIDDYVNVPESGESAEASLDGSR
	-|--|--|---|-----|--|---|---|-
	LHPGAAKTEPAALSSQE
	-------|-----||--
	YVNVSQE
	|---|--
	PHTVAPWPPAYPPVTSYPPLSQPDLLPIPR
	--|-------|---|||---|---------
	STPATSTAAPSAPALSTPGIRD
	||--|||---|----||-----
	EYVNVSQELHPGAAK
	-|---|---------
	AILVPCVLGLLLLPILAMLMALCVHCHRLPGSYD
	-------------------------------||-
	GAQAGWGVWGPSWTR
	-----------|-|-
	SPQPLGGSHR
	|------|--
	DSDGANSVASYENEGASGIR
	-|----|--||-----|---
	GIQFKRPHTVAPWPPAYPPVTSYPPLSQPDLLPIPR
	--------|-------|---|||---|---------
	LPGSYDSTSSDSLYPR
	---||-||||-|-|--
	LLPIPRSPQPLGGSHRTPSSRRD
	------|------|--|-||---

Protein sequence : 
MEEAILVPCV LGLLLLPILA MLMALCVHCH RLPGSYDSTS SDSLYPRGIQ  
   ------- ---------- ---------- ----||-||| |-|-|-----  
FKRPHTVAPW PPAYPPVTSY PPLSQPDLLP IPRSPQPLGG SHRTPSSRRD  
-----|---- ---|---||| ---|------ ---|------ |--|-||---  
SDGANSVASY ENEGASGIRG AQAGWGVWGP SWTRLTPVSL PPEPACEDAD  
|----|--|| -----|---- ---------- |-|--|--|- -------     
EDEDDYHNPG YLVVLPDSTP ATSTAAPSAP ALSTPGIRDS AFSMESIDDY  
     |---- |------||- -|||---|-- --||-----| --|--|---|  
VNVPESGESA EASLDGSREY VNVSQELHPG AAKTEPAALS SQEAEEVEEE  
-----|--|- --|---|--| ---|------ ---|-----| |---------  
GAPDYENLQE LN 
----|----- -- 


Protein	: O43561
Enzyme	: Arg-C trypsin_no_P_rule V8-E

	GASGIRGAQAGWGVWGPSWTRLTPVSLPPEPACE
	--|--------------|-|--|--|--------
	TEPAALSSQEAEEVEEEGAPDYENLQELN
	|-----||-------------|-------
	DSAFSMESIDDYVNVPESGESAEASLDGSR
	-|--|--|---|-----|--|---|---|-
	LHPGAAKTEPAALSSQE
	-------|-----||--
	YVNVSQE
	|---|--
	PHTVAPWPPAYPPVTSYPPLSQPDLLPIPR
	--|-------|---|||---|---------
	ASLDGSRE
	-|---|--
	EYVNVSQELHPGAAK
	-|---|---------
	SIDDYVNVPE
	|---|-----
	GAQAGWGVWGPSWTR
	-----------|-|-
	SPQPLGGSHR
	|------|--
	DSDGANSVASYENEGASGIR
	-|----|--||-----|---
	GIQFKRPHTVAPWPPAYPPVTSYPPLSQPDLLPIPR
	--------|-------|---|||---|---------
	LPGSYDSTSSDSLYPR
	---||-||||-|-|--

Protein sequence : 
MEEAILVPCV LGLLLLPILA MLMALCVHCH RLPGSYDSTS SDSLYPRGIQ  
                                  ---||-||| |-|-|-----  
FKRPHTVAPW PPAYPPVTSY PPLSQPDLLP IPRSPQPLGG SHRTPSSRRD  
-----|---- ---|---||| ---|------ ---|------ |--+ ++  -  
SDGANSVASY ENEGASGIRG AQAGWGVWGP SWTRLTPVSL PPEPACEDAD  
|----|--|| -----|---- ---------- |-|--|--|- -------     
EDEDDYHNPG YLVVLPDSTP ATSTAAPSAP ALSTPGIRDS AFSMESIDDY  
     +     +      ++   +++   +     ++    -| --|--|---|  
VNVPESGESA EASLDGSREY VNVSQELHPG AAKTEPAALS SQEAEEVEEE  
-----|--|- --|---|--| ---|------ ---|-----| |---------  
GAPDYENLQE LN 
----|----- -- 


Protein	: O43561
Enzyme	: Arg-C V8-DE V8-E

	SLYPRGIQFKRPHTVAPWPPAYPPVTSYPPLSQPD
	|-|----------|-------|---|||---|---
	YHNPGYLVVLPD
	|----|------
	GASGIRGAQAGWGVWGPSWTRLTPVSLPPEPACE
	--|--------------|-|--|--|--------
	GANSVASYE
	---|--||-
	DSAFSMESIDDYVNVPESGESAEASLDGSR
	-|--|--|---|-----|--|---|---|-
	LHPGAAKTEPAALSSQE
	-------|-----||--
	YVNVSQE
	|---|--
	ASLDGSRE
	-|---|--
	STPATSTAAPSAPALSTPGIRD
	||--|||---|----||-----
	SIDDYVNVPE
	|---|-----
	AILVPCVLGLLLLPILAMLMALCVHCHRLPGSYD
	-------------------------------||-
	GAQAGWGVWGPSWTR
	-----------|-|-
	SPQPLGGSHR
	|------|--
	DSDGANSVASYENEGASGIR
	-|----|--||-----|---
	GIQFKRPHTVAPWPPAYPPVTSYPPLSQPDLLPIPR
	--------|-------|---|||---|---------
	LPGSYDSTSSDSLYPR
	---||-||||-|-|--
	LLPIPRSPQPLGGSHRTPSSRRD
	------|------|--|-||---

Protein sequence : 
MEEAILVPCV LGLLLLPILA MLMALCVHCH RLPGSYDSTS SDSLYPRGIQ  
   ------- ---------- ---------- ----||-||| |-|-|-----  
FKRPHTVAPW PPAYPPVTSY PPLSQPDLLP IPRSPQPLGG SHRTPSSRRD  
-----|---- ---|---||| ---|------ ---|------ |--|-||---  
SDGANSVASY ENEGASGIRG AQAGWGVWGP SWTRLTPVSL PPEPACEDAD  
|----|--|| -----|---- ---------- |-|--|--|- -------     
EDEDDYHNPG YLVVLPDSTP ATSTAAPSAP ALSTPGIRDS AFSMESIDDY  
     |---- |------||- -|||---|-- --||-----| --|--|---|  
VNVPESGESA EASLDGSREY VNVSQELHPG AAKTEPAALS SQEAEEVEEE  
-----|--|- --|---|--| ---|------ ---|-----| |--         
GAPDYENLQE LN 
    +         


Protein	: O43561
Enzyme	: Asp-N chymotrypsin CNBr

	DSTSSDSL
	-||||-|-
	VNVSQEL
	---|---
	SSQEAEEVEEEGAPDY
	||-------------|
	VNVPESGESAEASL
	-----|--|---|-
	DLLPIPRSPQPLGGSHRTPSSRR
	-------|------|--|-||--
	KRPHTVAPWPPAYPPVTSYPPL
	----|-------|---|||---
	ENEGASGIRGAQAGW
	-----|---------
	MEEAILVPCVLGLLLLPILAMLMALCVHCHRLPGSY
	----------------------------------||
	DSLYPRGIQFKRPHTVAPWPPAYPPVTSYPPLSQP
	-|-|----------|-------|---|||---|--
	DYENLQELN
	-|-------
	LPIPRSPQPL
	-----|----
	GGSHRTPSSRRDSDGANSVASY
	--|--|-||---|----|--||
	CVHCHRLPGSY
	---------||
	STPGIRDSAF
	||-----|--
	SMESIDDY
	|--|---|
	HPGAAKTEPAAL
	------|-----
	DSTPATSTAAPSAPALSTPGIR
	-||--|||---|----||----
	VVLPDSTPATSTAAPSAPAL
	-----||--|||---|----
	DYVNVPESGESAEASL
	-|-----|--|---|-
	TPVSLPPEPACEDADEDEDDY
	|--|----------------|
	DYHNPGYLVVLP
	-|----|-----
	DSAFSMESI
	-|--|--|-
	YPRGIQF
	|------
	DGSREYVNVSQELHPGAAKTEPAALSSQEAEEVEEEGAP
	--|--|---|---------|-----||------------

Protein sequence : 
MEEAILVPCV LGLLLLPILA MLMALCVHCH RLPGSYDSTS SDSLYPRGIQ  
---------- ---------- ---------- ----||-||| |-|-|-----  
FKRPHTVAPW PPAYPPVTSY PPLSQPDLLP IPRSPQPLGG SHRTPSSRRD  
-----|---- ---|---||| ---|------ ---|------ |--|-||---  
SDGANSVASY ENEGASGIRG AQAGWGVWGP SWTRLTPVSL PPEPACEDAD  
|----|--|| -----|---- -----      + +  |--|- ----------  
EDEDDYHNPG YLVVLPDSTP ATSTAAPSAP ALSTPGIRDS AFSMESIDDY  
-----|---- |------||- -|||---|-- --||-----| --|--|---|  
VNVPESGESA EASLDGSREY VNVSQELHPG AAKTEPAALS SQEAEEVEEE  
-----|--|- --|---|--| ---|------ ---|-----| |---------  
GAPDYENLQE LN 
----|----- -- 


Protein	: O43561
Enzyme	: Asp-N chymotrypsin Lys-C

	DSTSSDSL
	-||||-|-
	VNVSQEL
	---|---
	SSQEAEEVEEEGAPDY
	||-------------|
	VNVPESGESAEASL
	-----|--|---|-
	DLLPIPRSPQPLGGSHRTPSSRR
	-------|------|--|-||--
	KRPHTVAPWPPAYPPVTSYPPL
	----|-------|---|||---
	ENEGASGIRGAQAGW
	-----|---------
	MEEAILVPCVLGLLLLPILAMLMALCVHCHRLPGSY
	----------------------------------||
	DSLYPRGIQFKRPHTVAPWPPAYPPVTSYPPLSQP
	-|-|----------|-------|---|||---|--
	TEPAALSSQEAEEVEEEGAPDYENLQELN
	|-----||-------------|-------
	DYENLQELN
	-|-------
	LPIPRSPQPL
	-----|----
	GGSHRTPSSRRDSDGANSVASY
	--|--|-||---|----|--||
	CVHCHRLPGSY
	---------||
	STPGIRDSAF
	||-----|--
	SMESIDDY
	|--|---|
	HPGAAKTEPAAL
	------|-----
	DSTPATSTAAPSAPALSTPGIR
	-||--|||---|----||----
	VVLPDSTPATSTAAPSAPAL
	-----||--|||---|----
	DYVNVPESGESAEASL
	-|-----|--|---|-
	TPVSLPPEPACEDADEDEDDY
	|--|----------------|
	DYHNPGYLVVLP
	-|----|-----
	DSAFSMESI
	-|--|--|-
	YPRGIQF
	|------
	DGSREYVNVSQELHPGAAKTEPAALSSQEAEEVEEEGAP
	--|--|---|---------|-----||------------

Protein sequence : 
MEEAILVPCV LGLLLLPILA MLMALCVHCH RLPGSYDSTS SDSLYPRGIQ  
---------- ---------- ---------- ----||-||| |-|-|-----  
FKRPHTVAPW PPAYPPVTSY PPLSQPDLLP IPRSPQPLGG SHRTPSSRRD  
-----|---- ---|---||| ---|------ ---|------ |--|-||---  
SDGANSVASY ENEGASGIRG AQAGWGVWGP SWTRLTPVSL PPEPACEDAD  
|----|--|| -----|---- -----      + +  |--|- ----------  
EDEDDYHNPG YLVVLPDSTP ATSTAAPSAP ALSTPGIRDS AFSMESIDDY  
-----|---- |------||- -|||---|-- --||-----| --|--|---|  
VNVPESGESA EASLDGSREY VNVSQELHPG AAKTEPAALS SQEAEEVEEE  
-----|--|- --|---|--| ---|------ ---|-----| |---------  
GAPDYENLQE LN 
----|----- -- 


Protein	: O43561
Enzyme	: Asp-N chymotrypsin Lys-N

	DSTSSDSL
	-||||-|-
	VNVSQEL
	---|---
	SSQEAEEVEEEGAPDY
	||-------------|
	VNVPESGESAEASL
	-----|--|---|-
	DLLPIPRSPQPLGGSHRTPSSRR
	-------|------|--|-||--
	KRPHTVAPWPPAYPPVTSYPPL
	----|-------|---|||---
	ENEGASGIRGAQAGW
	-----|---------
	MEEAILVPCVLGLLLLPILAMLMALCVHCHRLPGSY
	----------------------------------||
	DSLYPRGIQFKRPHTVAPWPPAYPPVTSYPPLSQP
	-|-|----------|-------|---|||---|--
	DYENLQELN
	-|-------
	KTEPAALSSQEAEEVEEEGAPDYENLQELN
	-|-----||-------------|-------
	LPIPRSPQPL
	-----|----
	GGSHRTPSSRRDSDGANSVASY
	--|--|-||---|----|--||
	CVHCHRLPGSY
	---------||
	STPGIRDSAF
	||-----|--
	SMESIDDY
	|--|---|
	HPGAAKTEPAAL
	------|-----
	DSTPATSTAAPSAPALSTPGIR
	-||--|||---|----||----
	VVLPDSTPATSTAAPSAPAL
	-----||--|||---|----
	DYVNVPESGESAEASL
	-|-----|--|---|-
	TPVSLPPEPACEDADEDEDDY
	|--|----------------|
	DYHNPGYLVVLP
	-|----|-----
	DSAFSMESI
	-|--|--|-
	YPRGIQF
	|------
	DGSREYVNVSQELHPGAAKTEPAALSSQEAEEVEEEGAP
	--|--|---|---------|-----||------------

Protein sequence : 
MEEAILVPCV LGLLLLPILA MLMALCVHCH RLPGSYDSTS SDSLYPRGIQ  
---------- ---------- ---------- ----||-||| |-|-|-----  
FKRPHTVAPW PPAYPPVTSY PPLSQPDLLP IPRSPQPLGG SHRTPSSRRD  
-----|---- ---|---||| ---|------ ---|------ |--|-||---  
SDGANSVASY ENEGASGIRG AQAGWGVWGP SWTRLTPVSL PPEPACEDAD  
|----|--|| -----|---- -----      + +  |--|- ----------  
EDEDDYHNPG YLVVLPDSTP ATSTAAPSAP ALSTPGIRDS AFSMESIDDY  
-----|---- |------||- -|||---|-- --||-----| --|--|---|  
VNVPESGESA EASLDGSREY VNVSQELHPG AAKTEPAALS SQEAEEVEEE  
-----|--|- --|---|--| ---|------ ---|-----| |---------  
GAPDYENLQE LN 
----|----- -- 


Protein	: O43561
Enzyme	: Asp-N chymotrypsin trypsin_no_P_rule

	DSTSSDSL
	-||||-|-
	VNVSQEL
	---|---
	SSQEAEEVEEEGAPDY
	||-------------|
	VNVPESGESAEASL
	-----|--|---|-
	DLLPIPRSPQPLGGSHRTPSSRR
	-------|------|--|-||--
	KRPHTVAPWPPAYPPVTSYPPL
	----|-------|---|||---
	ENEGASGIRGAQAGW
	-----|---------
	MEEAILVPCVLGLLLLPILAMLMALCVHCHRLPGSY
	----------------------------------||
	DSLYPRGIQFKRPHTVAPWPPAYPPVTSYPPLSQP
	-|-|----------|-------|---|||---|--
	DSAFSMESIDDYVNVPESGESAEASLDGSR
	-|--|--|---|-----|--|---|---|-
	TEPAALSSQEAEEVEEEGAPDYENLQELN
	|-----||-------------|-------
	DYENLQELN
	-|-------
	LPIPRSPQPL
	-----|----
	GGSHRTPSSRRDSDGANSVASY
	--|--|-||---|----|--||
	PHTVAPWPPAYPPVTSYPPLSQPDLLPIPR
	--|-------|---|||---|---------
	CVHCHRLPGSY
	---------||
	STPGIRDSAF
	||-----|--
	SMESIDDY
	|--|---|
	HPGAAKTEPAAL
	------|-----
	EYVNVSQELHPGAAK
	-|---|---------
	DSTPATSTAAPSAPALSTPGIR
	-||--|||---|----||----
	VVLPDSTPATSTAAPSAPAL
	-----||--|||---|----
	GAQAGWGVWGPSWTR
	-----------|-|-
	DYVNVPESGESAEASL
	-|-----|--|---|-
	TPVSLPPEPACEDADEDEDDY
	|--|----------------|
	SPQPLGGSHR
	|------|--
	DYHNPGYLVVLP
	-|----|-----
	DSAFSMESI
	-|--|--|-
	YPRGIQF
	|------
	DSDGANSVASYENEGASGIR
	-|----|--||-----|---
	DGSREYVNVSQELHPGAAKTEPAALSSQEAEEVEEEGAP
	--|--|---|---------|-----||------------
	LPGSYDSTSSDSLYPR
	---||-||||-|-|--

Protein sequence : 
MEEAILVPCV LGLLLLPILA MLMALCVHCH RLPGSYDSTS SDSLYPRGIQ  
---------- ---------- ---------- ----||-||| |-|-|-----  
FKRPHTVAPW PPAYPPVTSY PPLSQPDLLP IPRSPQPLGG SHRTPSSRRD  
-----|---- ---|---||| ---|------ ---|------ |--|-||---  
SDGANSVASY ENEGASGIRG AQAGWGVWGP SWTRLTPVSL PPEPACEDAD  
|----|--|| -----|---- ---------- |-|- |--|- ----------  
EDEDDYHNPG YLVVLPDSTP ATSTAAPSAP ALSTPGIRDS AFSMESIDDY  
-----|---- |------||- -|||---|-- --||-----| --|--|---|  
VNVPESGESA EASLDGSREY VNVSQELHPG AAKTEPAALS SQEAEEVEEE  
-----|--|- --|---|--| ---|------ ---|-----| |---------  
GAPDYENLQE LN 
----|----- -- 


Protein	: O43561
Enzyme	: Asp-N chymotrypsin V8-DE

	SLYPRGIQFKRPHTVAPWPPAYPPVTSYPPLSQPD
	|-|----------|-------|---|||---|---
	DSTSSDSL
	-||||-|-
	VNVSQEL
	---|---
	SSQEAEEVEEEGAPDY
	||-------------|
	VNVPESGESAEASL
	-----|--|---|-
	DLLPIPRSPQPLGGSHRTPSSRR
	-------|------|--|-||--
	KRPHTVAPWPPAYPPVTSYPPL
	----|-------|---|||---
	ENEGASGIRGAQAGW
	-----|---------
	MEEAILVPCVLGLLLLPILAMLMALCVHCHRLPGSY
	----------------------------------||
	DSLYPRGIQFKRPHTVAPWPPAYPPVTSYPPLSQP
	-|-|----------|-------|---|||---|--
	GANSVASYE
	---|--||-
	GASGIRGAQAGWGVWGPSWTRLTPVSLPPEPACE
	--|--------------|-|--|--|--------
	DYENLQELN
	-|-------
	YHNPGYLVVLPD
	|----|------
	LHPGAAKTEPAALSSQE
	-------|-----||--
	LPIPRSPQPL
	-----|----
	GGSHRTPSSRRDSDGANSVASY
	--|--|-||---|----|--||
	YVNVSQE
	|---|--
	STPATSTAAPSAPALSTPGIRD
	||--|||---|----||-----
	CVHCHRLPGSY
	---------||
	STPGIRDSAF
	||-----|--
	SMESIDDY
	|--|---|
	HPGAAKTEPAAL
	------|-----
	DSTPATSTAAPSAPALSTPGIR
	-||--|||---|----||----
	VVLPDSTPATSTAAPSAPAL
	-----||--|||---|----
	AILVPCVLGLLLLPILAMLMALCVHCHRLPGSYD
	-------------------------------||-
	DYVNVPESGESAEASL
	-|-----|--|---|-
	TPVSLPPEPACEDADEDEDDY
	|--|----------------|
	DYHNPGYLVVLP
	-|----|-----
	DSAFSMESI
	-|--|--|-
	YPRGIQF
	|------
	DGSREYVNVSQELHPGAAKTEPAALSSQEAEEVEEEGAP
	--|--|---|---------|-----||------------
	LLPIPRSPQPLGGSHRTPSSRRD
	------|------|--|-||---

Protein sequence : 
MEEAILVPCV LGLLLLPILA MLMALCVHCH RLPGSYDSTS SDSLYPRGIQ  
---------- ---------- ---------- ----||-||| |-|-|-----  
FKRPHTVAPW PPAYPPVTSY PPLSQPDLLP IPRSPQPLGG SHRTPSSRRD  
-----|---- ---|---||| ---|------ ---|------ |--|-||---  
SDGANSVASY ENEGASGIRG AQAGWGVWGP SWTRLTPVSL PPEPACEDAD  
|----|--|| -----|---- ---------- |-|--|--|- ----------  
EDEDDYHNPG YLVVLPDSTP ATSTAAPSAP ALSTPGIRDS AFSMESIDDY  
-----|---- |------||- -|||---|-- --||-----| --|--|---|  
VNVPESGESA EASLDGSREY VNVSQELHPG AAKTEPAALS SQEAEEVEEE  
-----|--|- --|---|--| ---|------ ---|-----| |---------  
GAPDYENLQE LN 
----|----- -- 


Protein	: O43561
Enzyme	: Asp-N chymotrypsin V8-E

	DSTSSDSL
	-||||-|-
	VNVSQEL
	---|---
	SSQEAEEVEEEGAPDY
	||-------------|
	VNVPESGESAEASL
	-----|--|---|-
	DLLPIPRSPQPLGGSHRTPSSRR
	-------|------|--|-||--
	KRPHTVAPWPPAYPPVTSYPPL
	----|-------|---|||---
	ENEGASGIRGAQAGW
	-----|---------
	MEEAILVPCVLGLLLLPILAMLMALCVHCHRLPGSY
	----------------------------------||
	DSLYPRGIQFKRPHTVAPWPPAYPPVTSYPPLSQP
	-|-|----------|-------|---|||---|--
	GASGIRGAQAGWGVWGPSWTRLTPVSLPPEPACE
	--|--------------|-|--|--|--------
	DYENLQELN
	-|-------
	LHPGAAKTEPAALSSQE
	-------|-----||--
	LPIPRSPQPL
	-----|----
	GGSHRTPSSRRDSDGANSVASY
	--|--|-||---|----|--||
	YVNVSQE
	|---|--
	ASLDGSRE
	-|---|--
	CVHCHRLPGSY
	---------||
	STPGIRDSAF
	||-----|--
	SMESIDDY
	|--|---|
	HPGAAKTEPAAL
	------|-----
	DSTPATSTAAPSAPALSTPGIR
	-||--|||---|----||----
	VVLPDSTPATSTAAPSAPAL
	-----||--|||---|----
	SIDDYVNVPE
	|---|-----
	DYVNVPESGESAEASL
	-|-----|--|---|-
	TPVSLPPEPACEDADEDEDDY
	|--|----------------|
	DYHNPGYLVVLP
	-|----|-----
	DSAFSMESI
	-|--|--|-
	YPRGIQF
	|------
	DGSREYVNVSQELHPGAAKTEPAALSSQEAEEVEEEGAP
	--|--|---|---------|-----||------------

Protein sequence : 
MEEAILVPCV LGLLLLPILA MLMALCVHCH RLPGSYDSTS SDSLYPRGIQ  
---------- ---------- ---------- ----||-||| |-|-|-----  
FKRPHTVAPW PPAYPPVTSY PPLSQPDLLP IPRSPQPLGG SHRTPSSRRD  
-----|---- ---|---||| ---|------ ---|------ |--|-||---  
SDGANSVASY ENEGASGIRG AQAGWGVWGP SWTRLTPVSL PPEPACEDAD  
|----|--|| -----|---- ---------- |-|--|--|- ----------  
EDEDDYHNPG YLVVLPDSTP ATSTAAPSAP ALSTPGIRDS AFSMESIDDY  
-----|---- |------||- -|||---|-- --||-----| --|--|---|  
VNVPESGESA EASLDGSREY VNVSQELHPG AAKTEPAALS SQEAEEVEEE  
-----|--|- --|---|--| ---|------ ---|-----| |---------  
GAPDYENLQE LN 
----|----- -- 


Protein	: O43561
Enzyme	: Asp-N CNBr Lys-C

	DYENLQELN
	-|-------
	DYHNPGYLVVLP
	-|----|-----
	DSAFSMESI
	-|--|--|-
	DSTPATSTAAPSAPALSTPGIR
	-||--|||---|----||----
	DLLPIPRSPQPLGGSHRTPSSRR
	-------|------|--|-||--
	MEEAILVPCVLGLLLLPILAMLMALCVHCHRLPGSY
	----------------------------------||
	DSLYPRGIQFKRPHTVAPWPPAYPPVTSYPPLSQP
	-|-|----------|-------|---|||---|--
	TEPAALSSQEAEEVEEEGAPDYENLQELN
	|-----||-------------|-------
	DGSREYVNVSQELHPGAAKTEPAALSSQEAEEVEEEGAP
	--|--|---|---------|-----||------------
	DYVNVPESGESAEASL
	-|-----|--|---|-

Protein sequence : 
MEEAILVPCV LGLLLLPILA MLMALCVHCH RLPGSYDSTS SDSLYPRGIQ  
---------- ---------- ---------- ----|| +++ +-|-|-----  
FKRPHTVAPW PPAYPPVTSY PPLSQPDLLP IPRSPQPLGG SHRTPSSRRD  
-----|---- ---|---||| ---|------ ---|------ |--|-||--   
SDGANSVASY ENEGASGIRG AQAGWGVWGP SWTRLTPVSL PPEPACEDAD  
+    +  ++      +                + +  +  +              
EDEDDYHNPG YLVVLPDSTP ATSTAAPSAP ALSTPGIRDS AFSMESIDDY  
    -|---- |------||- -|||---|-- --||-----| --|--|- -|  
VNVPESGESA EASLDGSREY VNVSQELHPG AAKTEPAALS SQEAEEVEEE  
-----|--|- --|---|--| ---|------ ---|-----| |---------  
GAPDYENLQE LN 
----|----- -- 


Protein	: O43561
Enzyme	: Asp-N CNBr Lys-N

	DYENLQELN
	-|-------
	DYHNPGYLVVLP
	-|----|-----
	KTEPAALSSQEAEEVEEEGAPDYENLQELN
	-|-----||-------------|-------
	DSAFSMESI
	-|--|--|-
	DSTPATSTAAPSAPALSTPGIR
	-||--|||---|----||----
	DLLPIPRSPQPLGGSHRTPSSRR
	-------|------|--|-||--
	MEEAILVPCVLGLLLLPILAMLMALCVHCHRLPGSY
	----------------------------------||
	DSLYPRGIQFKRPHTVAPWPPAYPPVTSYPPLSQP
	-|-|----------|-------|---|||---|--
	DGSREYVNVSQELHPGAAKTEPAALSSQEAEEVEEEGAP
	--|--|---|---------|-----||------------
	DYVNVPESGESAEASL
	-|-----|--|---|-

Protein sequence : 
MEEAILVPCV LGLLLLPILA MLMALCVHCH RLPGSYDSTS SDSLYPRGIQ  
---------- ---------- ---------- ----|| +++ +-|-|-----  
FKRPHTVAPW PPAYPPVTSY PPLSQPDLLP IPRSPQPLGG SHRTPSSRRD  
-----|---- ---|---||| ---|------ ---|------ |--|-||--   
SDGANSVASY ENEGASGIRG AQAGWGVWGP SWTRLTPVSL PPEPACEDAD  
+    +  ++      +                + +  +  +              
EDEDDYHNPG YLVVLPDSTP ATSTAAPSAP ALSTPGIRDS AFSMESIDDY  
    -|---- |------||- -|||---|-- --||-----| --|--|- -|  
VNVPESGESA EASLDGSREY VNVSQELHPG AAKTEPAALS SQEAEEVEEE  
-----|--|- --|---|--| ---|------ ---|-----| |---------  
GAPDYENLQE LN 
----|----- -- 


Protein	: O43561
Enzyme	: Asp-N CNBr trypsin_no_P_rule

	DLLPIPRSPQPLGGSHRTPSSRR
	-------|------|--|-||--
	MEEAILVPCVLGLLLLPILAMLMALCVHCHRLPGSY
	----------------------------------||
	DSLYPRGIQFKRPHTVAPWPPAYPPVTSYPPLSQP
	-|-|----------|-------|---|||---|--
	DSAFSMESIDDYVNVPESGESAEASLDGSR
	-|--|--|---|-----|--|---|---|-
	TEPAALSSQEAEEVEEEGAPDYENLQELN
	|-----||-------------|-------
	DYENLQELN
	-|-------
	PHTVAPWPPAYPPVTSYPPLSQPDLLPIPR
	--|-------|---|||---|---------
	EYVNVSQELHPGAAK
	-|---|---------
	DSTPATSTAAPSAPALSTPGIR
	-||--|||---|----||----
	GAQAGWGVWGPSWTR
	-----------|-|-
	DYVNVPESGESAEASL
	-|-----|--|---|-
	SPQPLGGSHR
	|------|--
	DYHNPGYLVVLP
	-|----|-----
	DSAFSMESI
	-|--|--|-
	DSDGANSVASYENEGASGIR
	-|----|--||-----|---
	LPGSYDSTSSDSLYPR
	---||-||||-|-|--
	DGSREYVNVSQELHPGAAKTEPAALSSQEAEEVEEEGAP
	--|--|---|---------|-----||------------

Protein sequence : 
MEEAILVPCV LGLLLLPILA MLMALCVHCH RLPGSYDSTS SDSLYPRGIQ  
---------- ---------- ---------- ----||-||| |-|-|-----  
FKRPHTVAPW PPAYPPVTSY PPLSQPDLLP IPRSPQPLGG SHRTPSSRRD  
-----|---- ---|---||| ---|------ ---|------ |--|-||---  
SDGANSVASY ENEGASGIRG AQAGWGVWGP SWTRLTPVSL PPEPACEDAD  
|----|--|| -----|---- ---------- |-|- +  +              
EDEDDYHNPG YLVVLPDSTP ATSTAAPSAP ALSTPGIRDS AFSMESIDDY  
    -|---- |------||- -|||---|-- --||-----| --|--|---|  
VNVPESGESA EASLDGSREY VNVSQELHPG AAKTEPAALS SQEAEEVEEE  
-----|--|- --|---|--| ---|------ ---|-----| |---------  
GAPDYENLQE LN 
----|----- -- 


Protein	: O43561
Enzyme	: Asp-N CNBr V8-DE

	SLYPRGIQFKRPHTVAPWPPAYPPVTSYPPLSQPD
	|-|----------|-------|---|||---|---
	YHNPGYLVVLPD
	|----|------
	DLLPIPRSPQPLGGSHRTPSSRR
	-------|------|--|-||--
	GASGIRGAQAGWGVWGPSWTRLTPVSLPPEPACE
	--|--------------|-|--|--|--------
	GANSVASYE
	---|--||-
	MEEAILVPCVLGLLLLPILAMLMALCVHCHRLPGSY
	----------------------------------||
	DSLYPRGIQFKRPHTVAPWPPAYPPVTSYPPLSQP
	-|-|----------|-------|---|||---|--
	DYENLQELN
	-|-------
	LHPGAAKTEPAALSSQE
	-------|-----||--
	YVNVSQE
	|---|--
	STPATSTAAPSAPALSTPGIRD
	||--|||---|----||-----
	DSTPATSTAAPSAPALSTPGIR
	-||--|||---|----||----
	AILVPCVLGLLLLPILAMLMALCVHCHRLPGSYD
	-------------------------------||-
	DYVNVPESGESAEASL
	-|-----|--|---|-
	DYHNPGYLVVLP
	-|----|-----
	DSAFSMESI
	-|--|--|-
	DGSREYVNVSQELHPGAAKTEPAALSSQEAEEVEEEGAP
	--|--|---|---------|-----||------------
	LLPIPRSPQPLGGSHRTPSSRRD
	------|------|--|-||---

Protein sequence : 
MEEAILVPCV LGLLLLPILA MLMALCVHCH RLPGSYDSTS SDSLYPRGIQ  
---------- ---------- ---------- ----||-+++ +-|-|-----  
FKRPHTVAPW PPAYPPVTSY PPLSQPDLLP IPRSPQPLGG SHRTPSSRRD  
-----|---- ---|---||| ---|------ ---|------ |--|-||---  
SDGANSVASY ENEGASGIRG AQAGWGVWGP SWTRLTPVSL PPEPACEDAD  
+ ---|--|| -  --|---- ---------- |-|--|--|- -------     
EDEDDYHNPG YLVVLPDSTP ATSTAAPSAP ALSTPGIRDS AFSMESIDDY  
    -|---- |------||- -|||---|-- --||-----| --|--|- -|  
VNVPESGESA EASLDGSREY VNVSQELHPG AAKTEPAALS SQEAEEVEEE  
-----|--|- --|---|--| ---|------ ---|-----| |---------  
GAPDYENLQE LN 
----|----- -- 


Protein	: O43561
Enzyme	: Asp-N CNBr V8-E

	DLLPIPRSPQPLGGSHRTPSSRR
	-------|------|--|-||--
	GASGIRGAQAGWGVWGPSWTRLTPVSLPPEPACE
	--|--------------|-|--|--|--------
	MEEAILVPCVLGLLLLPILAMLMALCVHCHRLPGSY
	----------------------------------||
	DSLYPRGIQFKRPHTVAPWPPAYPPVTSYPPLSQP
	-|-|----------|-------|---|||---|--
	DYENLQELN
	-|-------
	LHPGAAKTEPAALSSQE
	-------|-----||--
	YVNVSQE
	|---|--
	ASLDGSRE
	-|---|--
	DSTPATSTAAPSAPALSTPGIR
	-||--|||---|----||----
	SIDDYVNVPE
	|---|-----
	DYVNVPESGESAEASL
	-|-----|--|---|-
	DYHNPGYLVVLP
	-|----|-----
	DSAFSMESI
	-|--|--|-
	DGSREYVNVSQELHPGAAKTEPAALSSQEAEEVEEEGAP
	--|--|---|---------|-----||------------

Protein sequence : 
MEEAILVPCV LGLLLLPILA MLMALCVHCH RLPGSYDSTS SDSLYPRGIQ  
---------- ---------- ---------- ----|| +++ +-|-|-----  
FKRPHTVAPW PPAYPPVTSY PPLSQPDLLP IPRSPQPLGG SHRTPSSRRD  
-----|---- ---|---||| ---|------ ---|------ |--|-||--   
SDGANSVASY ENEGASGIRG AQAGWGVWGP SWTRLTPVSL PPEPACEDAD  
+    +  ++    --|---- ---------- |-|--|--|- -------     
EDEDDYHNPG YLVVLPDSTP ATSTAAPSAP ALSTPGIRDS AFSMESIDDY  
    -|---- |------||- -|||---|-- --||-----| --|--|---|  
VNVPESGESA EASLDGSREY VNVSQELHPG AAKTEPAALS SQEAEEVEEE  
-----|--|- --|---|--| ---|------ ---|-----| |---------  
GAPDYENLQE LN 
----|----- -- 


Protein	: O43561
Enzyme	: Asp-N Lys-C Lys-N

	DLLPIPRSPQPLGGSHRTPSSRR
	-------|------|--|-||--
	MEEAILVPCVLGLLLLPILAMLMALCVHCHRLPGSY
	----------------------------------||
	DSLYPRGIQFKRPHTVAPWPPAYPPVTSYPPLSQP
	-|-|----------|-------|---|||---|--
	TEPAALSSQEAEEVEEEGAPDYENLQELN
	|-----||-------------|-------
	DYENLQELN
	-|-------
	KTEPAALSSQEAEEVEEEGAPDYENLQELN
	-|-----||-------------|-------
	DSTPATSTAAPSAPALSTPGIR
	-||--|||---|----||----
	DYVNVPESGESAEASL
	-|-----|--|---|-
	DYHNPGYLVVLP
	-|----|-----
	DSAFSMESI
	-|--|--|-
	DGSREYVNVSQELHPGAAKTEPAALSSQEAEEVEEEGAP
	--|--|---|---------|-----||------------

Protein sequence : 
MEEAILVPCV LGLLLLPILA MLMALCVHCH RLPGSYDSTS SDSLYPRGIQ  
---------- ---------- ---------- ----|| +++ +-|-|-----  
FKRPHTVAPW PPAYPPVTSY PPLSQPDLLP IPRSPQPLGG SHRTPSSRRD  
-----|---- ---|---||| ---|------ ---|------ |--|-||--   
SDGANSVASY ENEGASGIRG AQAGWGVWGP SWTRLTPVSL PPEPACEDAD  
+    +  ++      +                + +  +  +              
EDEDDYHNPG YLVVLPDSTP ATSTAAPSAP ALSTPGIRDS AFSMESIDDY  
    -|---- |------||- -|||---|-- --||-----| --|--|- -|  
VNVPESGESA EASLDGSREY VNVSQELHPG AAKTEPAALS SQEAEEVEEE  
-----|--|- --|---|--| ---|------ ---|-----| |---------  
GAPDYENLQE LN 
----|----- -- 


Protein	: O43561
Enzyme	: Asp-N Lys-C trypsin_no_P_rule

	DLLPIPRSPQPLGGSHRTPSSRR
	-------|------|--|-||--
	MEEAILVPCVLGLLLLPILAMLMALCVHCHRLPGSY
	----------------------------------||
	DSLYPRGIQFKRPHTVAPWPPAYPPVTSYPPLSQP
	-|-|----------|-------|---|||---|--
	TEPAALSSQEAEEVEEEGAPDYENLQELN
	|-----||-------------|-------
	DSAFSMESIDDYVNVPESGESAEASLDGSR
	-|--|--|---|-----|--|---|---|-
	DYENLQELN
	-|-------
	PHTVAPWPPAYPPVTSYPPLSQPDLLPIPR
	--|-------|---|||---|---------
	EYVNVSQELHPGAAK
	-|---|---------
	DSTPATSTAAPSAPALSTPGIR
	-||--|||---|----||----
	GAQAGWGVWGPSWTR
	-----------|-|-
	DYVNVPESGESAEASL
	-|-----|--|---|-
	SPQPLGGSHR
	|------|--
	DYHNPGYLVVLP
	-|----|-----
	DSAFSMESI
	-|--|--|-
	DSDGANSVASYENEGASGIR
	-|----|--||-----|---
	LPGSYDSTSSDSLYPR
	---||-||||-|-|--
	DGSREYVNVSQELHPGAAKTEPAALSSQEAEEVEEEGAP
	--|--|---|---------|-----||------------

Protein sequence : 
MEEAILVPCV LGLLLLPILA MLMALCVHCH RLPGSYDSTS SDSLYPRGIQ  
---------- ---------- ---------- ----||-||| |-|-|-----  
FKRPHTVAPW PPAYPPVTSY PPLSQPDLLP IPRSPQPLGG SHRTPSSRRD  
-----|---- ---|---||| ---|------ ---|------ |--|-||---  
SDGANSVASY ENEGASGIRG AQAGWGVWGP SWTRLTPVSL PPEPACEDAD  
|----|--|| -----|---- ---------- |-|- +  +              
EDEDDYHNPG YLVVLPDSTP ATSTAAPSAP ALSTPGIRDS AFSMESIDDY  
    -|---- |------||- -|||---|-- --||-----| --|--|---|  
VNVPESGESA EASLDGSREY VNVSQELHPG AAKTEPAALS SQEAEEVEEE  
-----|--|- --|---|--| ---|------ ---|-----| |---------  
GAPDYENLQE LN 
----|----- -- 


Protein	: O43561
Enzyme	: Asp-N Lys-C V8-DE

	SLYPRGIQFKRPHTVAPWPPAYPPVTSYPPLSQPD
	|-|----------|-------|---|||---|---
	YHNPGYLVVLPD
	|----|------
	DLLPIPRSPQPLGGSHRTPSSRR
	-------|------|--|-||--
	GASGIRGAQAGWGVWGPSWTRLTPVSLPPEPACE
	--|--------------|-|--|--|--------
	GANSVASYE
	---|--||-
	MEEAILVPCVLGLLLLPILAMLMALCVHCHRLPGSY
	----------------------------------||
	DSLYPRGIQFKRPHTVAPWPPAYPPVTSYPPLSQP
	-|-|----------|-------|---|||---|--
	TEPAALSSQEAEEVEEEGAPDYENLQELN
	|-----||-------------|-------
	DYENLQELN
	-|-------
	LHPGAAKTEPAALSSQE
	-------|-----||--
	YVNVSQE
	|---|--
	STPATSTAAPSAPALSTPGIRD
	||--|||---|----||-----
	DSTPATSTAAPSAPALSTPGIR
	-||--|||---|----||----
	AILVPCVLGLLLLPILAMLMALCVHCHRLPGSYD
	-------------------------------||-
	DYVNVPESGESAEASL
	-|-----|--|---|-
	DYHNPGYLVVLP
	-|----|-----
	DSAFSMESI
	-|--|--|-
	DGSREYVNVSQELHPGAAKTEPAALSSQEAEEVEEEGAP
	--|--|---|---------|-----||------------
	LLPIPRSPQPLGGSHRTPSSRRD
	------|------|--|-||---

Protein sequence : 
MEEAILVPCV LGLLLLPILA MLMALCVHCH RLPGSYDSTS SDSLYPRGIQ  
---------- ---------- ---------- ----||-+++ +-|-|-----  
FKRPHTVAPW PPAYPPVTSY PPLSQPDLLP IPRSPQPLGG SHRTPSSRRD  
-----|---- ---|---||| ---|------ ---|------ |--|-||---  
SDGANSVASY ENEGASGIRG AQAGWGVWGP SWTRLTPVSL PPEPACEDAD  
+ ---|--|| -  --|---- ---------- |-|--|--|- -------     
EDEDDYHNPG YLVVLPDSTP ATSTAAPSAP ALSTPGIRDS AFSMESIDDY  
    -|---- |------||- -|||---|-- --||-----| --|--|- -|  
VNVPESGESA EASLDGSREY VNVSQELHPG AAKTEPAALS SQEAEEVEEE  
-----|--|- --|---|--| ---|------ ---|-----| |---------  
GAPDYENLQE LN 
----|----- -- 


Protein	: O43561
Enzyme	: Asp-N Lys-C V8-E

	DLLPIPRSPQPLGGSHRTPSSRR
	-------|------|--|-||--
	GASGIRGAQAGWGVWGPSWTRLTPVSLPPEPACE
	--|--------------|-|--|--|--------
	MEEAILVPCVLGLLLLPILAMLMALCVHCHRLPGSY
	----------------------------------||
	DSLYPRGIQFKRPHTVAPWPPAYPPVTSYPPLSQP
	-|-|----------|-------|---|||---|--
	TEPAALSSQEAEEVEEEGAPDYENLQELN
	|-----||-------------|-------
	DYENLQELN
	-|-------
	LHPGAAKTEPAALSSQE
	-------|-----||--
	YVNVSQE
	|---|--
	ASLDGSRE
	-|---|--
	DSTPATSTAAPSAPALSTPGIR
	-||--|||---|----||----
	SIDDYVNVPE
	|---|-----
	DYVNVPESGESAEASL
	-|-----|--|---|-
	DYHNPGYLVVLP
	-|----|-----
	DSAFSMESI
	-|--|--|-
	DGSREYVNVSQELHPGAAKTEPAALSSQEAEEVEEEGAP
	--|--|---|---------|-----||------------

Protein sequence : 
MEEAILVPCV LGLLLLPILA MLMALCVHCH RLPGSYDSTS SDSLYPRGIQ  
---------- ---------- ---------- ----|| +++ +-|-|-----  
FKRPHTVAPW PPAYPPVTSY PPLSQPDLLP IPRSPQPLGG SHRTPSSRRD  
-----|---- ---|---||| ---|------ ---|------ |--|-||--   
SDGANSVASY ENEGASGIRG AQAGWGVWGP SWTRLTPVSL PPEPACEDAD  
+    +  ++    --|---- ---------- |-|--|--|- -------     
EDEDDYHNPG YLVVLPDSTP ATSTAAPSAP ALSTPGIRDS AFSMESIDDY  
    -|---- |------||- -|||---|-- --||-----| --|--|---|  
VNVPESGESA EASLDGSREY VNVSQELHPG AAKTEPAALS SQEAEEVEEE  
-----|--|- --|---|--| ---|------ ---|-----| |---------  
GAPDYENLQE LN 
----|----- -- 


Protein	: O43561
Enzyme	: Asp-N Lys-N trypsin_no_P_rule

	DLLPIPRSPQPLGGSHRTPSSRR
	-------|------|--|-||--
	MEEAILVPCVLGLLLLPILAMLMALCVHCHRLPGSY
	----------------------------------||
	DSLYPRGIQFKRPHTVAPWPPAYPPVTSYPPLSQP
	-|-|----------|-------|---|||---|--
	DSAFSMESIDDYVNVPESGESAEASLDGSR
	-|--|--|---|-----|--|---|---|-
	TEPAALSSQEAEEVEEEGAPDYENLQELN
	|-----||-------------|-------
	DYENLQELN
	-|-------
	KTEPAALSSQEAEEVEEEGAPDYENLQELN
	-|-----||-------------|-------
	PHTVAPWPPAYPPVTSYPPLSQPDLLPIPR
	--|-------|---|||---|---------
	EYVNVSQELHPGAAK
	-|---|---------
	DSTPATSTAAPSAPALSTPGIR
	-||--|||---|----||----
	GAQAGWGVWGPSWTR
	-----------|-|-
	DYVNVPESGESAEASL
	-|-----|--|---|-
	SPQPLGGSHR
	|------|--
	DYHNPGYLVVLP
	-|----|-----
	DSAFSMESI
	-|--|--|-
	DSDGANSVASYENEGASGIR
	-|----|--||-----|---
	LPGSYDSTSSDSLYPR
	---||-||||-|-|--
	DGSREYVNVSQELHPGAAKTEPAALSSQEAEEVEEEGAP
	--|--|---|---------|-----||------------

Protein sequence : 
MEEAILVPCV LGLLLLPILA MLMALCVHCH RLPGSYDSTS SDSLYPRGIQ  
---------- ---------- ---------- ----||-||| |-|-|-----  
FKRPHTVAPW PPAYPPVTSY PPLSQPDLLP IPRSPQPLGG SHRTPSSRRD  
-----|---- ---|---||| ---|------ ---|------ |--|-||---  
SDGANSVASY ENEGASGIRG AQAGWGVWGP SWTRLTPVSL PPEPACEDAD  
|----|--|| -----|---- ---------- |-|- +  +              
EDEDDYHNPG YLVVLPDSTP ATSTAAPSAP ALSTPGIRDS AFSMESIDDY  
    -|---- |------||- -|||---|-- --||-----| --|--|---|  
VNVPESGESA EASLDGSREY VNVSQELHPG AAKTEPAALS SQEAEEVEEE  
-----|--|- --|---|--| ---|------ ---|-----| |---------  
GAPDYENLQE LN 
----|----- -- 


Protein	: O43561
Enzyme	: Asp-N Lys-N V8-DE

	SLYPRGIQFKRPHTVAPWPPAYPPVTSYPPLSQPD
	|-|----------|-------|---|||---|---
	YHNPGYLVVLPD
	|----|------
	DLLPIPRSPQPLGGSHRTPSSRR
	-------|------|--|-||--
	GASGIRGAQAGWGVWGPSWTRLTPVSLPPEPACE
	--|--------------|-|--|--|--------
	GANSVASYE
	---|--||-
	MEEAILVPCVLGLLLLPILAMLMALCVHCHRLPGSY
	----------------------------------||
	DSLYPRGIQFKRPHTVAPWPPAYPPVTSYPPLSQP
	-|-|----------|-------|---|||---|--
	DYENLQELN
	-|-------
	KTEPAALSSQEAEEVEEEGAPDYENLQELN
	-|-----||-------------|-------
	LHPGAAKTEPAALSSQE
	-------|-----||--
	YVNVSQE
	|---|--
	STPATSTAAPSAPALSTPGIRD
	||--|||---|----||-----
	DSTPATSTAAPSAPALSTPGIR
	-||--|||---|----||----
	AILVPCVLGLLLLPILAMLMALCVHCHRLPGSYD
	-------------------------------||-
	DYVNVPESGESAEASL
	-|-----|--|---|-
	DYHNPGYLVVLP
	-|----|-----
	DSAFSMESI
	-|--|--|-
	DGSREYVNVSQELHPGAAKTEPAALSSQEAEEVEEEGAP
	--|--|---|---------|-----||------------
	LLPIPRSPQPLGGSHRTPSSRRD
	------|------|--|-||---

Protein sequence : 
MEEAILVPCV LGLLLLPILA MLMALCVHCH RLPGSYDSTS SDSLYPRGIQ  
---------- ---------- ---------- ----||-+++ +-|-|-----  
FKRPHTVAPW PPAYPPVTSY PPLSQPDLLP IPRSPQPLGG SHRTPSSRRD  
-----|---- ---|---||| ---|------ ---|------ |--|-||---  
SDGANSVASY ENEGASGIRG AQAGWGVWGP SWTRLTPVSL PPEPACEDAD  
+ ---|--|| -  --|---- ---------- |-|--|--|- -------     
EDEDDYHNPG YLVVLPDSTP ATSTAAPSAP ALSTPGIRDS AFSMESIDDY  
    -|---- |------||- -|||---|-- --||-----| --|--|- -|  
VNVPESGESA EASLDGSREY VNVSQELHPG AAKTEPAALS SQEAEEVEEE  
-----|--|- --|---|--| ---|------ ---|-----| |---------  
GAPDYENLQE LN 
----|----- -- 


Protein	: O43561
Enzyme	: Asp-N Lys-N V8-E

	DLLPIPRSPQPLGGSHRTPSSRR
	-------|------|--|-||--
	GASGIRGAQAGWGVWGPSWTRLTPVSLPPEPACE
	--|--------------|-|--|--|--------
	MEEAILVPCVLGLLLLPILAMLMALCVHCHRLPGSY
	----------------------------------||
	DSLYPRGIQFKRPHTVAPWPPAYPPVTSYPPLSQP
	-|-|----------|-------|---|||---|--
	DYENLQELN
	-|-------
	KTEPAALSSQEAEEVEEEGAPDYENLQELN
	-|-----||-------------|-------
	LHPGAAKTEPAALSSQE
	-------|-----||--
	YVNVSQE
	|---|--
	ASLDGSRE
	-|---|--
	DSTPATSTAAPSAPALSTPGIR
	-||--|||---|----||----
	SIDDYVNVPE
	|---|-----
	DYVNVPESGESAEASL
	-|-----|--|---|-
	DYHNPGYLVVLP
	-|----|-----
	DSAFSMESI
	-|--|--|-
	DGSREYVNVSQELHPGAAKTEPAALSSQEAEEVEEEGAP
	--|--|---|---------|-----||------------

Protein sequence : 
MEEAILVPCV LGLLLLPILA MLMALCVHCH RLPGSYDSTS SDSLYPRGIQ  
---------- ---------- ---------- ----|| +++ +-|-|-----  
FKRPHTVAPW PPAYPPVTSY PPLSQPDLLP IPRSPQPLGG SHRTPSSRRD  
-----|---- ---|---||| ---|------ ---|------ |--|-||--   
SDGANSVASY ENEGASGIRG AQAGWGVWGP SWTRLTPVSL PPEPACEDAD  
+    +  ++    --|---- ---------- |-|--|--|- -------     
EDEDDYHNPG YLVVLPDSTP ATSTAAPSAP ALSTPGIRDS AFSMESIDDY  
    -|---- |------||- -|||---|-- --||-----| --|--|---|  
VNVPESGESA EASLDGSREY VNVSQELHPG AAKTEPAALS SQEAEEVEEE  
-----|--|- --|---|--| ---|------ ---|-----| |---------  
GAPDYENLQE LN 
----|----- -- 


Protein	: O43561
Enzyme	: Asp-N trypsin_no_P_rule V8-DE

	LLPIPRSPQPLGGSHRTPSSRRD
	------|------|--|-||---
	SLYPRGIQFKRPHTVAPWPPAYPPVTSYPPLSQPD
	|-|----------|-------|---|||---|---
	YHNPGYLVVLPD
	|----|------
	DLLPIPRSPQPLGGSHRTPSSRR
	-------|------|--|-||--
	GASGIRGAQAGWGVWGPSWTRLTPVSLPPEPACE
	--|--------------|-|--|--|--------
	GANSVASYE
	---|--||-
	MEEAILVPCVLGLLLLPILAMLMALCVHCHRLPGSY
	----------------------------------||
	DSLYPRGIQFKRPHTVAPWPPAYPPVTSYPPLSQP
	-|-|----------|-------|---|||---|--
	DSAFSMESIDDYVNVPESGESAEASLDGSR
	-|--|--|---|-----|--|---|---|-
	TEPAALSSQEAEEVEEEGAPDYENLQELN
	|-----||-------------|-------
	DYENLQELN
	-|-------
	LHPGAAKTEPAALSSQE
	-------|-----||--
	YVNVSQE
	|---|--
	PHTVAPWPPAYPPVTSYPPLSQPDLLPIPR
	--|-------|---|||---|---------
	STPATSTAAPSAPALSTPGIRD
	||--|||---|----||-----
	EYVNVSQELHPGAAK
	-|---|---------
	DSTPATSTAAPSAPALSTPGIR
	-||--|||---|----||----
	AILVPCVLGLLLLPILAMLMALCVHCHRLPGSYD
	-------------------------------||-
	GAQAGWGVWGPSWTR
	-----------|-|-
	DYVNVPESGESAEASL
	-|-----|--|---|-
	SPQPLGGSHR
	|------|--
	DYHNPGYLVVLP
	-|----|-----
	DSAFSMESI
	-|--|--|-
	DSDGANSVASYENEGASGIR
	-|----|--||-----|---
	LPGSYDSTSSDSLYPR
	---||-||||-|-|--
	DGSREYVNVSQELHPGAAKTEPAALSSQEAEEVEEEGAP
	--|--|---|---------|-----||------------

Protein sequence : 
MEEAILVPCV LGLLLLPILA MLMALCVHCH RLPGSYDSTS SDSLYPRGIQ  
---------- ---------- ---------- ----||-||| |-|-|-----  
FKRPHTVAPW PPAYPPVTSY PPLSQPDLLP IPRSPQPLGG SHRTPSSRRD  
-----|---- ---|---||| ---|------ ---|------ |--|-||---  
SDGANSVASY ENEGASGIRG AQAGWGVWGP SWTRLTPVSL PPEPACEDAD  
|----|--|| -----|---- ---------- |-|--|--|- -------     
EDEDDYHNPG YLVVLPDSTP ATSTAAPSAP ALSTPGIRDS AFSMESIDDY  
    -|---- |------||- -|||---|-- --||-----| --|--|---|  
VNVPESGESA EASLDGSREY VNVSQELHPG AAKTEPAALS SQEAEEVEEE  
-----|--|- --|---|--| ---|------ ---|-----| |---------  
GAPDYENLQE LN 
----|----- -- 


Protein	: O43561
Enzyme	: Asp-N trypsin_no_P_rule V8-E

	DLLPIPRSPQPLGGSHRTPSSRR
	-------|------|--|-||--
	GASGIRGAQAGWGVWGPSWTRLTPVSLPPEPACE
	--|--------------|-|--|--|--------
	MEEAILVPCVLGLLLLPILAMLMALCVHCHRLPGSY
	----------------------------------||
	DSLYPRGIQFKRPHTVAPWPPAYPPVTSYPPLSQP
	-|-|----------|-------|---|||---|--
	DSAFSMESIDDYVNVPESGESAEASLDGSR
	-|--|--|---|-----|--|---|---|-
	TEPAALSSQEAEEVEEEGAPDYENLQELN
	|-----||-------------|-------
	DYENLQELN
	-|-------
	LHPGAAKTEPAALSSQE
	-------|-----||--
	YVNVSQE
	|---|--
	PHTVAPWPPAYPPVTSYPPLSQPDLLPIPR
	--|-------|---|||---|---------
	ASLDGSRE
	-|---|--
	EYVNVSQELHPGAAK
	-|---|---------
	DSTPATSTAAPSAPALSTPGIR
	-||--|||---|----||----
	SIDDYVNVPE
	|---|-----
	GAQAGWGVWGPSWTR
	-----------|-|-
	DYVNVPESGESAEASL
	-|-----|--|---|-
	SPQPLGGSHR
	|------|--
	DYHNPGYLVVLP
	-|----|-----
	DSAFSMESI
	-|--|--|-
	DSDGANSVASYENEGASGIR
	-|----|--||-----|---
	LPGSYDSTSSDSLYPR
	---||-||||-|-|--
	DGSREYVNVSQELHPGAAKTEPAALSSQEAEEVEEEGAP
	--|--|---|---------|-----||------------

Protein sequence : 
MEEAILVPCV LGLLLLPILA MLMALCVHCH RLPGSYDSTS SDSLYPRGIQ  
---------- ---------- ---------- ----||-||| |-|-|-----  
FKRPHTVAPW PPAYPPVTSY PPLSQPDLLP IPRSPQPLGG SHRTPSSRRD  
-----|---- ---|---||| ---|------ ---|------ |--|-||---  
SDGANSVASY ENEGASGIRG AQAGWGVWGP SWTRLTPVSL PPEPACEDAD  
|----|--|| -----|---- ---------- |-|--|--|- -------     
EDEDDYHNPG YLVVLPDSTP ATSTAAPSAP ALSTPGIRDS AFSMESIDDY  
    -|---- |------||- -|||---|-- --||-----| --|--|---|  
VNVPESGESA EASLDGSREY VNVSQELHPG AAKTEPAALS SQEAEEVEEE  
-----|--|- --|---|--| ---|------ ---|-----| |---------  
GAPDYENLQE LN 
----|----- -- 


Protein	: O43561
Enzyme	: Asp-N V8-DE V8-E

	SLYPRGIQFKRPHTVAPWPPAYPPVTSYPPLSQPD
	|-|----------|-------|---|||---|---
	YHNPGYLVVLPD
	|----|------
	DLLPIPRSPQPLGGSHRTPSSRR
	-------|------|--|-||--
	GASGIRGAQAGWGVWGPSWTRLTPVSLPPEPACE
	--|--------------|-|--|--|--------
	GANSVASYE
	---|--||-
	MEEAILVPCVLGLLLLPILAMLMALCVHCHRLPGSY
	----------------------------------||
	DSLYPRGIQFKRPHTVAPWPPAYPPVTSYPPLSQP
	-|-|----------|-------|---|||---|--
	DYENLQELN
	-|-------
	LHPGAAKTEPAALSSQE
	-------|-----||--
	YVNVSQE
	|---|--
	ASLDGSRE
	-|---|--
	STPATSTAAPSAPALSTPGIRD
	||--|||---|----||-----
	DSTPATSTAAPSAPALSTPGIR
	-||--|||---|----||----
	SIDDYVNVPE
	|---|-----
	AILVPCVLGLLLLPILAMLMALCVHCHRLPGSYD
	-------------------------------||-
	DYVNVPESGESAEASL
	-|-----|--|---|-
	DYHNPGYLVVLP
	-|----|-----
	DSAFSMESI
	-|--|--|-
	DGSREYVNVSQELHPGAAKTEPAALSSQEAEEVEEEGAP
	--|--|---|---------|-----||------------
	LLPIPRSPQPLGGSHRTPSSRRD
	------|------|--|-||---

Protein sequence : 
MEEAILVPCV LGLLLLPILA MLMALCVHCH RLPGSYDSTS SDSLYPRGIQ  
---------- ---------- ---------- ----||-+++ +-|-|-----  
FKRPHTVAPW PPAYPPVTSY PPLSQPDLLP IPRSPQPLGG SHRTPSSRRD  
-----|---- ---|---||| ---|------ ---|------ |--|-||---  
SDGANSVASY ENEGASGIRG AQAGWGVWGP SWTRLTPVSL PPEPACEDAD  
+ ---|--|| -  --|---- ---------- |-|--|--|- -------     
EDEDDYHNPG YLVVLPDSTP ATSTAAPSAP ALSTPGIRDS AFSMESIDDY  
    -|---- |------||- -|||---|-- --||-----| --|--|---|  
VNVPESGESA EASLDGSREY VNVSQELHPG AAKTEPAALS SQEAEEVEEE  
-----|--|- --|---|--| ---|------ ---|-----| |---------  
GAPDYENLQE LN 
----|----- -- 


Protein	: O43561
Enzyme	: chymotrypsin CNBr Lys-C

	DSTSSDSL
	-||||-|-
	VNVSQEL
	---|---
	SSQEAEEVEEEGAPDY
	||-------------|
	VNVPESGESAEASL
	-----|--|---|-
	KRPHTVAPWPPAYPPVTSYPPL
	----|-------|---|||---
	ENEGASGIRGAQAGW
	-----|---------
	TEPAALSSQEAEEVEEEGAPDYENLQELN
	|-----||-------------|-------
	LPIPRSPQPL
	-----|----
	GGSHRTPSSRRDSDGANSVASY
	--|--|-||---|----|--||
	CVHCHRLPGSY
	---------||
	STPGIRDSAF
	||-----|--
	SMESIDDY
	|--|---|
	HPGAAKTEPAAL
	------|-----
	VVLPDSTPATSTAAPSAPAL
	-----||--|||---|----
	TPVSLPPEPACEDADEDEDDY
	|--|----------------|
	YPRGIQF
	|------

Protein sequence : 
MEEAILVPCV LGLLLLPILA MLMALCVHCH RLPGSYDSTS SDSLYPRGIQ  
                           ----- ----||-||| |-|-|-----  
FKRPHTVAPW PPAYPPVTSY PPLSQPDLLP IPRSPQPLGG SHRTPSSRRD  
-----|---- ---|---||| ---+    -- ---|------ |--|-||---  
SDGANSVASY ENEGASGIRG AQAGWGVWGP SWTRLTPVSL PPEPACEDAD  
|----|--|| -----|---- -----      + +  |--|- ----------  
EDEDDYHNPG YLVVLPDSTP ATSTAAPSAP ALSTPGIRDS AFSMESIDDY  
-----|     + -----||- -|||---|-- --||-----| --|--|---|  
VNVPESGESA EASLDGSREY VNVSQELHPG AAKTEPAALS SQEAEEVEEE  
-----|--|- --|-  +  + ---|------ ---|-----| |---------  
GAPDYENLQE LN 
----|----- -- 


Protein	: O43561
Enzyme	: chymotrypsin CNBr Lys-N

	DSTSSDSL
	-||||-|-
	VNVSQEL
	---|---
	SSQEAEEVEEEGAPDY
	||-------------|
	VNVPESGESAEASL
	-----|--|---|-
	KRPHTVAPWPPAYPPVTSYPPL
	----|-------|---|||---
	ENEGASGIRGAQAGW
	-----|---------
	KTEPAALSSQEAEEVEEEGAPDYENLQELN
	-|-----||-------------|-------
	LPIPRSPQPL
	-----|----
	GGSHRTPSSRRDSDGANSVASY
	--|--|-||---|----|--||
	CVHCHRLPGSY
	---------||
	STPGIRDSAF
	||-----|--
	SMESIDDY
	|--|---|
	HPGAAKTEPAAL
	------|-----
	VVLPDSTPATSTAAPSAPAL
	-----||--|||---|----
	TPVSLPPEPACEDADEDEDDY
	|--|----------------|
	YPRGIQF
	|------

Protein sequence : 
MEEAILVPCV LGLLLLPILA MLMALCVHCH RLPGSYDSTS SDSLYPRGIQ  
                           ----- ----||-||| |-|-|-----  
FKRPHTVAPW PPAYPPVTSY PPLSQPDLLP IPRSPQPLGG SHRTPSSRRD  
-----|---- ---|---||| ---+    -- ---|------ |--|-||---  
SDGANSVASY ENEGASGIRG AQAGWGVWGP SWTRLTPVSL PPEPACEDAD  
|----|--|| -----|---- -----      + +  |--|- ----------  
EDEDDYHNPG YLVVLPDSTP ATSTAAPSAP ALSTPGIRDS AFSMESIDDY  
-----|     + -----||- -|||---|-- --||-----| --|--|---|  
VNVPESGESA EASLDGSREY VNVSQELHPG AAKTEPAALS SQEAEEVEEE  
-----|--|- --|-  +  + ---|------ ---|-----| |---------  
GAPDYENLQE LN 
----|----- -- 


Protein	: O43561
Enzyme	: chymotrypsin CNBr trypsin_no_P_rule

	DSTSSDSL
	-||||-|-
	VNVSQEL
	---|---
	SSQEAEEVEEEGAPDY
	||-------------|
	VNVPESGESAEASL
	-----|--|---|-
	KRPHTVAPWPPAYPPVTSYPPL
	----|-------|---|||---
	ENEGASGIRGAQAGW
	-----|---------
	TEPAALSSQEAEEVEEEGAPDYENLQELN
	|-----||-------------|-------
	DSAFSMESIDDYVNVPESGESAEASLDGSR
	-|--|--|---|-----|--|---|---|-
	LPIPRSPQPL
	-----|----
	GGSHRTPSSRRDSDGANSVASY
	--|--|-||---|----|--||
	PHTVAPWPPAYPPVTSYPPLSQPDLLPIPR
	--|-------|---|||---|---------
	CVHCHRLPGSY
	---------||
	STPGIRDSAF
	||-----|--
	SMESIDDY
	|--|---|
	HPGAAKTEPAAL
	------|-----
	EYVNVSQELHPGAAK
	-|---|---------
	VVLPDSTPATSTAAPSAPAL
	-----||--|||---|----
	GAQAGWGVWGPSWTR
	-----------|-|-
	TPVSLPPEPACEDADEDEDDY
	|--|----------------|
	SPQPLGGSHR
	|------|--
	YPRGIQF
	|------
	DSDGANSVASYENEGASGIR
	-|----|--||-----|---
	LPGSYDSTSSDSLYPR
	---||-||||-|-|--

Protein sequence : 
MEEAILVPCV LGLLLLPILA MLMALCVHCH RLPGSYDSTS SDSLYPRGIQ  
                           ----- ----||-||| |-|-|-----  
FKRPHTVAPW PPAYPPVTSY PPLSQPDLLP IPRSPQPLGG SHRTPSSRRD  
-----|---- ---|---||| ---|------ ---|------ |--|-||---  
SDGANSVASY ENEGASGIRG AQAGWGVWGP SWTRLTPVSL PPEPACEDAD  
|----|--|| -----|---- ---------- |-|- |--|- ----------  
EDEDDYHNPG YLVVLPDSTP ATSTAAPSAP ALSTPGIRDS AFSMESIDDY  
-----|     + -----||- -|||---|-- --||-----| --|--|---|  
VNVPESGESA EASLDGSREY VNVSQELHPG AAKTEPAALS SQEAEEVEEE  
-----|--|- --|---|--| ---|------ ---|-----| |---------  
GAPDYENLQE LN 
----|----- -- 


Protein	: O43561
Enzyme	: chymotrypsin CNBr V8-DE

	SLYPRGIQFKRPHTVAPWPPAYPPVTSYPPLSQPD
	|-|----------|-------|---|||---|---
	DSTSSDSL
	-||||-|-
	VNVSQEL
	---|---
	SSQEAEEVEEEGAPDY
	||-------------|
	VNVPESGESAEASL
	-----|--|---|-
	GASGIRGAQAGWGVWGPSWTRLTPVSLPPEPACE
	--|--------------|-|--|--|--------
	KRPHTVAPWPPAYPPVTSYPPL
	----|-------|---|||---
	ENEGASGIRGAQAGW
	-----|---------
	GANSVASYE
	---|--||-
	YHNPGYLVVLPD
	|----|------
	LHPGAAKTEPAALSSQE
	-------|-----||--
	LPIPRSPQPL
	-----|----
	GGSHRTPSSRRDSDGANSVASY
	--|--|-||---|----|--||
	YVNVSQE
	|---|--
	STPATSTAAPSAPALSTPGIRD
	||--|||---|----||-----
	CVHCHRLPGSY
	---------||
	STPGIRDSAF
	||-----|--
	SMESIDDY
	|--|---|
	HPGAAKTEPAAL
	------|-----
	VVLPDSTPATSTAAPSAPAL
	-----||--|||---|----
	AILVPCVLGLLLLPILAMLMALCVHCHRLPGSYD
	-------------------------------||-
	TPVSLPPEPACEDADEDEDDY
	|--|----------------|
	YPRGIQF
	|------
	LLPIPRSPQPLGGSHRTPSSRRD
	------|------|--|-||---

Protein sequence : 
MEEAILVPCV LGLLLLPILA MLMALCVHCH RLPGSYDSTS SDSLYPRGIQ  
   ------- ---------- ---------- ----||-||| |-|-|-----  
FKRPHTVAPW PPAYPPVTSY PPLSQPDLLP IPRSPQPLGG SHRTPSSRRD  
-----|---- ---|---||| ---|------ ---|------ |--|-||---  
SDGANSVASY ENEGASGIRG AQAGWGVWGP SWTRLTPVSL PPEPACEDAD  
|----|--|| -----|---- ---------- |-|--|--|- ----------  
EDEDDYHNPG YLVVLPDSTP ATSTAAPSAP ALSTPGIRDS AFSMESIDDY  
-----|---- |------||- -|||---|-- --||-----| --|--|---|  
VNVPESGESA EASLDGSREY VNVSQELHPG AAKTEPAALS SQEAEEVEEE  
-----|--|- --|-  +  | ---|------ ---|-----| |---------  
GAPDYENLQE LN 
----|         


Protein	: O43561
Enzyme	: chymotrypsin CNBr V8-E

	DSTSSDSL
	-||||-|-
	VNVSQEL
	---|---
	SSQEAEEVEEEGAPDY
	||-------------|
	VNVPESGESAEASL
	-----|--|---|-
	GASGIRGAQAGWGVWGPSWTRLTPVSLPPEPACE
	--|--------------|-|--|--|--------
	KRPHTVAPWPPAYPPVTSYPPL
	----|-------|---|||---
	ENEGASGIRGAQAGW
	-----|---------
	LHPGAAKTEPAALSSQE
	-------|-----||--
	LPIPRSPQPL
	-----|----
	GGSHRTPSSRRDSDGANSVASY
	--|--|-||---|----|--||
	YVNVSQE
	|---|--
	ASLDGSRE
	-|---|--
	CVHCHRLPGSY
	---------||
	STPGIRDSAF
	||-----|--
	SMESIDDY
	|--|---|
	HPGAAKTEPAAL
	------|-----
	VVLPDSTPATSTAAPSAPAL
	-----||--|||---|----
	SIDDYVNVPE
	|---|-----
	TPVSLPPEPACEDADEDEDDY
	|--|----------------|
	YPRGIQF
	|------

Protein sequence : 
MEEAILVPCV LGLLLLPILA MLMALCVHCH RLPGSYDSTS SDSLYPRGIQ  
                           ----- ----||-||| |-|-|-----  
FKRPHTVAPW PPAYPPVTSY PPLSQPDLLP IPRSPQPLGG SHRTPSSRRD  
-----|---- ---|---||| ---+    -- ---|------ |--|-||---  
SDGANSVASY ENEGASGIRG AQAGWGVWGP SWTRLTPVSL PPEPACEDAD  
|----|--|| -----|---- ---------- |-|--|--|- ----------  
EDEDDYHNPG YLVVLPDSTP ATSTAAPSAP ALSTPGIRDS AFSMESIDDY  
-----|     + -----||- -|||---|-- --||-----| --|--|---|  
VNVPESGESA EASLDGSREY VNVSQELHPG AAKTEPAALS SQEAEEVEEE  
-----|--|- --|---|--| ---|------ ---|-----| |---------  
GAPDYENLQE LN 
----|         


Protein	: O43561
Enzyme	: chymotrypsin Lys-C Lys-N

	DSTSSDSL
	-||||-|-
	VNVSQEL
	---|---
	SSQEAEEVEEEGAPDY
	||-------------|
	VNVPESGESAEASL
	-----|--|---|-
	KRPHTVAPWPPAYPPVTSYPPL
	----|-------|---|||---
	ENEGASGIRGAQAGW
	-----|---------
	TEPAALSSQEAEEVEEEGAPDYENLQELN
	|-----||-------------|-------
	KTEPAALSSQEAEEVEEEGAPDYENLQELN
	-|-----||-------------|-------
	LPIPRSPQPL
	-----|----
	GGSHRTPSSRRDSDGANSVASY
	--|--|-||---|----|--||
	CVHCHRLPGSY
	---------||
	STPGIRDSAF
	||-----|--
	SMESIDDY
	|--|---|
	HPGAAKTEPAAL
	------|-----
	VVLPDSTPATSTAAPSAPAL
	-----||--|||---|----
	TPVSLPPEPACEDADEDEDDY
	|--|----------------|
	YPRGIQF
	|------

Protein sequence : 
MEEAILVPCV LGLLLLPILA MLMALCVHCH RLPGSYDSTS SDSLYPRGIQ  
                           ----- ----||-||| |-|-|-----  
FKRPHTVAPW PPAYPPVTSY PPLSQPDLLP IPRSPQPLGG SHRTPSSRRD  
-----|---- ---|---||| ---+    -- ---|------ |--|-||---  
SDGANSVASY ENEGASGIRG AQAGWGVWGP SWTRLTPVSL PPEPACEDAD  
|----|--|| -----|---- -----      + +  |--|- ----------  
EDEDDYHNPG YLVVLPDSTP ATSTAAPSAP ALSTPGIRDS AFSMESIDDY  
-----|     + -----||- -|||---|-- --||-----| --|--|---|  
VNVPESGESA EASLDGSREY VNVSQELHPG AAKTEPAALS SQEAEEVEEE  
-----|--|- --|-  +  + ---|------ ---|-----| |---------  
GAPDYENLQE LN 
----|----- -- 


Protein	: O43561
Enzyme	: chymotrypsin Lys-C trypsin_no_P_rule

	DSTSSDSL
	-||||-|-
	VNVSQEL
	---|---
	SSQEAEEVEEEGAPDY
	||-------------|
	VNVPESGESAEASL
	-----|--|---|-
	KRPHTVAPWPPAYPPVTSYPPL
	----|-------|---|||---
	ENEGASGIRGAQAGW
	-----|---------
	TEPAALSSQEAEEVEEEGAPDYENLQELN
	|-----||-------------|-------
	DSAFSMESIDDYVNVPESGESAEASLDGSR
	-|--|--|---|-----|--|---|---|-
	LPIPRSPQPL
	-----|----
	GGSHRTPSSRRDSDGANSVASY
	--|--|-||---|----|--||
	PHTVAPWPPAYPPVTSYPPLSQPDLLPIPR
	--|-------|---|||---|---------
	CVHCHRLPGSY
	---------||
	STPGIRDSAF
	||-----|--
	SMESIDDY
	|--|---|
	HPGAAKTEPAAL
	------|-----
	EYVNVSQELHPGAAK
	-|---|---------
	VVLPDSTPATSTAAPSAPAL
	-----||--|||---|----
	GAQAGWGVWGPSWTR
	-----------|-|-
	TPVSLPPEPACEDADEDEDDY
	|--|----------------|
	SPQPLGGSHR
	|------|--
	YPRGIQF
	|------
	DSDGANSVASYENEGASGIR
	-|----|--||-----|---
	LPGSYDSTSSDSLYPR
	---||-||||-|-|--

Protein sequence : 
MEEAILVPCV LGLLLLPILA MLMALCVHCH RLPGSYDSTS SDSLYPRGIQ  
                           ----- ----||-||| |-|-|-----  
FKRPHTVAPW PPAYPPVTSY PPLSQPDLLP IPRSPQPLGG SHRTPSSRRD  
-----|---- ---|---||| ---|------ ---|------ |--|-||---  
SDGANSVASY ENEGASGIRG AQAGWGVWGP SWTRLTPVSL PPEPACEDAD  
|----|--|| -----|---- ---------- |-|- |--|- ----------  
EDEDDYHNPG YLVVLPDSTP ATSTAAPSAP ALSTPGIRDS AFSMESIDDY  
-----|     + -----||- -|||---|-- --||-----| --|--|---|  
VNVPESGESA EASLDGSREY VNVSQELHPG AAKTEPAALS SQEAEEVEEE  
-----|--|- --|---|--| ---|------ ---|-----| |---------  
GAPDYENLQE LN 
----|----- -- 


Protein	: O43561
Enzyme	: chymotrypsin Lys-C V8-DE

	SLYPRGIQFKRPHTVAPWPPAYPPVTSYPPLSQPD
	|-|----------|-------|---|||---|---
	DSTSSDSL
	-||||-|-
	VNVSQEL
	---|---
	SSQEAEEVEEEGAPDY
	||-------------|
	VNVPESGESAEASL
	-----|--|---|-
	GASGIRGAQAGWGVWGPSWTRLTPVSLPPEPACE
	--|--------------|-|--|--|--------
	KRPHTVAPWPPAYPPVTSYPPL
	----|-------|---|||---
	ENEGASGIRGAQAGW
	-----|---------
	TEPAALSSQEAEEVEEEGAPDYENLQELN
	|-----||-------------|-------
	GANSVASYE
	---|--||-
	YHNPGYLVVLPD
	|----|------
	LHPGAAKTEPAALSSQE
	-------|-----||--
	LPIPRSPQPL
	-----|----
	GGSHRTPSSRRDSDGANSVASY
	--|--|-||---|----|--||
	YVNVSQE
	|---|--
	STPATSTAAPSAPALSTPGIRD
	||--|||---|----||-----
	CVHCHRLPGSY
	---------||
	STPGIRDSAF
	||-----|--
	SMESIDDY
	|--|---|
	HPGAAKTEPAAL
	------|-----
	VVLPDSTPATSTAAPSAPAL
	-----||--|||---|----
	AILVPCVLGLLLLPILAMLMALCVHCHRLPGSYD
	-------------------------------||-
	TPVSLPPEPACEDADEDEDDY
	|--|----------------|
	YPRGIQF
	|------
	LLPIPRSPQPLGGSHRTPSSRRD
	------|------|--|-||---

Protein sequence : 
MEEAILVPCV LGLLLLPILA MLMALCVHCH RLPGSYDSTS SDSLYPRGIQ  
   ------- ---------- ---------- ----||-||| |-|-|-----  
FKRPHTVAPW PPAYPPVTSY PPLSQPDLLP IPRSPQPLGG SHRTPSSRRD  
-----|---- ---|---||| ---|------ ---|------ |--|-||---  
SDGANSVASY ENEGASGIRG AQAGWGVWGP SWTRLTPVSL PPEPACEDAD  
|----|--|| -----|---- ---------- |-|--|--|- ----------  
EDEDDYHNPG YLVVLPDSTP ATSTAAPSAP ALSTPGIRDS AFSMESIDDY  
-----|---- |------||- -|||---|-- --||-----| --|--|---|  
VNVPESGESA EASLDGSREY VNVSQELHPG AAKTEPAALS SQEAEEVEEE  
-----|--|- --|-  +  | ---|------ ---|-----| |---------  
GAPDYENLQE LN 
----|----- -- 


Protein	: O43561
Enzyme	: chymotrypsin Lys-C V8-E

	DSTSSDSL
	-||||-|-
	VNVSQEL
	---|---
	SSQEAEEVEEEGAPDY
	||-------------|
	VNVPESGESAEASL
	-----|--|---|-
	GASGIRGAQAGWGVWGPSWTRLTPVSLPPEPACE
	--|--------------|-|--|--|--------
	KRPHTVAPWPPAYPPVTSYPPL
	----|-------|---|||---
	ENEGASGIRGAQAGW
	-----|---------
	TEPAALSSQEAEEVEEEGAPDYENLQELN
	|-----||-------------|-------
	LHPGAAKTEPAALSSQE
	-------|-----||--
	LPIPRSPQPL
	-----|----
	GGSHRTPSSRRDSDGANSVASY
	--|--|-||---|----|--||
	YVNVSQE
	|---|--
	ASLDGSRE
	-|---|--
	CVHCHRLPGSY
	---------||
	STPGIRDSAF
	||-----|--
	SMESIDDY
	|--|---|
	HPGAAKTEPAAL
	------|-----
	VVLPDSTPATSTAAPSAPAL
	-----||--|||---|----
	SIDDYVNVPE
	|---|-----
	TPVSLPPEPACEDADEDEDDY
	|--|----------------|
	YPRGIQF
	|------

Protein sequence : 
MEEAILVPCV LGLLLLPILA MLMALCVHCH RLPGSYDSTS SDSLYPRGIQ  
                           ----- ----||-||| |-|-|-----  
FKRPHTVAPW PPAYPPVTSY PPLSQPDLLP IPRSPQPLGG SHRTPSSRRD  
-----|---- ---|---||| ---+    -- ---|------ |--|-||---  
SDGANSVASY ENEGASGIRG AQAGWGVWGP SWTRLTPVSL PPEPACEDAD  
|----|--|| -----|---- ---------- |-|--|--|- ----------  
EDEDDYHNPG YLVVLPDSTP ATSTAAPSAP ALSTPGIRDS AFSMESIDDY  
-----|     + -----||- -|||---|-- --||-----| --|--|---|  
VNVPESGESA EASLDGSREY VNVSQELHPG AAKTEPAALS SQEAEEVEEE  
-----|--|- --|---|--| ---|------ ---|-----| |---------  
GAPDYENLQE LN 
----|----- -- 


Protein	: O43561
Enzyme	: chymotrypsin Lys-N trypsin_no_P_rule

	DSTSSDSL
	-||||-|-
	VNVSQEL
	---|---
	SSQEAEEVEEEGAPDY
	||-------------|
	VNVPESGESAEASL
	-----|--|---|-
	KRPHTVAPWPPAYPPVTSYPPL
	----|-------|---|||---
	ENEGASGIRGAQAGW
	-----|---------
	TEPAALSSQEAEEVEEEGAPDYENLQELN
	|-----||-------------|-------
	DSAFSMESIDDYVNVPESGESAEASLDGSR
	-|--|--|---|-----|--|---|---|-
	KTEPAALSSQEAEEVEEEGAPDYENLQELN
	-|-----||-------------|-------
	LPIPRSPQPL
	-----|----
	GGSHRTPSSRRDSDGANSVASY
	--|--|-||---|----|--||
	PHTVAPWPPAYPPVTSYPPLSQPDLLPIPR
	--|-------|---|||---|---------
	CVHCHRLPGSY
	---------||
	STPGIRDSAF
	||-----|--
	SMESIDDY
	|--|---|
	HPGAAKTEPAAL
	------|-----
	EYVNVSQELHPGAAK
	-|---|---------
	VVLPDSTPATSTAAPSAPAL
	-----||--|||---|----
	GAQAGWGVWGPSWTR
	-----------|-|-
	TPVSLPPEPACEDADEDEDDY
	|--|----------------|
	SPQPLGGSHR
	|------|--
	YPRGIQF
	|------
	DSDGANSVASYENEGASGIR
	-|----|--||-----|---
	LPGSYDSTSSDSLYPR
	---||-||||-|-|--

Protein sequence : 
MEEAILVPCV LGLLLLPILA MLMALCVHCH RLPGSYDSTS SDSLYPRGIQ  
                           ----- ----||-||| |-|-|-----  
FKRPHTVAPW PPAYPPVTSY PPLSQPDLLP IPRSPQPLGG SHRTPSSRRD  
-----|---- ---|---||| ---|------ ---|------ |--|-||---  
SDGANSVASY ENEGASGIRG AQAGWGVWGP SWTRLTPVSL PPEPACEDAD  
|----|--|| -----|---- ---------- |-|- |--|- ----------  
EDEDDYHNPG YLVVLPDSTP ATSTAAPSAP ALSTPGIRDS AFSMESIDDY  
-----|     + -----||- -|||---|-- --||-----| --|--|---|  
VNVPESGESA EASLDGSREY VNVSQELHPG AAKTEPAALS SQEAEEVEEE  
-----|--|- --|---|--| ---|------ ---|-----| |---------  
GAPDYENLQE LN 
----|----- -- 


Protein	: O43561
Enzyme	: chymotrypsin Lys-N V8-DE

	SLYPRGIQFKRPHTVAPWPPAYPPVTSYPPLSQPD
	|-|----------|-------|---|||---|---
	DSTSSDSL
	-||||-|-
	VNVSQEL
	---|---
	SSQEAEEVEEEGAPDY
	||-------------|
	VNVPESGESAEASL
	-----|--|---|-
	GASGIRGAQAGWGVWGPSWTRLTPVSLPPEPACE
	--|--------------|-|--|--|--------
	KRPHTVAPWPPAYPPVTSYPPL
	----|-------|---|||---
	ENEGASGIRGAQAGW
	-----|---------
	GANSVASYE
	---|--||-
	YHNPGYLVVLPD
	|----|------
	KTEPAALSSQEAEEVEEEGAPDYENLQELN
	-|-----||-------------|-------
	LHPGAAKTEPAALSSQE
	-------|-----||--
	LPIPRSPQPL
	-----|----
	GGSHRTPSSRRDSDGANSVASY
	--|--|-||---|----|--||
	YVNVSQE
	|---|--
	STPATSTAAPSAPALSTPGIRD
	||--|||---|----||-----
	CVHCHRLPGSY
	---------||
	STPGIRDSAF
	||-----|--
	SMESIDDY
	|--|---|
	HPGAAKTEPAAL
	------|-----
	VVLPDSTPATSTAAPSAPAL
	-----||--|||---|----
	AILVPCVLGLLLLPILAMLMALCVHCHRLPGSYD
	-------------------------------||-
	TPVSLPPEPACEDADEDEDDY
	|--|----------------|
	YPRGIQF
	|------
	LLPIPRSPQPLGGSHRTPSSRRD
	------|------|--|-||---

Protein sequence : 
MEEAILVPCV LGLLLLPILA MLMALCVHCH RLPGSYDSTS SDSLYPRGIQ  
   ------- ---------- ---------- ----||-||| |-|-|-----  
FKRPHTVAPW PPAYPPVTSY PPLSQPDLLP IPRSPQPLGG SHRTPSSRRD  
-----|---- ---|---||| ---|------ ---|------ |--|-||---  
SDGANSVASY ENEGASGIRG AQAGWGVWGP SWTRLTPVSL PPEPACEDAD  
|----|--|| -----|---- ---------- |-|--|--|- ----------  
EDEDDYHNPG YLVVLPDSTP ATSTAAPSAP ALSTPGIRDS AFSMESIDDY  
-----|---- |------||- -|||---|-- --||-----| --|--|---|  
VNVPESGESA EASLDGSREY VNVSQELHPG AAKTEPAALS SQEAEEVEEE  
-----|--|- --|-  +  | ---|------ ---|-----| |---------  
GAPDYENLQE LN 
----|----- -- 


Protein	: O43561
Enzyme	: chymotrypsin Lys-N V8-E

	DSTSSDSL
	-||||-|-
	VNVSQEL
	---|---
	SSQEAEEVEEEGAPDY
	||-------------|
	VNVPESGESAEASL
	-----|--|---|-
	GASGIRGAQAGWGVWGPSWTRLTPVSLPPEPACE
	--|--------------|-|--|--|--------
	KRPHTVAPWPPAYPPVTSYPPL
	----|-------|---|||---
	ENEGASGIRGAQAGW
	-----|---------
	KTEPAALSSQEAEEVEEEGAPDYENLQELN
	-|-----||-------------|-------
	LHPGAAKTEPAALSSQE
	-------|-----||--
	LPIPRSPQPL
	-----|----
	GGSHRTPSSRRDSDGANSVASY
	--|--|-||---|----|--||
	YVNVSQE
	|---|--
	ASLDGSRE
	-|---|--
	CVHCHRLPGSY
	---------||
	STPGIRDSAF
	||-----|--
	SMESIDDY
	|--|---|
	HPGAAKTEPAAL
	------|-----
	VVLPDSTPATSTAAPSAPAL
	-----||--|||---|----
	SIDDYVNVPE
	|---|-----
	TPVSLPPEPACEDADEDEDDY
	|--|----------------|
	YPRGIQF
	|------

Protein sequence : 
MEEAILVPCV LGLLLLPILA MLMALCVHCH RLPGSYDSTS SDSLYPRGIQ  
                           ----- ----||-||| |-|-|-----  
FKRPHTVAPW PPAYPPVTSY PPLSQPDLLP IPRSPQPLGG SHRTPSSRRD  
-----|---- ---|---||| ---+    -- ---|------ |--|-||---  
SDGANSVASY ENEGASGIRG AQAGWGVWGP SWTRLTPVSL PPEPACEDAD  
|----|--|| -----|---- ---------- |-|--|--|- ----------  
EDEDDYHNPG YLVVLPDSTP ATSTAAPSAP ALSTPGIRDS AFSMESIDDY  
-----|     + -----||- -|||---|-- --||-----| --|--|---|  
VNVPESGESA EASLDGSREY VNVSQELHPG AAKTEPAALS SQEAEEVEEE  
-----|--|- --|---|--| ---|------ ---|-----| |---------  
GAPDYENLQE LN 
----|----- -- 


Protein	: O43561
Enzyme	: chymotrypsin trypsin_no_P_rule V8-DE

	SLYPRGIQFKRPHTVAPWPPAYPPVTSYPPLSQPD
	|-|----------|-------|---|||---|---
	DSTSSDSL
	-||||-|-
	VNVSQEL
	---|---
	SSQEAEEVEEEGAPDY
	||-------------|
	VNVPESGESAEASL
	-----|--|---|-
	GASGIRGAQAGWGVWGPSWTRLTPVSLPPEPACE
	--|--------------|-|--|--|--------
	KRPHTVAPWPPAYPPVTSYPPL
	----|-------|---|||---
	ENEGASGIRGAQAGW
	-----|---------
	TEPAALSSQEAEEVEEEGAPDYENLQELN
	|-----||-------------|-------
	GANSVASYE
	---|--||-
	DSAFSMESIDDYVNVPESGESAEASLDGSR
	-|--|--|---|-----|--|---|---|-
	YHNPGYLVVLPD
	|----|------
	LHPGAAKTEPAALSSQE
	-------|-----||--
	LPIPRSPQPL
	-----|----
	GGSHRTPSSRRDSDGANSVASY
	--|--|-||---|----|--||
	PHTVAPWPPAYPPVTSYPPLSQPDLLPIPR
	--|-------|---|||---|---------
	YVNVSQE
	|---|--
	STPATSTAAPSAPALSTPGIRD
	||--|||---|----||-----
	CVHCHRLPGSY
	---------||
	STPGIRDSAF
	||-----|--
	SMESIDDY
	|--|---|
	HPGAAKTEPAAL
	------|-----
	EYVNVSQELHPGAAK
	-|---|---------
	VVLPDSTPATSTAAPSAPAL
	-----||--|||---|----
	AILVPCVLGLLLLPILAMLMALCVHCHRLPGSYD
	-------------------------------||-
	GAQAGWGVWGPSWTR
	-----------|-|-
	TPVSLPPEPACEDADEDEDDY
	|--|----------------|
	SPQPLGGSHR
	|------|--
	YPRGIQF
	|------
	DSDGANSVASYENEGASGIR
	-|----|--||-----|---
	LPGSYDSTSSDSLYPR
	---||-||||-|-|--
	LLPIPRSPQPLGGSHRTPSSRRD
	------|------|--|-||---

Protein sequence : 
MEEAILVPCV LGLLLLPILA MLMALCVHCH RLPGSYDSTS SDSLYPRGIQ  
   ------- ---------- ---------- ----||-||| |-|-|-----  
FKRPHTVAPW PPAYPPVTSY PPLSQPDLLP IPRSPQPLGG SHRTPSSRRD  
-----|---- ---|---||| ---|------ ---|------ |--|-||---  
SDGANSVASY ENEGASGIRG AQAGWGVWGP SWTRLTPVSL PPEPACEDAD  
|----|--|| -----|---- ---------- |-|--|--|- ----------  
EDEDDYHNPG YLVVLPDSTP ATSTAAPSAP ALSTPGIRDS AFSMESIDDY  
-----|---- |------||- -|||---|-- --||-----| --|--|---|  
VNVPESGESA EASLDGSREY VNVSQELHPG AAKTEPAALS SQEAEEVEEE  
-----|--|- --|---|--| ---|------ ---|-----| |---------  
GAPDYENLQE LN 
----|----- -- 


Protein	: O43561
Enzyme	: chymotrypsin trypsin_no_P_rule V8-E

	DSTSSDSL
	-||||-|-
	VNVSQEL
	---|---
	SSQEAEEVEEEGAPDY
	||-------------|
	VNVPESGESAEASL
	-----|--|---|-
	GASGIRGAQAGWGVWGPSWTRLTPVSLPPEPACE
	--|--------------|-|--|--|--------
	KRPHTVAPWPPAYPPVTSYPPL
	----|-------|---|||---
	ENEGASGIRGAQAGW
	-----|---------
	TEPAALSSQEAEEVEEEGAPDYENLQELN
	|-----||-------------|-------
	DSAFSMESIDDYVNVPESGESAEASLDGSR
	-|--|--|---|-----|--|---|---|-
	LHPGAAKTEPAALSSQE
	-------|-----||--
	LPIPRSPQPL
	-----|----
	GGSHRTPSSRRDSDGANSVASY
	--|--|-||---|----|--||
	PHTVAPWPPAYPPVTSYPPLSQPDLLPIPR
	--|-------|---|||---|---------
	ASLDGSRE
	-|---|--
	YVNVSQE
	|---|--
	CVHCHRLPGSY
	---------||
	STPGIRDSAF
	||-----|--
	SMESIDDY
	|--|---|
	HPGAAKTEPAAL
	------|-----
	EYVNVSQELHPGAAK
	-|---|---------
	VVLPDSTPATSTAAPSAPAL
	-----||--|||---|----
	SIDDYVNVPE
	|---|-----
	GAQAGWGVWGPSWTR
	-----------|-|-
	TPVSLPPEPACEDADEDEDDY
	|--|----------------|
	SPQPLGGSHR
	|------|--
	YPRGIQF
	|------
	DSDGANSVASYENEGASGIR
	-|----|--||-----|---
	LPGSYDSTSSDSLYPR
	---||-||||-|-|--

Protein sequence : 
MEEAILVPCV LGLLLLPILA MLMALCVHCH RLPGSYDSTS SDSLYPRGIQ  
                           ----- ----||-||| |-|-|-----  
FKRPHTVAPW PPAYPPVTSY PPLSQPDLLP IPRSPQPLGG SHRTPSSRRD  
-----|---- ---|---||| ---|------ ---|------ |--|-||---  
SDGANSVASY ENEGASGIRG AQAGWGVWGP SWTRLTPVSL PPEPACEDAD  
|----|--|| -----|---- ---------- |-|--|--|- ----------  
EDEDDYHNPG YLVVLPDSTP ATSTAAPSAP ALSTPGIRDS AFSMESIDDY  
-----|     + -----||- -|||---|-- --||-----| --|--|---|  
VNVPESGESA EASLDGSREY VNVSQELHPG AAKTEPAALS SQEAEEVEEE  
-----|--|- --|---|--| ---|------ ---|-----| |---------  
GAPDYENLQE LN 
----|----- -- 


Protein	: O43561
Enzyme	: chymotrypsin V8-DE V8-E

	SLYPRGIQFKRPHTVAPWPPAYPPVTSYPPLSQPD
	|-|----------|-------|---|||---|---
	DSTSSDSL
	-||||-|-
	VNVSQEL
	---|---
	SSQEAEEVEEEGAPDY
	||-------------|
	VNVPESGESAEASL
	-----|--|---|-
	GASGIRGAQAGWGVWGPSWTRLTPVSLPPEPACE
	--|--------------|-|--|--|--------
	KRPHTVAPWPPAYPPVTSYPPL
	----|-------|---|||---
	ENEGASGIRGAQAGW
	-----|---------
	GANSVASYE
	---|--||-
	YHNPGYLVVLPD
	|----|------
	LHPGAAKTEPAALSSQE
	-------|-----||--
	LPIPRSPQPL
	-----|----
	GGSHRTPSSRRDSDGANSVASY
	--|--|-||---|----|--||
	YVNVSQE
	|---|--
	ASLDGSRE
	-|---|--
	STPATSTAAPSAPALSTPGIRD
	||--|||---|----||-----
	CVHCHRLPGSY
	---------||
	STPGIRDSAF
	||-----|--
	SMESIDDY
	|--|---|
	HPGAAKTEPAAL
	------|-----
	VVLPDSTPATSTAAPSAPAL
	-----||--|||---|----
	SIDDYVNVPE
	|---|-----
	AILVPCVLGLLLLPILAMLMALCVHCHRLPGSYD
	-------------------------------||-
	TPVSLPPEPACEDADEDEDDY
	|--|----------------|
	YPRGIQF
	|------
	LLPIPRSPQPLGGSHRTPSSRRD
	------|------|--|-||---

Protein sequence : 
MEEAILVPCV LGLLLLPILA MLMALCVHCH RLPGSYDSTS SDSLYPRGIQ  
   ------- ---------- ---------- ----||-||| |-|-|-----  
FKRPHTVAPW PPAYPPVTSY PPLSQPDLLP IPRSPQPLGG SHRTPSSRRD  
-----|---- ---|---||| ---|------ ---|------ |--|-||---  
SDGANSVASY ENEGASGIRG AQAGWGVWGP SWTRLTPVSL PPEPACEDAD  
|----|--|| -----|---- ---------- |-|--|--|- ----------  
EDEDDYHNPG YLVVLPDSTP ATSTAAPSAP ALSTPGIRDS AFSMESIDDY  
-----|---- |------||- -|||---|-- --||-----| --|--|---|  
VNVPESGESA EASLDGSREY VNVSQELHPG AAKTEPAALS SQEAEEVEEE  
-----|--|- --|---|--| ---|------ ---|-----| |---------  
GAPDYENLQE LN 
----|         


Protein	: O43561
Enzyme	: CNBr Lys-C Lys-N

	KTEPAALSSQEAEEVEEEGAPDYENLQELN
	-|-----||-------------|-------
	TEPAALSSQEAEEVEEEGAPDYENLQELN
	|-----||-------------|-------

Protein sequence : 
MEEAILVPCV LGLLLLPILA MLMALCVHCH RLPGSYDSTS SDSLYPRGIQ  
                                     ++ +++ + + +       
FKRPHTVAPW PPAYPPVTSY PPLSQPDLLP IPRSPQPLGG SHRTPSSRRD  
     +        +   +++    +          +       +  + ++     
SDGANSVASY ENEGASGIRG AQAGWGVWGP SWTRLTPVSL PPEPACEDAD  
+    +  ++      +                + +  +  +              
EDEDDYHNPG YLVVLPDSTP ATSTAAPSAP ALSTPGIRDS AFSMESIDDY  
     +     +      ++   +++   +     ++     +   +  +   +  
VNVPESGESA EASLDGSREY VNVSQELHPG AAKTEPAALS SQEAEEVEEE  
     +  +    +   +  +    +         -|-----| |---------  
GAPDYENLQE LN 
----|----- -- 


Protein	: O43561
Enzyme	: CNBr Lys-C trypsin_no_P_rule

	SPQPLGGSHR
	|------|--
	PHTVAPWPPAYPPVTSYPPLSQPDLLPIPR
	--|-------|---|||---|---------
	DSDGANSVASYENEGASGIR
	-|----|--||-----|---
	TEPAALSSQEAEEVEEEGAPDYENLQELN
	|-----||-------------|-------
	GAQAGWGVWGPSWTR
	-----------|-|-
	DSAFSMESIDDYVNVPESGESAEASLDGSR
	-|--|--|---|-----|--|---|---|-
	LPGSYDSTSSDSLYPR
	---||-||||-|-|--
	EYVNVSQELHPGAAK
	-|---|---------

Protein sequence : 
MEEAILVPCV LGLLLLPILA MLMALCVHCH RLPGSYDSTS SDSLYPRGIQ  
                                  ---||-||| |-|-|--     
FKRPHTVAPW PPAYPPVTSY PPLSQPDLLP IPRSPQPLGG SHRTPSSRRD  
   --|---- ---|---||| ---|------ ---|------ |--+ ++  -  
SDGANSVASY ENEGASGIRG AQAGWGVWGP SWTRLTPVSL PPEPACEDAD  
|----|--|| -----|---- ---------- |-|- +  +              
EDEDDYHNPG YLVVLPDSTP ATSTAAPSAP ALSTPGIRDS AFSMESIDDY  
     +     +      ++   +++   +     ++    -| --|--|---|  
VNVPESGESA EASLDGSREY VNVSQELHPG AAKTEPAALS SQEAEEVEEE  
-----|--|- --|---|--| ---|------ ---|-----| |---------  
GAPDYENLQE LN 
----|----- -- 


Protein	: O43561
Enzyme	: CNBr Lys-C V8-DE

	SLYPRGIQFKRPHTVAPWPPAYPPVTSYPPLSQPD
	|-|----------|-------|---|||---|---
	LHPGAAKTEPAALSSQE
	-------|-----||--
	YHNPGYLVVLPD
	|----|------
	YVNVSQE
	|---|--
	GASGIRGAQAGWGVWGPSWTRLTPVSLPPEPACE
	--|--------------|-|--|--|--------
	AILVPCVLGLLLLPILAMLMALCVHCHRLPGSYD
	-------------------------------||-
	TEPAALSSQEAEEVEEEGAPDYENLQELN
	|-----||-------------|-------
	GANSVASYE
	---|--||-
	STPATSTAAPSAPALSTPGIRD
	||--|||---|----||-----
	LLPIPRSPQPLGGSHRTPSSRRD
	------|------|--|-||---

Protein sequence : 
MEEAILVPCV LGLLLLPILA MLMALCVHCH RLPGSYDSTS SDSLYPRGIQ  
   ------- ---------- ---------- ----||-+++ + |-|-----  
FKRPHTVAPW PPAYPPVTSY PPLSQPDLLP IPRSPQPLGG SHRTPSSRRD  
-----|---- ---|---||| ---|------ ---|------ |--|-||---  
SDGANSVASY ENEGASGIRG AQAGWGVWGP SWTRLTPVSL PPEPACEDAD  
+ ---|--|| -  --|---- ---------- |-|--|--|- -------     
EDEDDYHNPG YLVVLPDSTP ATSTAAPSAP ALSTPGIRDS AFSMESIDDY  
     |---- |------||- -|||---|-- --||-----+   +  +   +  
VNVPESGESA EASLDGSREY VNVSQELHPG AAKTEPAALS SQEAEEVEEE  
     +  +    +   +  | ---|------ ---|-----| |---------  
GAPDYENLQE LN 
----|----- -- 


Protein	: O43561
Enzyme	: CNBr Lys-C V8-E

	LHPGAAKTEPAALSSQE
	-------|-----||--
	YVNVSQE
	|---|--
	GASGIRGAQAGWGVWGPSWTRLTPVSLPPEPACE
	--|--------------|-|--|--|--------
	SIDDYVNVPE
	|---|-----
	ASLDGSRE
	-|---|--
	TEPAALSSQEAEEVEEEGAPDYENLQELN
	|-----||-------------|-------

Protein sequence : 
MEEAILVPCV LGLLLLPILA MLMALCVHCH RLPGSYDSTS SDSLYPRGIQ  
                                     ++ +++ + + +       
FKRPHTVAPW PPAYPPVTSY PPLSQPDLLP IPRSPQPLGG SHRTPSSRRD  
     +        +   +++    +          +       +  + ++     
SDGANSVASY ENEGASGIRG AQAGWGVWGP SWTRLTPVSL PPEPACEDAD  
+    +  ++    --|---- ---------- |-|--|--|- -------     
EDEDDYHNPG YLVVLPDSTP ATSTAAPSAP ALSTPGIRDS AFSMESIDDY  
     +     +      ++   +++   +     ++     +   +  |---|  
VNVPESGESA EASLDGSREY VNVSQELHPG AAKTEPAALS SQEAEEVEEE  
-----+  +   -|---|--| ---|------ ---|-----| |---------  
GAPDYENLQE LN 
----|----- -- 


Protein	: O43561
Enzyme	: CNBr Lys-N trypsin_no_P_rule

	SPQPLGGSHR
	|------|--
	KTEPAALSSQEAEEVEEEGAPDYENLQELN
	-|-----||-------------|-------
	PHTVAPWPPAYPPVTSYPPLSQPDLLPIPR
	--|-------|---|||---|---------
	DSDGANSVASYENEGASGIR
	-|----|--||-----|---
	TEPAALSSQEAEEVEEEGAPDYENLQELN
	|-----||-------------|-------
	GAQAGWGVWGPSWTR
	-----------|-|-
	DSAFSMESIDDYVNVPESGESAEASLDGSR
	-|--|--|---|-----|--|---|---|-
	LPGSYDSTSSDSLYPR
	---||-||||-|-|--
	EYVNVSQELHPGAAK
	-|---|---------

Protein sequence : 
MEEAILVPCV LGLLLLPILA MLMALCVHCH RLPGSYDSTS SDSLYPRGIQ  
                                  ---||-||| |-|-|--     
FKRPHTVAPW PPAYPPVTSY PPLSQPDLLP IPRSPQPLGG SHRTPSSRRD  
   --|---- ---|---||| ---|------ ---|------ |--+ ++  -  
SDGANSVASY ENEGASGIRG AQAGWGVWGP SWTRLTPVSL PPEPACEDAD  
|----|--|| -----|---- ---------- |-|- +  +              
EDEDDYHNPG YLVVLPDSTP ATSTAAPSAP ALSTPGIRDS AFSMESIDDY  
     +     +      ++   +++   +     ++    -| --|--|---|  
VNVPESGESA EASLDGSREY VNVSQELHPG AAKTEPAALS SQEAEEVEEE  
-----|--|- --|---|--| ---|------ ---|-----| |---------  
GAPDYENLQE LN 
----|----- -- 


Protein	: O43561
Enzyme	: CNBr Lys-N V8-DE

	SLYPRGIQFKRPHTVAPWPPAYPPVTSYPPLSQPD
	|-|----------|-------|---|||---|---
	KTEPAALSSQEAEEVEEEGAPDYENLQELN
	-|-----||-------------|-------
	LHPGAAKTEPAALSSQE
	-------|-----||--
	YHNPGYLVVLPD
	|----|------
	YVNVSQE
	|---|--
	GASGIRGAQAGWGVWGPSWTRLTPVSLPPEPACE
	--|--------------|-|--|--|--------
	AILVPCVLGLLLLPILAMLMALCVHCHRLPGSYD
	-------------------------------||-
	GANSVASYE
	---|--||-
	STPATSTAAPSAPALSTPGIRD
	||--|||---|----||-----
	LLPIPRSPQPLGGSHRTPSSRRD
	------|------|--|-||---

Protein sequence : 
MEEAILVPCV LGLLLLPILA MLMALCVHCH RLPGSYDSTS SDSLYPRGIQ  
   ------- ---------- ---------- ----||-+++ + |-|-----  
FKRPHTVAPW PPAYPPVTSY PPLSQPDLLP IPRSPQPLGG SHRTPSSRRD  
-----|---- ---|---||| ---|------ ---|------ |--|-||---  
SDGANSVASY ENEGASGIRG AQAGWGVWGP SWTRLTPVSL PPEPACEDAD  
+ ---|--|| -  --|---- ---------- |-|--|--|- -------     
EDEDDYHNPG YLVVLPDSTP ATSTAAPSAP ALSTPGIRDS AFSMESIDDY  
     |---- |------||- -|||---|-- --||-----+   +  +   +  
VNVPESGESA EASLDGSREY VNVSQELHPG AAKTEPAALS SQEAEEVEEE  
     +  +    +   +  | ---|------ ---|-----| |---------  
GAPDYENLQE LN 
----|----- -- 


Protein	: O43561
Enzyme	: CNBr Lys-N V8-E

	KTEPAALSSQEAEEVEEEGAPDYENLQELN
	-|-----||-------------|-------
	LHPGAAKTEPAALSSQE
	-------|-----||--
	YVNVSQE
	|---|--
	GASGIRGAQAGWGVWGPSWTRLTPVSLPPEPACE
	--|--------------|-|--|--|--------
	SIDDYVNVPE
	|---|-----
	ASLDGSRE
	-|---|--

Protein sequence : 
MEEAILVPCV LGLLLLPILA MLMALCVHCH RLPGSYDSTS SDSLYPRGIQ  
                                     ++ +++ + + +       
FKRPHTVAPW PPAYPPVTSY PPLSQPDLLP IPRSPQPLGG SHRTPSSRRD  
     +        +   +++    +          +       +  + ++     
SDGANSVASY ENEGASGIRG AQAGWGVWGP SWTRLTPVSL PPEPACEDAD  
+    +  ++    --|---- ---------- |-|--|--|- -------     
EDEDDYHNPG YLVVLPDSTP ATSTAAPSAP ALSTPGIRDS AFSMESIDDY  
     +     +      ++   +++   +     ++     +   +  |---|  
VNVPESGESA EASLDGSREY VNVSQELHPG AAKTEPAALS SQEAEEVEEE  
-----+  +   -|---|--| ---|------ ---|-----| |---------  
GAPDYENLQE LN 
----|----- -- 


Protein	: O43561
Enzyme	: CNBr trypsin_no_P_rule V8-DE

	SLYPRGIQFKRPHTVAPWPPAYPPVTSYPPLSQPD
	|-|----------|-------|---|||---|---
	YHNPGYLVVLPD
	|----|------
	GASGIRGAQAGWGVWGPSWTRLTPVSLPPEPACE
	--|--------------|-|--|--|--------
	GANSVASYE
	---|--||-
	TEPAALSSQEAEEVEEEGAPDYENLQELN
	|-----||-------------|-------
	DSAFSMESIDDYVNVPESGESAEASLDGSR
	-|--|--|---|-----|--|---|---|-
	LHPGAAKTEPAALSSQE
	-------|-----||--
	YVNVSQE
	|---|--
	PHTVAPWPPAYPPVTSYPPLSQPDLLPIPR
	--|-------|---|||---|---------
	STPATSTAAPSAPALSTPGIRD
	||--|||---|----||-----
	EYVNVSQELHPGAAK
	-|---|---------
	AILVPCVLGLLLLPILAMLMALCVHCHRLPGSYD
	-------------------------------||-
	GAQAGWGVWGPSWTR
	-----------|-|-
	SPQPLGGSHR
	|------|--
	DSDGANSVASYENEGASGIR
	-|----|--||-----|---
	LLPIPRSPQPLGGSHRTPSSRRD
	------|------|--|-||---
	LPGSYDSTSSDSLYPR
	---||-||||-|-|--

Protein sequence : 
MEEAILVPCV LGLLLLPILA MLMALCVHCH RLPGSYDSTS SDSLYPRGIQ  
   ------- ---------- ---------- ----||-||| |-|-|-----  
FKRPHTVAPW PPAYPPVTSY PPLSQPDLLP IPRSPQPLGG SHRTPSSRRD  
-----|---- ---|---||| ---|------ ---|------ |--|-||---  
SDGANSVASY ENEGASGIRG AQAGWGVWGP SWTRLTPVSL PPEPACEDAD  
|----|--|| -----|---- ---------- |-|--|--|- -------     
EDEDDYHNPG YLVVLPDSTP ATSTAAPSAP ALSTPGIRDS AFSMESIDDY  
     |---- |------||- -|||---|-- --||-----| --|--|---|  
VNVPESGESA EASLDGSREY VNVSQELHPG AAKTEPAALS SQEAEEVEEE  
-----|--|- --|---|--| ---|------ ---|-----| |---------  
GAPDYENLQE LN 
----|----- -- 


Protein	: O43561
Enzyme	: CNBr trypsin_no_P_rule V8-E

	GASGIRGAQAGWGVWGPSWTRLTPVSLPPEPACE
	--|--------------|-|--|--|--------
	TEPAALSSQEAEEVEEEGAPDYENLQELN
	|-----||-------------|-------
	DSAFSMESIDDYVNVPESGESAEASLDGSR
	-|--|--|---|-----|--|---|---|-
	LHPGAAKTEPAALSSQE
	-------|-----||--
	YVNVSQE
	|---|--
	PHTVAPWPPAYPPVTSYPPLSQPDLLPIPR
	--|-------|---|||---|---------
	ASLDGSRE
	-|---|--
	EYVNVSQELHPGAAK
	-|---|---------
	SIDDYVNVPE
	|---|-----
	GAQAGWGVWGPSWTR
	-----------|-|-
	SPQPLGGSHR
	|------|--
	DSDGANSVASYENEGASGIR
	-|----|--||-----|---
	LPGSYDSTSSDSLYPR
	---||-||||-|-|--

Protein sequence : 
MEEAILVPCV LGLLLLPILA MLMALCVHCH RLPGSYDSTS SDSLYPRGIQ  
                                  ---||-||| |-|-|--     
FKRPHTVAPW PPAYPPVTSY PPLSQPDLLP IPRSPQPLGG SHRTPSSRRD  
   --|---- ---|---||| ---|------ ---|------ |--+ ++  -  
SDGANSVASY ENEGASGIRG AQAGWGVWGP SWTRLTPVSL PPEPACEDAD  
|----|--|| -----|---- ---------- |-|--|--|- -------     
EDEDDYHNPG YLVVLPDSTP ATSTAAPSAP ALSTPGIRDS AFSMESIDDY  
     +     +      ++   +++   +     ++    -| --|--|---|  
VNVPESGESA EASLDGSREY VNVSQELHPG AAKTEPAALS SQEAEEVEEE  
-----|--|- --|---|--| ---|------ ---|-----| |---------  
GAPDYENLQE LN 
----|----- -- 


Protein	: O43561
Enzyme	: CNBr V8-DE V8-E

	SLYPRGIQFKRPHTVAPWPPAYPPVTSYPPLSQPD
	|-|----------|-------|---|||---|---
	YHNPGYLVVLPD
	|----|------
	GASGIRGAQAGWGVWGPSWTRLTPVSLPPEPACE
	--|--------------|-|--|--|--------
	GANSVASYE
	---|--||-
	LHPGAAKTEPAALSSQE
	-------|-----||--
	YVNVSQE
	|---|--
	ASLDGSRE
	-|---|--
	STPATSTAAPSAPALSTPGIRD
	||--|||---|----||-----
	SIDDYVNVPE
	|---|-----
	AILVPCVLGLLLLPILAMLMALCVHCHRLPGSYD
	-------------------------------||-
	LLPIPRSPQPLGGSHRTPSSRRD
	------|------|--|-||---

Protein sequence : 
MEEAILVPCV LGLLLLPILA MLMALCVHCH RLPGSYDSTS SDSLYPRGIQ  
   ------- ---------- ---------- ----||-+++ + |-|-----  
FKRPHTVAPW PPAYPPVTSY PPLSQPDLLP IPRSPQPLGG SHRTPSSRRD  
-----|---- ---|---||| ---|------ ---|------ |--|-||---  
SDGANSVASY ENEGASGIRG AQAGWGVWGP SWTRLTPVSL PPEPACEDAD  
+ ---|--|| -  --|---- ---------- |-|--|--|- -------     
EDEDDYHNPG YLVVLPDSTP ATSTAAPSAP ALSTPGIRDS AFSMESIDDY  
     |---- |------||- -|||---|-- --||-----+   +  |---|  
VNVPESGESA EASLDGSREY VNVSQELHPG AAKTEPAALS SQEAEEVEEE  
-----+  +   -|---|--| ---|------ ---|-----| |--         
GAPDYENLQE LN 
    +         


Protein	: O43561
Enzyme	: Lys-C Lys-N trypsin_no_P_rule

	SPQPLGGSHR
	|------|--
	KTEPAALSSQEAEEVEEEGAPDYENLQELN
	-|-----||-------------|-------
	PHTVAPWPPAYPPVTSYPPLSQPDLLPIPR
	--|-------|---|||---|---------
	DSDGANSVASYENEGASGIR
	-|----|--||-----|---
	TEPAALSSQEAEEVEEEGAPDYENLQELN
	|-----||-------------|-------
	GAQAGWGVWGPSWTR
	-----------|-|-
	DSAFSMESIDDYVNVPESGESAEASLDGSR
	-|--|--|---|-----|--|---|---|-
	LPGSYDSTSSDSLYPR
	---||-||||-|-|--
	EYVNVSQELHPGAAK
	-|---|---------

Protein sequence : 
MEEAILVPCV LGLLLLPILA MLMALCVHCH RLPGSYDSTS SDSLYPRGIQ  
                                  ---||-||| |-|-|--     
FKRPHTVAPW PPAYPPVTSY PPLSQPDLLP IPRSPQPLGG SHRTPSSRRD  
   --|---- ---|---||| ---|------ ---|------ |--+ ++  -  
SDGANSVASY ENEGASGIRG AQAGWGVWGP SWTRLTPVSL PPEPACEDAD  
|----|--|| -----|---- ---------- |-|- +  +              
EDEDDYHNPG YLVVLPDSTP ATSTAAPSAP ALSTPGIRDS AFSMESIDDY  
     +     +      ++   +++   +     ++    -| --|--|---|  
VNVPESGESA EASLDGSREY VNVSQELHPG AAKTEPAALS SQEAEEVEEE  
-----|--|- --|---|--| ---|------ ---|-----| |---------  
GAPDYENLQE LN 
----|----- -- 


Protein	: O43561
Enzyme	: Lys-C Lys-N V8-DE

	SLYPRGIQFKRPHTVAPWPPAYPPVTSYPPLSQPD
	|-|----------|-------|---|||---|---
	YHNPGYLVVLPD
	|----|------
	GASGIRGAQAGWGVWGPSWTRLTPVSLPPEPACE
	--|--------------|-|--|--|--------
	GANSVASYE
	---|--||-
	TEPAALSSQEAEEVEEEGAPDYENLQELN
	|-----||-------------|-------
	KTEPAALSSQEAEEVEEEGAPDYENLQELN
	-|-----||-------------|-------
	LHPGAAKTEPAALSSQE
	-------|-----||--
	YVNVSQE
	|---|--
	STPATSTAAPSAPALSTPGIRD
	||--|||---|----||-----
	AILVPCVLGLLLLPILAMLMALCVHCHRLPGSYD
	-------------------------------||-
	LLPIPRSPQPLGGSHRTPSSRRD
	------|------|--|-||---

Protein sequence : 
MEEAILVPCV LGLLLLPILA MLMALCVHCH RLPGSYDSTS SDSLYPRGIQ  
   ------- ---------- ---------- ----||-+++ + |-|-----  
FKRPHTVAPW PPAYPPVTSY PPLSQPDLLP IPRSPQPLGG SHRTPSSRRD  
-----|---- ---|---||| ---|------ ---|------ |--|-||---  
SDGANSVASY ENEGASGIRG AQAGWGVWGP SWTRLTPVSL PPEPACEDAD  
+ ---|--|| -  --|---- ---------- |-|--|--|- -------     
EDEDDYHNPG YLVVLPDSTP ATSTAAPSAP ALSTPGIRDS AFSMESIDDY  
     |---- |------||- -|||---|-- --||-----+   +  +   +  
VNVPESGESA EASLDGSREY VNVSQELHPG AAKTEPAALS SQEAEEVEEE  
     +  +    +   +  | ---|------ ---|-----| |---------  
GAPDYENLQE LN 
----|----- -- 


Protein	: O43561
Enzyme	: Lys-C Lys-N V8-E

	KTEPAALSSQEAEEVEEEGAPDYENLQELN
	-|-----||-------------|-------
	LHPGAAKTEPAALSSQE
	-------|-----||--
	YVNVSQE
	|---|--
	GASGIRGAQAGWGVWGPSWTRLTPVSLPPEPACE
	--|--------------|-|--|--|--------
	SIDDYVNVPE
	|---|-----
	ASLDGSRE
	-|---|--
	TEPAALSSQEAEEVEEEGAPDYENLQELN
	|-----||-------------|-------

Protein sequence : 
MEEAILVPCV LGLLLLPILA MLMALCVHCH RLPGSYDSTS SDSLYPRGIQ  
                                     ++ +++ + + +       
FKRPHTVAPW PPAYPPVTSY PPLSQPDLLP IPRSPQPLGG SHRTPSSRRD  
     +        +   +++    +          +       +  + ++     
SDGANSVASY ENEGASGIRG AQAGWGVWGP SWTRLTPVSL PPEPACEDAD  
+    +  ++    --|---- ---------- |-|--|--|- -------     
EDEDDYHNPG YLVVLPDSTP ATSTAAPSAP ALSTPGIRDS AFSMESIDDY  
     +     +      ++   +++   +     ++     +   +  |---|  
VNVPESGESA EASLDGSREY VNVSQELHPG AAKTEPAALS SQEAEEVEEE  
-----+  +   -|---|--| ---|------ ---|-----| |---------  
GAPDYENLQE LN 
----|----- -- 


Protein	: O43561
Enzyme	: Lys-C trypsin_no_P_rule V8-DE

	SLYPRGIQFKRPHTVAPWPPAYPPVTSYPPLSQPD
	|-|----------|-------|---|||---|---
	YHNPGYLVVLPD
	|----|------
	GASGIRGAQAGWGVWGPSWTRLTPVSLPPEPACE
	--|--------------|-|--|--|--------
	GANSVASYE
	---|--||-
	TEPAALSSQEAEEVEEEGAPDYENLQELN
	|-----||-------------|-------
	DSAFSMESIDDYVNVPESGESAEASLDGSR
	-|--|--|---|-----|--|---|---|-
	LHPGAAKTEPAALSSQE
	-------|-----||--
	YVNVSQE
	|---|--
	PHTVAPWPPAYPPVTSYPPLSQPDLLPIPR
	--|-------|---|||---|---------
	STPATSTAAPSAPALSTPGIRD
	||--|||---|----||-----
	EYVNVSQELHPGAAK
	-|---|---------
	AILVPCVLGLLLLPILAMLMALCVHCHRLPGSYD
	-------------------------------||-
	GAQAGWGVWGPSWTR
	-----------|-|-
	SPQPLGGSHR
	|------|--
	DSDGANSVASYENEGASGIR
	-|----|--||-----|---
	LLPIPRSPQPLGGSHRTPSSRRD
	------|------|--|-||---
	LPGSYDSTSSDSLYPR
	---||-||||-|-|--

Protein sequence : 
MEEAILVPCV LGLLLLPILA MLMALCVHCH RLPGSYDSTS SDSLYPRGIQ  
   ------- ---------- ---------- ----||-||| |-|-|-----  
FKRPHTVAPW PPAYPPVTSY PPLSQPDLLP IPRSPQPLGG SHRTPSSRRD  
-----|---- ---|---||| ---|------ ---|------ |--|-||---  
SDGANSVASY ENEGASGIRG AQAGWGVWGP SWTRLTPVSL PPEPACEDAD  
|----|--|| -----|---- ---------- |-|--|--|- -------     
EDEDDYHNPG YLVVLPDSTP ATSTAAPSAP ALSTPGIRDS AFSMESIDDY  
     |---- |------||- -|||---|-- --||-----| --|--|---|  
VNVPESGESA EASLDGSREY VNVSQELHPG AAKTEPAALS SQEAEEVEEE  
-----|--|- --|---|--| ---|------ ---|-----| |---------  
GAPDYENLQE LN 
----|----- -- 


Protein	: O43561
Enzyme	: Lys-C trypsin_no_P_rule V8-E

	GASGIRGAQAGWGVWGPSWTRLTPVSLPPEPACE
	--|--------------|-|--|--|--------
	TEPAALSSQEAEEVEEEGAPDYENLQELN
	|-----||-------------|-------
	DSAFSMESIDDYVNVPESGESAEASLDGSR
	-|--|--|---|-----|--|---|---|-
	LHPGAAKTEPAALSSQE
	-------|-----||--
	YVNVSQE
	|---|--
	PHTVAPWPPAYPPVTSYPPLSQPDLLPIPR
	--|-------|---|||---|---------
	ASLDGSRE
	-|---|--
	EYVNVSQELHPGAAK
	-|---|---------
	SIDDYVNVPE
	|---|-----
	GAQAGWGVWGPSWTR
	-----------|-|-
	SPQPLGGSHR
	|------|--
	DSDGANSVASYENEGASGIR
	-|----|--||-----|---
	LPGSYDSTSSDSLYPR
	---||-||||-|-|--

Protein sequence : 
MEEAILVPCV LGLLLLPILA MLMALCVHCH RLPGSYDSTS SDSLYPRGIQ  
                                  ---||-||| |-|-|--     
FKRPHTVAPW PPAYPPVTSY PPLSQPDLLP IPRSPQPLGG SHRTPSSRRD  
   --|---- ---|---||| ---|------ ---|------ |--+ ++  -  
SDGANSVASY ENEGASGIRG AQAGWGVWGP SWTRLTPVSL PPEPACEDAD  
|----|--|| -----|---- ---------- |-|--|--|- -------     
EDEDDYHNPG YLVVLPDSTP ATSTAAPSAP ALSTPGIRDS AFSMESIDDY  
     +     +      ++   +++   +     ++    -| --|--|---|  
VNVPESGESA EASLDGSREY VNVSQELHPG AAKTEPAALS SQEAEEVEEE  
-----|--|- --|---|--| ---|------ ---|-----| |---------  
GAPDYENLQE LN 
----|----- -- 


Protein	: O43561
Enzyme	: Lys-C V8-DE V8-E

	SLYPRGIQFKRPHTVAPWPPAYPPVTSYPPLSQPD
	|-|----------|-------|---|||---|---
	YHNPGYLVVLPD
	|----|------
	GASGIRGAQAGWGVWGPSWTRLTPVSLPPEPACE
	--|--------------|-|--|--|--------
	GANSVASYE
	---|--||-
	TEPAALSSQEAEEVEEEGAPDYENLQELN
	|-----||-------------|-------
	LHPGAAKTEPAALSSQE
	-------|-----||--
	YVNVSQE
	|---|--
	ASLDGSRE
	-|---|--
	STPATSTAAPSAPALSTPGIRD
	||--|||---|----||-----
	SIDDYVNVPE
	|---|-----
	AILVPCVLGLLLLPILAMLMALCVHCHRLPGSYD
	-------------------------------||-
	LLPIPRSPQPLGGSHRTPSSRRD
	------|------|--|-||---

Protein sequence : 
MEEAILVPCV LGLLLLPILA MLMALCVHCH RLPGSYDSTS SDSLYPRGIQ  
   ------- ---------- ---------- ----||-+++ + |-|-----  
FKRPHTVAPW PPAYPPVTSY PPLSQPDLLP IPRSPQPLGG SHRTPSSRRD  
-----|---- ---|---||| ---|------ ---|------ |--|-||---  
SDGANSVASY ENEGASGIRG AQAGWGVWGP SWTRLTPVSL PPEPACEDAD  
+ ---|--|| -  --|---- ---------- |-|--|--|- -------     
EDEDDYHNPG YLVVLPDSTP ATSTAAPSAP ALSTPGIRDS AFSMESIDDY  
     |---- |------||- -|||---|-- --||-----+   +  |---|  
VNVPESGESA EASLDGSREY VNVSQELHPG AAKTEPAALS SQEAEEVEEE  
-----+  +   -|---|--| ---|------ ---|-----| |---------  
GAPDYENLQE LN 
----|----- -- 


Protein	: O43561
Enzyme	: Lys-N trypsin_no_P_rule V8-DE

	SLYPRGIQFKRPHTVAPWPPAYPPVTSYPPLSQPD
	|-|----------|-------|---|||---|---
	YHNPGYLVVLPD
	|----|------
	GASGIRGAQAGWGVWGPSWTRLTPVSLPPEPACE
	--|--------------|-|--|--|--------
	GANSVASYE
	---|--||-
	TEPAALSSQEAEEVEEEGAPDYENLQELN
	|-----||-------------|-------
	DSAFSMESIDDYVNVPESGESAEASLDGSR
	-|--|--|---|-----|--|---|---|-
	KTEPAALSSQEAEEVEEEGAPDYENLQELN
	-|-----||-------------|-------
	LHPGAAKTEPAALSSQE
	-------|-----||--
	YVNVSQE
	|---|--
	PHTVAPWPPAYPPVTSYPPLSQPDLLPIPR
	--|-------|---|||---|---------
	STPATSTAAPSAPALSTPGIRD
	||--|||---|----||-----
	EYVNVSQELHPGAAK
	-|---|---------
	AILVPCVLGLLLLPILAMLMALCVHCHRLPGSYD
	-------------------------------||-
	GAQAGWGVWGPSWTR
	-----------|-|-
	SPQPLGGSHR
	|------|--
	DSDGANSVASYENEGASGIR
	-|----|--||-----|---
	LPGSYDSTSSDSLYPR
	---||-||||-|-|--
	LLPIPRSPQPLGGSHRTPSSRRD
	------|------|--|-||---

Protein sequence : 
MEEAILVPCV LGLLLLPILA MLMALCVHCH RLPGSYDSTS SDSLYPRGIQ  
   ------- ---------- ---------- ----||-||| |-|-|-----  
FKRPHTVAPW PPAYPPVTSY PPLSQPDLLP IPRSPQPLGG SHRTPSSRRD  
-----|---- ---|---||| ---|------ ---|------ |--|-||---  
SDGANSVASY ENEGASGIRG AQAGWGVWGP SWTRLTPVSL PPEPACEDAD  
|----|--|| -----|---- ---------- |-|--|--|- -------     
EDEDDYHNPG YLVVLPDSTP ATSTAAPSAP ALSTPGIRDS AFSMESIDDY  
     |---- |------||- -|||---|-- --||-----| --|--|---|  
VNVPESGESA EASLDGSREY VNVSQELHPG AAKTEPAALS SQEAEEVEEE  
-----|--|- --|---|--| ---|------ ---|-----| |---------  
GAPDYENLQE LN 
----|----- -- 


Protein	: O43561
Enzyme	: Lys-N trypsin_no_P_rule V8-E

	GASGIRGAQAGWGVWGPSWTRLTPVSLPPEPACE
	--|--------------|-|--|--|--------
	TEPAALSSQEAEEVEEEGAPDYENLQELN
	|-----||-------------|-------
	DSAFSMESIDDYVNVPESGESAEASLDGSR
	-|--|--|---|-----|--|---|---|-
	KTEPAALSSQEAEEVEEEGAPDYENLQELN
	-|-----||-------------|-------
	LHPGAAKTEPAALSSQE
	-------|-----||--
	YVNVSQE
	|---|--
	PHTVAPWPPAYPPVTSYPPLSQPDLLPIPR
	--|-------|---|||---|---------
	ASLDGSRE
	-|---|--
	EYVNVSQELHPGAAK
	-|---|---------
	SIDDYVNVPE
	|---|-----
	GAQAGWGVWGPSWTR
	-----------|-|-
	SPQPLGGSHR
	|------|--
	DSDGANSVASYENEGASGIR
	-|----|--||-----|---
	LPGSYDSTSSDSLYPR
	---||-||||-|-|--

Protein sequence : 
MEEAILVPCV LGLLLLPILA MLMALCVHCH RLPGSYDSTS SDSLYPRGIQ  
                                  ---||-||| |-|-|--     
FKRPHTVAPW PPAYPPVTSY PPLSQPDLLP IPRSPQPLGG SHRTPSSRRD  
   --|---- ---|---||| ---|------ ---|------ |--+ ++  -  
SDGANSVASY ENEGASGIRG AQAGWGVWGP SWTRLTPVSL PPEPACEDAD  
|----|--|| -----|---- ---------- |-|--|--|- -------     
EDEDDYHNPG YLVVLPDSTP ATSTAAPSAP ALSTPGIRDS AFSMESIDDY  
     +     +      ++   +++   +     ++    -| --|--|---|  
VNVPESGESA EASLDGSREY VNVSQELHPG AAKTEPAALS SQEAEEVEEE  
-----|--|- --|---|--| ---|------ ---|-----| |---------  
GAPDYENLQE LN 
----|----- -- 


Protein	: O43561
Enzyme	: Lys-N V8-DE V8-E

	SLYPRGIQFKRPHTVAPWPPAYPPVTSYPPLSQPD
	|-|----------|-------|---|||---|---
	YHNPGYLVVLPD
	|----|------
	GASGIRGAQAGWGVWGPSWTRLTPVSLPPEPACE
	--|--------------|-|--|--|--------
	GANSVASYE
	---|--||-
	KTEPAALSSQEAEEVEEEGAPDYENLQELN
	-|-----||-------------|-------
	LHPGAAKTEPAALSSQE
	-------|-----||--
	YVNVSQE
	|---|--
	ASLDGSRE
	-|---|--
	STPATSTAAPSAPALSTPGIRD
	||--|||---|----||-----
	SIDDYVNVPE
	|---|-----
	AILVPCVLGLLLLPILAMLMALCVHCHRLPGSYD
	-------------------------------||-
	LLPIPRSPQPLGGSHRTPSSRRD
	------|------|--|-||---

Protein sequence : 
MEEAILVPCV LGLLLLPILA MLMALCVHCH RLPGSYDSTS SDSLYPRGIQ  
   ------- ---------- ---------- ----||-+++ + |-|-----  
FKRPHTVAPW PPAYPPVTSY PPLSQPDLLP IPRSPQPLGG SHRTPSSRRD  
-----|---- ---|---||| ---|------ ---|------ |--|-||---  
SDGANSVASY ENEGASGIRG AQAGWGVWGP SWTRLTPVSL PPEPACEDAD  
+ ---|--|| -  --|---- ---------- |-|--|--|- -------     
EDEDDYHNPG YLVVLPDSTP ATSTAAPSAP ALSTPGIRDS AFSMESIDDY  
     |---- |------||- -|||---|-- --||-----+   +  |---|  
VNVPESGESA EASLDGSREY VNVSQELHPG AAKTEPAALS SQEAEEVEEE  
-----+  +   -|---|--| ---|------ ---|-----| |---------  
GAPDYENLQE LN 
----|----- -- 


Protein	: O43561
Enzyme	: trypsin_no_P_rule V8-DE V8-E

	SLYPRGIQFKRPHTVAPWPPAYPPVTSYPPLSQPD
	|-|----------|-------|---|||---|---
	YHNPGYLVVLPD
	|----|------
	GASGIRGAQAGWGVWGPSWTRLTPVSLPPEPACE
	--|--------------|-|--|--|--------
	GANSVASYE
	---|--||-
	TEPAALSSQEAEEVEEEGAPDYENLQELN
	|-----||-------------|-------
	DSAFSMESIDDYVNVPESGESAEASLDGSR
	-|--|--|---|-----|--|---|---|-
	LHPGAAKTEPAALSSQE
	-------|-----||--
	YVNVSQE
	|---|--
	PHTVAPWPPAYPPVTSYPPLSQPDLLPIPR
	--|-------|---|||---|---------
	ASLDGSRE
	-|---|--
	STPATSTAAPSAPALSTPGIRD
	||--|||---|----||-----
	EYVNVSQELHPGAAK
	-|---|---------
	SIDDYVNVPE
	|---|-----
	AILVPCVLGLLLLPILAMLMALCVHCHRLPGSYD
	-------------------------------||-
	GAQAGWGVWGPSWTR
	-----------|-|-
	SPQPLGGSHR
	|------|--
	DSDGANSVASYENEGASGIR
	-|----|--||-----|---
	LLPIPRSPQPLGGSHRTPSSRRD
	------|------|--|-||---
	LPGSYDSTSSDSLYPR
	---||-||||-|-|--

Protein sequence : 
MEEAILVPCV LGLLLLPILA MLMALCVHCH RLPGSYDSTS SDSLYPRGIQ  
   ------- ---------- ---------- ----||-||| |-|-|-----  
FKRPHTVAPW PPAYPPVTSY PPLSQPDLLP IPRSPQPLGG SHRTPSSRRD  
-----|---- ---|---||| ---|------ ---|------ |--|-||---  
SDGANSVASY ENEGASGIRG AQAGWGVWGP SWTRLTPVSL PPEPACEDAD  
|----|--|| -----|---- ---------- |-|--|--|- -------     
EDEDDYHNPG YLVVLPDSTP ATSTAAPSAP ALSTPGIRDS AFSMESIDDY  
     |---- |------||- -|||---|-- --||-----| --|--|---|  
VNVPESGESA EASLDGSREY VNVSQELHPG AAKTEPAALS SQEAEEVEEE  
-----|--|- --|---|--| ---|------ ---|-----| |---------  
GAPDYENLQE LN 
----|----- -- 
