# Supplementary material for: PTMselect: optimization of protein modifications discovery by mass spectrometry
Source: Sci Rep. 2019 Mar 12;9:4181. doi: 10.1038/s41598-019-40873-3 (PMC6414543; doi:10.1038/s41598-019-40873-3)
Supplement: Supplementary file 3 — Dataset 1 [file 41598_2019_40873_MOESM3_ESM.zip › supplemental_files/TCR_pathway/results/CD28_res.txt]

=======================
PTM Select Results
=======================
7 <= peptides <= 40
PTM linked to : STY

Protein	: P10747
Enzyme	: Arg-C

	LLHSDYMNMTPR
	---|-|---|--
	KHYQPYAPPR
	--|--|----

Protein sequence : 
MLRLLLALNL FPSIQVTGNK ILVKQSPMLV AYDNAVNLSC KYSYNLFSRE  
             +   +         +      +      +   +++   +    
FRASLHKGLD SAVEVCVVYG NYSQQLQVYS KTGFNCDGKL GNESVTFYLQ  
   +       +       +   ++     ++  +            + + +    
NLYVNQTDIY FCKIEVMYPP PYLDNEKSNG TIIHVKGKHL CPSPLFPGPS  
  +   +  +        +    +     +   +            +      +  
KPFWVLVVVG GVLACYSLLV TVAFIIFWVR SKRSRLLHSD YMNMTPRRPG  
                ++    +          +  + ---|- |---|--     
PTRKHYQPYA PPRDFAAYRS  
 + --|--|- ---    + +  


Protein	: P10747
Enzyme	: Asp-N

	MLRLLLALNLFPSIQVTGNKILVKQSPMLVAY
	------------|---|--------|-----|
	DNAVNLSCKYSYNLFSREFRASLHKGL
	------|--|||---|-----|-----
	DSAVEVCVVYGNYSQQLQVYSKTGFNC
	-|-------|--||-----||-|----
	DGKLGNESVTFYLQNLYVNQT
	-------|-|-|----|---|
	DIYFCKIEVMYPPPYL
	--|-------|---|-
	DYMNMTPRRPGPTRKHYQPYAPPR
	-|---|------|---|--|----
	DFAAYRS
	----|-|

Protein sequence : 
MLRLLLALNL FPSIQVTGNK ILVKQSPMLV AYDNAVNLSC KYSYNLFSRE  
---------- --|---|--- -----|---- -|------|- -|||---|--  
FRASLHKGLD SAVEVCVVYG NYSQQLQVYS KTGFNCDGKL GNESVTFYLQ  
---|------ |-------|- -||-----|| -|-------- ---|-|-|--  
NLYVNQTDIY FCKIEVMYPP PYLDNEKSNG TIIHVKGKHL CPSPLFPGPS  
--|---|--| -------|-- -|-    +   +            +      +  
KPFWVLVVVG GVLACYSLLV TVAFIIFWVR SKRSRLLHSD YMNMTPRRPG  
                ++    +          +  +    +- |---|-----  
PTRKHYQPYA PPRDFAAYRS  
-|---|--|- -------|-|  


Protein	: P10747
Enzyme	: chymotrypsin

	FPSIQVTGNKIL
	--|---|-----
	VKQSPML
	---|---
	DSAVEVCVVY
	-|-------|
	GNESVTF
	---|-|-
	VNQTDIY
	---|--|
	CKIEVMYPPPY
	------|---|
	DNEKSNGTIIHVKGKHL
	----|--|---------
	FPGPSKPF
	----|---
	VRSKRSRL
	--|--|--
	MNMTPRRPGPTRKHY
	---|------|---|

Protein sequence : 
MLRLLLALNL FPSIQVTGNK ILVKQSPMLV AYDNAVNLSC KYSYNLFSRE  
           --|---|--- -----|---   +      +   +++   +    
FRASLHKGLD SAVEVCVVYG NYSQQLQVYS KTGFNCDGKL GNESVTFYLQ  
   +     - |-------|   ++     ++  +         ---|-|-+    
NLYVNQTDIY FCKIEVMYPP PYLDNEKSNG TIIHVKGKHL CPSPLFPGPS  
  +---|--|  ------|-- -| ----|-- |---------   +  ----|  
KPFWVLVVVG GVLACYSLLV TVAFIIFWVR SKRSRLLHSD YMNMTPRRPG  
---             ++    +       -- |--|--  +  +---|-----  
PTRKHYQPYA PPRDFAAYRS  
-|---|  +         + +  


Protein	: P10747
Enzyme	: CNBr

	LRLLLALNLFPSIQVTGNKILVKQSPM
	-----------|---|--------|--
	TPRRPGPTRKHYQPYAPPRDFAAYRS
	|------|---|--|--------|-|

Protein sequence : 
MLRLLLALNL FPSIQVTGNK ILVKQSPMLV AYDNAVNLSC KYSYNLFSRE  
 --------- --|---|--- -----|--    +      +   +++   +    
FRASLHKGLD SAVEVCVVYG NYSQQLQVYS KTGFNCDGKL GNESVTFYLQ  
   +       +       +   ++     ++  +            + + +    
NLYVNQTDIY FCKIEVMYPP PYLDNEKSNG TIIHVKGKHL CPSPLFPGPS  
  +   +  +        +    +     +   +            +      +  
KPFWVLVVVG GVLACYSLLV TVAFIIFWVR SKRSRLLHSD YMNMTPRRPG  
                ++    +          +  +    +  +   |-----  
PTRKHYQPYA PPRDFAAYRS  
-|---|--|- -------|-|  


Protein	: P10747
Enzyme	: Lys-C

	MLRLLLALNLFPSIQVTGNK
	------------|---|---
	QSPMLVAYDNAVNLSCK
	-|-----|------|--
	YSYNLFSREFRASLHK
	|||---|-----|---
	GLDSAVEVCVVYGNYSQQLQVYSK
	---|-------|--||-----||-
	TGFNCDGK
	|-------
	LGNESVTFYLQNLYVNQTDIYFCK
	----|-|-|----|---|--|---
	IEVMYPPPYLDNEK
	----|---|-----
	SNGTIIHVK
	|--|-----
	RSRLLHSDYMNMTPRRPGPTRK
	-|----|-|---|------|--
	HYQPYAPPRDFAAYRS
	-|--|--------|-|

Protein sequence : 
MLRLLLALNL FPSIQVTGNK ILVKQSPMLV AYDNAVNLSC KYSYNLFSRE  
---------- --|---|---     -|---- -|------|- -|||---|--  
FRASLHKGLD SAVEVCVVYG NYSQQLQVYS KTGFNCDGKL GNESVTFYLQ  
---|------ |-------|- -||-----|| -|-------- ---|-|-|--  
NLYVNQTDIY FCKIEVMYPP PYLDNEKSNG TIIHVKGKHL CPSPLFPGPS  
--|---|--| -------|-- -|-----|-- |-----       +      +  
KPFWVLVVVG GVLACYSLLV TVAFIIFWVR SKRSRLLHSD YMNMTPRRPG  
                ++    +          + -|----|- |---|-----  
PTRKHYQPYA PPRDFAAYRS  
-|---|--|- -------|-|  


Protein	: P10747
Enzyme	: Lys-N

	MLRLLLALNLFPSIQVTGN
	------------|---|--
	KQSPMLVAYDNAVNLSC
	--|-----|------|-
	KYSYNLFSREFRASLH
	-|||---|-----|--
	KGLDSAVEVCVVYGNYSQQLQVYS
	----|-------|--||-----||
	KTGFNCDG
	-|------
	KLGNESVTFYLQNLYVNQTDIYFC
	-----|-|-|----|---|--|--
	KIEVMYPPPYLDNE
	-----|---|----
	KSNGTIIHV
	-|--|----
	KHLCPSPLFPGPS
	-----|------|
	KPFWVLVVVGGVLACYSLLVTVAFIIFWVRS
	---------------||---|---------|
	KRSRLLHSDYMNMTPRRPGPTR
	--|----|-|---|------|-
	KHYQPYAPPRDFAAYRS
	--|--|--------|-|

Protein sequence : 
MLRLLLALNL FPSIQVTGNK ILVKQSPMLV AYDNAVNLSC KYSYNLFSRE  
---------- --|---|--     --|---- -|------|- -|||---|--  
FRASLHKGLD SAVEVCVVYG NYSQQLQVYS KTGFNCDGKL GNESVTFYLQ  
---|------ |-------|- -||-----|| -|-------- ---|-|-|--  
NLYVNQTDIY FCKIEVMYPP PYLDNEKSNG TIIHVKGKHL CPSPLFPGPS  
--|---|--| -------|-- -|-----|-- |----  --- --|------|  
KPFWVLVVVG GVLACYSLLV TVAFIIFWVR SKRSRLLHSD YMNMTPRRPG  
---------- -----||--- |--------- |--|----|- |---|-----  
PTRKHYQPYA PPRDFAAYRS  
-|---|--|- -------|-|  


Protein	: P10747
Enzyme	: trypsin_no_P_rule

	LLLALNLFPSIQVTGNK
	---------|---|---
	QSPMLVAYDNAVNLSCK
	-|-----|------|--
	YSYNLFSR
	|||---|-
	GLDSAVEVCVVYGNYSQQLQVYSK
	---|-------|--||-----||-
	TGFNCDGK
	|-------
	LGNESVTFYLQNLYVNQTDIYFCK
	----|-|-|----|---|--|---
	IEVMYPPPYLDNEK
	----|---|-----
	SNGTIIHVK
	|--|-----
	HLCPSPLFPGPSK
	----|------|-
	PFWVLVVVGGVLACYSLLVTVAFIIFWVR
	--------------||---|---------
	LLHSDYMNMTPR
	---|-|---|--
	HYQPYAPPR
	-|--|----

Protein sequence : 
MLRLLLALNL FPSIQVTGNK ILVKQSPMLV AYDNAVNLSC KYSYNLFSRE  
   ------- --|---|---     -|---- -|------|- -|||---|-   
FRASLHKGLD SAVEVCVVYG NYSQQLQVYS KTGFNCDGKL GNESVTFYLQ  
   +   --- |-------|- -||-----|| -|-------- ---|-|-|--  
NLYVNQTDIY FCKIEVMYPP PYLDNEKSNG TIIHVKGKHL CPSPLFPGPS  
--|---|--| -------|-- -|-----|-- |-----  -- --|------|  
KPFWVLVVVG GVLACYSLLV TVAFIIFWVR SKRSRLLHSD YMNMTPRRPG  
---------- -----||--- |--------- +  + ---|- |---|--     
PTRKHYQPYA PPRDFAAYRS  
 +  -|--|- ---    + +  


Protein	: P10747
Enzyme	: V8-DE

	MLRLLLALNLFPSIQVTGNKILVKQSPMLVAYD
	------------|---|--------|-----|-
	NAVNLSCKYSYNLFSRE
	-----|--|||---|--
	FRASLHKGLD
	---|------
	VCVVYGNYSQQLQVYSKTGFNCD
	----|--||-----||-|-----
	SVTFYLQNLYVNQTD
	|-|-|----|---|-
	IYFCKIE
	-|-----
	VMYPPPYLD
	--|---|--
	YMNMTPRRPGPTRKHYQPYAPPRD
	|---|------|---|--|-----

Protein sequence : 
MLRLLLALNL FPSIQVTGNK ILVKQSPMLV AYDNAVNLSC KYSYNLFSRE  
---------- --|---|--- -----|---- -|------|- -|||---|--  
FRASLHKGLD SAVEVCVVYG NYSQQLQVYS KTGFNCDGKL GNESVTFYLQ  
---|------ +   ----|- -||-----|| -|-----       |-|-|--  
NLYVNQTDIY FCKIEVMYPP PYLDNEKSNG TIIHVKGKHL CPSPLFPGPS  
--|---|--| -------|-- -|--   +   +            +      +  
KPFWVLVVVG GVLACYSLLV TVAFIIFWVR SKRSRLLHSD YMNMTPRRPG  
                ++    +          +  +    +  |---|-----  
PTRKHYQPYA PPRDFAAYRS  
-|---|--|- ----   + +  


Protein	: P10747
Enzyme	: V8-E

	FRASLHKGLDSAVE
	---|------|---
	VCVVYGNYSQQLQVYSKTGFNCDGKLGNE
	----|--||-----||-|-----------
	SVTFYLQNLYVNQTDIYFCKIE
	|-|-|----|---|--|-----
	VMYPPPYLDNE
	--|---|----

Protein sequence : 
MLRLLLALNL FPSIQVTGNK ILVKQSPMLV AYDNAVNLSC KYSYNLFSRE  
             +   +         +      +      +   +++   +    
FRASLHKGLD SAVEVCVVYG NYSQQLQVYS KTGFNCDGKL GNESVTFYLQ  
---|------ |-------|- -||-----|| -|-------- ---|-|-|--  
NLYVNQTDIY FCKIEVMYPP PYLDNEKSNG TIIHVKGKHL CPSPLFPGPS  
--|---|--| -------|-- -|---- +   +            +      +  
KPFWVLVVVG GVLACYSLLV TVAFIIFWVR SKRSRLLHSD YMNMTPRRPG  
                ++    +          +  +    +  +   +       
PTRKHYQPYA PPRDFAAYRS  
 +   +  +         + +  


Protein	: P10747
Enzyme	: Arg-C Asp-N

	MLRLLLALNLFPSIQVTGNKILVKQSPMLVAY
	------------|---|--------|-----|
	DGKLGNESVTFYLQNLYVNQT
	-------|-|-|----|---|
	LLHSDYMNMTPR
	---|-|---|--
	DSAVEVCVVYGNYSQQLQVYSKTGFNC
	-|-------|--||-----||-|----
	DNAVNLSCKYSYNLFSREFRASLHKGL
	------|--|||---|-----|-----
	KHYQPYAPPR
	--|--|----
	DYMNMTPRRPGPTRKHYQPYAPPR
	-|---|------|---|--|----
	DIYFCKIEVMYPPPYL
	--|-------|---|-
	DFAAYRS
	----|-|

Protein sequence : 
MLRLLLALNL FPSIQVTGNK ILVKQSPMLV AYDNAVNLSC KYSYNLFSRE  
---------- --|---|--- -----|---- -|------|- -|||---|--  
FRASLHKGLD SAVEVCVVYG NYSQQLQVYS KTGFNCDGKL GNESVTFYLQ  
---|------ |-------|- -||-----|| -|-------- ---|-|-|--  
NLYVNQTDIY FCKIEVMYPP PYLDNEKSNG TIIHVKGKHL CPSPLFPGPS  
--|---|--| -------|-- -|-    +   +            +      +  
KPFWVLVVVG GVLACYSLLV TVAFIIFWVR SKRSRLLHSD YMNMTPRRPG  
                ++    +          +  + ---|- |---|-----  
PTRKHYQPYA PPRDFAAYRS  
-|---|--|- -------|-|  


Protein	: P10747
Enzyme	: Arg-C chymotrypsin

	MNMTPRRPGPTRKHY
	---|------|---|
	GNESVTF
	---|-|-
	DNEKSNGTIIHVKGKHL
	----|--|---------
	CKIEVMYPPPY
	------|---|
	VKQSPML
	---|---
	LLHSDYMNMTPR
	---|-|---|--
	KHYQPYAPPR
	--|--|----
	VRSKRSRL
	--|--|--
	DSAVEVCVVY
	-|-------|
	VNQTDIY
	---|--|
	FPGPSKPF
	----|---
	FPSIQVTGNKIL
	--|---|-----

Protein sequence : 
MLRLLLALNL FPSIQVTGNK ILVKQSPMLV AYDNAVNLSC KYSYNLFSRE  
           --|---|--- -----|---   +      +   +++   +    
FRASLHKGLD SAVEVCVVYG NYSQQLQVYS KTGFNCDGKL GNESVTFYLQ  
   +     - |-------|   ++     ++  +         ---|-|-+    
NLYVNQTDIY FCKIEVMYPP PYLDNEKSNG TIIHVKGKHL CPSPLFPGPS  
  +---|--|  ------|-- -| ----|-- |---------   +  ----|  
KPFWVLVVVG GVLACYSLLV TVAFIIFWVR SKRSRLLHSD YMNMTPRRPG  
---             ++    +       -- |--|----|- |---|-----  
PTRKHYQPYA PPRDFAAYRS  
-|---|--|- ---    + +  


Protein	: P10747
Enzyme	: Arg-C CNBr

	LRLLLALNLFPSIQVTGNKILVKQSPM
	-----------|---|--------|--
	LLHSDYMNMTPR
	---|-|---|--
	TPRRPGPTRKHYQPYAPPRDFAAYRS
	|------|---|--|--------|-|
	KHYQPYAPPR
	--|--|----

Protein sequence : 
MLRLLLALNL FPSIQVTGNK ILVKQSPMLV AYDNAVNLSC KYSYNLFSRE  
 --------- --|---|--- -----|--    +      +   +++   +    
FRASLHKGLD SAVEVCVVYG NYSQQLQVYS KTGFNCDGKL GNESVTFYLQ  
   +       +       +   ++     ++  +            + + +    
NLYVNQTDIY FCKIEVMYPP PYLDNEKSNG TIIHVKGKHL CPSPLFPGPS  
  +   +  +        +    +     +   +            +      +  
KPFWVLVVVG GVLACYSLLV TVAFIIFWVR SKRSRLLHSD YMNMTPRRPG  
                ++    +          +  + ---|- |---|-----  
PTRKHYQPYA PPRDFAAYRS  
-|---|--|- -------|-|  


Protein	: P10747
Enzyme	: Arg-C Lys-C

	MLRLLLALNLFPSIQVTGNK
	------------|---|---
	QSPMLVAYDNAVNLSCK
	-|-----|------|--
	LGNESVTFYLQNLYVNQTDIYFCK
	----|-|-|----|---|--|---
	YSYNLFSREFRASLHK
	|||---|-----|---
	LLHSDYMNMTPR
	---|-|---|--
	KHYQPYAPPR
	--|--|----
	RSRLLHSDYMNMTPRRPGPTRK
	-|----|-|---|------|--
	TGFNCDGK
	|-------
	SNGTIIHVK
	|--|-----
	GLDSAVEVCVVYGNYSQQLQVYSK
	---|-------|--||-----||-
	IEVMYPPPYLDNEK
	----|---|-----
	HYQPYAPPRDFAAYRS
	-|--|--------|-|

Protein sequence : 
MLRLLLALNL FPSIQVTGNK ILVKQSPMLV AYDNAVNLSC KYSYNLFSRE  
---------- --|---|---     -|---- -|------|- -|||---|--  
FRASLHKGLD SAVEVCVVYG NYSQQLQVYS KTGFNCDGKL GNESVTFYLQ  
---|------ |-------|- -||-----|| -|-------- ---|-|-|--  
NLYVNQTDIY FCKIEVMYPP PYLDNEKSNG TIIHVKGKHL CPSPLFPGPS  
--|---|--| -------|-- -|-----|-- |-----       +      +  
KPFWVLVVVG GVLACYSLLV TVAFIIFWVR SKRSRLLHSD YMNMTPRRPG  
                ++    +          + -|----|- |---|-----  
PTRKHYQPYA PPRDFAAYRS  
-|---|--|- -------|-|  


Protein	: P10747
Enzyme	: Arg-C Lys-N

	KQSPMLVAYDNAVNLSC
	--|-----|------|-
	MLRLLLALNLFPSIQVTGN
	------------|---|--
	KGLDSAVEVCVVYGNYSQQLQVYS
	----|-------|--||-----||
	KHLCPSPLFPGPS
	-----|------|
	LLHSDYMNMTPR
	---|-|---|--
	KPFWVLVVVGGVLACYSLLVTVAFIIFWVRS
	---------------||---|---------|
	KHYQPYAPPR
	--|--|----
	KYSYNLFSREFRASLH
	-|||---|-----|--
	KRSRLLHSDYMNMTPRRPGPTR
	--|----|-|---|------|-
	KIEVMYPPPYLDNE
	-----|---|----
	KSNGTIIHV
	-|--|----
	KHYQPYAPPRDFAAYRS
	--|--|--------|-|
	KLGNESVTFYLQNLYVNQTDIYFC
	-----|-|-|----|---|--|--
	KTGFNCDG
	-|------

Protein sequence : 
MLRLLLALNL FPSIQVTGNK ILVKQSPMLV AYDNAVNLSC KYSYNLFSRE  
---------- --|---|--     --|---- -|------|- -|||---|--  
FRASLHKGLD SAVEVCVVYG NYSQQLQVYS KTGFNCDGKL GNESVTFYLQ  
---|------ |-------|- -||-----|| -|-------- ---|-|-|--  
NLYVNQTDIY FCKIEVMYPP PYLDNEKSNG TIIHVKGKHL CPSPLFPGPS  
--|---|--| -------|-- -|-----|-- |----  --- --|------|  
KPFWVLVVVG GVLACYSLLV TVAFIIFWVR SKRSRLLHSD YMNMTPRRPG  
---------- -----||--- |--------- |--|----|- |---|-----  
PTRKHYQPYA PPRDFAAYRS  
-|---|--|- -------|-|  


Protein	: P10747
Enzyme	: Arg-C trypsin_no_P_rule

	HYQPYAPPR
	-|--|----
	LLLALNLFPSIQVTGNK
	---------|---|---
	QSPMLVAYDNAVNLSCK
	-|-----|------|--
	HLCPSPLFPGPSK
	----|------|-
	LGNESVTFYLQNLYVNQTDIYFCK
	----|-|-|----|---|--|---
	LLHSDYMNMTPR
	---|-|---|--
	KHYQPYAPPR
	--|--|----
	YSYNLFSR
	|||---|-
	TGFNCDGK
	|-------
	SNGTIIHVK
	|--|-----
	GLDSAVEVCVVYGNYSQQLQVYSK
	---|-------|--||-----||-
	IEVMYPPPYLDNEK
	----|---|-----
	PFWVLVVVGGVLACYSLLVTVAFIIFWVR
	--------------||---|---------

Protein sequence : 
MLRLLLALNL FPSIQVTGNK ILVKQSPMLV AYDNAVNLSC KYSYNLFSRE  
   ------- --|---|---     -|---- -|------|- -|||---|-   
FRASLHKGLD SAVEVCVVYG NYSQQLQVYS KTGFNCDGKL GNESVTFYLQ  
   +   --- |-------|- -||-----|| -|-------- ---|-|-|--  
NLYVNQTDIY FCKIEVMYPP PYLDNEKSNG TIIHVKGKHL CPSPLFPGPS  
--|---|--| -------|-- -|-----|-- |-----  -- --|------|  
KPFWVLVVVG GVLACYSLLV TVAFIIFWVR SKRSRLLHSD YMNMTPRRPG  
---------- -----||--- |--------- +  + ---|- |---|--     
PTRKHYQPYA PPRDFAAYRS  
 + --|--|- ---    + +  


Protein	: P10747
Enzyme	: Arg-C V8-DE

	FRASLHKGLD
	---|------
	IYFCKIE
	-|-----
	VMYPPPYLD
	--|---|--
	SVTFYLQNLYVNQTD
	|-|-|----|---|-
	NAVNLSCKYSYNLFSRE
	-----|--|||---|--
	VCVVYGNYSQQLQVYSKTGFNCD
	----|--||-----||-|-----
	MLRLLLALNLFPSIQVTGNKILVKQSPMLVAYD
	------------|---|--------|-----|-
	LLHSDYMNMTPR
	---|-|---|--
	KHYQPYAPPR
	--|--|----
	YMNMTPRRPGPTRKHYQPYAPPRD
	|---|------|---|--|-----

Protein sequence : 
MLRLLLALNL FPSIQVTGNK ILVKQSPMLV AYDNAVNLSC KYSYNLFSRE  
---------- --|---|--- -----|---- -|------|- -|||---|--  
FRASLHKGLD SAVEVCVVYG NYSQQLQVYS KTGFNCDGKL GNESVTFYLQ  
---|------ +   ----|- -||-----|| -|-----       |-|-|--  
NLYVNQTDIY FCKIEVMYPP PYLDNEKSNG TIIHVKGKHL CPSPLFPGPS  
--|---|--| -------|-- -|--   +   +            +      +  
KPFWVLVVVG GVLACYSLLV TVAFIIFWVR SKRSRLLHSD YMNMTPRRPG  
                ++    +          +  + ---|- |---|-----  
PTRKHYQPYA PPRDFAAYRS  
-|---|--|- ----   + +  


Protein	: P10747
Enzyme	: Arg-C V8-E

	VCVVYGNYSQQLQVYSKTGFNCDGKLGNE
	----|--||-----||-|-----------
	VMYPPPYLDNE
	--|---|----
	SVTFYLQNLYVNQTDIYFCKIE
	|-|-|----|---|--|-----
	LLHSDYMNMTPR
	---|-|---|--
	FRASLHKGLDSAVE
	---|------|---
	KHYQPYAPPR
	--|--|----

Protein sequence : 
MLRLLLALNL FPSIQVTGNK ILVKQSPMLV AYDNAVNLSC KYSYNLFSRE  
             +   +         +      +      +   +++   +    
FRASLHKGLD SAVEVCVVYG NYSQQLQVYS KTGFNCDGKL GNESVTFYLQ  
---|------ |-------|- -||-----|| -|-------- ---|-|-|--  
NLYVNQTDIY FCKIEVMYPP PYLDNEKSNG TIIHVKGKHL CPSPLFPGPS  
--|---|--| -------|-- -|---- +   +            +      +  
KPFWVLVVVG GVLACYSLLV TVAFIIFWVR SKRSRLLHSD YMNMTPRRPG  
                ++    +          +  + ---|- |---|--     
PTRKHYQPYA PPRDFAAYRS  
 + --|--|- ---    + +  


Protein	: P10747
Enzyme	: Asp-N chymotrypsin

	MNMTPRRPGPTRKHY
	---|------|---|
	GNESVTF
	---|-|-
	DSAVEVCVVYGNYSQQLQVYSKTGFNC
	-|-------|--||-----||-|----
	DNEKSNGTIIHVKGKHL
	----|--|---------
	MLRLLLALNLFPSIQVTGNKILVKQSPMLVAY
	------------|---|--------|-----|
	CKIEVMYPPPY
	------|---|
	VKQSPML
	---|---
	DNAVNLSCKYSYNLFSREFRASLHKGL
	------|--|||---|-----|-----
	VRSKRSRL
	--|--|--
	DGKLGNESVTFYLQNLYVNQT
	-------|-|-|----|---|
	DSAVEVCVVY
	-|-------|
	VNQTDIY
	---|--|
	FPGPSKPF
	----|---
	FPSIQVTGNKIL
	--|---|-----
	DYMNMTPRRPGPTRKHYQPYAPPR
	-|---|------|---|--|----
	DFAAYRS
	----|-|
	DIYFCKIEVMYPPPYL
	--|-------|---|-

Protein sequence : 
MLRLLLALNL FPSIQVTGNK ILVKQSPMLV AYDNAVNLSC KYSYNLFSRE  
---------- --|---|--- -----|---- -|------|- -|||---|--  
FRASLHKGLD SAVEVCVVYG NYSQQLQVYS KTGFNCDGKL GNESVTFYLQ  
---|------ |-------|- -||-----|| -|-------- ---|-|-|--  
NLYVNQTDIY FCKIEVMYPP PYLDNEKSNG TIIHVKGKHL CPSPLFPGPS  
--|---|--| -------|-- -|-----|-- |---------   +  ----|  
KPFWVLVVVG GVLACYSLLV TVAFIIFWVR SKRSRLLHSD YMNMTPRRPG  
---             ++    +       -- |--|--  +- |---|-----  
PTRKHYQPYA PPRDFAAYRS  
-|---|--|- -------|-|  


Protein	: P10747
Enzyme	: Asp-N CNBr

	MLRLLLALNLFPSIQVTGNKILVKQSPMLVAY
	------------|---|--------|-----|
	DGKLGNESVTFYLQNLYVNQT
	-------|-|-|----|---|
	LRLLLALNLFPSIQVTGNKILVKQSPM
	-----------|---|--------|--
	DSAVEVCVVYGNYSQQLQVYSKTGFNC
	-|-------|--||-----||-|----
	DYMNMTPRRPGPTRKHYQPYAPPR
	-|---|------|---|--|----
	DNAVNLSCKYSYNLFSREFRASLHKGL
	------|--|||---|-----|-----
	TPRRPGPTRKHYQPYAPPRDFAAYRS
	|------|---|--|--------|-|
	DFAAYRS
	----|-|
	DIYFCKIEVMYPPPYL
	--|-------|---|-

Protein sequence : 
MLRLLLALNL FPSIQVTGNK ILVKQSPMLV AYDNAVNLSC KYSYNLFSRE  
---------- --|---|--- -----|---- -|------|- -|||---|--  
FRASLHKGLD SAVEVCVVYG NYSQQLQVYS KTGFNCDGKL GNESVTFYLQ  
---|------ |-------|- -||-----|| -|-------- ---|-|-|--  
NLYVNQTDIY FCKIEVMYPP PYLDNEKSNG TIIHVKGKHL CPSPLFPGPS  
--|---|--| -------|-- -|-    +   +            +      +  
KPFWVLVVVG GVLACYSLLV TVAFIIFWVR SKRSRLLHSD YMNMTPRRPG  
                ++    +          +  +    +- |---|-----  
PTRKHYQPYA PPRDFAAYRS  
-|---|--|- -------|-|  


Protein	: P10747
Enzyme	: Asp-N Lys-C

	MLRLLLALNLFPSIQVTGNK
	------------|---|---
	QSPMLVAYDNAVNLSCK
	-|-----|------|--
	DSAVEVCVVYGNYSQQLQVYSKTGFNC
	-|-------|--||-----||-|----
	LGNESVTFYLQNLYVNQTDIYFCK
	----|-|-|----|---|--|---
	MLRLLLALNLFPSIQVTGNKILVKQSPMLVAY
	------------|---|--------|-----|
	YSYNLFSREFRASLHK
	|||---|-----|---
	DNAVNLSCKYSYNLFSREFRASLHKGL
	------|--|||---|-----|-----
	DGKLGNESVTFYLQNLYVNQT
	-------|-|-|----|---|
	RSRLLHSDYMNMTPRRPGPTRK
	-|----|-|---|------|--
	TGFNCDGK
	|-------
	SNGTIIHVK
	|--|-----
	GLDSAVEVCVVYGNYSQQLQVYSK
	---|-------|--||-----||-
	IEVMYPPPYLDNEK
	----|---|-----
	HYQPYAPPRDFAAYRS
	-|--|--------|-|
	DYMNMTPRRPGPTRKHYQPYAPPR
	-|---|------|---|--|----
	DFAAYRS
	----|-|
	DIYFCKIEVMYPPPYL
	--|-------|---|-

Protein sequence : 
MLRLLLALNL FPSIQVTGNK ILVKQSPMLV AYDNAVNLSC KYSYNLFSRE  
---------- --|---|--- -----|---- -|------|- -|||---|--  
FRASLHKGLD SAVEVCVVYG NYSQQLQVYS KTGFNCDGKL GNESVTFYLQ  
---|------ |-------|- -||-----|| -|-------- ---|-|-|--  
NLYVNQTDIY FCKIEVMYPP PYLDNEKSNG TIIHVKGKHL CPSPLFPGPS  
--|---|--| -------|-- -|-----|-- |-----       +      +  
KPFWVLVVVG GVLACYSLLV TVAFIIFWVR SKRSRLLHSD YMNMTPRRPG  
                ++    +          + -|----|- |---|-----  
PTRKHYQPYA PPRDFAAYRS  
-|---|--|- -------|-|  


Protein	: P10747
Enzyme	: Asp-N Lys-N

	KQSPMLVAYDNAVNLSC
	--|-----|------|-
	MLRLLLALNLFPSIQVTGN
	------------|---|--
	DSAVEVCVVYGNYSQQLQVYSKTGFNC
	-|-------|--||-----||-|----
	MLRLLLALNLFPSIQVTGNKILVKQSPMLVAY
	------------|---|--------|-----|
	KGLDSAVEVCVVYGNYSQQLQVYS
	----|-------|--||-----||
	KHLCPSPLFPGPS
	-----|------|
	KPFWVLVVVGGVLACYSLLVTVAFIIFWVRS
	---------------||---|---------|
	DNAVNLSCKYSYNLFSREFRASLHKGL
	------|--|||---|-----|-----
	KYSYNLFSREFRASLH
	-|||---|-----|--
	KRSRLLHSDYMNMTPRRPGPTR
	--|----|-|---|------|-
	DGKLGNESVTFYLQNLYVNQT
	-------|-|-|----|---|
	KIEVMYPPPYLDNE
	-----|---|----
	KSNGTIIHV
	-|--|----
	KHYQPYAPPRDFAAYRS
	--|--|--------|-|
	KLGNESVTFYLQNLYVNQTDIYFC
	-----|-|-|----|---|--|--
	DYMNMTPRRPGPTRKHYQPYAPPR
	-|---|------|---|--|----
	DFAAYRS
	----|-|
	DIYFCKIEVMYPPPYL
	--|-------|---|-
	KTGFNCDG
	-|------

Protein sequence : 
MLRLLLALNL FPSIQVTGNK ILVKQSPMLV AYDNAVNLSC KYSYNLFSRE  
---------- --|---|--- -----|---- -|------|- -|||---|--  
FRASLHKGLD SAVEVCVVYG NYSQQLQVYS KTGFNCDGKL GNESVTFYLQ  
---|------ |-------|- -||-----|| -|-------- ---|-|-|--  
NLYVNQTDIY FCKIEVMYPP PYLDNEKSNG TIIHVKGKHL CPSPLFPGPS  
--|---|--| -------|-- -|-----|-- |----  --- --|------|  
KPFWVLVVVG GVLACYSLLV TVAFIIFWVR SKRSRLLHSD YMNMTPRRPG  
---------- -----||--- |--------- |--|----|- |---|-----  
PTRKHYQPYA PPRDFAAYRS  
-|---|--|- -------|-|  


Protein	: P10747
Enzyme	: Asp-N trypsin_no_P_rule

	HYQPYAPPR
	-|--|----
	LLLALNLFPSIQVTGNK
	---------|---|---
	QSPMLVAYDNAVNLSCK
	-|-----|------|--
	DSAVEVCVVYGNYSQQLQVYSKTGFNC
	-|-------|--||-----||-|----
	LGNESVTFYLQNLYVNQTDIYFCK
	----|-|-|----|---|--|---
	HLCPSPLFPGPSK
	----|------|-
	MLRLLLALNLFPSIQVTGNKILVKQSPMLVAY
	------------|---|--------|-----|
	LLHSDYMNMTPR
	---|-|---|--
	DNAVNLSCKYSYNLFSREFRASLHKGL
	------|--|||---|-----|-----
	DGKLGNESVTFYLQNLYVNQT
	-------|-|-|----|---|
	YSYNLFSR
	|||---|-
	TGFNCDGK
	|-------
	SNGTIIHVK
	|--|-----
	GLDSAVEVCVVYGNYSQQLQVYSK
	---|-------|--||-----||-
	IEVMYPPPYLDNEK
	----|---|-----
	DYMNMTPRRPGPTRKHYQPYAPPR
	-|---|------|---|--|----
	DFAAYRS
	----|-|
	DIYFCKIEVMYPPPYL
	--|-------|---|-
	PFWVLVVVGGVLACYSLLVTVAFIIFWVR
	--------------||---|---------

Protein sequence : 
MLRLLLALNL FPSIQVTGNK ILVKQSPMLV AYDNAVNLSC KYSYNLFSRE  
---------- --|---|--- -----|---- -|------|- -|||---|--  
FRASLHKGLD SAVEVCVVYG NYSQQLQVYS KTGFNCDGKL GNESVTFYLQ  
---|------ |-------|- -||-----|| -|-------- ---|-|-|--  
NLYVNQTDIY FCKIEVMYPP PYLDNEKSNG TIIHVKGKHL CPSPLFPGPS  
--|---|--| -------|-- -|-----|-- |-----  -- --|------|  
KPFWVLVVVG GVLACYSLLV TVAFIIFWVR SKRSRLLHSD YMNMTPRRPG  
---------- -----||--- |--------- +  + ---|- |---|-----  
PTRKHYQPYA PPRDFAAYRS  
-|---|--|- -------|-|  


Protein	: P10747
Enzyme	: Asp-N V8-DE

	SVTFYLQNLYVNQTD
	|-|-|----|---|-
	DSAVEVCVVYGNYSQQLQVYSKTGFNC
	-|-------|--||-----||-|----
	MLRLLLALNLFPSIQVTGNKILVKQSPMLVAY
	------------|---|--------|-----|
	NAVNLSCKYSYNLFSRE
	-----|--|||---|--
	MLRLLLALNLFPSIQVTGNKILVKQSPMLVAYD
	------------|---|--------|-----|-
	DNAVNLSCKYSYNLFSREFRASLHKGL
	------|--|||---|-----|-----
	DGKLGNESVTFYLQNLYVNQT
	-------|-|-|----|---|
	FRASLHKGLD
	---|------
	IYFCKIE
	-|-----
	VMYPPPYLD
	--|---|--
	VCVVYGNYSQQLQVYSKTGFNCD
	----|--||-----||-|-----
	DYMNMTPRRPGPTRKHYQPYAPPR
	-|---|------|---|--|----
	DFAAYRS
	----|-|
	DIYFCKIEVMYPPPYL
	--|-------|---|-
	YMNMTPRRPGPTRKHYQPYAPPRD
	|---|------|---|--|-----

Protein sequence : 
MLRLLLALNL FPSIQVTGNK ILVKQSPMLV AYDNAVNLSC KYSYNLFSRE  
---------- --|---|--- -----|---- -|------|- -|||---|--  
FRASLHKGLD SAVEVCVVYG NYSQQLQVYS KTGFNCDGKL GNESVTFYLQ  
---|------ |-------|- -||-----|| -|-------- ---|-|-|--  
NLYVNQTDIY FCKIEVMYPP PYLDNEKSNG TIIHVKGKHL CPSPLFPGPS  
--|---|--| -------|-- -|--   +   +            +      +  
KPFWVLVVVG GVLACYSLLV TVAFIIFWVR SKRSRLLHSD YMNMTPRRPG  
                ++    +          +  +    +- |---|-----  
PTRKHYQPYA PPRDFAAYRS  
-|---|--|- -------|-|  


Protein	: P10747
Enzyme	: Asp-N V8-E

	VCVVYGNYSQQLQVYSKTGFNCDGKLGNE
	----|--||-----||-|-----------
	VMYPPPYLDNE
	--|---|----
	DSAVEVCVVYGNYSQQLQVYSKTGFNC
	-|-------|--||-----||-|----
	MLRLLLALNLFPSIQVTGNKILVKQSPMLVAY
	------------|---|--------|-----|
	DNAVNLSCKYSYNLFSREFRASLHKGL
	------|--|||---|-----|-----
	DGKLGNESVTFYLQNLYVNQT
	-------|-|-|----|---|
	SVTFYLQNLYVNQTDIYFCKIE
	|-|-|----|---|--|-----
	FRASLHKGLDSAVE
	---|------|---
	DYMNMTPRRPGPTRKHYQPYAPPR
	-|---|------|---|--|----
	DFAAYRS
	----|-|
	DIYFCKIEVMYPPPYL
	--|-------|---|-

Protein sequence : 
MLRLLLALNL FPSIQVTGNK ILVKQSPMLV AYDNAVNLSC KYSYNLFSRE  
---------- --|---|--- -----|---- -|------|- -|||---|--  
FRASLHKGLD SAVEVCVVYG NYSQQLQVYS KTGFNCDGKL GNESVTFYLQ  
---|------ |-------|- -||-----|| -|-------- ---|-|-|--  
NLYVNQTDIY FCKIEVMYPP PYLDNEKSNG TIIHVKGKHL CPSPLFPGPS  
--|---|--| -------|-- -|---- +   +            +      +  
KPFWVLVVVG GVLACYSLLV TVAFIIFWVR SKRSRLLHSD YMNMTPRRPG  
                ++    +          +  +    +- |---|-----  
PTRKHYQPYA PPRDFAAYRS  
-|---|--|- -------|-|  


Protein	: P10747
Enzyme	: chymotrypsin CNBr

	MNMTPRRPGPTRKHY
	---|------|---|
	GNESVTF
	---|-|-
	DNEKSNGTIIHVKGKHL
	----|--|---------
	CKIEVMYPPPY
	------|---|
	VKQSPML
	---|---
	VRSKRSRL
	--|--|--
	DSAVEVCVVY
	-|-------|
	TPRRPGPTRKHYQPYAPPRDFAAYRS
	|------|---|--|--------|-|
	VNQTDIY
	---|--|
	FPGPSKPF
	----|---
	LRLLLALNLFPSIQVTGNKILVKQSPM
	-----------|---|--------|--
	FPSIQVTGNKIL
	--|---|-----

Protein sequence : 
MLRLLLALNL FPSIQVTGNK ILVKQSPMLV AYDNAVNLSC KYSYNLFSRE  
 --------- --|---|--- -----|---   +      +   +++   +    
FRASLHKGLD SAVEVCVVYG NYSQQLQVYS KTGFNCDGKL GNESVTFYLQ  
   +     - |-------|   ++     ++  +         ---|-|-+    
NLYVNQTDIY FCKIEVMYPP PYLDNEKSNG TIIHVKGKHL CPSPLFPGPS  
  +---|--|  ------|-- -| ----|-- |---------   +  ----|  
KPFWVLVVVG GVLACYSLLV TVAFIIFWVR SKRSRLLHSD YMNMTPRRPG  
---             ++    +       -- |--|--  +  +---|-----  
PTRKHYQPYA PPRDFAAYRS  
-|---|--|- -------|-|  


Protein	: P10747
Enzyme	: chymotrypsin Lys-C

	MLRLLLALNLFPSIQVTGNK
	------------|---|---
	MNMTPRRPGPTRKHY
	---|------|---|
	GNESVTF
	---|-|-
	QSPMLVAYDNAVNLSCK
	-|-----|------|--
	DNEKSNGTIIHVKGKHL
	----|--|---------
	LGNESVTFYLQNLYVNQTDIYFCK
	----|-|-|----|---|--|---
	CKIEVMYPPPY
	------|---|
	VKQSPML
	---|---
	YSYNLFSREFRASLHK
	|||---|-----|---
	VRSKRSRL
	--|--|--
	DSAVEVCVVY
	-|-------|
	TGFNCDGK
	|-------
	RSRLLHSDYMNMTPRRPGPTRK
	-|----|-|---|------|--
	VNQTDIY
	---|--|
	SNGTIIHVK
	|--|-----
	GLDSAVEVCVVYGNYSQQLQVYSK
	---|-------|--||-----||-
	FPGPSKPF
	----|---
	IEVMYPPPYLDNEK
	----|---|-----
	HYQPYAPPRDFAAYRS
	-|--|--------|-|
	FPSIQVTGNKIL
	--|---|-----

Protein sequence : 
MLRLLLALNL FPSIQVTGNK ILVKQSPMLV AYDNAVNLSC KYSYNLFSRE  
---------- --|---|--- -----|---- -|------|- -|||---|--  
FRASLHKGLD SAVEVCVVYG NYSQQLQVYS KTGFNCDGKL GNESVTFYLQ  
---|------ |-------|- -||-----|| -|-------- ---|-|-|--  
NLYVNQTDIY FCKIEVMYPP PYLDNEKSNG TIIHVKGKHL CPSPLFPGPS  
--|---|--| -------|-- -|-----|-- |---------   +  ----|  
KPFWVLVVVG GVLACYSLLV TVAFIIFWVR SKRSRLLHSD YMNMTPRRPG  
---             ++    +       -- |--|----|- |---|-----  
PTRKHYQPYA PPRDFAAYRS  
-|---|--|- -------|-|  


Protein	: P10747
Enzyme	: chymotrypsin Lys-N

	MNMTPRRPGPTRKHY
	---|------|---|
	KQSPMLVAYDNAVNLSC
	--|-----|------|-
	GNESVTF
	---|-|-
	MLRLLLALNLFPSIQVTGN
	------------|---|--
	DNEKSNGTIIHVKGKHL
	----|--|---------
	KGLDSAVEVCVVYGNYSQQLQVYS
	----|-------|--||-----||
	CKIEVMYPPPY
	------|---|
	VKQSPML
	---|---
	KHLCPSPLFPGPS
	-----|------|
	KPFWVLVVVGGVLACYSLLVTVAFIIFWVRS
	---------------||---|---------|
	VRSKRSRL
	--|--|--
	KYSYNLFSREFRASLH
	-|||---|-----|--
	KRSRLLHSDYMNMTPRRPGPTR
	--|----|-|---|------|-
	KIEVMYPPPYLDNE
	-----|---|----
	DSAVEVCVVY
	-|-------|
	VNQTDIY
	---|--|
	FPGPSKPF
	----|---
	KSNGTIIHV
	-|--|----
	KHYQPYAPPRDFAAYRS
	--|--|--------|-|
	FPSIQVTGNKIL
	--|---|-----
	KLGNESVTFYLQNLYVNQTDIYFC
	-----|-|-|----|---|--|--
	KTGFNCDG
	-|------

Protein sequence : 
MLRLLLALNL FPSIQVTGNK ILVKQSPMLV AYDNAVNLSC KYSYNLFSRE  
---------- --|---|--- -----|---- -|------|- -|||---|--  
FRASLHKGLD SAVEVCVVYG NYSQQLQVYS KTGFNCDGKL GNESVTFYLQ  
---|------ |-------|- -||-----|| -|-------- ---|-|-|--  
NLYVNQTDIY FCKIEVMYPP PYLDNEKSNG TIIHVKGKHL CPSPLFPGPS  
--|---|--| -------|-- -|-----|-- |--------- --|------|  
KPFWVLVVVG GVLACYSLLV TVAFIIFWVR SKRSRLLHSD YMNMTPRRPG  
---------- -----||--- |--------- |--|----|- |---|-----  
PTRKHYQPYA PPRDFAAYRS  
-|---|--|- -------|-|  


Protein	: P10747
Enzyme	: chymotrypsin trypsin_no_P_rule

	MNMTPRRPGPTRKHY
	---|------|---|
	GNESVTF
	---|-|-
	LLLALNLFPSIQVTGNK
	---------|---|---
	QSPMLVAYDNAVNLSCK
	-|-----|------|--
	HYQPYAPPR
	-|--|----
	DNEKSNGTIIHVKGKHL
	----|--|---------
	LGNESVTFYLQNLYVNQTDIYFCK
	----|-|-|----|---|--|---
	HLCPSPLFPGPSK
	----|------|-
	CKIEVMYPPPY
	------|---|
	VKQSPML
	---|---
	LLHSDYMNMTPR
	---|-|---|--
	VRSKRSRL
	--|--|--
	YSYNLFSR
	|||---|-
	DSAVEVCVVY
	-|-------|
	TGFNCDGK
	|-------
	VNQTDIY
	---|--|
	SNGTIIHVK
	|--|-----
	GLDSAVEVCVVYGNYSQQLQVYSK
	---|-------|--||-----||-
	FPGPSKPF
	----|---
	IEVMYPPPYLDNEK
	----|---|-----
	FPSIQVTGNKIL
	--|---|-----
	PFWVLVVVGGVLACYSLLVTVAFIIFWVR
	--------------||---|---------

Protein sequence : 
MLRLLLALNL FPSIQVTGNK ILVKQSPMLV AYDNAVNLSC KYSYNLFSRE  
   ------- --|---|--- -----|---- -|------|- -|||---|-   
FRASLHKGLD SAVEVCVVYG NYSQQLQVYS KTGFNCDGKL GNESVTFYLQ  
   +   --- |-------|- -||-----|| -|-------- ---|-|-|--  
NLYVNQTDIY FCKIEVMYPP PYLDNEKSNG TIIHVKGKHL CPSPLFPGPS  
--|---|--| -------|-- -|-----|-- |--------- --|------|  
KPFWVLVVVG GVLACYSLLV TVAFIIFWVR SKRSRLLHSD YMNMTPRRPG  
---------- -----||--- |--------- |--|----|- |---|-----  
PTRKHYQPYA PPRDFAAYRS  
-|---|--|- ---    + +  


Protein	: P10747
Enzyme	: chymotrypsin V8-DE

	MNMTPRRPGPTRKHY
	---|------|---|
	SVTFYLQNLYVNQTD
	|-|-|----|---|-
	GNESVTF
	---|-|-
	DNEKSNGTIIHVKGKHL
	----|--|---------
	CKIEVMYPPPY
	------|---|
	NAVNLSCKYSYNLFSRE
	-----|--|||---|--
	VKQSPML
	---|---
	MLRLLLALNLFPSIQVTGNKILVKQSPMLVAYD
	------------|---|--------|-----|-
	VRSKRSRL
	--|--|--
	DSAVEVCVVY
	-|-------|
	VNQTDIY
	---|--|
	FRASLHKGLD
	---|------
	IYFCKIE
	-|-----
	FPGPSKPF
	----|---
	VMYPPPYLD
	--|---|--
	VCVVYGNYSQQLQVYSKTGFNCD
	----|--||-----||-|-----
	FPSIQVTGNKIL
	--|---|-----
	YMNMTPRRPGPTRKHYQPYAPPRD
	|---|------|---|--|-----

Protein sequence : 
MLRLLLALNL FPSIQVTGNK ILVKQSPMLV AYDNAVNLSC KYSYNLFSRE  
---------- --|---|--- -----|---- -|------|- -|||---|--  
FRASLHKGLD SAVEVCVVYG NYSQQLQVYS KTGFNCDGKL GNESVTFYLQ  
---|------ |-------|- -||-----|| -|-----    ---|-|-|--  
NLYVNQTDIY FCKIEVMYPP PYLDNEKSNG TIIHVKGKHL CPSPLFPGPS  
--|---|--| -------|-- -|-----|-- |---------   +  ----|  
KPFWVLVVVG GVLACYSLLV TVAFIIFWVR SKRSRLLHSD YMNMTPRRPG  
---             ++    +       -- |--|--  +  |---|-----  
PTRKHYQPYA PPRDFAAYRS  
-|---|--|- ----   + +  


Protein	: P10747
Enzyme	: chymotrypsin V8-E

	VCVVYGNYSQQLQVYSKTGFNCDGKLGNE
	----|--||-----||-|-----------
	MNMTPRRPGPTRKHY
	---|------|---|
	VMYPPPYLDNE
	--|---|----
	GNESVTF
	---|-|-
	DNEKSNGTIIHVKGKHL
	----|--|---------
	CKIEVMYPPPY
	------|---|
	VKQSPML
	---|---
	VRSKRSRL
	--|--|--
	DSAVEVCVVY
	-|-------|
	VNQTDIY
	---|--|
	FPGPSKPF
	----|---
	SVTFYLQNLYVNQTDIYFCKIE
	|-|-|----|---|--|-----
	FPSIQVTGNKIL
	--|---|-----
	FRASLHKGLDSAVE
	---|------|---

Protein sequence : 
MLRLLLALNL FPSIQVTGNK ILVKQSPMLV AYDNAVNLSC KYSYNLFSRE  
           --|---|--- -----|---   +      +   +++   +    
FRASLHKGLD SAVEVCVVYG NYSQQLQVYS KTGFNCDGKL GNESVTFYLQ  
---|------ |-------|- -||-----|| -|-------- ---|-|-|--  
NLYVNQTDIY FCKIEVMYPP PYLDNEKSNG TIIHVKGKHL CPSPLFPGPS  
--|---|--| -------|-- -|-----|-- |---------   +  ----|  
KPFWVLVVVG GVLACYSLLV TVAFIIFWVR SKRSRLLHSD YMNMTPRRPG  
---             ++    +       -- |--|--  +  +---|-----  
PTRKHYQPYA PPRDFAAYRS  
-|---|  +         + +  


Protein	: P10747
Enzyme	: CNBr Lys-C

	MLRLLLALNLFPSIQVTGNK
	------------|---|---
	QSPMLVAYDNAVNLSCK
	-|-----|------|--
	LGNESVTFYLQNLYVNQTDIYFCK
	----|-|-|----|---|--|---
	YSYNLFSREFRASLHK
	|||---|-----|---
	TPRRPGPTRKHYQPYAPPRDFAAYRS
	|------|---|--|--------|-|
	TGFNCDGK
	|-------
	RSRLLHSDYMNMTPRRPGPTRK
	-|----|-|---|------|--
	SNGTIIHVK
	|--|-----
	GLDSAVEVCVVYGNYSQQLQVYSK
	---|-------|--||-----||-
	IEVMYPPPYLDNEK
	----|---|-----
	HYQPYAPPRDFAAYRS
	-|--|--------|-|
	LRLLLALNLFPSIQVTGNKILVKQSPM
	-----------|---|--------|--

Protein sequence : 
MLRLLLALNL FPSIQVTGNK ILVKQSPMLV AYDNAVNLSC KYSYNLFSRE  
---------- --|---|--- -----|---- -|------|- -|||---|--  
FRASLHKGLD SAVEVCVVYG NYSQQLQVYS KTGFNCDGKL GNESVTFYLQ  
---|------ |-------|- -||-----|| -|-------- ---|-|-|--  
NLYVNQTDIY FCKIEVMYPP PYLDNEKSNG TIIHVKGKHL CPSPLFPGPS  
--|---|--| -------|-- -|-----|-- |-----       +      +  
KPFWVLVVVG GVLACYSLLV TVAFIIFWVR SKRSRLLHSD YMNMTPRRPG  
                ++    +          + -|----|- |---|-----  
PTRKHYQPYA PPRDFAAYRS  
-|---|--|- -------|-|  


Protein	: P10747
Enzyme	: CNBr Lys-N

	KQSPMLVAYDNAVNLSC
	--|-----|------|-
	MLRLLLALNLFPSIQVTGN
	------------|---|--
	KGLDSAVEVCVVYGNYSQQLQVYS
	----|-------|--||-----||
	KHLCPSPLFPGPS
	-----|------|
	KPFWVLVVVGGVLACYSLLVTVAFIIFWVRS
	---------------||---|---------|
	KYSYNLFSREFRASLH
	-|||---|-----|--
	KRSRLLHSDYMNMTPRRPGPTR
	--|----|-|---|------|-
	KIEVMYPPPYLDNE
	-----|---|----
	TPRRPGPTRKHYQPYAPPRDFAAYRS
	|------|---|--|--------|-|
	KSNGTIIHV
	-|--|----
	KHYQPYAPPRDFAAYRS
	--|--|--------|-|
	LRLLLALNLFPSIQVTGNKILVKQSPM
	-----------|---|--------|--
	KLGNESVTFYLQNLYVNQTDIYFC
	-----|-|-|----|---|--|--
	KTGFNCDG
	-|------

Protein sequence : 
MLRLLLALNL FPSIQVTGNK ILVKQSPMLV AYDNAVNLSC KYSYNLFSRE  
---------- --|---|--- -----|---- -|------|- -|||---|--  
FRASLHKGLD SAVEVCVVYG NYSQQLQVYS KTGFNCDGKL GNESVTFYLQ  
---|------ |-------|- -||-----|| -|-------- ---|-|-|--  
NLYVNQTDIY FCKIEVMYPP PYLDNEKSNG TIIHVKGKHL CPSPLFPGPS  
--|---|--| -------|-- -|-----|-- |----  --- --|------|  
KPFWVLVVVG GVLACYSLLV TVAFIIFWVR SKRSRLLHSD YMNMTPRRPG  
---------- -----||--- |--------- |--|----|- |---|-----  
PTRKHYQPYA PPRDFAAYRS  
-|---|--|- -------|-|  


Protein	: P10747
Enzyme	: CNBr trypsin_no_P_rule

	HYQPYAPPR
	-|--|----
	LLLALNLFPSIQVTGNK
	---------|---|---
	QSPMLVAYDNAVNLSCK
	-|-----|------|--
	HLCPSPLFPGPSK
	----|------|-
	LGNESVTFYLQNLYVNQTDIYFCK
	----|-|-|----|---|--|---
	LLHSDYMNMTPR
	---|-|---|--
	YSYNLFSR
	|||---|-
	TPRRPGPTRKHYQPYAPPRDFAAYRS
	|------|---|--|--------|-|
	TGFNCDGK
	|-------
	SNGTIIHVK
	|--|-----
	GLDSAVEVCVVYGNYSQQLQVYSK
	---|-------|--||-----||-
	IEVMYPPPYLDNEK
	----|---|-----
	LRLLLALNLFPSIQVTGNKILVKQSPM
	-----------|---|--------|--
	PFWVLVVVGGVLACYSLLVTVAFIIFWVR
	--------------||---|---------

Protein sequence : 
MLRLLLALNL FPSIQVTGNK ILVKQSPMLV AYDNAVNLSC KYSYNLFSRE  
 --------- --|---|--- -----|---- -|------|- -|||---|-   
FRASLHKGLD SAVEVCVVYG NYSQQLQVYS KTGFNCDGKL GNESVTFYLQ  
   +   --- |-------|- -||-----|| -|-------- ---|-|-|--  
NLYVNQTDIY FCKIEVMYPP PYLDNEKSNG TIIHVKGKHL CPSPLFPGPS  
--|---|--| -------|-- -|-----|-- |-----  -- --|------|  
KPFWVLVVVG GVLACYSLLV TVAFIIFWVR SKRSRLLHSD YMNMTPRRPG  
---------- -----||--- |--------- +  + ---|- |---|-----  
PTRKHYQPYA PPRDFAAYRS  
-|---|--|- -------|-|  


Protein	: P10747
Enzyme	: CNBr V8-DE

	FRASLHKGLD
	---|------
	IYFCKIE
	-|-----
	VMYPPPYLD
	--|---|--
	SVTFYLQNLYVNQTD
	|-|-|----|---|-
	NAVNLSCKYSYNLFSRE
	-----|--|||---|--
	VCVVYGNYSQQLQVYSKTGFNCD
	----|--||-----||-|-----
	LRLLLALNLFPSIQVTGNKILVKQSPM
	-----------|---|--------|--
	MLRLLLALNLFPSIQVTGNKILVKQSPMLVAYD
	------------|---|--------|-----|-
	TPRRPGPTRKHYQPYAPPRDFAAYRS
	|------|---|--|--------|-|
	YMNMTPRRPGPTRKHYQPYAPPRD
	|---|------|---|--|-----

Protein sequence : 
MLRLLLALNL FPSIQVTGNK ILVKQSPMLV AYDNAVNLSC KYSYNLFSRE  
---------- --|---|--- -----|---- -|------|- -|||---|--  
FRASLHKGLD SAVEVCVVYG NYSQQLQVYS KTGFNCDGKL GNESVTFYLQ  
---|------ +   ----|- -||-----|| -|-----       |-|-|--  
NLYVNQTDIY FCKIEVMYPP PYLDNEKSNG TIIHVKGKHL CPSPLFPGPS  
--|---|--| -------|-- -|--   +   +            +      +  
KPFWVLVVVG GVLACYSLLV TVAFIIFWVR SKRSRLLHSD YMNMTPRRPG  
                ++    +          +  +    +  |---|-----  
PTRKHYQPYA PPRDFAAYRS  
-|---|--|- -------|-|  


Protein	: P10747
Enzyme	: CNBr V8-E

	VCVVYGNYSQQLQVYSKTGFNCDGKLGNE
	----|--||-----||-|-----------
	VMYPPPYLDNE
	--|---|----
	SVTFYLQNLYVNQTDIYFCKIE
	|-|-|----|---|--|-----
	LRLLLALNLFPSIQVTGNKILVKQSPM
	-----------|---|--------|--
	TPRRPGPTRKHYQPYAPPRDFAAYRS
	|------|---|--|--------|-|
	FRASLHKGLDSAVE
	---|------|---

Protein sequence : 
MLRLLLALNL FPSIQVTGNK ILVKQSPMLV AYDNAVNLSC KYSYNLFSRE  
 --------- --|---|--- -----|--    +      +   +++   +    
FRASLHKGLD SAVEVCVVYG NYSQQLQVYS KTGFNCDGKL GNESVTFYLQ  
---|------ |-------|- -||-----|| -|-------- ---|-|-|--  
NLYVNQTDIY FCKIEVMYPP PYLDNEKSNG TIIHVKGKHL CPSPLFPGPS  
--|---|--| -------|-- -|---- +   +            +      +  
KPFWVLVVVG GVLACYSLLV TVAFIIFWVR SKRSRLLHSD YMNMTPRRPG  
                ++    +          +  +    +  +   |-----  
PTRKHYQPYA PPRDFAAYRS  
-|---|--|- -------|-|  


Protein	: P10747
Enzyme	: Lys-C Lys-N

	MLRLLLALNLFPSIQVTGNK
	------------|---|---
	KQSPMLVAYDNAVNLSC
	--|-----|------|-
	QSPMLVAYDNAVNLSCK
	-|-----|------|--
	MLRLLLALNLFPSIQVTGN
	------------|---|--
	LGNESVTFYLQNLYVNQTDIYFCK
	----|-|-|----|---|--|---
	KGLDSAVEVCVVYGNYSQQLQVYS
	----|-------|--||-----||
	YSYNLFSREFRASLHK
	|||---|-----|---
	KHLCPSPLFPGPS
	-----|------|
	KPFWVLVVVGGVLACYSLLVTVAFIIFWVRS
	---------------||---|---------|
	KYSYNLFSREFRASLH
	-|||---|-----|--
	KRSRLLHSDYMNMTPRRPGPTR
	--|----|-|---|------|-
	KIEVMYPPPYLDNE
	-----|---|----
	RSRLLHSDYMNMTPRRPGPTRK
	-|----|-|---|------|--
	TGFNCDGK
	|-------
	SNGTIIHVK
	|--|-----
	GLDSAVEVCVVYGNYSQQLQVYSK
	---|-------|--||-----||-
	IEVMYPPPYLDNEK
	----|---|-----
	HYQPYAPPRDFAAYRS
	-|--|--------|-|
	KSNGTIIHV
	-|--|----
	KHYQPYAPPRDFAAYRS
	--|--|--------|-|
	KLGNESVTFYLQNLYVNQTDIYFC
	-----|-|-|----|---|--|--
	KTGFNCDG
	-|------

Protein sequence : 
MLRLLLALNL FPSIQVTGNK ILVKQSPMLV AYDNAVNLSC KYSYNLFSRE  
---------- --|---|---    --|---- -|------|- -|||---|--  
FRASLHKGLD SAVEVCVVYG NYSQQLQVYS KTGFNCDGKL GNESVTFYLQ  
---|------ |-------|- -||-----|| -|-------- ---|-|-|--  
NLYVNQTDIY FCKIEVMYPP PYLDNEKSNG TIIHVKGKHL CPSPLFPGPS  
--|---|--| -------|-- -|-----|-- |----- --- --|------|  
KPFWVLVVVG GVLACYSLLV TVAFIIFWVR SKRSRLLHSD YMNMTPRRPG  
---------- -----||--- |--------- |--|----|- |---|-----  
PTRKHYQPYA PPRDFAAYRS  
-|---|--|- -------|-|  


Protein	: P10747
Enzyme	: Lys-C trypsin_no_P_rule

	MLRLLLALNLFPSIQVTGNK
	------------|---|---
	HYQPYAPPR
	-|--|----
	QSPMLVAYDNAVNLSCK
	-|-----|------|--
	LLLALNLFPSIQVTGNK
	---------|---|---
	LGNESVTFYLQNLYVNQTDIYFCK
	----|-|-|----|---|--|---
	HLCPSPLFPGPSK
	----|------|-
	YSYNLFSREFRASLHK
	|||---|-----|---
	LLHSDYMNMTPR
	---|-|---|--
	YSYNLFSR
	|||---|-
	RSRLLHSDYMNMTPRRPGPTRK
	-|----|-|---|------|--
	TGFNCDGK
	|-------
	SNGTIIHVK
	|--|-----
	GLDSAVEVCVVYGNYSQQLQVYSK
	---|-------|--||-----||-
	IEVMYPPPYLDNEK
	----|---|-----
	HYQPYAPPRDFAAYRS
	-|--|--------|-|
	PFWVLVVVGGVLACYSLLVTVAFIIFWVR
	--------------||---|---------

Protein sequence : 
MLRLLLALNL FPSIQVTGNK ILVKQSPMLV AYDNAVNLSC KYSYNLFSRE  
---------- --|---|---     -|---- -|------|- -|||---|--  
FRASLHKGLD SAVEVCVVYG NYSQQLQVYS KTGFNCDGKL GNESVTFYLQ  
---|------ |-------|- -||-----|| -|-------- ---|-|-|--  
NLYVNQTDIY FCKIEVMYPP PYLDNEKSNG TIIHVKGKHL CPSPLFPGPS  
--|---|--| -------|-- -|-----|-- |-----  -- --|------|  
KPFWVLVVVG GVLACYSLLV TVAFIIFWVR SKRSRLLHSD YMNMTPRRPG  
---------- -----||--- |--------- + -|----|- |---|-----  
PTRKHYQPYA PPRDFAAYRS  
-|---|--|- -------|-|  


Protein	: P10747
Enzyme	: Lys-C V8-DE

	MLRLLLALNLFPSIQVTGNK
	------------|---|---
	SVTFYLQNLYVNQTD
	|-|-|----|---|-
	QSPMLVAYDNAVNLSCK
	-|-----|------|--
	LGNESVTFYLQNLYVNQTDIYFCK
	----|-|-|----|---|--|---
	NAVNLSCKYSYNLFSRE
	-----|--|||---|--
	YSYNLFSREFRASLHK
	|||---|-----|---
	MLRLLLALNLFPSIQVTGNKILVKQSPMLVAYD
	------------|---|--------|-----|-
	RSRLLHSDYMNMTPRRPGPTRK
	-|----|-|---|------|--
	TGFNCDGK
	|-------
	SNGTIIHVK
	|--|-----
	FRASLHKGLD
	---|------
	GLDSAVEVCVVYGNYSQQLQVYSK
	---|-------|--||-----||-
	IYFCKIE
	-|-----
	VMYPPPYLD
	--|---|--
	IEVMYPPPYLDNEK
	----|---|-----
	HYQPYAPPRDFAAYRS
	-|--|--------|-|
	VCVVYGNYSQQLQVYSKTGFNCD
	----|--||-----||-|-----
	YMNMTPRRPGPTRKHYQPYAPPRD
	|---|------|---|--|-----

Protein sequence : 
MLRLLLALNL FPSIQVTGNK ILVKQSPMLV AYDNAVNLSC KYSYNLFSRE  
---------- --|---|--- -----|---- -|------|- -|||---|--  
FRASLHKGLD SAVEVCVVYG NYSQQLQVYS KTGFNCDGKL GNESVTFYLQ  
---|------ |-------|- -||-----|| -|-------- ---|-|-|--  
NLYVNQTDIY FCKIEVMYPP PYLDNEKSNG TIIHVKGKHL CPSPLFPGPS  
--|---|--| -------|-- -|-----|-- |-----       +      +  
KPFWVLVVVG GVLACYSLLV TVAFIIFWVR SKRSRLLHSD YMNMTPRRPG  
                ++    +          + -|----|- |---|-----  
PTRKHYQPYA PPRDFAAYRS  
-|---|--|- -------|-|  


Protein	: P10747
Enzyme	: Lys-C V8-E

	VCVVYGNYSQQLQVYSKTGFNCDGKLGNE
	----|--||-----||-|-----------
	MLRLLLALNLFPSIQVTGNK
	------------|---|---
	VMYPPPYLDNE
	--|---|----
	QSPMLVAYDNAVNLSCK
	-|-----|------|--
	LGNESVTFYLQNLYVNQTDIYFCK
	----|-|-|----|---|--|---
	YSYNLFSREFRASLHK
	|||---|-----|---
	RSRLLHSDYMNMTPRRPGPTRK
	-|----|-|---|------|--
	TGFNCDGK
	|-------
	SNGTIIHVK
	|--|-----
	GLDSAVEVCVVYGNYSQQLQVYSK
	---|-------|--||-----||-
	SVTFYLQNLYVNQTDIYFCKIE
	|-|-|----|---|--|-----
	IEVMYPPPYLDNEK
	----|---|-----
	HYQPYAPPRDFAAYRS
	-|--|--------|-|
	FRASLHKGLDSAVE
	---|------|---

Protein sequence : 
MLRLLLALNL FPSIQVTGNK ILVKQSPMLV AYDNAVNLSC KYSYNLFSRE  
---------- --|---|---     -|---- -|------|- -|||---|--  
FRASLHKGLD SAVEVCVVYG NYSQQLQVYS KTGFNCDGKL GNESVTFYLQ  
---|------ |-------|- -||-----|| -|-------- ---|-|-|--  
NLYVNQTDIY FCKIEVMYPP PYLDNEKSNG TIIHVKGKHL CPSPLFPGPS  
--|---|--| -------|-- -|-----|-- |-----       +      +  
KPFWVLVVVG GVLACYSLLV TVAFIIFWVR SKRSRLLHSD YMNMTPRRPG  
                ++    +          + -|----|- |---|-----  
PTRKHYQPYA PPRDFAAYRS  
-|---|--|- -------|-|  


Protein	: P10747
Enzyme	: Lys-N trypsin_no_P_rule

	KQSPMLVAYDNAVNLSC
	--|-----|------|-
	HYQPYAPPR
	-|--|----
	LLLALNLFPSIQVTGNK
	---------|---|---
	QSPMLVAYDNAVNLSCK
	-|-----|------|--
	MLRLLLALNLFPSIQVTGN
	------------|---|--
	LGNESVTFYLQNLYVNQTDIYFCK
	----|-|-|----|---|--|---
	HLCPSPLFPGPSK
	----|------|-
	KGLDSAVEVCVVYGNYSQQLQVYS
	----|-------|--||-----||
	KHLCPSPLFPGPS
	-----|------|
	KPFWVLVVVGGVLACYSLLVTVAFIIFWVRS
	---------------||---|---------|
	LLHSDYMNMTPR
	---|-|---|--
	KYSYNLFSREFRASLH
	-|||---|-----|--
	KRSRLLHSDYMNMTPRRPGPTR
	--|----|-|---|------|-
	KIEVMYPPPYLDNE
	-----|---|----
	YSYNLFSR
	|||---|-
	TGFNCDGK
	|-------
	SNGTIIHVK
	|--|-----
	GLDSAVEVCVVYGNYSQQLQVYSK
	---|-------|--||-----||-
	IEVMYPPPYLDNEK
	----|---|-----
	KSNGTIIHV
	-|--|----
	KHYQPYAPPRDFAAYRS
	--|--|--------|-|
	KLGNESVTFYLQNLYVNQTDIYFC
	-----|-|-|----|---|--|--
	PFWVLVVVGGVLACYSLLVTVAFIIFWVR
	--------------||---|---------
	KTGFNCDG
	-|------

Protein sequence : 
MLRLLLALNL FPSIQVTGNK ILVKQSPMLV AYDNAVNLSC KYSYNLFSRE  
---------- --|---|---    --|---- -|------|- -|||---|--  
FRASLHKGLD SAVEVCVVYG NYSQQLQVYS KTGFNCDGKL GNESVTFYLQ  
---|------ |-------|- -||-----|| -|-------- ---|-|-|--  
NLYVNQTDIY FCKIEVMYPP PYLDNEKSNG TIIHVKGKHL CPSPLFPGPS  
--|---|--| -------|-- -|-----|-- |----- --- --|------|  
KPFWVLVVVG GVLACYSLLV TVAFIIFWVR SKRSRLLHSD YMNMTPRRPG  
---------- -----||--- |--------- |--|----|- |---|-----  
PTRKHYQPYA PPRDFAAYRS  
-|---|--|- -------|-|  


Protein	: P10747
Enzyme	: Lys-N V8-DE

	KQSPMLVAYDNAVNLSC
	--|-----|------|-
	SVTFYLQNLYVNQTD
	|-|-|----|---|-
	MLRLLLALNLFPSIQVTGN
	------------|---|--
	KGLDSAVEVCVVYGNYSQQLQVYS
	----|-------|--||-----||
	NAVNLSCKYSYNLFSRE
	-----|--|||---|--
	KHLCPSPLFPGPS
	-----|------|
	KPFWVLVVVGGVLACYSLLVTVAFIIFWVRS
	---------------||---|---------|
	MLRLLLALNLFPSIQVTGNKILVKQSPMLVAYD
	------------|---|--------|-----|-
	KYSYNLFSREFRASLH
	-|||---|-----|--
	KRSRLLHSDYMNMTPRRPGPTR
	--|----|-|---|------|-
	KIEVMYPPPYLDNE
	-----|---|----
	FRASLHKGLD
	---|------
	IYFCKIE
	-|-----
	VMYPPPYLD
	--|---|--
	KSNGTIIHV
	-|--|----
	KHYQPYAPPRDFAAYRS
	--|--|--------|-|
	VCVVYGNYSQQLQVYSKTGFNCD
	----|--||-----||-|-----
	KLGNESVTFYLQNLYVNQTDIYFC
	-----|-|-|----|---|--|--
	YMNMTPRRPGPTRKHYQPYAPPRD
	|---|------|---|--|-----
	KTGFNCDG
	-|------

Protein sequence : 
MLRLLLALNL FPSIQVTGNK ILVKQSPMLV AYDNAVNLSC KYSYNLFSRE  
---------- --|---|--- -----|---- -|------|- -|||---|--  
FRASLHKGLD SAVEVCVVYG NYSQQLQVYS KTGFNCDGKL GNESVTFYLQ  
---|------ |-------|- -||-----|| -|-------- ---|-|-|--  
NLYVNQTDIY FCKIEVMYPP PYLDNEKSNG TIIHVKGKHL CPSPLFPGPS  
--|---|--| -------|-- -|-----|-- |----  --- --|------|  
KPFWVLVVVG GVLACYSLLV TVAFIIFWVR SKRSRLLHSD YMNMTPRRPG  
---------- -----||--- |--------- |--|----|- |---|-----  
PTRKHYQPYA PPRDFAAYRS  
-|---|--|- -------|-|  


Protein	: P10747
Enzyme	: Lys-N V8-E

	VCVVYGNYSQQLQVYSKTGFNCDGKLGNE
	----|--||-----||-|-----------
	VMYPPPYLDNE
	--|---|----
	KQSPMLVAYDNAVNLSC
	--|-----|------|-
	MLRLLLALNLFPSIQVTGN
	------------|---|--
	KGLDSAVEVCVVYGNYSQQLQVYS
	----|-------|--||-----||
	KHLCPSPLFPGPS
	-----|------|
	KPFWVLVVVGGVLACYSLLVTVAFIIFWVRS
	---------------||---|---------|
	KYSYNLFSREFRASLH
	-|||---|-----|--
	KRSRLLHSDYMNMTPRRPGPTR
	--|----|-|---|------|-
	KIEVMYPPPYLDNE
	-----|---|----
	SVTFYLQNLYVNQTDIYFCKIE
	|-|-|----|---|--|-----
	KSNGTIIHV
	-|--|----
	KHYQPYAPPRDFAAYRS
	--|--|--------|-|
	KLGNESVTFYLQNLYVNQTDIYFC
	-----|-|-|----|---|--|--
	FRASLHKGLDSAVE
	---|------|---
	KTGFNCDG
	-|------

Protein sequence : 
MLRLLLALNL FPSIQVTGNK ILVKQSPMLV AYDNAVNLSC KYSYNLFSRE  
---------- --|---|--     --|---- -|------|- -|||---|--  
FRASLHKGLD SAVEVCVVYG NYSQQLQVYS KTGFNCDGKL GNESVTFYLQ  
---|------ |-------|- -||-----|| -|-------- ---|-|-|--  
NLYVNQTDIY FCKIEVMYPP PYLDNEKSNG TIIHVKGKHL CPSPLFPGPS  
--|---|--| -------|-- -|-----|-- |----  --- --|------|  
KPFWVLVVVG GVLACYSLLV TVAFIIFWVR SKRSRLLHSD YMNMTPRRPG  
---------- -----||--- |--------- |--|----|- |---|-----  
PTRKHYQPYA PPRDFAAYRS  
-|---|--|- -------|-|  


Protein	: P10747
Enzyme	: trypsin_no_P_rule V8-DE

	SVTFYLQNLYVNQTD
	|-|-|----|---|-
	HYQPYAPPR
	-|--|----
	LLLALNLFPSIQVTGNK
	---------|---|---
	QSPMLVAYDNAVNLSCK
	-|-----|------|--
	HLCPSPLFPGPSK
	----|------|-
	LGNESVTFYLQNLYVNQTDIYFCK
	----|-|-|----|---|--|---
	NAVNLSCKYSYNLFSRE
	-----|--|||---|--
	MLRLLLALNLFPSIQVTGNKILVKQSPMLVAYD
	------------|---|--------|-----|-
	LLHSDYMNMTPR
	---|-|---|--
	YSYNLFSR
	|||---|-
	TGFNCDGK
	|-------
	SNGTIIHVK
	|--|-----
	FRASLHKGLD
	---|------
	GLDSAVEVCVVYGNYSQQLQVYSK
	---|-------|--||-----||-
	IYFCKIE
	-|-----
	VMYPPPYLD
	--|---|--
	IEVMYPPPYLDNEK
	----|---|-----
	VCVVYGNYSQQLQVYSKTGFNCD
	----|--||-----||-|-----
	PFWVLVVVGGVLACYSLLVTVAFIIFWVR
	--------------||---|---------
	YMNMTPRRPGPTRKHYQPYAPPRD
	|---|------|---|--|-----

Protein sequence : 
MLRLLLALNL FPSIQVTGNK ILVKQSPMLV AYDNAVNLSC KYSYNLFSRE  
---------- --|---|--- -----|---- -|------|- -|||---|--  
FRASLHKGLD SAVEVCVVYG NYSQQLQVYS KTGFNCDGKL GNESVTFYLQ  
---|------ |-------|- -||-----|| -|-------- ---|-|-|--  
NLYVNQTDIY FCKIEVMYPP PYLDNEKSNG TIIHVKGKHL CPSPLFPGPS  
--|---|--| -------|-- -|-----|-- |-----  -- --|------|  
KPFWVLVVVG GVLACYSLLV TVAFIIFWVR SKRSRLLHSD YMNMTPRRPG  
---------- -----||--- |--------- +  + ---|- |---|-----  
PTRKHYQPYA PPRDFAAYRS  
-|---|--|- ----   + +  


Protein	: P10747
Enzyme	: trypsin_no_P_rule V8-E

	VCVVYGNYSQQLQVYSKTGFNCDGKLGNE
	----|--||-----||-|-----------
	VMYPPPYLDNE
	--|---|----
	HYQPYAPPR
	-|--|----
	LLLALNLFPSIQVTGNK
	---------|---|---
	QSPMLVAYDNAVNLSCK
	-|-----|------|--
	HLCPSPLFPGPSK
	----|------|-
	LGNESVTFYLQNLYVNQTDIYFCK
	----|-|-|----|---|--|---
	LLHSDYMNMTPR
	---|-|---|--
	YSYNLFSR
	|||---|-
	TGFNCDGK
	|-------
	SNGTIIHVK
	|--|-----
	GLDSAVEVCVVYGNYSQQLQVYSK
	---|-------|--||-----||-
	SVTFYLQNLYVNQTDIYFCKIE
	|-|-|----|---|--|-----
	IEVMYPPPYLDNEK
	----|---|-----
	FRASLHKGLDSAVE
	---|------|---
	PFWVLVVVGGVLACYSLLVTVAFIIFWVR
	--------------||---|---------

Protein sequence : 
MLRLLLALNL FPSIQVTGNK ILVKQSPMLV AYDNAVNLSC KYSYNLFSRE  
   ------- --|---|---     -|---- -|------|- -|||---|-   
FRASLHKGLD SAVEVCVVYG NYSQQLQVYS KTGFNCDGKL GNESVTFYLQ  
---|------ |-------|- -||-----|| -|-------- ---|-|-|--  
NLYVNQTDIY FCKIEVMYPP PYLDNEKSNG TIIHVKGKHL CPSPLFPGPS  
--|---|--| -------|-- -|-----|-- |-----  -- --|------|  
KPFWVLVVVG GVLACYSLLV TVAFIIFWVR SKRSRLLHSD YMNMTPRRPG  
---------- -----||--- |--------- +  + ---|- |---|--     
PTRKHYQPYA PPRDFAAYRS  
 +  -|--|- ---    + +  


Protein	: P10747
Enzyme	: V8-DE V8-E

	VCVVYGNYSQQLQVYSKTGFNCDGKLGNE
	----|--||-----||-|-----------
	VMYPPPYLDNE
	--|---|----
	SVTFYLQNLYVNQTD
	|-|-|----|---|-
	NAVNLSCKYSYNLFSRE
	-----|--|||---|--
	MLRLLLALNLFPSIQVTGNKILVKQSPMLVAYD
	------------|---|--------|-----|-
	FRASLHKGLD
	---|------
	IYFCKIE
	-|-----
	VMYPPPYLD
	--|---|--
	SVTFYLQNLYVNQTDIYFCKIE
	|-|-|----|---|--|-----
	VCVVYGNYSQQLQVYSKTGFNCD
	----|--||-----||-|-----
	FRASLHKGLDSAVE
	---|------|---
	YMNMTPRRPGPTRKHYQPYAPPRD
	|---|------|---|--|-----

Protein sequence : 
MLRLLLALNL FPSIQVTGNK ILVKQSPMLV AYDNAVNLSC KYSYNLFSRE  
---------- --|---|--- -----|---- -|------|- -|||---|--  
FRASLHKGLD SAVEVCVVYG NYSQQLQVYS KTGFNCDGKL GNESVTFYLQ  
---|------ |-------|- -||-----|| -|-------- ---|-|-|--  
NLYVNQTDIY FCKIEVMYPP PYLDNEKSNG TIIHVKGKHL CPSPLFPGPS  
--|---|--| -------|-- -|---- +   +            +      +  
KPFWVLVVVG GVLACYSLLV TVAFIIFWVR SKRSRLLHSD YMNMTPRRPG  
                ++    +          +  +    +  |---|-----  
PTRKHYQPYA PPRDFAAYRS  
-|---|--|- ----   + +  


Protein	: P10747
Enzyme	: Arg-C Asp-N chymotrypsin

	MNMTPRRPGPTRKHY
	---|------|---|
	GNESVTF
	---|-|-
	DSAVEVCVVYGNYSQQLQVYSKTGFNC
	-|-------|--||-----||-|----
	DNEKSNGTIIHVKGKHL
	----|--|---------
	MLRLLLALNLFPSIQVTGNKILVKQSPMLVAY
	------------|---|--------|-----|
	CKIEVMYPPPY
	------|---|
	VKQSPML
	---|---
	LLHSDYMNMTPR
	---|-|---|--
	DNAVNLSCKYSYNLFSREFRASLHKGL
	------|--|||---|-----|-----
	KHYQPYAPPR
	--|--|----
	VRSKRSRL
	--|--|--
	DGKLGNESVTFYLQNLYVNQT
	-------|-|-|----|---|
	DSAVEVCVVY
	-|-------|
	VNQTDIY
	---|--|
	FPGPSKPF
	----|---
	FPSIQVTGNKIL
	--|---|-----
	DYMNMTPRRPGPTRKHYQPYAPPR
	-|---|------|---|--|----
	DFAAYRS
	----|-|
	DIYFCKIEVMYPPPYL
	--|-------|---|-

Protein sequence : 
MLRLLLALNL FPSIQVTGNK ILVKQSPMLV AYDNAVNLSC KYSYNLFSRE  
---------- --|---|--- -----|---- -|------|- -|||---|--  
FRASLHKGLD SAVEVCVVYG NYSQQLQVYS KTGFNCDGKL GNESVTFYLQ  
---|------ |-------|- -||-----|| -|-------- ---|-|-|--  
NLYVNQTDIY FCKIEVMYPP PYLDNEKSNG TIIHVKGKHL CPSPLFPGPS  
--|---|--| -------|-- -|-----|-- |---------   +  ----|  
KPFWVLVVVG GVLACYSLLV TVAFIIFWVR SKRSRLLHSD YMNMTPRRPG  
---             ++    +       -- |--|----|- |---|-----  
PTRKHYQPYA PPRDFAAYRS  
-|---|--|- -------|-|  


Protein	: P10747
Enzyme	: Arg-C Asp-N CNBr

	DSAVEVCVVYGNYSQQLQVYSKTGFNC
	-|-------|--||-----||-|----
	MLRLLLALNLFPSIQVTGNKILVKQSPMLVAY
	------------|---|--------|-----|
	LLHSDYMNMTPR
	---|-|---|--
	DNAVNLSCKYSYNLFSREFRASLHKGL
	------|--|||---|-----|-----
	KHYQPYAPPR
	--|--|----
	DGKLGNESVTFYLQNLYVNQT
	-------|-|-|----|---|
	TPRRPGPTRKHYQPYAPPRDFAAYRS
	|------|---|--|--------|-|
	LRLLLALNLFPSIQVTGNKILVKQSPM
	-----------|---|--------|--
	DYMNMTPRRPGPTRKHYQPYAPPR
	-|---|------|---|--|----
	DFAAYRS
	----|-|
	DIYFCKIEVMYPPPYL
	--|-------|---|-

Protein sequence : 
MLRLLLALNL FPSIQVTGNK ILVKQSPMLV AYDNAVNLSC KYSYNLFSRE  
---------- --|---|--- -----|---- -|------|- -|||---|--  
FRASLHKGLD SAVEVCVVYG NYSQQLQVYS KTGFNCDGKL GNESVTFYLQ  
---|------ |-------|- -||-----|| -|-------- ---|-|-|--  
NLYVNQTDIY FCKIEVMYPP PYLDNEKSNG TIIHVKGKHL CPSPLFPGPS  
--|---|--| -------|-- -|-    +   +            +      +  
KPFWVLVVVG GVLACYSLLV TVAFIIFWVR SKRSRLLHSD YMNMTPRRPG  
                ++    +          +  + ---|- |---|-----  
PTRKHYQPYA PPRDFAAYRS  
-|---|--|- -------|-|  


Protein	: P10747
Enzyme	: Arg-C Asp-N Lys-C

	MLRLLLALNLFPSIQVTGNK
	------------|---|---
	QSPMLVAYDNAVNLSCK
	-|-----|------|--
	DSAVEVCVVYGNYSQQLQVYSKTGFNC
	-|-------|--||-----||-|----
	LGNESVTFYLQNLYVNQTDIYFCK
	----|-|-|----|---|--|---
	MLRLLLALNLFPSIQVTGNKILVKQSPMLVAY
	------------|---|--------|-----|
	YSYNLFSREFRASLHK
	|||---|-----|---
	LLHSDYMNMTPR
	---|-|---|--
	DNAVNLSCKYSYNLFSREFRASLHKGL
	------|--|||---|-----|-----
	KHYQPYAPPR
	--|--|----
	DGKLGNESVTFYLQNLYVNQT
	-------|-|-|----|---|
	RSRLLHSDYMNMTPRRPGPTRK
	-|----|-|---|------|--
	TGFNCDGK
	|-------
	SNGTIIHVK
	|--|-----
	GLDSAVEVCVVYGNYSQQLQVYSK
	---|-------|--||-----||-
	IEVMYPPPYLDNEK
	----|---|-----
	HYQPYAPPRDFAAYRS
	-|--|--------|-|
	DYMNMTPRRPGPTRKHYQPYAPPR
	-|---|------|---|--|----
	DFAAYRS
	----|-|
	DIYFCKIEVMYPPPYL
	--|-------|---|-

Protein sequence : 
MLRLLLALNL FPSIQVTGNK ILVKQSPMLV AYDNAVNLSC KYSYNLFSRE  
---------- --|---|--- -----|---- -|------|- -|||---|--  
FRASLHKGLD SAVEVCVVYG NYSQQLQVYS KTGFNCDGKL GNESVTFYLQ  
---|------ |-------|- -||-----|| -|-------- ---|-|-|--  
NLYVNQTDIY FCKIEVMYPP PYLDNEKSNG TIIHVKGKHL CPSPLFPGPS  
--|---|--| -------|-- -|-----|-- |-----       +      +  
KPFWVLVVVG GVLACYSLLV TVAFIIFWVR SKRSRLLHSD YMNMTPRRPG  
                ++    +          + -|----|- |---|-----  
PTRKHYQPYA PPRDFAAYRS  
-|---|--|- -------|-|  


Protein	: P10747
Enzyme	: Arg-C Asp-N Lys-N

	KQSPMLVAYDNAVNLSC
	--|-----|------|-
	MLRLLLALNLFPSIQVTGN
	------------|---|--
	DSAVEVCVVYGNYSQQLQVYSKTGFNC
	-|-------|--||-----||-|----
	MLRLLLALNLFPSIQVTGNKILVKQSPMLVAY
	------------|---|--------|-----|
	KGLDSAVEVCVVYGNYSQQLQVYS
	----|-------|--||-----||
	KHLCPSPLFPGPS
	-----|------|
	LLHSDYMNMTPR
	---|-|---|--
	KPFWVLVVVGGVLACYSLLVTVAFIIFWVRS
	---------------||---|---------|
	DNAVNLSCKYSYNLFSREFRASLHKGL
	------|--|||---|-----|-----
	KHYQPYAPPR
	--|--|----
	KYSYNLFSREFRASLH
	-|||---|-----|--
	KRSRLLHSDYMNMTPRRPGPTR
	--|----|-|---|------|-
	DGKLGNESVTFYLQNLYVNQT
	-------|-|-|----|---|
	KIEVMYPPPYLDNE
	-----|---|----
	KSNGTIIHV
	-|--|----
	KHYQPYAPPRDFAAYRS
	--|--|--------|-|
	KLGNESVTFYLQNLYVNQTDIYFC
	-----|-|-|----|---|--|--
	DYMNMTPRRPGPTRKHYQPYAPPR
	-|---|------|---|--|----
	DFAAYRS
	----|-|
	DIYFCKIEVMYPPPYL
	--|-------|---|-
	KTGFNCDG
	-|------

Protein sequence : 
MLRLLLALNL FPSIQVTGNK ILVKQSPMLV AYDNAVNLSC KYSYNLFSRE  
---------- --|---|--- -----|---- -|------|- -|||---|--  
FRASLHKGLD SAVEVCVVYG NYSQQLQVYS KTGFNCDGKL GNESVTFYLQ  
---|------ |-------|- -||-----|| -|-------- ---|-|-|--  
NLYVNQTDIY FCKIEVMYPP PYLDNEKSNG TIIHVKGKHL CPSPLFPGPS  
--|---|--| -------|-- -|-----|-- |----  --- --|------|  
KPFWVLVVVG GVLACYSLLV TVAFIIFWVR SKRSRLLHSD YMNMTPRRPG  
---------- -----||--- |--------- |--|----|- |---|-----  
PTRKHYQPYA PPRDFAAYRS  
-|---|--|- -------|-|  


Protein	: P10747
Enzyme	: Arg-C Asp-N trypsin_no_P_rule

	HYQPYAPPR
	-|--|----
	LLLALNLFPSIQVTGNK
	---------|---|---
	QSPMLVAYDNAVNLSCK
	-|-----|------|--
	DSAVEVCVVYGNYSQQLQVYSKTGFNC
	-|-------|--||-----||-|----
	LGNESVTFYLQNLYVNQTDIYFCK
	----|-|-|----|---|--|---
	HLCPSPLFPGPSK
	----|------|-
	MLRLLLALNLFPSIQVTGNKILVKQSPMLVAY
	------------|---|--------|-----|
	LLHSDYMNMTPR
	---|-|---|--
	DNAVNLSCKYSYNLFSREFRASLHKGL
	------|--|||---|-----|-----
	KHYQPYAPPR
	--|--|----
	DGKLGNESVTFYLQNLYVNQT
	-------|-|-|----|---|
	YSYNLFSR
	|||---|-
	TGFNCDGK
	|-------
	SNGTIIHVK
	|--|-----
	GLDSAVEVCVVYGNYSQQLQVYSK
	---|-------|--||-----||-
	IEVMYPPPYLDNEK
	----|---|-----
	DYMNMTPRRPGPTRKHYQPYAPPR
	-|---|------|---|--|----
	DFAAYRS
	----|-|
	DIYFCKIEVMYPPPYL
	--|-------|---|-
	PFWVLVVVGGVLACYSLLVTVAFIIFWVR
	--------------||---|---------

Protein sequence : 
MLRLLLALNL FPSIQVTGNK ILVKQSPMLV AYDNAVNLSC KYSYNLFSRE  
---------- --|---|--- -----|---- -|------|- -|||---|--  
FRASLHKGLD SAVEVCVVYG NYSQQLQVYS KTGFNCDGKL GNESVTFYLQ  
---|------ |-------|- -||-----|| -|-------- ---|-|-|--  
NLYVNQTDIY FCKIEVMYPP PYLDNEKSNG TIIHVKGKHL CPSPLFPGPS  
--|---|--| -------|-- -|-----|-- |-----  -- --|------|  
KPFWVLVVVG GVLACYSLLV TVAFIIFWVR SKRSRLLHSD YMNMTPRRPG  
---------- -----||--- |--------- +  + ---|- |---|-----  
PTRKHYQPYA PPRDFAAYRS  
-|---|--|- -------|-|  


Protein	: P10747
Enzyme	: Arg-C Asp-N V8-DE

	SVTFYLQNLYVNQTD
	|-|-|----|---|-
	DSAVEVCVVYGNYSQQLQVYSKTGFNC
	-|-------|--||-----||-|----
	MLRLLLALNLFPSIQVTGNKILVKQSPMLVAY
	------------|---|--------|-----|
	NAVNLSCKYSYNLFSRE
	-----|--|||---|--
	MLRLLLALNLFPSIQVTGNKILVKQSPMLVAYD
	------------|---|--------|-----|-
	LLHSDYMNMTPR
	---|-|---|--
	DNAVNLSCKYSYNLFSREFRASLHKGL
	------|--|||---|-----|-----
	KHYQPYAPPR
	--|--|----
	DGKLGNESVTFYLQNLYVNQT
	-------|-|-|----|---|
	FRASLHKGLD
	---|------
	IYFCKIE
	-|-----
	VMYPPPYLD
	--|---|--
	VCVVYGNYSQQLQVYSKTGFNCD
	----|--||-----||-|-----
	DYMNMTPRRPGPTRKHYQPYAPPR
	-|---|------|---|--|----
	DFAAYRS
	----|-|
	DIYFCKIEVMYPPPYL
	--|-------|---|-
	YMNMTPRRPGPTRKHYQPYAPPRD
	|---|------|---|--|-----

Protein sequence : 
MLRLLLALNL FPSIQVTGNK ILVKQSPMLV AYDNAVNLSC KYSYNLFSRE  
---------- --|---|--- -----|---- -|------|- -|||---|--  
FRASLHKGLD SAVEVCVVYG NYSQQLQVYS KTGFNCDGKL GNESVTFYLQ  
---|------ |-------|- -||-----|| -|-------- ---|-|-|--  
NLYVNQTDIY FCKIEVMYPP PYLDNEKSNG TIIHVKGKHL CPSPLFPGPS  
--|---|--| -------|-- -|--   +   +            +      +  
KPFWVLVVVG GVLACYSLLV TVAFIIFWVR SKRSRLLHSD YMNMTPRRPG  
                ++    +          +  + ---|- |---|-----  
PTRKHYQPYA PPRDFAAYRS  
-|---|--|- -------|-|  


Protein	: P10747
Enzyme	: Arg-C Asp-N V8-E

	VCVVYGNYSQQLQVYSKTGFNCDGKLGNE
	----|--||-----||-|-----------
	VMYPPPYLDNE
	--|---|----
	DSAVEVCVVYGNYSQQLQVYSKTGFNC
	-|-------|--||-----||-|----
	MLRLLLALNLFPSIQVTGNKILVKQSPMLVAY
	------------|---|--------|-----|
	LLHSDYMNMTPR
	---|-|---|--
	DNAVNLSCKYSYNLFSREFRASLHKGL
	------|--|||---|-----|-----
	KHYQPYAPPR
	--|--|----
	DGKLGNESVTFYLQNLYVNQT
	-------|-|-|----|---|
	SVTFYLQNLYVNQTDIYFCKIE
	|-|-|----|---|--|-----
	FRASLHKGLDSAVE
	---|------|---
	DYMNMTPRRPGPTRKHYQPYAPPR
	-|---|------|---|--|----
	DFAAYRS
	----|-|
	DIYFCKIEVMYPPPYL
	--|-------|---|-

Protein sequence : 
MLRLLLALNL FPSIQVTGNK ILVKQSPMLV AYDNAVNLSC KYSYNLFSRE  
---------- --|---|--- -----|---- -|------|- -|||---|--  
FRASLHKGLD SAVEVCVVYG NYSQQLQVYS KTGFNCDGKL GNESVTFYLQ  
---|------ |-------|- -||-----|| -|-------- ---|-|-|--  
NLYVNQTDIY FCKIEVMYPP PYLDNEKSNG TIIHVKGKHL CPSPLFPGPS  
--|---|--| -------|-- -|---- +   +            +      +  
KPFWVLVVVG GVLACYSLLV TVAFIIFWVR SKRSRLLHSD YMNMTPRRPG  
                ++    +          +  + ---|- |---|-----  
PTRKHYQPYA PPRDFAAYRS  
-|---|--|- -------|-|  


Protein	: P10747
Enzyme	: Arg-C chymotrypsin CNBr

	MNMTPRRPGPTRKHY
	---|------|---|
	GNESVTF
	---|-|-
	DNEKSNGTIIHVKGKHL
	----|--|---------
	CKIEVMYPPPY
	------|---|
	VKQSPML
	---|---
	LLHSDYMNMTPR
	---|-|---|--
	KHYQPYAPPR
	--|--|----
	VRSKRSRL
	--|--|--
	DSAVEVCVVY
	-|-------|
	TPRRPGPTRKHYQPYAPPRDFAAYRS
	|------|---|--|--------|-|
	VNQTDIY
	---|--|
	FPGPSKPF
	----|---
	LRLLLALNLFPSIQVTGNKILVKQSPM
	-----------|---|--------|--
	FPSIQVTGNKIL
	--|---|-----

Protein sequence : 
MLRLLLALNL FPSIQVTGNK ILVKQSPMLV AYDNAVNLSC KYSYNLFSRE  
 --------- --|---|--- -----|---   +      +   +++   +    
FRASLHKGLD SAVEVCVVYG NYSQQLQVYS KTGFNCDGKL GNESVTFYLQ  
   +     - |-------|   ++     ++  +         ---|-|-+    
NLYVNQTDIY FCKIEVMYPP PYLDNEKSNG TIIHVKGKHL CPSPLFPGPS  
  +---|--|  ------|-- -| ----|-- |---------   +  ----|  
KPFWVLVVVG GVLACYSLLV TVAFIIFWVR SKRSRLLHSD YMNMTPRRPG  
---             ++    +       -- |--|----|- |---|-----  
PTRKHYQPYA PPRDFAAYRS  
-|---|--|- -------|-|  


Protein	: P10747
Enzyme	: Arg-C chymotrypsin Lys-C

	MLRLLLALNLFPSIQVTGNK
	------------|---|---
	MNMTPRRPGPTRKHY
	---|------|---|
	GNESVTF
	---|-|-
	QSPMLVAYDNAVNLSCK
	-|-----|------|--
	DNEKSNGTIIHVKGKHL
	----|--|---------
	LGNESVTFYLQNLYVNQTDIYFCK
	----|-|-|----|---|--|---
	CKIEVMYPPPY
	------|---|
	VKQSPML
	---|---
	LLHSDYMNMTPR
	---|-|---|--
	YSYNLFSREFRASLHK
	|||---|-----|---
	KHYQPYAPPR
	--|--|----
	VRSKRSRL
	--|--|--
	DSAVEVCVVY
	-|-------|
	TGFNCDGK
	|-------
	RSRLLHSDYMNMTPRRPGPTRK
	-|----|-|---|------|--
	VNQTDIY
	---|--|
	SNGTIIHVK
	|--|-----
	GLDSAVEVCVVYGNYSQQLQVYSK
	---|-------|--||-----||-
	FPGPSKPF
	----|---
	IEVMYPPPYLDNEK
	----|---|-----
	HYQPYAPPRDFAAYRS
	-|--|--------|-|
	FPSIQVTGNKIL
	--|---|-----

Protein sequence : 
MLRLLLALNL FPSIQVTGNK ILVKQSPMLV AYDNAVNLSC KYSYNLFSRE  
---------- --|---|--- -----|---- -|------|- -|||---|--  
FRASLHKGLD SAVEVCVVYG NYSQQLQVYS KTGFNCDGKL GNESVTFYLQ  
---|------ |-------|- -||-----|| -|-------- ---|-|-|--  
NLYVNQTDIY FCKIEVMYPP PYLDNEKSNG TIIHVKGKHL CPSPLFPGPS  
--|---|--| -------|-- -|-----|-- |---------   +  ----|  
KPFWVLVVVG GVLACYSLLV TVAFIIFWVR SKRSRLLHSD YMNMTPRRPG  
---             ++    +       -- |--|----|- |---|-----  
PTRKHYQPYA PPRDFAAYRS  
-|---|--|- -------|-|  


Protein	: P10747
Enzyme	: Arg-C chymotrypsin Lys-N

	MNMTPRRPGPTRKHY
	---|------|---|
	KQSPMLVAYDNAVNLSC
	--|-----|------|-
	GNESVTF
	---|-|-
	MLRLLLALNLFPSIQVTGN
	------------|---|--
	DNEKSNGTIIHVKGKHL
	----|--|---------
	KGLDSAVEVCVVYGNYSQQLQVYS
	----|-------|--||-----||
	CKIEVMYPPPY
	------|---|
	VKQSPML
	---|---
	LLHSDYMNMTPR
	---|-|---|--
	KHLCPSPLFPGPS
	-----|------|
	KPFWVLVVVGGVLACYSLLVTVAFIIFWVRS
	---------------||---|---------|
	KHYQPYAPPR
	--|--|----
	VRSKRSRL
	--|--|--
	KYSYNLFSREFRASLH
	-|||---|-----|--
	KRSRLLHSDYMNMTPRRPGPTR
	--|----|-|---|------|-
	KIEVMYPPPYLDNE
	-----|---|----
	DSAVEVCVVY
	-|-------|
	VNQTDIY
	---|--|
	FPGPSKPF
	----|---
	KSNGTIIHV
	-|--|----
	KHYQPYAPPRDFAAYRS
	--|--|--------|-|
	FPSIQVTGNKIL
	--|---|-----
	KLGNESVTFYLQNLYVNQTDIYFC
	-----|-|-|----|---|--|--
	KTGFNCDG
	-|------

Protein sequence : 
MLRLLLALNL FPSIQVTGNK ILVKQSPMLV AYDNAVNLSC KYSYNLFSRE  
---------- --|---|--- -----|---- -|------|- -|||---|--  
FRASLHKGLD SAVEVCVVYG NYSQQLQVYS KTGFNCDGKL GNESVTFYLQ  
---|------ |-------|- -||-----|| -|-------- ---|-|-|--  
NLYVNQTDIY FCKIEVMYPP PYLDNEKSNG TIIHVKGKHL CPSPLFPGPS  
--|---|--| -------|-- -|-----|-- |--------- --|------|  
KPFWVLVVVG GVLACYSLLV TVAFIIFWVR SKRSRLLHSD YMNMTPRRPG  
---------- -----||--- |--------- |--|----|- |---|-----  
PTRKHYQPYA PPRDFAAYRS  
-|---|--|- -------|-|  


Protein	: P10747
Enzyme	: Arg-C chymotrypsin trypsin_no_P_rule

	MNMTPRRPGPTRKHY
	---|------|---|
	GNESVTF
	---|-|-
	LLLALNLFPSIQVTGNK
	---------|---|---
	QSPMLVAYDNAVNLSCK
	-|-----|------|--
	HYQPYAPPR
	-|--|----
	DNEKSNGTIIHVKGKHL
	----|--|---------
	LGNESVTFYLQNLYVNQTDIYFCK
	----|-|-|----|---|--|---
	HLCPSPLFPGPSK
	----|------|-
	CKIEVMYPPPY
	------|---|
	VKQSPML
	---|---
	LLHSDYMNMTPR
	---|-|---|--
	KHYQPYAPPR
	--|--|----
	VRSKRSRL
	--|--|--
	YSYNLFSR
	|||---|-
	DSAVEVCVVY
	-|-------|
	TGFNCDGK
	|-------
	VNQTDIY
	---|--|
	SNGTIIHVK
	|--|-----
	GLDSAVEVCVVYGNYSQQLQVYSK
	---|-------|--||-----||-
	FPGPSKPF
	----|---
	IEVMYPPPYLDNEK
	----|---|-----
	FPSIQVTGNKIL
	--|---|-----
	PFWVLVVVGGVLACYSLLVTVAFIIFWVR
	--------------||---|---------

Protein sequence : 
MLRLLLALNL FPSIQVTGNK ILVKQSPMLV AYDNAVNLSC KYSYNLFSRE  
   ------- --|---|--- -----|---- -|------|- -|||---|-   
FRASLHKGLD SAVEVCVVYG NYSQQLQVYS KTGFNCDGKL GNESVTFYLQ  
   +   --- |-------|- -||-----|| -|-------- ---|-|-|--  
NLYVNQTDIY FCKIEVMYPP PYLDNEKSNG TIIHVKGKHL CPSPLFPGPS  
--|---|--| -------|-- -|-----|-- |--------- --|------|  
KPFWVLVVVG GVLACYSLLV TVAFIIFWVR SKRSRLLHSD YMNMTPRRPG  
---------- -----||--- |--------- |--|----|- |---|-----  
PTRKHYQPYA PPRDFAAYRS  
-|---|--|- ---    + +  


Protein	: P10747
Enzyme	: Arg-C chymotrypsin V8-DE

	MNMTPRRPGPTRKHY
	---|------|---|
	SVTFYLQNLYVNQTD
	|-|-|----|---|-
	GNESVTF
	---|-|-
	DNEKSNGTIIHVKGKHL
	----|--|---------
	CKIEVMYPPPY
	------|---|
	NAVNLSCKYSYNLFSRE
	-----|--|||---|--
	VKQSPML
	---|---
	LLHSDYMNMTPR
	---|-|---|--
	MLRLLLALNLFPSIQVTGNKILVKQSPMLVAYD
	------------|---|--------|-----|-
	KHYQPYAPPR
	--|--|----
	VRSKRSRL
	--|--|--
	DSAVEVCVVY
	-|-------|
	VNQTDIY
	---|--|
	FRASLHKGLD
	---|------
	IYFCKIE
	-|-----
	FPGPSKPF
	----|---
	VMYPPPYLD
	--|---|--
	VCVVYGNYSQQLQVYSKTGFNCD
	----|--||-----||-|-----
	FPSIQVTGNKIL
	--|---|-----
	YMNMTPRRPGPTRKHYQPYAPPRD
	|---|------|---|--|-----

Protein sequence : 
MLRLLLALNL FPSIQVTGNK ILVKQSPMLV AYDNAVNLSC KYSYNLFSRE  
---------- --|---|--- -----|---- -|------|- -|||---|--  
FRASLHKGLD SAVEVCVVYG NYSQQLQVYS KTGFNCDGKL GNESVTFYLQ  
---|------ |-------|- -||-----|| -|-----    ---|-|-|--  
NLYVNQTDIY FCKIEVMYPP PYLDNEKSNG TIIHVKGKHL CPSPLFPGPS  
--|---|--| -------|-- -|-----|-- |---------   +  ----|  
KPFWVLVVVG GVLACYSLLV TVAFIIFWVR SKRSRLLHSD YMNMTPRRPG  
---             ++    +       -- |--|----|- |---|-----  
PTRKHYQPYA PPRDFAAYRS  
-|---|--|- ----   + +  


Protein	: P10747
Enzyme	: Arg-C chymotrypsin V8-E

	VCVVYGNYSQQLQVYSKTGFNCDGKLGNE
	----|--||-----||-|-----------
	MNMTPRRPGPTRKHY
	---|------|---|
	VMYPPPYLDNE
	--|---|----
	GNESVTF
	---|-|-
	DNEKSNGTIIHVKGKHL
	----|--|---------
	CKIEVMYPPPY
	------|---|
	VKQSPML
	---|---
	LLHSDYMNMTPR
	---|-|---|--
	KHYQPYAPPR
	--|--|----
	VRSKRSRL
	--|--|--
	DSAVEVCVVY
	-|-------|
	VNQTDIY
	---|--|
	FPGPSKPF
	----|---
	SVTFYLQNLYVNQTDIYFCKIE
	|-|-|----|---|--|-----
	FPSIQVTGNKIL
	--|---|-----
	FRASLHKGLDSAVE
	---|------|---

Protein sequence : 
MLRLLLALNL FPSIQVTGNK ILVKQSPMLV AYDNAVNLSC KYSYNLFSRE  
           --|---|--- -----|---   +      +   +++   +    
FRASLHKGLD SAVEVCVVYG NYSQQLQVYS KTGFNCDGKL GNESVTFYLQ  
---|------ |-------|- -||-----|| -|-------- ---|-|-|--  
NLYVNQTDIY FCKIEVMYPP PYLDNEKSNG TIIHVKGKHL CPSPLFPGPS  
--|---|--| -------|-- -|-----|-- |---------   +  ----|  
KPFWVLVVVG GVLACYSLLV TVAFIIFWVR SKRSRLLHSD YMNMTPRRPG  
---             ++    +       -- |--|----|- |---|-----  
PTRKHYQPYA PPRDFAAYRS  
-|---|--|- ---    + +  


Protein	: P10747
Enzyme	: Arg-C CNBr Lys-C

	MLRLLLALNLFPSIQVTGNK
	------------|---|---
	QSPMLVAYDNAVNLSCK
	-|-----|------|--
	LGNESVTFYLQNLYVNQTDIYFCK
	----|-|-|----|---|--|---
	YSYNLFSREFRASLHK
	|||---|-----|---
	LLHSDYMNMTPR
	---|-|---|--
	KHYQPYAPPR
	--|--|----
	TPRRPGPTRKHYQPYAPPRDFAAYRS
	|------|---|--|--------|-|
	TGFNCDGK
	|-------
	RSRLLHSDYMNMTPRRPGPTRK
	-|----|-|---|------|--
	SNGTIIHVK
	|--|-----
	GLDSAVEVCVVYGNYSQQLQVYSK
	---|-------|--||-----||-
	IEVMYPPPYLDNEK
	----|---|-----
	HYQPYAPPRDFAAYRS
	-|--|--------|-|
	LRLLLALNLFPSIQVTGNKILVKQSPM
	-----------|---|--------|--

Protein sequence : 
MLRLLLALNL FPSIQVTGNK ILVKQSPMLV AYDNAVNLSC KYSYNLFSRE  
---------- --|---|--- -----|---- -|------|- -|||---|--  
FRASLHKGLD SAVEVCVVYG NYSQQLQVYS KTGFNCDGKL GNESVTFYLQ  
---|------ |-------|- -||-----|| -|-------- ---|-|-|--  
NLYVNQTDIY FCKIEVMYPP PYLDNEKSNG TIIHVKGKHL CPSPLFPGPS  
--|---|--| -------|-- -|-----|-- |-----       +      +  
KPFWVLVVVG GVLACYSLLV TVAFIIFWVR SKRSRLLHSD YMNMTPRRPG  
                ++    +          + -|----|- |---|-----  
PTRKHYQPYA PPRDFAAYRS  
-|---|--|- -------|-|  


Protein	: P10747
Enzyme	: Arg-C CNBr Lys-N

	KQSPMLVAYDNAVNLSC
	--|-----|------|-
	MLRLLLALNLFPSIQVTGN
	------------|---|--
	KGLDSAVEVCVVYGNYSQQLQVYS
	----|-------|--||-----||
	KHLCPSPLFPGPS
	-----|------|
	LLHSDYMNMTPR
	---|-|---|--
	KPFWVLVVVGGVLACYSLLVTVAFIIFWVRS
	---------------||---|---------|
	KHYQPYAPPR
	--|--|----
	KYSYNLFSREFRASLH
	-|||---|-----|--
	KRSRLLHSDYMNMTPRRPGPTR
	--|----|-|---|------|-
	KIEVMYPPPYLDNE
	-----|---|----
	TPRRPGPTRKHYQPYAPPRDFAAYRS
	|------|---|--|--------|-|
	KSNGTIIHV
	-|--|----
	KHYQPYAPPRDFAAYRS
	--|--|--------|-|
	LRLLLALNLFPSIQVTGNKILVKQSPM
	-----------|---|--------|--
	KLGNESVTFYLQNLYVNQTDIYFC
	-----|-|-|----|---|--|--
	KTGFNCDG
	-|------

Protein sequence : 
MLRLLLALNL FPSIQVTGNK ILVKQSPMLV AYDNAVNLSC KYSYNLFSRE  
---------- --|---|--- -----|---- -|------|- -|||---|--  
FRASLHKGLD SAVEVCVVYG NYSQQLQVYS KTGFNCDGKL GNESVTFYLQ  
---|------ |-------|- -||-----|| -|-------- ---|-|-|--  
NLYVNQTDIY FCKIEVMYPP PYLDNEKSNG TIIHVKGKHL CPSPLFPGPS  
--|---|--| -------|-- -|-----|-- |----  --- --|------|  
KPFWVLVVVG GVLACYSLLV TVAFIIFWVR SKRSRLLHSD YMNMTPRRPG  
---------- -----||--- |--------- |--|----|- |---|-----  
PTRKHYQPYA PPRDFAAYRS  
-|---|--|- -------|-|  


Protein	: P10747
Enzyme	: Arg-C CNBr trypsin_no_P_rule

	HYQPYAPPR
	-|--|----
	LLLALNLFPSIQVTGNK
	---------|---|---
	QSPMLVAYDNAVNLSCK
	-|-----|------|--
	LGNESVTFYLQNLYVNQTDIYFCK
	----|-|-|----|---|--|---
	HLCPSPLFPGPSK
	----|------|-
	LLHSDYMNMTPR
	---|-|---|--
	KHYQPYAPPR
	--|--|----
	YSYNLFSR
	|||---|-
	TPRRPGPTRKHYQPYAPPRDFAAYRS
	|------|---|--|--------|-|
	TGFNCDGK
	|-------
	SNGTIIHVK
	|--|-----
	GLDSAVEVCVVYGNYSQQLQVYSK
	---|-------|--||-----||-
	IEVMYPPPYLDNEK
	----|---|-----
	LRLLLALNLFPSIQVTGNKILVKQSPM
	-----------|---|--------|--
	PFWVLVVVGGVLACYSLLVTVAFIIFWVR
	--------------||---|---------

Protein sequence : 
MLRLLLALNL FPSIQVTGNK ILVKQSPMLV AYDNAVNLSC KYSYNLFSRE  
 --------- --|---|--- -----|---- -|------|- -|||---|-   
FRASLHKGLD SAVEVCVVYG NYSQQLQVYS KTGFNCDGKL GNESVTFYLQ  
   +   --- |-------|- -||-----|| -|-------- ---|-|-|--  
NLYVNQTDIY FCKIEVMYPP PYLDNEKSNG TIIHVKGKHL CPSPLFPGPS  
--|---|--| -------|-- -|-----|-- |-----  -- --|------|  
KPFWVLVVVG GVLACYSLLV TVAFIIFWVR SKRSRLLHSD YMNMTPRRPG  
---------- -----||--- |--------- +  + ---|- |---|-----  
PTRKHYQPYA PPRDFAAYRS  
-|---|--|- -------|-|  


Protein	: P10747
Enzyme	: Arg-C CNBr V8-DE

	SVTFYLQNLYVNQTD
	|-|-|----|---|-
	NAVNLSCKYSYNLFSRE
	-----|--|||---|--
	MLRLLLALNLFPSIQVTGNKILVKQSPMLVAYD
	------------|---|--------|-----|-
	LLHSDYMNMTPR
	---|-|---|--
	KHYQPYAPPR
	--|--|----
	TPRRPGPTRKHYQPYAPPRDFAAYRS
	|------|---|--|--------|-|
	FRASLHKGLD
	---|------
	IYFCKIE
	-|-----
	VMYPPPYLD
	--|---|--
	VCVVYGNYSQQLQVYSKTGFNCD
	----|--||-----||-|-----
	LRLLLALNLFPSIQVTGNKILVKQSPM
	-----------|---|--------|--
	YMNMTPRRPGPTRKHYQPYAPPRD
	|---|------|---|--|-----

Protein sequence : 
MLRLLLALNL FPSIQVTGNK ILVKQSPMLV AYDNAVNLSC KYSYNLFSRE  
---------- --|---|--- -----|---- -|------|- -|||---|--  
FRASLHKGLD SAVEVCVVYG NYSQQLQVYS KTGFNCDGKL GNESVTFYLQ  
---|------ +   ----|- -||-----|| -|-----       |-|-|--  
NLYVNQTDIY FCKIEVMYPP PYLDNEKSNG TIIHVKGKHL CPSPLFPGPS  
--|---|--| -------|-- -|--   +   +            +      +  
KPFWVLVVVG GVLACYSLLV TVAFIIFWVR SKRSRLLHSD YMNMTPRRPG  
                ++    +          +  + ---|- |---|-----  
PTRKHYQPYA PPRDFAAYRS  
-|---|--|- -------|-|  


Protein	: P10747
Enzyme	: Arg-C CNBr V8-E

	VCVVYGNYSQQLQVYSKTGFNCDGKLGNE
	----|--||-----||-|-----------
	VMYPPPYLDNE
	--|---|----
	SVTFYLQNLYVNQTDIYFCKIE
	|-|-|----|---|--|-----
	LRLLLALNLFPSIQVTGNKILVKQSPM
	-----------|---|--------|--
	LLHSDYMNMTPR
	---|-|---|--
	TPRRPGPTRKHYQPYAPPRDFAAYRS
	|------|---|--|--------|-|
	FRASLHKGLDSAVE
	---|------|---
	KHYQPYAPPR
	--|--|----

Protein sequence : 
MLRLLLALNL FPSIQVTGNK ILVKQSPMLV AYDNAVNLSC KYSYNLFSRE  
 --------- --|---|--- -----|--    +      +   +++   +    
FRASLHKGLD SAVEVCVVYG NYSQQLQVYS KTGFNCDGKL GNESVTFYLQ  
---|------ |-------|- -||-----|| -|-------- ---|-|-|--  
NLYVNQTDIY FCKIEVMYPP PYLDNEKSNG TIIHVKGKHL CPSPLFPGPS  
--|---|--| -------|-- -|---- +   +            +      +  
KPFWVLVVVG GVLACYSLLV TVAFIIFWVR SKRSRLLHSD YMNMTPRRPG  
                ++    +          +  + ---|- |---|-----  
PTRKHYQPYA PPRDFAAYRS  
-|---|--|- -------|-|  


Protein	: P10747
Enzyme	: Arg-C Lys-C Lys-N

	MLRLLLALNLFPSIQVTGNK
	------------|---|---
	KQSPMLVAYDNAVNLSC
	--|-----|------|-
	QSPMLVAYDNAVNLSCK
	-|-----|------|--
	MLRLLLALNLFPSIQVTGN
	------------|---|--
	LGNESVTFYLQNLYVNQTDIYFCK
	----|-|-|----|---|--|---
	KGLDSAVEVCVVYGNYSQQLQVYS
	----|-------|--||-----||
	YSYNLFSREFRASLHK
	|||---|-----|---
	LLHSDYMNMTPR
	---|-|---|--
	KHLCPSPLFPGPS
	-----|------|
	KPFWVLVVVGGVLACYSLLVTVAFIIFWVRS
	---------------||---|---------|
	KHYQPYAPPR
	--|--|----
	KYSYNLFSREFRASLH
	-|||---|-----|--
	KRSRLLHSDYMNMTPRRPGPTR
	--|----|-|---|------|-
	KIEVMYPPPYLDNE
	-----|---|----
	RSRLLHSDYMNMTPRRPGPTRK
	-|----|-|---|------|--
	TGFNCDGK
	|-------
	SNGTIIHVK
	|--|-----
	GLDSAVEVCVVYGNYSQQLQVYSK
	---|-------|--||-----||-
	IEVMYPPPYLDNEK
	----|---|-----
	HYQPYAPPRDFAAYRS
	-|--|--------|-|
	KSNGTIIHV
	-|--|----
	KHYQPYAPPRDFAAYRS
	--|--|--------|-|
	KLGNESVTFYLQNLYVNQTDIYFC
	-----|-|-|----|---|--|--
	KTGFNCDG
	-|------

Protein sequence : 
MLRLLLALNL FPSIQVTGNK ILVKQSPMLV AYDNAVNLSC KYSYNLFSRE  
---------- --|---|---    --|---- -|------|- -|||---|--  
FRASLHKGLD SAVEVCVVYG NYSQQLQVYS KTGFNCDGKL GNESVTFYLQ  
---|------ |-------|- -||-----|| -|-------- ---|-|-|--  
NLYVNQTDIY FCKIEVMYPP PYLDNEKSNG TIIHVKGKHL CPSPLFPGPS  
--|---|--| -------|-- -|-----|-- |----- --- --|------|  
KPFWVLVVVG GVLACYSLLV TVAFIIFWVR SKRSRLLHSD YMNMTPRRPG  
---------- -----||--- |--------- |--|----|- |---|-----  
PTRKHYQPYA PPRDFAAYRS  
-|---|--|- -------|-|  


Protein	: P10747
Enzyme	: Arg-C Lys-C trypsin_no_P_rule

	MLRLLLALNLFPSIQVTGNK
	------------|---|---
	HYQPYAPPR
	-|--|----
	QSPMLVAYDNAVNLSCK
	-|-----|------|--
	LLLALNLFPSIQVTGNK
	---------|---|---
	LGNESVTFYLQNLYVNQTDIYFCK
	----|-|-|----|---|--|---
	HLCPSPLFPGPSK
	----|------|-
	YSYNLFSREFRASLHK
	|||---|-----|---
	LLHSDYMNMTPR
	---|-|---|--
	KHYQPYAPPR
	--|--|----
	YSYNLFSR
	|||---|-
	RSRLLHSDYMNMTPRRPGPTRK
	-|----|-|---|------|--
	TGFNCDGK
	|-------
	SNGTIIHVK
	|--|-----
	GLDSAVEVCVVYGNYSQQLQVYSK
	---|-------|--||-----||-
	IEVMYPPPYLDNEK
	----|---|-----
	HYQPYAPPRDFAAYRS
	-|--|--------|-|
	PFWVLVVVGGVLACYSLLVTVAFIIFWVR
	--------------||---|---------

Protein sequence : 
MLRLLLALNL FPSIQVTGNK ILVKQSPMLV AYDNAVNLSC KYSYNLFSRE  
---------- --|---|---     -|---- -|------|- -|||---|--  
FRASLHKGLD SAVEVCVVYG NYSQQLQVYS KTGFNCDGKL GNESVTFYLQ  
---|------ |-------|- -||-----|| -|-------- ---|-|-|--  
NLYVNQTDIY FCKIEVMYPP PYLDNEKSNG TIIHVKGKHL CPSPLFPGPS  
--|---|--| -------|-- -|-----|-- |-----  -- --|------|  
KPFWVLVVVG GVLACYSLLV TVAFIIFWVR SKRSRLLHSD YMNMTPRRPG  
---------- -----||--- |--------- + -|----|- |---|-----  
PTRKHYQPYA PPRDFAAYRS  
-|---|--|- -------|-|  


Protein	: P10747
Enzyme	: Arg-C Lys-C V8-DE

	MLRLLLALNLFPSIQVTGNK
	------------|---|---
	SVTFYLQNLYVNQTD
	|-|-|----|---|-
	QSPMLVAYDNAVNLSCK
	-|-----|------|--
	LGNESVTFYLQNLYVNQTDIYFCK
	----|-|-|----|---|--|---
	NAVNLSCKYSYNLFSRE
	-----|--|||---|--
	YSYNLFSREFRASLHK
	|||---|-----|---
	LLHSDYMNMTPR
	---|-|---|--
	MLRLLLALNLFPSIQVTGNKILVKQSPMLVAYD
	------------|---|--------|-----|-
	KHYQPYAPPR
	--|--|----
	RSRLLHSDYMNMTPRRPGPTRK
	-|----|-|---|------|--
	TGFNCDGK
	|-------
	SNGTIIHVK
	|--|-----
	FRASLHKGLD
	---|------
	GLDSAVEVCVVYGNYSQQLQVYSK
	---|-------|--||-----||-
	IYFCKIE
	-|-----
	VMYPPPYLD
	--|---|--
	IEVMYPPPYLDNEK
	----|---|-----
	HYQPYAPPRDFAAYRS
	-|--|--------|-|
	VCVVYGNYSQQLQVYSKTGFNCD
	----|--||-----||-|-----
	YMNMTPRRPGPTRKHYQPYAPPRD
	|---|------|---|--|-----

Protein sequence : 
MLRLLLALNL FPSIQVTGNK ILVKQSPMLV AYDNAVNLSC KYSYNLFSRE  
---------- --|---|--- -----|---- -|------|- -|||---|--  
FRASLHKGLD SAVEVCVVYG NYSQQLQVYS KTGFNCDGKL GNESVTFYLQ  
---|------ |-------|- -||-----|| -|-------- ---|-|-|--  
NLYVNQTDIY FCKIEVMYPP PYLDNEKSNG TIIHVKGKHL CPSPLFPGPS  
--|---|--| -------|-- -|-----|-- |-----       +      +  
KPFWVLVVVG GVLACYSLLV TVAFIIFWVR SKRSRLLHSD YMNMTPRRPG  
                ++    +          + -|----|- |---|-----  
PTRKHYQPYA PPRDFAAYRS  
-|---|--|- -------|-|  


Protein	: P10747
Enzyme	: Arg-C Lys-C V8-E

	VCVVYGNYSQQLQVYSKTGFNCDGKLGNE
	----|--||-----||-|-----------
	MLRLLLALNLFPSIQVTGNK
	------------|---|---
	VMYPPPYLDNE
	--|---|----
	QSPMLVAYDNAVNLSCK
	-|-----|------|--
	LGNESVTFYLQNLYVNQTDIYFCK
	----|-|-|----|---|--|---
	YSYNLFSREFRASLHK
	|||---|-----|---
	LLHSDYMNMTPR
	---|-|---|--
	KHYQPYAPPR
	--|--|----
	RSRLLHSDYMNMTPRRPGPTRK
	-|----|-|---|------|--
	TGFNCDGK
	|-------
	SNGTIIHVK
	|--|-----
	GLDSAVEVCVVYGNYSQQLQVYSK
	---|-------|--||-----||-
	SVTFYLQNLYVNQTDIYFCKIE
	|-|-|----|---|--|-----
	IEVMYPPPYLDNEK
	----|---|-----
	HYQPYAPPRDFAAYRS
	-|--|--------|-|
	FRASLHKGLDSAVE
	---|------|---

Protein sequence : 
MLRLLLALNL FPSIQVTGNK ILVKQSPMLV AYDNAVNLSC KYSYNLFSRE  
---------- --|---|---     -|---- -|------|- -|||---|--  
FRASLHKGLD SAVEVCVVYG NYSQQLQVYS KTGFNCDGKL GNESVTFYLQ  
---|------ |-------|- -||-----|| -|-------- ---|-|-|--  
NLYVNQTDIY FCKIEVMYPP PYLDNEKSNG TIIHVKGKHL CPSPLFPGPS  
--|---|--| -------|-- -|-----|-- |-----       +      +  
KPFWVLVVVG GVLACYSLLV TVAFIIFWVR SKRSRLLHSD YMNMTPRRPG  
                ++    +          + -|----|- |---|-----  
PTRKHYQPYA PPRDFAAYRS  
-|---|--|- -------|-|  


Protein	: P10747
Enzyme	: Arg-C Lys-N trypsin_no_P_rule

	KQSPMLVAYDNAVNLSC
	--|-----|------|-
	HYQPYAPPR
	-|--|----
	LLLALNLFPSIQVTGNK
	---------|---|---
	QSPMLVAYDNAVNLSCK
	-|-----|------|--
	MLRLLLALNLFPSIQVTGN
	------------|---|--
	LGNESVTFYLQNLYVNQTDIYFCK
	----|-|-|----|---|--|---
	HLCPSPLFPGPSK
	----|------|-
	KGLDSAVEVCVVYGNYSQQLQVYS
	----|-------|--||-----||
	KHLCPSPLFPGPS
	-----|------|
	LLHSDYMNMTPR
	---|-|---|--
	KPFWVLVVVGGVLACYSLLVTVAFIIFWVRS
	---------------||---|---------|
	KHYQPYAPPR
	--|--|----
	KYSYNLFSREFRASLH
	-|||---|-----|--
	KRSRLLHSDYMNMTPRRPGPTR
	--|----|-|---|------|-
	KIEVMYPPPYLDNE
	-----|---|----
	YSYNLFSR
	|||---|-
	TGFNCDGK
	|-------
	SNGTIIHVK
	|--|-----
	GLDSAVEVCVVYGNYSQQLQVYSK
	---|-------|--||-----||-
	IEVMYPPPYLDNEK
	----|---|-----
	KSNGTIIHV
	-|--|----
	KHYQPYAPPRDFAAYRS
	--|--|--------|-|
	KLGNESVTFYLQNLYVNQTDIYFC
	-----|-|-|----|---|--|--
	PFWVLVVVGGVLACYSLLVTVAFIIFWVR
	--------------||---|---------
	KTGFNCDG
	-|------

Protein sequence : 
MLRLLLALNL FPSIQVTGNK ILVKQSPMLV AYDNAVNLSC KYSYNLFSRE  
---------- --|---|---    --|---- -|------|- -|||---|--  
FRASLHKGLD SAVEVCVVYG NYSQQLQVYS KTGFNCDGKL GNESVTFYLQ  
---|------ |-------|- -||-----|| -|-------- ---|-|-|--  
NLYVNQTDIY FCKIEVMYPP PYLDNEKSNG TIIHVKGKHL CPSPLFPGPS  
--|---|--| -------|-- -|-----|-- |----- --- --|------|  
KPFWVLVVVG GVLACYSLLV TVAFIIFWVR SKRSRLLHSD YMNMTPRRPG  
---------- -----||--- |--------- |--|----|- |---|-----  
PTRKHYQPYA PPRDFAAYRS  
-|---|--|- -------|-|  


Protein	: P10747
Enzyme	: Arg-C Lys-N V8-DE

	KQSPMLVAYDNAVNLSC
	--|-----|------|-
	SVTFYLQNLYVNQTD
	|-|-|----|---|-
	MLRLLLALNLFPSIQVTGN
	------------|---|--
	KGLDSAVEVCVVYGNYSQQLQVYS
	----|-------|--||-----||
	NAVNLSCKYSYNLFSRE
	-----|--|||---|--
	KHLCPSPLFPGPS
	-----|------|
	LLHSDYMNMTPR
	---|-|---|--
	KPFWVLVVVGGVLACYSLLVTVAFIIFWVRS
	---------------||---|---------|
	MLRLLLALNLFPSIQVTGNKILVKQSPMLVAYD
	------------|---|--------|-----|-
	KHYQPYAPPR
	--|--|----
	KYSYNLFSREFRASLH
	-|||---|-----|--
	KRSRLLHSDYMNMTPRRPGPTR
	--|----|-|---|------|-
	KIEVMYPPPYLDNE
	-----|---|----
	FRASLHKGLD
	---|------
	IYFCKIE
	-|-----
	VMYPPPYLD
	--|---|--
	KSNGTIIHV
	-|--|----
	KHYQPYAPPRDFAAYRS
	--|--|--------|-|
	VCVVYGNYSQQLQVYSKTGFNCD
	----|--||-----||-|-----
	KLGNESVTFYLQNLYVNQTDIYFC
	-----|-|-|----|---|--|--
	YMNMTPRRPGPTRKHYQPYAPPRD
	|---|------|---|--|-----
	KTGFNCDG
	-|------

Protein sequence : 
MLRLLLALNL FPSIQVTGNK ILVKQSPMLV AYDNAVNLSC KYSYNLFSRE  
---------- --|---|--- -----|---- -|------|- -|||---|--  
FRASLHKGLD SAVEVCVVYG NYSQQLQVYS KTGFNCDGKL GNESVTFYLQ  
---|------ |-------|- -||-----|| -|-------- ---|-|-|--  
NLYVNQTDIY FCKIEVMYPP PYLDNEKSNG TIIHVKGKHL CPSPLFPGPS  
--|---|--| -------|-- -|-----|-- |----  --- --|------|  
KPFWVLVVVG GVLACYSLLV TVAFIIFWVR SKRSRLLHSD YMNMTPRRPG  
---------- -----||--- |--------- |--|----|- |---|-----  
PTRKHYQPYA PPRDFAAYRS  
-|---|--|- -------|-|  


Protein	: P10747
Enzyme	: Arg-C Lys-N V8-E

	VCVVYGNYSQQLQVYSKTGFNCDGKLGNE
	----|--||-----||-|-----------
	VMYPPPYLDNE
	--|---|----
	KQSPMLVAYDNAVNLSC
	--|-----|------|-
	MLRLLLALNLFPSIQVTGN
	------------|---|--
	KGLDSAVEVCVVYGNYSQQLQVYS
	----|-------|--||-----||
	KHLCPSPLFPGPS
	-----|------|
	LLHSDYMNMTPR
	---|-|---|--
	KPFWVLVVVGGVLACYSLLVTVAFIIFWVRS
	---------------||---|---------|
	KHYQPYAPPR
	--|--|----
	KYSYNLFSREFRASLH
	-|||---|-----|--
	KRSRLLHSDYMNMTPRRPGPTR
	--|----|-|---|------|-
	KIEVMYPPPYLDNE
	-----|---|----
	SVTFYLQNLYVNQTDIYFCKIE
	|-|-|----|---|--|-----
	KSNGTIIHV
	-|--|----
	KHYQPYAPPRDFAAYRS
	--|--|--------|-|
	KLGNESVTFYLQNLYVNQTDIYFC
	-----|-|-|----|---|--|--
	FRASLHKGLDSAVE
	---|------|---
	KTGFNCDG
	-|------

Protein sequence : 
MLRLLLALNL FPSIQVTGNK ILVKQSPMLV AYDNAVNLSC KYSYNLFSRE  
---------- --|---|--     --|---- -|------|- -|||---|--  
FRASLHKGLD SAVEVCVVYG NYSQQLQVYS KTGFNCDGKL GNESVTFYLQ  
---|------ |-------|- -||-----|| -|-------- ---|-|-|--  
NLYVNQTDIY FCKIEVMYPP PYLDNEKSNG TIIHVKGKHL CPSPLFPGPS  
--|---|--| -------|-- -|-----|-- |----  --- --|------|  
KPFWVLVVVG GVLACYSLLV TVAFIIFWVR SKRSRLLHSD YMNMTPRRPG  
---------- -----||--- |--------- |--|----|- |---|-----  
PTRKHYQPYA PPRDFAAYRS  
-|---|--|- -------|-|  


Protein	: P10747
Enzyme	: Arg-C trypsin_no_P_rule V8-DE

	SVTFYLQNLYVNQTD
	|-|-|----|---|-
	HYQPYAPPR
	-|--|----
	LLLALNLFPSIQVTGNK
	---------|---|---
	QSPMLVAYDNAVNLSCK
	-|-----|------|--
	HLCPSPLFPGPSK
	----|------|-
	LGNESVTFYLQNLYVNQTDIYFCK
	----|-|-|----|---|--|---
	NAVNLSCKYSYNLFSRE
	-----|--|||---|--
	MLRLLLALNLFPSIQVTGNKILVKQSPMLVAYD
	------------|---|--------|-----|-
	LLHSDYMNMTPR
	---|-|---|--
	KHYQPYAPPR
	--|--|----
	YSYNLFSR
	|||---|-
	TGFNCDGK
	|-------
	SNGTIIHVK
	|--|-----
	FRASLHKGLD
	---|------
	GLDSAVEVCVVYGNYSQQLQVYSK
	---|-------|--||-----||-
	IYFCKIE
	-|-----
	VMYPPPYLD
	--|---|--
	IEVMYPPPYLDNEK
	----|---|-----
	VCVVYGNYSQQLQVYSKTGFNCD
	----|--||-----||-|-----
	PFWVLVVVGGVLACYSLLVTVAFIIFWVR
	--------------||---|---------
	YMNMTPRRPGPTRKHYQPYAPPRD
	|---|------|---|--|-----

Protein sequence : 
MLRLLLALNL FPSIQVTGNK ILVKQSPMLV AYDNAVNLSC KYSYNLFSRE  
---------- --|---|--- -----|---- -|------|- -|||---|--  
FRASLHKGLD SAVEVCVVYG NYSQQLQVYS KTGFNCDGKL GNESVTFYLQ  
---|------ |-------|- -||-----|| -|-------- ---|-|-|--  
NLYVNQTDIY FCKIEVMYPP PYLDNEKSNG TIIHVKGKHL CPSPLFPGPS  
--|---|--| -------|-- -|-----|-- |-----  -- --|------|  
KPFWVLVVVG GVLACYSLLV TVAFIIFWVR SKRSRLLHSD YMNMTPRRPG  
---------- -----||--- |--------- +  + ---|- |---|-----  
PTRKHYQPYA PPRDFAAYRS  
-|---|--|- ----   + +  


Protein	: P10747
Enzyme	: Arg-C trypsin_no_P_rule V8-E

	VCVVYGNYSQQLQVYSKTGFNCDGKLGNE
	----|--||-----||-|-----------
	VMYPPPYLDNE
	--|---|----
	HYQPYAPPR
	-|--|----
	LLLALNLFPSIQVTGNK
	---------|---|---
	QSPMLVAYDNAVNLSCK
	-|-----|------|--
	HLCPSPLFPGPSK
	----|------|-
	LGNESVTFYLQNLYVNQTDIYFCK
	----|-|-|----|---|--|---
	LLHSDYMNMTPR
	---|-|---|--
	KHYQPYAPPR
	--|--|----
	YSYNLFSR
	|||---|-
	TGFNCDGK
	|-------
	SNGTIIHVK
	|--|-----
	GLDSAVEVCVVYGNYSQQLQVYSK
	---|-------|--||-----||-
	SVTFYLQNLYVNQTDIYFCKIE
	|-|-|----|---|--|-----
	IEVMYPPPYLDNEK
	----|---|-----
	FRASLHKGLDSAVE
	---|------|---
	PFWVLVVVGGVLACYSLLVTVAFIIFWVR
	--------------||---|---------

Protein sequence : 
MLRLLLALNL FPSIQVTGNK ILVKQSPMLV AYDNAVNLSC KYSYNLFSRE  
   ------- --|---|---     -|---- -|------|- -|||---|-   
FRASLHKGLD SAVEVCVVYG NYSQQLQVYS KTGFNCDGKL GNESVTFYLQ  
---|------ |-------|- -||-----|| -|-------- ---|-|-|--  
NLYVNQTDIY FCKIEVMYPP PYLDNEKSNG TIIHVKGKHL CPSPLFPGPS  
--|---|--| -------|-- -|-----|-- |-----  -- --|------|  
KPFWVLVVVG GVLACYSLLV TVAFIIFWVR SKRSRLLHSD YMNMTPRRPG  
---------- -----||--- |--------- +  + ---|- |---|--     
PTRKHYQPYA PPRDFAAYRS  
 + --|--|- ---    + +  


Protein	: P10747
Enzyme	: Arg-C V8-DE V8-E

	VCVVYGNYSQQLQVYSKTGFNCDGKLGNE
	----|--||-----||-|-----------
	VMYPPPYLDNE
	--|---|----
	SVTFYLQNLYVNQTD
	|-|-|----|---|-
	NAVNLSCKYSYNLFSRE
	-----|--|||---|--
	MLRLLLALNLFPSIQVTGNKILVKQSPMLVAYD
	------------|---|--------|-----|-
	LLHSDYMNMTPR
	---|-|---|--
	KHYQPYAPPR
	--|--|----
	FRASLHKGLD
	---|------
	IYFCKIE
	-|-----
	VMYPPPYLD
	--|---|--
	SVTFYLQNLYVNQTDIYFCKIE
	|-|-|----|---|--|-----
	VCVVYGNYSQQLQVYSKTGFNCD
	----|--||-----||-|-----
	FRASLHKGLDSAVE
	---|------|---
	YMNMTPRRPGPTRKHYQPYAPPRD
	|---|------|---|--|-----

Protein sequence : 
MLRLLLALNL FPSIQVTGNK ILVKQSPMLV AYDNAVNLSC KYSYNLFSRE  
---------- --|---|--- -----|---- -|------|- -|||---|--  
FRASLHKGLD SAVEVCVVYG NYSQQLQVYS KTGFNCDGKL GNESVTFYLQ  
---|------ |-------|- -||-----|| -|-------- ---|-|-|--  
NLYVNQTDIY FCKIEVMYPP PYLDNEKSNG TIIHVKGKHL CPSPLFPGPS  
--|---|--| -------|-- -|---- +   +            +      +  
KPFWVLVVVG GVLACYSLLV TVAFIIFWVR SKRSRLLHSD YMNMTPRRPG  
                ++    +          +  + ---|- |---|-----  
PTRKHYQPYA PPRDFAAYRS  
-|---|--|- ----   + +  


Protein	: P10747
Enzyme	: Asp-N chymotrypsin CNBr

	MNMTPRRPGPTRKHY
	---|------|---|
	GNESVTF
	---|-|-
	DSAVEVCVVYGNYSQQLQVYSKTGFNC
	-|-------|--||-----||-|----
	DNEKSNGTIIHVKGKHL
	----|--|---------
	MLRLLLALNLFPSIQVTGNKILVKQSPMLVAY
	------------|---|--------|-----|
	CKIEVMYPPPY
	------|---|
	VKQSPML
	---|---
	DNAVNLSCKYSYNLFSREFRASLHKGL
	------|--|||---|-----|-----
	VRSKRSRL
	--|--|--
	DGKLGNESVTFYLQNLYVNQT
	-------|-|-|----|---|
	DSAVEVCVVY
	-|-------|
	TPRRPGPTRKHYQPYAPPRDFAAYRS
	|------|---|--|--------|-|
	VNQTDIY
	---|--|
	FPGPSKPF
	----|---
	LRLLLALNLFPSIQVTGNKILVKQSPM
	-----------|---|--------|--
	FPSIQVTGNKIL
	--|---|-----
	DYMNMTPRRPGPTRKHYQPYAPPR
	-|---|------|---|--|----
	DFAAYRS
	----|-|
	DIYFCKIEVMYPPPYL
	--|-------|---|-

Protein sequence : 
MLRLLLALNL FPSIQVTGNK ILVKQSPMLV AYDNAVNLSC KYSYNLFSRE  
---------- --|---|--- -----|---- -|------|- -|||---|--  
FRASLHKGLD SAVEVCVVYG NYSQQLQVYS KTGFNCDGKL GNESVTFYLQ  
---|------ |-------|- -||-----|| -|-------- ---|-|-|--  
NLYVNQTDIY FCKIEVMYPP PYLDNEKSNG TIIHVKGKHL CPSPLFPGPS  
--|---|--| -------|-- -|-----|-- |---------   +  ----|  
KPFWVLVVVG GVLACYSLLV TVAFIIFWVR SKRSRLLHSD YMNMTPRRPG  
---             ++    +       -- |--|--  +- |---|-----  
PTRKHYQPYA PPRDFAAYRS  
-|---|--|- -------|-|  


Protein	: P10747
Enzyme	: Asp-N chymotrypsin Lys-C

	MLRLLLALNLFPSIQVTGNK
	------------|---|---
	MNMTPRRPGPTRKHY
	---|------|---|
	GNESVTF
	---|-|-
	QSPMLVAYDNAVNLSCK
	-|-----|------|--
	DSAVEVCVVYGNYSQQLQVYSKTGFNC
	-|-------|--||-----||-|----
	DNEKSNGTIIHVKGKHL
	----|--|---------
	LGNESVTFYLQNLYVNQTDIYFCK
	----|-|-|----|---|--|---
	MLRLLLALNLFPSIQVTGNKILVKQSPMLVAY
	------------|---|--------|-----|
	CKIEVMYPPPY
	------|---|
	VKQSPML
	---|---
	YSYNLFSREFRASLHK
	|||---|-----|---
	DNAVNLSCKYSYNLFSREFRASLHKGL
	------|--|||---|-----|-----
	VRSKRSRL
	--|--|--
	DGKLGNESVTFYLQNLYVNQT
	-------|-|-|----|---|
	DSAVEVCVVY
	-|-------|
	TGFNCDGK
	|-------
	RSRLLHSDYMNMTPRRPGPTRK
	-|----|-|---|------|--
	VNQTDIY
	---|--|
	SNGTIIHVK
	|--|-----
	GLDSAVEVCVVYGNYSQQLQVYSK
	---|-------|--||-----||-
	FPGPSKPF
	----|---
	IEVMYPPPYLDNEK
	----|---|-----
	HYQPYAPPRDFAAYRS
	-|--|--------|-|
	FPSIQVTGNKIL
	--|---|-----
	DYMNMTPRRPGPTRKHYQPYAPPR
	-|---|------|---|--|----
	DFAAYRS
	----|-|
	DIYFCKIEVMYPPPYL
	--|-------|---|-

Protein sequence : 
MLRLLLALNL FPSIQVTGNK ILVKQSPMLV AYDNAVNLSC KYSYNLFSRE  
---------- --|---|--- -----|---- -|------|- -|||---|--  
FRASLHKGLD SAVEVCVVYG NYSQQLQVYS KTGFNCDGKL GNESVTFYLQ  
---|------ |-------|- -||-----|| -|-------- ---|-|-|--  
NLYVNQTDIY FCKIEVMYPP PYLDNEKSNG TIIHVKGKHL CPSPLFPGPS  
--|---|--| -------|-- -|-----|-- |---------   +  ----|  
KPFWVLVVVG GVLACYSLLV TVAFIIFWVR SKRSRLLHSD YMNMTPRRPG  
---             ++    +       -- |--|----|- |---|-----  
PTRKHYQPYA PPRDFAAYRS  
-|---|--|- -------|-|  


Protein	: P10747
Enzyme	: Asp-N chymotrypsin Lys-N

	MNMTPRRPGPTRKHY
	---|------|---|
	KQSPMLVAYDNAVNLSC
	--|-----|------|-
	GNESVTF
	---|-|-
	MLRLLLALNLFPSIQVTGN
	------------|---|--
	DSAVEVCVVYGNYSQQLQVYSKTGFNC
	-|-------|--||-----||-|----
	DNEKSNGTIIHVKGKHL
	----|--|---------
	MLRLLLALNLFPSIQVTGNKILVKQSPMLVAY
	------------|---|--------|-----|
	KGLDSAVEVCVVYGNYSQQLQVYS
	----|-------|--||-----||
	CKIEVMYPPPY
	------|---|
	VKQSPML
	---|---
	KHLCPSPLFPGPS
	-----|------|
	KPFWVLVVVGGVLACYSLLVTVAFIIFWVRS
	---------------||---|---------|
	DNAVNLSCKYSYNLFSREFRASLHKGL
	------|--|||---|-----|-----
	VRSKRSRL
	--|--|--
	KYSYNLFSREFRASLH
	-|||---|-----|--
	KRSRLLHSDYMNMTPRRPGPTR
	--|----|-|---|------|-
	DGKLGNESVTFYLQNLYVNQT
	-------|-|-|----|---|
	KIEVMYPPPYLDNE
	-----|---|----
	DSAVEVCVVY
	-|-------|
	VNQTDIY
	---|--|
	FPGPSKPF
	----|---
	KSNGTIIHV
	-|--|----
	KHYQPYAPPRDFAAYRS
	--|--|--------|-|
	FPSIQVTGNKIL
	--|---|-----
	KLGNESVTFYLQNLYVNQTDIYFC
	-----|-|-|----|---|--|--
	DYMNMTPRRPGPTRKHYQPYAPPR
	-|---|------|---|--|----
	DFAAYRS
	----|-|
	DIYFCKIEVMYPPPYL
	--|-------|---|-
	KTGFNCDG
	-|------

Protein sequence : 
MLRLLLALNL FPSIQVTGNK ILVKQSPMLV AYDNAVNLSC KYSYNLFSRE  
---------- --|---|--- -----|---- -|------|- -|||---|--  
FRASLHKGLD SAVEVCVVYG NYSQQLQVYS KTGFNCDGKL GNESVTFYLQ  
---|------ |-------|- -||-----|| -|-------- ---|-|-|--  
NLYVNQTDIY FCKIEVMYPP PYLDNEKSNG TIIHVKGKHL CPSPLFPGPS  
--|---|--| -------|-- -|-----|-- |--------- --|------|  
KPFWVLVVVG GVLACYSLLV TVAFIIFWVR SKRSRLLHSD YMNMTPRRPG  
---------- -----||--- |--------- |--|----|- |---|-----  
PTRKHYQPYA PPRDFAAYRS  
-|---|--|- -------|-|  


Protein	: P10747
Enzyme	: Asp-N chymotrypsin trypsin_no_P_rule

	MNMTPRRPGPTRKHY
	---|------|---|
	GNESVTF
	---|-|-
	LLLALNLFPSIQVTGNK
	---------|---|---
	QSPMLVAYDNAVNLSCK
	-|-----|------|--
	HYQPYAPPR
	-|--|----
	DSAVEVCVVYGNYSQQLQVYSKTGFNC
	-|-------|--||-----||-|----
	DNEKSNGTIIHVKGKHL
	----|--|---------
	LGNESVTFYLQNLYVNQTDIYFCK
	----|-|-|----|---|--|---
	HLCPSPLFPGPSK
	----|------|-
	MLRLLLALNLFPSIQVTGNKILVKQSPMLVAY
	------------|---|--------|-----|
	CKIEVMYPPPY
	------|---|
	VKQSPML
	---|---
	LLHSDYMNMTPR
	---|-|---|--
	DNAVNLSCKYSYNLFSREFRASLHKGL
	------|--|||---|-----|-----
	VRSKRSRL
	--|--|--
	DGKLGNESVTFYLQNLYVNQT
	-------|-|-|----|---|
	YSYNLFSR
	|||---|-
	DSAVEVCVVY
	-|-------|
	TGFNCDGK
	|-------
	VNQTDIY
	---|--|
	SNGTIIHVK
	|--|-----
	GLDSAVEVCVVYGNYSQQLQVYSK
	---|-------|--||-----||-
	FPGPSKPF
	----|---
	IEVMYPPPYLDNEK
	----|---|-----
	FPSIQVTGNKIL
	--|---|-----
	DYMNMTPRRPGPTRKHYQPYAPPR
	-|---|------|---|--|----
	DFAAYRS
	----|-|
	DIYFCKIEVMYPPPYL
	--|-------|---|-
	PFWVLVVVGGVLACYSLLVTVAFIIFWVR
	--------------||---|---------

Protein sequence : 
MLRLLLALNL FPSIQVTGNK ILVKQSPMLV AYDNAVNLSC KYSYNLFSRE  
---------- --|---|--- -----|---- -|------|- -|||---|--  
FRASLHKGLD SAVEVCVVYG NYSQQLQVYS KTGFNCDGKL GNESVTFYLQ  
---|------ |-------|- -||-----|| -|-------- ---|-|-|--  
NLYVNQTDIY FCKIEVMYPP PYLDNEKSNG TIIHVKGKHL CPSPLFPGPS  
--|---|--| -------|-- -|-----|-- |--------- --|------|  
KPFWVLVVVG GVLACYSLLV TVAFIIFWVR SKRSRLLHSD YMNMTPRRPG  
---------- -----||--- |--------- |--|----|- |---|-----  
PTRKHYQPYA PPRDFAAYRS  
-|---|--|- -------|-|  


Protein	: P10747
Enzyme	: Asp-N chymotrypsin V8-DE

	MNMTPRRPGPTRKHY
	---|------|---|
	SVTFYLQNLYVNQTD
	|-|-|----|---|-
	GNESVTF
	---|-|-
	DSAVEVCVVYGNYSQQLQVYSKTGFNC
	-|-------|--||-----||-|----
	DNEKSNGTIIHVKGKHL
	----|--|---------
	MLRLLLALNLFPSIQVTGNKILVKQSPMLVAY
	------------|---|--------|-----|
	CKIEVMYPPPY
	------|---|
	NAVNLSCKYSYNLFSRE
	-----|--|||---|--
	VKQSPML
	---|---
	MLRLLLALNLFPSIQVTGNKILVKQSPMLVAYD
	------------|---|--------|-----|-
	DNAVNLSCKYSYNLFSREFRASLHKGL
	------|--|||---|-----|-----
	VRSKRSRL
	--|--|--
	DGKLGNESVTFYLQNLYVNQT
	-------|-|-|----|---|
	DSAVEVCVVY
	-|-------|
	VNQTDIY
	---|--|
	FRASLHKGLD
	---|------
	IYFCKIE
	-|-----
	FPGPSKPF
	----|---
	VMYPPPYLD
	--|---|--
	VCVVYGNYSQQLQVYSKTGFNCD
	----|--||-----||-|-----
	FPSIQVTGNKIL
	--|---|-----
	DYMNMTPRRPGPTRKHYQPYAPPR
	-|---|------|---|--|----
	DFAAYRS
	----|-|
	DIYFCKIEVMYPPPYL
	--|-------|---|-
	YMNMTPRRPGPTRKHYQPYAPPRD
	|---|------|---|--|-----

Protein sequence : 
MLRLLLALNL FPSIQVTGNK ILVKQSPMLV AYDNAVNLSC KYSYNLFSRE  
---------- --|---|--- -----|---- -|------|- -|||---|--  
FRASLHKGLD SAVEVCVVYG NYSQQLQVYS KTGFNCDGKL GNESVTFYLQ  
---|------ |-------|- -||-----|| -|-------- ---|-|-|--  
NLYVNQTDIY FCKIEVMYPP PYLDNEKSNG TIIHVKGKHL CPSPLFPGPS  
--|---|--| -------|-- -|-----|-- |---------   +  ----|  
KPFWVLVVVG GVLACYSLLV TVAFIIFWVR SKRSRLLHSD YMNMTPRRPG  
---             ++    +       -- |--|--  +- |---|-----  
PTRKHYQPYA PPRDFAAYRS  
-|---|--|- -------|-|  


Protein	: P10747
Enzyme	: Asp-N chymotrypsin V8-E

	VCVVYGNYSQQLQVYSKTGFNCDGKLGNE
	----|--||-----||-|-----------
	MNMTPRRPGPTRKHY
	---|------|---|
	VMYPPPYLDNE
	--|---|----
	GNESVTF
	---|-|-
	DSAVEVCVVYGNYSQQLQVYSKTGFNC
	-|-------|--||-----||-|----
	DNEKSNGTIIHVKGKHL
	----|--|---------
	MLRLLLALNLFPSIQVTGNKILVKQSPMLVAY
	------------|---|--------|-----|
	CKIEVMYPPPY
	------|---|
	VKQSPML
	---|---
	DNAVNLSCKYSYNLFSREFRASLHKGL
	------|--|||---|-----|-----
	VRSKRSRL
	--|--|--
	DGKLGNESVTFYLQNLYVNQT
	-------|-|-|----|---|
	DSAVEVCVVY
	-|-------|
	VNQTDIY
	---|--|
	FPGPSKPF
	----|---
	SVTFYLQNLYVNQTDIYFCKIE
	|-|-|----|---|--|-----
	FPSIQVTGNKIL
	--|---|-----
	FRASLHKGLDSAVE
	---|------|---
	DYMNMTPRRPGPTRKHYQPYAPPR
	-|---|------|---|--|----
	DFAAYRS
	----|-|
	DIYFCKIEVMYPPPYL
	--|-------|---|-

Protein sequence : 
MLRLLLALNL FPSIQVTGNK ILVKQSPMLV AYDNAVNLSC KYSYNLFSRE  
---------- --|---|--- -----|---- -|------|- -|||---|--  
FRASLHKGLD SAVEVCVVYG NYSQQLQVYS KTGFNCDGKL GNESVTFYLQ  
---|------ |-------|- -||-----|| -|-------- ---|-|-|--  
NLYVNQTDIY FCKIEVMYPP PYLDNEKSNG TIIHVKGKHL CPSPLFPGPS  
--|---|--| -------|-- -|-----|-- |---------   +  ----|  
KPFWVLVVVG GVLACYSLLV TVAFIIFWVR SKRSRLLHSD YMNMTPRRPG  
---             ++    +       -- |--|--  +- |---|-----  
PTRKHYQPYA PPRDFAAYRS  
-|---|--|- -------|-|  


Protein	: P10747
Enzyme	: Asp-N CNBr Lys-C

	MLRLLLALNLFPSIQVTGNK
	------------|---|---
	QSPMLVAYDNAVNLSCK
	-|-----|------|--
	DSAVEVCVVYGNYSQQLQVYSKTGFNC
	-|-------|--||-----||-|----
	LGNESVTFYLQNLYVNQTDIYFCK
	----|-|-|----|---|--|---
	MLRLLLALNLFPSIQVTGNKILVKQSPMLVAY
	------------|---|--------|-----|
	YSYNLFSREFRASLHK
	|||---|-----|---
	DNAVNLSCKYSYNLFSREFRASLHKGL
	------|--|||---|-----|-----
	DGKLGNESVTFYLQNLYVNQT
	-------|-|-|----|---|
	TPRRPGPTRKHYQPYAPPRDFAAYRS
	|------|---|--|--------|-|
	TGFNCDGK
	|-------
	RSRLLHSDYMNMTPRRPGPTRK
	-|----|-|---|------|--
	SNGTIIHVK
	|--|-----
	GLDSAVEVCVVYGNYSQQLQVYSK
	---|-------|--||-----||-
	IEVMYPPPYLDNEK
	----|---|-----
	HYQPYAPPRDFAAYRS
	-|--|--------|-|
	LRLLLALNLFPSIQVTGNKILVKQSPM
	-----------|---|--------|--
	DYMNMTPRRPGPTRKHYQPYAPPR
	-|---|------|---|--|----
	DFAAYRS
	----|-|
	DIYFCKIEVMYPPPYL
	--|-------|---|-

Protein sequence : 
MLRLLLALNL FPSIQVTGNK ILVKQSPMLV AYDNAVNLSC KYSYNLFSRE  
---------- --|---|--- -----|---- -|------|- -|||---|--  
FRASLHKGLD SAVEVCVVYG NYSQQLQVYS KTGFNCDGKL GNESVTFYLQ  
---|------ |-------|- -||-----|| -|-------- ---|-|-|--  
NLYVNQTDIY FCKIEVMYPP PYLDNEKSNG TIIHVKGKHL CPSPLFPGPS  
--|---|--| -------|-- -|-----|-- |-----       +      +  
KPFWVLVVVG GVLACYSLLV TVAFIIFWVR SKRSRLLHSD YMNMTPRRPG  
                ++    +          + -|----|- |---|-----  
PTRKHYQPYA PPRDFAAYRS  
-|---|--|- -------|-|  


Protein	: P10747
Enzyme	: Asp-N CNBr Lys-N

	KQSPMLVAYDNAVNLSC
	--|-----|------|-
	MLRLLLALNLFPSIQVTGN
	------------|---|--
	DSAVEVCVVYGNYSQQLQVYSKTGFNC
	-|-------|--||-----||-|----
	MLRLLLALNLFPSIQVTGNKILVKQSPMLVAY
	------------|---|--------|-----|
	KGLDSAVEVCVVYGNYSQQLQVYS
	----|-------|--||-----||
	KHLCPSPLFPGPS
	-----|------|
	KPFWVLVVVGGVLACYSLLVTVAFIIFWVRS
	---------------||---|---------|
	DNAVNLSCKYSYNLFSREFRASLHKGL
	------|--|||---|-----|-----
	KYSYNLFSREFRASLH
	-|||---|-----|--
	KRSRLLHSDYMNMTPRRPGPTR
	--|----|-|---|------|-
	DGKLGNESVTFYLQNLYVNQT
	-------|-|-|----|---|
	KIEVMYPPPYLDNE
	-----|---|----
	TPRRPGPTRKHYQPYAPPRDFAAYRS
	|------|---|--|--------|-|
	KSNGTIIHV
	-|--|----
	KHYQPYAPPRDFAAYRS
	--|--|--------|-|
	LRLLLALNLFPSIQVTGNKILVKQSPM
	-----------|---|--------|--
	KLGNESVTFYLQNLYVNQTDIYFC
	-----|-|-|----|---|--|--
	DYMNMTPRRPGPTRKHYQPYAPPR
	-|---|------|---|--|----
	DFAAYRS
	----|-|
	DIYFCKIEVMYPPPYL
	--|-------|---|-
	KTGFNCDG
	-|------

Protein sequence : 
MLRLLLALNL FPSIQVTGNK ILVKQSPMLV AYDNAVNLSC KYSYNLFSRE  
---------- --|---|--- -----|---- -|------|- -|||---|--  
FRASLHKGLD SAVEVCVVYG NYSQQLQVYS KTGFNCDGKL GNESVTFYLQ  
---|------ |-------|- -||-----|| -|-------- ---|-|-|--  
NLYVNQTDIY FCKIEVMYPP PYLDNEKSNG TIIHVKGKHL CPSPLFPGPS  
--|---|--| -------|-- -|-----|-- |----  --- --|------|  
KPFWVLVVVG GVLACYSLLV TVAFIIFWVR SKRSRLLHSD YMNMTPRRPG  
---------- -----||--- |--------- |--|----|- |---|-----  
PTRKHYQPYA PPRDFAAYRS  
-|---|--|- -------|-|  


Protein	: P10747
Enzyme	: Asp-N CNBr trypsin_no_P_rule

	HYQPYAPPR
	-|--|----
	LLLALNLFPSIQVTGNK
	---------|---|---
	QSPMLVAYDNAVNLSCK
	-|-----|------|--
	DSAVEVCVVYGNYSQQLQVYSKTGFNC
	-|-------|--||-----||-|----
	LGNESVTFYLQNLYVNQTDIYFCK
	----|-|-|----|---|--|---
	HLCPSPLFPGPSK
	----|------|-
	MLRLLLALNLFPSIQVTGNKILVKQSPMLVAY
	------------|---|--------|-----|
	LLHSDYMNMTPR
	---|-|---|--
	DNAVNLSCKYSYNLFSREFRASLHKGL
	------|--|||---|-----|-----
	DGKLGNESVTFYLQNLYVNQT
	-------|-|-|----|---|
	YSYNLFSR
	|||---|-
	TPRRPGPTRKHYQPYAPPRDFAAYRS
	|------|---|--|--------|-|
	TGFNCDGK
	|-------
	SNGTIIHVK
	|--|-----
	GLDSAVEVCVVYGNYSQQLQVYSK
	---|-------|--||-----||-
	IEVMYPPPYLDNEK
	----|---|-----
	LRLLLALNLFPSIQVTGNKILVKQSPM
	-----------|---|--------|--
	DYMNMTPRRPGPTRKHYQPYAPPR
	-|---|------|---|--|----
	DFAAYRS
	----|-|
	DIYFCKIEVMYPPPYL
	--|-------|---|-
	PFWVLVVVGGVLACYSLLVTVAFIIFWVR
	--------------||---|---------

Protein sequence : 
MLRLLLALNL FPSIQVTGNK ILVKQSPMLV AYDNAVNLSC KYSYNLFSRE  
---------- --|---|--- -----|---- -|------|- -|||---|--  
FRASLHKGLD SAVEVCVVYG NYSQQLQVYS KTGFNCDGKL GNESVTFYLQ  
---|------ |-------|- -||-----|| -|-------- ---|-|-|--  
NLYVNQTDIY FCKIEVMYPP PYLDNEKSNG TIIHVKGKHL CPSPLFPGPS  
--|---|--| -------|-- -|-----|-- |-----  -- --|------|  
KPFWVLVVVG GVLACYSLLV TVAFIIFWVR SKRSRLLHSD YMNMTPRRPG  
---------- -----||--- |--------- +  + ---|- |---|-----  
PTRKHYQPYA PPRDFAAYRS  
-|---|--|- -------|-|  


Protein	: P10747
Enzyme	: Asp-N CNBr V8-DE

	SVTFYLQNLYVNQTD
	|-|-|----|---|-
	DSAVEVCVVYGNYSQQLQVYSKTGFNC
	-|-------|--||-----||-|----
	MLRLLLALNLFPSIQVTGNKILVKQSPMLVAY
	------------|---|--------|-----|
	NAVNLSCKYSYNLFSRE
	-----|--|||---|--
	MLRLLLALNLFPSIQVTGNKILVKQSPMLVAYD
	------------|---|--------|-----|-
	DNAVNLSCKYSYNLFSREFRASLHKGL
	------|--|||---|-----|-----
	DGKLGNESVTFYLQNLYVNQT
	-------|-|-|----|---|
	TPRRPGPTRKHYQPYAPPRDFAAYRS
	|------|---|--|--------|-|
	FRASLHKGLD
	---|------
	IYFCKIE
	-|-----
	VMYPPPYLD
	--|---|--
	VCVVYGNYSQQLQVYSKTGFNCD
	----|--||-----||-|-----
	LRLLLALNLFPSIQVTGNKILVKQSPM
	-----------|---|--------|--
	DYMNMTPRRPGPTRKHYQPYAPPR
	-|---|------|---|--|----
	DFAAYRS
	----|-|
	DIYFCKIEVMYPPPYL
	--|-------|---|-
	YMNMTPRRPGPTRKHYQPYAPPRD
	|---|------|---|--|-----

Protein sequence : 
MLRLLLALNL FPSIQVTGNK ILVKQSPMLV AYDNAVNLSC KYSYNLFSRE  
---------- --|---|--- -----|---- -|------|- -|||---|--  
FRASLHKGLD SAVEVCVVYG NYSQQLQVYS KTGFNCDGKL GNESVTFYLQ  
---|------ |-------|- -||-----|| -|-------- ---|-|-|--  
NLYVNQTDIY FCKIEVMYPP PYLDNEKSNG TIIHVKGKHL CPSPLFPGPS  
--|---|--| -------|-- -|--   +   +            +      +  
KPFWVLVVVG GVLACYSLLV TVAFIIFWVR SKRSRLLHSD YMNMTPRRPG  
                ++    +          +  +    +- |---|-----  
PTRKHYQPYA PPRDFAAYRS  
-|---|--|- -------|-|  


Protein	: P10747
Enzyme	: Asp-N CNBr V8-E

	VCVVYGNYSQQLQVYSKTGFNCDGKLGNE
	----|--||-----||-|-----------
	VMYPPPYLDNE
	--|---|----
	DSAVEVCVVYGNYSQQLQVYSKTGFNC
	-|-------|--||-----||-|----
	MLRLLLALNLFPSIQVTGNKILVKQSPMLVAY
	------------|---|--------|-----|
	DNAVNLSCKYSYNLFSREFRASLHKGL
	------|--|||---|-----|-----
	DGKLGNESVTFYLQNLYVNQT
	-------|-|-|----|---|
	TPRRPGPTRKHYQPYAPPRDFAAYRS
	|------|---|--|--------|-|
	SVTFYLQNLYVNQTDIYFCKIE
	|-|-|----|---|--|-----
	LRLLLALNLFPSIQVTGNKILVKQSPM
	-----------|---|--------|--
	FRASLHKGLDSAVE
	---|------|---
	DYMNMTPRRPGPTRKHYQPYAPPR
	-|---|------|---|--|----
	DFAAYRS
	----|-|
	DIYFCKIEVMYPPPYL
	--|-------|---|-

Protein sequence : 
MLRLLLALNL FPSIQVTGNK ILVKQSPMLV AYDNAVNLSC KYSYNLFSRE  
---------- --|---|--- -----|---- -|------|- -|||---|--  
FRASLHKGLD SAVEVCVVYG NYSQQLQVYS KTGFNCDGKL GNESVTFYLQ  
---|------ |-------|- -||-----|| -|-------- ---|-|-|--  
NLYVNQTDIY FCKIEVMYPP PYLDNEKSNG TIIHVKGKHL CPSPLFPGPS  
--|---|--| -------|-- -|---- +   +            +      +  
KPFWVLVVVG GVLACYSLLV TVAFIIFWVR SKRSRLLHSD YMNMTPRRPG  
                ++    +          +  +    +- |---|-----  
PTRKHYQPYA PPRDFAAYRS  
-|---|--|- -------|-|  


Protein	: P10747
Enzyme	: Asp-N Lys-C Lys-N

	MLRLLLALNLFPSIQVTGNK
	------------|---|---
	KQSPMLVAYDNAVNLSC
	--|-----|------|-
	QSPMLVAYDNAVNLSCK
	-|-----|------|--
	MLRLLLALNLFPSIQVTGN
	------------|---|--
	DSAVEVCVVYGNYSQQLQVYSKTGFNC
	-|-------|--||-----||-|----
	LGNESVTFYLQNLYVNQTDIYFCK
	----|-|-|----|---|--|---
	MLRLLLALNLFPSIQVTGNKILVKQSPMLVAY
	------------|---|--------|-----|
	KGLDSAVEVCVVYGNYSQQLQVYS
	----|-------|--||-----||
	YSYNLFSREFRASLHK
	|||---|-----|---
	KHLCPSPLFPGPS
	-----|------|
	KPFWVLVVVGGVLACYSLLVTVAFIIFWVRS
	---------------||---|---------|
	DNAVNLSCKYSYNLFSREFRASLHKGL
	------|--|||---|-----|-----
	KYSYNLFSREFRASLH
	-|||---|-----|--
	KRSRLLHSDYMNMTPRRPGPTR
	--|----|-|---|------|-
	DGKLGNESVTFYLQNLYVNQT
	-------|-|-|----|---|
	KIEVMYPPPYLDNE
	-----|---|----
	RSRLLHSDYMNMTPRRPGPTRK
	-|----|-|---|------|--
	TGFNCDGK
	|-------
	SNGTIIHVK
	|--|-----
	GLDSAVEVCVVYGNYSQQLQVYSK
	---|-------|--||-----||-
	IEVMYPPPYLDNEK
	----|---|-----
	HYQPYAPPRDFAAYRS
	-|--|--------|-|
	KSNGTIIHV
	-|--|----
	KHYQPYAPPRDFAAYRS
	--|--|--------|-|
	KLGNESVTFYLQNLYVNQTDIYFC
	-----|-|-|----|---|--|--
	DYMNMTPRRPGPTRKHYQPYAPPR
	-|---|------|---|--|----
	DFAAYRS
	----|-|
	DIYFCKIEVMYPPPYL
	--|-------|---|-
	KTGFNCDG
	-|------

Protein sequence : 
MLRLLLALNL FPSIQVTGNK ILVKQSPMLV AYDNAVNLSC KYSYNLFSRE  
---------- --|---|--- -----|---- -|------|- -|||---|--  
FRASLHKGLD SAVEVCVVYG NYSQQLQVYS KTGFNCDGKL GNESVTFYLQ  
---|------ |-------|- -||-----|| -|-------- ---|-|-|--  
NLYVNQTDIY FCKIEVMYPP PYLDNEKSNG TIIHVKGKHL CPSPLFPGPS  
--|---|--| -------|-- -|-----|-- |----- --- --|------|  
KPFWVLVVVG GVLACYSLLV TVAFIIFWVR SKRSRLLHSD YMNMTPRRPG  
---------- -----||--- |--------- |--|----|- |---|-----  
PTRKHYQPYA PPRDFAAYRS  
-|---|--|- -------|-|  


Protein	: P10747
Enzyme	: Asp-N Lys-C trypsin_no_P_rule

	MLRLLLALNLFPSIQVTGNK
	------------|---|---
	HYQPYAPPR
	-|--|----
	QSPMLVAYDNAVNLSCK
	-|-----|------|--
	LLLALNLFPSIQVTGNK
	---------|---|---
	DSAVEVCVVYGNYSQQLQVYSKTGFNC
	-|-------|--||-----||-|----
	LGNESVTFYLQNLYVNQTDIYFCK
	----|-|-|----|---|--|---
	HLCPSPLFPGPSK
	----|------|-
	MLRLLLALNLFPSIQVTGNKILVKQSPMLVAY
	------------|---|--------|-----|
	YSYNLFSREFRASLHK
	|||---|-----|---
	LLHSDYMNMTPR
	---|-|---|--
	DNAVNLSCKYSYNLFSREFRASLHKGL
	------|--|||---|-----|-----
	DGKLGNESVTFYLQNLYVNQT
	-------|-|-|----|---|
	YSYNLFSR
	|||---|-
	RSRLLHSDYMNMTPRRPGPTRK
	-|----|-|---|------|--
	TGFNCDGK
	|-------
	SNGTIIHVK
	|--|-----
	GLDSAVEVCVVYGNYSQQLQVYSK
	---|-------|--||-----||-
	IEVMYPPPYLDNEK
	----|---|-----
	HYQPYAPPRDFAAYRS
	-|--|--------|-|
	DYMNMTPRRPGPTRKHYQPYAPPR
	-|---|------|---|--|----
	DFAAYRS
	----|-|
	DIYFCKIEVMYPPPYL
	--|-------|---|-
	PFWVLVVVGGVLACYSLLVTVAFIIFWVR
	--------------||---|---------

Protein sequence : 
MLRLLLALNL FPSIQVTGNK ILVKQSPMLV AYDNAVNLSC KYSYNLFSRE  
---------- --|---|--- -----|---- -|------|- -|||---|--  
FRASLHKGLD SAVEVCVVYG NYSQQLQVYS KTGFNCDGKL GNESVTFYLQ  
---|------ |-------|- -||-----|| -|-------- ---|-|-|--  
NLYVNQTDIY FCKIEVMYPP PYLDNEKSNG TIIHVKGKHL CPSPLFPGPS  
--|---|--| -------|-- -|-----|-- |-----  -- --|------|  
KPFWVLVVVG GVLACYSLLV TVAFIIFWVR SKRSRLLHSD YMNMTPRRPG  
---------- -----||--- |--------- + -|----|- |---|-----  
PTRKHYQPYA PPRDFAAYRS  
-|---|--|- -------|-|  


Protein	: P10747
Enzyme	: Asp-N Lys-C V8-DE

	MLRLLLALNLFPSIQVTGNK
	------------|---|---
	SVTFYLQNLYVNQTD
	|-|-|----|---|-
	QSPMLVAYDNAVNLSCK
	-|-----|------|--
	DSAVEVCVVYGNYSQQLQVYSKTGFNC
	-|-------|--||-----||-|----
	LGNESVTFYLQNLYVNQTDIYFCK
	----|-|-|----|---|--|---
	MLRLLLALNLFPSIQVTGNKILVKQSPMLVAY
	------------|---|--------|-----|
	NAVNLSCKYSYNLFSRE
	-----|--|||---|--
	YSYNLFSREFRASLHK
	|||---|-----|---
	MLRLLLALNLFPSIQVTGNKILVKQSPMLVAYD
	------------|---|--------|-----|-
	DNAVNLSCKYSYNLFSREFRASLHKGL
	------|--|||---|-----|-----
	DGKLGNESVTFYLQNLYVNQT
	-------|-|-|----|---|
	RSRLLHSDYMNMTPRRPGPTRK
	-|----|-|---|------|--
	TGFNCDGK
	|-------
	SNGTIIHVK
	|--|-----
	FRASLHKGLD
	---|------
	GLDSAVEVCVVYGNYSQQLQVYSK
	---|-------|--||-----||-
	IYFCKIE
	-|-----
	VMYPPPYLD
	--|---|--
	IEVMYPPPYLDNEK
	----|---|-----
	HYQPYAPPRDFAAYRS
	-|--|--------|-|
	VCVVYGNYSQQLQVYSKTGFNCD
	----|--||-----||-|-----
	DYMNMTPRRPGPTRKHYQPYAPPR
	-|---|------|---|--|----
	DFAAYRS
	----|-|
	DIYFCKIEVMYPPPYL
	--|-------|---|-
	YMNMTPRRPGPTRKHYQPYAPPRD
	|---|------|---|--|-----

Protein sequence : 
MLRLLLALNL FPSIQVTGNK ILVKQSPMLV AYDNAVNLSC KYSYNLFSRE  
---------- --|---|--- -----|---- -|------|- -|||---|--  
FRASLHKGLD SAVEVCVVYG NYSQQLQVYS KTGFNCDGKL GNESVTFYLQ  
---|------ |-------|- -||-----|| -|-------- ---|-|-|--  
NLYVNQTDIY FCKIEVMYPP PYLDNEKSNG TIIHVKGKHL CPSPLFPGPS  
--|---|--| -------|-- -|-----|-- |-----       +      +  
KPFWVLVVVG GVLACYSLLV TVAFIIFWVR SKRSRLLHSD YMNMTPRRPG  
                ++    +          + -|----|- |---|-----  
PTRKHYQPYA PPRDFAAYRS  
-|---|--|- -------|-|  


Protein	: P10747
Enzyme	: Asp-N Lys-C V8-E

	VCVVYGNYSQQLQVYSKTGFNCDGKLGNE
	----|--||-----||-|-----------
	MLRLLLALNLFPSIQVTGNK
	------------|---|---
	VMYPPPYLDNE
	--|---|----
	QSPMLVAYDNAVNLSCK
	-|-----|------|--
	DSAVEVCVVYGNYSQQLQVYSKTGFNC
	-|-------|--||-----||-|----
	LGNESVTFYLQNLYVNQTDIYFCK
	----|-|-|----|---|--|---
	MLRLLLALNLFPSIQVTGNKILVKQSPMLVAY
	------------|---|--------|-----|
	YSYNLFSREFRASLHK
	|||---|-----|---
	DNAVNLSCKYSYNLFSREFRASLHKGL
	------|--|||---|-----|-----
	DGKLGNESVTFYLQNLYVNQT
	-------|-|-|----|---|
	RSRLLHSDYMNMTPRRPGPTRK
	-|----|-|---|------|--
	TGFNCDGK
	|-------
	SNGTIIHVK
	|--|-----
	GLDSAVEVCVVYGNYSQQLQVYSK
	---|-------|--||-----||-
	SVTFYLQNLYVNQTDIYFCKIE
	|-|-|----|---|--|-----
	IEVMYPPPYLDNEK
	----|---|-----
	HYQPYAPPRDFAAYRS
	-|--|--------|-|
	FRASLHKGLDSAVE
	---|------|---
	DYMNMTPRRPGPTRKHYQPYAPPR
	-|---|------|---|--|----
	DFAAYRS
	----|-|
	DIYFCKIEVMYPPPYL
	--|-------|---|-

Protein sequence : 
MLRLLLALNL FPSIQVTGNK ILVKQSPMLV AYDNAVNLSC KYSYNLFSRE  
---------- --|---|--- -----|---- -|------|- -|||---|--  
FRASLHKGLD SAVEVCVVYG NYSQQLQVYS KTGFNCDGKL GNESVTFYLQ  
---|------ |-------|- -||-----|| -|-------- ---|-|-|--  
NLYVNQTDIY FCKIEVMYPP PYLDNEKSNG TIIHVKGKHL CPSPLFPGPS  
--|---|--| -------|-- -|-----|-- |-----       +      +  
KPFWVLVVVG GVLACYSLLV TVAFIIFWVR SKRSRLLHSD YMNMTPRRPG  
                ++    +          + -|----|- |---|-----  
PTRKHYQPYA PPRDFAAYRS  
-|---|--|- -------|-|  


Protein	: P10747
Enzyme	: Asp-N Lys-N trypsin_no_P_rule

	PFWVLVVVGGVLACYSLLVTVAFIIFWVR
	--------------||---|---------
	KQSPMLVAYDNAVNLSC
	--|-----|------|-
	HYQPYAPPR
	-|--|----
	LLLALNLFPSIQVTGNK
	---------|---|---
	QSPMLVAYDNAVNLSCK
	-|-----|------|--
	MLRLLLALNLFPSIQVTGN
	------------|---|--
	DSAVEVCVVYGNYSQQLQVYSKTGFNC
	-|-------|--||-----||-|----
	LGNESVTFYLQNLYVNQTDIYFCK
	----|-|-|----|---|--|---
	HLCPSPLFPGPSK
	----|------|-
	MLRLLLALNLFPSIQVTGNKILVKQSPMLVAY
	------------|---|--------|-----|
	KGLDSAVEVCVVYGNYSQQLQVYS
	----|-------|--||-----||
	KHLCPSPLFPGPS
	-----|------|
	KPFWVLVVVGGVLACYSLLVTVAFIIFWVRS
	---------------||---|---------|
	LLHSDYMNMTPR
	---|-|---|--
	DNAVNLSCKYSYNLFSREFRASLHKGL
	------|--|||---|-----|-----
	KYSYNLFSREFRASLH
	-|||---|-----|--
	KRSRLLHSDYMNMTPRRPGPTR
	--|----|-|---|------|-
	DGKLGNESVTFYLQNLYVNQT
	-------|-|-|----|---|
	KIEVMYPPPYLDNE
	-----|---|----
	YSYNLFSR
	|||---|-
	TGFNCDGK
	|-------
	SNGTIIHVK
	|--|-----
	GLDSAVEVCVVYGNYSQQLQVYSK
	---|-------|--||-----||-
	IEVMYPPPYLDNEK
	----|---|-----
	KSNGTIIHV
	-|--|----
	KHYQPYAPPRDFAAYRS
	--|--|--------|-|
	KLGNESVTFYLQNLYVNQTDIYFC
	-----|-|-|----|---|--|--
	DYMNMTPRRPGPTRKHYQPYAPPR
	-|---|------|---|--|----
	DFAAYRS
	----|-|
	DIYFCKIEVMYPPPYL
	--|-------|---|-
	KTGFNCDG
	-|------

Protein sequence : 
MLRLLLALNL FPSIQVTGNK ILVKQSPMLV AYDNAVNLSC KYSYNLFSRE  
---------- --|---|--- -----|---- -|------|- -|||---|--  
FRASLHKGLD SAVEVCVVYG NYSQQLQVYS KTGFNCDGKL GNESVTFYLQ  
---|------ |-------|- -||-----|| -|-------- ---|-|-|--  
NLYVNQTDIY FCKIEVMYPP PYLDNEKSNG TIIHVKGKHL CPSPLFPGPS  
--|---|--| -------|-- -|-----|-- |----- --- --|------|  
KPFWVLVVVG GVLACYSLLV TVAFIIFWVR SKRSRLLHSD YMNMTPRRPG  
---------- -----||--- |--------- |--|----|- |---|-----  
PTRKHYQPYA PPRDFAAYRS  
-|---|--|- -------|-|  


Protein	: P10747
Enzyme	: Asp-N Lys-N V8-DE

	YMNMTPRRPGPTRKHYQPYAPPRD
	|---|------|---|--|-----
	KQSPMLVAYDNAVNLSC
	--|-----|------|-
	SVTFYLQNLYVNQTD
	|-|-|----|---|-
	MLRLLLALNLFPSIQVTGN
	------------|---|--
	DSAVEVCVVYGNYSQQLQVYSKTGFNC
	-|-------|--||-----||-|----
	MLRLLLALNLFPSIQVTGNKILVKQSPMLVAY
	------------|---|--------|-----|
	KGLDSAVEVCVVYGNYSQQLQVYS
	----|-------|--||-----||
	NAVNLSCKYSYNLFSRE
	-----|--|||---|--
	KHLCPSPLFPGPS
	-----|------|
	KPFWVLVVVGGVLACYSLLVTVAFIIFWVRS
	---------------||---|---------|
	MLRLLLALNLFPSIQVTGNKILVKQSPMLVAYD
	------------|---|--------|-----|-
	DNAVNLSCKYSYNLFSREFRASLHKGL
	------|--|||---|-----|-----
	KYSYNLFSREFRASLH
	-|||---|-----|--
	KRSRLLHSDYMNMTPRRPGPTR
	--|----|-|---|------|-
	DGKLGNESVTFYLQNLYVNQT
	-------|-|-|----|---|
	KIEVMYPPPYLDNE
	-----|---|----
	FRASLHKGLD
	---|------
	IYFCKIE
	-|-----
	VMYPPPYLD
	--|---|--
	KSNGTIIHV
	-|--|----
	KHYQPYAPPRDFAAYRS
	--|--|--------|-|
	VCVVYGNYSQQLQVYSKTGFNCD
	----|--||-----||-|-----
	KLGNESVTFYLQNLYVNQTDIYFC
	-----|-|-|----|---|--|--
	DYMNMTPRRPGPTRKHYQPYAPPR
	-|---|------|---|--|----
	DFAAYRS
	----|-|
	DIYFCKIEVMYPPPYL
	--|-------|---|-
	KTGFNCDG
	-|------

Protein sequence : 
MLRLLLALNL FPSIQVTGNK ILVKQSPMLV AYDNAVNLSC KYSYNLFSRE  
---------- --|---|--- -----|---- -|------|- -|||---|--  
FRASLHKGLD SAVEVCVVYG NYSQQLQVYS KTGFNCDGKL GNESVTFYLQ  
---|------ |-------|- -||-----|| -|-------- ---|-|-|--  
NLYVNQTDIY FCKIEVMYPP PYLDNEKSNG TIIHVKGKHL CPSPLFPGPS  
--|---|--| -------|-- -|-----|-- |----  --- --|------|  
KPFWVLVVVG GVLACYSLLV TVAFIIFWVR SKRSRLLHSD YMNMTPRRPG  
---------- -----||--- |--------- |--|----|- |---|-----  
PTRKHYQPYA PPRDFAAYRS  
-|---|--|- -------|-|  


Protein	: P10747
Enzyme	: Asp-N Lys-N V8-E

	VCVVYGNYSQQLQVYSKTGFNCDGKLGNE
	----|--||-----||-|-----------
	VMYPPPYLDNE
	--|---|----
	KQSPMLVAYDNAVNLSC
	--|-----|------|-
	MLRLLLALNLFPSIQVTGN
	------------|---|--
	DSAVEVCVVYGNYSQQLQVYSKTGFNC
	-|-------|--||-----||-|----
	MLRLLLALNLFPSIQVTGNKILVKQSPMLVAY
	------------|---|--------|-----|
	KGLDSAVEVCVVYGNYSQQLQVYS
	----|-------|--||-----||
	KHLCPSPLFPGPS
	-----|------|
	KPFWVLVVVGGVLACYSLLVTVAFIIFWVRS
	---------------||---|---------|
	DNAVNLSCKYSYNLFSREFRASLHKGL
	------|--|||---|-----|-----
	KYSYNLFSREFRASLH
	-|||---|-----|--
	KRSRLLHSDYMNMTPRRPGPTR
	--|----|-|---|------|-
	DGKLGNESVTFYLQNLYVNQT
	-------|-|-|----|---|
	KIEVMYPPPYLDNE
	-----|---|----
	SVTFYLQNLYVNQTDIYFCKIE
	|-|-|----|---|--|-----
	KSNGTIIHV
	-|--|----
	KHYQPYAPPRDFAAYRS
	--|--|--------|-|
	KLGNESVTFYLQNLYVNQTDIYFC
	-----|-|-|----|---|--|--
	DYMNMTPRRPGPTRKHYQPYAPPR
	-|---|------|---|--|----
	FRASLHKGLDSAVE
	---|------|---
	DFAAYRS
	----|-|
	DIYFCKIEVMYPPPYL
	--|-------|---|-
	KTGFNCDG
	-|------

Protein sequence : 
MLRLLLALNL FPSIQVTGNK ILVKQSPMLV AYDNAVNLSC KYSYNLFSRE  
---------- --|---|--- -----|---- -|------|- -|||---|--  
FRASLHKGLD SAVEVCVVYG NYSQQLQVYS KTGFNCDGKL GNESVTFYLQ  
---|------ |-------|- -||-----|| -|-------- ---|-|-|--  
NLYVNQTDIY FCKIEVMYPP PYLDNEKSNG TIIHVKGKHL CPSPLFPGPS  
--|---|--| -------|-- -|-----|-- |----  --- --|------|  
KPFWVLVVVG GVLACYSLLV TVAFIIFWVR SKRSRLLHSD YMNMTPRRPG  
---------- -----||--- |--------- |--|----|- |---|-----  
PTRKHYQPYA PPRDFAAYRS  
-|---|--|- -------|-|  


Protein	: P10747
Enzyme	: Asp-N trypsin_no_P_rule V8-DE

	YMNMTPRRPGPTRKHYQPYAPPRD
	|---|------|---|--|-----
	SVTFYLQNLYVNQTD
	|-|-|----|---|-
	HYQPYAPPR
	-|--|----
	LLLALNLFPSIQVTGNK
	---------|---|---
	QSPMLVAYDNAVNLSCK
	-|-----|------|--
	DSAVEVCVVYGNYSQQLQVYSKTGFNC
	-|-------|--||-----||-|----
	LGNESVTFYLQNLYVNQTDIYFCK
	----|-|-|----|---|--|---
	HLCPSPLFPGPSK
	----|------|-
	MLRLLLALNLFPSIQVTGNKILVKQSPMLVAY
	------------|---|--------|-----|
	NAVNLSCKYSYNLFSRE
	-----|--|||---|--
	MLRLLLALNLFPSIQVTGNKILVKQSPMLVAYD
	------------|---|--------|-----|-
	LLHSDYMNMTPR
	---|-|---|--
	DNAVNLSCKYSYNLFSREFRASLHKGL
	------|--|||---|-----|-----
	DGKLGNESVTFYLQNLYVNQT
	-------|-|-|----|---|
	YSYNLFSR
	|||---|-
	TGFNCDGK
	|-------
	SNGTIIHVK
	|--|-----
	FRASLHKGLD
	---|------
	GLDSAVEVCVVYGNYSQQLQVYSK
	---|-------|--||-----||-
	IYFCKIE
	-|-----
	VMYPPPYLD
	--|---|--
	IEVMYPPPYLDNEK
	----|---|-----
	VCVVYGNYSQQLQVYSKTGFNCD
	----|--||-----||-|-----
	DYMNMTPRRPGPTRKHYQPYAPPR
	-|---|------|---|--|----
	DFAAYRS
	----|-|
	DIYFCKIEVMYPPPYL
	--|-------|---|-
	PFWVLVVVGGVLACYSLLVTVAFIIFWVR
	--------------||---|---------

Protein sequence : 
MLRLLLALNL FPSIQVTGNK ILVKQSPMLV AYDNAVNLSC KYSYNLFSRE  
---------- --|---|--- -----|---- -|------|- -|||---|--  
FRASLHKGLD SAVEVCVVYG NYSQQLQVYS KTGFNCDGKL GNESVTFYLQ  
---|------ |-------|- -||-----|| -|-------- ---|-|-|--  
NLYVNQTDIY FCKIEVMYPP PYLDNEKSNG TIIHVKGKHL CPSPLFPGPS  
--|---|--| -------|-- -|-----|-- |-----  -- --|------|  
KPFWVLVVVG GVLACYSLLV TVAFIIFWVR SKRSRLLHSD YMNMTPRRPG  
---------- -----||--- |--------- +  + ---|- |---|-----  
PTRKHYQPYA PPRDFAAYRS  
-|---|--|- -------|-|  


Protein	: P10747
Enzyme	: Asp-N trypsin_no_P_rule V8-E

	VCVVYGNYSQQLQVYSKTGFNCDGKLGNE
	----|--||-----||-|-----------
	VMYPPPYLDNE
	--|---|----
	HYQPYAPPR
	-|--|----
	LLLALNLFPSIQVTGNK
	---------|---|---
	QSPMLVAYDNAVNLSCK
	-|-----|------|--
	DSAVEVCVVYGNYSQQLQVYSKTGFNC
	-|-------|--||-----||-|----
	LGNESVTFYLQNLYVNQTDIYFCK
	----|-|-|----|---|--|---
	HLCPSPLFPGPSK
	----|------|-
	MLRLLLALNLFPSIQVTGNKILVKQSPMLVAY
	------------|---|--------|-----|
	LLHSDYMNMTPR
	---|-|---|--
	DNAVNLSCKYSYNLFSREFRASLHKGL
	------|--|||---|-----|-----
	DGKLGNESVTFYLQNLYVNQT
	-------|-|-|----|---|
	YSYNLFSR
	|||---|-
	TGFNCDGK
	|-------
	SNGTIIHVK
	|--|-----
	GLDSAVEVCVVYGNYSQQLQVYSK
	---|-------|--||-----||-
	SVTFYLQNLYVNQTDIYFCKIE
	|-|-|----|---|--|-----
	IEVMYPPPYLDNEK
	----|---|-----
	FRASLHKGLDSAVE
	---|------|---
	DYMNMTPRRPGPTRKHYQPYAPPR
	-|---|------|---|--|----
	DFAAYRS
	----|-|
	DIYFCKIEVMYPPPYL
	--|-------|---|-
	PFWVLVVVGGVLACYSLLVTVAFIIFWVR
	--------------||---|---------

Protein sequence : 
MLRLLLALNL FPSIQVTGNK ILVKQSPMLV AYDNAVNLSC KYSYNLFSRE  
---------- --|---|--- -----|---- -|------|- -|||---|--  
FRASLHKGLD SAVEVCVVYG NYSQQLQVYS KTGFNCDGKL GNESVTFYLQ  
---|------ |-------|- -||-----|| -|-------- ---|-|-|--  
NLYVNQTDIY FCKIEVMYPP PYLDNEKSNG TIIHVKGKHL CPSPLFPGPS  
--|---|--| -------|-- -|-----|-- |-----  -- --|------|  
KPFWVLVVVG GVLACYSLLV TVAFIIFWVR SKRSRLLHSD YMNMTPRRPG  
---------- -----||--- |--------- +  + ---|- |---|-----  
PTRKHYQPYA PPRDFAAYRS  
-|---|--|- -------|-|  


Protein	: P10747
Enzyme	: Asp-N V8-DE V8-E

	VCVVYGNYSQQLQVYSKTGFNCDGKLGNE
	----|--||-----||-|-----------
	VMYPPPYLDNE
	--|---|----
	SVTFYLQNLYVNQTD
	|-|-|----|---|-
	DSAVEVCVVYGNYSQQLQVYSKTGFNC
	-|-------|--||-----||-|----
	MLRLLLALNLFPSIQVTGNKILVKQSPMLVAY
	------------|---|--------|-----|
	NAVNLSCKYSYNLFSRE
	-----|--|||---|--
	MLRLLLALNLFPSIQVTGNKILVKQSPMLVAYD
	------------|---|--------|-----|-
	DNAVNLSCKYSYNLFSREFRASLHKGL
	------|--|||---|-----|-----
	DGKLGNESVTFYLQNLYVNQT
	-------|-|-|----|---|
	FRASLHKGLD
	---|------
	IYFCKIE
	-|-----
	VMYPPPYLD
	--|---|--
	SVTFYLQNLYVNQTDIYFCKIE
	|-|-|----|---|--|-----
	VCVVYGNYSQQLQVYSKTGFNCD
	----|--||-----||-|-----
	FRASLHKGLDSAVE
	---|------|---
	DYMNMTPRRPGPTRKHYQPYAPPR
	-|---|------|---|--|----
	DFAAYRS
	----|-|
	DIYFCKIEVMYPPPYL
	--|-------|---|-
	YMNMTPRRPGPTRKHYQPYAPPRD
	|---|------|---|--|-----

Protein sequence : 
MLRLLLALNL FPSIQVTGNK ILVKQSPMLV AYDNAVNLSC KYSYNLFSRE  
---------- --|---|--- -----|---- -|------|- -|||---|--  
FRASLHKGLD SAVEVCVVYG NYSQQLQVYS KTGFNCDGKL GNESVTFYLQ  
---|------ |-------|- -||-----|| -|-------- ---|-|-|--  
NLYVNQTDIY FCKIEVMYPP PYLDNEKSNG TIIHVKGKHL CPSPLFPGPS  
--|---|--| -------|-- -|---- +   +            +      +  
KPFWVLVVVG GVLACYSLLV TVAFIIFWVR SKRSRLLHSD YMNMTPRRPG  
                ++    +          +  +    +- |---|-----  
PTRKHYQPYA PPRDFAAYRS  
-|---|--|- -------|-|  


Protein	: P10747
Enzyme	: chymotrypsin CNBr Lys-C

	MLRLLLALNLFPSIQVTGNK
	------------|---|---
	MNMTPRRPGPTRKHY
	---|------|---|
	GNESVTF
	---|-|-
	QSPMLVAYDNAVNLSCK
	-|-----|------|--
	DNEKSNGTIIHVKGKHL
	----|--|---------
	LGNESVTFYLQNLYVNQTDIYFCK
	----|-|-|----|---|--|---
	CKIEVMYPPPY
	------|---|
	VKQSPML
	---|---
	YSYNLFSREFRASLHK
	|||---|-----|---
	VRSKRSRL
	--|--|--
	DSAVEVCVVY
	-|-------|
	TPRRPGPTRKHYQPYAPPRDFAAYRS
	|------|---|--|--------|-|
	TGFNCDGK
	|-------
	RSRLLHSDYMNMTPRRPGPTRK
	-|----|-|---|------|--
	VNQTDIY
	---|--|
	SNGTIIHVK
	|--|-----
	GLDSAVEVCVVYGNYSQQLQVYSK
	---|-------|--||-----||-
	FPGPSKPF
	----|---
	IEVMYPPPYLDNEK
	----|---|-----
	HYQPYAPPRDFAAYRS
	-|--|--------|-|
	LRLLLALNLFPSIQVTGNKILVKQSPM
	-----------|---|--------|--
	FPSIQVTGNKIL
	--|---|-----

Protein sequence : 
MLRLLLALNL FPSIQVTGNK ILVKQSPMLV AYDNAVNLSC KYSYNLFSRE  
---------- --|---|--- -----|---- -|------|- -|||---|--  
FRASLHKGLD SAVEVCVVYG NYSQQLQVYS KTGFNCDGKL GNESVTFYLQ  
---|------ |-------|- -||-----|| -|-------- ---|-|-|--  
NLYVNQTDIY FCKIEVMYPP PYLDNEKSNG TIIHVKGKHL CPSPLFPGPS  
--|---|--| -------|-- -|-----|-- |---------   +  ----|  
KPFWVLVVVG GVLACYSLLV TVAFIIFWVR SKRSRLLHSD YMNMTPRRPG  
---             ++    +       -- |--|----|- |---|-----  
PTRKHYQPYA PPRDFAAYRS  
-|---|--|- -------|-|  


Protein	: P10747
Enzyme	: chymotrypsin CNBr Lys-N

	MNMTPRRPGPTRKHY
	---|------|---|
	KQSPMLVAYDNAVNLSC
	--|-----|------|-
	GNESVTF
	---|-|-
	MLRLLLALNLFPSIQVTGN
	------------|---|--
	DNEKSNGTIIHVKGKHL
	----|--|---------
	KGLDSAVEVCVVYGNYSQQLQVYS
	----|-------|--||-----||
	CKIEVMYPPPY
	------|---|
	VKQSPML
	---|---
	KHLCPSPLFPGPS
	-----|------|
	KPFWVLVVVGGVLACYSLLVTVAFIIFWVRS
	---------------||---|---------|
	VRSKRSRL
	--|--|--
	KYSYNLFSREFRASLH
	-|||---|-----|--
	KRSRLLHSDYMNMTPRRPGPTR
	--|----|-|---|------|-
	KIEVMYPPPYLDNE
	-----|---|----
	DSAVEVCVVY
	-|-------|
	TPRRPGPTRKHYQPYAPPRDFAAYRS
	|------|---|--|--------|-|
	VNQTDIY
	---|--|
	FPGPSKPF
	----|---
	KSNGTIIHV
	-|--|----
	KHYQPYAPPRDFAAYRS
	--|--|--------|-|
	LRLLLALNLFPSIQVTGNKILVKQSPM
	-----------|---|--------|--
	FPSIQVTGNKIL
	--|---|-----
	KLGNESVTFYLQNLYVNQTDIYFC
	-----|-|-|----|---|--|--
	KTGFNCDG
	-|------

Protein sequence : 
MLRLLLALNL FPSIQVTGNK ILVKQSPMLV AYDNAVNLSC KYSYNLFSRE  
---------- --|---|--- -----|---- -|------|- -|||---|--  
FRASLHKGLD SAVEVCVVYG NYSQQLQVYS KTGFNCDGKL GNESVTFYLQ  
---|------ |-------|- -||-----|| -|-------- ---|-|-|--  
NLYVNQTDIY FCKIEVMYPP PYLDNEKSNG TIIHVKGKHL CPSPLFPGPS  
--|---|--| -------|-- -|-----|-- |--------- --|------|  
KPFWVLVVVG GVLACYSLLV TVAFIIFWVR SKRSRLLHSD YMNMTPRRPG  
---------- -----||--- |--------- |--|----|- |---|-----  
PTRKHYQPYA PPRDFAAYRS  
-|---|--|- -------|-|  


Protein	: P10747
Enzyme	: chymotrypsin CNBr trypsin_no_P_rule

	MNMTPRRPGPTRKHY
	---|------|---|
	GNESVTF
	---|-|-
	LLLALNLFPSIQVTGNK
	---------|---|---
	QSPMLVAYDNAVNLSCK
	-|-----|------|--
	HYQPYAPPR
	-|--|----
	DNEKSNGTIIHVKGKHL
	----|--|---------
	LGNESVTFYLQNLYVNQTDIYFCK
	----|-|-|----|---|--|---
	HLCPSPLFPGPSK
	----|------|-
	CKIEVMYPPPY
	------|---|
	VKQSPML
	---|---
	LLHSDYMNMTPR
	---|-|---|--
	VRSKRSRL
	--|--|--
	YSYNLFSR
	|||---|-
	DSAVEVCVVY
	-|-------|
	TPRRPGPTRKHYQPYAPPRDFAAYRS
	|------|---|--|--------|-|
	TGFNCDGK
	|-------
	VNQTDIY
	---|--|
	SNGTIIHVK
	|--|-----
	GLDSAVEVCVVYGNYSQQLQVYSK
	---|-------|--||-----||-
	FPGPSKPF
	----|---
	IEVMYPPPYLDNEK
	----|---|-----
	LRLLLALNLFPSIQVTGNKILVKQSPM
	-----------|---|--------|--
	FPSIQVTGNKIL
	--|---|-----
	PFWVLVVVGGVLACYSLLVTVAFIIFWVR
	--------------||---|---------

Protein sequence : 
MLRLLLALNL FPSIQVTGNK ILVKQSPMLV AYDNAVNLSC KYSYNLFSRE  
 --------- --|---|--- -----|---- -|------|- -|||---|-   
FRASLHKGLD SAVEVCVVYG NYSQQLQVYS KTGFNCDGKL GNESVTFYLQ  
   +   --- |-------|- -||-----|| -|-------- ---|-|-|--  
NLYVNQTDIY FCKIEVMYPP PYLDNEKSNG TIIHVKGKHL CPSPLFPGPS  
--|---|--| -------|-- -|-----|-- |--------- --|------|  
KPFWVLVVVG GVLACYSLLV TVAFIIFWVR SKRSRLLHSD YMNMTPRRPG  
---------- -----||--- |--------- |--|----|- |---|-----  
PTRKHYQPYA PPRDFAAYRS  
-|---|--|- -------|-|  


Protein	: P10747
Enzyme	: chymotrypsin CNBr V8-DE

	MNMTPRRPGPTRKHY
	---|------|---|
	SVTFYLQNLYVNQTD
	|-|-|----|---|-
	GNESVTF
	---|-|-
	DNEKSNGTIIHVKGKHL
	----|--|---------
	CKIEVMYPPPY
	------|---|
	NAVNLSCKYSYNLFSRE
	-----|--|||---|--
	VKQSPML
	---|---
	MLRLLLALNLFPSIQVTGNKILVKQSPMLVAYD
	------------|---|--------|-----|-
	VRSKRSRL
	--|--|--
	DSAVEVCVVY
	-|-------|
	TPRRPGPTRKHYQPYAPPRDFAAYRS
	|------|---|--|--------|-|
	VNQTDIY
	---|--|
	FRASLHKGLD
	---|------
	IYFCKIE
	-|-----
	FPGPSKPF
	----|---
	VMYPPPYLD
	--|---|--
	VCVVYGNYSQQLQVYSKTGFNCD
	----|--||-----||-|-----
	LRLLLALNLFPSIQVTGNKILVKQSPM
	-----------|---|--------|--
	FPSIQVTGNKIL
	--|---|-----
	YMNMTPRRPGPTRKHYQPYAPPRD
	|---|------|---|--|-----

Protein sequence : 
MLRLLLALNL FPSIQVTGNK ILVKQSPMLV AYDNAVNLSC KYSYNLFSRE  
---------- --|---|--- -----|---- -|------|- -|||---|--  
FRASLHKGLD SAVEVCVVYG NYSQQLQVYS KTGFNCDGKL GNESVTFYLQ  
---|------ |-------|- -||-----|| -|-----    ---|-|-|--  
NLYVNQTDIY FCKIEVMYPP PYLDNEKSNG TIIHVKGKHL CPSPLFPGPS  
--|---|--| -------|-- -|-----|-- |---------   +  ----|  
KPFWVLVVVG GVLACYSLLV TVAFIIFWVR SKRSRLLHSD YMNMTPRRPG  
---             ++    +       -- |--|--  +  |---|-----  
PTRKHYQPYA PPRDFAAYRS  
-|---|--|- -------|-|  


Protein	: P10747
Enzyme	: chymotrypsin CNBr V8-E

	VCVVYGNYSQQLQVYSKTGFNCDGKLGNE
	----|--||-----||-|-----------
	MNMTPRRPGPTRKHY
	---|------|---|
	VMYPPPYLDNE
	--|---|----
	GNESVTF
	---|-|-
	DNEKSNGTIIHVKGKHL
	----|--|---------
	CKIEVMYPPPY
	------|---|
	VKQSPML
	---|---
	VRSKRSRL
	--|--|--
	DSAVEVCVVY
	-|-------|
	TPRRPGPTRKHYQPYAPPRDFAAYRS
	|------|---|--|--------|-|
	VNQTDIY
	---|--|
	FPGPSKPF
	----|---
	SVTFYLQNLYVNQTDIYFCKIE
	|-|-|----|---|--|-----
	LRLLLALNLFPSIQVTGNKILVKQSPM
	-----------|---|--------|--
	FPSIQVTGNKIL
	--|---|-----
	FRASLHKGLDSAVE
	---|------|---

Protein sequence : 
MLRLLLALNL FPSIQVTGNK ILVKQSPMLV AYDNAVNLSC KYSYNLFSRE  
 --------- --|---|--- -----|---   +      +   +++   +    
FRASLHKGLD SAVEVCVVYG NYSQQLQVYS KTGFNCDGKL GNESVTFYLQ  
---|------ |-------|- -||-----|| -|-------- ---|-|-|--  
NLYVNQTDIY FCKIEVMYPP PYLDNEKSNG TIIHVKGKHL CPSPLFPGPS  
--|---|--| -------|-- -|-----|-- |---------   +  ----|  
KPFWVLVVVG GVLACYSLLV TVAFIIFWVR SKRSRLLHSD YMNMTPRRPG  
---             ++    +       -- |--|--  +  +---|-----  
PTRKHYQPYA PPRDFAAYRS  
-|---|--|- -------|-|  


Protein	: P10747
Enzyme	: chymotrypsin Lys-C Lys-N

	MLRLLLALNLFPSIQVTGNK
	------------|---|---
	MNMTPRRPGPTRKHY
	---|------|---|
	KQSPMLVAYDNAVNLSC
	--|-----|------|-
	GNESVTF
	---|-|-
	QSPMLVAYDNAVNLSCK
	-|-----|------|--
	MLRLLLALNLFPSIQVTGN
	------------|---|--
	DNEKSNGTIIHVKGKHL
	----|--|---------
	LGNESVTFYLQNLYVNQTDIYFCK
	----|-|-|----|---|--|---
	KGLDSAVEVCVVYGNYSQQLQVYS
	----|-------|--||-----||
	CKIEVMYPPPY
	------|---|
	VKQSPML
	---|---
	YSYNLFSREFRASLHK
	|||---|-----|---
	KHLCPSPLFPGPS
	-----|------|
	KPFWVLVVVGGVLACYSLLVTVAFIIFWVRS
	---------------||---|---------|
	VRSKRSRL
	--|--|--
	KYSYNLFSREFRASLH
	-|||---|-----|--
	KRSRLLHSDYMNMTPRRPGPTR
	--|----|-|---|------|-
	KIEVMYPPPYLDNE
	-----|---|----
	DSAVEVCVVY
	-|-------|
	TGFNCDGK
	|-------
	RSRLLHSDYMNMTPRRPGPTRK
	-|----|-|---|------|--
	VNQTDIY
	---|--|
	SNGTIIHVK
	|--|-----
	GLDSAVEVCVVYGNYSQQLQVYSK
	---|-------|--||-----||-
	FPGPSKPF
	----|---
	IEVMYPPPYLDNEK
	----|---|-----
	HYQPYAPPRDFAAYRS
	-|--|--------|-|
	KSNGTIIHV
	-|--|----
	KHYQPYAPPRDFAAYRS
	--|--|--------|-|
	FPSIQVTGNKIL
	--|---|-----
	KLGNESVTFYLQNLYVNQTDIYFC
	-----|-|-|----|---|--|--
	KTGFNCDG
	-|------

Protein sequence : 
MLRLLLALNL FPSIQVTGNK ILVKQSPMLV AYDNAVNLSC KYSYNLFSRE  
---------- --|---|--- -----|---- -|------|- -|||---|--  
FRASLHKGLD SAVEVCVVYG NYSQQLQVYS KTGFNCDGKL GNESVTFYLQ  
---|------ |-------|- -||-----|| -|-------- ---|-|-|--  
NLYVNQTDIY FCKIEVMYPP PYLDNEKSNG TIIHVKGKHL CPSPLFPGPS  
--|---|--| -------|-- -|-----|-- |--------- --|------|  
KPFWVLVVVG GVLACYSLLV TVAFIIFWVR SKRSRLLHSD YMNMTPRRPG  
---------- -----||--- |--------- |--|----|- |---|-----  
PTRKHYQPYA PPRDFAAYRS  
-|---|--|- -------|-|  


Protein	: P10747
Enzyme	: chymotrypsin Lys-C trypsin_no_P_rule

	MLRLLLALNLFPSIQVTGNK
	------------|---|---
	MNMTPRRPGPTRKHY
	---|------|---|
	GNESVTF
	---|-|-
	QSPMLVAYDNAVNLSCK
	-|-----|------|--
	LLLALNLFPSIQVTGNK
	---------|---|---
	HYQPYAPPR
	-|--|----
	DNEKSNGTIIHVKGKHL
	----|--|---------
	LGNESVTFYLQNLYVNQTDIYFCK
	----|-|-|----|---|--|---
	HLCPSPLFPGPSK
	----|------|-
	CKIEVMYPPPY
	------|---|
	VKQSPML
	---|---
	YSYNLFSREFRASLHK
	|||---|-----|---
	LLHSDYMNMTPR
	---|-|---|--
	VRSKRSRL
	--|--|--
	YSYNLFSR
	|||---|-
	DSAVEVCVVY
	-|-------|
	TGFNCDGK
	|-------
	RSRLLHSDYMNMTPRRPGPTRK
	-|----|-|---|------|--
	VNQTDIY
	---|--|
	SNGTIIHVK
	|--|-----
	GLDSAVEVCVVYGNYSQQLQVYSK
	---|-------|--||-----||-
	FPGPSKPF
	----|---
	IEVMYPPPYLDNEK
	----|---|-----
	HYQPYAPPRDFAAYRS
	-|--|--------|-|
	FPSIQVTGNKIL
	--|---|-----
	PFWVLVVVGGVLACYSLLVTVAFIIFWVR
	--------------||---|---------

Protein sequence : 
MLRLLLALNL FPSIQVTGNK ILVKQSPMLV AYDNAVNLSC KYSYNLFSRE  
---------- --|---|--- -----|---- -|------|- -|||---|--  
FRASLHKGLD SAVEVCVVYG NYSQQLQVYS KTGFNCDGKL GNESVTFYLQ  
---|------ |-------|- -||-----|| -|-------- ---|-|-|--  
NLYVNQTDIY FCKIEVMYPP PYLDNEKSNG TIIHVKGKHL CPSPLFPGPS  
--|---|--| -------|-- -|-----|-- |--------- --|------|  
KPFWVLVVVG GVLACYSLLV TVAFIIFWVR SKRSRLLHSD YMNMTPRRPG  
---------- -----||--- |--------- |--|----|- |---|-----  
PTRKHYQPYA PPRDFAAYRS  
-|---|--|- -------|-|  


Protein	: P10747
Enzyme	: chymotrypsin Lys-C V8-DE

	MLRLLLALNLFPSIQVTGNK
	------------|---|---
	MNMTPRRPGPTRKHY
	---|------|---|
	SVTFYLQNLYVNQTD
	|-|-|----|---|-
	GNESVTF
	---|-|-
	QSPMLVAYDNAVNLSCK
	-|-----|------|--
	DNEKSNGTIIHVKGKHL
	----|--|---------
	LGNESVTFYLQNLYVNQTDIYFCK
	----|-|-|----|---|--|---
	CKIEVMYPPPY
	------|---|
	NAVNLSCKYSYNLFSRE
	-----|--|||---|--
	VKQSPML
	---|---
	YSYNLFSREFRASLHK
	|||---|-----|---
	MLRLLLALNLFPSIQVTGNKILVKQSPMLVAYD
	------------|---|--------|-----|-
	VRSKRSRL
	--|--|--
	DSAVEVCVVY
	-|-------|
	TGFNCDGK
	|-------
	RSRLLHSDYMNMTPRRPGPTRK
	-|----|-|---|------|--
	VNQTDIY
	---|--|
	SNGTIIHVK
	|--|-----
	GLDSAVEVCVVYGNYSQQLQVYSK
	---|-------|--||-----||-
	FRASLHKGLD
	---|------
	FPGPSKPF
	----|---
	IEVMYPPPYLDNEK
	----|---|-----
	HYQPYAPPRDFAAYRS
	-|--|--------|-|
	VCVVYGNYSQQLQVYSKTGFNCD
	----|--||-----||-|-----
	IYFCKIE
	-|-----
	FPSIQVTGNKIL
	--|---|-----
	VMYPPPYLD
	--|---|--
	YMNMTPRRPGPTRKHYQPYAPPRD
	|---|------|---|--|-----

Protein sequence : 
MLRLLLALNL FPSIQVTGNK ILVKQSPMLV AYDNAVNLSC KYSYNLFSRE  
---------- --|---|--- -----|---- -|------|- -|||---|--  
FRASLHKGLD SAVEVCVVYG NYSQQLQVYS KTGFNCDGKL GNESVTFYLQ  
---|------ |-------|- -||-----|| -|-------- ---|-|-|--  
NLYVNQTDIY FCKIEVMYPP PYLDNEKSNG TIIHVKGKHL CPSPLFPGPS  
--|---|--| -------|-- -|-----|-- |---------   +  ----|  
KPFWVLVVVG GVLACYSLLV TVAFIIFWVR SKRSRLLHSD YMNMTPRRPG  
---             ++    +       -- |--|----|- |---|-----  
PTRKHYQPYA PPRDFAAYRS  
-|---|--|- -------|-|  


Protein	: P10747
Enzyme	: chymotrypsin Lys-C V8-E

	VCVVYGNYSQQLQVYSKTGFNCDGKLGNE
	----|--||-----||-|-----------
	MLRLLLALNLFPSIQVTGNK
	------------|---|---
	MNMTPRRPGPTRKHY
	---|------|---|
	VMYPPPYLDNE
	--|---|----
	GNESVTF
	---|-|-
	QSPMLVAYDNAVNLSCK
	-|-----|------|--
	DNEKSNGTIIHVKGKHL
	----|--|---------
	LGNESVTFYLQNLYVNQTDIYFCK
	----|-|-|----|---|--|---
	CKIEVMYPPPY
	------|---|
	VKQSPML
	---|---
	YSYNLFSREFRASLHK
	|||---|-----|---
	VRSKRSRL
	--|--|--
	DSAVEVCVVY
	-|-------|
	TGFNCDGK
	|-------
	RSRLLHSDYMNMTPRRPGPTRK
	-|----|-|---|------|--
	VNQTDIY
	---|--|
	SNGTIIHVK
	|--|-----
	GLDSAVEVCVVYGNYSQQLQVYSK
	---|-------|--||-----||-
	FPGPSKPF
	----|---
	IEVMYPPPYLDNEK
	----|---|-----
	HYQPYAPPRDFAAYRS
	-|--|--------|-|
	SVTFYLQNLYVNQTDIYFCKIE
	|-|-|----|---|--|-----
	FPSIQVTGNKIL
	--|---|-----
	FRASLHKGLDSAVE
	---|------|---

Protein sequence : 
MLRLLLALNL FPSIQVTGNK ILVKQSPMLV AYDNAVNLSC KYSYNLFSRE  
---------- --|---|--- -----|---- -|------|- -|||---|--  
FRASLHKGLD SAVEVCVVYG NYSQQLQVYS KTGFNCDGKL GNESVTFYLQ  
---|------ |-------|- -||-----|| -|-------- ---|-|-|--  
NLYVNQTDIY FCKIEVMYPP PYLDNEKSNG TIIHVKGKHL CPSPLFPGPS  
--|---|--| -------|-- -|-----|-- |---------   +  ----|  
KPFWVLVVVG GVLACYSLLV TVAFIIFWVR SKRSRLLHSD YMNMTPRRPG  
---             ++    +       -- |--|----|- |---|-----  
PTRKHYQPYA PPRDFAAYRS  
-|---|--|- -------|-|  


Protein	: P10747
Enzyme	: chymotrypsin Lys-N trypsin_no_P_rule

	MNMTPRRPGPTRKHY
	---|------|---|
	KQSPMLVAYDNAVNLSC
	--|-----|------|-
	GNESVTF
	---|-|-
	LLLALNLFPSIQVTGNK
	---------|---|---
	QSPMLVAYDNAVNLSCK
	-|-----|------|--
	MLRLLLALNLFPSIQVTGN
	------------|---|--
	HYQPYAPPR
	-|--|----
	DNEKSNGTIIHVKGKHL
	----|--|---------
	LGNESVTFYLQNLYVNQTDIYFCK
	----|-|-|----|---|--|---
	HLCPSPLFPGPSK
	----|------|-
	KGLDSAVEVCVVYGNYSQQLQVYS
	----|-------|--||-----||
	CKIEVMYPPPY
	------|---|
	VKQSPML
	---|---
	KHLCPSPLFPGPS
	-----|------|
	KPFWVLVVVGGVLACYSLLVTVAFIIFWVRS
	---------------||---|---------|
	LLHSDYMNMTPR
	---|-|---|--
	VRSKRSRL
	--|--|--
	KYSYNLFSREFRASLH
	-|||---|-----|--
	KRSRLLHSDYMNMTPRRPGPTR
	--|----|-|---|------|-
	KIEVMYPPPYLDNE
	-----|---|----
	YSYNLFSR
	|||---|-
	DSAVEVCVVY
	-|-------|
	TGFNCDGK
	|-------
	VNQTDIY
	---|--|
	SNGTIIHVK
	|--|-----
	GLDSAVEVCVVYGNYSQQLQVYSK
	---|-------|--||-----||-
	FPGPSKPF
	----|---
	IEVMYPPPYLDNEK
	----|---|-----
	KSNGTIIHV
	-|--|----
	KHYQPYAPPRDFAAYRS
	--|--|--------|-|
	FPSIQVTGNKIL
	--|---|-----
	KLGNESVTFYLQNLYVNQTDIYFC
	-----|-|-|----|---|--|--
	PFWVLVVVGGVLACYSLLVTVAFIIFWVR
	--------------||---|---------
	KTGFNCDG
	-|------

Protein sequence : 
MLRLLLALNL FPSIQVTGNK ILVKQSPMLV AYDNAVNLSC KYSYNLFSRE  
---------- --|---|--- -----|---- -|------|- -|||---|--  
FRASLHKGLD SAVEVCVVYG NYSQQLQVYS KTGFNCDGKL GNESVTFYLQ  
---|------ |-------|- -||-----|| -|-------- ---|-|-|--  
NLYVNQTDIY FCKIEVMYPP PYLDNEKSNG TIIHVKGKHL CPSPLFPGPS  
--|---|--| -------|-- -|-----|-- |--------- --|------|  
KPFWVLVVVG GVLACYSLLV TVAFIIFWVR SKRSRLLHSD YMNMTPRRPG  
---------- -----||--- |--------- |--|----|- |---|-----  
PTRKHYQPYA PPRDFAAYRS  
-|---|--|- -------|-|  


Protein	: P10747
Enzyme	: chymotrypsin Lys-N V8-DE

	MNMTPRRPGPTRKHY
	---|------|---|
	KQSPMLVAYDNAVNLSC
	--|-----|------|-
	SVTFYLQNLYVNQTD
	|-|-|----|---|-
	GNESVTF
	---|-|-
	MLRLLLALNLFPSIQVTGN
	------------|---|--
	DNEKSNGTIIHVKGKHL
	----|--|---------
	KGLDSAVEVCVVYGNYSQQLQVYS
	----|-------|--||-----||
	CKIEVMYPPPY
	------|---|
	NAVNLSCKYSYNLFSRE
	-----|--|||---|--
	VKQSPML
	---|---
	KHLCPSPLFPGPS
	-----|------|
	KPFWVLVVVGGVLACYSLLVTVAFIIFWVRS
	---------------||---|---------|
	MLRLLLALNLFPSIQVTGNKILVKQSPMLVAYD
	------------|---|--------|-----|-
	VRSKRSRL
	--|--|--
	KYSYNLFSREFRASLH
	-|||---|-----|--
	KRSRLLHSDYMNMTPRRPGPTR
	--|----|-|---|------|-
	KIEVMYPPPYLDNE
	-----|---|----
	DSAVEVCVVY
	-|-------|
	VNQTDIY
	---|--|
	FRASLHKGLD
	---|------
	IYFCKIE
	-|-----
	FPGPSKPF
	----|---
	VMYPPPYLD
	--|---|--
	KSNGTIIHV
	-|--|----
	KHYQPYAPPRDFAAYRS
	--|--|--------|-|
	VCVVYGNYSQQLQVYSKTGFNCD
	----|--||-----||-|-----
	FPSIQVTGNKIL
	--|---|-----
	KLGNESVTFYLQNLYVNQTDIYFC
	-----|-|-|----|---|--|--
	YMNMTPRRPGPTRKHYQPYAPPRD
	|---|------|---|--|-----
	KTGFNCDG
	-|------

Protein sequence : 
MLRLLLALNL FPSIQVTGNK ILVKQSPMLV AYDNAVNLSC KYSYNLFSRE  
---------- --|---|--- -----|---- -|------|- -|||---|--  
FRASLHKGLD SAVEVCVVYG NYSQQLQVYS KTGFNCDGKL GNESVTFYLQ  
---|------ |-------|- -||-----|| -|-------- ---|-|-|--  
NLYVNQTDIY FCKIEVMYPP PYLDNEKSNG TIIHVKGKHL CPSPLFPGPS  
--|---|--| -------|-- -|-----|-- |--------- --|------|  
KPFWVLVVVG GVLACYSLLV TVAFIIFWVR SKRSRLLHSD YMNMTPRRPG  
---------- -----||--- |--------- |--|----|- |---|-----  
PTRKHYQPYA PPRDFAAYRS  
-|---|--|- -------|-|  


Protein	: P10747
Enzyme	: chymotrypsin Lys-N V8-E

	VCVVYGNYSQQLQVYSKTGFNCDGKLGNE
	----|--||-----||-|-----------
	MNMTPRRPGPTRKHY
	---|------|---|
	KQSPMLVAYDNAVNLSC
	--|-----|------|-
	VMYPPPYLDNE
	--|---|----
	GNESVTF
	---|-|-
	MLRLLLALNLFPSIQVTGN
	------------|---|--
	DNEKSNGTIIHVKGKHL
	----|--|---------
	KGLDSAVEVCVVYGNYSQQLQVYS
	----|-------|--||-----||
	CKIEVMYPPPY
	------|---|
	VKQSPML
	---|---
	KHLCPSPLFPGPS
	-----|------|
	KPFWVLVVVGGVLACYSLLVTVAFIIFWVRS
	---------------||---|---------|
	VRSKRSRL
	--|--|--
	KYSYNLFSREFRASLH
	-|||---|-----|--
	KRSRLLHSDYMNMTPRRPGPTR
	--|----|-|---|------|-
	KIEVMYPPPYLDNE
	-----|---|----
	DSAVEVCVVY
	-|-------|
	VNQTDIY
	---|--|
	FPGPSKPF
	----|---
	SVTFYLQNLYVNQTDIYFCKIE
	|-|-|----|---|--|-----
	KSNGTIIHV
	-|--|----
	KHYQPYAPPRDFAAYRS
	--|--|--------|-|
	FPSIQVTGNKIL
	--|---|-----
	KLGNESVTFYLQNLYVNQTDIYFC
	-----|-|-|----|---|--|--
	FRASLHKGLDSAVE
	---|------|---
	KTGFNCDG
	-|------

Protein sequence : 
MLRLLLALNL FPSIQVTGNK ILVKQSPMLV AYDNAVNLSC KYSYNLFSRE  
---------- --|---|--- -----|---- -|------|- -|||---|--  
FRASLHKGLD SAVEVCVVYG NYSQQLQVYS KTGFNCDGKL GNESVTFYLQ  
---|------ |-------|- -||-----|| -|-------- ---|-|-|--  
NLYVNQTDIY FCKIEVMYPP PYLDNEKSNG TIIHVKGKHL CPSPLFPGPS  
--|---|--| -------|-- -|-----|-- |--------- --|------|  
KPFWVLVVVG GVLACYSLLV TVAFIIFWVR SKRSRLLHSD YMNMTPRRPG  
---------- -----||--- |--------- |--|----|- |---|-----  
PTRKHYQPYA PPRDFAAYRS  
-|---|--|- -------|-|  


Protein	: P10747
Enzyme	: chymotrypsin trypsin_no_P_rule V8-DE

	MNMTPRRPGPTRKHY
	---|------|---|
	SVTFYLQNLYVNQTD
	|-|-|----|---|-
	GNESVTF
	---|-|-
	LLLALNLFPSIQVTGNK
	---------|---|---
	QSPMLVAYDNAVNLSCK
	-|-----|------|--
	HYQPYAPPR
	-|--|----
	DNEKSNGTIIHVKGKHL
	----|--|---------
	LGNESVTFYLQNLYVNQTDIYFCK
	----|-|-|----|---|--|---
	HLCPSPLFPGPSK
	----|------|-
	CKIEVMYPPPY
	------|---|
	NAVNLSCKYSYNLFSRE
	-----|--|||---|--
	VKQSPML
	---|---
	LLHSDYMNMTPR
	---|-|---|--
	MLRLLLALNLFPSIQVTGNKILVKQSPMLVAYD
	------------|---|--------|-----|-
	VRSKRSRL
	--|--|--
	YSYNLFSR
	|||---|-
	DSAVEVCVVY
	-|-------|
	TGFNCDGK
	|-------
	VNQTDIY
	---|--|
	SNGTIIHVK
	|--|-----
	GLDSAVEVCVVYGNYSQQLQVYSK
	---|-------|--||-----||-
	FRASLHKGLD
	---|------
	FPGPSKPF
	----|---
	IEVMYPPPYLDNEK
	----|---|-----
	VCVVYGNYSQQLQVYSKTGFNCD
	----|--||-----||-|-----
	IYFCKIE
	-|-----
	VMYPPPYLD
	--|---|--
	FPSIQVTGNKIL
	--|---|-----
	PFWVLVVVGGVLACYSLLVTVAFIIFWVR
	--------------||---|---------
	YMNMTPRRPGPTRKHYQPYAPPRD
	|---|------|---|--|-----

Protein sequence : 
MLRLLLALNL FPSIQVTGNK ILVKQSPMLV AYDNAVNLSC KYSYNLFSRE  
---------- --|---|--- -----|---- -|------|- -|||---|--  
FRASLHKGLD SAVEVCVVYG NYSQQLQVYS KTGFNCDGKL GNESVTFYLQ  
---|------ |-------|- -||-----|| -|-------- ---|-|-|--  
NLYVNQTDIY FCKIEVMYPP PYLDNEKSNG TIIHVKGKHL CPSPLFPGPS  
--|---|--| -------|-- -|-----|-- |--------- --|------|  
KPFWVLVVVG GVLACYSLLV TVAFIIFWVR SKRSRLLHSD YMNMTPRRPG  
---------- -----||--- |--------- |--|----|- |---|-----  
PTRKHYQPYA PPRDFAAYRS  
-|---|--|- ----   + +  


Protein	: P10747
Enzyme	: chymotrypsin trypsin_no_P_rule V8-E

	VCVVYGNYSQQLQVYSKTGFNCDGKLGNE
	----|--||-----||-|-----------
	MNMTPRRPGPTRKHY
	---|------|---|
	VMYPPPYLDNE
	--|---|----
	GNESVTF
	---|-|-
	LLLALNLFPSIQVTGNK
	---------|---|---
	QSPMLVAYDNAVNLSCK
	-|-----|------|--
	HYQPYAPPR
	-|--|----
	DNEKSNGTIIHVKGKHL
	----|--|---------
	LGNESVTFYLQNLYVNQTDIYFCK
	----|-|-|----|---|--|---
	HLCPSPLFPGPSK
	----|------|-
	CKIEVMYPPPY
	------|---|
	VKQSPML
	---|---
	LLHSDYMNMTPR
	---|-|---|--
	VRSKRSRL
	--|--|--
	YSYNLFSR
	|||---|-
	DSAVEVCVVY
	-|-------|
	TGFNCDGK
	|-------
	VNQTDIY
	---|--|
	SNGTIIHVK
	|--|-----
	GLDSAVEVCVVYGNYSQQLQVYSK
	---|-------|--||-----||-
	FPGPSKPF
	----|---
	IEVMYPPPYLDNEK
	----|---|-----
	SVTFYLQNLYVNQTDIYFCKIE
	|-|-|----|---|--|-----
	FPSIQVTGNKIL
	--|---|-----
	FRASLHKGLDSAVE
	---|------|---
	PFWVLVVVGGVLACYSLLVTVAFIIFWVR
	--------------||---|---------

Protein sequence : 
MLRLLLALNL FPSIQVTGNK ILVKQSPMLV AYDNAVNLSC KYSYNLFSRE  
   ------- --|---|--- -----|---- -|------|- -|||---|-   
FRASLHKGLD SAVEVCVVYG NYSQQLQVYS KTGFNCDGKL GNESVTFYLQ  
---|------ |-------|- -||-----|| -|-------- ---|-|-|--  
NLYVNQTDIY FCKIEVMYPP PYLDNEKSNG TIIHVKGKHL CPSPLFPGPS  
--|---|--| -------|-- -|-----|-- |--------- --|------|  
KPFWVLVVVG GVLACYSLLV TVAFIIFWVR SKRSRLLHSD YMNMTPRRPG  
---------- -----||--- |--------- |--|----|- |---|-----  
PTRKHYQPYA PPRDFAAYRS  
-|---|--|- ---    + +  


Protein	: P10747
Enzyme	: chymotrypsin V8-DE V8-E

	VCVVYGNYSQQLQVYSKTGFNCDGKLGNE
	----|--||-----||-|-----------
	MNMTPRRPGPTRKHY
	---|------|---|
	VMYPPPYLDNE
	--|---|----
	SVTFYLQNLYVNQTD
	|-|-|----|---|-
	GNESVTF
	---|-|-
	DNEKSNGTIIHVKGKHL
	----|--|---------
	CKIEVMYPPPY
	------|---|
	NAVNLSCKYSYNLFSRE
	-----|--|||---|--
	VKQSPML
	---|---
	MLRLLLALNLFPSIQVTGNKILVKQSPMLVAYD
	------------|---|--------|-----|-
	VRSKRSRL
	--|--|--
	DSAVEVCVVY
	-|-------|
	VNQTDIY
	---|--|
	FRASLHKGLD
	---|------
	IYFCKIE
	-|-----
	FPGPSKPF
	----|---
	VMYPPPYLD
	--|---|--
	VCVVYGNYSQQLQVYSKTGFNCD
	----|--||-----||-|-----
	SVTFYLQNLYVNQTDIYFCKIE
	|-|-|----|---|--|-----
	FPSIQVTGNKIL
	--|---|-----
	FRASLHKGLDSAVE
	---|------|---
	YMNMTPRRPGPTRKHYQPYAPPRD
	|---|------|---|--|-----

Protein sequence : 
MLRLLLALNL FPSIQVTGNK ILVKQSPMLV AYDNAVNLSC KYSYNLFSRE  
---------- --|---|--- -----|---- -|------|- -|||---|--  
FRASLHKGLD SAVEVCVVYG NYSQQLQVYS KTGFNCDGKL GNESVTFYLQ  
---|------ |-------|- -||-----|| -|-------- ---|-|-|--  
NLYVNQTDIY FCKIEVMYPP PYLDNEKSNG TIIHVKGKHL CPSPLFPGPS  
--|---|--| -------|-- -|-----|-- |---------   +  ----|  
KPFWVLVVVG GVLACYSLLV TVAFIIFWVR SKRSRLLHSD YMNMTPRRPG  
---             ++    +       -- |--|--  +  |---|-----  
PTRKHYQPYA PPRDFAAYRS  
-|---|--|- ----   + +  


Protein	: P10747
Enzyme	: CNBr Lys-C Lys-N

	MLRLLLALNLFPSIQVTGNK
	------------|---|---
	KQSPMLVAYDNAVNLSC
	--|-----|------|-
	QSPMLVAYDNAVNLSCK
	-|-----|------|--
	MLRLLLALNLFPSIQVTGN
	------------|---|--
	LGNESVTFYLQNLYVNQTDIYFCK
	----|-|-|----|---|--|---
	KGLDSAVEVCVVYGNYSQQLQVYS
	----|-------|--||-----||
	YSYNLFSREFRASLHK
	|||---|-----|---
	KHLCPSPLFPGPS
	-----|------|
	KPFWVLVVVGGVLACYSLLVTVAFIIFWVRS
	---------------||---|---------|
	KYSYNLFSREFRASLH
	-|||---|-----|--
	KRSRLLHSDYMNMTPRRPGPTR
	--|----|-|---|------|-
	KIEVMYPPPYLDNE
	-----|---|----
	TPRRPGPTRKHYQPYAPPRDFAAYRS
	|------|---|--|--------|-|
	TGFNCDGK
	|-------
	RSRLLHSDYMNMTPRRPGPTRK
	-|----|-|---|------|--
	SNGTIIHVK
	|--|-----
	GLDSAVEVCVVYGNYSQQLQVYSK
	---|-------|--||-----||-
	IEVMYPPPYLDNEK
	----|---|-----
	HYQPYAPPRDFAAYRS
	-|--|--------|-|
	KSNGTIIHV
	-|--|----
	LRLLLALNLFPSIQVTGNKILVKQSPM
	-----------|---|--------|--
	KHYQPYAPPRDFAAYRS
	--|--|--------|-|
	KLGNESVTFYLQNLYVNQTDIYFC
	-----|-|-|----|---|--|--
	KTGFNCDG
	-|------

Protein sequence : 
MLRLLLALNL FPSIQVTGNK ILVKQSPMLV AYDNAVNLSC KYSYNLFSRE  
---------- --|---|--- -----|---- -|------|- -|||---|--  
FRASLHKGLD SAVEVCVVYG NYSQQLQVYS KTGFNCDGKL GNESVTFYLQ  
---|------ |-------|- -||-----|| -|-------- ---|-|-|--  
NLYVNQTDIY FCKIEVMYPP PYLDNEKSNG TIIHVKGKHL CPSPLFPGPS  
--|---|--| -------|-- -|-----|-- |----- --- --|------|  
KPFWVLVVVG GVLACYSLLV TVAFIIFWVR SKRSRLLHSD YMNMTPRRPG  
---------- -----||--- |--------- |--|----|- |---|-----  
PTRKHYQPYA PPRDFAAYRS  
-|---|--|- -------|-|  


Protein	: P10747
Enzyme	: CNBr Lys-C trypsin_no_P_rule

	MLRLLLALNLFPSIQVTGNK
	------------|---|---
	HYQPYAPPR
	-|--|----
	QSPMLVAYDNAVNLSCK
	-|-----|------|--
	LLLALNLFPSIQVTGNK
	---------|---|---
	LGNESVTFYLQNLYVNQTDIYFCK
	----|-|-|----|---|--|---
	HLCPSPLFPGPSK
	----|------|-
	YSYNLFSREFRASLHK
	|||---|-----|---
	LLHSDYMNMTPR
	---|-|---|--
	YSYNLFSR
	|||---|-
	TPRRPGPTRKHYQPYAPPRDFAAYRS
	|------|---|--|--------|-|
	TGFNCDGK
	|-------
	RSRLLHSDYMNMTPRRPGPTRK
	-|----|-|---|------|--
	SNGTIIHVK
	|--|-----
	GLDSAVEVCVVYGNYSQQLQVYSK
	---|-------|--||-----||-
	IEVMYPPPYLDNEK
	----|---|-----
	HYQPYAPPRDFAAYRS
	-|--|--------|-|
	LRLLLALNLFPSIQVTGNKILVKQSPM
	-----------|---|--------|--
	PFWVLVVVGGVLACYSLLVTVAFIIFWVR
	--------------||---|---------

Protein sequence : 
MLRLLLALNL FPSIQVTGNK ILVKQSPMLV AYDNAVNLSC KYSYNLFSRE  
---------- --|---|--- -----|---- -|------|- -|||---|--  
FRASLHKGLD SAVEVCVVYG NYSQQLQVYS KTGFNCDGKL GNESVTFYLQ  
---|------ |-------|- -||-----|| -|-------- ---|-|-|--  
NLYVNQTDIY FCKIEVMYPP PYLDNEKSNG TIIHVKGKHL CPSPLFPGPS  
--|---|--| -------|-- -|-----|-- |-----  -- --|------|  
KPFWVLVVVG GVLACYSLLV TVAFIIFWVR SKRSRLLHSD YMNMTPRRPG  
---------- -----||--- |--------- + -|----|- |---|-----  
PTRKHYQPYA PPRDFAAYRS  
-|---|--|- -------|-|  


Protein	: P10747
Enzyme	: CNBr Lys-C V8-DE

	MLRLLLALNLFPSIQVTGNK
	------------|---|---
	SVTFYLQNLYVNQTD
	|-|-|----|---|-
	QSPMLVAYDNAVNLSCK
	-|-----|------|--
	LGNESVTFYLQNLYVNQTDIYFCK
	----|-|-|----|---|--|---
	NAVNLSCKYSYNLFSRE
	-----|--|||---|--
	YSYNLFSREFRASLHK
	|||---|-----|---
	MLRLLLALNLFPSIQVTGNKILVKQSPMLVAYD
	------------|---|--------|-----|-
	TPRRPGPTRKHYQPYAPPRDFAAYRS
	|------|---|--|--------|-|
	TGFNCDGK
	|-------
	RSRLLHSDYMNMTPRRPGPTRK
	-|----|-|---|------|--
	SNGTIIHVK
	|--|-----
	FRASLHKGLD
	---|------
	GLDSAVEVCVVYGNYSQQLQVYSK
	---|-------|--||-----||-
	IYFCKIE
	-|-----
	VMYPPPYLD
	--|---|--
	IEVMYPPPYLDNEK
	----|---|-----
	HYQPYAPPRDFAAYRS
	-|--|--------|-|
	VCVVYGNYSQQLQVYSKTGFNCD
	----|--||-----||-|-----
	LRLLLALNLFPSIQVTGNKILVKQSPM
	-----------|---|--------|--
	YMNMTPRRPGPTRKHYQPYAPPRD
	|---|------|---|--|-----

Protein sequence : 
MLRLLLALNL FPSIQVTGNK ILVKQSPMLV AYDNAVNLSC KYSYNLFSRE  
---------- --|---|--- -----|---- -|------|- -|||---|--  
FRASLHKGLD SAVEVCVVYG NYSQQLQVYS KTGFNCDGKL GNESVTFYLQ  
---|------ |-------|- -||-----|| -|-------- ---|-|-|--  
NLYVNQTDIY FCKIEVMYPP PYLDNEKSNG TIIHVKGKHL CPSPLFPGPS  
--|---|--| -------|-- -|-----|-- |-----       +      +  
KPFWVLVVVG GVLACYSLLV TVAFIIFWVR SKRSRLLHSD YMNMTPRRPG  
                ++    +          + -|----|- |---|-----  
PTRKHYQPYA PPRDFAAYRS  
-|---|--|- -------|-|  


Protein	: P10747
Enzyme	: CNBr Lys-C V8-E

	VCVVYGNYSQQLQVYSKTGFNCDGKLGNE
	----|--||-----||-|-----------
	MLRLLLALNLFPSIQVTGNK
	------------|---|---
	VMYPPPYLDNE
	--|---|----
	QSPMLVAYDNAVNLSCK
	-|-----|------|--
	LGNESVTFYLQNLYVNQTDIYFCK
	----|-|-|----|---|--|---
	YSYNLFSREFRASLHK
	|||---|-----|---
	TPRRPGPTRKHYQPYAPPRDFAAYRS
	|------|---|--|--------|-|
	TGFNCDGK
	|-------
	RSRLLHSDYMNMTPRRPGPTRK
	-|----|-|---|------|--
	SNGTIIHVK
	|--|-----
	GLDSAVEVCVVYGNYSQQLQVYSK
	---|-------|--||-----||-
	SVTFYLQNLYVNQTDIYFCKIE
	|-|-|----|---|--|-----
	IEVMYPPPYLDNEK
	----|---|-----
	HYQPYAPPRDFAAYRS
	-|--|--------|-|
	LRLLLALNLFPSIQVTGNKILVKQSPM
	-----------|---|--------|--
	FRASLHKGLDSAVE
	---|------|---

Protein sequence : 
MLRLLLALNL FPSIQVTGNK ILVKQSPMLV AYDNAVNLSC KYSYNLFSRE  
---------- --|---|--- -----|---- -|------|- -|||---|--  
FRASLHKGLD SAVEVCVVYG NYSQQLQVYS KTGFNCDGKL GNESVTFYLQ  
---|------ |-------|- -||-----|| -|-------- ---|-|-|--  
NLYVNQTDIY FCKIEVMYPP PYLDNEKSNG TIIHVKGKHL CPSPLFPGPS  
--|---|--| -------|-- -|-----|-- |-----       +      +  
KPFWVLVVVG GVLACYSLLV TVAFIIFWVR SKRSRLLHSD YMNMTPRRPG  
                ++    +          + -|----|- |---|-----  
PTRKHYQPYA PPRDFAAYRS  
-|---|--|- -------|-|  


Protein	: P10747
Enzyme	: CNBr Lys-N trypsin_no_P_rule

	KQSPMLVAYDNAVNLSC
	--|-----|------|-
	HYQPYAPPR
	-|--|----
	LLLALNLFPSIQVTGNK
	---------|---|---
	QSPMLVAYDNAVNLSCK
	-|-----|------|--
	MLRLLLALNLFPSIQVTGN
	------------|---|--
	LGNESVTFYLQNLYVNQTDIYFCK
	----|-|-|----|---|--|---
	HLCPSPLFPGPSK
	----|------|-
	KGLDSAVEVCVVYGNYSQQLQVYS
	----|-------|--||-----||
	KHLCPSPLFPGPS
	-----|------|
	KPFWVLVVVGGVLACYSLLVTVAFIIFWVRS
	---------------||---|---------|
	LLHSDYMNMTPR
	---|-|---|--
	KYSYNLFSREFRASLH
	-|||---|-----|--
	KRSRLLHSDYMNMTPRRPGPTR
	--|----|-|---|------|-
	KIEVMYPPPYLDNE
	-----|---|----
	YSYNLFSR
	|||---|-
	TPRRPGPTRKHYQPYAPPRDFAAYRS
	|------|---|--|--------|-|
	TGFNCDGK
	|-------
	SNGTIIHVK
	|--|-----
	GLDSAVEVCVVYGNYSQQLQVYSK
	---|-------|--||-----||-
	IEVMYPPPYLDNEK
	----|---|-----
	KSNGTIIHV
	-|--|----
	KHYQPYAPPRDFAAYRS
	--|--|--------|-|
	LRLLLALNLFPSIQVTGNKILVKQSPM
	-----------|---|--------|--
	KLGNESVTFYLQNLYVNQTDIYFC
	-----|-|-|----|---|--|--
	PFWVLVVVGGVLACYSLLVTVAFIIFWVR
	--------------||---|---------
	KTGFNCDG
	-|------

Protein sequence : 
MLRLLLALNL FPSIQVTGNK ILVKQSPMLV AYDNAVNLSC KYSYNLFSRE  
---------- --|---|--- -----|---- -|------|- -|||---|--  
FRASLHKGLD SAVEVCVVYG NYSQQLQVYS KTGFNCDGKL GNESVTFYLQ  
---|------ |-------|- -||-----|| -|-------- ---|-|-|--  
NLYVNQTDIY FCKIEVMYPP PYLDNEKSNG TIIHVKGKHL CPSPLFPGPS  
--|---|--| -------|-- -|-----|-- |----- --- --|------|  
KPFWVLVVVG GVLACYSLLV TVAFIIFWVR SKRSRLLHSD YMNMTPRRPG  
---------- -----||--- |--------- |--|----|- |---|-----  
PTRKHYQPYA PPRDFAAYRS  
-|---|--|- -------|-|  


Protein	: P10747
Enzyme	: CNBr Lys-N V8-DE

	KQSPMLVAYDNAVNLSC
	--|-----|------|-
	SVTFYLQNLYVNQTD
	|-|-|----|---|-
	MLRLLLALNLFPSIQVTGN
	------------|---|--
	KGLDSAVEVCVVYGNYSQQLQVYS
	----|-------|--||-----||
	NAVNLSCKYSYNLFSRE
	-----|--|||---|--
	KHLCPSPLFPGPS
	-----|------|
	KPFWVLVVVGGVLACYSLLVTVAFIIFWVRS
	---------------||---|---------|
	MLRLLLALNLFPSIQVTGNKILVKQSPMLVAYD
	------------|---|--------|-----|-
	KYSYNLFSREFRASLH
	-|||---|-----|--
	KRSRLLHSDYMNMTPRRPGPTR
	--|----|-|---|------|-
	KIEVMYPPPYLDNE
	-----|---|----
	TPRRPGPTRKHYQPYAPPRDFAAYRS
	|------|---|--|--------|-|
	FRASLHKGLD
	---|------
	IYFCKIE
	-|-----
	VMYPPPYLD
	--|---|--
	KSNGTIIHV
	-|--|----
	KHYQPYAPPRDFAAYRS
	--|--|--------|-|
	LRLLLALNLFPSIQVTGNKILVKQSPM
	-----------|---|--------|--
	VCVVYGNYSQQLQVYSKTGFNCD
	----|--||-----||-|-----
	KLGNESVTFYLQNLYVNQTDIYFC
	-----|-|-|----|---|--|--
	YMNMTPRRPGPTRKHYQPYAPPRD
	|---|------|---|--|-----
	KTGFNCDG
	-|------

Protein sequence : 
MLRLLLALNL FPSIQVTGNK ILVKQSPMLV AYDNAVNLSC KYSYNLFSRE  
---------- --|---|--- -----|---- -|------|- -|||---|--  
FRASLHKGLD SAVEVCVVYG NYSQQLQVYS KTGFNCDGKL GNESVTFYLQ  
---|------ |-------|- -||-----|| -|-------- ---|-|-|--  
NLYVNQTDIY FCKIEVMYPP PYLDNEKSNG TIIHVKGKHL CPSPLFPGPS  
--|---|--| -------|-- -|-----|-- |----  --- --|------|  
KPFWVLVVVG GVLACYSLLV TVAFIIFWVR SKRSRLLHSD YMNMTPRRPG  
---------- -----||--- |--------- |--|----|- |---|-----  
PTRKHYQPYA PPRDFAAYRS  
-|---|--|- -------|-|  


Protein	: P10747
Enzyme	: CNBr Lys-N V8-E

	VCVVYGNYSQQLQVYSKTGFNCDGKLGNE
	----|--||-----||-|-----------
	VMYPPPYLDNE
	--|---|----
	KQSPMLVAYDNAVNLSC
	--|-----|------|-
	MLRLLLALNLFPSIQVTGN
	------------|---|--
	KGLDSAVEVCVVYGNYSQQLQVYS
	----|-------|--||-----||
	KHLCPSPLFPGPS
	-----|------|
	KPFWVLVVVGGVLACYSLLVTVAFIIFWVRS
	---------------||---|---------|
	KYSYNLFSREFRASLH
	-|||---|-----|--
	KRSRLLHSDYMNMTPRRPGPTR
	--|----|-|---|------|-
	KIEVMYPPPYLDNE
	-----|---|----
	TPRRPGPTRKHYQPYAPPRDFAAYRS
	|------|---|--|--------|-|
	SVTFYLQNLYVNQTDIYFCKIE
	|-|-|----|---|--|-----
	KSNGTIIHV
	-|--|----
	KHYQPYAPPRDFAAYRS
	--|--|--------|-|
	LRLLLALNLFPSIQVTGNKILVKQSPM
	-----------|---|--------|--
	KLGNESVTFYLQNLYVNQTDIYFC
	-----|-|-|----|---|--|--
	FRASLHKGLDSAVE
	---|------|---
	KTGFNCDG
	-|------

Protein sequence : 
MLRLLLALNL FPSIQVTGNK ILVKQSPMLV AYDNAVNLSC KYSYNLFSRE  
---------- --|---|--- -----|---- -|------|- -|||---|--  
FRASLHKGLD SAVEVCVVYG NYSQQLQVYS KTGFNCDGKL GNESVTFYLQ  
---|------ |-------|- -||-----|| -|-------- ---|-|-|--  
NLYVNQTDIY FCKIEVMYPP PYLDNEKSNG TIIHVKGKHL CPSPLFPGPS  
--|---|--| -------|-- -|-----|-- |----  --- --|------|  
KPFWVLVVVG GVLACYSLLV TVAFIIFWVR SKRSRLLHSD YMNMTPRRPG  
---------- -----||--- |--------- |--|----|- |---|-----  
PTRKHYQPYA PPRDFAAYRS  
-|---|--|- -------|-|  


Protein	: P10747
Enzyme	: CNBr trypsin_no_P_rule V8-DE

	SVTFYLQNLYVNQTD
	|-|-|----|---|-
	HYQPYAPPR
	-|--|----
	LLLALNLFPSIQVTGNK
	---------|---|---
	QSPMLVAYDNAVNLSCK
	-|-----|------|--
	HLCPSPLFPGPSK
	----|------|-
	LGNESVTFYLQNLYVNQTDIYFCK
	----|-|-|----|---|--|---
	NAVNLSCKYSYNLFSRE
	-----|--|||---|--
	MLRLLLALNLFPSIQVTGNKILVKQSPMLVAYD
	------------|---|--------|-----|-
	LLHSDYMNMTPR
	---|-|---|--
	YSYNLFSR
	|||---|-
	TPRRPGPTRKHYQPYAPPRDFAAYRS
	|------|---|--|--------|-|
	TGFNCDGK
	|-------
	SNGTIIHVK
	|--|-----
	FRASLHKGLD
	---|------
	GLDSAVEVCVVYGNYSQQLQVYSK
	---|-------|--||-----||-
	IYFCKIE
	-|-----
	VMYPPPYLD
	--|---|--
	IEVMYPPPYLDNEK
	----|---|-----
	VCVVYGNYSQQLQVYSKTGFNCD
	----|--||-----||-|-----
	LRLLLALNLFPSIQVTGNKILVKQSPM
	-----------|---|--------|--
	PFWVLVVVGGVLACYSLLVTVAFIIFWVR
	--------------||---|---------
	YMNMTPRRPGPTRKHYQPYAPPRD
	|---|------|---|--|-----

Protein sequence : 
MLRLLLALNL FPSIQVTGNK ILVKQSPMLV AYDNAVNLSC KYSYNLFSRE  
---------- --|---|--- -----|---- -|------|- -|||---|--  
FRASLHKGLD SAVEVCVVYG NYSQQLQVYS KTGFNCDGKL GNESVTFYLQ  
---|------ |-------|- -||-----|| -|-------- ---|-|-|--  
NLYVNQTDIY FCKIEVMYPP PYLDNEKSNG TIIHVKGKHL CPSPLFPGPS  
--|---|--| -------|-- -|-----|-- |-----  -- --|------|  
KPFWVLVVVG GVLACYSLLV TVAFIIFWVR SKRSRLLHSD YMNMTPRRPG  
---------- -----||--- |--------- +  + ---|- |---|-----  
PTRKHYQPYA PPRDFAAYRS  
-|---|--|- -------|-|  


Protein	: P10747
Enzyme	: CNBr trypsin_no_P_rule V8-E

	VCVVYGNYSQQLQVYSKTGFNCDGKLGNE
	----|--||-----||-|-----------
	VMYPPPYLDNE
	--|---|----
	HYQPYAPPR
	-|--|----
	LLLALNLFPSIQVTGNK
	---------|---|---
	QSPMLVAYDNAVNLSCK
	-|-----|------|--
	HLCPSPLFPGPSK
	----|------|-
	LGNESVTFYLQNLYVNQTDIYFCK
	----|-|-|----|---|--|---
	LLHSDYMNMTPR
	---|-|---|--
	YSYNLFSR
	|||---|-
	TPRRPGPTRKHYQPYAPPRDFAAYRS
	|------|---|--|--------|-|
	TGFNCDGK
	|-------
	SNGTIIHVK
	|--|-----
	GLDSAVEVCVVYGNYSQQLQVYSK
	---|-------|--||-----||-
	SVTFYLQNLYVNQTDIYFCKIE
	|-|-|----|---|--|-----
	IEVMYPPPYLDNEK
	----|---|-----
	LRLLLALNLFPSIQVTGNKILVKQSPM
	-----------|---|--------|--
	FRASLHKGLDSAVE
	---|------|---
	PFWVLVVVGGVLACYSLLVTVAFIIFWVR
	--------------||---|---------

Protein sequence : 
MLRLLLALNL FPSIQVTGNK ILVKQSPMLV AYDNAVNLSC KYSYNLFSRE  
 --------- --|---|--- -----|---- -|------|- -|||---|-   
FRASLHKGLD SAVEVCVVYG NYSQQLQVYS KTGFNCDGKL GNESVTFYLQ  
---|------ |-------|- -||-----|| -|-------- ---|-|-|--  
NLYVNQTDIY FCKIEVMYPP PYLDNEKSNG TIIHVKGKHL CPSPLFPGPS  
--|---|--| -------|-- -|-----|-- |-----  -- --|------|  
KPFWVLVVVG GVLACYSLLV TVAFIIFWVR SKRSRLLHSD YMNMTPRRPG  
---------- -----||--- |--------- +  + ---|- |---|-----  
PTRKHYQPYA PPRDFAAYRS  
-|---|--|- -------|-|  


Protein	: P10747
Enzyme	: CNBr V8-DE V8-E

	VCVVYGNYSQQLQVYSKTGFNCDGKLGNE
	----|--||-----||-|-----------
	VMYPPPYLDNE
	--|---|----
	SVTFYLQNLYVNQTD
	|-|-|----|---|-
	NAVNLSCKYSYNLFSRE
	-----|--|||---|--
	MLRLLLALNLFPSIQVTGNKILVKQSPMLVAYD
	------------|---|--------|-----|-
	TPRRPGPTRKHYQPYAPPRDFAAYRS
	|------|---|--|--------|-|
	FRASLHKGLD
	---|------
	IYFCKIE
	-|-----
	VMYPPPYLD
	--|---|--
	SVTFYLQNLYVNQTDIYFCKIE
	|-|-|----|---|--|-----
	VCVVYGNYSQQLQVYSKTGFNCD
	----|--||-----||-|-----
	LRLLLALNLFPSIQVTGNKILVKQSPM
	-----------|---|--------|--
	FRASLHKGLDSAVE
	---|------|---
	YMNMTPRRPGPTRKHYQPYAPPRD
	|---|------|---|--|-----

Protein sequence : 
MLRLLLALNL FPSIQVTGNK ILVKQSPMLV AYDNAVNLSC KYSYNLFSRE  
---------- --|---|--- -----|---- -|------|- -|||---|--  
FRASLHKGLD SAVEVCVVYG NYSQQLQVYS KTGFNCDGKL GNESVTFYLQ  
---|------ |-------|- -||-----|| -|-------- ---|-|-|--  
NLYVNQTDIY FCKIEVMYPP PYLDNEKSNG TIIHVKGKHL CPSPLFPGPS  
--|---|--| -------|-- -|---- +   +            +      +  
KPFWVLVVVG GVLACYSLLV TVAFIIFWVR SKRSRLLHSD YMNMTPRRPG  
                ++    +          +  +    +  |---|-----  
PTRKHYQPYA PPRDFAAYRS  
-|---|--|- -------|-|  


Protein	: P10747
Enzyme	: Lys-C Lys-N trypsin_no_P_rule

	MLRLLLALNLFPSIQVTGNK
	------------|---|---
	KQSPMLVAYDNAVNLSC
	--|-----|------|-
	HYQPYAPPR
	-|--|----
	QSPMLVAYDNAVNLSCK
	-|-----|------|--
	LLLALNLFPSIQVTGNK
	---------|---|---
	MLRLLLALNLFPSIQVTGN
	------------|---|--
	LGNESVTFYLQNLYVNQTDIYFCK
	----|-|-|----|---|--|---
	HLCPSPLFPGPSK
	----|------|-
	KGLDSAVEVCVVYGNYSQQLQVYS
	----|-------|--||-----||
	YSYNLFSREFRASLHK
	|||---|-----|---
	KHLCPSPLFPGPS
	-----|------|
	KPFWVLVVVGGVLACYSLLVTVAFIIFWVRS
	---------------||---|---------|
	LLHSDYMNMTPR
	---|-|---|--
	KYSYNLFSREFRASLH
	-|||---|-----|--
	KRSRLLHSDYMNMTPRRPGPTR
	--|----|-|---|------|-
	KIEVMYPPPYLDNE
	-----|---|----
	YSYNLFSR
	|||---|-
	RSRLLHSDYMNMTPRRPGPTRK
	-|----|-|---|------|--
	TGFNCDGK
	|-------
	SNGTIIHVK
	|--|-----
	GLDSAVEVCVVYGNYSQQLQVYSK
	---|-------|--||-----||-
	IEVMYPPPYLDNEK
	----|---|-----
	HYQPYAPPRDFAAYRS
	-|--|--------|-|
	KSNGTIIHV
	-|--|----
	KHYQPYAPPRDFAAYRS
	--|--|--------|-|
	KLGNESVTFYLQNLYVNQTDIYFC
	-----|-|-|----|---|--|--
	PFWVLVVVGGVLACYSLLVTVAFIIFWVR
	--------------||---|---------
	KTGFNCDG
	-|------

Protein sequence : 
MLRLLLALNL FPSIQVTGNK ILVKQSPMLV AYDNAVNLSC KYSYNLFSRE  
---------- --|---|---    --|---- -|------|- -|||---|--  
FRASLHKGLD SAVEVCVVYG NYSQQLQVYS KTGFNCDGKL GNESVTFYLQ  
---|------ |-------|- -||-----|| -|-------- ---|-|-|--  
NLYVNQTDIY FCKIEVMYPP PYLDNEKSNG TIIHVKGKHL CPSPLFPGPS  
--|---|--| -------|-- -|-----|-- |----- --- --|------|  
KPFWVLVVVG GVLACYSLLV TVAFIIFWVR SKRSRLLHSD YMNMTPRRPG  
---------- -----||--- |--------- |--|----|- |---|-----  
PTRKHYQPYA PPRDFAAYRS  
-|---|--|- -------|-|  


Protein	: P10747
Enzyme	: Lys-C Lys-N V8-DE

	MLRLLLALNLFPSIQVTGNK
	------------|---|---
	KQSPMLVAYDNAVNLSC
	--|-----|------|-
	SVTFYLQNLYVNQTD
	|-|-|----|---|-
	QSPMLVAYDNAVNLSCK
	-|-----|------|--
	MLRLLLALNLFPSIQVTGN
	------------|---|--
	LGNESVTFYLQNLYVNQTDIYFCK
	----|-|-|----|---|--|---
	KGLDSAVEVCVVYGNYSQQLQVYS
	----|-------|--||-----||
	NAVNLSCKYSYNLFSRE
	-----|--|||---|--
	YSYNLFSREFRASLHK
	|||---|-----|---
	KHLCPSPLFPGPS
	-----|------|
	KPFWVLVVVGGVLACYSLLVTVAFIIFWVRS
	---------------||---|---------|
	MLRLLLALNLFPSIQVTGNKILVKQSPMLVAYD
	------------|---|--------|-----|-
	KYSYNLFSREFRASLH
	-|||---|-----|--
	KRSRLLHSDYMNMTPRRPGPTR
	--|----|-|---|------|-
	KIEVMYPPPYLDNE
	-----|---|----
	RSRLLHSDYMNMTPRRPGPTRK
	-|----|-|---|------|--
	TGFNCDGK
	|-------
	SNGTIIHVK
	|--|-----
	FRASLHKGLD
	---|------
	GLDSAVEVCVVYGNYSQQLQVYSK
	---|-------|--||-----||-
	IYFCKIE
	-|-----
	VMYPPPYLD
	--|---|--
	IEVMYPPPYLDNEK
	----|---|-----
	HYQPYAPPRDFAAYRS
	-|--|--------|-|
	KSNGTIIHV
	-|--|----
	KHYQPYAPPRDFAAYRS
	--|--|--------|-|
	VCVVYGNYSQQLQVYSKTGFNCD
	----|--||-----||-|-----
	KLGNESVTFYLQNLYVNQTDIYFC
	-----|-|-|----|---|--|--
	YMNMTPRRPGPTRKHYQPYAPPRD
	|---|------|---|--|-----
	KTGFNCDG
	-|------

Protein sequence : 
MLRLLLALNL FPSIQVTGNK ILVKQSPMLV AYDNAVNLSC KYSYNLFSRE  
---------- --|---|--- -----|---- -|------|- -|||---|--  
FRASLHKGLD SAVEVCVVYG NYSQQLQVYS KTGFNCDGKL GNESVTFYLQ  
---|------ |-------|- -||-----|| -|-------- ---|-|-|--  
NLYVNQTDIY FCKIEVMYPP PYLDNEKSNG TIIHVKGKHL CPSPLFPGPS  
--|---|--| -------|-- -|-----|-- |----- --- --|------|  
KPFWVLVVVG GVLACYSLLV TVAFIIFWVR SKRSRLLHSD YMNMTPRRPG  
---------- -----||--- |--------- |--|----|- |---|-----  
PTRKHYQPYA PPRDFAAYRS  
-|---|--|- -------|-|  


Protein	: P10747
Enzyme	: Lys-C Lys-N V8-E

	VCVVYGNYSQQLQVYSKTGFNCDGKLGNE
	----|--||-----||-|-----------
	MLRLLLALNLFPSIQVTGNK
	------------|---|---
	VMYPPPYLDNE
	--|---|----
	KQSPMLVAYDNAVNLSC
	--|-----|------|-
	QSPMLVAYDNAVNLSCK
	-|-----|------|--
	MLRLLLALNLFPSIQVTGN
	------------|---|--
	LGNESVTFYLQNLYVNQTDIYFCK
	----|-|-|----|---|--|---
	KGLDSAVEVCVVYGNYSQQLQVYS
	----|-------|--||-----||
	YSYNLFSREFRASLHK
	|||---|-----|---
	KHLCPSPLFPGPS
	-----|------|
	KPFWVLVVVGGVLACYSLLVTVAFIIFWVRS
	---------------||---|---------|
	KYSYNLFSREFRASLH
	-|||---|-----|--
	KRSRLLHSDYMNMTPRRPGPTR
	--|----|-|---|------|-
	KIEVMYPPPYLDNE
	-----|---|----
	RSRLLHSDYMNMTPRRPGPTRK
	-|----|-|---|------|--
	TGFNCDGK
	|-------
	SNGTIIHVK
	|--|-----
	GLDSAVEVCVVYGNYSQQLQVYSK
	---|-------|--||-----||-
	SVTFYLQNLYVNQTDIYFCKIE
	|-|-|----|---|--|-----
	IEVMYPPPYLDNEK
	----|---|-----
	HYQPYAPPRDFAAYRS
	-|--|--------|-|
	KSNGTIIHV
	-|--|----
	KHYQPYAPPRDFAAYRS
	--|--|--------|-|
	KLGNESVTFYLQNLYVNQTDIYFC
	-----|-|-|----|---|--|--
	FRASLHKGLDSAVE
	---|------|---
	KTGFNCDG
	-|------

Protein sequence : 
MLRLLLALNL FPSIQVTGNK ILVKQSPMLV AYDNAVNLSC KYSYNLFSRE  
---------- --|---|---    --|---- -|------|- -|||---|--  
FRASLHKGLD SAVEVCVVYG NYSQQLQVYS KTGFNCDGKL GNESVTFYLQ  
---|------ |-------|- -||-----|| -|-------- ---|-|-|--  
NLYVNQTDIY FCKIEVMYPP PYLDNEKSNG TIIHVKGKHL CPSPLFPGPS  
--|---|--| -------|-- -|-----|-- |----- --- --|------|  
KPFWVLVVVG GVLACYSLLV TVAFIIFWVR SKRSRLLHSD YMNMTPRRPG  
---------- -----||--- |--------- |--|----|- |---|-----  
PTRKHYQPYA PPRDFAAYRS  
-|---|--|- -------|-|  


Protein	: P10747
Enzyme	: Lys-C trypsin_no_P_rule V8-DE

	MLRLLLALNLFPSIQVTGNK
	------------|---|---
	SVTFYLQNLYVNQTD
	|-|-|----|---|-
	HYQPYAPPR
	-|--|----
	QSPMLVAYDNAVNLSCK
	-|-----|------|--
	LLLALNLFPSIQVTGNK
	---------|---|---
	LGNESVTFYLQNLYVNQTDIYFCK
	----|-|-|----|---|--|---
	HLCPSPLFPGPSK
	----|------|-
	NAVNLSCKYSYNLFSRE
	-----|--|||---|--
	YSYNLFSREFRASLHK
	|||---|-----|---
	LLHSDYMNMTPR
	---|-|---|--
	MLRLLLALNLFPSIQVTGNKILVKQSPMLVAYD
	------------|---|--------|-----|-
	YSYNLFSR
	|||---|-
	RSRLLHSDYMNMTPRRPGPTRK
	-|----|-|---|------|--
	TGFNCDGK
	|-------
	SNGTIIHVK
	|--|-----
	FRASLHKGLD
	---|------
	GLDSAVEVCVVYGNYSQQLQVYSK
	---|-------|--||-----||-
	IYFCKIE
	-|-----
	VMYPPPYLD
	--|---|--
	IEVMYPPPYLDNEK
	----|---|-----
	HYQPYAPPRDFAAYRS
	-|--|--------|-|
	VCVVYGNYSQQLQVYSKTGFNCD
	----|--||-----||-|-----
	PFWVLVVVGGVLACYSLLVTVAFIIFWVR
	--------------||---|---------
	YMNMTPRRPGPTRKHYQPYAPPRD
	|---|------|---|--|-----

Protein sequence : 
MLRLLLALNL FPSIQVTGNK ILVKQSPMLV AYDNAVNLSC KYSYNLFSRE  
---------- --|---|--- -----|---- -|------|- -|||---|--  
FRASLHKGLD SAVEVCVVYG NYSQQLQVYS KTGFNCDGKL GNESVTFYLQ  
---|------ |-------|- -||-----|| -|-------- ---|-|-|--  
NLYVNQTDIY FCKIEVMYPP PYLDNEKSNG TIIHVKGKHL CPSPLFPGPS  
--|---|--| -------|-- -|-----|-- |-----  -- --|------|  
KPFWVLVVVG GVLACYSLLV TVAFIIFWVR SKRSRLLHSD YMNMTPRRPG  
---------- -----||--- |--------- + -|----|- |---|-----  
PTRKHYQPYA PPRDFAAYRS  
-|---|--|- -------|-|  


Protein	: P10747
Enzyme	: Lys-C trypsin_no_P_rule V8-E

	VCVVYGNYSQQLQVYSKTGFNCDGKLGNE
	----|--||-----||-|-----------
	MLRLLLALNLFPSIQVTGNK
	------------|---|---
	VMYPPPYLDNE
	--|---|----
	HYQPYAPPR
	-|--|----
	QSPMLVAYDNAVNLSCK
	-|-----|------|--
	LLLALNLFPSIQVTGNK
	---------|---|---
	LGNESVTFYLQNLYVNQTDIYFCK
	----|-|-|----|---|--|---
	HLCPSPLFPGPSK
	----|------|-
	YSYNLFSREFRASLHK
	|||---|-----|---
	LLHSDYMNMTPR
	---|-|---|--
	YSYNLFSR
	|||---|-
	RSRLLHSDYMNMTPRRPGPTRK
	-|----|-|---|------|--
	TGFNCDGK
	|-------
	SNGTIIHVK
	|--|-----
	GLDSAVEVCVVYGNYSQQLQVYSK
	---|-------|--||-----||-
	SVTFYLQNLYVNQTDIYFCKIE
	|-|-|----|---|--|-----
	IEVMYPPPYLDNEK
	----|---|-----
	HYQPYAPPRDFAAYRS
	-|--|--------|-|
	FRASLHKGLDSAVE
	---|------|---
	PFWVLVVVGGVLACYSLLVTVAFIIFWVR
	--------------||---|---------

Protein sequence : 
MLRLLLALNL FPSIQVTGNK ILVKQSPMLV AYDNAVNLSC KYSYNLFSRE  
---------- --|---|---     -|---- -|------|- -|||---|--  
FRASLHKGLD SAVEVCVVYG NYSQQLQVYS KTGFNCDGKL GNESVTFYLQ  
---|------ |-------|- -||-----|| -|-------- ---|-|-|--  
NLYVNQTDIY FCKIEVMYPP PYLDNEKSNG TIIHVKGKHL CPSPLFPGPS  
--|---|--| -------|-- -|-----|-- |-----  -- --|------|  
KPFWVLVVVG GVLACYSLLV TVAFIIFWVR SKRSRLLHSD YMNMTPRRPG  
---------- -----||--- |--------- + -|----|- |---|-----  
PTRKHYQPYA PPRDFAAYRS  
-|---|--|- -------|-|  


Protein	: P10747
Enzyme	: Lys-C V8-DE V8-E

	VCVVYGNYSQQLQVYSKTGFNCDGKLGNE
	----|--||-----||-|-----------
	MLRLLLALNLFPSIQVTGNK
	------------|---|---
	VMYPPPYLDNE
	--|---|----
	SVTFYLQNLYVNQTD
	|-|-|----|---|-
	QSPMLVAYDNAVNLSCK
	-|-----|------|--
	LGNESVTFYLQNLYVNQTDIYFCK
	----|-|-|----|---|--|---
	NAVNLSCKYSYNLFSRE
	-----|--|||---|--
	YSYNLFSREFRASLHK
	|||---|-----|---
	MLRLLLALNLFPSIQVTGNKILVKQSPMLVAYD
	------------|---|--------|-----|-
	RSRLLHSDYMNMTPRRPGPTRK
	-|----|-|---|------|--
	TGFNCDGK
	|-------
	SNGTIIHVK
	|--|-----
	FRASLHKGLD
	---|------
	GLDSAVEVCVVYGNYSQQLQVYSK
	---|-------|--||-----||-
	IYFCKIE
	-|-----
	VMYPPPYLD
	--|---|--
	IEVMYPPPYLDNEK
	----|---|-----
	HYQPYAPPRDFAAYRS
	-|--|--------|-|
	VCVVYGNYSQQLQVYSKTGFNCD
	----|--||-----||-|-----
	SVTFYLQNLYVNQTDIYFCKIE
	|-|-|----|---|--|-----
	FRASLHKGLDSAVE
	---|------|---
	YMNMTPRRPGPTRKHYQPYAPPRD
	|---|------|---|--|-----

Protein sequence : 
MLRLLLALNL FPSIQVTGNK ILVKQSPMLV AYDNAVNLSC KYSYNLFSRE  
---------- --|---|--- -----|---- -|------|- -|||---|--  
FRASLHKGLD SAVEVCVVYG NYSQQLQVYS KTGFNCDGKL GNESVTFYLQ  
---|------ |-------|- -||-----|| -|-------- ---|-|-|--  
NLYVNQTDIY FCKIEVMYPP PYLDNEKSNG TIIHVKGKHL CPSPLFPGPS  
--|---|--| -------|-- -|-----|-- |-----       +      +  
KPFWVLVVVG GVLACYSLLV TVAFIIFWVR SKRSRLLHSD YMNMTPRRPG  
                ++    +          + -|----|- |---|-----  
PTRKHYQPYA PPRDFAAYRS  
-|---|--|- -------|-|  


Protein	: P10747
Enzyme	: Lys-N trypsin_no_P_rule V8-DE

	KQSPMLVAYDNAVNLSC
	--|-----|------|-
	SVTFYLQNLYVNQTD
	|-|-|----|---|-
	HYQPYAPPR
	-|--|----
	LLLALNLFPSIQVTGNK
	---------|---|---
	QSPMLVAYDNAVNLSCK
	-|-----|------|--
	MLRLLLALNLFPSIQVTGN
	------------|---|--
	LGNESVTFYLQNLYVNQTDIYFCK
	----|-|-|----|---|--|---
	HLCPSPLFPGPSK
	----|------|-
	KGLDSAVEVCVVYGNYSQQLQVYS
	----|-------|--||-----||
	NAVNLSCKYSYNLFSRE
	-----|--|||---|--
	KHLCPSPLFPGPS
	-----|------|
	KPFWVLVVVGGVLACYSLLVTVAFIIFWVRS
	---------------||---|---------|
	LLHSDYMNMTPR
	---|-|---|--
	MLRLLLALNLFPSIQVTGNKILVKQSPMLVAYD
	------------|---|--------|-----|-
	KYSYNLFSREFRASLH
	-|||---|-----|--
	KRSRLLHSDYMNMTPRRPGPTR
	--|----|-|---|------|-
	KIEVMYPPPYLDNE
	-----|---|----
	YSYNLFSR
	|||---|-
	TGFNCDGK
	|-------
	SNGTIIHVK
	|--|-----
	FRASLHKGLD
	---|------
	GLDSAVEVCVVYGNYSQQLQVYSK
	---|-------|--||-----||-
	IYFCKIE
	-|-----
	VMYPPPYLD
	--|---|--
	IEVMYPPPYLDNEK
	----|---|-----
	KSNGTIIHV
	-|--|----
	KHYQPYAPPRDFAAYRS
	--|--|--------|-|
	VCVVYGNYSQQLQVYSKTGFNCD
	----|--||-----||-|-----
	KLGNESVTFYLQNLYVNQTDIYFC
	-----|-|-|----|---|--|--
	PFWVLVVVGGVLACYSLLVTVAFIIFWVR
	--------------||---|---------
	KTGFNCDG
	-|------
	YMNMTPRRPGPTRKHYQPYAPPRD
	|---|------|---|--|-----

Protein sequence : 
MLRLLLALNL FPSIQVTGNK ILVKQSPMLV AYDNAVNLSC KYSYNLFSRE  
---------- --|---|--- -----|---- -|------|- -|||---|--  
FRASLHKGLD SAVEVCVVYG NYSQQLQVYS KTGFNCDGKL GNESVTFYLQ  
---|------ |-------|- -||-----|| -|-------- ---|-|-|--  
NLYVNQTDIY FCKIEVMYPP PYLDNEKSNG TIIHVKGKHL CPSPLFPGPS  
--|---|--| -------|-- -|-----|-- |----- --- --|------|  
KPFWVLVVVG GVLACYSLLV TVAFIIFWVR SKRSRLLHSD YMNMTPRRPG  
---------- -----||--- |--------- |--|----|- |---|-----  
PTRKHYQPYA PPRDFAAYRS  
-|---|--|- -------|-|  


Protein	: P10747
Enzyme	: Lys-N trypsin_no_P_rule V8-E

	VCVVYGNYSQQLQVYSKTGFNCDGKLGNE
	----|--||-----||-|-----------
	VMYPPPYLDNE
	--|---|----
	KQSPMLVAYDNAVNLSC
	--|-----|------|-
	HYQPYAPPR
	-|--|----
	LLLALNLFPSIQVTGNK
	---------|---|---
	QSPMLVAYDNAVNLSCK
	-|-----|------|--
	MLRLLLALNLFPSIQVTGN
	------------|---|--
	LGNESVTFYLQNLYVNQTDIYFCK
	----|-|-|----|---|--|---
	HLCPSPLFPGPSK
	----|------|-
	KGLDSAVEVCVVYGNYSQQLQVYS
	----|-------|--||-----||
	KHLCPSPLFPGPS
	-----|------|
	KPFWVLVVVGGVLACYSLLVTVAFIIFWVRS
	---------------||---|---------|
	LLHSDYMNMTPR
	---|-|---|--
	KYSYNLFSREFRASLH
	-|||---|-----|--
	KRSRLLHSDYMNMTPRRPGPTR
	--|----|-|---|------|-
	KIEVMYPPPYLDNE
	-----|---|----
	YSYNLFSR
	|||---|-
	TGFNCDGK
	|-------
	SNGTIIHVK
	|--|-----
	GLDSAVEVCVVYGNYSQQLQVYSK
	---|-------|--||-----||-
	SVTFYLQNLYVNQTDIYFCKIE
	|-|-|----|---|--|-----
	IEVMYPPPYLDNEK
	----|---|-----
	KSNGTIIHV
	-|--|----
	KHYQPYAPPRDFAAYRS
	--|--|--------|-|
	KLGNESVTFYLQNLYVNQTDIYFC
	-----|-|-|----|---|--|--
	FRASLHKGLDSAVE
	---|------|---
	PFWVLVVVGGVLACYSLLVTVAFIIFWVR
	--------------||---|---------
	KTGFNCDG
	-|------

Protein sequence : 
MLRLLLALNL FPSIQVTGNK ILVKQSPMLV AYDNAVNLSC KYSYNLFSRE  
---------- --|---|---    --|---- -|------|- -|||---|--  
FRASLHKGLD SAVEVCVVYG NYSQQLQVYS KTGFNCDGKL GNESVTFYLQ  
---|------ |-------|- -||-----|| -|-------- ---|-|-|--  
NLYVNQTDIY FCKIEVMYPP PYLDNEKSNG TIIHVKGKHL CPSPLFPGPS  
--|---|--| -------|-- -|-----|-- |----- --- --|------|  
KPFWVLVVVG GVLACYSLLV TVAFIIFWVR SKRSRLLHSD YMNMTPRRPG  
---------- -----||--- |--------- |--|----|- |---|-----  
PTRKHYQPYA PPRDFAAYRS  
-|---|--|- -------|-|  


Protein	: P10747
Enzyme	: Lys-N V8-DE V8-E

	VCVVYGNYSQQLQVYSKTGFNCDGKLGNE
	----|--||-----||-|-----------
	VMYPPPYLDNE
	--|---|----
	KQSPMLVAYDNAVNLSC
	--|-----|------|-
	SVTFYLQNLYVNQTD
	|-|-|----|---|-
	MLRLLLALNLFPSIQVTGN
	------------|---|--
	KGLDSAVEVCVVYGNYSQQLQVYS
	----|-------|--||-----||
	NAVNLSCKYSYNLFSRE
	-----|--|||---|--
	KHLCPSPLFPGPS
	-----|------|
	KPFWVLVVVGGVLACYSLLVTVAFIIFWVRS
	---------------||---|---------|
	MLRLLLALNLFPSIQVTGNKILVKQSPMLVAYD
	------------|---|--------|-----|-
	KYSYNLFSREFRASLH
	-|||---|-----|--
	KRSRLLHSDYMNMTPRRPGPTR
	--|----|-|---|------|-
	KIEVMYPPPYLDNE
	-----|---|----
	FRASLHKGLD
	---|------
	IYFCKIE
	-|-----
	VMYPPPYLD
	--|---|--
	SVTFYLQNLYVNQTDIYFCKIE
	|-|-|----|---|--|-----
	KSNGTIIHV
	-|--|----
	KHYQPYAPPRDFAAYRS
	--|--|--------|-|
	VCVVYGNYSQQLQVYSKTGFNCD
	----|--||-----||-|-----
	KLGNESVTFYLQNLYVNQTDIYFC
	-----|-|-|----|---|--|--
	FRASLHKGLDSAVE
	---|------|---
	YMNMTPRRPGPTRKHYQPYAPPRD
	|---|------|---|--|-----
	KTGFNCDG
	-|------

Protein sequence : 
MLRLLLALNL FPSIQVTGNK ILVKQSPMLV AYDNAVNLSC KYSYNLFSRE  
---------- --|---|--- -----|---- -|------|- -|||---|--  
FRASLHKGLD SAVEVCVVYG NYSQQLQVYS KTGFNCDGKL GNESVTFYLQ  
---|------ |-------|- -||-----|| -|-------- ---|-|-|--  
NLYVNQTDIY FCKIEVMYPP PYLDNEKSNG TIIHVKGKHL CPSPLFPGPS  
--|---|--| -------|-- -|-----|-- |----  --- --|------|  
KPFWVLVVVG GVLACYSLLV TVAFIIFWVR SKRSRLLHSD YMNMTPRRPG  
---------- -----||--- |--------- |--|----|- |---|-----  
PTRKHYQPYA PPRDFAAYRS  
-|---|--|- -------|-|  


Protein	: P10747
Enzyme	: trypsin_no_P_rule V8-DE V8-E

	VCVVYGNYSQQLQVYSKTGFNCDGKLGNE
	----|--||-----||-|-----------
	VMYPPPYLDNE
	--|---|----
	SVTFYLQNLYVNQTD
	|-|-|----|---|-
	HYQPYAPPR
	-|--|----
	LLLALNLFPSIQVTGNK
	---------|---|---
	QSPMLVAYDNAVNLSCK
	-|-----|------|--
	HLCPSPLFPGPSK
	----|------|-
	LGNESVTFYLQNLYVNQTDIYFCK
	----|-|-|----|---|--|---
	NAVNLSCKYSYNLFSRE
	-----|--|||---|--
	MLRLLLALNLFPSIQVTGNKILVKQSPMLVAYD
	------------|---|--------|-----|-
	LLHSDYMNMTPR
	---|-|---|--
	YSYNLFSR
	|||---|-
	TGFNCDGK
	|-------
	SNGTIIHVK
	|--|-----
	FRASLHKGLD
	---|------
	GLDSAVEVCVVYGNYSQQLQVYSK
	---|-------|--||-----||-
	IYFCKIE
	-|-----
	VMYPPPYLD
	--|---|--
	IEVMYPPPYLDNEK
	----|---|-----
	VCVVYGNYSQQLQVYSKTGFNCD
	----|--||-----||-|-----
	SVTFYLQNLYVNQTDIYFCKIE
	|-|-|----|---|--|-----
	FRASLHKGLDSAVE
	---|------|---
	PFWVLVVVGGVLACYSLLVTVAFIIFWVR
	--------------||---|---------
	YMNMTPRRPGPTRKHYQPYAPPRD
	|---|------|---|--|-----

Protein sequence : 
MLRLLLALNL FPSIQVTGNK ILVKQSPMLV AYDNAVNLSC KYSYNLFSRE  
---------- --|---|--- -----|---- -|------|- -|||---|--  
FRASLHKGLD SAVEVCVVYG NYSQQLQVYS KTGFNCDGKL GNESVTFYLQ  
---|------ |-------|- -||-----|| -|-------- ---|-|-|--  
NLYVNQTDIY FCKIEVMYPP PYLDNEKSNG TIIHVKGKHL CPSPLFPGPS  
--|---|--| -------|-- -|-----|-- |-----  -- --|------|  
KPFWVLVVVG GVLACYSLLV TVAFIIFWVR SKRSRLLHSD YMNMTPRRPG  
---------- -----||--- |--------- +  + ---|- |---|-----  
PTRKHYQPYA PPRDFAAYRS  
-|---|--|- ----   + +  
