# Supplementary material for: PTMselect: optimization of protein modifications discovery by mass spectrometry
Source: Sci Rep. 2019 Mar 12;9:4181. doi: 10.1038/s41598-019-40873-3 (PMC6414543; doi:10.1038/s41598-019-40873-3)
Supplement: Supplementary file 3 — Dataset 1 [file 41598_2019_40873_MOESM3_ESM.zip › supplemental_files/TCR_pathway/results/CD3z_res.txt]

=======================
PTM Select Results
=======================
7 <= peptides <= 40
PTM linked to : STY

Protein	: P20963
Enzyme	: Arg-C

	SADAPAYQQGQNQLYNELNLGR
	|-----|-------|-------
	EEYDVLDKR
	--|------
	KNPQEGLYNELQKDKMAEAYSEIGMKGER
	-------|-----------||--------
	GKGHDGLYQGLSTATKDTYDALHMQALPPR
	-------|---||-|--||-----------

Protein sequence : 
MKWKALFTAA ILQAQLPITE AQSFGLLDPK LCYLLDGILF IYGVILTALF  
       +           +    +          +         +    +     
LRVKFSRSAD APAYQQGQNQ LYNELNLGRR EEYDVLDKRR GRDPEMGGKP  
     + |-- ---|------ -|-------  --|------              
QRRKNPQEGL YNELQKDKMA EAYSEIGMKG ERRRGKGHDG LYQGLSTATK  
   ------- |--------- --||------ --  ------ -|---||-|-  
DTYDALHMQA LPPR 
-||------- ---- 


Protein	: P20963
Enzyme	: Asp-N

	MKWKALFTAAILQAQLPITEAQSFGLL
	-------|----------|---|----
	DPKLCYLL
	-----|--
	DGILFIYGVILTALFLRVKFSRSA
	------|----|--------|-|-
	DAPAYQQGQNQLYNELNLGRREEY
	----|-------|----------|
	DPEMGGKPQRRKNPQEGLYNELQK
	------------------|-----
	DKMAEAYSEIGMKGERRRGKGH
	------||--------------
	DGLYQGLSTATK
	---|---||-|-

Protein sequence : 
MKWKALFTAA ILQAQLPITE AQSFGLLDPK LCYLLDGILF IYGVILTALF  
-------|-- --------|- --|------- --|------- -|----|---  
LRVKFSRSAD APAYQQGQNQ LYNELNLGRR EEYDVLDKRR GRDPEMGGKP  
-----|-|-- ---|------ -|-------- --|          --------  
QRRKNPQEGL YNELQKDKMA EAYSEIGMKG ERRRGKGHDG LYQGLSTATK  
---------- |--------- --||------ ---------- -|---||-|-  
DTYDALHMQA LPPR 
 ++             


Protein	: P20963
Enzyme	: chymotrypsin

	QAQLPITEAQSF
	------|---|-
	SRSADAPAY
	|-|-----|
	QKDKMAEAY
	--------|
	SEIGMKGERRRGKGHDGL
	|-----------------
	STATKDTY
	||-|--||

Protein sequence : 
MKWKALFTAA ILQAQLPITE AQSFGLLDPK LCYLLDGILF IYGVILTALF  
       +     ------|- --|-         +         +    +     
LRVKFSRSAD APAYQQGQNQ LYNELNLGRR EEYDVLDKRR GRDPEMGGKP  
     |-|-- ---|        +           +                    
QRRKNPQEGL YNELQKDKMA EAYSEIGMKG ERRRGKGHDG LYQGLSTATK  
           +   ------ --||------ ---------- -+   ||-|-  
DTYDALHMQA LPPR 
-||             


Protein	: P20963
Enzyme	: CNBr

	GGKPQRRKNPQEGLYNELQKDKM
	--------------|--------
	AEAYSEIGM
	---||----
	KGERRRGKGHDGLYQGLSTATKDTYDALHM
	-------------|---||-|--||-----

Protein sequence : 
MKWKALFTAA ILQAQLPITE AQSFGLLDPK LCYLLDGILF IYGVILTALF  
       +           +    +          +         +    +     
LRVKFSRSAD APAYQQGQNQ LYNELNLGRR EEYDVLDKRR GRDPEMGGKP  
     + +      +        +           +              ----  
QRRKNPQEGL YNELQKDKMA EAYSEIGMKG ERRRGKGHDG LYQGLSTATK  
---------- |--------- --||------ ---------- -|---||-|-  
DTYDALHMQA LPPR 
-||-----        


Protein	: P20963
Enzyme	: Lys-C

	ALFTAAILQAQLPITEAQSFGLLDPK
	---|----------|---|-------
	LCYLLDGILFIYGVILTALFLRVK
	--|--------|----|-------
	FSRSADAPAYQQGQNQLYNELNLGRREEYDVLDK
	-|-|-----|-------|----------|-----
	NPQEGLYNELQK
	------|-----
	MAEAYSEIGMK
	----||-----
	GHDGLYQGLSTATK
	-----|---||-|-
	DTYDALHMQALPPR
	-||-----------

Protein sequence : 
MKWKALFTAA ILQAQLPITE AQSFGLLDPK LCYLLDGILF IYGVILTALF  
    ---|-- --------|- --|------- --|------- -|----|---  
LRVKFSRSAD APAYQQGQNQ LYNELNLGRR EEYDVLDKRR GRDPEMGGKP  
-----|-|-- ---|------ -|-------- --|-----               
QRRKNPQEGL YNELQKDKMA EAYSEIGMKG ERRRGKGHDG LYQGLSTATK  
    ------ |-----  -- --||-----        ---- -|---||-|-  
DTYDALHMQA LPPR 
-||------- ---- 


Protein	: P20963
Enzyme	: Lys-N

	KALFTAAILQAQLPITEAQSFGLLDP
	----|----------|---|------
	KLCYLLDGILFIYGVILTALFLRV
	---|--------|----|------
	KFSRSADAPAYQQGQNQLYNELNLGRREEYDVLD
	--|-|-----|-------|----------|----
	KNPQEGLYNELQ
	-------|----
	KMAEAYSEIGM
	-----||----
	KGHDGLYQGLSTAT
	------|---||-|
	KDTYDALHMQALPPR
	--||-----------

Protein sequence : 
MKWKALFTAA ILQAQLPITE AQSFGLLDPK LCYLLDGILF IYGVILTALF  
   ----|-- --------|- --|------- --|------- -|----|---  
LRVKFSRSAD APAYQQGQNQ LYNELNLGRR EEYDVLDKRR GRDPEMGGKP  
-----|-|-- ---|------ -|-------- --|----                
QRRKNPQEGL YNELQKDKMA EAYSEIGMKG ERRRGKGHDG LYQGLSTATK  
   ------- |----  --- --||----        ----- -|---||-|-  
DTYDALHMQA LPPR 
-||------- ---- 


Protein	: P20963
Enzyme	: trypsin_no_P_rule

	ALFTAAILQAQLPITEAQSFGLLDPK
	---|----------|---|-------
	LCYLLDGILFIYGVILTALFLR
	--|--------|----|-----
	SADAPAYQQGQNQLYNELNLGR
	|-----|-------|-------
	EEYDVLDK
	--|-----
	NPQEGLYNELQK
	------|-----
	MAEAYSEIGMK
	----||-----
	GHDGLYQGLSTATK
	-----|---||-|-
	DTYDALHMQALPPR
	-||-----------

Protein sequence : 
MKWKALFTAA ILQAQLPITE AQSFGLLDPK LCYLLDGILF IYGVILTALF  
    ---|-- --------|- --|------- --|------- -|----|---  
LRVKFSRSAD APAYQQGQNQ LYNELNLGRR EEYDVLDKRR GRDPEMGGKP  
--   + |-- ---|------ -|-------  --|-----               
QRRKNPQEGL YNELQKDKMA EAYSEIGMKG ERRRGKGHDG LYQGLSTATK  
    ------ |-----  -- --||-----        ---- -|---||-|-  
DTYDALHMQA LPPR 
-||------- ---- 


Protein	: P20963
Enzyme	: V8-DE

	MKWKALFTAAILQAQLPITE
	-------|----------|-
	AQSFGLLDPKLCYLLD
	--|---------|---
	GILFIYGVILTALFLRVKFSRSAD
	-----|----|--------|-|--
	APAYQQGQNQLYNE
	---|-------|--
	GLYQGLSTATKD
	--|---||-|--

Protein sequence : 
MKWKALFTAA ILQAQLPITE AQSFGLLDPK LCYLLDGILF IYGVILTALF  
-------|-- --------|- --|------- --|------- -|----|---  
LRVKFSRSAD APAYQQGQNQ LYNELNLGRR EEYDVLDKRR GRDPEMGGKP  
-----|-|-- ---|------ -|--         +                    
QRRKNPQEGL YNELQKDKMA EAYSEIGMKG ERRRGKGHDG LYQGLSTATK  
           +            ++                - -|---||-|-  
DTYDALHMQA LPPR 
-++             


Protein	: P20963
Enzyme	: V8-E

	MKWKALFTAAILQAQLPITE
	-------|----------|-
	YDVLDKRRGRDPE
	|------------
	RRRGKGHDGLYQGLSTATKDTYDALHMQALPPR
	----------|---||-|--||-----------

Protein sequence : 
MKWKALFTAA ILQAQLPITE AQSFGLLDPK LCYLLDGILF IYGVILTALF  
-------|-- --------|-   +          +         +    +     
LRVKFSRSAD APAYQQGQNQ LYNELNLGRR EEYDVLDKRR GRDPEMGGKP  
     + +      +        +           |------- -----       
QRRKNPQEGL YNELQKDKMA EAYSEIGMKG ERRRGKGHDG LYQGLSTATK  
           +            ++        --------- -|---||-|-  
DTYDALHMQA LPPR 
-||------- ---- 


Protein	: P20963
Enzyme	: Arg-C Asp-N

	GKGHDGLYQGLSTATKDTYDALHMQALPPR
	-------|---||-|--||-----------
	DKMAEAYSEIGMKGERRRGKGH
	------||--------------
	EEYDVLDKR
	--|------
	SADAPAYQQGQNQLYNELNLGR
	|-----|-------|-------
	DAPAYQQGQNQLYNELNLGRREEY
	----|-------|----------|
	DGLYQGLSTATK
	---|---||-|-
	DPKLCYLL
	-----|--
	MKWKALFTAAILQAQLPITEAQSFGLL
	-------|----------|---|----
	DGILFIYGVILTALFLRVKFSRSA
	------|----|--------|-|-
	KNPQEGLYNELQKDKMAEAYSEIGMKGER
	-------|-----------||--------
	DPEMGGKPQRRKNPQEGLYNELQK
	------------------|-----

Protein sequence : 
MKWKALFTAA ILQAQLPITE AQSFGLLDPK LCYLLDGILF IYGVILTALF  
-------|-- --------|- --|------- --|------- -|----|---  
LRVKFSRSAD APAYQQGQNQ LYNELNLGRR EEYDVLDKRR GRDPEMGGKP  
-----|-|-- ---|------ -|-------- --|------    --------  
QRRKNPQEGL YNELQKDKMA EAYSEIGMKG ERRRGKGHDG LYQGLSTATK  
---------- |--------- --||------ ---------- -|---||-|-  
DTYDALHMQA LPPR 
-||------- ---- 


Protein	: P20963
Enzyme	: Arg-C chymotrypsin

	GKGHDGLYQGLSTATKDTYDALHMQALPPR
	-------|---||-|--||-----------
	SEIGMKGERRRGKGHDGL
	|-----------------
	EEYDVLDKR
	--|------
	KNPQEGLYNELQKDKMAEAYSEIGMKGER
	-------|-----------||--------
	SADAPAYQQGQNQLYNELNLGR
	|-----|-------|-------
	QAQLPITEAQSF
	------|---|-
	SRSADAPAY
	|-|-----|
	QKDKMAEAY
	--------|
	STATKDTY
	||-|--||

Protein sequence : 
MKWKALFTAA ILQAQLPITE AQSFGLLDPK LCYLLDGILF IYGVILTALF  
       +     ------|- --|-         +         +    +     
LRVKFSRSAD APAYQQGQNQ LYNELNLGRR EEYDVLDKRR GRDPEMGGKP  
     |-|-- ---|------ -|-------  --|------              
QRRKNPQEGL YNELQKDKMA EAYSEIGMKG ERRRGKGHDG LYQGLSTATK  
   ------- |--------- --||------ ---------- -|---||-|-  
DTYDALHMQA LPPR 
-||------- ---- 


Protein	: P20963
Enzyme	: Arg-C CNBr

	GKGHDGLYQGLSTATKDTYDALHMQALPPR
	-------|---||-|--||-----------
	KGERRRGKGHDGLYQGLSTATKDTYDALHM
	-------------|---||-|--||-----
	EEYDVLDKR
	--|------
	AEAYSEIGM
	---||----
	KNPQEGLYNELQKDKMAEAYSEIGMKGER
	-------|-----------||--------
	SADAPAYQQGQNQLYNELNLGR
	|-----|-------|-------
	GGKPQRRKNPQEGLYNELQKDKM
	--------------|--------

Protein sequence : 
MKWKALFTAA ILQAQLPITE AQSFGLLDPK LCYLLDGILF IYGVILTALF  
       +           +    +          +         +    +     
LRVKFSRSAD APAYQQGQNQ LYNELNLGRR EEYDVLDKRR GRDPEMGGKP  
     + |-- ---|------ -|-------  --|------        ----  
QRRKNPQEGL YNELQKDKMA EAYSEIGMKG ERRRGKGHDG LYQGLSTATK  
---------- |--------- --||------ ---------- -|---||-|-  
DTYDALHMQA LPPR 
-||------- ---- 


Protein	: P20963
Enzyme	: Arg-C Lys-C

	GKGHDGLYQGLSTATKDTYDALHMQALPPR
	-------|---||-|--||-----------
	EEYDVLDKR
	--|------
	SADAPAYQQGQNQLYNELNLGR
	|-----|-------|-------
	NPQEGLYNELQK
	------|-----
	DTYDALHMQALPPR
	-||-----------
	GHDGLYQGLSTATK
	-----|---||-|-
	FSRSADAPAYQQGQNQLYNELNLGRREEYDVLDK
	-|-|-----|-------|----------|-----
	KNPQEGLYNELQKDKMAEAYSEIGMKGER
	-------|-----------||--------
	ALFTAAILQAQLPITEAQSFGLLDPK
	---|----------|---|-------
	MAEAYSEIGMK
	----||-----
	LCYLLDGILFIYGVILTALFLRVK
	--|--------|----|-------

Protein sequence : 
MKWKALFTAA ILQAQLPITE AQSFGLLDPK LCYLLDGILF IYGVILTALF  
    ---|-- --------|- --|------- --|------- -|----|---  
LRVKFSRSAD APAYQQGQNQ LYNELNLGRR EEYDVLDKRR GRDPEMGGKP  
-----|-|-- ---|------ -|-------- --|------              
QRRKNPQEGL YNELQKDKMA EAYSEIGMKG ERRRGKGHDG LYQGLSTATK  
   ------- |--------- --||------ --  ------ -|---||-|-  
DTYDALHMQA LPPR 
-||------- ---- 


Protein	: P20963
Enzyme	: Arg-C Lys-N

	GKGHDGLYQGLSTATKDTYDALHMQALPPR
	-------|---||-|--||-----------
	EEYDVLDKR
	--|------
	SADAPAYQQGQNQLYNELNLGR
	|-----|-------|-------
	KALFTAAILQAQLPITEAQSFGLLDP
	----|----------|---|------
	KDTYDALHMQALPPR
	--||-----------
	KLCYLLDGILFIYGVILTALFLRV
	---|--------|----|------
	KMAEAYSEIGM
	-----||----
	KNPQEGLYNELQ
	-------|----
	KFSRSADAPAYQQGQNQLYNELNLGRREEYDVLD
	--|-|-----|-------|----------|----
	KGHDGLYQGLSTAT
	------|---||-|
	KNPQEGLYNELQKDKMAEAYSEIGMKGER
	-------|-----------||--------

Protein sequence : 
MKWKALFTAA ILQAQLPITE AQSFGLLDPK LCYLLDGILF IYGVILTALF  
   ----|-- --------|- --|------- --|------- -|----|---  
LRVKFSRSAD APAYQQGQNQ LYNELNLGRR EEYDVLDKRR GRDPEMGGKP  
-----|-|-- ---|------ -|-------- --|------              
QRRKNPQEGL YNELQKDKMA EAYSEIGMKG ERRRGKGHDG LYQGLSTATK  
   ------- |--------- --||------ --  ------ -|---||-|-  
DTYDALHMQA LPPR 
-||------- ---- 


Protein	: P20963
Enzyme	: Arg-C trypsin_no_P_rule

	GKGHDGLYQGLSTATKDTYDALHMQALPPR
	-------|---||-|--||-----------
	EEYDVLDKR
	--|------
	SADAPAYQQGQNQLYNELNLGR
	|-----|-------|-------
	NPQEGLYNELQK
	------|-----
	EEYDVLDK
	--|-----
	DTYDALHMQALPPR
	-||-----------
	LCYLLDGILFIYGVILTALFLR
	--|--------|----|-----
	GHDGLYQGLSTATK
	-----|---||-|-
	KNPQEGLYNELQKDKMAEAYSEIGMKGER
	-------|-----------||--------
	ALFTAAILQAQLPITEAQSFGLLDPK
	---|----------|---|-------
	MAEAYSEIGMK
	----||-----

Protein sequence : 
MKWKALFTAA ILQAQLPITE AQSFGLLDPK LCYLLDGILF IYGVILTALF  
    ---|-- --------|- --|------- --|------- -|----|---  
LRVKFSRSAD APAYQQGQNQ LYNELNLGRR EEYDVLDKRR GRDPEMGGKP  
--   + |-- ---|------ -|-------  --|------              
QRRKNPQEGL YNELQKDKMA EAYSEIGMKG ERRRGKGHDG LYQGLSTATK  
   ------- |--------- --||------ --  ------ -|---||-|-  
DTYDALHMQA LPPR 
-||------- ---- 


Protein	: P20963
Enzyme	: Arg-C V8-DE

	GKGHDGLYQGLSTATKDTYDALHMQALPPR
	-------|---||-|--||-----------
	MKWKALFTAAILQAQLPITE
	-------|----------|-
	AQSFGLLDPKLCYLLD
	--|---------|---
	EEYDVLDKR
	--|------
	GILFIYGVILTALFLRVKFSRSAD
	-----|----|--------|-|--
	KNPQEGLYNELQKDKMAEAYSEIGMKGER
	-------|-----------||--------
	SADAPAYQQGQNQLYNELNLGR
	|-----|-------|-------
	APAYQQGQNQLYNE
	---|-------|--
	GLYQGLSTATKD
	--|---||-|--

Protein sequence : 
MKWKALFTAA ILQAQLPITE AQSFGLLDPK LCYLLDGILF IYGVILTALF  
-------|-- --------|- --|------- --|------- -|----|---  
LRVKFSRSAD APAYQQGQNQ LYNELNLGRR EEYDVLDKRR GRDPEMGGKP  
-----|-|-- ---|------ -|-------  --|------              
QRRKNPQEGL YNELQKDKMA EAYSEIGMKG ERRRGKGHDG LYQGLSTATK  
   ------- |--------- --||------ --  ------ -|---||-|-  
DTYDALHMQA LPPR 
-||------- ---- 


Protein	: P20963
Enzyme	: Arg-C V8-E

	GKGHDGLYQGLSTATKDTYDALHMQALPPR
	-------|---||-|--||-----------
	MKWKALFTAAILQAQLPITE
	-------|----------|-
	YDVLDKRRGRDPE
	|------------
	EEYDVLDKR
	--|------
	KNPQEGLYNELQKDKMAEAYSEIGMKGER
	-------|-----------||--------
	SADAPAYQQGQNQLYNELNLGR
	|-----|-------|-------
	RRRGKGHDGLYQGLSTATKDTYDALHMQALPPR
	----------|---||-|--||-----------

Protein sequence : 
MKWKALFTAA ILQAQLPITE AQSFGLLDPK LCYLLDGILF IYGVILTALF  
-------|-- --------|-   +          +         +    +     
LRVKFSRSAD APAYQQGQNQ LYNELNLGRR EEYDVLDKRR GRDPEMGGKP  
     + |-- ---|------ -|-------  --|------- -----       
QRRKNPQEGL YNELQKDKMA EAYSEIGMKG ERRRGKGHDG LYQGLSTATK  
   ------- |--------- --||------ ---------- -|---||-|-  
DTYDALHMQA LPPR 
-||------- ---- 


Protein	: P20963
Enzyme	: Asp-N chymotrypsin

	DKMAEAYSEIGMKGERRRGKGH
	------||--------------
	DAPAYQQGQNQLYNELNLGRREEY
	----|-------|----------|
	QAQLPITEAQSF
	------|---|-
	SRSADAPAY
	|-|-----|
	STATKDTY
	||-|--||
	DGLYQGLSTATK
	---|---||-|-
	SEIGMKGERRRGKGHDGL
	|-----------------
	DPKLCYLL
	-----|--
	MKWKALFTAAILQAQLPITEAQSFGLL
	-------|----------|---|----
	DGILFIYGVILTALFLRVKFSRSA
	------|----|--------|-|-
	QKDKMAEAY
	--------|
	DPEMGGKPQRRKNPQEGLYNELQK
	------------------|-----

Protein sequence : 
MKWKALFTAA ILQAQLPITE AQSFGLLDPK LCYLLDGILF IYGVILTALF  
-------|-- --------|- --|------- --|------- -|----|---  
LRVKFSRSAD APAYQQGQNQ LYNELNLGRR EEYDVLDKRR GRDPEMGGKP  
-----|-|-- ---|------ -|-------- --|          --------  
QRRKNPQEGL YNELQKDKMA EAYSEIGMKG ERRRGKGHDG LYQGLSTATK  
---------- |--------- --||------ ---------- -|---||-|-  
DTYDALHMQA LPPR 
-||             


Protein	: P20963
Enzyme	: Asp-N CNBr

	KGERRRGKGHDGLYQGLSTATKDTYDALHM
	-------------|---||-|--||-----
	DKMAEAYSEIGMKGERRRGKGH
	------||--------------
	AEAYSEIGM
	---||----
	DGLYQGLSTATK
	---|---||-|-
	DAPAYQQGQNQLYNELNLGRREEY
	----|-------|----------|
	DPKLCYLL
	-----|--
	DPEMGGKPQRRKNPQEGLYNELQK
	------------------|-----
	MKWKALFTAAILQAQLPITEAQSFGLL
	-------|----------|---|----
	DGILFIYGVILTALFLRVKFSRSA
	------|----|--------|-|-
	GGKPQRRKNPQEGLYNELQKDKM
	--------------|--------

Protein sequence : 
MKWKALFTAA ILQAQLPITE AQSFGLLDPK LCYLLDGILF IYGVILTALF  
-------|-- --------|- --|------- --|------- -|----|---  
LRVKFSRSAD APAYQQGQNQ LYNELNLGRR EEYDVLDKRR GRDPEMGGKP  
-----|-|-- ---|------ -|-------- --|          --------  
QRRKNPQEGL YNELQKDKMA EAYSEIGMKG ERRRGKGHDG LYQGLSTATK  
---------- |--------- --||------ ---------- -|---||-|-  
DTYDALHMQA LPPR 
-||-----        


Protein	: P20963
Enzyme	: Asp-N Lys-C

	DKMAEAYSEIGMKGERRRGKGH
	------||--------------
	DAPAYQQGQNQLYNELNLGRREEY
	----|-------|----------|
	NPQEGLYNELQK
	------|-----
	DGLYQGLSTATK
	---|---||-|-
	DTYDALHMQALPPR
	-||-----------
	GHDGLYQGLSTATK
	-----|---||-|-
	DPKLCYLL
	-----|--
	MKWKALFTAAILQAQLPITEAQSFGLL
	-------|----------|---|----
	FSRSADAPAYQQGQNQLYNELNLGRREEYDVLDK
	-|-|-----|-------|----------|-----
	DGILFIYGVILTALFLRVKFSRSA
	------|----|--------|-|-
	ALFTAAILQAQLPITEAQSFGLLDPK
	---|----------|---|-------
	MAEAYSEIGMK
	----||-----
	DPEMGGKPQRRKNPQEGLYNELQK
	------------------|-----
	LCYLLDGILFIYGVILTALFLRVK
	--|--------|----|-------

Protein sequence : 
MKWKALFTAA ILQAQLPITE AQSFGLLDPK LCYLLDGILF IYGVILTALF  
-------|-- --------|- --|------- --|------- -|----|---  
LRVKFSRSAD APAYQQGQNQ LYNELNLGRR EEYDVLDKRR GRDPEMGGKP  
-----|-|-- ---|------ -|-------- --|-----     --------  
QRRKNPQEGL YNELQKDKMA EAYSEIGMKG ERRRGKGHDG LYQGLSTATK  
---------- |--------- --||------ ---------- -|---||-|-  
DTYDALHMQA LPPR 
-||------- ---- 


Protein	: P20963
Enzyme	: Asp-N Lys-N

	DKMAEAYSEIGMKGERRRGKGH
	------||--------------
	DAPAYQQGQNQLYNELNLGRREEY
	----|-------|----------|
	KALFTAAILQAQLPITEAQSFGLLDP
	----|----------|---|------
	KDTYDALHMQALPPR
	--||-----------
	KLCYLLDGILFIYGVILTALFLRV
	---|--------|----|------
	KMAEAYSEIGM
	-----||----
	DGLYQGLSTATK
	---|---||-|-
	KNPQEGLYNELQ
	-------|----
	KFSRSADAPAYQQGQNQLYNELNLGRREEYDVLD
	--|-|-----|-------|----------|----
	DPKLCYLL
	-----|--
	MKWKALFTAAILQAQLPITEAQSFGLL
	-------|----------|---|----
	DGILFIYGVILTALFLRVKFSRSA
	------|----|--------|-|-
	KGHDGLYQGLSTAT
	------|---||-|
	DPEMGGKPQRRKNPQEGLYNELQK
	------------------|-----

Protein sequence : 
MKWKALFTAA ILQAQLPITE AQSFGLLDPK LCYLLDGILF IYGVILTALF  
-------|-- --------|- --|------- --|------- -|----|---  
LRVKFSRSAD APAYQQGQNQ LYNELNLGRR EEYDVLDKRR GRDPEMGGKP  
-----|-|-- ---|------ -|-------- --|----      --------  
QRRKNPQEGL YNELQKDKMA EAYSEIGMKG ERRRGKGHDG LYQGLSTATK  
---------- |--------- --||------ ---------- -|---||-|-  
DTYDALHMQA LPPR 
-||------- ---- 


Protein	: P20963
Enzyme	: Asp-N trypsin_no_P_rule

	DKMAEAYSEIGMKGERRRGKGH
	------||--------------
	DAPAYQQGQNQLYNELNLGRREEY
	----|-------|----------|
	SADAPAYQQGQNQLYNELNLGR
	|-----|-------|-------
	NPQEGLYNELQK
	------|-----
	EEYDVLDK
	--|-----
	DGLYQGLSTATK
	---|---||-|-
	DTYDALHMQALPPR
	-||-----------
	LCYLLDGILFIYGVILTALFLR
	--|--------|----|-----
	GHDGLYQGLSTATK
	-----|---||-|-
	DPKLCYLL
	-----|--
	MKWKALFTAAILQAQLPITEAQSFGLL
	-------|----------|---|----
	DGILFIYGVILTALFLRVKFSRSA
	------|----|--------|-|-
	ALFTAAILQAQLPITEAQSFGLLDPK
	---|----------|---|-------
	MAEAYSEIGMK
	----||-----
	DPEMGGKPQRRKNPQEGLYNELQK
	------------------|-----

Protein sequence : 
MKWKALFTAA ILQAQLPITE AQSFGLLDPK LCYLLDGILF IYGVILTALF  
-------|-- --------|- --|------- --|------- -|----|---  
LRVKFSRSAD APAYQQGQNQ LYNELNLGRR EEYDVLDKRR GRDPEMGGKP  
-----|-|-- ---|------ -|-------- --|-----     --------  
QRRKNPQEGL YNELQKDKMA EAYSEIGMKG ERRRGKGHDG LYQGLSTATK  
---------- |--------- --||------ ---------- -|---||-|-  
DTYDALHMQA LPPR 
-||------- ---- 


Protein	: P20963
Enzyme	: Asp-N V8-DE

	DKMAEAYSEIGMKGERRRGKGH
	------||--------------
	DAPAYQQGQNQLYNELNLGRREEY
	----|-------|----------|
	AQSFGLLDPKLCYLLD
	--|---------|---
	GILFIYGVILTALFLRVKFSRSAD
	-----|----|--------|-|--
	DGLYQGLSTATK
	---|---||-|-
	MKWKALFTAAILQAQLPITE
	-------|----------|-
	APAYQQGQNQLYNE
	---|-------|--
	GLYQGLSTATKD
	--|---||-|--
	DPKLCYLL
	-----|--
	MKWKALFTAAILQAQLPITEAQSFGLL
	-------|----------|---|----
	DGILFIYGVILTALFLRVKFSRSA
	------|----|--------|-|-
	DPEMGGKPQRRKNPQEGLYNELQK
	------------------|-----

Protein sequence : 
MKWKALFTAA ILQAQLPITE AQSFGLLDPK LCYLLDGILF IYGVILTALF  
-------|-- --------|- --|------- --|------- -|----|---  
LRVKFSRSAD APAYQQGQNQ LYNELNLGRR EEYDVLDKRR GRDPEMGGKP  
-----|-|-- ---|------ -|-------- --|          --------  
QRRKNPQEGL YNELQKDKMA EAYSEIGMKG ERRRGKGHDG LYQGLSTATK  
---------- |--------- --||------ ---------- -|---||-|-  
DTYDALHMQA LPPR 
-++             


Protein	: P20963
Enzyme	: Asp-N V8-E

	MKWKALFTAAILQAQLPITE
	-------|----------|-
	DKMAEAYSEIGMKGERRRGKGH
	------||--------------
	YDVLDKRRGRDPE
	|------------
	DGLYQGLSTATK
	---|---||-|-
	DAPAYQQGQNQLYNELNLGRREEY
	----|-------|----------|
	DPKLCYLL
	-----|--
	DPEMGGKPQRRKNPQEGLYNELQK
	------------------|-----
	MKWKALFTAAILQAQLPITEAQSFGLL
	-------|----------|---|----
	DGILFIYGVILTALFLRVKFSRSA
	------|----|--------|-|-
	RRRGKGHDGLYQGLSTATKDTYDALHMQALPPR
	----------|---||-|--||-----------

Protein sequence : 
MKWKALFTAA ILQAQLPITE AQSFGLLDPK LCYLLDGILF IYGVILTALF  
-------|-- --------|- --|------- --|------- -|----|---  
LRVKFSRSAD APAYQQGQNQ LYNELNLGRR EEYDVLDKRR GRDPEMGGKP  
-----|-|-- ---|------ -|-------- --|------- ----------  
QRRKNPQEGL YNELQKDKMA EAYSEIGMKG ERRRGKGHDG LYQGLSTATK  
---------- |--------- --||------ ---------- -|---||-|-  
DTYDALHMQA LPPR 
-||------- ---- 


Protein	: P20963
Enzyme	: chymotrypsin CNBr

	SEIGMKGERRRGKGHDGL
	|-----------------
	KGERRRGKGHDGLYQGLSTATKDTYDALHM
	-------------|---||-|--||-----
	AEAYSEIGM
	---||----
	QAQLPITEAQSF
	------|---|-
	SRSADAPAY
	|-|-----|
	QKDKMAEAY
	--------|
	STATKDTY
	||-|--||
	GGKPQRRKNPQEGLYNELQKDKM
	--------------|--------

Protein sequence : 
MKWKALFTAA ILQAQLPITE AQSFGLLDPK LCYLLDGILF IYGVILTALF  
       +     ------|- --|-         +         +    +     
LRVKFSRSAD APAYQQGQNQ LYNELNLGRR EEYDVLDKRR GRDPEMGGKP  
     |-|-- ---|        +           +              ----  
QRRKNPQEGL YNELQKDKMA EAYSEIGMKG ERRRGKGHDG LYQGLSTATK  
---------- |--------- --||------ ---------- -|---||-|-  
DTYDALHMQA LPPR 
-||-----        


Protein	: P20963
Enzyme	: chymotrypsin Lys-C

	QAQLPITEAQSF
	------|---|-
	SRSADAPAY
	|-|-----|
	NPQEGLYNELQK
	------|-----
	STATKDTY
	||-|--||
	DTYDALHMQALPPR
	-||-----------
	GHDGLYQGLSTATK
	-----|---||-|-
	SEIGMKGERRRGKGHDGL
	|-----------------
	FSRSADAPAYQQGQNQLYNELNLGRREEYDVLDK
	-|-|-----|-------|----------|-----
	QKDKMAEAY
	--------|
	ALFTAAILQAQLPITEAQSFGLLDPK
	---|----------|---|-------
	MAEAYSEIGMK
	----||-----
	LCYLLDGILFIYGVILTALFLRVK
	--|--------|----|-------

Protein sequence : 
MKWKALFTAA ILQAQLPITE AQSFGLLDPK LCYLLDGILF IYGVILTALF  
    ---|-- --------|- --|------- --|------- -|----|---  
LRVKFSRSAD APAYQQGQNQ LYNELNLGRR EEYDVLDKRR GRDPEMGGKP  
-----|-|-- ---|------ -|-------- --|-----               
QRRKNPQEGL YNELQKDKMA EAYSEIGMKG ERRRGKGHDG LYQGLSTATK  
    ------ |--------- --||------ ---------- -|---||-|-  
DTYDALHMQA LPPR 
-||------- ---- 


Protein	: P20963
Enzyme	: chymotrypsin Lys-N

	QAQLPITEAQSF
	------|---|-
	SRSADAPAY
	|-|-----|
	KALFTAAILQAQLPITEAQSFGLLDP
	----|----------|---|------
	KDTYDALHMQALPPR
	--||-----------
	STATKDTY
	||-|--||
	KLCYLLDGILFIYGVILTALFLRV
	---|--------|----|------
	KMAEAYSEIGM
	-----||----
	KNPQEGLYNELQ
	-------|----
	KFSRSADAPAYQQGQNQLYNELNLGRREEYDVLD
	--|-|-----|-------|----------|----
	SEIGMKGERRRGKGHDGL
	|-----------------
	KGHDGLYQGLSTAT
	------|---||-|
	QKDKMAEAY
	--------|

Protein sequence : 
MKWKALFTAA ILQAQLPITE AQSFGLLDPK LCYLLDGILF IYGVILTALF  
   ----|-- --------|- --|------- --|------- -|----|---  
LRVKFSRSAD APAYQQGQNQ LYNELNLGRR EEYDVLDKRR GRDPEMGGKP  
-----|-|-- ---|------ -|-------- --|----                
QRRKNPQEGL YNELQKDKMA EAYSEIGMKG ERRRGKGHDG LYQGLSTATK  
   ------- |--------- --||------ ---------- -|---||-|-  
DTYDALHMQA LPPR 
-||------- ---- 


Protein	: P20963
Enzyme	: chymotrypsin trypsin_no_P_rule

	QAQLPITEAQSF
	------|---|-
	SRSADAPAY
	|-|-----|
	SADAPAYQQGQNQLYNELNLGR
	|-----|-------|-------
	NPQEGLYNELQK
	------|-----
	STATKDTY
	||-|--||
	EEYDVLDK
	--|-----
	DTYDALHMQALPPR
	-||-----------
	LCYLLDGILFIYGVILTALFLR
	--|--------|----|-----
	GHDGLYQGLSTATK
	-----|---||-|-
	SEIGMKGERRRGKGHDGL
	|-----------------
	QKDKMAEAY
	--------|
	ALFTAAILQAQLPITEAQSFGLLDPK
	---|----------|---|-------
	MAEAYSEIGMK
	----||-----

Protein sequence : 
MKWKALFTAA ILQAQLPITE AQSFGLLDPK LCYLLDGILF IYGVILTALF  
    ---|-- --------|- --|------- --|------- -|----|---  
LRVKFSRSAD APAYQQGQNQ LYNELNLGRR EEYDVLDKRR GRDPEMGGKP  
--   |-|-- ---|------ -|-------  --|-----               
QRRKNPQEGL YNELQKDKMA EAYSEIGMKG ERRRGKGHDG LYQGLSTATK  
    ------ |--------- --||------ ---------- -|---||-|-  
DTYDALHMQA LPPR 
-||------- ---- 


Protein	: P20963
Enzyme	: chymotrypsin V8-DE

	SEIGMKGERRRGKGHDGL
	|-----------------
	MKWKALFTAAILQAQLPITE
	-------|----------|-
	AQSFGLLDPKLCYLLD
	--|---------|---
	GILFIYGVILTALFLRVKFSRSAD
	-----|----|--------|-|--
	QAQLPITEAQSF
	------|---|-
	SRSADAPAY
	|-|-----|
	QKDKMAEAY
	--------|
	APAYQQGQNQLYNE
	---|-------|--
	STATKDTY
	||-|--||
	GLYQGLSTATKD
	--|---||-|--

Protein sequence : 
MKWKALFTAA ILQAQLPITE AQSFGLLDPK LCYLLDGILF IYGVILTALF  
-------|-- --------|- --|------- --|------- -|----|---  
LRVKFSRSAD APAYQQGQNQ LYNELNLGRR EEYDVLDKRR GRDPEMGGKP  
-----|-|-- ---|------ -|--         +                    
QRRKNPQEGL YNELQKDKMA EAYSEIGMKG ERRRGKGHDG LYQGLSTATK  
           +   ------ --||------ ---------- -|---||-|-  
DTYDALHMQA LPPR 
-||             


Protein	: P20963
Enzyme	: chymotrypsin V8-E

	SEIGMKGERRRGKGHDGL
	|-----------------
	MKWKALFTAAILQAQLPITE
	-------|----------|-
	YDVLDKRRGRDPE
	|------------
	QAQLPITEAQSF
	------|---|-
	SRSADAPAY
	|-|-----|
	QKDKMAEAY
	--------|
	STATKDTY
	||-|--||
	RRRGKGHDGLYQGLSTATKDTYDALHMQALPPR
	----------|---||-|--||-----------

Protein sequence : 
MKWKALFTAA ILQAQLPITE AQSFGLLDPK LCYLLDGILF IYGVILTALF  
-------|-- --------|- --|-         +         +    +     
LRVKFSRSAD APAYQQGQNQ LYNELNLGRR EEYDVLDKRR GRDPEMGGKP  
     |-|-- ---|        +           |------- -----       
QRRKNPQEGL YNELQKDKMA EAYSEIGMKG ERRRGKGHDG LYQGLSTATK  
           +   ------ --||------ ---------- -|---||-|-  
DTYDALHMQA LPPR 
-||------- ---- 


Protein	: P20963
Enzyme	: CNBr Lys-C

	GHDGLYQGLSTATK
	-----|---||-|-
	KGERRRGKGHDGLYQGLSTATKDTYDALHM
	-------------|---||-|--||-----
	AEAYSEIGM
	---||----
	DTYDALHMQALPPR
	-||-----------
	ALFTAAILQAQLPITEAQSFGLLDPK
	---|----------|---|-------
	NPQEGLYNELQK
	------|-----
	MAEAYSEIGMK
	----||-----
	LCYLLDGILFIYGVILTALFLRVK
	--|--------|----|-------
	GGKPQRRKNPQEGLYNELQKDKM
	--------------|--------
	FSRSADAPAYQQGQNQLYNELNLGRREEYDVLDK
	-|-|-----|-------|----------|-----

Protein sequence : 
MKWKALFTAA ILQAQLPITE AQSFGLLDPK LCYLLDGILF IYGVILTALF  
    ---|-- --------|- --|------- --|------- -|----|---  
LRVKFSRSAD APAYQQGQNQ LYNELNLGRR EEYDVLDKRR GRDPEMGGKP  
-----|-|-- ---|------ -|-------- --|-----         ----  
QRRKNPQEGL YNELQKDKMA EAYSEIGMKG ERRRGKGHDG LYQGLSTATK  
---------- |--------- --||------ ---------- -|---||-|-  
DTYDALHMQA LPPR 
-||------- ---- 


Protein	: P20963
Enzyme	: CNBr Lys-N

	KFSRSADAPAYQQGQNQLYNELNLGRREEYDVLD
	--|-|-----|-------|----------|----
	KGERRRGKGHDGLYQGLSTATKDTYDALHM
	-------------|---||-|--||-----
	KLCYLLDGILFIYGVILTALFLRV
	---|--------|----|------
	AEAYSEIGM
	---||----
	KMAEAYSEIGM
	-----||----
	KNPQEGLYNELQ
	-------|----
	KALFTAAILQAQLPITEAQSFGLLDP
	----|----------|---|------
	KDTYDALHMQALPPR
	--||-----------
	GGKPQRRKNPQEGLYNELQKDKM
	--------------|--------
	KGHDGLYQGLSTAT
	------|---||-|

Protein sequence : 
MKWKALFTAA ILQAQLPITE AQSFGLLDPK LCYLLDGILF IYGVILTALF  
   ----|-- --------|- --|------- --|------- -|----|---  
LRVKFSRSAD APAYQQGQNQ LYNELNLGRR EEYDVLDKRR GRDPEMGGKP  
-----|-|-- ---|------ -|-------- --|----          ----  
QRRKNPQEGL YNELQKDKMA EAYSEIGMKG ERRRGKGHDG LYQGLSTATK  
---------- |--------- --||------ ---------- -|---||-|-  
DTYDALHMQA LPPR 
-||------- ---- 


Protein	: P20963
Enzyme	: CNBr trypsin_no_P_rule

	AEAYSEIGM
	---||----
	SADAPAYQQGQNQLYNELNLGR
	|-----|-------|-------
	NPQEGLYNELQK
	------|-----
	KGERRRGKGHDGLYQGLSTATKDTYDALHM
	-------------|---||-|--||-----
	EEYDVLDK
	--|-----
	DTYDALHMQALPPR
	-||-----------
	LCYLLDGILFIYGVILTALFLR
	--|--------|----|-----
	GGKPQRRKNPQEGLYNELQKDKM
	--------------|--------
	GHDGLYQGLSTATK
	-----|---||-|-
	ALFTAAILQAQLPITEAQSFGLLDPK
	---|----------|---|-------
	MAEAYSEIGMK
	----||-----

Protein sequence : 
MKWKALFTAA ILQAQLPITE AQSFGLLDPK LCYLLDGILF IYGVILTALF  
    ---|-- --------|- --|------- --|------- -|----|---  
LRVKFSRSAD APAYQQGQNQ LYNELNLGRR EEYDVLDKRR GRDPEMGGKP  
--   + |-- ---|------ -|-------  --|-----         ----  
QRRKNPQEGL YNELQKDKMA EAYSEIGMKG ERRRGKGHDG LYQGLSTATK  
---------- |--------- --||------ ---------- -|---||-|-  
DTYDALHMQA LPPR 
-||------- ---- 


Protein	: P20963
Enzyme	: CNBr V8-DE

	KGERRRGKGHDGLYQGLSTATKDTYDALHM
	-------------|---||-|--||-----
	MKWKALFTAAILQAQLPITE
	-------|----------|-
	AQSFGLLDPKLCYLLD
	--|---------|---
	AEAYSEIGM
	---||----
	GILFIYGVILTALFLRVKFSRSAD
	-----|----|--------|-|--
	APAYQQGQNQLYNE
	---|-------|--
	GLYQGLSTATKD
	--|---||-|--
	GGKPQRRKNPQEGLYNELQKDKM
	--------------|--------

Protein sequence : 
MKWKALFTAA ILQAQLPITE AQSFGLLDPK LCYLLDGILF IYGVILTALF  
-------|-- --------|- --|------- --|------- -|----|---  
LRVKFSRSAD APAYQQGQNQ LYNELNLGRR EEYDVLDKRR GRDPEMGGKP  
-----|-|-- ---|------ -|--         +              ----  
QRRKNPQEGL YNELQKDKMA EAYSEIGMKG ERRRGKGHDG LYQGLSTATK  
---------- |--------- --||------ ---------- -|---||-|-  
DTYDALHMQA LPPR 
-||-----        


Protein	: P20963
Enzyme	: CNBr V8-E

	KGERRRGKGHDGLYQGLSTATKDTYDALHM
	-------------|---||-|--||-----
	MKWKALFTAAILQAQLPITE
	-------|----------|-
	YDVLDKRRGRDPE
	|------------
	AEAYSEIGM
	---||----
	GGKPQRRKNPQEGLYNELQKDKM
	--------------|--------
	RRRGKGHDGLYQGLSTATKDTYDALHMQALPPR
	----------|---||-|--||-----------

Protein sequence : 
MKWKALFTAA ILQAQLPITE AQSFGLLDPK LCYLLDGILF IYGVILTALF  
-------|-- --------|-   +          +         +    +     
LRVKFSRSAD APAYQQGQNQ LYNELNLGRR EEYDVLDKRR GRDPEMGGKP  
     + +      +        +           |------- ----- ----  
QRRKNPQEGL YNELQKDKMA EAYSEIGMKG ERRRGKGHDG LYQGLSTATK  
---------- |--------- --||------ ---------- -|---||-|-  
DTYDALHMQA LPPR 
-||------- ---- 


Protein	: P20963
Enzyme	: Lys-C Lys-N

	NPQEGLYNELQK
	------|-----
	KALFTAAILQAQLPITEAQSFGLLDP
	----|----------|---|------
	KDTYDALHMQALPPR
	--||-----------
	KLCYLLDGILFIYGVILTALFLRV
	---|--------|----|------
	KMAEAYSEIGM
	-----||----
	DTYDALHMQALPPR
	-||-----------
	KNPQEGLYNELQ
	-------|----
	GHDGLYQGLSTATK
	-----|---||-|-
	KFSRSADAPAYQQGQNQLYNELNLGRREEYDVLD
	--|-|-----|-------|----------|----
	FSRSADAPAYQQGQNQLYNELNLGRREEYDVLDK
	-|-|-----|-------|----------|-----
	KGHDGLYQGLSTAT
	------|---||-|
	ALFTAAILQAQLPITEAQSFGLLDPK
	---|----------|---|-------
	MAEAYSEIGMK
	----||-----
	LCYLLDGILFIYGVILTALFLRVK
	--|--------|----|-------

Protein sequence : 
MKWKALFTAA ILQAQLPITE AQSFGLLDPK LCYLLDGILF IYGVILTALF  
   ----|-- --------|- --|------- --|------- -|----|---  
LRVKFSRSAD APAYQQGQNQ LYNELNLGRR EEYDVLDKRR GRDPEMGGKP  
-----|-|-- ---|------ -|-------- --|-----               
QRRKNPQEGL YNELQKDKMA EAYSEIGMKG ERRRGKGHDG LYQGLSTATK  
   ------- |----- --- --||-----       ----- -|---||-|-  
DTYDALHMQA LPPR 
-||------- ---- 


Protein	: P20963
Enzyme	: Lys-C trypsin_no_P_rule

	EEYDVLDK
	--|-----
	DTYDALHMQALPPR
	-||-----------
	SADAPAYQQGQNQLYNELNLGR
	|-----|-------|-------
	ALFTAAILQAQLPITEAQSFGLLDPK
	---|----------|---|-------
	NPQEGLYNELQK
	------|-----
	MAEAYSEIGMK
	----||-----
	LCYLLDGILFIYGVILTALFLRVK
	--|--------|----|-------
	LCYLLDGILFIYGVILTALFLR
	--|--------|----|-----
	FSRSADAPAYQQGQNQLYNELNLGRREEYDVLDK
	-|-|-----|-------|----------|-----
	GHDGLYQGLSTATK
	-----|---||-|-

Protein sequence : 
MKWKALFTAA ILQAQLPITE AQSFGLLDPK LCYLLDGILF IYGVILTALF  
    ---|-- --------|- --|------- --|------- -|----|---  
LRVKFSRSAD APAYQQGQNQ LYNELNLGRR EEYDVLDKRR GRDPEMGGKP  
-----|-|-- ---|------ -|-------- --|-----               
QRRKNPQEGL YNELQKDKMA EAYSEIGMKG ERRRGKGHDG LYQGLSTATK  
    ------ |-----  -- --||-----        ---- -|---||-|-  
DTYDALHMQA LPPR 
-||------- ---- 


Protein	: P20963
Enzyme	: Lys-C V8-DE

	NPQEGLYNELQK
	------|-----
	AQSFGLLDPKLCYLLD
	--|---------|---
	GILFIYGVILTALFLRVKFSRSAD
	-----|----|--------|-|--
	DTYDALHMQALPPR
	-||-----------
	GHDGLYQGLSTATK
	-----|---||-|-
	MKWKALFTAAILQAQLPITE
	-------|----------|-
	APAYQQGQNQLYNE
	---|-------|--
	GLYQGLSTATKD
	--|---||-|--
	FSRSADAPAYQQGQNQLYNELNLGRREEYDVLDK
	-|-|-----|-------|----------|-----
	ALFTAAILQAQLPITEAQSFGLLDPK
	---|----------|---|-------
	MAEAYSEIGMK
	----||-----
	LCYLLDGILFIYGVILTALFLRVK
	--|--------|----|-------

Protein sequence : 
MKWKALFTAA ILQAQLPITE AQSFGLLDPK LCYLLDGILF IYGVILTALF  
-------|-- --------|- --|------- --|------- -|----|---  
LRVKFSRSAD APAYQQGQNQ LYNELNLGRR EEYDVLDKRR GRDPEMGGKP  
-----|-|-- ---|------ -|-------- --|-----               
QRRKNPQEGL YNELQKDKMA EAYSEIGMKG ERRRGKGHDG LYQGLSTATK  
    ------ |-----  -- --||-----        ---- -|---||-|-  
DTYDALHMQA LPPR 
-||------- ---- 


Protein	: P20963
Enzyme	: Lys-C V8-E

	RRRGKGHDGLYQGLSTATKDTYDALHMQALPPR
	----------|---||-|--||-----------
	MKWKALFTAAILQAQLPITE
	-------|----------|-
	YDVLDKRRGRDPE
	|------------
	DTYDALHMQALPPR
	-||-----------
	ALFTAAILQAQLPITEAQSFGLLDPK
	---|----------|---|-------
	NPQEGLYNELQK
	------|-----
	MAEAYSEIGMK
	----||-----
	LCYLLDGILFIYGVILTALFLRVK
	--|--------|----|-------
	FSRSADAPAYQQGQNQLYNELNLGRREEYDVLDK
	-|-|-----|-------|----------|-----
	GHDGLYQGLSTATK
	-----|---||-|-

Protein sequence : 
MKWKALFTAA ILQAQLPITE AQSFGLLDPK LCYLLDGILF IYGVILTALF  
-------|-- --------|- --|------- --|------- -|----|---  
LRVKFSRSAD APAYQQGQNQ LYNELNLGRR EEYDVLDKRR GRDPEMGGKP  
-----|-|-- ---|------ -|-------- --|------- -----       
QRRKNPQEGL YNELQKDKMA EAYSEIGMKG ERRRGKGHDG LYQGLSTATK  
    ------ |-----  -- --||-----   --------- -|---||-|-  
DTYDALHMQA LPPR 
-||------- ---- 


Protein	: P20963
Enzyme	: Lys-N trypsin_no_P_rule

	SADAPAYQQGQNQLYNELNLGR
	|-----|-------|-------
	KALFTAAILQAQLPITEAQSFGLLDP
	----|----------|---|------
	KDTYDALHMQALPPR
	--||-----------
	NPQEGLYNELQK
	------|-----
	KLCYLLDGILFIYGVILTALFLRV
	---|--------|----|------
	KMAEAYSEIGM
	-----||----
	EEYDVLDK
	--|-----
	DTYDALHMQALPPR
	-||-----------
	KNPQEGLYNELQ
	-------|----
	LCYLLDGILFIYGVILTALFLR
	--|--------|----|-----
	GHDGLYQGLSTATK
	-----|---||-|-
	KFSRSADAPAYQQGQNQLYNELNLGRREEYDVLD
	--|-|-----|-------|----------|----
	KGHDGLYQGLSTAT
	------|---||-|
	ALFTAAILQAQLPITEAQSFGLLDPK
	---|----------|---|-------
	MAEAYSEIGMK
	----||-----

Protein sequence : 
MKWKALFTAA ILQAQLPITE AQSFGLLDPK LCYLLDGILF IYGVILTALF  
   ----|-- --------|- --|------- --|------- -|----|---  
LRVKFSRSAD APAYQQGQNQ LYNELNLGRR EEYDVLDKRR GRDPEMGGKP  
-----|-|-- ---|------ -|-------- --|-----               
QRRKNPQEGL YNELQKDKMA EAYSEIGMKG ERRRGKGHDG LYQGLSTATK  
   ------- |----- --- --||-----       ----- -|---||-|-  
DTYDALHMQA LPPR 
-||------- ---- 


Protein	: P20963
Enzyme	: Lys-N V8-DE

	KALFTAAILQAQLPITEAQSFGLLDP
	----|----------|---|------
	KDTYDALHMQALPPR
	--||-----------
	KLCYLLDGILFIYGVILTALFLRV
	---|--------|----|------
	AQSFGLLDPKLCYLLD
	--|---------|---
	GILFIYGVILTALFLRVKFSRSAD
	-----|----|--------|-|--
	KMAEAYSEIGM
	-----||----
	KNPQEGLYNELQ
	-------|----
	KFSRSADAPAYQQGQNQLYNELNLGRREEYDVLD
	--|-|-----|-------|----------|----
	MKWKALFTAAILQAQLPITE
	-------|----------|-
	APAYQQGQNQLYNE
	---|-------|--
	GLYQGLSTATKD
	--|---||-|--
	KGHDGLYQGLSTAT
	------|---||-|

Protein sequence : 
MKWKALFTAA ILQAQLPITE AQSFGLLDPK LCYLLDGILF IYGVILTALF  
-------|-- --------|- --|------- --|------- -|----|---  
LRVKFSRSAD APAYQQGQNQ LYNELNLGRR EEYDVLDKRR GRDPEMGGKP  
-----|-|-- ---|------ -|-------- --|----                
QRRKNPQEGL YNELQKDKMA EAYSEIGMKG ERRRGKGHDG LYQGLSTATK  
   ------- |----  --- --||----        ----- -|---||-|-  
DTYDALHMQA LPPR 
-||------- ---- 


Protein	: P20963
Enzyme	: Lys-N V8-E

	KFSRSADAPAYQQGQNQLYNELNLGRREEYDVLD
	--|-|-----|-------|----------|----
	KLCYLLDGILFIYGVILTALFLRV
	---|--------|----|------
	MKWKALFTAAILQAQLPITE
	-------|----------|-
	YDVLDKRRGRDPE
	|------------
	KMAEAYSEIGM
	-----||----
	KNPQEGLYNELQ
	-------|----
	KALFTAAILQAQLPITEAQSFGLLDP
	----|----------|---|------
	KDTYDALHMQALPPR
	--||-----------
	KGHDGLYQGLSTAT
	------|---||-|
	RRRGKGHDGLYQGLSTATKDTYDALHMQALPPR
	----------|---||-|--||-----------

Protein sequence : 
MKWKALFTAA ILQAQLPITE AQSFGLLDPK LCYLLDGILF IYGVILTALF  
-------|-- --------|- --|------- --|------- -|----|---  
LRVKFSRSAD APAYQQGQNQ LYNELNLGRR EEYDVLDKRR GRDPEMGGKP  
-----|-|-- ---|------ -|-------- --|------- -----       
QRRKNPQEGL YNELQKDKMA EAYSEIGMKG ERRRGKGHDG LYQGLSTATK  
   ------- |----  --- --||----    --------- -|---||-|-  
DTYDALHMQA LPPR 
-||------- ---- 


Protein	: P20963
Enzyme	: trypsin_no_P_rule V8-DE

	SADAPAYQQGQNQLYNELNLGR
	|-----|-------|-------
	NPQEGLYNELQK
	------|-----
	AQSFGLLDPKLCYLLD
	--|---------|---
	GILFIYGVILTALFLRVKFSRSAD
	-----|----|--------|-|--
	EEYDVLDK
	--|-----
	DTYDALHMQALPPR
	-||-----------
	LCYLLDGILFIYGVILTALFLR
	--|--------|----|-----
	GHDGLYQGLSTATK
	-----|---||-|-
	MKWKALFTAAILQAQLPITE
	-------|----------|-
	APAYQQGQNQLYNE
	---|-------|--
	GLYQGLSTATKD
	--|---||-|--
	ALFTAAILQAQLPITEAQSFGLLDPK
	---|----------|---|-------
	MAEAYSEIGMK
	----||-----

Protein sequence : 
MKWKALFTAA ILQAQLPITE AQSFGLLDPK LCYLLDGILF IYGVILTALF  
-------|-- --------|- --|------- --|------- -|----|---  
LRVKFSRSAD APAYQQGQNQ LYNELNLGRR EEYDVLDKRR GRDPEMGGKP  
-----|-|-- ---|------ -|-------  --|-----               
QRRKNPQEGL YNELQKDKMA EAYSEIGMKG ERRRGKGHDG LYQGLSTATK  
    ------ |-----  -- --||-----        ---- -|---||-|-  
DTYDALHMQA LPPR 
-||------- ---- 


Protein	: P20963
Enzyme	: trypsin_no_P_rule V8-E

	SADAPAYQQGQNQLYNELNLGR
	|-----|-------|-------
	NPQEGLYNELQK
	------|-----
	YDVLDKRRGRDPE
	|------------
	EEYDVLDK
	--|-----
	DTYDALHMQALPPR
	-||-----------
	LCYLLDGILFIYGVILTALFLR
	--|--------|----|-----
	GHDGLYQGLSTATK
	-----|---||-|-
	MKWKALFTAAILQAQLPITE
	-------|----------|-
	ALFTAAILQAQLPITEAQSFGLLDPK
	---|----------|---|-------
	MAEAYSEIGMK
	----||-----
	RRRGKGHDGLYQGLSTATKDTYDALHMQALPPR
	----------|---||-|--||-----------

Protein sequence : 
MKWKALFTAA ILQAQLPITE AQSFGLLDPK LCYLLDGILF IYGVILTALF  
-------|-- --------|- --|------- --|------- -|----|---  
LRVKFSRSAD APAYQQGQNQ LYNELNLGRR EEYDVLDKRR GRDPEMGGKP  
--   + |-- ---|------ -|-------  --|------- -----       
QRRKNPQEGL YNELQKDKMA EAYSEIGMKG ERRRGKGHDG LYQGLSTATK  
    ------ |-----  -- --||-----   --------- -|---||-|-  
DTYDALHMQA LPPR 
-||------- ---- 


Protein	: P20963
Enzyme	: V8-DE V8-E

	MKWKALFTAAILQAQLPITE
	-------|----------|-
	AQSFGLLDPKLCYLLD
	--|---------|---
	GILFIYGVILTALFLRVKFSRSAD
	-----|----|--------|-|--
	YDVLDKRRGRDPE
	|------------
	APAYQQGQNQLYNE
	---|-------|--
	GLYQGLSTATKD
	--|---||-|--
	RRRGKGHDGLYQGLSTATKDTYDALHMQALPPR
	----------|---||-|--||-----------

Protein sequence : 
MKWKALFTAA ILQAQLPITE AQSFGLLDPK LCYLLDGILF IYGVILTALF  
-------|-- --------|- --|------- --|------- -|----|---  
LRVKFSRSAD APAYQQGQNQ LYNELNLGRR EEYDVLDKRR GRDPEMGGKP  
-----|-|-- ---|------ -|--         |------- -----       
QRRKNPQEGL YNELQKDKMA EAYSEIGMKG ERRRGKGHDG LYQGLSTATK  
           +            ++        --------- -|---||-|-  
DTYDALHMQA LPPR 
-||------- ---- 


Protein	: P20963
Enzyme	: Arg-C Asp-N chymotrypsin

	GKGHDGLYQGLSTATKDTYDALHMQALPPR
	-------|---||-|--||-----------
	DKMAEAYSEIGMKGERRRGKGH
	------||--------------
	EEYDVLDKR
	--|------
	SADAPAYQQGQNQLYNELNLGR
	|-----|-------|-------
	DAPAYQQGQNQLYNELNLGRREEY
	----|-------|----------|
	QAQLPITEAQSF
	------|---|-
	SRSADAPAY
	|-|-----|
	STATKDTY
	||-|--||
	DGLYQGLSTATK
	---|---||-|-
	SEIGMKGERRRGKGHDGL
	|-----------------
	DPKLCYLL
	-----|--
	MKWKALFTAAILQAQLPITEAQSFGLL
	-------|----------|---|----
	DGILFIYGVILTALFLRVKFSRSA
	------|----|--------|-|-
	KNPQEGLYNELQKDKMAEAYSEIGMKGER
	-------|-----------||--------
	QKDKMAEAY
	--------|
	DPEMGGKPQRRKNPQEGLYNELQK
	------------------|-----

Protein sequence : 
MKWKALFTAA ILQAQLPITE AQSFGLLDPK LCYLLDGILF IYGVILTALF  
-------|-- --------|- --|------- --|------- -|----|---  
LRVKFSRSAD APAYQQGQNQ LYNELNLGRR EEYDVLDKRR GRDPEMGGKP  
-----|-|-- ---|------ -|-------- --|------    --------  
QRRKNPQEGL YNELQKDKMA EAYSEIGMKG ERRRGKGHDG LYQGLSTATK  
---------- |--------- --||------ ---------- -|---||-|-  
DTYDALHMQA LPPR 
-||------- ---- 


Protein	: P20963
Enzyme	: Arg-C Asp-N CNBr

	GKGHDGLYQGLSTATKDTYDALHMQALPPR
	-------|---||-|--||-----------
	DKMAEAYSEIGMKGERRRGKGH
	------||--------------
	EEYDVLDKR
	--|------
	AEAYSEIGM
	---||----
	SADAPAYQQGQNQLYNELNLGR
	|-----|-------|-------
	DAPAYQQGQNQLYNELNLGRREEY
	----|-------|----------|
	KGERRRGKGHDGLYQGLSTATKDTYDALHM
	-------------|---||-|--||-----
	DGLYQGLSTATK
	---|---||-|-
	GGKPQRRKNPQEGLYNELQKDKM
	--------------|--------
	DPKLCYLL
	-----|--
	MKWKALFTAAILQAQLPITEAQSFGLL
	-------|----------|---|----
	DGILFIYGVILTALFLRVKFSRSA
	------|----|--------|-|-
	KNPQEGLYNELQKDKMAEAYSEIGMKGER
	-------|-----------||--------
	DPEMGGKPQRRKNPQEGLYNELQK
	------------------|-----

Protein sequence : 
MKWKALFTAA ILQAQLPITE AQSFGLLDPK LCYLLDGILF IYGVILTALF  
-------|-- --------|- --|------- --|------- -|----|---  
LRVKFSRSAD APAYQQGQNQ LYNELNLGRR EEYDVLDKRR GRDPEMGGKP  
-----|-|-- ---|------ -|-------- --|------    --------  
QRRKNPQEGL YNELQKDKMA EAYSEIGMKG ERRRGKGHDG LYQGLSTATK  
---------- |--------- --||------ ---------- -|---||-|-  
DTYDALHMQA LPPR 
-||------- ---- 


Protein	: P20963
Enzyme	: Arg-C Asp-N Lys-C

	GKGHDGLYQGLSTATKDTYDALHMQALPPR
	-------|---||-|--||-----------
	DKMAEAYSEIGMKGERRRGKGH
	------||--------------
	EEYDVLDKR
	--|------
	SADAPAYQQGQNQLYNELNLGR
	|-----|-------|-------
	DAPAYQQGQNQLYNELNLGRREEY
	----|-------|----------|
	NPQEGLYNELQK
	------|-----
	DGLYQGLSTATK
	---|---||-|-
	DTYDALHMQALPPR
	-||-----------
	GHDGLYQGLSTATK
	-----|---||-|-
	DPKLCYLL
	-----|--
	MKWKALFTAAILQAQLPITEAQSFGLL
	-------|----------|---|----
	DGILFIYGVILTALFLRVKFSRSA
	------|----|--------|-|-
	FSRSADAPAYQQGQNQLYNELNLGRREEYDVLDK
	-|-|-----|-------|----------|-----
	KNPQEGLYNELQKDKMAEAYSEIGMKGER
	-------|-----------||--------
	ALFTAAILQAQLPITEAQSFGLLDPK
	---|----------|---|-------
	MAEAYSEIGMK
	----||-----
	DPEMGGKPQRRKNPQEGLYNELQK
	------------------|-----
	LCYLLDGILFIYGVILTALFLRVK
	--|--------|----|-------

Protein sequence : 
MKWKALFTAA ILQAQLPITE AQSFGLLDPK LCYLLDGILF IYGVILTALF  
-------|-- --------|- --|------- --|------- -|----|---  
LRVKFSRSAD APAYQQGQNQ LYNELNLGRR EEYDVLDKRR GRDPEMGGKP  
-----|-|-- ---|------ -|-------- --|------    --------  
QRRKNPQEGL YNELQKDKMA EAYSEIGMKG ERRRGKGHDG LYQGLSTATK  
---------- |--------- --||------ ---------- -|---||-|-  
DTYDALHMQA LPPR 
-||------- ---- 


Protein	: P20963
Enzyme	: Arg-C Asp-N Lys-N

	GKGHDGLYQGLSTATKDTYDALHMQALPPR
	-------|---||-|--||-----------
	DKMAEAYSEIGMKGERRRGKGH
	------||--------------
	EEYDVLDKR
	--|------
	SADAPAYQQGQNQLYNELNLGR
	|-----|-------|-------
	DAPAYQQGQNQLYNELNLGRREEY
	----|-------|----------|
	KALFTAAILQAQLPITEAQSFGLLDP
	----|----------|---|------
	KDTYDALHMQALPPR
	--||-----------
	KLCYLLDGILFIYGVILTALFLRV
	---|--------|----|------
	KMAEAYSEIGM
	-----||----
	DGLYQGLSTATK
	---|---||-|-
	KNPQEGLYNELQ
	-------|----
	KFSRSADAPAYQQGQNQLYNELNLGRREEYDVLD
	--|-|-----|-------|----------|----
	DPKLCYLL
	-----|--
	MKWKALFTAAILQAQLPITEAQSFGLL
	-------|----------|---|----
	DGILFIYGVILTALFLRVKFSRSA
	------|----|--------|-|-
	KGHDGLYQGLSTAT
	------|---||-|
	KNPQEGLYNELQKDKMAEAYSEIGMKGER
	-------|-----------||--------
	DPEMGGKPQRRKNPQEGLYNELQK
	------------------|-----

Protein sequence : 
MKWKALFTAA ILQAQLPITE AQSFGLLDPK LCYLLDGILF IYGVILTALF  
-------|-- --------|- --|------- --|------- -|----|---  
LRVKFSRSAD APAYQQGQNQ LYNELNLGRR EEYDVLDKRR GRDPEMGGKP  
-----|-|-- ---|------ -|-------- --|------    --------  
QRRKNPQEGL YNELQKDKMA EAYSEIGMKG ERRRGKGHDG LYQGLSTATK  
---------- |--------- --||------ ---------- -|---||-|-  
DTYDALHMQA LPPR 
-||------- ---- 


Protein	: P20963
Enzyme	: Arg-C Asp-N trypsin_no_P_rule

	GKGHDGLYQGLSTATKDTYDALHMQALPPR
	-------|---||-|--||-----------
	DKMAEAYSEIGMKGERRRGKGH
	------||--------------
	EEYDVLDKR
	--|------
	SADAPAYQQGQNQLYNELNLGR
	|-----|-------|-------
	DAPAYQQGQNQLYNELNLGRREEY
	----|-------|----------|
	NPQEGLYNELQK
	------|-----
	EEYDVLDK
	--|-----
	DGLYQGLSTATK
	---|---||-|-
	DTYDALHMQALPPR
	-||-----------
	LCYLLDGILFIYGVILTALFLR
	--|--------|----|-----
	GHDGLYQGLSTATK
	-----|---||-|-
	DPKLCYLL
	-----|--
	MKWKALFTAAILQAQLPITEAQSFGLL
	-------|----------|---|----
	DGILFIYGVILTALFLRVKFSRSA
	------|----|--------|-|-
	KNPQEGLYNELQKDKMAEAYSEIGMKGER
	-------|-----------||--------
	ALFTAAILQAQLPITEAQSFGLLDPK
	---|----------|---|-------
	MAEAYSEIGMK
	----||-----
	DPEMGGKPQRRKNPQEGLYNELQK
	------------------|-----

Protein sequence : 
MKWKALFTAA ILQAQLPITE AQSFGLLDPK LCYLLDGILF IYGVILTALF  
-------|-- --------|- --|------- --|------- -|----|---  
LRVKFSRSAD APAYQQGQNQ LYNELNLGRR EEYDVLDKRR GRDPEMGGKP  
-----|-|-- ---|------ -|-------- --|------    --------  
QRRKNPQEGL YNELQKDKMA EAYSEIGMKG ERRRGKGHDG LYQGLSTATK  
---------- |--------- --||------ ---------- -|---||-|-  
DTYDALHMQA LPPR 
-||------- ---- 


Protein	: P20963
Enzyme	: Arg-C Asp-N V8-DE

	GKGHDGLYQGLSTATKDTYDALHMQALPPR
	-------|---||-|--||-----------
	DKMAEAYSEIGMKGERRRGKGH
	------||--------------
	EEYDVLDKR
	--|------
	SADAPAYQQGQNQLYNELNLGR
	|-----|-------|-------
	DAPAYQQGQNQLYNELNLGRREEY
	----|-------|----------|
	AQSFGLLDPKLCYLLD
	--|---------|---
	GILFIYGVILTALFLRVKFSRSAD
	-----|----|--------|-|--
	DGLYQGLSTATK
	---|---||-|-
	MKWKALFTAAILQAQLPITE
	-------|----------|-
	APAYQQGQNQLYNE
	---|-------|--
	GLYQGLSTATKD
	--|---||-|--
	DPKLCYLL
	-----|--
	MKWKALFTAAILQAQLPITEAQSFGLL
	-------|----------|---|----
	DGILFIYGVILTALFLRVKFSRSA
	------|----|--------|-|-
	KNPQEGLYNELQKDKMAEAYSEIGMKGER
	-------|-----------||--------
	DPEMGGKPQRRKNPQEGLYNELQK
	------------------|-----

Protein sequence : 
MKWKALFTAA ILQAQLPITE AQSFGLLDPK LCYLLDGILF IYGVILTALF  
-------|-- --------|- --|------- --|------- -|----|---  
LRVKFSRSAD APAYQQGQNQ LYNELNLGRR EEYDVLDKRR GRDPEMGGKP  
-----|-|-- ---|------ -|-------- --|------    --------  
QRRKNPQEGL YNELQKDKMA EAYSEIGMKG ERRRGKGHDG LYQGLSTATK  
---------- |--------- --||------ ---------- -|---||-|-  
DTYDALHMQA LPPR 
-||------- ---- 


Protein	: P20963
Enzyme	: Arg-C Asp-N V8-E

	GKGHDGLYQGLSTATKDTYDALHMQALPPR
	-------|---||-|--||-----------
	DKMAEAYSEIGMKGERRRGKGH
	------||--------------
	EEYDVLDKR
	--|------
	SADAPAYQQGQNQLYNELNLGR
	|-----|-------|-------
	DAPAYQQGQNQLYNELNLGRREEY
	----|-------|----------|
	YDVLDKRRGRDPE
	|------------
	DGLYQGLSTATK
	---|---||-|-
	MKWKALFTAAILQAQLPITE
	-------|----------|-
	DPKLCYLL
	-----|--
	MKWKALFTAAILQAQLPITEAQSFGLL
	-------|----------|---|----
	DGILFIYGVILTALFLRVKFSRSA
	------|----|--------|-|-
	KNPQEGLYNELQKDKMAEAYSEIGMKGER
	-------|-----------||--------
	DPEMGGKPQRRKNPQEGLYNELQK
	------------------|-----
	RRRGKGHDGLYQGLSTATKDTYDALHMQALPPR
	----------|---||-|--||-----------

Protein sequence : 
MKWKALFTAA ILQAQLPITE AQSFGLLDPK LCYLLDGILF IYGVILTALF  
-------|-- --------|- --|------- --|------- -|----|---  
LRVKFSRSAD APAYQQGQNQ LYNELNLGRR EEYDVLDKRR GRDPEMGGKP  
-----|-|-- ---|------ -|-------- --|------- ----------  
QRRKNPQEGL YNELQKDKMA EAYSEIGMKG ERRRGKGHDG LYQGLSTATK  
---------- |--------- --||------ ---------- -|---||-|-  
DTYDALHMQA LPPR 
-||------- ---- 


Protein	: P20963
Enzyme	: Arg-C chymotrypsin CNBr

	GKGHDGLYQGLSTATKDTYDALHMQALPPR
	-------|---||-|--||-----------
	EEYDVLDKR
	--|------
	AEAYSEIGM
	---||----
	SADAPAYQQGQNQLYNELNLGR
	|-----|-------|-------
	QAQLPITEAQSF
	------|---|-
	SRSADAPAY
	|-|-----|
	STATKDTY
	||-|--||
	KGERRRGKGHDGLYQGLSTATKDTYDALHM
	-------------|---||-|--||-----
	GGKPQRRKNPQEGLYNELQKDKM
	--------------|--------
	SEIGMKGERRRGKGHDGL
	|-----------------
	KNPQEGLYNELQKDKMAEAYSEIGMKGER
	-------|-----------||--------
	QKDKMAEAY
	--------|

Protein sequence : 
MKWKALFTAA ILQAQLPITE AQSFGLLDPK LCYLLDGILF IYGVILTALF  
       +     ------|- --|-         +         +    +     
LRVKFSRSAD APAYQQGQNQ LYNELNLGRR EEYDVLDKRR GRDPEMGGKP  
     |-|-- ---|------ -|-------  --|------        ----  
QRRKNPQEGL YNELQKDKMA EAYSEIGMKG ERRRGKGHDG LYQGLSTATK  
---------- |--------- --||------ ---------- -|---||-|-  
DTYDALHMQA LPPR 
-||------- ---- 


Protein	: P20963
Enzyme	: Arg-C chymotrypsin Lys-C

	GKGHDGLYQGLSTATKDTYDALHMQALPPR
	-------|---||-|--||-----------
	EEYDVLDKR
	--|------
	SADAPAYQQGQNQLYNELNLGR
	|-----|-------|-------
	QAQLPITEAQSF
	------|---|-
	SRSADAPAY
	|-|-----|
	NPQEGLYNELQK
	------|-----
	STATKDTY
	||-|--||
	DTYDALHMQALPPR
	-||-----------
	GHDGLYQGLSTATK
	-----|---||-|-
	SEIGMKGERRRGKGHDGL
	|-----------------
	FSRSADAPAYQQGQNQLYNELNLGRREEYDVLDK
	-|-|-----|-------|----------|-----
	KNPQEGLYNELQKDKMAEAYSEIGMKGER
	-------|-----------||--------
	QKDKMAEAY
	--------|
	ALFTAAILQAQLPITEAQSFGLLDPK
	---|----------|---|-------
	MAEAYSEIGMK
	----||-----
	LCYLLDGILFIYGVILTALFLRVK
	--|--------|----|-------

Protein sequence : 
MKWKALFTAA ILQAQLPITE AQSFGLLDPK LCYLLDGILF IYGVILTALF  
    ---|-- --------|- --|------- --|------- -|----|---  
LRVKFSRSAD APAYQQGQNQ LYNELNLGRR EEYDVLDKRR GRDPEMGGKP  
-----|-|-- ---|------ -|-------- --|------              
QRRKNPQEGL YNELQKDKMA EAYSEIGMKG ERRRGKGHDG LYQGLSTATK  
   ------- |--------- --||------ ---------- -|---||-|-  
DTYDALHMQA LPPR 
-||------- ---- 


Protein	: P20963
Enzyme	: Arg-C chymotrypsin Lys-N

	GKGHDGLYQGLSTATKDTYDALHMQALPPR
	-------|---||-|--||-----------
	EEYDVLDKR
	--|------
	SADAPAYQQGQNQLYNELNLGR
	|-----|-------|-------
	QAQLPITEAQSF
	------|---|-
	SRSADAPAY
	|-|-----|
	KALFTAAILQAQLPITEAQSFGLLDP
	----|----------|---|------
	STATKDTY
	||-|--||
	KDTYDALHMQALPPR
	--||-----------
	KLCYLLDGILFIYGVILTALFLRV
	---|--------|----|------
	KMAEAYSEIGM
	-----||----
	KNPQEGLYNELQ
	-------|----
	KFSRSADAPAYQQGQNQLYNELNLGRREEYDVLD
	--|-|-----|-------|----------|----
	SEIGMKGERRRGKGHDGL
	|-----------------
	KGHDGLYQGLSTAT
	------|---||-|
	KNPQEGLYNELQKDKMAEAYSEIGMKGER
	-------|-----------||--------
	QKDKMAEAY
	--------|

Protein sequence : 
MKWKALFTAA ILQAQLPITE AQSFGLLDPK LCYLLDGILF IYGVILTALF  
   ----|-- --------|- --|------- --|------- -|----|---  
LRVKFSRSAD APAYQQGQNQ LYNELNLGRR EEYDVLDKRR GRDPEMGGKP  
-----|-|-- ---|------ -|-------- --|------              
QRRKNPQEGL YNELQKDKMA EAYSEIGMKG ERRRGKGHDG LYQGLSTATK  
   ------- |--------- --||------ ---------- -|---||-|-  
DTYDALHMQA LPPR 
-||------- ---- 


Protein	: P20963
Enzyme	: Arg-C chymotrypsin trypsin_no_P_rule

	GKGHDGLYQGLSTATKDTYDALHMQALPPR
	-------|---||-|--||-----------
	EEYDVLDKR
	--|------
	SADAPAYQQGQNQLYNELNLGR
	|-----|-------|-------
	QAQLPITEAQSF
	------|---|-
	SRSADAPAY
	|-|-----|
	NPQEGLYNELQK
	------|-----
	STATKDTY
	||-|--||
	EEYDVLDK
	--|-----
	DTYDALHMQALPPR
	-||-----------
	LCYLLDGILFIYGVILTALFLR
	--|--------|----|-----
	GHDGLYQGLSTATK
	-----|---||-|-
	SEIGMKGERRRGKGHDGL
	|-----------------
	KNPQEGLYNELQKDKMAEAYSEIGMKGER
	-------|-----------||--------
	QKDKMAEAY
	--------|
	ALFTAAILQAQLPITEAQSFGLLDPK
	---|----------|---|-------
	MAEAYSEIGMK
	----||-----

Protein sequence : 
MKWKALFTAA ILQAQLPITE AQSFGLLDPK LCYLLDGILF IYGVILTALF  
    ---|-- --------|- --|------- --|------- -|----|---  
LRVKFSRSAD APAYQQGQNQ LYNELNLGRR EEYDVLDKRR GRDPEMGGKP  
--   |-|-- ---|------ -|-------  --|------              
QRRKNPQEGL YNELQKDKMA EAYSEIGMKG ERRRGKGHDG LYQGLSTATK  
   ------- |--------- --||------ ---------- -|---||-|-  
DTYDALHMQA LPPR 
-||------- ---- 


Protein	: P20963
Enzyme	: Arg-C chymotrypsin V8-DE

	GKGHDGLYQGLSTATKDTYDALHMQALPPR
	-------|---||-|--||-----------
	EEYDVLDKR
	--|------
	SADAPAYQQGQNQLYNELNLGR
	|-----|-------|-------
	QAQLPITEAQSF
	------|---|-
	SRSADAPAY
	|-|-----|
	STATKDTY
	||-|--||
	AQSFGLLDPKLCYLLD
	--|---------|---
	GILFIYGVILTALFLRVKFSRSAD
	-----|----|--------|-|--
	SEIGMKGERRRGKGHDGL
	|-----------------
	MKWKALFTAAILQAQLPITE
	-------|----------|-
	APAYQQGQNQLYNE
	---|-------|--
	GLYQGLSTATKD
	--|---||-|--
	KNPQEGLYNELQKDKMAEAYSEIGMKGER
	-------|-----------||--------
	QKDKMAEAY
	--------|

Protein sequence : 
MKWKALFTAA ILQAQLPITE AQSFGLLDPK LCYLLDGILF IYGVILTALF  
-------|-- --------|- --|------- --|------- -|----|---  
LRVKFSRSAD APAYQQGQNQ LYNELNLGRR EEYDVLDKRR GRDPEMGGKP  
-----|-|-- ---|------ -|-------  --|------              
QRRKNPQEGL YNELQKDKMA EAYSEIGMKG ERRRGKGHDG LYQGLSTATK  
   ------- |--------- --||------ ---------- -|---||-|-  
DTYDALHMQA LPPR 
-||------- ---- 


Protein	: P20963
Enzyme	: Arg-C chymotrypsin V8-E

	GKGHDGLYQGLSTATKDTYDALHMQALPPR
	-------|---||-|--||-----------
	EEYDVLDKR
	--|------
	SADAPAYQQGQNQLYNELNLGR
	|-----|-------|-------
	QAQLPITEAQSF
	------|---|-
	SRSADAPAY
	|-|-----|
	STATKDTY
	||-|--||
	YDVLDKRRGRDPE
	|------------
	SEIGMKGERRRGKGHDGL
	|-----------------
	MKWKALFTAAILQAQLPITE
	-------|----------|-
	KNPQEGLYNELQKDKMAEAYSEIGMKGER
	-------|-----------||--------
	QKDKMAEAY
	--------|
	RRRGKGHDGLYQGLSTATKDTYDALHMQALPPR
	----------|---||-|--||-----------

Protein sequence : 
MKWKALFTAA ILQAQLPITE AQSFGLLDPK LCYLLDGILF IYGVILTALF  
-------|-- --------|- --|-         +         +    +     
LRVKFSRSAD APAYQQGQNQ LYNELNLGRR EEYDVLDKRR GRDPEMGGKP  
     |-|-- ---|------ -|-------  --|------- -----       
QRRKNPQEGL YNELQKDKMA EAYSEIGMKG ERRRGKGHDG LYQGLSTATK  
   ------- |--------- --||------ ---------- -|---||-|-  
DTYDALHMQA LPPR 
-||------- ---- 


Protein	: P20963
Enzyme	: Arg-C CNBr Lys-C

	GKGHDGLYQGLSTATKDTYDALHMQALPPR
	-------|---||-|--||-----------
	EEYDVLDKR
	--|------
	AEAYSEIGM
	---||----
	SADAPAYQQGQNQLYNELNLGR
	|-----|-------|-------
	NPQEGLYNELQK
	------|-----
	KGERRRGKGHDGLYQGLSTATKDTYDALHM
	-------------|---||-|--||-----
	DTYDALHMQALPPR
	-||-----------
	GGKPQRRKNPQEGLYNELQKDKM
	--------------|--------
	GHDGLYQGLSTATK
	-----|---||-|-
	FSRSADAPAYQQGQNQLYNELNLGRREEYDVLDK
	-|-|-----|-------|----------|-----
	KNPQEGLYNELQKDKMAEAYSEIGMKGER
	-------|-----------||--------
	ALFTAAILQAQLPITEAQSFGLLDPK
	---|----------|---|-------
	MAEAYSEIGMK
	----||-----
	LCYLLDGILFIYGVILTALFLRVK
	--|--------|----|-------

Protein sequence : 
MKWKALFTAA ILQAQLPITE AQSFGLLDPK LCYLLDGILF IYGVILTALF  
    ---|-- --------|- --|------- --|------- -|----|---  
LRVKFSRSAD APAYQQGQNQ LYNELNLGRR EEYDVLDKRR GRDPEMGGKP  
-----|-|-- ---|------ -|-------- --|------        ----  
QRRKNPQEGL YNELQKDKMA EAYSEIGMKG ERRRGKGHDG LYQGLSTATK  
---------- |--------- --||------ ---------- -|---||-|-  
DTYDALHMQA LPPR 
-||------- ---- 


Protein	: P20963
Enzyme	: Arg-C CNBr Lys-N

	GKGHDGLYQGLSTATKDTYDALHMQALPPR
	-------|---||-|--||-----------
	EEYDVLDKR
	--|------
	AEAYSEIGM
	---||----
	SADAPAYQQGQNQLYNELNLGR
	|-----|-------|-------
	KALFTAAILQAQLPITEAQSFGLLDP
	----|----------|---|------
	KDTYDALHMQALPPR
	--||-----------
	KGERRRGKGHDGLYQGLSTATKDTYDALHM
	-------------|---||-|--||-----
	KLCYLLDGILFIYGVILTALFLRV
	---|--------|----|------
	KMAEAYSEIGM
	-----||----
	KNPQEGLYNELQ
	-------|----
	GGKPQRRKNPQEGLYNELQKDKM
	--------------|--------
	KFSRSADAPAYQQGQNQLYNELNLGRREEYDVLD
	--|-|-----|-------|----------|----
	KGHDGLYQGLSTAT
	------|---||-|
	KNPQEGLYNELQKDKMAEAYSEIGMKGER
	-------|-----------||--------

Protein sequence : 
MKWKALFTAA ILQAQLPITE AQSFGLLDPK LCYLLDGILF IYGVILTALF  
   ----|-- --------|- --|------- --|------- -|----|---  
LRVKFSRSAD APAYQQGQNQ LYNELNLGRR EEYDVLDKRR GRDPEMGGKP  
-----|-|-- ---|------ -|-------- --|------        ----  
QRRKNPQEGL YNELQKDKMA EAYSEIGMKG ERRRGKGHDG LYQGLSTATK  
---------- |--------- --||------ ---------- -|---||-|-  
DTYDALHMQA LPPR 
-||------- ---- 


Protein	: P20963
Enzyme	: Arg-C CNBr trypsin_no_P_rule

	GKGHDGLYQGLSTATKDTYDALHMQALPPR
	-------|---||-|--||-----------
	EEYDVLDKR
	--|------
	AEAYSEIGM
	---||----
	SADAPAYQQGQNQLYNELNLGR
	|-----|-------|-------
	NPQEGLYNELQK
	------|-----
	KGERRRGKGHDGLYQGLSTATKDTYDALHM
	-------------|---||-|--||-----
	EEYDVLDK
	--|-----
	DTYDALHMQALPPR
	-||-----------
	LCYLLDGILFIYGVILTALFLR
	--|--------|----|-----
	GGKPQRRKNPQEGLYNELQKDKM
	--------------|--------
	GHDGLYQGLSTATK
	-----|---||-|-
	KNPQEGLYNELQKDKMAEAYSEIGMKGER
	-------|-----------||--------
	ALFTAAILQAQLPITEAQSFGLLDPK
	---|----------|---|-------
	MAEAYSEIGMK
	----||-----

Protein sequence : 
MKWKALFTAA ILQAQLPITE AQSFGLLDPK LCYLLDGILF IYGVILTALF  
    ---|-- --------|- --|------- --|------- -|----|---  
LRVKFSRSAD APAYQQGQNQ LYNELNLGRR EEYDVLDKRR GRDPEMGGKP  
--   + |-- ---|------ -|-------  --|------        ----  
QRRKNPQEGL YNELQKDKMA EAYSEIGMKG ERRRGKGHDG LYQGLSTATK  
---------- |--------- --||------ ---------- -|---||-|-  
DTYDALHMQA LPPR 
-||------- ---- 


Protein	: P20963
Enzyme	: Arg-C CNBr V8-DE

	GKGHDGLYQGLSTATKDTYDALHMQALPPR
	-------|---||-|--||-----------
	EEYDVLDKR
	--|------
	AEAYSEIGM
	---||----
	SADAPAYQQGQNQLYNELNLGR
	|-----|-------|-------
	KGERRRGKGHDGLYQGLSTATKDTYDALHM
	-------------|---||-|--||-----
	AQSFGLLDPKLCYLLD
	--|---------|---
	GILFIYGVILTALFLRVKFSRSAD
	-----|----|--------|-|--
	GGKPQRRKNPQEGLYNELQKDKM
	--------------|--------
	MKWKALFTAAILQAQLPITE
	-------|----------|-
	APAYQQGQNQLYNE
	---|-------|--
	GLYQGLSTATKD
	--|---||-|--
	KNPQEGLYNELQKDKMAEAYSEIGMKGER
	-------|-----------||--------

Protein sequence : 
MKWKALFTAA ILQAQLPITE AQSFGLLDPK LCYLLDGILF IYGVILTALF  
-------|-- --------|- --|------- --|------- -|----|---  
LRVKFSRSAD APAYQQGQNQ LYNELNLGRR EEYDVLDKRR GRDPEMGGKP  
-----|-|-- ---|------ -|-------  --|------        ----  
QRRKNPQEGL YNELQKDKMA EAYSEIGMKG ERRRGKGHDG LYQGLSTATK  
---------- |--------- --||------ ---------- -|---||-|-  
DTYDALHMQA LPPR 
-||------- ---- 


Protein	: P20963
Enzyme	: Arg-C CNBr V8-E

	GKGHDGLYQGLSTATKDTYDALHMQALPPR
	-------|---||-|--||-----------
	KGERRRGKGHDGLYQGLSTATKDTYDALHM
	-------------|---||-|--||-----
	MKWKALFTAAILQAQLPITE
	-------|----------|-
	EEYDVLDKR
	--|------
	AEAYSEIGM
	---||----
	YDVLDKRRGRDPE
	|------------
	KNPQEGLYNELQKDKMAEAYSEIGMKGER
	-------|-----------||--------
	SADAPAYQQGQNQLYNELNLGR
	|-----|-------|-------
	GGKPQRRKNPQEGLYNELQKDKM
	--------------|--------
	RRRGKGHDGLYQGLSTATKDTYDALHMQALPPR
	----------|---||-|--||-----------

Protein sequence : 
MKWKALFTAA ILQAQLPITE AQSFGLLDPK LCYLLDGILF IYGVILTALF  
-------|-- --------|-   +          +         +    +     
LRVKFSRSAD APAYQQGQNQ LYNELNLGRR EEYDVLDKRR GRDPEMGGKP  
     + |-- ---|------ -|-------  --|------- ----- ----  
QRRKNPQEGL YNELQKDKMA EAYSEIGMKG ERRRGKGHDG LYQGLSTATK  
---------- |--------- --||------ ---------- -|---||-|-  
DTYDALHMQA LPPR 
-||------- ---- 


Protein	: P20963
Enzyme	: Arg-C Lys-C Lys-N

	GKGHDGLYQGLSTATKDTYDALHMQALPPR
	-------|---||-|--||-----------
	EEYDVLDKR
	--|------
	SADAPAYQQGQNQLYNELNLGR
	|-----|-------|-------
	NPQEGLYNELQK
	------|-----
	KALFTAAILQAQLPITEAQSFGLLDP
	----|----------|---|------
	KDTYDALHMQALPPR
	--||-----------
	KLCYLLDGILFIYGVILTALFLRV
	---|--------|----|------
	KMAEAYSEIGM
	-----||----
	DTYDALHMQALPPR
	-||-----------
	KNPQEGLYNELQ
	-------|----
	GHDGLYQGLSTATK
	-----|---||-|-
	KFSRSADAPAYQQGQNQLYNELNLGRREEYDVLD
	--|-|-----|-------|----------|----
	FSRSADAPAYQQGQNQLYNELNLGRREEYDVLDK
	-|-|-----|-------|----------|-----
	KGHDGLYQGLSTAT
	------|---||-|
	KNPQEGLYNELQKDKMAEAYSEIGMKGER
	-------|-----------||--------
	ALFTAAILQAQLPITEAQSFGLLDPK
	---|----------|---|-------
	MAEAYSEIGMK
	----||-----
	LCYLLDGILFIYGVILTALFLRVK
	--|--------|----|-------

Protein sequence : 
MKWKALFTAA ILQAQLPITE AQSFGLLDPK LCYLLDGILF IYGVILTALF  
   ----|-- --------|- --|------- --|------- -|----|---  
LRVKFSRSAD APAYQQGQNQ LYNELNLGRR EEYDVLDKRR GRDPEMGGKP  
-----|-|-- ---|------ -|-------- --|------              
QRRKNPQEGL YNELQKDKMA EAYSEIGMKG ERRRGKGHDG LYQGLSTATK  
   ------- |--------- --||------ --  ------ -|---||-|-  
DTYDALHMQA LPPR 
-||------- ---- 


Protein	: P20963
Enzyme	: Arg-C Lys-C trypsin_no_P_rule

	GKGHDGLYQGLSTATKDTYDALHMQALPPR
	-------|---||-|--||-----------
	EEYDVLDKR
	--|------
	SADAPAYQQGQNQLYNELNLGR
	|-----|-------|-------
	NPQEGLYNELQK
	------|-----
	EEYDVLDK
	--|-----
	DTYDALHMQALPPR
	-||-----------
	LCYLLDGILFIYGVILTALFLR
	--|--------|----|-----
	GHDGLYQGLSTATK
	-----|---||-|-
	FSRSADAPAYQQGQNQLYNELNLGRREEYDVLDK
	-|-|-----|-------|----------|-----
	KNPQEGLYNELQKDKMAEAYSEIGMKGER
	-------|-----------||--------
	ALFTAAILQAQLPITEAQSFGLLDPK
	---|----------|---|-------
	MAEAYSEIGMK
	----||-----
	LCYLLDGILFIYGVILTALFLRVK
	--|--------|----|-------

Protein sequence : 
MKWKALFTAA ILQAQLPITE AQSFGLLDPK LCYLLDGILF IYGVILTALF  
    ---|-- --------|- --|------- --|------- -|----|---  
LRVKFSRSAD APAYQQGQNQ LYNELNLGRR EEYDVLDKRR GRDPEMGGKP  
-----|-|-- ---|------ -|-------- --|------              
QRRKNPQEGL YNELQKDKMA EAYSEIGMKG ERRRGKGHDG LYQGLSTATK  
   ------- |--------- --||------ --  ------ -|---||-|-  
DTYDALHMQA LPPR 
-||------- ---- 


Protein	: P20963
Enzyme	: Arg-C Lys-C V8-DE

	GKGHDGLYQGLSTATKDTYDALHMQALPPR
	-------|---||-|--||-----------
	EEYDVLDKR
	--|------
	SADAPAYQQGQNQLYNELNLGR
	|-----|-------|-------
	NPQEGLYNELQK
	------|-----
	AQSFGLLDPKLCYLLD
	--|---------|---
	GILFIYGVILTALFLRVKFSRSAD
	-----|----|--------|-|--
	DTYDALHMQALPPR
	-||-----------
	GHDGLYQGLSTATK
	-----|---||-|-
	MKWKALFTAAILQAQLPITE
	-------|----------|-
	APAYQQGQNQLYNE
	---|-------|--
	GLYQGLSTATKD
	--|---||-|--
	FSRSADAPAYQQGQNQLYNELNLGRREEYDVLDK
	-|-|-----|-------|----------|-----
	KNPQEGLYNELQKDKMAEAYSEIGMKGER
	-------|-----------||--------
	ALFTAAILQAQLPITEAQSFGLLDPK
	---|----------|---|-------
	MAEAYSEIGMK
	----||-----
	LCYLLDGILFIYGVILTALFLRVK
	--|--------|----|-------

Protein sequence : 
MKWKALFTAA ILQAQLPITE AQSFGLLDPK LCYLLDGILF IYGVILTALF  
-------|-- --------|- --|------- --|------- -|----|---  
LRVKFSRSAD APAYQQGQNQ LYNELNLGRR EEYDVLDKRR GRDPEMGGKP  
-----|-|-- ---|------ -|-------- --|------              
QRRKNPQEGL YNELQKDKMA EAYSEIGMKG ERRRGKGHDG LYQGLSTATK  
   ------- |--------- --||------ --  ------ -|---||-|-  
DTYDALHMQA LPPR 
-||------- ---- 


Protein	: P20963
Enzyme	: Arg-C Lys-C V8-E

	GKGHDGLYQGLSTATKDTYDALHMQALPPR
	-------|---||-|--||-----------
	EEYDVLDKR
	--|------
	SADAPAYQQGQNQLYNELNLGR
	|-----|-------|-------
	NPQEGLYNELQK
	------|-----
	YDVLDKRRGRDPE
	|------------
	DTYDALHMQALPPR
	-||-----------
	GHDGLYQGLSTATK
	-----|---||-|-
	MKWKALFTAAILQAQLPITE
	-------|----------|-
	FSRSADAPAYQQGQNQLYNELNLGRREEYDVLDK
	-|-|-----|-------|----------|-----
	KNPQEGLYNELQKDKMAEAYSEIGMKGER
	-------|-----------||--------
	ALFTAAILQAQLPITEAQSFGLLDPK
	---|----------|---|-------
	MAEAYSEIGMK
	----||-----
	LCYLLDGILFIYGVILTALFLRVK
	--|--------|----|-------
	RRRGKGHDGLYQGLSTATKDTYDALHMQALPPR
	----------|---||-|--||-----------

Protein sequence : 
MKWKALFTAA ILQAQLPITE AQSFGLLDPK LCYLLDGILF IYGVILTALF  
-------|-- --------|- --|------- --|------- -|----|---  
LRVKFSRSAD APAYQQGQNQ LYNELNLGRR EEYDVLDKRR GRDPEMGGKP  
-----|-|-- ---|------ -|-------- --|------- -----       
QRRKNPQEGL YNELQKDKMA EAYSEIGMKG ERRRGKGHDG LYQGLSTATK  
   ------- |--------- --||------ ---------- -|---||-|-  
DTYDALHMQA LPPR 
-||------- ---- 


Protein	: P20963
Enzyme	: Arg-C Lys-N trypsin_no_P_rule

	GKGHDGLYQGLSTATKDTYDALHMQALPPR
	-------|---||-|--||-----------
	EEYDVLDKR
	--|------
	SADAPAYQQGQNQLYNELNLGR
	|-----|-------|-------
	KALFTAAILQAQLPITEAQSFGLLDP
	----|----------|---|------
	KDTYDALHMQALPPR
	--||-----------
	NPQEGLYNELQK
	------|-----
	KLCYLLDGILFIYGVILTALFLRV
	---|--------|----|------
	KMAEAYSEIGM
	-----||----
	EEYDVLDK
	--|-----
	DTYDALHMQALPPR
	-||-----------
	KNPQEGLYNELQ
	-------|----
	LCYLLDGILFIYGVILTALFLR
	--|--------|----|-----
	GHDGLYQGLSTATK
	-----|---||-|-
	KFSRSADAPAYQQGQNQLYNELNLGRREEYDVLD
	--|-|-----|-------|----------|----
	KGHDGLYQGLSTAT
	------|---||-|
	KNPQEGLYNELQKDKMAEAYSEIGMKGER
	-------|-----------||--------
	ALFTAAILQAQLPITEAQSFGLLDPK
	---|----------|---|-------
	MAEAYSEIGMK
	----||-----

Protein sequence : 
MKWKALFTAA ILQAQLPITE AQSFGLLDPK LCYLLDGILF IYGVILTALF  
   ----|-- --------|- --|------- --|------- -|----|---  
LRVKFSRSAD APAYQQGQNQ LYNELNLGRR EEYDVLDKRR GRDPEMGGKP  
-----|-|-- ---|------ -|-------- --|------              
QRRKNPQEGL YNELQKDKMA EAYSEIGMKG ERRRGKGHDG LYQGLSTATK  
   ------- |--------- --||------ --  ------ -|---||-|-  
DTYDALHMQA LPPR 
-||------- ---- 


Protein	: P20963
Enzyme	: Arg-C Lys-N V8-DE

	GKGHDGLYQGLSTATKDTYDALHMQALPPR
	-------|---||-|--||-----------
	EEYDVLDKR
	--|------
	SADAPAYQQGQNQLYNELNLGR
	|-----|-------|-------
	KALFTAAILQAQLPITEAQSFGLLDP
	----|----------|---|------
	KDTYDALHMQALPPR
	--||-----------
	KLCYLLDGILFIYGVILTALFLRV
	---|--------|----|------
	AQSFGLLDPKLCYLLD
	--|---------|---
	GILFIYGVILTALFLRVKFSRSAD
	-----|----|--------|-|--
	KMAEAYSEIGM
	-----||----
	KNPQEGLYNELQ
	-------|----
	KFSRSADAPAYQQGQNQLYNELNLGRREEYDVLD
	--|-|-----|-------|----------|----
	MKWKALFTAAILQAQLPITE
	-------|----------|-
	APAYQQGQNQLYNE
	---|-------|--
	GLYQGLSTATKD
	--|---||-|--
	KGHDGLYQGLSTAT
	------|---||-|
	KNPQEGLYNELQKDKMAEAYSEIGMKGER
	-------|-----------||--------

Protein sequence : 
MKWKALFTAA ILQAQLPITE AQSFGLLDPK LCYLLDGILF IYGVILTALF  
-------|-- --------|- --|------- --|------- -|----|---  
LRVKFSRSAD APAYQQGQNQ LYNELNLGRR EEYDVLDKRR GRDPEMGGKP  
-----|-|-- ---|------ -|-------- --|------              
QRRKNPQEGL YNELQKDKMA EAYSEIGMKG ERRRGKGHDG LYQGLSTATK  
   ------- |--------- --||------ --  ------ -|---||-|-  
DTYDALHMQA LPPR 
-||------- ---- 


Protein	: P20963
Enzyme	: Arg-C Lys-N V8-E

	GKGHDGLYQGLSTATKDTYDALHMQALPPR
	-------|---||-|--||-----------
	EEYDVLDKR
	--|------
	SADAPAYQQGQNQLYNELNLGR
	|-----|-------|-------
	KALFTAAILQAQLPITEAQSFGLLDP
	----|----------|---|------
	KDTYDALHMQALPPR
	--||-----------
	KLCYLLDGILFIYGVILTALFLRV
	---|--------|----|------
	YDVLDKRRGRDPE
	|------------
	KMAEAYSEIGM
	-----||----
	KNPQEGLYNELQ
	-------|----
	KFSRSADAPAYQQGQNQLYNELNLGRREEYDVLD
	--|-|-----|-------|----------|----
	MKWKALFTAAILQAQLPITE
	-------|----------|-
	KGHDGLYQGLSTAT
	------|---||-|
	KNPQEGLYNELQKDKMAEAYSEIGMKGER
	-------|-----------||--------
	RRRGKGHDGLYQGLSTATKDTYDALHMQALPPR
	----------|---||-|--||-----------

Protein sequence : 
MKWKALFTAA ILQAQLPITE AQSFGLLDPK LCYLLDGILF IYGVILTALF  
-------|-- --------|- --|------- --|------- -|----|---  
LRVKFSRSAD APAYQQGQNQ LYNELNLGRR EEYDVLDKRR GRDPEMGGKP  
-----|-|-- ---|------ -|-------- --|------- -----       
QRRKNPQEGL YNELQKDKMA EAYSEIGMKG ERRRGKGHDG LYQGLSTATK  
   ------- |--------- --||------ ---------- -|---||-|-  
DTYDALHMQA LPPR 
-||------- ---- 


Protein	: P20963
Enzyme	: Arg-C trypsin_no_P_rule V8-DE

	GKGHDGLYQGLSTATKDTYDALHMQALPPR
	-------|---||-|--||-----------
	EEYDVLDKR
	--|------
	SADAPAYQQGQNQLYNELNLGR
	|-----|-------|-------
	NPQEGLYNELQK
	------|-----
	AQSFGLLDPKLCYLLD
	--|---------|---
	GILFIYGVILTALFLRVKFSRSAD
	-----|----|--------|-|--
	EEYDVLDK
	--|-----
	DTYDALHMQALPPR
	-||-----------
	LCYLLDGILFIYGVILTALFLR
	--|--------|----|-----
	GHDGLYQGLSTATK
	-----|---||-|-
	MKWKALFTAAILQAQLPITE
	-------|----------|-
	APAYQQGQNQLYNE
	---|-------|--
	GLYQGLSTATKD
	--|---||-|--
	KNPQEGLYNELQKDKMAEAYSEIGMKGER
	-------|-----------||--------
	ALFTAAILQAQLPITEAQSFGLLDPK
	---|----------|---|-------
	MAEAYSEIGMK
	----||-----

Protein sequence : 
MKWKALFTAA ILQAQLPITE AQSFGLLDPK LCYLLDGILF IYGVILTALF  
-------|-- --------|- --|------- --|------- -|----|---  
LRVKFSRSAD APAYQQGQNQ LYNELNLGRR EEYDVLDKRR GRDPEMGGKP  
-----|-|-- ---|------ -|-------  --|------              
QRRKNPQEGL YNELQKDKMA EAYSEIGMKG ERRRGKGHDG LYQGLSTATK  
   ------- |--------- --||------ --  ------ -|---||-|-  
DTYDALHMQA LPPR 
-||------- ---- 


Protein	: P20963
Enzyme	: Arg-C trypsin_no_P_rule V8-E

	GKGHDGLYQGLSTATKDTYDALHMQALPPR
	-------|---||-|--||-----------
	EEYDVLDKR
	--|------
	SADAPAYQQGQNQLYNELNLGR
	|-----|-------|-------
	NPQEGLYNELQK
	------|-----
	YDVLDKRRGRDPE
	|------------
	EEYDVLDK
	--|-----
	DTYDALHMQALPPR
	-||-----------
	LCYLLDGILFIYGVILTALFLR
	--|--------|----|-----
	GHDGLYQGLSTATK
	-----|---||-|-
	MKWKALFTAAILQAQLPITE
	-------|----------|-
	KNPQEGLYNELQKDKMAEAYSEIGMKGER
	-------|-----------||--------
	ALFTAAILQAQLPITEAQSFGLLDPK
	---|----------|---|-------
	MAEAYSEIGMK
	----||-----
	RRRGKGHDGLYQGLSTATKDTYDALHMQALPPR
	----------|---||-|--||-----------

Protein sequence : 
MKWKALFTAA ILQAQLPITE AQSFGLLDPK LCYLLDGILF IYGVILTALF  
-------|-- --------|- --|------- --|------- -|----|---  
LRVKFSRSAD APAYQQGQNQ LYNELNLGRR EEYDVLDKRR GRDPEMGGKP  
--   + |-- ---|------ -|-------  --|------- -----       
QRRKNPQEGL YNELQKDKMA EAYSEIGMKG ERRRGKGHDG LYQGLSTATK  
   ------- |--------- --||------ ---------- -|---||-|-  
DTYDALHMQA LPPR 
-||------- ---- 


Protein	: P20963
Enzyme	: Arg-C V8-DE V8-E

	GKGHDGLYQGLSTATKDTYDALHMQALPPR
	-------|---||-|--||-----------
	EEYDVLDKR
	--|------
	SADAPAYQQGQNQLYNELNLGR
	|-----|-------|-------
	YDVLDKRRGRDPE
	|------------
	AQSFGLLDPKLCYLLD
	--|---------|---
	GILFIYGVILTALFLRVKFSRSAD
	-----|----|--------|-|--
	MKWKALFTAAILQAQLPITE
	-------|----------|-
	APAYQQGQNQLYNE
	---|-------|--
	GLYQGLSTATKD
	--|---||-|--
	KNPQEGLYNELQKDKMAEAYSEIGMKGER
	-------|-----------||--------
	RRRGKGHDGLYQGLSTATKDTYDALHMQALPPR
	----------|---||-|--||-----------

Protein sequence : 
MKWKALFTAA ILQAQLPITE AQSFGLLDPK LCYLLDGILF IYGVILTALF  
-------|-- --------|- --|------- --|------- -|----|---  
LRVKFSRSAD APAYQQGQNQ LYNELNLGRR EEYDVLDKRR GRDPEMGGKP  
-----|-|-- ---|------ -|-------  --|------- -----       
QRRKNPQEGL YNELQKDKMA EAYSEIGMKG ERRRGKGHDG LYQGLSTATK  
   ------- |--------- --||------ ---------- -|---||-|-  
DTYDALHMQA LPPR 
-||------- ---- 


Protein	: P20963
Enzyme	: Asp-N chymotrypsin CNBr

	DKMAEAYSEIGMKGERRRGKGH
	------||--------------
	AEAYSEIGM
	---||----
	DAPAYQQGQNQLYNELNLGRREEY
	----|-------|----------|
	QAQLPITEAQSF
	------|---|-
	SRSADAPAY
	|-|-----|
	STATKDTY
	||-|--||
	KGERRRGKGHDGLYQGLSTATKDTYDALHM
	-------------|---||-|--||-----
	DGLYQGLSTATK
	---|---||-|-
	GGKPQRRKNPQEGLYNELQKDKM
	--------------|--------
	SEIGMKGERRRGKGHDGL
	|-----------------
	DPKLCYLL
	-----|--
	MKWKALFTAAILQAQLPITEAQSFGLL
	-------|----------|---|----
	DGILFIYGVILTALFLRVKFSRSA
	------|----|--------|-|-
	QKDKMAEAY
	--------|
	DPEMGGKPQRRKNPQEGLYNELQK
	------------------|-----

Protein sequence : 
MKWKALFTAA ILQAQLPITE AQSFGLLDPK LCYLLDGILF IYGVILTALF  
-------|-- --------|- --|------- --|------- -|----|---  
LRVKFSRSAD APAYQQGQNQ LYNELNLGRR EEYDVLDKRR GRDPEMGGKP  
-----|-|-- ---|------ -|-------- --|          --------  
QRRKNPQEGL YNELQKDKMA EAYSEIGMKG ERRRGKGHDG LYQGLSTATK  
---------- |--------- --||------ ---------- -|---||-|-  
DTYDALHMQA LPPR 
-||-----        


Protein	: P20963
Enzyme	: Asp-N chymotrypsin Lys-C

	DKMAEAYSEIGMKGERRRGKGH
	------||--------------
	DAPAYQQGQNQLYNELNLGRREEY
	----|-------|----------|
	QAQLPITEAQSF
	------|---|-
	SRSADAPAY
	|-|-----|
	NPQEGLYNELQK
	------|-----
	STATKDTY
	||-|--||
	DGLYQGLSTATK
	---|---||-|-
	DTYDALHMQALPPR
	-||-----------
	GHDGLYQGLSTATK
	-----|---||-|-
	SEIGMKGERRRGKGHDGL
	|-----------------
	DPKLCYLL
	-----|--
	MKWKALFTAAILQAQLPITEAQSFGLL
	-------|----------|---|----
	DGILFIYGVILTALFLRVKFSRSA
	------|----|--------|-|-
	FSRSADAPAYQQGQNQLYNELNLGRREEYDVLDK
	-|-|-----|-------|----------|-----
	QKDKMAEAY
	--------|
	ALFTAAILQAQLPITEAQSFGLLDPK
	---|----------|---|-------
	MAEAYSEIGMK
	----||-----
	DPEMGGKPQRRKNPQEGLYNELQK
	------------------|-----
	LCYLLDGILFIYGVILTALFLRVK
	--|--------|----|-------

Protein sequence : 
MKWKALFTAA ILQAQLPITE AQSFGLLDPK LCYLLDGILF IYGVILTALF  
-------|-- --------|- --|------- --|------- -|----|---  
LRVKFSRSAD APAYQQGQNQ LYNELNLGRR EEYDVLDKRR GRDPEMGGKP  
-----|-|-- ---|------ -|-------- --|-----     --------  
QRRKNPQEGL YNELQKDKMA EAYSEIGMKG ERRRGKGHDG LYQGLSTATK  
---------- |--------- --||------ ---------- -|---||-|-  
DTYDALHMQA LPPR 
-||------- ---- 


Protein	: P20963
Enzyme	: Asp-N chymotrypsin Lys-N

	DKMAEAYSEIGMKGERRRGKGH
	------||--------------
	DAPAYQQGQNQLYNELNLGRREEY
	----|-------|----------|
	QAQLPITEAQSF
	------|---|-
	SRSADAPAY
	|-|-----|
	KALFTAAILQAQLPITEAQSFGLLDP
	----|----------|---|------
	STATKDTY
	||-|--||
	KDTYDALHMQALPPR
	--||-----------
	KLCYLLDGILFIYGVILTALFLRV
	---|--------|----|------
	KMAEAYSEIGM
	-----||----
	DGLYQGLSTATK
	---|---||-|-
	KNPQEGLYNELQ
	-------|----
	KFSRSADAPAYQQGQNQLYNELNLGRREEYDVLD
	--|-|-----|-------|----------|----
	SEIGMKGERRRGKGHDGL
	|-----------------
	DPKLCYLL
	-----|--
	MKWKALFTAAILQAQLPITEAQSFGLL
	-------|----------|---|----
	DGILFIYGVILTALFLRVKFSRSA
	------|----|--------|-|-
	KGHDGLYQGLSTAT
	------|---||-|
	QKDKMAEAY
	--------|
	DPEMGGKPQRRKNPQEGLYNELQK
	------------------|-----

Protein sequence : 
MKWKALFTAA ILQAQLPITE AQSFGLLDPK LCYLLDGILF IYGVILTALF  
-------|-- --------|- --|------- --|------- -|----|---  
LRVKFSRSAD APAYQQGQNQ LYNELNLGRR EEYDVLDKRR GRDPEMGGKP  
-----|-|-- ---|------ -|-------- --|----      --------  
QRRKNPQEGL YNELQKDKMA EAYSEIGMKG ERRRGKGHDG LYQGLSTATK  
---------- |--------- --||------ ---------- -|---||-|-  
DTYDALHMQA LPPR 
-||------- ---- 


Protein	: P20963
Enzyme	: Asp-N chymotrypsin trypsin_no_P_rule

	DKMAEAYSEIGMKGERRRGKGH
	------||--------------
	DAPAYQQGQNQLYNELNLGRREEY
	----|-------|----------|
	QAQLPITEAQSF
	------|---|-
	SRSADAPAY
	|-|-----|
	SADAPAYQQGQNQLYNELNLGR
	|-----|-------|-------
	STATKDTY
	||-|--||
	NPQEGLYNELQK
	------|-----
	EEYDVLDK
	--|-----
	DGLYQGLSTATK
	---|---||-|-
	DTYDALHMQALPPR
	-||-----------
	LCYLLDGILFIYGVILTALFLR
	--|--------|----|-----
	GHDGLYQGLSTATK
	-----|---||-|-
	SEIGMKGERRRGKGHDGL
	|-----------------
	DPKLCYLL
	-----|--
	MKWKALFTAAILQAQLPITEAQSFGLL
	-------|----------|---|----
	DGILFIYGVILTALFLRVKFSRSA
	------|----|--------|-|-
	QKDKMAEAY
	--------|
	ALFTAAILQAQLPITEAQSFGLLDPK
	---|----------|---|-------
	MAEAYSEIGMK
	----||-----
	DPEMGGKPQRRKNPQEGLYNELQK
	------------------|-----

Protein sequence : 
MKWKALFTAA ILQAQLPITE AQSFGLLDPK LCYLLDGILF IYGVILTALF  
-------|-- --------|- --|------- --|------- -|----|---  
LRVKFSRSAD APAYQQGQNQ LYNELNLGRR EEYDVLDKRR GRDPEMGGKP  
-----|-|-- ---|------ -|-------- --|-----     --------  
QRRKNPQEGL YNELQKDKMA EAYSEIGMKG ERRRGKGHDG LYQGLSTATK  
---------- |--------- --||------ ---------- -|---||-|-  
DTYDALHMQA LPPR 
-||------- ---- 


Protein	: P20963
Enzyme	: Asp-N chymotrypsin V8-DE

	DKMAEAYSEIGMKGERRRGKGH
	------||--------------
	DAPAYQQGQNQLYNELNLGRREEY
	----|-------|----------|
	QAQLPITEAQSF
	------|---|-
	SRSADAPAY
	|-|-----|
	STATKDTY
	||-|--||
	AQSFGLLDPKLCYLLD
	--|---------|---
	GILFIYGVILTALFLRVKFSRSAD
	-----|----|--------|-|--
	DGLYQGLSTATK
	---|---||-|-
	SEIGMKGERRRGKGHDGL
	|-----------------
	MKWKALFTAAILQAQLPITE
	-------|----------|-
	APAYQQGQNQLYNE
	---|-------|--
	GLYQGLSTATKD
	--|---||-|--
	DPKLCYLL
	-----|--
	MKWKALFTAAILQAQLPITEAQSFGLL
	-------|----------|---|----
	DGILFIYGVILTALFLRVKFSRSA
	------|----|--------|-|-
	QKDKMAEAY
	--------|
	DPEMGGKPQRRKNPQEGLYNELQK
	------------------|-----

Protein sequence : 
MKWKALFTAA ILQAQLPITE AQSFGLLDPK LCYLLDGILF IYGVILTALF  
-------|-- --------|- --|------- --|------- -|----|---  
LRVKFSRSAD APAYQQGQNQ LYNELNLGRR EEYDVLDKRR GRDPEMGGKP  
-----|-|-- ---|------ -|-------- --|          --------  
QRRKNPQEGL YNELQKDKMA EAYSEIGMKG ERRRGKGHDG LYQGLSTATK  
---------- |--------- --||------ ---------- -|---||-|-  
DTYDALHMQA LPPR 
-||             


Protein	: P20963
Enzyme	: Asp-N chymotrypsin V8-E

	DKMAEAYSEIGMKGERRRGKGH
	------||--------------
	DAPAYQQGQNQLYNELNLGRREEY
	----|-------|----------|
	QAQLPITEAQSF
	------|---|-
	SRSADAPAY
	|-|-----|
	STATKDTY
	||-|--||
	YDVLDKRRGRDPE
	|------------
	DGLYQGLSTATK
	---|---||-|-
	SEIGMKGERRRGKGHDGL
	|-----------------
	MKWKALFTAAILQAQLPITE
	-------|----------|-
	DPKLCYLL
	-----|--
	MKWKALFTAAILQAQLPITEAQSFGLL
	-------|----------|---|----
	DGILFIYGVILTALFLRVKFSRSA
	------|----|--------|-|-
	QKDKMAEAY
	--------|
	DPEMGGKPQRRKNPQEGLYNELQK
	------------------|-----
	RRRGKGHDGLYQGLSTATKDTYDALHMQALPPR
	----------|---||-|--||-----------

Protein sequence : 
MKWKALFTAA ILQAQLPITE AQSFGLLDPK LCYLLDGILF IYGVILTALF  
-------|-- --------|- --|------- --|------- -|----|---  
LRVKFSRSAD APAYQQGQNQ LYNELNLGRR EEYDVLDKRR GRDPEMGGKP  
-----|-|-- ---|------ -|-------- --|------- ----------  
QRRKNPQEGL YNELQKDKMA EAYSEIGMKG ERRRGKGHDG LYQGLSTATK  
---------- |--------- --||------ ---------- -|---||-|-  
DTYDALHMQA LPPR 
-||------- ---- 


Protein	: P20963
Enzyme	: Asp-N CNBr Lys-C

	DKMAEAYSEIGMKGERRRGKGH
	------||--------------
	AEAYSEIGM
	---||----
	DAPAYQQGQNQLYNELNLGRREEY
	----|-------|----------|
	NPQEGLYNELQK
	------|-----
	KGERRRGKGHDGLYQGLSTATKDTYDALHM
	-------------|---||-|--||-----
	DGLYQGLSTATK
	---|---||-|-
	DTYDALHMQALPPR
	-||-----------
	GGKPQRRKNPQEGLYNELQKDKM
	--------------|--------
	GHDGLYQGLSTATK
	-----|---||-|-
	DPKLCYLL
	-----|--
	MKWKALFTAAILQAQLPITEAQSFGLL
	-------|----------|---|----
	DGILFIYGVILTALFLRVKFSRSA
	------|----|--------|-|-
	FSRSADAPAYQQGQNQLYNELNLGRREEYDVLDK
	-|-|-----|-------|----------|-----
	ALFTAAILQAQLPITEAQSFGLLDPK
	---|----------|---|-------
	MAEAYSEIGMK
	----||-----
	DPEMGGKPQRRKNPQEGLYNELQK
	------------------|-----
	LCYLLDGILFIYGVILTALFLRVK
	--|--------|----|-------

Protein sequence : 
MKWKALFTAA ILQAQLPITE AQSFGLLDPK LCYLLDGILF IYGVILTALF  
-------|-- --------|- --|------- --|------- -|----|---  
LRVKFSRSAD APAYQQGQNQ LYNELNLGRR EEYDVLDKRR GRDPEMGGKP  
-----|-|-- ---|------ -|-------- --|-----     --------  
QRRKNPQEGL YNELQKDKMA EAYSEIGMKG ERRRGKGHDG LYQGLSTATK  
---------- |--------- --||------ ---------- -|---||-|-  
DTYDALHMQA LPPR 
-||------- ---- 


Protein	: P20963
Enzyme	: Asp-N CNBr Lys-N

	DKMAEAYSEIGMKGERRRGKGH
	------||--------------
	AEAYSEIGM
	---||----
	DAPAYQQGQNQLYNELNLGRREEY
	----|-------|----------|
	KALFTAAILQAQLPITEAQSFGLLDP
	----|----------|---|------
	KDTYDALHMQALPPR
	--||-----------
	KGERRRGKGHDGLYQGLSTATKDTYDALHM
	-------------|---||-|--||-----
	KLCYLLDGILFIYGVILTALFLRV
	---|--------|----|------
	KMAEAYSEIGM
	-----||----
	DGLYQGLSTATK
	---|---||-|-
	KNPQEGLYNELQ
	-------|----
	GGKPQRRKNPQEGLYNELQKDKM
	--------------|--------
	KFSRSADAPAYQQGQNQLYNELNLGRREEYDVLD
	--|-|-----|-------|----------|----
	DPKLCYLL
	-----|--
	MKWKALFTAAILQAQLPITEAQSFGLL
	-------|----------|---|----
	DGILFIYGVILTALFLRVKFSRSA
	------|----|--------|-|-
	KGHDGLYQGLSTAT
	------|---||-|
	DPEMGGKPQRRKNPQEGLYNELQK
	------------------|-----

Protein sequence : 
MKWKALFTAA ILQAQLPITE AQSFGLLDPK LCYLLDGILF IYGVILTALF  
-------|-- --------|- --|------- --|------- -|----|---  
LRVKFSRSAD APAYQQGQNQ LYNELNLGRR EEYDVLDKRR GRDPEMGGKP  
-----|-|-- ---|------ -|-------- --|----      --------  
QRRKNPQEGL YNELQKDKMA EAYSEIGMKG ERRRGKGHDG LYQGLSTATK  
---------- |--------- --||------ ---------- -|---||-|-  
DTYDALHMQA LPPR 
-||------- ---- 


Protein	: P20963
Enzyme	: Asp-N CNBr trypsin_no_P_rule

	DKMAEAYSEIGMKGERRRGKGH
	------||--------------
	AEAYSEIGM
	---||----
	DAPAYQQGQNQLYNELNLGRREEY
	----|-------|----------|
	SADAPAYQQGQNQLYNELNLGR
	|-----|-------|-------
	NPQEGLYNELQK
	------|-----
	KGERRRGKGHDGLYQGLSTATKDTYDALHM
	-------------|---||-|--||-----
	EEYDVLDK
	--|-----
	DGLYQGLSTATK
	---|---||-|-
	DTYDALHMQALPPR
	-||-----------
	LCYLLDGILFIYGVILTALFLR
	--|--------|----|-----
	GGKPQRRKNPQEGLYNELQKDKM
	--------------|--------
	GHDGLYQGLSTATK
	-----|---||-|-
	DPKLCYLL
	-----|--
	MKWKALFTAAILQAQLPITEAQSFGLL
	-------|----------|---|----
	DGILFIYGVILTALFLRVKFSRSA
	------|----|--------|-|-
	ALFTAAILQAQLPITEAQSFGLLDPK
	---|----------|---|-------
	MAEAYSEIGMK
	----||-----
	DPEMGGKPQRRKNPQEGLYNELQK
	------------------|-----

Protein sequence : 
MKWKALFTAA ILQAQLPITE AQSFGLLDPK LCYLLDGILF IYGVILTALF  
-------|-- --------|- --|------- --|------- -|----|---  
LRVKFSRSAD APAYQQGQNQ LYNELNLGRR EEYDVLDKRR GRDPEMGGKP  
-----|-|-- ---|------ -|-------- --|-----     --------  
QRRKNPQEGL YNELQKDKMA EAYSEIGMKG ERRRGKGHDG LYQGLSTATK  
---------- |--------- --||------ ---------- -|---||-|-  
DTYDALHMQA LPPR 
-||------- ---- 


Protein	: P20963
Enzyme	: Asp-N CNBr V8-DE

	DKMAEAYSEIGMKGERRRGKGH
	------||--------------
	AEAYSEIGM
	---||----
	DAPAYQQGQNQLYNELNLGRREEY
	----|-------|----------|
	KGERRRGKGHDGLYQGLSTATKDTYDALHM
	-------------|---||-|--||-----
	AQSFGLLDPKLCYLLD
	--|---------|---
	GILFIYGVILTALFLRVKFSRSAD
	-----|----|--------|-|--
	DGLYQGLSTATK
	---|---||-|-
	GGKPQRRKNPQEGLYNELQKDKM
	--------------|--------
	MKWKALFTAAILQAQLPITE
	-------|----------|-
	APAYQQGQNQLYNE
	---|-------|--
	GLYQGLSTATKD
	--|---||-|--
	DPKLCYLL
	-----|--
	MKWKALFTAAILQAQLPITEAQSFGLL
	-------|----------|---|----
	DGILFIYGVILTALFLRVKFSRSA
	------|----|--------|-|-
	DPEMGGKPQRRKNPQEGLYNELQK
	------------------|-----

Protein sequence : 
MKWKALFTAA ILQAQLPITE AQSFGLLDPK LCYLLDGILF IYGVILTALF  
-------|-- --------|- --|------- --|------- -|----|---  
LRVKFSRSAD APAYQQGQNQ LYNELNLGRR EEYDVLDKRR GRDPEMGGKP  
-----|-|-- ---|------ -|-------- --|          --------  
QRRKNPQEGL YNELQKDKMA EAYSEIGMKG ERRRGKGHDG LYQGLSTATK  
---------- |--------- --||------ ---------- -|---||-|-  
DTYDALHMQA LPPR 
-||-----        


Protein	: P20963
Enzyme	: Asp-N CNBr V8-E

	DKMAEAYSEIGMKGERRRGKGH
	------||--------------
	AEAYSEIGM
	---||----
	DAPAYQQGQNQLYNELNLGRREEY
	----|-------|----------|
	KGERRRGKGHDGLYQGLSTATKDTYDALHM
	-------------|---||-|--||-----
	YDVLDKRRGRDPE
	|------------
	DGLYQGLSTATK
	---|---||-|-
	GGKPQRRKNPQEGLYNELQKDKM
	--------------|--------
	MKWKALFTAAILQAQLPITE
	-------|----------|-
	DPKLCYLL
	-----|--
	MKWKALFTAAILQAQLPITEAQSFGLL
	-------|----------|---|----
	DGILFIYGVILTALFLRVKFSRSA
	------|----|--------|-|-
	DPEMGGKPQRRKNPQEGLYNELQK
	------------------|-----
	RRRGKGHDGLYQGLSTATKDTYDALHMQALPPR
	----------|---||-|--||-----------

Protein sequence : 
MKWKALFTAA ILQAQLPITE AQSFGLLDPK LCYLLDGILF IYGVILTALF  
-------|-- --------|- --|------- --|------- -|----|---  
LRVKFSRSAD APAYQQGQNQ LYNELNLGRR EEYDVLDKRR GRDPEMGGKP  
-----|-|-- ---|------ -|-------- --|------- ----------  
QRRKNPQEGL YNELQKDKMA EAYSEIGMKG ERRRGKGHDG LYQGLSTATK  
---------- |--------- --||------ ---------- -|---||-|-  
DTYDALHMQA LPPR 
-||------- ---- 


Protein	: P20963
Enzyme	: Asp-N Lys-C Lys-N

	DKMAEAYSEIGMKGERRRGKGH
	------||--------------
	DAPAYQQGQNQLYNELNLGRREEY
	----|-------|----------|
	NPQEGLYNELQK
	------|-----
	KALFTAAILQAQLPITEAQSFGLLDP
	----|----------|---|------
	KDTYDALHMQALPPR
	--||-----------
	KLCYLLDGILFIYGVILTALFLRV
	---|--------|----|------
	KMAEAYSEIGM
	-----||----
	DGLYQGLSTATK
	---|---||-|-
	DTYDALHMQALPPR
	-||-----------
	KNPQEGLYNELQ
	-------|----
	GHDGLYQGLSTATK
	-----|---||-|-
	KFSRSADAPAYQQGQNQLYNELNLGRREEYDVLD
	--|-|-----|-------|----------|----
	DPKLCYLL
	-----|--
	MKWKALFTAAILQAQLPITEAQSFGLL
	-------|----------|---|----
	FSRSADAPAYQQGQNQLYNELNLGRREEYDVLDK
	-|-|-----|-------|----------|-----
	DGILFIYGVILTALFLRVKFSRSA
	------|----|--------|-|-
	KGHDGLYQGLSTAT
	------|---||-|
	ALFTAAILQAQLPITEAQSFGLLDPK
	---|----------|---|-------
	MAEAYSEIGMK
	----||-----
	DPEMGGKPQRRKNPQEGLYNELQK
	------------------|-----
	LCYLLDGILFIYGVILTALFLRVK
	--|--------|----|-------

Protein sequence : 
MKWKALFTAA ILQAQLPITE AQSFGLLDPK LCYLLDGILF IYGVILTALF  
-------|-- --------|- --|------- --|------- -|----|---  
LRVKFSRSAD APAYQQGQNQ LYNELNLGRR EEYDVLDKRR GRDPEMGGKP  
-----|-|-- ---|------ -|-------- --|-----     --------  
QRRKNPQEGL YNELQKDKMA EAYSEIGMKG ERRRGKGHDG LYQGLSTATK  
---------- |--------- --||------ ---------- -|---||-|-  
DTYDALHMQA LPPR 
-||------- ---- 


Protein	: P20963
Enzyme	: Asp-N Lys-C trypsin_no_P_rule

	DKMAEAYSEIGMKGERRRGKGH
	------||--------------
	DAPAYQQGQNQLYNELNLGRREEY
	----|-------|----------|
	SADAPAYQQGQNQLYNELNLGR
	|-----|-------|-------
	NPQEGLYNELQK
	------|-----
	EEYDVLDK
	--|-----
	DGLYQGLSTATK
	---|---||-|-
	DTYDALHMQALPPR
	-||-----------
	LCYLLDGILFIYGVILTALFLR
	--|--------|----|-----
	GHDGLYQGLSTATK
	-----|---||-|-
	DPKLCYLL
	-----|--
	MKWKALFTAAILQAQLPITEAQSFGLL
	-------|----------|---|----
	FSRSADAPAYQQGQNQLYNELNLGRREEYDVLDK
	-|-|-----|-------|----------|-----
	DGILFIYGVILTALFLRVKFSRSA
	------|----|--------|-|-
	ALFTAAILQAQLPITEAQSFGLLDPK
	---|----------|---|-------
	MAEAYSEIGMK
	----||-----
	DPEMGGKPQRRKNPQEGLYNELQK
	------------------|-----
	LCYLLDGILFIYGVILTALFLRVK
	--|--------|----|-------

Protein sequence : 
MKWKALFTAA ILQAQLPITE AQSFGLLDPK LCYLLDGILF IYGVILTALF  
-------|-- --------|- --|------- --|------- -|----|---  
LRVKFSRSAD APAYQQGQNQ LYNELNLGRR EEYDVLDKRR GRDPEMGGKP  
-----|-|-- ---|------ -|-------- --|-----     --------  
QRRKNPQEGL YNELQKDKMA EAYSEIGMKG ERRRGKGHDG LYQGLSTATK  
---------- |--------- --||------ ---------- -|---||-|-  
DTYDALHMQA LPPR 
-||------- ---- 


Protein	: P20963
Enzyme	: Asp-N Lys-C V8-DE

	DKMAEAYSEIGMKGERRRGKGH
	------||--------------
	DAPAYQQGQNQLYNELNLGRREEY
	----|-------|----------|
	NPQEGLYNELQK
	------|-----
	AQSFGLLDPKLCYLLD
	--|---------|---
	GILFIYGVILTALFLRVKFSRSAD
	-----|----|--------|-|--
	DGLYQGLSTATK
	---|---||-|-
	DTYDALHMQALPPR
	-||-----------
	GHDGLYQGLSTATK
	-----|---||-|-
	MKWKALFTAAILQAQLPITE
	-------|----------|-
	APAYQQGQNQLYNE
	---|-------|--
	GLYQGLSTATKD
	--|---||-|--
	DPKLCYLL
	-----|--
	MKWKALFTAAILQAQLPITEAQSFGLL
	-------|----------|---|----
	FSRSADAPAYQQGQNQLYNELNLGRREEYDVLDK
	-|-|-----|-------|----------|-----
	DGILFIYGVILTALFLRVKFSRSA
	------|----|--------|-|-
	ALFTAAILQAQLPITEAQSFGLLDPK
	---|----------|---|-------
	MAEAYSEIGMK
	----||-----
	DPEMGGKPQRRKNPQEGLYNELQK
	------------------|-----
	LCYLLDGILFIYGVILTALFLRVK
	--|--------|----|-------

Protein sequence : 
MKWKALFTAA ILQAQLPITE AQSFGLLDPK LCYLLDGILF IYGVILTALF  
-------|-- --------|- --|------- --|------- -|----|---  
LRVKFSRSAD APAYQQGQNQ LYNELNLGRR EEYDVLDKRR GRDPEMGGKP  
-----|-|-- ---|------ -|-------- --|-----     --------  
QRRKNPQEGL YNELQKDKMA EAYSEIGMKG ERRRGKGHDG LYQGLSTATK  
---------- |--------- --||------ ---------- -|---||-|-  
DTYDALHMQA LPPR 
-||------- ---- 


Protein	: P20963
Enzyme	: Asp-N Lys-C V8-E

	DKMAEAYSEIGMKGERRRGKGH
	------||--------------
	DAPAYQQGQNQLYNELNLGRREEY
	----|-------|----------|
	NPQEGLYNELQK
	------|-----
	YDVLDKRRGRDPE
	|------------
	DGLYQGLSTATK
	---|---||-|-
	DTYDALHMQALPPR
	-||-----------
	GHDGLYQGLSTATK
	-----|---||-|-
	MKWKALFTAAILQAQLPITE
	-------|----------|-
	DPKLCYLL
	-----|--
	MKWKALFTAAILQAQLPITEAQSFGLL
	-------|----------|---|----
	FSRSADAPAYQQGQNQLYNELNLGRREEYDVLDK
	-|-|-----|-------|----------|-----
	DGILFIYGVILTALFLRVKFSRSA
	------|----|--------|-|-
	ALFTAAILQAQLPITEAQSFGLLDPK
	---|----------|---|-------
	MAEAYSEIGMK
	----||-----
	DPEMGGKPQRRKNPQEGLYNELQK
	------------------|-----
	LCYLLDGILFIYGVILTALFLRVK
	--|--------|----|-------
	RRRGKGHDGLYQGLSTATKDTYDALHMQALPPR
	----------|---||-|--||-----------

Protein sequence : 
MKWKALFTAA ILQAQLPITE AQSFGLLDPK LCYLLDGILF IYGVILTALF  
-------|-- --------|- --|------- --|------- -|----|---  
LRVKFSRSAD APAYQQGQNQ LYNELNLGRR EEYDVLDKRR GRDPEMGGKP  
-----|-|-- ---|------ -|-------- --|------- ----------  
QRRKNPQEGL YNELQKDKMA EAYSEIGMKG ERRRGKGHDG LYQGLSTATK  
---------- |--------- --||------ ---------- -|---||-|-  
DTYDALHMQA LPPR 
-||------- ---- 


Protein	: P20963
Enzyme	: Asp-N Lys-N trypsin_no_P_rule

	DKMAEAYSEIGMKGERRRGKGH
	------||--------------
	DAPAYQQGQNQLYNELNLGRREEY
	----|-------|----------|
	SADAPAYQQGQNQLYNELNLGR
	|-----|-------|-------
	KALFTAAILQAQLPITEAQSFGLLDP
	----|----------|---|------
	KDTYDALHMQALPPR
	--||-----------
	NPQEGLYNELQK
	------|-----
	KLCYLLDGILFIYGVILTALFLRV
	---|--------|----|------
	KMAEAYSEIGM
	-----||----
	DGLYQGLSTATK
	---|---||-|-
	EEYDVLDK
	--|-----
	KNPQEGLYNELQ
	-------|----
	DTYDALHMQALPPR
	-||-----------
	LCYLLDGILFIYGVILTALFLR
	--|--------|----|-----
	GHDGLYQGLSTATK
	-----|---||-|-
	KFSRSADAPAYQQGQNQLYNELNLGRREEYDVLD
	--|-|-----|-------|----------|----
	DPKLCYLL
	-----|--
	MKWKALFTAAILQAQLPITEAQSFGLL
	-------|----------|---|----
	DGILFIYGVILTALFLRVKFSRSA
	------|----|--------|-|-
	KGHDGLYQGLSTAT
	------|---||-|
	ALFTAAILQAQLPITEAQSFGLLDPK
	---|----------|---|-------
	MAEAYSEIGMK
	----||-----
	DPEMGGKPQRRKNPQEGLYNELQK
	------------------|-----

Protein sequence : 
MKWKALFTAA ILQAQLPITE AQSFGLLDPK LCYLLDGILF IYGVILTALF  
-------|-- --------|- --|------- --|------- -|----|---  
LRVKFSRSAD APAYQQGQNQ LYNELNLGRR EEYDVLDKRR GRDPEMGGKP  
-----|-|-- ---|------ -|-------- --|-----     --------  
QRRKNPQEGL YNELQKDKMA EAYSEIGMKG ERRRGKGHDG LYQGLSTATK  
---------- |--------- --||------ ---------- -|---||-|-  
DTYDALHMQA LPPR 
-||------- ---- 


Protein	: P20963
Enzyme	: Asp-N Lys-N V8-DE

	DKMAEAYSEIGMKGERRRGKGH
	------||--------------
	DAPAYQQGQNQLYNELNLGRREEY
	----|-------|----------|
	KALFTAAILQAQLPITEAQSFGLLDP
	----|----------|---|------
	KDTYDALHMQALPPR
	--||-----------
	KLCYLLDGILFIYGVILTALFLRV
	---|--------|----|------
	AQSFGLLDPKLCYLLD
	--|---------|---
	GILFIYGVILTALFLRVKFSRSAD
	-----|----|--------|-|--
	KMAEAYSEIGM
	-----||----
	DGLYQGLSTATK
	---|---||-|-
	KNPQEGLYNELQ
	-------|----
	KFSRSADAPAYQQGQNQLYNELNLGRREEYDVLD
	--|-|-----|-------|----------|----
	MKWKALFTAAILQAQLPITE
	-------|----------|-
	APAYQQGQNQLYNE
	---|-------|--
	GLYQGLSTATKD
	--|---||-|--
	DPKLCYLL
	-----|--
	MKWKALFTAAILQAQLPITEAQSFGLL
	-------|----------|---|----
	DGILFIYGVILTALFLRVKFSRSA
	------|----|--------|-|-
	KGHDGLYQGLSTAT
	------|---||-|
	DPEMGGKPQRRKNPQEGLYNELQK
	------------------|-----

Protein sequence : 
MKWKALFTAA ILQAQLPITE AQSFGLLDPK LCYLLDGILF IYGVILTALF  
-------|-- --------|- --|------- --|------- -|----|---  
LRVKFSRSAD APAYQQGQNQ LYNELNLGRR EEYDVLDKRR GRDPEMGGKP  
-----|-|-- ---|------ -|-------- --|----      --------  
QRRKNPQEGL YNELQKDKMA EAYSEIGMKG ERRRGKGHDG LYQGLSTATK  
---------- |--------- --||------ ---------- -|---||-|-  
DTYDALHMQA LPPR 
-||------- ---- 


Protein	: P20963
Enzyme	: Asp-N Lys-N V8-E

	DKMAEAYSEIGMKGERRRGKGH
	------||--------------
	DAPAYQQGQNQLYNELNLGRREEY
	----|-------|----------|
	KALFTAAILQAQLPITEAQSFGLLDP
	----|----------|---|------
	KDTYDALHMQALPPR
	--||-----------
	KLCYLLDGILFIYGVILTALFLRV
	---|--------|----|------
	YDVLDKRRGRDPE
	|------------
	KMAEAYSEIGM
	-----||----
	DGLYQGLSTATK
	---|---||-|-
	KNPQEGLYNELQ
	-------|----
	KFSRSADAPAYQQGQNQLYNELNLGRREEYDVLD
	--|-|-----|-------|----------|----
	MKWKALFTAAILQAQLPITE
	-------|----------|-
	DPKLCYLL
	-----|--
	MKWKALFTAAILQAQLPITEAQSFGLL
	-------|----------|---|----
	DGILFIYGVILTALFLRVKFSRSA
	------|----|--------|-|-
	KGHDGLYQGLSTAT
	------|---||-|
	DPEMGGKPQRRKNPQEGLYNELQK
	------------------|-----
	RRRGKGHDGLYQGLSTATKDTYDALHMQALPPR
	----------|---||-|--||-----------

Protein sequence : 
MKWKALFTAA ILQAQLPITE AQSFGLLDPK LCYLLDGILF IYGVILTALF  
-------|-- --------|- --|------- --|------- -|----|---  
LRVKFSRSAD APAYQQGQNQ LYNELNLGRR EEYDVLDKRR GRDPEMGGKP  
-----|-|-- ---|------ -|-------- --|------- ----------  
QRRKNPQEGL YNELQKDKMA EAYSEIGMKG ERRRGKGHDG LYQGLSTATK  
---------- |--------- --||------ ---------- -|---||-|-  
DTYDALHMQA LPPR 
-||------- ---- 


Protein	: P20963
Enzyme	: Asp-N trypsin_no_P_rule V8-DE

	DKMAEAYSEIGMKGERRRGKGH
	------||--------------
	DAPAYQQGQNQLYNELNLGRREEY
	----|-------|----------|
	SADAPAYQQGQNQLYNELNLGR
	|-----|-------|-------
	NPQEGLYNELQK
	------|-----
	AQSFGLLDPKLCYLLD
	--|---------|---
	GILFIYGVILTALFLRVKFSRSAD
	-----|----|--------|-|--
	EEYDVLDK
	--|-----
	DGLYQGLSTATK
	---|---||-|-
	DTYDALHMQALPPR
	-||-----------
	LCYLLDGILFIYGVILTALFLR
	--|--------|----|-----
	GHDGLYQGLSTATK
	-----|---||-|-
	MKWKALFTAAILQAQLPITE
	-------|----------|-
	APAYQQGQNQLYNE
	---|-------|--
	GLYQGLSTATKD
	--|---||-|--
	DPKLCYLL
	-----|--
	MKWKALFTAAILQAQLPITEAQSFGLL
	-------|----------|---|----
	DGILFIYGVILTALFLRVKFSRSA
	------|----|--------|-|-
	ALFTAAILQAQLPITEAQSFGLLDPK
	---|----------|---|-------
	MAEAYSEIGMK
	----||-----
	DPEMGGKPQRRKNPQEGLYNELQK
	------------------|-----

Protein sequence : 
MKWKALFTAA ILQAQLPITE AQSFGLLDPK LCYLLDGILF IYGVILTALF  
-------|-- --------|- --|------- --|------- -|----|---  
LRVKFSRSAD APAYQQGQNQ LYNELNLGRR EEYDVLDKRR GRDPEMGGKP  
-----|-|-- ---|------ -|-------- --|-----     --------  
QRRKNPQEGL YNELQKDKMA EAYSEIGMKG ERRRGKGHDG LYQGLSTATK  
---------- |--------- --||------ ---------- -|---||-|-  
DTYDALHMQA LPPR 
-||------- ---- 


Protein	: P20963
Enzyme	: Asp-N trypsin_no_P_rule V8-E

	DKMAEAYSEIGMKGERRRGKGH
	------||--------------
	DAPAYQQGQNQLYNELNLGRREEY
	----|-------|----------|
	SADAPAYQQGQNQLYNELNLGR
	|-----|-------|-------
	NPQEGLYNELQK
	------|-----
	YDVLDKRRGRDPE
	|------------
	EEYDVLDK
	--|-----
	DGLYQGLSTATK
	---|---||-|-
	DTYDALHMQALPPR
	-||-----------
	LCYLLDGILFIYGVILTALFLR
	--|--------|----|-----
	GHDGLYQGLSTATK
	-----|---||-|-
	MKWKALFTAAILQAQLPITE
	-------|----------|-
	DPKLCYLL
	-----|--
	MKWKALFTAAILQAQLPITEAQSFGLL
	-------|----------|---|----
	DGILFIYGVILTALFLRVKFSRSA
	------|----|--------|-|-
	ALFTAAILQAQLPITEAQSFGLLDPK
	---|----------|---|-------
	MAEAYSEIGMK
	----||-----
	DPEMGGKPQRRKNPQEGLYNELQK
	------------------|-----
	RRRGKGHDGLYQGLSTATKDTYDALHMQALPPR
	----------|---||-|--||-----------

Protein sequence : 
MKWKALFTAA ILQAQLPITE AQSFGLLDPK LCYLLDGILF IYGVILTALF  
-------|-- --------|- --|------- --|------- -|----|---  
LRVKFSRSAD APAYQQGQNQ LYNELNLGRR EEYDVLDKRR GRDPEMGGKP  
-----|-|-- ---|------ -|-------- --|------- ----------  
QRRKNPQEGL YNELQKDKMA EAYSEIGMKG ERRRGKGHDG LYQGLSTATK  
---------- |--------- --||------ ---------- -|---||-|-  
DTYDALHMQA LPPR 
-||------- ---- 


Protein	: P20963
Enzyme	: Asp-N V8-DE V8-E

	DKMAEAYSEIGMKGERRRGKGH
	------||--------------
	DAPAYQQGQNQLYNELNLGRREEY
	----|-------|----------|
	YDVLDKRRGRDPE
	|------------
	AQSFGLLDPKLCYLLD
	--|---------|---
	GILFIYGVILTALFLRVKFSRSAD
	-----|----|--------|-|--
	DGLYQGLSTATK
	---|---||-|-
	MKWKALFTAAILQAQLPITE
	-------|----------|-
	APAYQQGQNQLYNE
	---|-------|--
	GLYQGLSTATKD
	--|---||-|--
	DPKLCYLL
	-----|--
	MKWKALFTAAILQAQLPITEAQSFGLL
	-------|----------|---|----
	DGILFIYGVILTALFLRVKFSRSA
	------|----|--------|-|-
	DPEMGGKPQRRKNPQEGLYNELQK
	------------------|-----
	RRRGKGHDGLYQGLSTATKDTYDALHMQALPPR
	----------|---||-|--||-----------

Protein sequence : 
MKWKALFTAA ILQAQLPITE AQSFGLLDPK LCYLLDGILF IYGVILTALF  
-------|-- --------|- --|------- --|------- -|----|---  
LRVKFSRSAD APAYQQGQNQ LYNELNLGRR EEYDVLDKRR GRDPEMGGKP  
-----|-|-- ---|------ -|-------- --|------- ----------  
QRRKNPQEGL YNELQKDKMA EAYSEIGMKG ERRRGKGHDG LYQGLSTATK  
---------- |--------- --||------ ---------- -|---||-|-  
DTYDALHMQA LPPR 
-||------- ---- 


Protein	: P20963
Enzyme	: chymotrypsin CNBr Lys-C

	AEAYSEIGM
	---||----
	QAQLPITEAQSF
	------|---|-
	SRSADAPAY
	|-|-----|
	NPQEGLYNELQK
	------|-----
	STATKDTY
	||-|--||
	KGERRRGKGHDGLYQGLSTATKDTYDALHM
	-------------|---||-|--||-----
	DTYDALHMQALPPR
	-||-----------
	GGKPQRRKNPQEGLYNELQKDKM
	--------------|--------
	GHDGLYQGLSTATK
	-----|---||-|-
	SEIGMKGERRRGKGHDGL
	|-----------------
	FSRSADAPAYQQGQNQLYNELNLGRREEYDVLDK
	-|-|-----|-------|----------|-----
	QKDKMAEAY
	--------|
	ALFTAAILQAQLPITEAQSFGLLDPK
	---|----------|---|-------
	MAEAYSEIGMK
	----||-----
	LCYLLDGILFIYGVILTALFLRVK
	--|--------|----|-------

Protein sequence : 
MKWKALFTAA ILQAQLPITE AQSFGLLDPK LCYLLDGILF IYGVILTALF  
    ---|-- --------|- --|------- --|------- -|----|---  
LRVKFSRSAD APAYQQGQNQ LYNELNLGRR EEYDVLDKRR GRDPEMGGKP  
-----|-|-- ---|------ -|-------- --|-----         ----  
QRRKNPQEGL YNELQKDKMA EAYSEIGMKG ERRRGKGHDG LYQGLSTATK  
---------- |--------- --||------ ---------- -|---||-|-  
DTYDALHMQA LPPR 
-||------- ---- 


Protein	: P20963
Enzyme	: chymotrypsin CNBr Lys-N

	AEAYSEIGM
	---||----
	QAQLPITEAQSF
	------|---|-
	SRSADAPAY
	|-|-----|
	KALFTAAILQAQLPITEAQSFGLLDP
	----|----------|---|------
	KDTYDALHMQALPPR
	--||-----------
	STATKDTY
	||-|--||
	KGERRRGKGHDGLYQGLSTATKDTYDALHM
	-------------|---||-|--||-----
	KLCYLLDGILFIYGVILTALFLRV
	---|--------|----|------
	KMAEAYSEIGM
	-----||----
	KNPQEGLYNELQ
	-------|----
	GGKPQRRKNPQEGLYNELQKDKM
	--------------|--------
	KFSRSADAPAYQQGQNQLYNELNLGRREEYDVLD
	--|-|-----|-------|----------|----
	SEIGMKGERRRGKGHDGL
	|-----------------
	KGHDGLYQGLSTAT
	------|---||-|
	QKDKMAEAY
	--------|

Protein sequence : 
MKWKALFTAA ILQAQLPITE AQSFGLLDPK LCYLLDGILF IYGVILTALF  
   ----|-- --------|- --|------- --|------- -|----|---  
LRVKFSRSAD APAYQQGQNQ LYNELNLGRR EEYDVLDKRR GRDPEMGGKP  
-----|-|-- ---|------ -|-------- --|----          ----  
QRRKNPQEGL YNELQKDKMA EAYSEIGMKG ERRRGKGHDG LYQGLSTATK  
---------- |--------- --||------ ---------- -|---||-|-  
DTYDALHMQA LPPR 
-||------- ---- 


Protein	: P20963
Enzyme	: chymotrypsin CNBr trypsin_no_P_rule

	AEAYSEIGM
	---||----
	QAQLPITEAQSF
	------|---|-
	SRSADAPAY
	|-|-----|
	SADAPAYQQGQNQLYNELNLGR
	|-----|-------|-------
	NPQEGLYNELQK
	------|-----
	STATKDTY
	||-|--||
	KGERRRGKGHDGLYQGLSTATKDTYDALHM
	-------------|---||-|--||-----
	EEYDVLDK
	--|-----
	DTYDALHMQALPPR
	-||-----------
	LCYLLDGILFIYGVILTALFLR
	--|--------|----|-----
	GGKPQRRKNPQEGLYNELQKDKM
	--------------|--------
	GHDGLYQGLSTATK
	-----|---||-|-
	SEIGMKGERRRGKGHDGL
	|-----------------
	QKDKMAEAY
	--------|
	ALFTAAILQAQLPITEAQSFGLLDPK
	---|----------|---|-------
	MAEAYSEIGMK
	----||-----

Protein sequence : 
MKWKALFTAA ILQAQLPITE AQSFGLLDPK LCYLLDGILF IYGVILTALF  
    ---|-- --------|- --|------- --|------- -|----|---  
LRVKFSRSAD APAYQQGQNQ LYNELNLGRR EEYDVLDKRR GRDPEMGGKP  
--   |-|-- ---|------ -|-------  --|-----         ----  
QRRKNPQEGL YNELQKDKMA EAYSEIGMKG ERRRGKGHDG LYQGLSTATK  
---------- |--------- --||------ ---------- -|---||-|-  
DTYDALHMQA LPPR 
-||------- ---- 


Protein	: P20963
Enzyme	: chymotrypsin CNBr V8-DE

	AEAYSEIGM
	---||----
	QAQLPITEAQSF
	------|---|-
	SRSADAPAY
	|-|-----|
	STATKDTY
	||-|--||
	KGERRRGKGHDGLYQGLSTATKDTYDALHM
	-------------|---||-|--||-----
	AQSFGLLDPKLCYLLD
	--|---------|---
	GILFIYGVILTALFLRVKFSRSAD
	-----|----|--------|-|--
	GGKPQRRKNPQEGLYNELQKDKM
	--------------|--------
	SEIGMKGERRRGKGHDGL
	|-----------------
	MKWKALFTAAILQAQLPITE
	-------|----------|-
	APAYQQGQNQLYNE
	---|-------|--
	GLYQGLSTATKD
	--|---||-|--
	QKDKMAEAY
	--------|

Protein sequence : 
MKWKALFTAA ILQAQLPITE AQSFGLLDPK LCYLLDGILF IYGVILTALF  
-------|-- --------|- --|------- --|------- -|----|---  
LRVKFSRSAD APAYQQGQNQ LYNELNLGRR EEYDVLDKRR GRDPEMGGKP  
-----|-|-- ---|------ -|--         +              ----  
QRRKNPQEGL YNELQKDKMA EAYSEIGMKG ERRRGKGHDG LYQGLSTATK  
---------- |--------- --||------ ---------- -|---||-|-  
DTYDALHMQA LPPR 
-||-----        


Protein	: P20963
Enzyme	: chymotrypsin CNBr V8-E

	AEAYSEIGM
	---||----
	QAQLPITEAQSF
	------|---|-
	SRSADAPAY
	|-|-----|
	STATKDTY
	||-|--||
	KGERRRGKGHDGLYQGLSTATKDTYDALHM
	-------------|---||-|--||-----
	YDVLDKRRGRDPE
	|------------
	GGKPQRRKNPQEGLYNELQKDKM
	--------------|--------
	SEIGMKGERRRGKGHDGL
	|-----------------
	MKWKALFTAAILQAQLPITE
	-------|----------|-
	QKDKMAEAY
	--------|
	RRRGKGHDGLYQGLSTATKDTYDALHMQALPPR
	----------|---||-|--||-----------

Protein sequence : 
MKWKALFTAA ILQAQLPITE AQSFGLLDPK LCYLLDGILF IYGVILTALF  
-------|-- --------|- --|-         +         +    +     
LRVKFSRSAD APAYQQGQNQ LYNELNLGRR EEYDVLDKRR GRDPEMGGKP  
     |-|-- ---|        +           |------- ----- ----  
QRRKNPQEGL YNELQKDKMA EAYSEIGMKG ERRRGKGHDG LYQGLSTATK  
---------- |--------- --||------ ---------- -|---||-|-  
DTYDALHMQA LPPR 
-||------- ---- 


Protein	: P20963
Enzyme	: chymotrypsin Lys-C Lys-N

	QAQLPITEAQSF
	------|---|-
	SRSADAPAY
	|-|-----|
	NPQEGLYNELQK
	------|-----
	KALFTAAILQAQLPITEAQSFGLLDP
	----|----------|---|------
	STATKDTY
	||-|--||
	KDTYDALHMQALPPR
	--||-----------
	KLCYLLDGILFIYGVILTALFLRV
	---|--------|----|------
	KMAEAYSEIGM
	-----||----
	DTYDALHMQALPPR
	-||-----------
	KNPQEGLYNELQ
	-------|----
	GHDGLYQGLSTATK
	-----|---||-|-
	KFSRSADAPAYQQGQNQLYNELNLGRREEYDVLD
	--|-|-----|-------|----------|----
	SEIGMKGERRRGKGHDGL
	|-----------------
	FSRSADAPAYQQGQNQLYNELNLGRREEYDVLDK
	-|-|-----|-------|----------|-----
	KGHDGLYQGLSTAT
	------|---||-|
	QKDKMAEAY
	--------|
	ALFTAAILQAQLPITEAQSFGLLDPK
	---|----------|---|-------
	MAEAYSEIGMK
	----||-----
	LCYLLDGILFIYGVILTALFLRVK
	--|--------|----|-------

Protein sequence : 
MKWKALFTAA ILQAQLPITE AQSFGLLDPK LCYLLDGILF IYGVILTALF  
   ----|-- --------|- --|------- --|------- -|----|---  
LRVKFSRSAD APAYQQGQNQ LYNELNLGRR EEYDVLDKRR GRDPEMGGKP  
-----|-|-- ---|------ -|-------- --|-----               
QRRKNPQEGL YNELQKDKMA EAYSEIGMKG ERRRGKGHDG LYQGLSTATK  
   ------- |--------- --||------ ---------- -|---||-|-  
DTYDALHMQA LPPR 
-||------- ---- 


Protein	: P20963
Enzyme	: chymotrypsin Lys-C trypsin_no_P_rule

	QAQLPITEAQSF
	------|---|-
	SRSADAPAY
	|-|-----|
	NPQEGLYNELQK
	------|-----
	SADAPAYQQGQNQLYNELNLGR
	|-----|-------|-------
	STATKDTY
	||-|--||
	EEYDVLDK
	--|-----
	DTYDALHMQALPPR
	-||-----------
	LCYLLDGILFIYGVILTALFLR
	--|--------|----|-----
	GHDGLYQGLSTATK
	-----|---||-|-
	SEIGMKGERRRGKGHDGL
	|-----------------
	FSRSADAPAYQQGQNQLYNELNLGRREEYDVLDK
	-|-|-----|-------|----------|-----
	QKDKMAEAY
	--------|
	ALFTAAILQAQLPITEAQSFGLLDPK
	---|----------|---|-------
	MAEAYSEIGMK
	----||-----
	LCYLLDGILFIYGVILTALFLRVK
	--|--------|----|-------

Protein sequence : 
MKWKALFTAA ILQAQLPITE AQSFGLLDPK LCYLLDGILF IYGVILTALF  
    ---|-- --------|- --|------- --|------- -|----|---  
LRVKFSRSAD APAYQQGQNQ LYNELNLGRR EEYDVLDKRR GRDPEMGGKP  
-----|-|-- ---|------ -|-------- --|-----               
QRRKNPQEGL YNELQKDKMA EAYSEIGMKG ERRRGKGHDG LYQGLSTATK  
    ------ |--------- --||------ ---------- -|---||-|-  
DTYDALHMQA LPPR 
-||------- ---- 


Protein	: P20963
Enzyme	: chymotrypsin Lys-C V8-DE

	QAQLPITEAQSF
	------|---|-
	SRSADAPAY
	|-|-----|
	NPQEGLYNELQK
	------|-----
	STATKDTY
	||-|--||
	AQSFGLLDPKLCYLLD
	--|---------|---
	GILFIYGVILTALFLRVKFSRSAD
	-----|----|--------|-|--
	DTYDALHMQALPPR
	-||-----------
	GHDGLYQGLSTATK
	-----|---||-|-
	SEIGMKGERRRGKGHDGL
	|-----------------
	MKWKALFTAAILQAQLPITE
	-------|----------|-
	APAYQQGQNQLYNE
	---|-------|--
	GLYQGLSTATKD
	--|---||-|--
	FSRSADAPAYQQGQNQLYNELNLGRREEYDVLDK
	-|-|-----|-------|----------|-----
	QKDKMAEAY
	--------|
	ALFTAAILQAQLPITEAQSFGLLDPK
	---|----------|---|-------
	MAEAYSEIGMK
	----||-----
	LCYLLDGILFIYGVILTALFLRVK
	--|--------|----|-------

Protein sequence : 
MKWKALFTAA ILQAQLPITE AQSFGLLDPK LCYLLDGILF IYGVILTALF  
-------|-- --------|- --|------- --|------- -|----|---  
LRVKFSRSAD APAYQQGQNQ LYNELNLGRR EEYDVLDKRR GRDPEMGGKP  
-----|-|-- ---|------ -|-------- --|-----               
QRRKNPQEGL YNELQKDKMA EAYSEIGMKG ERRRGKGHDG LYQGLSTATK  
    ------ |--------- --||------ ---------- -|---||-|-  
DTYDALHMQA LPPR 
-||------- ---- 


Protein	: P20963
Enzyme	: chymotrypsin Lys-C V8-E

	QAQLPITEAQSF
	------|---|-
	SRSADAPAY
	|-|-----|
	NPQEGLYNELQK
	------|-----
	STATKDTY
	||-|--||
	YDVLDKRRGRDPE
	|------------
	DTYDALHMQALPPR
	-||-----------
	GHDGLYQGLSTATK
	-----|---||-|-
	SEIGMKGERRRGKGHDGL
	|-----------------
	MKWKALFTAAILQAQLPITE
	-------|----------|-
	FSRSADAPAYQQGQNQLYNELNLGRREEYDVLDK
	-|-|-----|-------|----------|-----
	QKDKMAEAY
	--------|
	ALFTAAILQAQLPITEAQSFGLLDPK
	---|----------|---|-------
	MAEAYSEIGMK
	----||-----
	LCYLLDGILFIYGVILTALFLRVK
	--|--------|----|-------
	RRRGKGHDGLYQGLSTATKDTYDALHMQALPPR
	----------|---||-|--||-----------

Protein sequence : 
MKWKALFTAA ILQAQLPITE AQSFGLLDPK LCYLLDGILF IYGVILTALF  
-------|-- --------|- --|------- --|------- -|----|---  
LRVKFSRSAD APAYQQGQNQ LYNELNLGRR EEYDVLDKRR GRDPEMGGKP  
-----|-|-- ---|------ -|-------- --|------- -----       
QRRKNPQEGL YNELQKDKMA EAYSEIGMKG ERRRGKGHDG LYQGLSTATK  
    ------ |--------- --||------ ---------- -|---||-|-  
DTYDALHMQA LPPR 
-||------- ---- 


Protein	: P20963
Enzyme	: chymotrypsin Lys-N trypsin_no_P_rule

	QAQLPITEAQSF
	------|---|-
	SRSADAPAY
	|-|-----|
	KALFTAAILQAQLPITEAQSFGLLDP
	----|----------|---|------
	KDTYDALHMQALPPR
	--||-----------
	STATKDTY
	||-|--||
	SADAPAYQQGQNQLYNELNLGR
	|-----|-------|-------
	NPQEGLYNELQK
	------|-----
	KLCYLLDGILFIYGVILTALFLRV
	---|--------|----|------
	KMAEAYSEIGM
	-----||----
	EEYDVLDK
	--|-----
	DTYDALHMQALPPR
	-||-----------
	KNPQEGLYNELQ
	-------|----
	LCYLLDGILFIYGVILTALFLR
	--|--------|----|-----
	GHDGLYQGLSTATK
	-----|---||-|-
	KFSRSADAPAYQQGQNQLYNELNLGRREEYDVLD
	--|-|-----|-------|----------|----
	SEIGMKGERRRGKGHDGL
	|-----------------
	KGHDGLYQGLSTAT
	------|---||-|
	QKDKMAEAY
	--------|
	ALFTAAILQAQLPITEAQSFGLLDPK
	---|----------|---|-------
	MAEAYSEIGMK
	----||-----

Protein sequence : 
MKWKALFTAA ILQAQLPITE AQSFGLLDPK LCYLLDGILF IYGVILTALF  
   ----|-- --------|- --|------- --|------- -|----|---  
LRVKFSRSAD APAYQQGQNQ LYNELNLGRR EEYDVLDKRR GRDPEMGGKP  
-----|-|-- ---|------ -|-------- --|-----               
QRRKNPQEGL YNELQKDKMA EAYSEIGMKG ERRRGKGHDG LYQGLSTATK  
   ------- |--------- --||------ ---------- -|---||-|-  
DTYDALHMQA LPPR 
-||------- ---- 


Protein	: P20963
Enzyme	: chymotrypsin Lys-N V8-DE

	QAQLPITEAQSF
	------|---|-
	SRSADAPAY
	|-|-----|
	KALFTAAILQAQLPITEAQSFGLLDP
	----|----------|---|------
	KDTYDALHMQALPPR
	--||-----------
	STATKDTY
	||-|--||
	KLCYLLDGILFIYGVILTALFLRV
	---|--------|----|------
	AQSFGLLDPKLCYLLD
	--|---------|---
	GILFIYGVILTALFLRVKFSRSAD
	-----|----|--------|-|--
	KMAEAYSEIGM
	-----||----
	KNPQEGLYNELQ
	-------|----
	KFSRSADAPAYQQGQNQLYNELNLGRREEYDVLD
	--|-|-----|-------|----------|----
	SEIGMKGERRRGKGHDGL
	|-----------------
	MKWKALFTAAILQAQLPITE
	-------|----------|-
	APAYQQGQNQLYNE
	---|-------|--
	GLYQGLSTATKD
	--|---||-|--
	KGHDGLYQGLSTAT
	------|---||-|
	QKDKMAEAY
	--------|

Protein sequence : 
MKWKALFTAA ILQAQLPITE AQSFGLLDPK LCYLLDGILF IYGVILTALF  
-------|-- --------|- --|------- --|------- -|----|---  
LRVKFSRSAD APAYQQGQNQ LYNELNLGRR EEYDVLDKRR GRDPEMGGKP  
-----|-|-- ---|------ -|-------- --|----                
QRRKNPQEGL YNELQKDKMA EAYSEIGMKG ERRRGKGHDG LYQGLSTATK  
   ------- |--------- --||------ ---------- -|---||-|-  
DTYDALHMQA LPPR 
-||------- ---- 


Protein	: P20963
Enzyme	: chymotrypsin Lys-N V8-E

	QAQLPITEAQSF
	------|---|-
	SRSADAPAY
	|-|-----|
	KALFTAAILQAQLPITEAQSFGLLDP
	----|----------|---|------
	KDTYDALHMQALPPR
	--||-----------
	STATKDTY
	||-|--||
	KLCYLLDGILFIYGVILTALFLRV
	---|--------|----|------
	YDVLDKRRGRDPE
	|------------
	KMAEAYSEIGM
	-----||----
	KNPQEGLYNELQ
	-------|----
	KFSRSADAPAYQQGQNQLYNELNLGRREEYDVLD
	--|-|-----|-------|----------|----
	SEIGMKGERRRGKGHDGL
	|-----------------
	MKWKALFTAAILQAQLPITE
	-------|----------|-
	KGHDGLYQGLSTAT
	------|---||-|
	QKDKMAEAY
	--------|
	RRRGKGHDGLYQGLSTATKDTYDALHMQALPPR
	----------|---||-|--||-----------

Protein sequence : 
MKWKALFTAA ILQAQLPITE AQSFGLLDPK LCYLLDGILF IYGVILTALF  
-------|-- --------|- --|------- --|------- -|----|---  
LRVKFSRSAD APAYQQGQNQ LYNELNLGRR EEYDVLDKRR GRDPEMGGKP  
-----|-|-- ---|------ -|-------- --|------- -----       
QRRKNPQEGL YNELQKDKMA EAYSEIGMKG ERRRGKGHDG LYQGLSTATK  
   ------- |--------- --||------ ---------- -|---||-|-  
DTYDALHMQA LPPR 
-||------- ---- 


Protein	: P20963
Enzyme	: chymotrypsin trypsin_no_P_rule V8-DE

	QAQLPITEAQSF
	------|---|-
	SRSADAPAY
	|-|-----|
	SADAPAYQQGQNQLYNELNLGR
	|-----|-------|-------
	NPQEGLYNELQK
	------|-----
	STATKDTY
	||-|--||
	AQSFGLLDPKLCYLLD
	--|---------|---
	GILFIYGVILTALFLRVKFSRSAD
	-----|----|--------|-|--
	EEYDVLDK
	--|-----
	DTYDALHMQALPPR
	-||-----------
	LCYLLDGILFIYGVILTALFLR
	--|--------|----|-----
	GHDGLYQGLSTATK
	-----|---||-|-
	SEIGMKGERRRGKGHDGL
	|-----------------
	MKWKALFTAAILQAQLPITE
	-------|----------|-
	APAYQQGQNQLYNE
	---|-------|--
	GLYQGLSTATKD
	--|---||-|--
	QKDKMAEAY
	--------|
	ALFTAAILQAQLPITEAQSFGLLDPK
	---|----------|---|-------
	MAEAYSEIGMK
	----||-----

Protein sequence : 
MKWKALFTAA ILQAQLPITE AQSFGLLDPK LCYLLDGILF IYGVILTALF  
-------|-- --------|- --|------- --|------- -|----|---  
LRVKFSRSAD APAYQQGQNQ LYNELNLGRR EEYDVLDKRR GRDPEMGGKP  
-----|-|-- ---|------ -|-------  --|-----               
QRRKNPQEGL YNELQKDKMA EAYSEIGMKG ERRRGKGHDG LYQGLSTATK  
    ------ |--------- --||------ ---------- -|---||-|-  
DTYDALHMQA LPPR 
-||------- ---- 


Protein	: P20963
Enzyme	: chymotrypsin trypsin_no_P_rule V8-E

	QAQLPITEAQSF
	------|---|-
	SRSADAPAY
	|-|-----|
	SADAPAYQQGQNQLYNELNLGR
	|-----|-------|-------
	NPQEGLYNELQK
	------|-----
	STATKDTY
	||-|--||
	YDVLDKRRGRDPE
	|------------
	EEYDVLDK
	--|-----
	DTYDALHMQALPPR
	-||-----------
	LCYLLDGILFIYGVILTALFLR
	--|--------|----|-----
	GHDGLYQGLSTATK
	-----|---||-|-
	SEIGMKGERRRGKGHDGL
	|-----------------
	MKWKALFTAAILQAQLPITE
	-------|----------|-
	QKDKMAEAY
	--------|
	ALFTAAILQAQLPITEAQSFGLLDPK
	---|----------|---|-------
	MAEAYSEIGMK
	----||-----
	RRRGKGHDGLYQGLSTATKDTYDALHMQALPPR
	----------|---||-|--||-----------

Protein sequence : 
MKWKALFTAA ILQAQLPITE AQSFGLLDPK LCYLLDGILF IYGVILTALF  
-------|-- --------|- --|------- --|------- -|----|---  
LRVKFSRSAD APAYQQGQNQ LYNELNLGRR EEYDVLDKRR GRDPEMGGKP  
--   |-|-- ---|------ -|-------  --|------- -----       
QRRKNPQEGL YNELQKDKMA EAYSEIGMKG ERRRGKGHDG LYQGLSTATK  
    ------ |--------- --||------ ---------- -|---||-|-  
DTYDALHMQA LPPR 
-||------- ---- 


Protein	: P20963
Enzyme	: chymotrypsin V8-DE V8-E

	QAQLPITEAQSF
	------|---|-
	SRSADAPAY
	|-|-----|
	STATKDTY
	||-|--||
	YDVLDKRRGRDPE
	|------------
	AQSFGLLDPKLCYLLD
	--|---------|---
	GILFIYGVILTALFLRVKFSRSAD
	-----|----|--------|-|--
	SEIGMKGERRRGKGHDGL
	|-----------------
	MKWKALFTAAILQAQLPITE
	-------|----------|-
	APAYQQGQNQLYNE
	---|-------|--
	GLYQGLSTATKD
	--|---||-|--
	QKDKMAEAY
	--------|
	RRRGKGHDGLYQGLSTATKDTYDALHMQALPPR
	----------|---||-|--||-----------

Protein sequence : 
MKWKALFTAA ILQAQLPITE AQSFGLLDPK LCYLLDGILF IYGVILTALF  
-------|-- --------|- --|------- --|------- -|----|---  
LRVKFSRSAD APAYQQGQNQ LYNELNLGRR EEYDVLDKRR GRDPEMGGKP  
-----|-|-- ---|------ -|--         |------- -----       
QRRKNPQEGL YNELQKDKMA EAYSEIGMKG ERRRGKGHDG LYQGLSTATK  
           +   ------ --||------ ---------- -|---||-|-  
DTYDALHMQA LPPR 
-||------- ---- 


Protein	: P20963
Enzyme	: CNBr Lys-C Lys-N

	AEAYSEIGM
	---||----
	NPQEGLYNELQK
	------|-----
	KALFTAAILQAQLPITEAQSFGLLDP
	----|----------|---|------
	KDTYDALHMQALPPR
	--||-----------
	KGERRRGKGHDGLYQGLSTATKDTYDALHM
	-------------|---||-|--||-----
	KLCYLLDGILFIYGVILTALFLRV
	---|--------|----|------
	KMAEAYSEIGM
	-----||----
	DTYDALHMQALPPR
	-||-----------
	KNPQEGLYNELQ
	-------|----
	GGKPQRRKNPQEGLYNELQKDKM
	--------------|--------
	GHDGLYQGLSTATK
	-----|---||-|-
	KFSRSADAPAYQQGQNQLYNELNLGRREEYDVLD
	--|-|-----|-------|----------|----
	FSRSADAPAYQQGQNQLYNELNLGRREEYDVLDK
	-|-|-----|-------|----------|-----
	KGHDGLYQGLSTAT
	------|---||-|
	ALFTAAILQAQLPITEAQSFGLLDPK
	---|----------|---|-------
	MAEAYSEIGMK
	----||-----
	LCYLLDGILFIYGVILTALFLRVK
	--|--------|----|-------

Protein sequence : 
MKWKALFTAA ILQAQLPITE AQSFGLLDPK LCYLLDGILF IYGVILTALF  
   ----|-- --------|- --|------- --|------- -|----|---  
LRVKFSRSAD APAYQQGQNQ LYNELNLGRR EEYDVLDKRR GRDPEMGGKP  
-----|-|-- ---|------ -|-------- --|-----         ----  
QRRKNPQEGL YNELQKDKMA EAYSEIGMKG ERRRGKGHDG LYQGLSTATK  
---------- |--------- --||------ ---------- -|---||-|-  
DTYDALHMQA LPPR 
-||------- ---- 


Protein	: P20963
Enzyme	: CNBr Lys-C trypsin_no_P_rule

	AEAYSEIGM
	---||----
	SADAPAYQQGQNQLYNELNLGR
	|-----|-------|-------
	NPQEGLYNELQK
	------|-----
	KGERRRGKGHDGLYQGLSTATKDTYDALHM
	-------------|---||-|--||-----
	EEYDVLDK
	--|-----
	DTYDALHMQALPPR
	-||-----------
	LCYLLDGILFIYGVILTALFLR
	--|--------|----|-----
	GGKPQRRKNPQEGLYNELQKDKM
	--------------|--------
	GHDGLYQGLSTATK
	-----|---||-|-
	FSRSADAPAYQQGQNQLYNELNLGRREEYDVLDK
	-|-|-----|-------|----------|-----
	ALFTAAILQAQLPITEAQSFGLLDPK
	---|----------|---|-------
	MAEAYSEIGMK
	----||-----
	LCYLLDGILFIYGVILTALFLRVK
	--|--------|----|-------

Protein sequence : 
MKWKALFTAA ILQAQLPITE AQSFGLLDPK LCYLLDGILF IYGVILTALF  
    ---|-- --------|- --|------- --|------- -|----|---  
LRVKFSRSAD APAYQQGQNQ LYNELNLGRR EEYDVLDKRR GRDPEMGGKP  
-----|-|-- ---|------ -|-------- --|-----         ----  
QRRKNPQEGL YNELQKDKMA EAYSEIGMKG ERRRGKGHDG LYQGLSTATK  
---------- |--------- --||------ ---------- -|---||-|-  
DTYDALHMQA LPPR 
-||------- ---- 


Protein	: P20963
Enzyme	: CNBr Lys-C V8-DE

	AEAYSEIGM
	---||----
	NPQEGLYNELQK
	------|-----
	KGERRRGKGHDGLYQGLSTATKDTYDALHM
	-------------|---||-|--||-----
	AQSFGLLDPKLCYLLD
	--|---------|---
	GILFIYGVILTALFLRVKFSRSAD
	-----|----|--------|-|--
	DTYDALHMQALPPR
	-||-----------
	GGKPQRRKNPQEGLYNELQKDKM
	--------------|--------
	GHDGLYQGLSTATK
	-----|---||-|-
	MKWKALFTAAILQAQLPITE
	-------|----------|-
	APAYQQGQNQLYNE
	---|-------|--
	GLYQGLSTATKD
	--|---||-|--
	FSRSADAPAYQQGQNQLYNELNLGRREEYDVLDK
	-|-|-----|-------|----------|-----
	ALFTAAILQAQLPITEAQSFGLLDPK
	---|----------|---|-------
	MAEAYSEIGMK
	----||-----
	LCYLLDGILFIYGVILTALFLRVK
	--|--------|----|-------

Protein sequence : 
MKWKALFTAA ILQAQLPITE AQSFGLLDPK LCYLLDGILF IYGVILTALF  
-------|-- --------|- --|------- --|------- -|----|---  
LRVKFSRSAD APAYQQGQNQ LYNELNLGRR EEYDVLDKRR GRDPEMGGKP  
-----|-|-- ---|------ -|-------- --|-----         ----  
QRRKNPQEGL YNELQKDKMA EAYSEIGMKG ERRRGKGHDG LYQGLSTATK  
---------- |--------- --||------ ---------- -|---||-|-  
DTYDALHMQA LPPR 
-||------- ---- 


Protein	: P20963
Enzyme	: CNBr Lys-C V8-E

	AEAYSEIGM
	---||----
	NPQEGLYNELQK
	------|-----
	KGERRRGKGHDGLYQGLSTATKDTYDALHM
	-------------|---||-|--||-----
	YDVLDKRRGRDPE
	|------------
	DTYDALHMQALPPR
	-||-----------
	GGKPQRRKNPQEGLYNELQKDKM
	--------------|--------
	GHDGLYQGLSTATK
	-----|---||-|-
	MKWKALFTAAILQAQLPITE
	-------|----------|-
	FSRSADAPAYQQGQNQLYNELNLGRREEYDVLDK
	-|-|-----|-------|----------|-----
	ALFTAAILQAQLPITEAQSFGLLDPK
	---|----------|---|-------
	MAEAYSEIGMK
	----||-----
	LCYLLDGILFIYGVILTALFLRVK
	--|--------|----|-------
	RRRGKGHDGLYQGLSTATKDTYDALHMQALPPR
	----------|---||-|--||-----------

Protein sequence : 
MKWKALFTAA ILQAQLPITE AQSFGLLDPK LCYLLDGILF IYGVILTALF  
-------|-- --------|- --|------- --|------- -|----|---  
LRVKFSRSAD APAYQQGQNQ LYNELNLGRR EEYDVLDKRR GRDPEMGGKP  
-----|-|-- ---|------ -|-------- --|------- ----- ----  
QRRKNPQEGL YNELQKDKMA EAYSEIGMKG ERRRGKGHDG LYQGLSTATK  
---------- |--------- --||------ ---------- -|---||-|-  
DTYDALHMQA LPPR 
-||------- ---- 


Protein	: P20963
Enzyme	: CNBr Lys-N trypsin_no_P_rule

	AEAYSEIGM
	---||----
	SADAPAYQQGQNQLYNELNLGR
	|-----|-------|-------
	KALFTAAILQAQLPITEAQSFGLLDP
	----|----------|---|------
	KDTYDALHMQALPPR
	--||-----------
	NPQEGLYNELQK
	------|-----
	KGERRRGKGHDGLYQGLSTATKDTYDALHM
	-------------|---||-|--||-----
	KLCYLLDGILFIYGVILTALFLRV
	---|--------|----|------
	KMAEAYSEIGM
	-----||----
	EEYDVLDK
	--|-----
	DTYDALHMQALPPR
	-||-----------
	KNPQEGLYNELQ
	-------|----
	LCYLLDGILFIYGVILTALFLR
	--|--------|----|-----
	GGKPQRRKNPQEGLYNELQKDKM
	--------------|--------
	GHDGLYQGLSTATK
	-----|---||-|-
	KFSRSADAPAYQQGQNQLYNELNLGRREEYDVLD
	--|-|-----|-------|----------|----
	KGHDGLYQGLSTAT
	------|---||-|
	ALFTAAILQAQLPITEAQSFGLLDPK
	---|----------|---|-------
	MAEAYSEIGMK
	----||-----

Protein sequence : 
MKWKALFTAA ILQAQLPITE AQSFGLLDPK LCYLLDGILF IYGVILTALF  
   ----|-- --------|- --|------- --|------- -|----|---  
LRVKFSRSAD APAYQQGQNQ LYNELNLGRR EEYDVLDKRR GRDPEMGGKP  
-----|-|-- ---|------ -|-------- --|-----         ----  
QRRKNPQEGL YNELQKDKMA EAYSEIGMKG ERRRGKGHDG LYQGLSTATK  
---------- |--------- --||------ ---------- -|---||-|-  
DTYDALHMQA LPPR 
-||------- ---- 


Protein	: P20963
Enzyme	: CNBr Lys-N V8-DE

	AEAYSEIGM
	---||----
	KALFTAAILQAQLPITEAQSFGLLDP
	----|----------|---|------
	KDTYDALHMQALPPR
	--||-----------
	KGERRRGKGHDGLYQGLSTATKDTYDALHM
	-------------|---||-|--||-----
	KLCYLLDGILFIYGVILTALFLRV
	---|--------|----|------
	AQSFGLLDPKLCYLLD
	--|---------|---
	GILFIYGVILTALFLRVKFSRSAD
	-----|----|--------|-|--
	KMAEAYSEIGM
	-----||----
	KNPQEGLYNELQ
	-------|----
	GGKPQRRKNPQEGLYNELQKDKM
	--------------|--------
	KFSRSADAPAYQQGQNQLYNELNLGRREEYDVLD
	--|-|-----|-------|----------|----
	MKWKALFTAAILQAQLPITE
	-------|----------|-
	APAYQQGQNQLYNE
	---|-------|--
	GLYQGLSTATKD
	--|---||-|--
	KGHDGLYQGLSTAT
	------|---||-|

Protein sequence : 
MKWKALFTAA ILQAQLPITE AQSFGLLDPK LCYLLDGILF IYGVILTALF  
-------|-- --------|- --|------- --|------- -|----|---  
LRVKFSRSAD APAYQQGQNQ LYNELNLGRR EEYDVLDKRR GRDPEMGGKP  
-----|-|-- ---|------ -|-------- --|----          ----  
QRRKNPQEGL YNELQKDKMA EAYSEIGMKG ERRRGKGHDG LYQGLSTATK  
---------- |--------- --||------ ---------- -|---||-|-  
DTYDALHMQA LPPR 
-||------- ---- 


Protein	: P20963
Enzyme	: CNBr Lys-N V8-E

	AEAYSEIGM
	---||----
	KALFTAAILQAQLPITEAQSFGLLDP
	----|----------|---|------
	KDTYDALHMQALPPR
	--||-----------
	KGERRRGKGHDGLYQGLSTATKDTYDALHM
	-------------|---||-|--||-----
	KLCYLLDGILFIYGVILTALFLRV
	---|--------|----|------
	YDVLDKRRGRDPE
	|------------
	KMAEAYSEIGM
	-----||----
	KNPQEGLYNELQ
	-------|----
	GGKPQRRKNPQEGLYNELQKDKM
	--------------|--------
	KFSRSADAPAYQQGQNQLYNELNLGRREEYDVLD
	--|-|-----|-------|----------|----
	MKWKALFTAAILQAQLPITE
	-------|----------|-
	KGHDGLYQGLSTAT
	------|---||-|
	RRRGKGHDGLYQGLSTATKDTYDALHMQALPPR
	----------|---||-|--||-----------

Protein sequence : 
MKWKALFTAA ILQAQLPITE AQSFGLLDPK LCYLLDGILF IYGVILTALF  
-------|-- --------|- --|------- --|------- -|----|---  
LRVKFSRSAD APAYQQGQNQ LYNELNLGRR EEYDVLDKRR GRDPEMGGKP  
-----|-|-- ---|------ -|-------- --|------- ----- ----  
QRRKNPQEGL YNELQKDKMA EAYSEIGMKG ERRRGKGHDG LYQGLSTATK  
---------- |--------- --||------ ---------- -|---||-|-  
DTYDALHMQA LPPR 
-||------- ---- 


Protein	: P20963
Enzyme	: CNBr trypsin_no_P_rule V8-DE

	AEAYSEIGM
	---||----
	SADAPAYQQGQNQLYNELNLGR
	|-----|-------|-------
	NPQEGLYNELQK
	------|-----
	KGERRRGKGHDGLYQGLSTATKDTYDALHM
	-------------|---||-|--||-----
	AQSFGLLDPKLCYLLD
	--|---------|---
	GILFIYGVILTALFLRVKFSRSAD
	-----|----|--------|-|--
	EEYDVLDK
	--|-----
	DTYDALHMQALPPR
	-||-----------
	LCYLLDGILFIYGVILTALFLR
	--|--------|----|-----
	GGKPQRRKNPQEGLYNELQKDKM
	--------------|--------
	GHDGLYQGLSTATK
	-----|---||-|-
	MKWKALFTAAILQAQLPITE
	-------|----------|-
	APAYQQGQNQLYNE
	---|-------|--
	GLYQGLSTATKD
	--|---||-|--
	ALFTAAILQAQLPITEAQSFGLLDPK
	---|----------|---|-------
	MAEAYSEIGMK
	----||-----

Protein sequence : 
MKWKALFTAA ILQAQLPITE AQSFGLLDPK LCYLLDGILF IYGVILTALF  
-------|-- --------|- --|------- --|------- -|----|---  
LRVKFSRSAD APAYQQGQNQ LYNELNLGRR EEYDVLDKRR GRDPEMGGKP  
-----|-|-- ---|------ -|-------  --|-----         ----  
QRRKNPQEGL YNELQKDKMA EAYSEIGMKG ERRRGKGHDG LYQGLSTATK  
---------- |--------- --||------ ---------- -|---||-|-  
DTYDALHMQA LPPR 
-||------- ---- 


Protein	: P20963
Enzyme	: CNBr trypsin_no_P_rule V8-E

	AEAYSEIGM
	---||----
	SADAPAYQQGQNQLYNELNLGR
	|-----|-------|-------
	NPQEGLYNELQK
	------|-----
	KGERRRGKGHDGLYQGLSTATKDTYDALHM
	-------------|---||-|--||-----
	YDVLDKRRGRDPE
	|------------
	EEYDVLDK
	--|-----
	DTYDALHMQALPPR
	-||-----------
	LCYLLDGILFIYGVILTALFLR
	--|--------|----|-----
	GGKPQRRKNPQEGLYNELQKDKM
	--------------|--------
	GHDGLYQGLSTATK
	-----|---||-|-
	MKWKALFTAAILQAQLPITE
	-------|----------|-
	ALFTAAILQAQLPITEAQSFGLLDPK
	---|----------|---|-------
	MAEAYSEIGMK
	----||-----
	RRRGKGHDGLYQGLSTATKDTYDALHMQALPPR
	----------|---||-|--||-----------

Protein sequence : 
MKWKALFTAA ILQAQLPITE AQSFGLLDPK LCYLLDGILF IYGVILTALF  
-------|-- --------|- --|------- --|------- -|----|---  
LRVKFSRSAD APAYQQGQNQ LYNELNLGRR EEYDVLDKRR GRDPEMGGKP  
--   + |-- ---|------ -|-------  --|------- ----- ----  
QRRKNPQEGL YNELQKDKMA EAYSEIGMKG ERRRGKGHDG LYQGLSTATK  
---------- |--------- --||------ ---------- -|---||-|-  
DTYDALHMQA LPPR 
-||------- ---- 


Protein	: P20963
Enzyme	: CNBr V8-DE V8-E

	KGERRRGKGHDGLYQGLSTATKDTYDALHM
	-------------|---||-|--||-----
	MKWKALFTAAILQAQLPITE
	-------|----------|-
	AQSFGLLDPKLCYLLD
	--|---------|---
	AEAYSEIGM
	---||----
	GILFIYGVILTALFLRVKFSRSAD
	-----|----|--------|-|--
	YDVLDKRRGRDPE
	|------------
	APAYQQGQNQLYNE
	---|-------|--
	GLYQGLSTATKD
	--|---||-|--
	GGKPQRRKNPQEGLYNELQKDKM
	--------------|--------
	RRRGKGHDGLYQGLSTATKDTYDALHMQALPPR
	----------|---||-|--||-----------

Protein sequence : 
MKWKALFTAA ILQAQLPITE AQSFGLLDPK LCYLLDGILF IYGVILTALF  
-------|-- --------|- --|------- --|------- -|----|---  
LRVKFSRSAD APAYQQGQNQ LYNELNLGRR EEYDVLDKRR GRDPEMGGKP  
-----|-|-- ---|------ -|--         |------- ----- ----  
QRRKNPQEGL YNELQKDKMA EAYSEIGMKG ERRRGKGHDG LYQGLSTATK  
---------- |--------- --||------ ---------- -|---||-|-  
DTYDALHMQA LPPR 
-||------- ---- 


Protein	: P20963
Enzyme	: Lys-C Lys-N trypsin_no_P_rule

	SADAPAYQQGQNQLYNELNLGR
	|-----|-------|-------
	NPQEGLYNELQK
	------|-----
	KALFTAAILQAQLPITEAQSFGLLDP
	----|----------|---|------
	KDTYDALHMQALPPR
	--||-----------
	KLCYLLDGILFIYGVILTALFLRV
	---|--------|----|------
	KMAEAYSEIGM
	-----||----
	DTYDALHMQALPPR
	-||-----------
	EEYDVLDK
	--|-----
	KNPQEGLYNELQ
	-------|----
	LCYLLDGILFIYGVILTALFLR
	--|--------|----|-----
	GHDGLYQGLSTATK
	-----|---||-|-
	KFSRSADAPAYQQGQNQLYNELNLGRREEYDVLD
	--|-|-----|-------|----------|----
	FSRSADAPAYQQGQNQLYNELNLGRREEYDVLDK
	-|-|-----|-------|----------|-----
	KGHDGLYQGLSTAT
	------|---||-|
	ALFTAAILQAQLPITEAQSFGLLDPK
	---|----------|---|-------
	MAEAYSEIGMK
	----||-----
	LCYLLDGILFIYGVILTALFLRVK
	--|--------|----|-------

Protein sequence : 
MKWKALFTAA ILQAQLPITE AQSFGLLDPK LCYLLDGILF IYGVILTALF  
   ----|-- --------|- --|------- --|------- -|----|---  
LRVKFSRSAD APAYQQGQNQ LYNELNLGRR EEYDVLDKRR GRDPEMGGKP  
-----|-|-- ---|------ -|-------- --|-----               
QRRKNPQEGL YNELQKDKMA EAYSEIGMKG ERRRGKGHDG LYQGLSTATK  
   ------- |----- --- --||-----       ----- -|---||-|-  
DTYDALHMQA LPPR 
-||------- ---- 


Protein	: P20963
Enzyme	: Lys-C Lys-N V8-DE

	NPQEGLYNELQK
	------|-----
	KALFTAAILQAQLPITEAQSFGLLDP
	----|----------|---|------
	KDTYDALHMQALPPR
	--||-----------
	KLCYLLDGILFIYGVILTALFLRV
	---|--------|----|------
	AQSFGLLDPKLCYLLD
	--|---------|---
	GILFIYGVILTALFLRVKFSRSAD
	-----|----|--------|-|--
	KMAEAYSEIGM
	-----||----
	DTYDALHMQALPPR
	-||-----------
	KNPQEGLYNELQ
	-------|----
	GHDGLYQGLSTATK
	-----|---||-|-
	KFSRSADAPAYQQGQNQLYNELNLGRREEYDVLD
	--|-|-----|-------|----------|----
	MKWKALFTAAILQAQLPITE
	-------|----------|-
	APAYQQGQNQLYNE
	---|-------|--
	GLYQGLSTATKD
	--|---||-|--
	FSRSADAPAYQQGQNQLYNELNLGRREEYDVLDK
	-|-|-----|-------|----------|-----
	KGHDGLYQGLSTAT
	------|---||-|
	ALFTAAILQAQLPITEAQSFGLLDPK
	---|----------|---|-------
	MAEAYSEIGMK
	----||-----
	LCYLLDGILFIYGVILTALFLRVK
	--|--------|----|-------

Protein sequence : 
MKWKALFTAA ILQAQLPITE AQSFGLLDPK LCYLLDGILF IYGVILTALF  
-------|-- --------|- --|------- --|------- -|----|---  
LRVKFSRSAD APAYQQGQNQ LYNELNLGRR EEYDVLDKRR GRDPEMGGKP  
-----|-|-- ---|------ -|-------- --|-----               
QRRKNPQEGL YNELQKDKMA EAYSEIGMKG ERRRGKGHDG LYQGLSTATK  
   ------- |----- --- --||-----       ----- -|---||-|-  
DTYDALHMQA LPPR 
-||------- ---- 


Protein	: P20963
Enzyme	: Lys-C Lys-N V8-E

	NPQEGLYNELQK
	------|-----
	KALFTAAILQAQLPITEAQSFGLLDP
	----|----------|---|------
	KDTYDALHMQALPPR
	--||-----------
	KLCYLLDGILFIYGVILTALFLRV
	---|--------|----|------
	YDVLDKRRGRDPE
	|------------
	KMAEAYSEIGM
	-----||----
	DTYDALHMQALPPR
	-||-----------
	KNPQEGLYNELQ
	-------|----
	GHDGLYQGLSTATK
	-----|---||-|-
	KFSRSADAPAYQQGQNQLYNELNLGRREEYDVLD
	--|-|-----|-------|----------|----
	MKWKALFTAAILQAQLPITE
	-------|----------|-
	FSRSADAPAYQQGQNQLYNELNLGRREEYDVLDK
	-|-|-----|-------|----------|-----
	KGHDGLYQGLSTAT
	------|---||-|
	ALFTAAILQAQLPITEAQSFGLLDPK
	---|----------|---|-------
	MAEAYSEIGMK
	----||-----
	LCYLLDGILFIYGVILTALFLRVK
	--|--------|----|-------
	RRRGKGHDGLYQGLSTATKDTYDALHMQALPPR
	----------|---||-|--||-----------

Protein sequence : 
MKWKALFTAA ILQAQLPITE AQSFGLLDPK LCYLLDGILF IYGVILTALF  
-------|-- --------|- --|------- --|------- -|----|---  
LRVKFSRSAD APAYQQGQNQ LYNELNLGRR EEYDVLDKRR GRDPEMGGKP  
-----|-|-- ---|------ -|-------- --|------- -----       
QRRKNPQEGL YNELQKDKMA EAYSEIGMKG ERRRGKGHDG LYQGLSTATK  
   ------- |----- --- --||-----   --------- -|---||-|-  
DTYDALHMQA LPPR 
-||------- ---- 


Protein	: P20963
Enzyme	: Lys-C trypsin_no_P_rule V8-DE

	SADAPAYQQGQNQLYNELNLGR
	|-----|-------|-------
	NPQEGLYNELQK
	------|-----
	AQSFGLLDPKLCYLLD
	--|---------|---
	GILFIYGVILTALFLRVKFSRSAD
	-----|----|--------|-|--
	EEYDVLDK
	--|-----
	DTYDALHMQALPPR
	-||-----------
	LCYLLDGILFIYGVILTALFLR
	--|--------|----|-----
	GHDGLYQGLSTATK
	-----|---||-|-
	MKWKALFTAAILQAQLPITE
	-------|----------|-
	APAYQQGQNQLYNE
	---|-------|--
	GLYQGLSTATKD
	--|---||-|--
	FSRSADAPAYQQGQNQLYNELNLGRREEYDVLDK
	-|-|-----|-------|----------|-----
	ALFTAAILQAQLPITEAQSFGLLDPK
	---|----------|---|-------
	MAEAYSEIGMK
	----||-----
	LCYLLDGILFIYGVILTALFLRVK
	--|--------|----|-------

Protein sequence : 
MKWKALFTAA ILQAQLPITE AQSFGLLDPK LCYLLDGILF IYGVILTALF  
-------|-- --------|- --|------- --|------- -|----|---  
LRVKFSRSAD APAYQQGQNQ LYNELNLGRR EEYDVLDKRR GRDPEMGGKP  
-----|-|-- ---|------ -|-------- --|-----               
QRRKNPQEGL YNELQKDKMA EAYSEIGMKG ERRRGKGHDG LYQGLSTATK  
    ------ |-----  -- --||-----        ---- -|---||-|-  
DTYDALHMQA LPPR 
-||------- ---- 


Protein	: P20963
Enzyme	: Lys-C trypsin_no_P_rule V8-E

	SADAPAYQQGQNQLYNELNLGR
	|-----|-------|-------
	NPQEGLYNELQK
	------|-----
	YDVLDKRRGRDPE
	|------------
	EEYDVLDK
	--|-----
	DTYDALHMQALPPR
	-||-----------
	LCYLLDGILFIYGVILTALFLR
	--|--------|----|-----
	GHDGLYQGLSTATK
	-----|---||-|-
	MKWKALFTAAILQAQLPITE
	-------|----------|-
	FSRSADAPAYQQGQNQLYNELNLGRREEYDVLDK
	-|-|-----|-------|----------|-----
	ALFTAAILQAQLPITEAQSFGLLDPK
	---|----------|---|-------
	MAEAYSEIGMK
	----||-----
	LCYLLDGILFIYGVILTALFLRVK
	--|--------|----|-------
	RRRGKGHDGLYQGLSTATKDTYDALHMQALPPR
	----------|---||-|--||-----------

Protein sequence : 
MKWKALFTAA ILQAQLPITE AQSFGLLDPK LCYLLDGILF IYGVILTALF  
-------|-- --------|- --|------- --|------- -|----|---  
LRVKFSRSAD APAYQQGQNQ LYNELNLGRR EEYDVLDKRR GRDPEMGGKP  
-----|-|-- ---|------ -|-------- --|------- -----       
QRRKNPQEGL YNELQKDKMA EAYSEIGMKG ERRRGKGHDG LYQGLSTATK  
    ------ |-----  -- --||-----   --------- -|---||-|-  
DTYDALHMQA LPPR 
-||------- ---- 


Protein	: P20963
Enzyme	: Lys-C V8-DE V8-E

	NPQEGLYNELQK
	------|-----
	YDVLDKRRGRDPE
	|------------
	AQSFGLLDPKLCYLLD
	--|---------|---
	GILFIYGVILTALFLRVKFSRSAD
	-----|----|--------|-|--
	DTYDALHMQALPPR
	-||-----------
	GHDGLYQGLSTATK
	-----|---||-|-
	MKWKALFTAAILQAQLPITE
	-------|----------|-
	APAYQQGQNQLYNE
	---|-------|--
	GLYQGLSTATKD
	--|---||-|--
	FSRSADAPAYQQGQNQLYNELNLGRREEYDVLDK
	-|-|-----|-------|----------|-----
	ALFTAAILQAQLPITEAQSFGLLDPK
	---|----------|---|-------
	MAEAYSEIGMK
	----||-----
	LCYLLDGILFIYGVILTALFLRVK
	--|--------|----|-------
	RRRGKGHDGLYQGLSTATKDTYDALHMQALPPR
	----------|---||-|--||-----------

Protein sequence : 
MKWKALFTAA ILQAQLPITE AQSFGLLDPK LCYLLDGILF IYGVILTALF  
-------|-- --------|- --|------- --|------- -|----|---  
LRVKFSRSAD APAYQQGQNQ LYNELNLGRR EEYDVLDKRR GRDPEMGGKP  
-----|-|-- ---|------ -|-------- --|------- -----       
QRRKNPQEGL YNELQKDKMA EAYSEIGMKG ERRRGKGHDG LYQGLSTATK  
    ------ |-----  -- --||-----   --------- -|---||-|-  
DTYDALHMQA LPPR 
-||------- ---- 


Protein	: P20963
Enzyme	: Lys-N trypsin_no_P_rule V8-DE

	SADAPAYQQGQNQLYNELNLGR
	|-----|-------|-------
	KALFTAAILQAQLPITEAQSFGLLDP
	----|----------|---|------
	KDTYDALHMQALPPR
	--||-----------
	NPQEGLYNELQK
	------|-----
	KLCYLLDGILFIYGVILTALFLRV
	---|--------|----|------
	AQSFGLLDPKLCYLLD
	--|---------|---
	GILFIYGVILTALFLRVKFSRSAD
	-----|----|--------|-|--
	KMAEAYSEIGM
	-----||----
	EEYDVLDK
	--|-----
	DTYDALHMQALPPR
	-||-----------
	KNPQEGLYNELQ
	-------|----
	LCYLLDGILFIYGVILTALFLR
	--|--------|----|-----
	GHDGLYQGLSTATK
	-----|---||-|-
	KFSRSADAPAYQQGQNQLYNELNLGRREEYDVLD
	--|-|-----|-------|----------|----
	MKWKALFTAAILQAQLPITE
	-------|----------|-
	APAYQQGQNQLYNE
	---|-------|--
	GLYQGLSTATKD
	--|---||-|--
	KGHDGLYQGLSTAT
	------|---||-|
	ALFTAAILQAQLPITEAQSFGLLDPK
	---|----------|---|-------
	MAEAYSEIGMK
	----||-----

Protein sequence : 
MKWKALFTAA ILQAQLPITE AQSFGLLDPK LCYLLDGILF IYGVILTALF  
-------|-- --------|- --|------- --|------- -|----|---  
LRVKFSRSAD APAYQQGQNQ LYNELNLGRR EEYDVLDKRR GRDPEMGGKP  
-----|-|-- ---|------ -|-------- --|-----               
QRRKNPQEGL YNELQKDKMA EAYSEIGMKG ERRRGKGHDG LYQGLSTATK  
   ------- |----- --- --||-----       ----- -|---||-|-  
DTYDALHMQA LPPR 
-||------- ---- 


Protein	: P20963
Enzyme	: Lys-N trypsin_no_P_rule V8-E

	SADAPAYQQGQNQLYNELNLGR
	|-----|-------|-------
	KALFTAAILQAQLPITEAQSFGLLDP
	----|----------|---|------
	KDTYDALHMQALPPR
	--||-----------
	NPQEGLYNELQK
	------|-----
	KLCYLLDGILFIYGVILTALFLRV
	---|--------|----|------
	YDVLDKRRGRDPE
	|------------
	KMAEAYSEIGM
	-----||----
	EEYDVLDK
	--|-----
	DTYDALHMQALPPR
	-||-----------
	KNPQEGLYNELQ
	-------|----
	LCYLLDGILFIYGVILTALFLR
	--|--------|----|-----
	GHDGLYQGLSTATK
	-----|---||-|-
	KFSRSADAPAYQQGQNQLYNELNLGRREEYDVLD
	--|-|-----|-------|----------|----
	MKWKALFTAAILQAQLPITE
	-------|----------|-
	KGHDGLYQGLSTAT
	------|---||-|
	ALFTAAILQAQLPITEAQSFGLLDPK
	---|----------|---|-------
	MAEAYSEIGMK
	----||-----
	RRRGKGHDGLYQGLSTATKDTYDALHMQALPPR
	----------|---||-|--||-----------

Protein sequence : 
MKWKALFTAA ILQAQLPITE AQSFGLLDPK LCYLLDGILF IYGVILTALF  
-------|-- --------|- --|------- --|------- -|----|---  
LRVKFSRSAD APAYQQGQNQ LYNELNLGRR EEYDVLDKRR GRDPEMGGKP  
-----|-|-- ---|------ -|-------- --|------- -----       
QRRKNPQEGL YNELQKDKMA EAYSEIGMKG ERRRGKGHDG LYQGLSTATK  
   ------- |----- --- --||-----   --------- -|---||-|-  
DTYDALHMQA LPPR 
-||------- ---- 


Protein	: P20963
Enzyme	: Lys-N V8-DE V8-E

	KALFTAAILQAQLPITEAQSFGLLDP
	----|----------|---|------
	KDTYDALHMQALPPR
	--||-----------
	KLCYLLDGILFIYGVILTALFLRV
	---|--------|----|------
	AQSFGLLDPKLCYLLD
	--|---------|---
	GILFIYGVILTALFLRVKFSRSAD
	-----|----|--------|-|--
	YDVLDKRRGRDPE
	|------------
	KMAEAYSEIGM
	-----||----
	KNPQEGLYNELQ
	-------|----
	KFSRSADAPAYQQGQNQLYNELNLGRREEYDVLD
	--|-|-----|-------|----------|----
	MKWKALFTAAILQAQLPITE
	-------|----------|-
	APAYQQGQNQLYNE
	---|-------|--
	GLYQGLSTATKD
	--|---||-|--
	KGHDGLYQGLSTAT
	------|---||-|
	RRRGKGHDGLYQGLSTATKDTYDALHMQALPPR
	----------|---||-|--||-----------

Protein sequence : 
MKWKALFTAA ILQAQLPITE AQSFGLLDPK LCYLLDGILF IYGVILTALF  
-------|-- --------|- --|------- --|------- -|----|---  
LRVKFSRSAD APAYQQGQNQ LYNELNLGRR EEYDVLDKRR GRDPEMGGKP  
-----|-|-- ---|------ -|-------- --|------- -----       
QRRKNPQEGL YNELQKDKMA EAYSEIGMKG ERRRGKGHDG LYQGLSTATK  
   ------- |----  --- --||----    --------- -|---||-|-  
DTYDALHMQA LPPR 
-||------- ---- 


Protein	: P20963
Enzyme	: trypsin_no_P_rule V8-DE V8-E

	SADAPAYQQGQNQLYNELNLGR
	|-----|-------|-------
	NPQEGLYNELQK
	------|-----
	YDVLDKRRGRDPE
	|------------
	AQSFGLLDPKLCYLLD
	--|---------|---
	GILFIYGVILTALFLRVKFSRSAD
	-----|----|--------|-|--
	EEYDVLDK
	--|-----
	DTYDALHMQALPPR
	-||-----------
	LCYLLDGILFIYGVILTALFLR
	--|--------|----|-----
	GHDGLYQGLSTATK
	-----|---||-|-
	MKWKALFTAAILQAQLPITE
	-------|----------|-
	APAYQQGQNQLYNE
	---|-------|--
	GLYQGLSTATKD
	--|---||-|--
	ALFTAAILQAQLPITEAQSFGLLDPK
	---|----------|---|-------
	MAEAYSEIGMK
	----||-----
	RRRGKGHDGLYQGLSTATKDTYDALHMQALPPR
	----------|---||-|--||-----------

Protein sequence : 
MKWKALFTAA ILQAQLPITE AQSFGLLDPK LCYLLDGILF IYGVILTALF  
-------|-- --------|- --|------- --|------- -|----|---  
LRVKFSRSAD APAYQQGQNQ LYNELNLGRR EEYDVLDKRR GRDPEMGGKP  
-----|-|-- ---|------ -|-------  --|------- -----       
QRRKNPQEGL YNELQKDKMA EAYSEIGMKG ERRRGKGHDG LYQGLSTATK  
    ------ |-----  -- --||-----   --------- -|---||-|-  
DTYDALHMQA LPPR 
-||------- ---- 
