# Supplementary material for: PTMselect: optimization of protein modifications discovery by mass spectrometry
Source: Sci Rep. 2019 Mar 12;9:4181. doi: 10.1038/s41598-019-40873-3 (PMC6414543; doi:10.1038/s41598-019-40873-3)
Supplement: Supplementary file 3 — Dataset 1 [file 41598_2019_40873_MOESM3_ESM.zip › supplemental_files/TCR_pathway/results/SHP2_res.txt]

=======================
PTM Select Results
=======================
7 <= peptides <= 40
PTM linked to : STY
Protein	: Q06124
Enzyme	: Arg-C
	WFHPNITGVEAENLLLTR
	------|---------|-
	GVDGSFLARPSKSNPGDFTLSVR
	----|-----|-|-----|-|--
	WFHGHLSGKEAEKLLTEKGKHGSFLVR
	------|--------|------|----
	ESQSHPGDFVLSVR
	-|-|-------|--
	TGDDKGESNDGKSKVTHVMIR
	|------|----|--|-----
	CQELKYDVGGGER
	-----|-------
	FDSLTDLVEHYKKNPMVETLGTVLQLKQPLNTTR
	--|-|-----|-------|--|---------||-
	INAAEIESR
	-------|-
	ELSKLAETTDKVKQGFWEEFETLQQQECKLLYSR
	--|----||------------|---------||-
	YKNILPFDHTR
	|--------|-
	MVFQENSR
	------|-
	VIVMTTKEVER
	----||-----
	GKSKCVKYWPDEYALKEYGVMR
	--|----|----|----|----
	NVKESAAHDYTLR
	----|----||--
	ELKLSKVGQALLQGNTER
	----|----------|--
	TVWQYHFR
	|---|---
	TGTFIVIDILIDIIR
	|-|------------
	EKGVDCDIDVPKTIQMVR
	------------|-----
	SGMVQTEAQYR
	|----|---|-
	FIYMAVQHYIETLQR
	--|-----|--|---
	IEEEQKSKR
	------|--
	KGHEYTNIKYSLADQTSGDQSPLPPCTPTPPCAEMR
	----||---||----||---|-----|-|-------
	VYENVGLMQQQKSFR
	-|----------|--
Protein sequence :
MTSRRWFHPN ITGVEAENLL LTRGVDGSFL ARPSKSNPGD FTLSVRRNGA
++ ----- -|-------- -|-----|-- ---|-|---- -|-|--
VTHIKIQNTG DYYDLYGGEK FATLAELVQY YMEHHGQLKE KNGDVIELKY
+ + ++ + + + + +
PLNCADPTSE RWFHGHLSGK EAEKLLTEKG KHGSFLVRES QSHPGDFVLS
++ ------|-- ------|--- ---|-----| -|-------|
VRTGDDKGES NDGKSKVTHV MIRCQELKYD VGGGERFDSL TDLVEHYKKN
--|------| ----|--|-- --------|- --------|- |-----|---
PMVETLGTVL QLKQPLNTTR INAAEIESRV RELSKLAETT DKVKQGFWEE
----|--|-- -------||- -------|- --|----|| ----------
FETLQQQECK LLYSRKEGQR QENKNKNRYK NILPFDHTRV VLHDGDPNEP
--|------- --||- |- -------|-
VSDYINANII MPEFETKCNN SKPKKSYIAT QGCLQNTVND FWRMVFQENS
+ + + + ++ + + ------|
RVIVMTTKEV ERGKSKCVKY WPDEYALKEY GVMRVRNVKE SAAHDYTLRE
-----||--- ----|----| ----|----| ---- ---- |----||---
LKLSKVGQAL LQGNTERTVW QYHFRTWPDH GVPSDPGGVL DFLEEVHHKQ
---|------ ----|--|-- -|---+ +
ESIMDAGPVV VHCSAGIGRT GTFIVIDILI DIIREKGVDC DIDVPKTIQM
+ + | -|-------- ---------- ------|---
VRSQRSGMVQ TEAQYRFIYM AVQHYIETLQ RRIEEEQKSK RKGHEYTNIK
--+ |---- |---|---|- ----|--|-- - ------|- -----||---
YSLADQTSGD QSPLPPCTPT PPCAEMREDS ARVYENVGLM QQQKSFR
||----||-- -|-----|-| ------- + -|------ ----|--
Protein	: Q06124
Enzyme	: Asp-N
	MTSRRWFHPNITGVEAENLLLTRGV
	-||--------|---------|---
	DGSFLARPSKSNPG
	--|-----|-|---
	DFTLSVRRNGAVTHIKIQNTG
	--|-|-------|------|-
	DLYGGEKFATLAELVQYYMEHHGQLKEKNG
	--|------|------||------------
	DVIELKYPLNCA
	------|-----
	DPTSERWFHGHLSGKEAEKLLTEKGKHGSFLVRESQSHPG
	--||--------|--------|------|-----|-|---
	DFVLSVRTG
	----|--|-
	DGKSKVTHVMIRCQELKY
	---|--|----------|
	DHTRVVLH
	--|-----
	DPNEPVS
	------|
	DYINANIIMPEFETKCNNSKPKKSYIATQGCLQNTVN
	-|-----------|----|----||--|------|--
	DFWRMVFQENSRVIVMTTKEVERGKSKCVKYWP
	----------|-----||-------|----|--
	DEYALKEYGVMRVRNVKESAAH
	--|----|----------|---
	DYTLRELKLSKVGQALLQGNTERTVWQYHFRTWP
	-||------|----------|--|---|---|--
	DFLEEVHHKQESIM
	-----------|--
	DAGPVVVHCSAGIGRTGTFIVI
	---------|-----|-|----
	DQSPLPPCTPTPPCAEMRE
	--|-----|-|--------
	DSARVYENVGLMQQQKSFR
	-|---|----------|--
Protein sequence :
MTSRRWFHPN ITGVEAENLL LTRGVDGSFL ARPSKSNPGD FTLSVRRNGA
-||------- -|-------- -|-----|-- ---|-|---- -|-|------
VTHIKIQNTG DYYDLYGGEK FATLAELVQY YMEHHGQLKE KNGDVIELKY
-|------|- ++--|---- --|------| |--------- ---------|
PLNCADPTSE RWFHGHLSGK EAEKLLTEKG KHGSFLVRES QSHPGDFVLS
-------||- -------|-- ------|--- ---|-----| -|-------|
VRTGDDKGES NDGKSKVTHV MIRCQELKYD VGGGERFDSL TDLVEHYKKN
--|- + ---|--|-- --------| + + +
PMVETLGTVL QLKQPLNTTR INAAEIESRV RELSKLAETT DKVKQGFWEE
+ + ++ + + ++
FETLQQQECK LLYSRKEGQR QENKNKNRYK NILPFDHTRV VLHDGDPNEP
+ ++ + --|-- --- -----
VSDYINANII MPEFETKCNN SKPKKSYIAT QGCLQNTVND FWRMVFQENS
-|-|------ -----|---- |----||--| ------|--- ---------|
RVIVMTTKEV ERGKSKCVKY WPDEYALKEY GVMRVRNVKE SAAHDYTLRE
-----||--- ----|----| ----|----| ---------- |----||---
LKLSKVGQAL LQGNTERTVW QYHFRTWPDH GVPSDPGGVL DFLEEVHHKQ
---|------ ----|--|-- -|---|-- + ----------
ESIMDAGPVV VHCSAGIGRT GTFIVIDILI DIIREKGVDC DIDVPKTIQM
-|-------- ---|-----| -|---- +
VRSQRSGMVQ TEAQYRFIYM AVQHYIETLQ RRIEEEQKSK RKGHEYTNIK
+ + + + + + + + ++
YSLADQTSGD QSPLPPCTPT PPCAEMREDS ARVYENVGLM QQQKSFR
++ ++ - -|-----|-| ---------| ---|------ ----|--
Protein	: Q06124
Enzyme	: chymotrypsin
	HPNITGVEAENL
	----|-------
	TRGVDGSF
	|-----|-
	ARPSKSNPGDF
	---|-|-----
	SVRRNGAVTHIKIQNTGDY
	|-------|------|--|
	NCADPTSERW
	-----||---
	SGKEAEKL
	|-------
	TEKGKHGSF
	|------|-
	VRESQSHPGDF
	---|-|-----
	SVRTGDDKGESNDGKSKVTHVMIRCQEL
	|--|------|----|--|---------
	KKNPMVETL
	-------|-
	NTTRINAAEIESRVREL
	-||--------|-----
	AETTDKVKQGF
	--||-------
	SRKEGQRQENKNKNRY
	|--------------|
	DHTRVVL
	--|----
	HDGDPNEPVSDY
	---------|-|
	ETKCNNSKPKKSY
	-|----|----||
	IATQGCL
	--|----
	QNTVNDF
	--|----
	QENSRVIVMTTKEVERGKSKCVKY
	---|-----||-------|----|
	GVMRVRNVKESAAHDY
	----------|----|
	SKVGQAL
	|------
	QGNTERTVW
	---|--|--
	RTWPDHGVPSDPGGVL
	-|-------|------
	EEVHHKQESIMDAGPVVVHCSAGIGRTGTF
	--------|-----------|-----|-|-
	IDIIREKGVDCDIDVPKTIQMVRSQRSGMVQTEAQY
	-----------------|-----|--|----|---|
	QRRIEEEQKSKRKGHEY
	---------|------|
	ADQTSGDQSPLPPCTPTPPCAEMREDSARVY
	---||---|-----|-|---------|---|
	MQQQKSF
	-----|-
Protein sequence :
MTSRRWFHPN ITGVEAENLL LTRGVDGSFL ARPSKSNPGD FTLSVRRNGA
++ --- -|------- |-----|- ---|-|---- -+ |------
VTHIKIQNTG DYYDLYGGEK FATLAELVQY YMEHHGQLKE KNGDVIELKY
-|------|- -|+ + + + + +
PLNCADPTSE RWFHGHLSGK EAEKLLTEKG KHGSFLVRES QSHPGDFVLS
-----||- -- |-- ----- |--- ---|- ---| -|----- |
VRTGDDKGES NDGKSKVTHV MIRCQELKYD VGGGERFDSL TDLVEHYKKN
--|------| ----|--|-- ------- + + + +---
PMVETLGTVL QLKQPLNTTR INAAEIESRV RELSKLAETT DKVKQGFWEE
----|- + -||- -------|-- ---+ --|| -------
FETLQQQECK LLYSRKEGQR QENKNKNRYK NILPFDHTRV VLHDGDPNEP
+ +|------ --------| --|-- ----------
VSDYINANII MPEFETKCNN SKPKKSYIAT QGCLQNTVND FWRMVFQENS
-|-| -|---- |----||--| ------|--- - ---|
RVIVMTTKEV ERGKSKCVKY WPDEYALKEY GVMRVRNVKE SAAHDYTLRE
-----||--- ----|----| + + ---------- |----|+
LKLSKVGQAL LQGNTERTVW QYHFRTWPDH GVPSDPGGVL DFLEEVHHKQ
|------ ---|--|-- + -|---- ---|------ -------
ESIMDAGPVV VHCSAGIGRT GTFIVIDILI DIIREKGVDC DIDVPKTIQM
-|-------- ---|-----| -|- - ---------- ------|---
VRSQRSGMVQ TEAQYRFIYM AVQHYIETLQ RRIEEEQKSK RKGHEYTNIK
--|--|---- |---| + + + - --------|- -----|+
YSLADQTSGD QSPLPPCTPT PPCAEMREDS ARVYENVGLM QQQKSFR
++ ---||-- -|-----|-| ---------| ---| - ----|-
Protein	: Q06124
Enzyme	: CNBr
	IRCQELKYDVGGGERFDSLTDLVEHYKKNPM
	-------|---------|-|-----|-----
	PEFETKCNNSKPKKSYIATQGCLQNTVNDFWRM
	----|----|----||--|------|-------
	VFQENSRVIVM
	-----|-----
	TTKEVERGKSKCVKYWPDEYALKEYGVM
	||-------|----|----|----|---
	VRSQRSGM
	--|--|--
	VQTEAQYRFIYM
	--|---|---|-
	REDSARVYENVGLM
	---|---|------
	QQQKSFR
	----|--
Protein sequence :
MTSRRWFHPN ITGVEAENLL LTRGVDGSFL ARPSKSNPGD FTLSVRRNGA
++ + + + + + + +
VTHIKIQNTG DYYDLYGGEK FATLAELVQY YMEHHGQLKE KNGDVIELKY
+ + ++ + + + + +
PLNCADPTSE RWFHGHLSGK EAEKLLTEKG KHGSFLVRES QSHPGDFVLS
++ + + + + + +
VRTGDDKGES NDGKSKVTHV MIRCQELKYD VGGGERFDSL TDLVEHYKKN
+ + + + -------|- --------|- |-----|---
PMVETLGTVL QLKQPLNTTR INAAEIESRV RELSKLAETT DKVKQGFWEE
-- + + ++ + + ++
FETLQQQECK LLYSRKEGQR QENKNKNRYK NILPFDHTRV VLHDGDPNEP
+ ++ + +
VSDYINANII MPEFETKCNN SKPKKSYIAT QGCLQNTVND FWRMVFQENS
+ + ----|---- |----||--| ------|--- ---------|
RVIVMTTKEV ERGKSKCVKY WPDEYALKEY GVMRVRNVKE SAAHDYTLRE
-----||--- ----|----| ----|----| --- + ++
LKLSKVGQAL LQGNTERTVW QYHFRTWPDH GVPSDPGGVL DFLEEVHHKQ
+ + + + + +
ESIMDAGPVV VHCSAGIGRT GTFIVIDILI DIIREKGVDC DIDVPKTIQM
+ + + + +
VRSQRSGMVQ TEAQYRFIYM AVQHYIETLQ RRIEEEQKSK RKGHEYTNIK
--|--|---- |---|---|- + + + ++
YSLADQTSGD QSPLPPCTPT PPCAEMREDS ARVYENVGLM QQQKSFR
++ ++ + + + ---| ---|------ ----|--
Protein	: Q06124
Enzyme	: Lys-C
	MTSRRWFHPNITGVEAENLLLTRGVDGSFLARPSK
	-||--------|---------|-----|-----|-
	SNPGDFTLSVRRNGAVTHIK
	|-----|-|-------|---
	IQNTGDYYDLYGGEK
	---|--||--|----
	FATLAELVQYYMEHHGQLK
	--|------||--------
	YPLNCADPTSERWFHGHLSGK
	|-------||--------|--
	HGSFLVRESQSHPGDFVLSVRTGDDK
	--|-----|-|-------|--|----
	GESNDGK
	--|----
	VTHVMIRCQELK
	-|----------
	YDVGGGERFDSLTDLVEHYK
	|---------|-|-----|-
	NPMVETLGTVLQLK
	-----|--|-----
	QPLNTTRINAAEIESRVRELSK
	----||--------|-----|-
	LAETTDK
	---||--
	QGFWEEFETLQQQECK
	--------|-------
	NILPFDHTRVVLHDGDPNEPVSDYINANIIMPEFETK
	-------|-------------|-|-----------|-
	CNNSKPK
	---|---
	SYIATQGCLQNTVNDFWRMVFQENSRVIVMTTK
	||--|------|------------|-----||-
	YWPDEYALK
	|----|---
	EYGVMRVRNVK
	-|---------
	ESAAHDYTLRELK
	-|----||-----
	QESIMDAGPVVVHCSAGIGRTGTFIVIDILIDIIREK
	--|-----------|-----|-|--------------
	GHEYTNIK
	---||---
Protein sequence :
MTSRRWFHPN ITGVEAENLL LTRGVDGSFL ARPSKSNPGD FTLSVRRNGA
-||------- -|-------- -|-----|-- ---|-|---- -|-|------
VTHIKIQNTG DYYDLYGGEK FATLAELVQY YMEHHGQLKE KNGDVIELKY
-|------|- -||--|---- --|------| |-------- |
PLNCADPTSE RWFHGHLSGK EAEKLLTEKG KHGSFLVRES QSHPGDFVLS
-------||- -------|-- + --|-----| -|-------|
VRTGDDKGES NDGKSKVTHV MIRCQELKYD VGGGERFDSL TDLVEHYKKN
--|------| ----+ -|-- --------|- --------|- |-----|- -
PMVETLGTVL QLKQPLNTTR INAAEIESRV RELSKLAETT DKVKQGFWEE
----|--|-- -------||- -------|-- ---|----|| -- ------
FETLQQQECK LLYSRKEGQR QENKNKNRYK NILPFDHTRV VLHDGDPNEP
--|------- ++ + -------|-- ----------
VSDYINANII MPEFETKCNN SKPKKSYIAT QGCLQNTVND FWRMVFQENS
-|-|------ -----|---- |--- ||--| ------|--- ---------|
RVIVMTTKEV ERGKSKCVKY WPDEYALKEY GVMRVRNVKE SAAHDYTLRE
-----||- + | ----|----| ---------- |----||---
LKLSKVGQAL LQGNTERTVW QYHFRTWPDH GVPSDPGGVL DFLEEVHHKQ
-- + + + + + + -
ESIMDAGPVV VHCSAGIGRT GTFIVIDILI DIIREKGVDC DIDVPKTIQM
-|-------- ---|-----| -|-------- ------ +
VRSQRSGMVQ TEAQYRFIYM AVQHYIETLQ RRIEEEQKSK RKGHEYTNIK
+ + + + + + + + ---||---
YSLADQTSGD QSPLPPCTPT PPCAEMREDS ARVYENVGLM QQQKSFR
++ ++ + + + + + +
Protein	: Q06124
Enzyme	: Lys-N
	MTSRRWFHPNITGVEAENLLLTRGVDGSFLARPS
	-||--------|---------|-----|-----|
	KSNPGDFTLSVRRNGAVTHI
	-|-----|-|-------|--
	KIQNTGDYYDLYGGE
	----|--||--|---
	KFATLAELVQYYMEHHGQL
	---|------||-------
	KYPLNCADPTSERWFHGHLSG
	-|-------||--------|-
	KHGSFLVRESQSHPGDFVLSVRTGDD
	---|-----|-|-------|--|---
	KGESNDG
	---|---
	KVTHVMIRCQEL
	--|---------
	KYDVGGGERFDSLTDLVEHY
	-|---------|-|-----|
	KNPMVETLGTVLQL
	------|--|----
	KQPLNTTRINAAEIESRVRELS
	-----||--------|-----|
	KLAETTD
	----||-
	KQGFWEEFETLQQQEC
	---------|------
	KNILPFDHTRVVLHDGDPNEPVSDYINANIIMPEFET
	--------|-------------|-|-----------|
	KSYIATQGCLQNTVNDFWRMVFQENSRVIVMTT
	-||--|------|------------|-----||
	KYWPDEYAL
	-|----|--
	KEYGVMRVRNV
	--|--------
	KESAAHDYTLREL
	--|----||----
	KQESIMDAGPVVVHCSAGIGRTGTFIVIDILIDIIRE
	---|-----------|-----|-|-------------
	KGHEYTNI
	----||--
Protein sequence :
MTSRRWFHPN ITGVEAENLL LTRGVDGSFL ARPSKSNPGD FTLSVRRNGA
-||------- -|-------- -|-----|-- ---|-|---- -|-|------
VTHIKIQNTG DYYDLYGGEK FATLAELVQY YMEHHGQLKE KNGDVIELKY
-|------|- -||--|---- --|------| |------- -|
PLNCADPTSE RWFHGHLSGK EAEKLLTEKG KHGSFLVRES QSHPGDFVLS
-------||- -------|- + ---|-----| -|-------|
VRTGDDKGES NDGKSKVTHV MIRCQELKYD VGGGERFDSL TDLVEHYKKN
--|------| --- +--|-- --------|- --------|- |-----| --
PMVETLGTVL QLKQPLNTTR INAAEIESRV RELSKLAETT DKVKQGFWEE
----|--|-- -------||- -------|-- ---|----|| - -------
FETLQQQECK LLYSRKEGQR QENKNKNRYK NILPFDHTRV VLHDGDPNEP
--|------ ++ +- -------|-- ----------
VSDYINANII MPEFETKCNN SKPKKSYIAT QGCLQNTVND FWRMVFQENS
-|-|------ -----| + -||--| ------|--- ---------|
RVIVMTTKEV ERGKSKCVKY WPDEYALKEY GVMRVRNVKE SAAHDYTLRE
-----|| + -| ----|----| ---------- |----||---
LKLSKVGQAL LQGNTERTVW QYHFRTWPDH GVPSDPGGVL DFLEEVHHKQ
- + + + + + + --
ESIMDAGPVV VHCSAGIGRT GTFIVIDILI DIIREKGVDC DIDVPKTIQM
-|-------- ---|-----| -|-------- ----- +
VRSQRSGMVQ TEAQYRFIYM AVQHYIETLQ RRIEEEQKSK RKGHEYTNIK
+ + + + + + + + ----||--
YSLADQTSGD QSPLPPCTPT PPCAEMREDS ARVYENVGLM QQQKSFR
++ ++ + + + + + +
Protein	: Q06124
Enzyme	: trypsin_no_P_rule
	WFHPNITGVEAENLLLTR
	------|---------|-
	GVDGSFLAR
	----|----
	SNPGDFTLSVR
	|-----|-|--
	NGAVTHIK
	----|---
	IQNTGDYYDLYGGEK
	---|--||--|----
	FATLAELVQYYMEHHGQLK
	--|------||--------
	YPLNCADPTSER
	|-------||--
	WFHGHLSGK
	------|--
	HGSFLVR
	--|----
	ESQSHPGDFVLSVR
	-|-|-------|--
	GESNDGK
	--|----
	VTHVMIR
	-|-----
	YDVGGGER
	|-------
	FDSLTDLVEHYK
	--|-|-----|-
	NPMVETLGTVLQLK
	-----|--|-----
	QPLNTTR
	----||-
	INAAEIESR
	-------|-
	LAETTDK
	---||--
	QGFWEEFETLQQQECK
	--------|-------
	NILPFDHTR
	-------|-
	VVLHDGDPNEPVSDYINANIIMPEFETK
	------------|-|-----------|-
	SYIATQGCLQNTVNDFWR
	||--|------|------
	MVFQENSR
	------|-
	VIVMTTK
	----||-
	YWPDEYALK
	|----|---
	ESAAHDYTLR
	-|----||--
	VGQALLQGNTER
	---------|--
	TVWQYHFR
	|---|---
	TWPDHGVPSDPGGVLDFLEEVHHK
	|-------|---------------
	QESIMDAGPVVVHCSAGIGR
	--|-----------|-----
	TGTFIVIDILIDIIR
	|-|------------
	SGMVQTEAQYR
	|----|---|-
	FIYMAVQHYIETLQR
	--|-----|--|---
	GHEYTNIK
	---||---
	YSLADQTSGDQSPLPPCTPTPPCAEMR
	||----||---|-----|-|-------
	VYENVGLMQQQK
	-|----------
Protein sequence :
MTSRRWFHPN ITGVEAENLL LTRGVDGSFL ARPSKSNPGD FTLSVRRNGA
++ ----- -|-------- -|-----|-- -- + |---- -|-|-- ---
VTHIKIQNTG DYYDLYGGEK FATLAELVQY YMEHHGQLKE KNGDVIELKY
-|------|- -||--|---- --|------| |-------- |
PLNCADPTSE RWFHGHLSGK EAEKLLTEKG KHGSFLVRES QSHPGDFVLS
-------||- -------|-- + --|-----| -|-------|
VRTGDDKGES NDGKSKVTHV MIRCQELKYD VGGGERFDSL TDLVEHYKKN
--+ --| ----+ -|-- --- |- --------|- |-----|- -
PMVETLGTVL QLKQPLNTTR INAAEIESRV RELSKLAETT DKVKQGFWEE
----|--|-- -------||- -------|- + ---|| -- ------
FETLQQQECK LLYSRKEGQR QENKNKNRYK NILPFDHTRV VLHDGDPNEP
--|------- ++ + -------|-- ----------
VSDYINANII MPEFETKCNN SKPKKSYIAT QGCLQNTVND FWRMVFQENS
-|-|------ -----|- + ||--| ------|--- ---------|
RVIVMTTKEV ERGKSKCVKY WPDEYALKEY GVMRVRNVKE SAAHDYTLRE
-----||- + | ----|--- + - |----||--
LKLSKVGQAL LQGNTERTVW QYHFRTWPDH GVPSDPGGVL DFLEEVHHKQ
+ ----- ----|--|-- -|---|---- ---|------ ----------
ESIMDAGPVV VHCSAGIGRT GTFIVIDILI DIIREKGVDC DIDVPKTIQM
-|-------- ---|-----| -|-------- ---- +
VRSQRSGMVQ TEAQYRFIYM AVQHYIETLQ RRIEEEQKSK RKGHEYTNIK
+ |---- |---|---|- ----|--|-- - + ---||---
YSLADQTSGD QSPLPPCTPT PPCAEMREDS ARVYENVGLM QQQKSFR
||----||-- -|-----|-| ------- + -|------ ----+
Protein	: Q06124
Enzyme	: V8-DE
	MTSRRWFHPNITGVE
	-||--------|---
	NLLLTRGVD
	----|----
	GSFLARPSKSNPGD
	-|-----|-|----
	FTLSVRRNGAVTHIKIQNTGD
	-|-|-------|------|--
	KFATLAE
	---|---
	LVQYYME
	---||--
	LKYPLNCADPTSE
	--|-------||-
	RWFHGHLSGKE
	-------|---
	KGKHGSFLVRE
	-----|-----
	SQSHPGD
	|-|----
	FVLSVRTGD
	---|--|--
	GKSKVTHVMIRCQE
	--|--|--------
	HYKKNPMVE
	-|-------
	TLGTVLQLKQPLNTTRINAAE
	|--|---------||------
	CKLLYSRKE
	----||---
	NKNKNRYKNILPFD
	------|-------
	HTRVVLHD
	-|------
	GDPNEPVSD
	-------|-
	YINANIIMPE
	|---------
	TKCNNSKPKKSYIATQGCLQNTVND
	|----|----||--|------|---
	NSRVIVMTTKE
	-|-----||--
	RGKSKCVKYWPD
	---|----|---
	YGVMRVRNVKE
	|----------
	LKLSKVGQALLQGNTE
	---|----------|-
	RTVWQYHFRTWPD
	-|---|---|---
	HGVPSDPGGVLD
	----|-------
	AGPVVVHCSAGIGRTGTFIVID
	--------|-----|-|-----
	VPKTIQMVRSQRSGMVQTE
	---|-----|--|----|-
	AQYRFIYMAVQHYIE
	--|---|-----|--
	TLQRRIE
	|------
	QKSKRKGHE
	--|------
	YTNIKYSLAD
	||---||---
	QSPLPPCTPTPPCAE
	-|-----|-|-----
	NVGLMQQQKSFR
	---------|--
Protein sequence :
MTSRRWFHPN ITGVEAENLL LTRGVDGSFL ARPSKSNPGD FTLSVRRNGA
-||------- -|--- --- -|-----|-- ---|-|---- -|-|------
VTHIKIQNTG DYYDLYGGEK FATLAELVQY YMEHHGQLKE KNGDVIELKY
-|------|- -++ + - --|------| |-- --|
PLNCADPTSE RWFHGHLSGK EAEKLLTEKG KHGSFLVRES QSHPGDFVLS
-------||- -------|-- - + -- ---|-----| -|-------|
VRTGDDKGES NDGKSKVTHV MIRCQELKYD VGGGERFDSL TDLVEHYKKN
--|-- + --|--|-- ------ + + + -|---
PMVETLGTVL QLKQPLNTTR INAAEIESRV RELSKLAETT DKVKQGFWEE
----|--|-- -------||- ----- + + ++
FETLQQQECK LLYSRKEGQR QENKNKNRYK NILPFDHTRV VLHDGDPNEP
+ -- --||--- ------|- -------|-- ----------
VSDYINANII MPEFETKCNN SKPKKSYIAT QGCLQNTVND FWRMVFQENS
-|-|------ --- |---- |----||--| ------|--- -|
RVIVMTTKEV ERGKSKCVKY WPDEYALKEY GVMRVRNVKE SAAHDYTLRE
-----||-- ---|----| --- + | ---------- + ++
LKLSKVGQAL LQGNTERTVW QYHFRTWPDH GVPSDPGGVL DFLEEVHHKQ
---|------ ----|--|-- -|---|---- ---|------ -
ESIMDAGPVV VHCSAGIGRT GTFIVIDILI DIIREKGVDC DIDVPKTIQM
+ ----- ---|-----| -|----- ---|---
VRSQRSGMVQ TEAQYRFIYM AVQHYIETLQ RRIEEEQKSK RKGHEYTNIK
--|--|---- |---|---|- ----|--|-- ---- --|- -----||---
YSLADQTSGD QSPLPPCTPT PPCAEMREDS ARVYENVGLM QQQKSFR
||--- ++ -|-----|-| ----- + + ----- ----|--
Protein	: Q06124
Enzyme	: V8-E
	MTSRRWFHPNITGVE
	-||--------|---
	KFATLAE
	---|---
	LVQYYME
	---||--
	LKYPLNCADPTSE
	--|-------||-
	RWFHGHLSGKE
	-------|---
	KGKHGSFLVRE
	-----|-----
	SQSHPGDFVLSVRTGDDKGE
	|-|-------|--|------
	SNDGKSKVTHVMIRCQE
	|----|--|--------
	LKYDVGGGE
	--|------
	RFDSLTDLVE
	---|-|----
	HYKKNPMVE
	-|-------
	TLGTVLQLKQPLNTTRINAAE
	|--|---------||------
	TTDKVKQGFWE
	||---------
	CKLLYSRKE
	----||---
	TKCNNSKPKKSYIATQGCLQNTVNDFWRMVFQE
	|----|----||--|------|-----------
	NSRVIVMTTKE
	-|-----||--
	RGKSKCVKYWPDE
	---|----|----
	YGVMRVRNVKE
	|----------
	SAAHDYTLRE
	|----||---
	LKLSKVGQALLQGNTE
	---|----------|-
	RTVWQYHFRTWPDHGVPSDPGGVLDFLE
	-|---|---|-------|----------
	SIMDAGPVVVHCSAGIGRTGTFIVIDILIDIIRE
	|-----------|-----|-|-------------
	KGVDCDIDVPKTIQMVRSQRSGMVQTE
	-----------|-----|--|----|-
	AQYRFIYMAVQHYIE
	--|---|-----|--
	TLQRRIE
	|------
	QKSKRKGHE
	--|------
	YTNIKYSLADQTSGDQSPLPPCTPTPPCAE
	||---||----||---|-----|-|-----
	DSARVYE
	-|---|-
	NVGLMQQQKSFR
	---------|--
Protein sequence :
MTSRRWFHPN ITGVEAENLL LTRGVDGSFL ARPSKSNPGD FTLSVRRNGA
-||------- -|--- + + + + + +
VTHIKIQNTG DYYDLYGGEK FATLAELVQY YMEHHGQLKE KNGDVIELKY
+ + ++ + - --|------| |-- --|
PLNCADPTSE RWFHGHLSGK EAEKLLTEKG KHGSFLVRES QSHPGDFVLS
-------||- -------|-- - + -- ---|-----| -|-------|
VRTGDDKGES NDGKSKVTHV MIRCQELKYD VGGGERFDSL TDLVEHYKKN
--|------| ----|--|-- --------|- --------|- |-----|---
PMVETLGTVL QLKQPLNTTR INAAEIESRV RELSKLAETT DKVKQGFWEE
----|--|-- -------||- ----- + + || ---------
FETLQQQECK LLYSRKEGQR QENKNKNRYK NILPFDHTRV VLHDGDPNEP
+ -- --||--- + +
VSDYINANII MPEFETKCNN SKPKKSYIAT QGCLQNTVND FWRMVFQENS
+ + |---- |----||--| ------|--- ---------|
RVIVMTTKEV ERGKSKCVKY WPDEYALKEY GVMRVRNVKE SAAHDYTLRE
-----||-- ---|----| ----+ | ---------- |----||---
LKLSKVGQAL LQGNTERTVW QYHFRTWPDH GVPSDPGGVL DFLEEVHHKQ
---|------ ----|--|-- -|---|---- ---|------ ----
ESIMDAGPVV VHCSAGIGRT GTFIVIDILI DIIREKGVDC DIDVPKTIQM
|-------- ---|-----| -|-------- ---------- ------|---
VRSQRSGMVQ TEAQYRFIYM AVQHYIETLQ RRIEEEQKSK RKGHEYTNIK
--|--|---- |---|---|- ----|--|-- ---- --|- -----||---
YSLADQTSGD QSPLPPCTPT PPCAEMREDS ARVYENVGLM QQQKSFR
||----||-- -|-----|-| ----- -| ---|------ ----|--
Protein	: Q06124
Enzyme	: Arg-C Asp-N
	ELSKLAETTDKVKQGFWEEFETLQQQECKLLYSR
	--|----||------------|---------||-
	FDSLTDLVEHYKKNPMVETLGTVLQLKQPLNTTR
	--|-|-----|-------|--|---------||-
	GKSKCVKYWPDEYALKEYGVMR
	--|----|----|----|----
	TGDDKGESNDGKSKVTHVMIR
	|------|----|--|-----
	MTSRRWFHPNITGVEAENLLLTRGV
	-||--------|---------|---
	DFTLSVRRNGAVTHIKIQNTG
	--|-|-------|------|-
	DFWRMVFQENSRVIVMTTKEVERGKSKCVKYWP
	----------|-----||-------|----|--
	DSARVYENVGLMQQQKSFR
	-|---|----------|--
	IEEEQKSKR
	------|--
	DVIELKYPLNCA
	------|-----
	DLYGGEKFATLAELVQYYMEHHGQLKEKNG
	--|------|------||------------
	KGHEYTNIKYSLADQTSGDQSPLPPCTPTPPCAEMR
	----||---||----||---|-----|-|-------
	DPTSERWFHGHLSGKEAEKLLTEKGKHGSFLVRESQSHPG
	--||--------|--------|------|-----|-|---
	CQELKYDVGGGER
	-----|-------
	TGTFIVIDILIDIIR
	|-|------------
	DYINANIIMPEFETKCNNSKPKKSYIATQGCLQNTVN
	-|-----------|----|----||--|------|--
	DGKSKVTHVMIRCQELKY
	---|--|----------|
	DYTLRELKLSKVGQALLQGNTERTVWQYHFRTWP
	-||------|----------|--|---|---|--
	DAGPVVVHCSAGIGRTGTFIVI
	---------|-----|-|----
	NVKESAAHDYTLR
	----|----||--
	SGMVQTEAQYR
	|----|---|-
	FIYMAVQHYIETLQR
	--|-----|--|---
	VYENVGLMQQQKSFR
	-|----------|--
	GVDGSFLARPSKSNPGDFTLSVR
	----|-----|-|-----|-|--
	DGSFLARPSKSNPG
	--|-----|-|---
	ELKLSKVGQALLQGNTER
	----|----------|--
	DQSPLPPCTPTPPCAEMRE
	--|-----|-|--------
	YKNILPFDHTR
	|--------|-
	DHTRVVLH
	--|-----
	TVWQYHFR
	|---|---
	DPNEPVS
	------|
	DFLEEVHHKQESIM
	-----------|--
	INAAEIESR
	-------|-
	WFHPNITGVEAENLLLTR
	------|---------|-
	WFHGHLSGKEAEKLLTEKGKHGSFLVR
	------|--------|------|----
	MVFQENSR
	------|-
	VIVMTTKEVER
	----||-----
	EKGVDCDIDVPKTIQMVR
	------------|-----
	ESQSHPGDFVLSVR
	-|-|-------|--
	DFVLSVRTG
	----|--|-
	DEYALKEYGVMRVRNVKESAAH
	--|----|----------|---
Protein sequence :
MTSRRWFHPN ITGVEAENLL LTRGVDGSFL ARPSKSNPGD FTLSVRRNGA
-||------- -|-------- -|-----|-- ---|-|---- -|-|------
VTHIKIQNTG DYYDLYGGEK FATLAELVQY YMEHHGQLKE KNGDVIELKY
-|------|- ++--|---- --|------| |--------- ---------|
PLNCADPTSE RWFHGHLSGK EAEKLLTEKG KHGSFLVRES QSHPGDFVLS
-------||- -------|-- ------|--- ---|-----| -|-------|
VRTGDDKGES NDGKSKVTHV MIRCQELKYD VGGGERFDSL TDLVEHYKKN
--|------| ----|--|-- --------|- --------|- |-----|---
PMVETLGTVL QLKQPLNTTR INAAEIESRV RELSKLAETT DKVKQGFWEE
----|--|-- -------||- -------|- --|----|| ----------
FETLQQQECK LLYSRKEGQR QENKNKNRYK NILPFDHTRV VLHDGDPNEP
--|------- --||- |- -------|-- --- -----
VSDYINANII MPEFETKCNN SKPKKSYIAT QGCLQNTVND FWRMVFQENS
-|-|------ -----|---- |----||--| ------|--- ---------|
RVIVMTTKEV ERGKSKCVKY WPDEYALKEY GVMRVRNVKE SAAHDYTLRE
-----||--- ----|----| ----|----| ---------- |----||---
LKLSKVGQAL LQGNTERTVW QYHFRTWPDH GVPSDPGGVL DFLEEVHHKQ
---|------ ----|--|-- -|---|-- + ----------
ESIMDAGPVV VHCSAGIGRT GTFIVIDILI DIIREKGVDC DIDVPKTIQM
-|-------- ---|-----| -|-------- ---------- ------|---
VRSQRSGMVQ TEAQYRFIYM AVQHYIETLQ RRIEEEQKSK RKGHEYTNIK
--+ |---- |---|---|- ----|--|-- - ------|- -----||---
YSLADQTSGD QSPLPPCTPT PPCAEMREDS ARVYENVGLM QQQKSFR
||----||-- -|-----|-| ---------| ---|------ ----|--
Protein	: Q06124
Enzyme	: Arg-C chymotrypsin
	FDSLTDLVEHYKKNPMVETLGTVLQLKQPLNTTR
	--|-|-----|-------|--|---------||-
	TGDDKGESNDGKSKVTHVMIR
	|------|----|--|-----
	SVRRNGAVTHIKIQNTGDY
	|-------|------|--|
	ADQTSGDQSPLPPCTPTPPCAEMREDSARVY
	---||---|-----|-|---------|---|
	KGHEYTNIKYSLADQTSGDQSPLPPCTPTPPCAEMR
	----||---||----||---|-----|-|-------
	SRKEGQRQENKNKNRY
	|--------------|
	FIYMAVQHYIETLQR
	--|-----|--|---
	ARPSKSNPGDF
	---|-|-----
	EEVHHKQESIMDAGPVVVHCSAGIGRTGTF
	--------|-----------|-----|-|-
	QGNTERTVW
	---|--|--
	SGKEAEKL
	|-------
	TVWQYHFR
	|---|---
	DHTRVVL
	--|----
	WFHPNITGVEAENLLLTR
	------|---------|-
	EKGVDCDIDVPKTIQMVR
	------------|-----
	MVFQENSR
	------|-
	ESQSHPGDFVLSVR
	-|-|-------|--
	VRESQSHPGDF
	---|-|-----
	ETKCNNSKPKKSY
	-|----|----||
	GKSKCVKYWPDEYALKEYGVMR
	--|----|----|----|----
	SVRTGDDKGESNDGKSKVTHVMIRCQEL
	|--|------|----|--|---------
	NCADPTSERW
	-----||---
	RTWPDHGVPSDPGGVL
	-|-------|------
	GVDGSFLARPSKSNPGDFTLSVR
	----|-----|-|-----|-|--
	QRRIEEEQKSKRKGHEY
	---------|------|
	MQQQKSF
	-----|-
	ELKLSKVGQALLQGNTER
	----|----------|--
	TEKGKHGSF
	|------|-
	SKVGQAL
	|------
	AETTDKVKQGF
	--||-------
	CQELKYDVGGGER
	-----|-------
	GVMRVRNVKESAAHDY
	----------|----|
	QNTVNDF
	--|----
	NTTRINAAEIESRVREL
	-||--------|-----
	IDIIREKGVDCDIDVPKTIQMVRSQRSGMVQTEAQY
	-----------------|-----|--|----|---|
	SGMVQTEAQYR
	|----|---|-
	VYENVGLMQQQKSFR
	-|----------|--
	TRGVDGSF
	|-----|-
	HDGDPNEPVSDY
	---------|-|
	ELSKLAETTDKVKQGFWEEFETLQQQECKLLYSR
	--|----||------------|---------||-
	HPNITGVEAENL
	----|-------
	IEEEQKSKR
	------|--
	TGTFIVIDILIDIIR
	|-|------------
	QENSRVIVMTTKEVERGKSKCVKY
	---|-----||-------|----|
	NVKESAAHDYTLR
	----|----||--
	YKNILPFDHTR
	|--------|-
	IATQGCL
	--|----
	INAAEIESR
	-------|-
	VIVMTTKEVER
	----||-----
	WFHGHLSGKEAEKLLTEKGKHGSFLVR
	------|--------|------|----
	KKNPMVETL
	-------|-
Protein sequence :
MTSRRWFHPN ITGVEAENLL LTRGVDGSFL ARPSKSNPGD FTLSVRRNGA
++ ----- -|-------- -|-----|-- ---|-|---- -|-|------
VTHIKIQNTG DYYDLYGGEK FATLAELVQY YMEHHGQLKE KNGDVIELKY
-|------|- -|+ + + + + +
PLNCADPTSE RWFHGHLSGK EAEKLLTEKG KHGSFLVRES QSHPGDFVLS
-----||- -------|-- ------|--- ---|-----| -|-------|
VRTGDDKGES NDGKSKVTHV MIRCQELKYD VGGGERFDSL TDLVEHYKKN
--|------| ----|--|-- --------|- --------|- |-----|---
PMVETLGTVL QLKQPLNTTR INAAEIESRV RELSKLAETT DKVKQGFWEE
----|--|-- -------||- -------|-- ---|----|| ----------
FETLQQQECK LLYSRKEGQR QENKNKNRYK NILPFDHTRV VLHDGDPNEP
--|------- --||------ --------|- -------|-- ----------
VSDYINANII MPEFETKCNN SKPKKSYIAT QGCLQNTVND FWRMVFQENS
-|-| -|---- |----||--| ------|--- - ------|
RVIVMTTKEV ERGKSKCVKY WPDEYALKEY GVMRVRNVKE SAAHDYTLRE
-----||--- ----|----| ----|----| ---------- |----||---
LKLSKVGQAL LQGNTERTVW QYHFRTWPDH GVPSDPGGVL DFLEEVHHKQ
---|------ ----|--|-- -|---|---- ---|------ -------
ESIMDAGPVV VHCSAGIGRT GTFIVIDILI DIIREKGVDC DIDVPKTIQM
-|-------- ---|-----| -|-------- ---------- ------|---
VRSQRSGMVQ TEAQYRFIYM AVQHYIETLQ RRIEEEQKSK RKGHEYTNIK
--|--|---- |---|---|- ----|--|-- --------|- -----||---
YSLADQTSGD QSPLPPCTPT PPCAEMREDS ARVYENVGLM QQQKSFR
||----||-- -|-----|-| ---------| ---|------ ----|--
Protein	: Q06124
Enzyme	: Arg-C CNBr
	ELSKLAETTDKVKQGFWEEFETLQQQECKLLYSR
	--|----||------------|---------||-
	FDSLTDLVEHYKKNPMVETLGTVLQLKQPLNTTR
	--|-|-----|-------|--|---------||-
	GKSKCVKYWPDEYALKEYGVMR
	--|----|----|----|----
	TGDDKGESNDGKSKVTHVMIR
	|------|----|--|-----
	VFQENSRVIVM
	-----|-----
	VRSQRSGM
	--|--|--
	IEEEQKSKR
	------|--
	KGHEYTNIKYSLADQTSGDQSPLPPCTPTPPCAEMR
	----||---||----||---|-----|-|-------
	VQTEAQYRFIYM
	--|---|---|-
	CQELKYDVGGGER
	-----|-------
	TGTFIVIDILIDIIR
	|-|------------
	PEFETKCNNSKPKKSYIATQGCLQNTVNDFWRM
	----|----|----||--|------|-------
	QQQKSFR
	----|--
	NVKESAAHDYTLR
	----|----||--
	SGMVQTEAQYR
	|----|---|-
	FIYMAVQHYIETLQR
	--|-----|--|---
	VYENVGLMQQQKSFR
	-|----------|--
	IRCQELKYDVGGGERFDSLTDLVEHYKKNPM
	-------|---------|-|-----|-----
	GVDGSFLARPSKSNPGDFTLSVR
	----|-----|-|-----|-|--
	REDSARVYENVGLM
	---|---|------
	ELKLSKVGQALLQGNTER
	----|----------|--
	YKNILPFDHTR
	|--------|-
	TVWQYHFR
	|---|---
	TTKEVERGKSKCVKYWPDEYALKEYGVM
	||-------|----|----|----|---
	INAAEIESR
	-------|-
	WFHPNITGVEAENLLLTR
	------|---------|-
	WFHGHLSGKEAEKLLTEKGKHGSFLVR
	------|--------|------|----
	MVFQENSR
	------|-
	VIVMTTKEVER
	----||-----
	EKGVDCDIDVPKTIQMVR
	------------|-----
	ESQSHPGDFVLSVR
	-|-|-------|--
Protein sequence :
MTSRRWFHPN ITGVEAENLL LTRGVDGSFL ARPSKSNPGD FTLSVRRNGA
++ ----- -|-------- -|-----|-- ---|-|---- -|-|--
VTHIKIQNTG DYYDLYGGEK FATLAELVQY YMEHHGQLKE KNGDVIELKY
+ + ++ + + + + +
PLNCADPTSE RWFHGHLSGK EAEKLLTEKG KHGSFLVRES QSHPGDFVLS
++ ------|-- ------|--- ---|-----| -|-------|
VRTGDDKGES NDGKSKVTHV MIRCQELKYD VGGGERFDSL TDLVEHYKKN
--|------| ----|--|-- --------|- --------|- |-----|---
PMVETLGTVL QLKQPLNTTR INAAEIESRV RELSKLAETT DKVKQGFWEE
----|--|-- -------||- -------|- --|----|| ----------
FETLQQQECK LLYSRKEGQR QENKNKNRYK NILPFDHTRV VLHDGDPNEP
--|------- --||- |- -------|-
VSDYINANII MPEFETKCNN SKPKKSYIAT QGCLQNTVND FWRMVFQENS
+ + ----|---- |----||--| ------|--- ---------|
RVIVMTTKEV ERGKSKCVKY WPDEYALKEY GVMRVRNVKE SAAHDYTLRE
-----||--- ----|----| ----|----| ---- ---- |----||---
LKLSKVGQAL LQGNTERTVW QYHFRTWPDH GVPSDPGGVL DFLEEVHHKQ
---|------ ----|--|-- -|---+ +
ESIMDAGPVV VHCSAGIGRT GTFIVIDILI DIIREKGVDC DIDVPKTIQM
+ + | -|-------- ---------- ------|---
VRSQRSGMVQ TEAQYRFIYM AVQHYIETLQ RRIEEEQKSK RKGHEYTNIK
--|--|---- |---|---|- ----|--|-- - ------|- -----||---
YSLADQTSGD QSPLPPCTPT PPCAEMREDS ARVYENVGLM QQQKSFR
||----||-- -|-----|-| ---------| ---|------ ----|--
Protein	: Q06124
Enzyme	: Arg-C Lys-C
	FDSLTDLVEHYKKNPMVETLGTVLQLKQPLNTTR
	--|-|-----|-------|--|---------||-
	TGDDKGESNDGKSKVTHVMIR
	|------|----|--|-----
	YDVGGGERFDSLTDLVEHYK
	|---------|-|-----|-
	ESAAHDYTLRELK
	-|----||-----
	KGHEYTNIKYSLADQTSGDQSPLPPCTPTPPCAEMR
	----||---||----||---|-----|-|-------
	QPLNTTRINAAEIESRVRELSK
	----||--------|-----|-
	FIYMAVQHYIETLQR
	--|-----|--|---
	YWPDEYALK
	|----|---
	TVWQYHFR
	|---|---
	WFHPNITGVEAENLLLTR
	------|---------|-
	EKGVDCDIDVPKTIQMVR
	------------|-----
	MVFQENSR
	------|-
	ESQSHPGDFVLSVR
	-|-|-------|--
	YPLNCADPTSERWFHGHLSGK
	|-------||--------|--
	GKSKCVKYWPDEYALKEYGVMR
	--|----|----|----|----
	MTSRRWFHPNITGVEAENLLLTRGVDGSFLARPSK
	-||--------|---------|-----|-----|-
	IQNTGDYYDLYGGEK
	---|--||--|----
	QGFWEEFETLQQQECK
	--------|-------
	GESNDGK
	--|----
	GVDGSFLARPSKSNPGDFTLSVR
	----|-----|-|-----|-|--
	ELKLSKVGQALLQGNTER
	----|----------|--
	FATLAELVQYYMEHHGQLK
	--|------||--------
	LAETTDK
	---||--
	VTHVMIRCQELK
	-|----------
	CNNSKPK
	---|---
	NPMVETLGTVLQLK
	-----|--|-----
	CQELKYDVGGGER
	-----|-------
	EYGVMRVRNVK
	-|---------
	SGMVQTEAQYR
	|----|---|-
	VYENVGLMQQQKSFR
	-|----------|--
	SYIATQGCLQNTVNDFWRMVFQENSRVIVMTTK
	||--|------|------------|-----||-
	SNPGDFTLSVRRNGAVTHIK
	|-----|-|-------|---
	ELSKLAETTDKVKQGFWEEFETLQQQECKLLYSR
	--|----||------------|---------||-
	IEEEQKSKR
	------|--
	QESIMDAGPVVVHCSAGIGRTGTFIVIDILIDIIREK
	--|-----------|-----|-|--------------
	TGTFIVIDILIDIIR
	|-|------------
	GHEYTNIK
	---||---
	NVKESAAHDYTLR
	----|----||--
	NILPFDHTRVVLHDGDPNEPVSDYINANIIMPEFETK
	-------|-------------|-|-----------|-
	YKNILPFDHTR
	|--------|-
	HGSFLVRESQSHPGDFVLSVRTGDDK
	--|-----|-|-------|--|----
	INAAEIESR
	-------|-
	VIVMTTKEVER
	----||-----
	WFHGHLSGKEAEKLLTEKGKHGSFLVR
	------|--------|------|----
Protein sequence :
MTSRRWFHPN ITGVEAENLL LTRGVDGSFL ARPSKSNPGD FTLSVRRNGA
-||------- -|-------- -|-----|-- ---|-|---- -|-|------
VTHIKIQNTG DYYDLYGGEK FATLAELVQY YMEHHGQLKE KNGDVIELKY
-|------|- -||--|---- --|------| |-------- |
PLNCADPTSE RWFHGHLSGK EAEKLLTEKG KHGSFLVRES QSHPGDFVLS
-------||- -------|-- ------|--- ---|-----| -|-------|
VRTGDDKGES NDGKSKVTHV MIRCQELKYD VGGGERFDSL TDLVEHYKKN
--|------| ----|--|-- --------|- --------|- |-----|---
PMVETLGTVL QLKQPLNTTR INAAEIESRV RELSKLAETT DKVKQGFWEE
----|--|-- -------||- -------|-- ---|----|| ----------
FETLQQQECK LLYSRKEGQR QENKNKNRYK NILPFDHTRV VLHDGDPNEP
--|------- --||- |- -------|-- ----------
VSDYINANII MPEFETKCNN SKPKKSYIAT QGCLQNTVND FWRMVFQENS
-|-|------ -----|---- |--- ||--| ------|--- ---------|
RVIVMTTKEV ERGKSKCVKY WPDEYALKEY GVMRVRNVKE SAAHDYTLRE
-----||--- ----|----| ----|----| ---------- |----||---
LKLSKVGQAL LQGNTERTVW QYHFRTWPDH GVPSDPGGVL DFLEEVHHKQ
---|------ ----|--|-- -|---+ + -
ESIMDAGPVV VHCSAGIGRT GTFIVIDILI DIIREKGVDC DIDVPKTIQM
-|-------- ---|-----| -|-------- ---------- ------|---
VRSQRSGMVQ TEAQYRFIYM AVQHYIETLQ RRIEEEQKSK RKGHEYTNIK
--+ |---- |---|---|- ----|--|-- - ------|- -----||---
YSLADQTSGD QSPLPPCTPT PPCAEMREDS ARVYENVGLM QQQKSFR
||----||-- -|-----|-| ------- + -|------ ----|--
Protein	: Q06124
Enzyme	: Arg-C Lys-N
	FDSLTDLVEHYKKNPMVETLGTVLQLKQPLNTTR
	--|-|-----|-------|--|---------||-
	TGDDKGESNDGKSKVTHVMIR
	|------|----|--|-----
	KGHEYTNIKYSLADQTSGDQSPLPPCTPTPPCAEMR
	----||---||----||---|-----|-|-------
	FIYMAVQHYIETLQR
	--|-----|--|---
	KQPLNTTRINAAEIESRVRELS
	-----||--------|-----|
	KYPLNCADPTSERWFHGHLSG
	-|-------||--------|-
	TVWQYHFR
	|---|---
	WFHPNITGVEAENLLLTR
	------|---------|-
	EKGVDCDIDVPKTIQMVR
	------------|-----
	MVFQENSR
	------|-
	KGESNDG
	---|---
	ESQSHPGDFVLSVR
	-|-|-------|--
	GKSKCVKYWPDEYALKEYGVMR
	--|----|----|----|----
	GVDGSFLARPSKSNPGDFTLSVR
	----|-----|-|-----|-|--
	KYDVGGGERFDSLTDLVEHY
	-|---------|-|-----|
	ELKLSKVGQALLQGNTER
	----|----------|--
	KSNPGDFTLSVRRNGAVTHI
	-|-----|-|-------|--
	KQESIMDAGPVVVHCSAGIGRTGTFIVIDILIDIIRE
	---|-----------|-----|-|-------------
	KSYIATQGCLQNTVNDFWRMVFQENSRVIVMTT
	-||--|------|------------|-----||
	KQGFWEEFETLQQQEC
	---------|------
	CQELKYDVGGGER
	-----|-------
	KIQNTGDYYDLYGGE
	----|--||--|---
	KHGSFLVRESQSHPGDFVLSVRTGDD
	---|-----|-|-------|--|---
	SGMVQTEAQYR
	|----|---|-
	VYENVGLMQQQKSFR
	-|----------|--
	KYWPDEYAL
	-|----|--
	KLAETTD
	----||-
	KFATLAELVQYYMEHHGQL
	---|------||-------
	MTSRRWFHPNITGVEAENLLLTRGVDGSFLARPS
	-||--------|---------|-----|-----|
	ELSKLAETTDKVKQGFWEEFETLQQQECKLLYSR
	--|----||------------|---------||-
	IEEEQKSKR
	------|--
	TGTFIVIDILIDIIR
	|-|------------
	KVTHVMIRCQEL
	--|---------
	KESAAHDYTLREL
	--|----||----
	NVKESAAHDYTLR
	----|----||--
	KEYGVMRVRNV
	--|--------
	YKNILPFDHTR
	|--------|-
	KGHEYTNI
	----||--
	KNPMVETLGTVLQL
	------|--|----
	INAAEIESR
	-------|-
	VIVMTTKEVER
	----||-----
	WFHGHLSGKEAEKLLTEKGKHGSFLVR
	------|--------|------|----
	KNILPFDHTRVVLHDGDPNEPVSDYINANIIMPEFET
	--------|-------------|-|-----------|
Protein sequence :
MTSRRWFHPN ITGVEAENLL LTRGVDGSFL ARPSKSNPGD FTLSVRRNGA
-||------- -|-------- -|-----|-- ---|-|---- -|-|------
VTHIKIQNTG DYYDLYGGEK FATLAELVQY YMEHHGQLKE KNGDVIELKY
-|------|- -||--|---- --|------| |------- -|
PLNCADPTSE RWFHGHLSGK EAEKLLTEKG KHGSFLVRES QSHPGDFVLS
-------||- -------|-- ------|--- ---|-----| -|-------|
VRTGDDKGES NDGKSKVTHV MIRCQELKYD VGGGERFDSL TDLVEHYKKN
--|------| ----|--|-- --------|- --------|- |-----|---
PMVETLGTVL QLKQPLNTTR INAAEIESRV RELSKLAETT DKVKQGFWEE
----|--|-- -------||- -------|-- ---|----|| ----------
FETLQQQECK LLYSRKEGQR QENKNKNRYK NILPFDHTRV VLHDGDPNEP
--|------- --||- |- -------|-- ----------
VSDYINANII MPEFETKCNN SKPKKSYIAT QGCLQNTVND FWRMVFQENS
-|-|------ -----| + -||--| ------|--- ---------|
RVIVMTTKEV ERGKSKCVKY WPDEYALKEY GVMRVRNVKE SAAHDYTLRE
-----||--- ----|----| ----|----| ---------- |----||---
LKLSKVGQAL LQGNTERTVW QYHFRTWPDH GVPSDPGGVL DFLEEVHHKQ
---|------ ----|--|-- -|---+ + --
ESIMDAGPVV VHCSAGIGRT GTFIVIDILI DIIREKGVDC DIDVPKTIQM
-|-------- ---|-----| -|-------- ---------- ------|---
VRSQRSGMVQ TEAQYRFIYM AVQHYIETLQ RRIEEEQKSK RKGHEYTNIK
--+ |---- |---|---|- ----|--|-- - ------|- -----||---
YSLADQTSGD QSPLPPCTPT PPCAEMREDS ARVYENVGLM QQQKSFR
||----||-- -|-----|-| ------- + -|------ ----|--
Protein	: Q06124
Enzyme	: Arg-C trypsin_no_P_rule
	FDSLTDLVEHYKKNPMVETLGTVLQLKQPLNTTR
	--|-|-----|-------|--|---------||-
	NILPFDHTR
	-------|-
	TGDDKGESNDGKSKVTHVMIR
	|------|----|--|-----
	KGHEYTNIKYSLADQTSGDQSPLPPCTPTPPCAEMR
	----||---||----||---|-----|-|-------
	TWPDHGVPSDPGGVLDFLEEVHHK
	|-------|---------------
	FIYMAVQHYIETLQR
	--|-----|--|---
	YWPDEYALK
	|----|---
	TVWQYHFR
	|---|---
	YDVGGGER
	|-------
	WFHPNITGVEAENLLLTR
	------|---------|-
	EKGVDCDIDVPKTIQMVR
	------------|-----
	MVFQENSR
	------|-
	ESQSHPGDFVLSVR
	-|-|-------|--
	GKSKCVKYWPDEYALKEYGVMR
	--|----|----|----|----
	FDSLTDLVEHYK
	--|-|-----|-
	IQNTGDYYDLYGGEK
	---|--||--|----
	QGFWEEFETLQQQECK
	--------|-------
	NGAVTHIK
	----|---
	GESNDGK
	--|----
	GVDGSFLARPSKSNPGDFTLSVR
	----|-----|-|-----|-|--
	ELKLSKVGQALLQGNTER
	----|----------|--
	FATLAELVQYYMEHHGQLK
	--|------||--------
	LAETTDK
	---||--
	GVDGSFLAR
	----|----
	NPMVETLGTVLQLK
	-----|--|-----
	CQELKYDVGGGER
	-----|-------
	WFHGHLSGK
	------|--
	SGMVQTEAQYR
	|----|---|-
	VYENVGLMQQQKSFR
	-|----------|--
	VYENVGLMQQQK
	-|----------
	VTHVMIR
	-|-----
	ESAAHDYTLR
	-|----||--
	HGSFLVR
	--|----
	ELSKLAETTDKVKQGFWEEFETLQQQECKLLYSR
	--|----||------------|---------||-
	SNPGDFTLSVR
	|-----|-|--
	IEEEQKSKR
	------|--
	TGTFIVIDILIDIIR
	|-|------------
	QESIMDAGPVVVHCSAGIGR
	--|-----------|-----
	VVLHDGDPNEPVSDYINANIIMPEFETK
	------------|-|-----------|-
	GHEYTNIK
	---||---
	YSLADQTSGDQSPLPPCTPTPPCAEMR
	||----||---|-----|-|-------
	VIVMTTK
	----||-
	NVKESAAHDYTLR
	----|----||--
	SYIATQGCLQNTVNDFWR
	||--|------|------
	QPLNTTR
	----||-
	YPLNCADPTSER
	|-------||--
	YKNILPFDHTR
	|--------|-
	INAAEIESR
	-------|-
	VIVMTTKEVER
	----||-----
	WFHGHLSGKEAEKLLTEKGKHGSFLVR
	------|--------|------|----
	VGQALLQGNTER
	---------|--
Protein sequence :
MTSRRWFHPN ITGVEAENLL LTRGVDGSFL ARPSKSNPGD FTLSVRRNGA
++ ----- -|-------- -|-----|-- ---|-|---- -|-|-- ---
VTHIKIQNTG DYYDLYGGEK FATLAELVQY YMEHHGQLKE KNGDVIELKY
-|------|- -||--|---- --|------| |-------- |
PLNCADPTSE RWFHGHLSGK EAEKLLTEKG KHGSFLVRES QSHPGDFVLS
-------||- -------|-- ------|--- ---|-----| -|-------|
VRTGDDKGES NDGKSKVTHV MIRCQELKYD VGGGERFDSL TDLVEHYKKN
--|------| ----|--|-- --------|- --------|- |-----|---
PMVETLGTVL QLKQPLNTTR INAAEIESRV RELSKLAETT DKVKQGFWEE
----|--|-- -------||- -------|- --|----|| ----------
FETLQQQECK LLYSRKEGQR QENKNKNRYK NILPFDHTRV VLHDGDPNEP
--|------- --||- |- -------|-- ----------
VSDYINANII MPEFETKCNN SKPKKSYIAT QGCLQNTVND FWRMVFQENS
-|-|------ -----|- + ||--| ------|--- ---------|
RVIVMTTKEV ERGKSKCVKY WPDEYALKEY GVMRVRNVKE SAAHDYTLRE
-----||--- ----|----| ----|----| ---- ---- |----||---
LKLSKVGQAL LQGNTERTVW QYHFRTWPDH GVPSDPGGVL DFLEEVHHKQ
---|------ ----|--|-- -|---|---- ---|------ ----------
ESIMDAGPVV VHCSAGIGRT GTFIVIDILI DIIREKGVDC DIDVPKTIQM
-|-------- ---|-----| -|-------- ---------- ------|---
VRSQRSGMVQ TEAQYRFIYM AVQHYIETLQ RRIEEEQKSK RKGHEYTNIK
--+ |---- |---|---|- ----|--|-- - ------|- -----||---
YSLADQTSGD QSPLPPCTPT PPCAEMREDS ARVYENVGLM QQQKSFR
||----||-- -|-----|-| ------- + -|------ ----|--
Protein	: Q06124
Enzyme	: Arg-C V8-DE
	AQYRFIYMAVQHYIE
	--|---|-----|--
	FDSLTDLVEHYKKNPMVETLGTVLQLKQPLNTTR
	--|-|-----|-------|--|---------||-
	TGDDKGESNDGKSKVTHVMIR
	|------|----|--|-----
	KGHEYTNIKYSLADQTSGDQSPLPPCTPTPPCAEMR
	----||---||----||---|-----|-|-------
	LKLSKVGQALLQGNTE
	---|----------|-
	FIYMAVQHYIETLQR
	--|-----|--|---
	YGVMRVRNVKE
	|----------
	NSRVIVMTTKE
	-|-----||--
	GDPNEPVSD
	-------|-
	GSFLARPSKSNPGD
	-|-----|-|----
	TVWQYHFR
	|---|---
	WFHPNITGVEAENLLLTR
	------|---------|-
	EKGVDCDIDVPKTIQMVR
	------------|-----
	MVFQENSR
	------|-
	ESQSHPGDFVLSVR
	-|-|-------|--
	GKSKCVKYWPDEYALKEYGVMR
	--|----|----|----|----
	AGPVVVHCSAGIGRTGTFIVID
	--------|-----|-|-----
	LVQYYME
	---||--
	YINANIIMPE
	|---------
	HGVPSDPGGVLD
	----|-------
	GVDGSFLARPSKSNPGDFTLSVR
	----|-----|-|-----|-|--
	ELKLSKVGQALLQGNTER
	----|----------|--
	RWFHGHLSGKE
	-------|---
	QKSKRKGHE
	--|------
	QSPLPPCTPTPPCAE
	-|-----|-|-----
	CKLLYSRKE
	----||---
	RGKSKCVKYWPD
	---|----|---
	SQSHPGD
	|-|----
	HYKKNPMVE
	-|-------
	NLLLTRGVD
	----|----
	HTRVVLHD
	-|------
	TLQRRIE
	|------
	FVLSVRTGD
	---|--|--
	CQELKYDVGGGER
	-----|-------
	SGMVQTEAQYR
	|----|---|-
	VYENVGLMQQQKSFR
	-|----------|--
	FTLSVRRNGAVTHIKIQNTGD
	-|-|-------|------|--
	MTSRRWFHPNITGVE
	-||--------|---
	ELSKLAETTDKVKQGFWEEFETLQQQECKLLYSR
	--|----||------------|---------||-
	VPKTIQMVRSQRSGMVQTE
	---|-----|--|----|-
	YTNIKYSLAD
	||---||---
	TKCNNSKPKKSYIATQGCLQNTVND
	|----|----||--|------|---
	IEEEQKSKR
	------|--
	TGTFIVIDILIDIIR
	|-|------------
	NVGLMQQQKSFR
	---------|--
	TLGTVLQLKQPLNTTRINAAE
	|--|---------||------
	NVKESAAHDYTLR
	----|----||--
	NKNKNRYKNILPFD
	------|-------
	YKNILPFDHTR
	|--------|-
	LKYPLNCADPTSE
	--|-------||-
	GKSKVTHVMIRCQE
	--|--|--------
	KFATLAE
	---|---
	RTVWQYHFRTWPD
	-|---|---|---
	INAAEIESR
	-------|-
	VIVMTTKEVER
	----||-----
	WFHGHLSGKEAEKLLTEKGKHGSFLVR
	------|--------|------|----
	KGKHGSFLVRE
	-----|-----
Protein sequence :
MTSRRWFHPN ITGVEAENLL LTRGVDGSFL ARPSKSNPGD FTLSVRRNGA
-||------- -|-------- -|-----|-- ---|-|---- -|-|------
VTHIKIQNTG DYYDLYGGEK FATLAELVQY YMEHHGQLKE KNGDVIELKY
-|------|- -++ + - --|------| |-- --|
PLNCADPTSE RWFHGHLSGK EAEKLLTEKG KHGSFLVRES QSHPGDFVLS
-------||- -------|-- ------|--- ---|-----| -|-------|
VRTGDDKGES NDGKSKVTHV MIRCQELKYD VGGGERFDSL TDLVEHYKKN
--|------| ----|--|-- --------|- --------|- |-----|---
PMVETLGTVL QLKQPLNTTR INAAEIESRV RELSKLAETT DKVKQGFWEE
----|--|-- -------||- -------|- --|----|| ----------
FETLQQQECK LLYSRKEGQR QENKNKNRYK NILPFDHTRV VLHDGDPNEP
--|------- --||--- ------|- -------|-- ----------
VSDYINANII MPEFETKCNN SKPKKSYIAT QGCLQNTVND FWRMVFQENS
-|-|------ --- |---- |----||--| ------|--- ------|
RVIVMTTKEV ERGKSKCVKY WPDEYALKEY GVMRVRNVKE SAAHDYTLRE
-----||--- ----|----| ----|----| ---------- |----||---
LKLSKVGQAL LQGNTERTVW QYHFRTWPDH GVPSDPGGVL DFLEEVHHKQ
---|------ ----|--|-- -|---|---- ---|------ -
ESIMDAGPVV VHCSAGIGRT GTFIVIDILI DIIREKGVDC DIDVPKTIQM
+ ----- ---|-----| -|-------- ---------- ------|---
VRSQRSGMVQ TEAQYRFIYM AVQHYIETLQ RRIEEEQKSK RKGHEYTNIK
--|--|---- |---|---|- ----|--|-- --------|- -----||---
YSLADQTSGD QSPLPPCTPT PPCAEMREDS ARVYENVGLM QQQKSFR
||----||-- -|-----|-| ------- + -|------ ----|--
Protein	: Q06124
Enzyme	: Arg-C V8-E
	AQYRFIYMAVQHYIE
	--|---|-----|--
	FDSLTDLVEHYKKNPMVETLGTVLQLKQPLNTTR
	--|-|-----|-------|--|---------||-
	TGDDKGESNDGKSKVTHVMIR
	|------|----|--|-----
	SIMDAGPVVVHCSAGIGRTGTFIVIDILIDIIRE
	|-----------|-----|-|-------------
	SAAHDYTLRE
	|----||---
	KGHEYTNIKYSLADQTSGDQSPLPPCTPTPPCAEMR
	----||---||----||---|-----|-|-------
	LKLSKVGQALLQGNTE
	---|----------|-
	FIYMAVQHYIETLQR
	--|-----|--|---
	YGVMRVRNVKE
	|----------
	NSRVIVMTTKE
	-|-----||--
	LKYDVGGGE
	--|------
	SQSHPGDFVLSVRTGDDKGE
	|-|-------|--|------
	TVWQYHFR
	|---|---
	WFHPNITGVEAENLLLTR
	------|---------|-
	EKGVDCDIDVPKTIQMVR
	------------|-----
	MVFQENSR
	------|-
	ESQSHPGDFVLSVR
	-|-|-------|--
	KGVDCDIDVPKTIQMVRSQRSGMVQTE
	-----------|-----|--|----|-
	GKSKCVKYWPDEYALKEYGVMR
	--|----|----|----|----
	SNDGKSKVTHVMIRCQE
	|----|--|--------
	RFDSLTDLVE
	---|-|----
	LVQYYME
	---||--
	GVDGSFLARPSKSNPGDFTLSVR
	----|-----|-|-----|-|--
	ELKLSKVGQALLQGNTER
	----|----------|--
	RWFHGHLSGKE
	-------|---
	TTDKVKQGFWE
	||---------
	QKSKRKGHE
	--|------
	CKLLYSRKE
	----||---
	YTNIKYSLADQTSGDQSPLPPCTPTPPCAE
	||---||----||---|-----|-|-----
	HYKKNPMVE
	-|-------
	TLQRRIE
	|------
	CQELKYDVGGGER
	-----|-------
	SGMVQTEAQYR
	|----|---|-
	VYENVGLMQQQKSFR
	-|----------|--
	MTSRRWFHPNITGVE
	-||--------|---
	ELSKLAETTDKVKQGFWEEFETLQQQECKLLYSR
	--|----||------------|---------||-
	RTVWQYHFRTWPDHGVPSDPGGVLDFLE
	-|---|---|-------|----------
	RGKSKCVKYWPDE
	---|----|----
	IEEEQKSKR
	------|--
	TGTFIVIDILIDIIR
	|-|------------
	DSARVYE
	-|---|-
	NVGLMQQQKSFR
	---------|--
	TLGTVLQLKQPLNTTRINAAE
	|--|---------||------
	NVKESAAHDYTLR
	----|----||--
	YKNILPFDHTR
	|--------|-
	LKYPLNCADPTSE
	--|-------||-
	KFATLAE
	---|---
	INAAEIESR
	-------|-
	VIVMTTKEVER
	----||-----
	WFHGHLSGKEAEKLLTEKGKHGSFLVR
	------|--------|------|----
	TKCNNSKPKKSYIATQGCLQNTVNDFWRMVFQE
	|----|----||--|------|-----------
	KGKHGSFLVRE
	-----|-----
Protein sequence :
MTSRRWFHPN ITGVEAENLL LTRGVDGSFL ARPSKSNPGD FTLSVRRNGA
-||------- -|-------- -|-----|-- ---|-|---- -|-|--
VTHIKIQNTG DYYDLYGGEK FATLAELVQY YMEHHGQLKE KNGDVIELKY
+ + ++ + - --|------| |-- --|
PLNCADPTSE RWFHGHLSGK EAEKLLTEKG KHGSFLVRES QSHPGDFVLS
-------||- -------|-- ------|--- ---|-----| -|-------|
VRTGDDKGES NDGKSKVTHV MIRCQELKYD VGGGERFDSL TDLVEHYKKN
--|------| ----|--|-- --------|- --------|- |-----|---
PMVETLGTVL QLKQPLNTTR INAAEIESRV RELSKLAETT DKVKQGFWEE
----|--|-- -------||- -------|- --|----|| ----------
FETLQQQECK LLYSRKEGQR QENKNKNRYK NILPFDHTRV VLHDGDPNEP
--|------- --||--- |- -------|-
VSDYINANII MPEFETKCNN SKPKKSYIAT QGCLQNTVND FWRMVFQENS
+ + |---- |----||--| ------|--- ---------|
RVIVMTTKEV ERGKSKCVKY WPDEYALKEY GVMRVRNVKE SAAHDYTLRE
-----||--- ----|----| ----|----| ---------- |----||---
LKLSKVGQAL LQGNTERTVW QYHFRTWPDH GVPSDPGGVL DFLEEVHHKQ
---|------ ----|--|-- -|---|---- ---|------ ----
ESIMDAGPVV VHCSAGIGRT GTFIVIDILI DIIREKGVDC DIDVPKTIQM
|-------- ---|-----| -|-------- ---------- ------|---
VRSQRSGMVQ TEAQYRFIYM AVQHYIETLQ RRIEEEQKSK RKGHEYTNIK
--|--|---- |---|---|- ----|--|-- --------|- -----||---
YSLADQTSGD QSPLPPCTPT PPCAEMREDS ARVYENVGLM QQQKSFR
||----||-- -|-----|-| ------- -| ---|------ ----|--
Protein	: Q06124
Enzyme	: Asp-N chymotrypsin
	SVRRNGAVTHIKIQNTGDY
	|-------|------|--|
	ADQTSGDQSPLPPCTPTPPCAEMREDSARVY
	---||---|-----|-|---------|---|
	DLYGGEKFATLAELVQYYMEHHGQLKEKNG
	--|------|------||------------
	DYINANIIMPEFETKCNNSKPKKSYIATQGCLQNTVN
	-|-----------|----|----||--|------|--
	SRKEGQRQENKNKNRY
	|--------------|
	ARPSKSNPGDF
	---|-|-----
	EEVHHKQESIMDAGPVVVHCSAGIGRTGTF
	--------|-----------|-----|-|-
	QGNTERTVW
	---|--|--
	SGKEAEKL
	|-------
	DHTRVVL
	--|----
	VRESQSHPGDF
	---|-|-----
	ETKCNNSKPKKSY
	-|----|----||
	DFTLSVRRNGAVTHIKIQNTG
	--|-|-------|------|-
	SVRTGDDKGESNDGKSKVTHVMIRCQEL
	|--|------|----|--|---------
	DVIELKYPLNCA
	------|-----
	NCADPTSERW
	-----||---
	RTWPDHGVPSDPGGVL
	-|-------|------
	QRRIEEEQKSKRKGHEY
	---------|------|
	MQQQKSF
	-----|-
	DPNEPVS
	------|
	TEKGKHGSF
	|------|-
	SKVGQAL
	|------
	AETTDKVKQGF
	--||-------
	DFVLSVRTG
	----|--|-
	MTSRRWFHPNITGVEAENLLLTRGV
	-||--------|---------|---
	DFWRMVFQENSRVIVMTTKEVERGKSKCVKYWP
	----------|-----||-------|----|--
	DPTSERWFHGHLSGKEAEKLLTEKGKHGSFLVRESQSHPG
	--||--------|--------|------|-----|-|---
	GVMRVRNVKESAAHDY
	----------|----|
	QNTVNDF
	--|----
	NTTRINAAEIESRVREL
	-||--------|-----
	IDIIREKGVDCDIDVPKTIQMVRSQRSGMVQTEAQY
	-----------------|-----|--|----|---|
	DGKSKVTHVMIRCQELKY
	---|--|----------|
	DYTLRELKLSKVGQALLQGNTERTVWQYHFRTWP
	-||------|----------|--|---|---|--
	DGSFLARPSKSNPG
	--|-----|-|---
	DHTRVVLH
	--|-----
	TRGVDGSF
	|-----|-
	DEYALKEYGVMRVRNVKESAAH
	--|----|----------|---
	HDGDPNEPVSDY
	---------|-|
	HPNITGVEAENL
	----|-------
	DSARVYENVGLMQQQKSFR
	-|---|----------|--
	QENSRVIVMTTKEVERGKSKCVKY
	---|-----||-------|----|
	DAGPVVVHCSAGIGRTGTFIVI
	---------|-----|-|----
	DQSPLPPCTPTPPCAEMRE
	--|-----|-|--------
	IATQGCL
	--|----
	DFLEEVHHKQESIM
	-----------|--
	KKNPMVETL
	-------|-
Protein sequence :
MTSRRWFHPN ITGVEAENLL LTRGVDGSFL ARPSKSNPGD FTLSVRRNGA
-||------- -|-------- -|-----|-- ---|-|---- -|-|------
VTHIKIQNTG DYYDLYGGEK FATLAELVQY YMEHHGQLKE KNGDVIELKY
-|------|- -|+--|---- --|------| |--------- ---------|
PLNCADPTSE RWFHGHLSGK EAEKLLTEKG KHGSFLVRES QSHPGDFVLS
-------||- -------|-- ------|--- ---|-----| -|-------|
VRTGDDKGES NDGKSKVTHV MIRCQELKYD VGGGERFDSL TDLVEHYKKN
--|------| ----|--|-- --------| + + +---
PMVETLGTVL QLKQPLNTTR INAAEIESRV RELSKLAETT DKVKQGFWEE
----|- + -||- -------|-- ---+ --|| -------
FETLQQQECK LLYSRKEGQR QENKNKNRYK NILPFDHTRV VLHDGDPNEP
+ +|------ --------| --|-- ----------
VSDYINANII MPEFETKCNN SKPKKSYIAT QGCLQNTVND FWRMVFQENS
-|-|------ -----|---- |----||--| ------|--- ---------|
RVIVMTTKEV ERGKSKCVKY WPDEYALKEY GVMRVRNVKE SAAHDYTLRE
-----||--- ----|----| ----|----| ---------- |----||---
LKLSKVGQAL LQGNTERTVW QYHFRTWPDH GVPSDPGGVL DFLEEVHHKQ
---|------ ----|--|-- -|---|---- ---|------ ----------
ESIMDAGPVV VHCSAGIGRT GTFIVIDILI DIIREKGVDC DIDVPKTIQM
-|-------- ---|-----| -|---- - ---------- ------|---
VRSQRSGMVQ TEAQYRFIYM AVQHYIETLQ RRIEEEQKSK RKGHEYTNIK
--|--|---- |---| + + + - --------|- -----|+
YSLADQTSGD QSPLPPCTPT PPCAEMREDS ARVYENVGLM QQQKSFR
++ ---||-- -|-----|-| ---------| ---|------ ----|--
Protein	: Q06124
Enzyme	: Asp-N CNBr
	DFTLSVRRNGAVTHIKIQNTG
	--|-|-------|------|-
	MTSRRWFHPNITGVEAENLLLTRGV
	-||--------|---------|---
	VFQENSRVIVM
	-----|-----
	DFWRMVFQENSRVIVMTTKEVERGKSKCVKYWP
	----------|-----||-------|----|--
	VRSQRSGM
	--|--|--
	DSARVYENVGLMQQQKSFR
	-|---|----------|--
	DVIELKYPLNCA
	------|-----
	DPTSERWFHGHLSGKEAEKLLTEKGKHGSFLVRESQSHPG
	--||--------|--------|------|-----|-|---
	DLYGGEKFATLAELVQYYMEHHGQLKEKNG
	--|------|------||------------
	DYINANIIMPEFETKCNNSKPKKSYIATQGCLQNTVN
	-|-----------|----|----||--|------|--
	VQTEAQYRFIYM
	--|---|---|-
	PEFETKCNNSKPKKSYIATQGCLQNTVNDFWRM
	----|----|----||--|------|-------
	DGKSKVTHVMIRCQELKY
	---|--|----------|
	DYTLRELKLSKVGQALLQGNTERTVWQYHFRTWP
	-||------|----------|--|---|---|--
	QQQKSFR
	----|--
	DAGPVVVHCSAGIGRTGTFIVI
	---------|-----|-|----
	IRCQELKYDVGGGERFDSLTDLVEHYKKNPM
	-------|---------|-|-----|-----
	DGSFLARPSKSNPG
	--|-----|-|---
	REDSARVYENVGLM
	---|---|------
	DQSPLPPCTPTPPCAEMRE
	--|-----|-|--------
	DHTRVVLH
	--|-----
	DPNEPVS
	------|
	DFLEEVHHKQESIM
	-----------|--
	TTKEVERGKSKCVKYWPDEYALKEYGVM
	||-------|----|----|----|---
	DEYALKEYGVMRVRNVKESAAH
	--|----|----------|---
	DFVLSVRTG
	----|--|-
Protein sequence :
MTSRRWFHPN ITGVEAENLL LTRGVDGSFL ARPSKSNPGD FTLSVRRNGA
-||------- -|-------- -|-----|-- ---|-|---- -|-|------
VTHIKIQNTG DYYDLYGGEK FATLAELVQY YMEHHGQLKE KNGDVIELKY
-|------|- ++--|---- --|------| |--------- ---------|
PLNCADPTSE RWFHGHLSGK EAEKLLTEKG KHGSFLVRES QSHPGDFVLS
-------||- -------|-- ------|--- ---|-----| -|-------|
VRTGDDKGES NDGKSKVTHV MIRCQELKYD VGGGERFDSL TDLVEHYKKN
--|- + ---|--|-- --------|- --------|- |-----|---
PMVETLGTVL QLKQPLNTTR INAAEIESRV RELSKLAETT DKVKQGFWEE
-- + + ++ + + ++
FETLQQQECK LLYSRKEGQR QENKNKNRYK NILPFDHTRV VLHDGDPNEP
+ ++ + --|-- --- -----
VSDYINANII MPEFETKCNN SKPKKSYIAT QGCLQNTVND FWRMVFQENS
-|-|------ -----|---- |----||--| ------|--- ---------|
RVIVMTTKEV ERGKSKCVKY WPDEYALKEY GVMRVRNVKE SAAHDYTLRE
-----||--- ----|----| ----|----| ---------- |----||---
LKLSKVGQAL LQGNTERTVW QYHFRTWPDH GVPSDPGGVL DFLEEVHHKQ
---|------ ----|--|-- -|---|-- + ----------
ESIMDAGPVV VHCSAGIGRT GTFIVIDILI DIIREKGVDC DIDVPKTIQM
-|-------- ---|-----| -|---- +
VRSQRSGMVQ TEAQYRFIYM AVQHYIETLQ RRIEEEQKSK RKGHEYTNIK
--|--|---- |---|---|- + + + ++
YSLADQTSGD QSPLPPCTPT PPCAEMREDS ARVYENVGLM QQQKSFR
++ ++ - -|-----|-| ---------| ---|------ ----|--
Protein	: Q06124
Enzyme	: Asp-N Lys-C
	DFTLSVRRNGAVTHIKIQNTG
	--|-|-------|------|-
	CNNSKPK
	---|---
	MTSRRWFHPNITGVEAENLLLTRGV
	-||--------|---------|---
	DFWRMVFQENSRVIVMTTKEVERGKSKCVKYWP
	----------|-----||-------|----|--
	NPMVETLGTVLQLK
	-----|--|-----
	DSARVYENVGLMQQQKSFR
	-|---|----------|--
	DVIELKYPLNCA
	------|-----
	MTSRRWFHPNITGVEAENLLLTRGVDGSFLARPSK
	-||--------|---------|-----|-----|-
	IQNTGDYYDLYGGEK
	---|--||--|----
	DPTSERWFHGHLSGKEAEKLLTEKGKHGSFLVRESQSHPG
	--||--------|--------|------|-----|-|---
	DLYGGEKFATLAELVQYYMEHHGQLKEKNG
	--|------|------||------------
	DYINANIIMPEFETKCNNSKPKKSYIATQGCLQNTVN
	-|-----------|----|----||--|------|--
	YDVGGGERFDSLTDLVEHYK
	|---------|-|-----|-
	EYGVMRVRNVK
	-|---------
	ESAAHDYTLRELK
	-|----||-----
	QESIMDAGPVVVHCSAGIGRTGTFIVIDILIDIIREK
	--|-----------|-----|-|--------------
	QPLNTTRINAAEIESRVRELSK
	----||--------|-----|-
	QGFWEEFETLQQQECK
	--------|-------
	DGKSKVTHVMIRCQELKY
	---|--|----------|
	DYTLRELKLSKVGQALLQGNTERTVWQYHFRTWP
	-||------|----------|--|---|---|--
	GHEYTNIK
	---||---
	DAGPVVVHCSAGIGRTGTFIVI
	---------|-----|-|----
	GESNDGK
	--|----
	YWPDEYALK
	|----|---
	DGSFLARPSKSNPG
	--|-----|-|---
	DQSPLPPCTPTPPCAEMRE
	--|-----|-|--------
	FATLAELVQYYMEHHGQLK
	--|------||--------
	DHTRVVLH
	--|-----
	HGSFLVRESQSHPGDFVLSVRTGDDK
	--|-----|-|-------|--|----
	LAETTDK
	---||--
	NILPFDHTRVVLHDGDPNEPVSDYINANIIMPEFETK
	-------|-------------|-|-----------|-
	SYIATQGCLQNTVNDFWRMVFQENSRVIVMTTK
	||--|------|------------|-----||-
	DPNEPVS
	------|
	DFLEEVHHKQESIM
	-----------|--
	SNPGDFTLSVRRNGAVTHIK
	|-----|-|-------|---
	DEYALKEYGVMRVRNVKESAAH
	--|----|----------|---
	VTHVMIRCQELK
	-|----------
	DFVLSVRTG
	----|--|-
	YPLNCADPTSERWFHGHLSGK
	|-------||--------|--
Protein sequence :
MTSRRWFHPN ITGVEAENLL LTRGVDGSFL ARPSKSNPGD FTLSVRRNGA
-||------- -|-------- -|-----|-- ---|-|---- -|-|------
VTHIKIQNTG DYYDLYGGEK FATLAELVQY YMEHHGQLKE KNGDVIELKY
-|------|- -||--|---- --|------| |--------- ---------|
PLNCADPTSE RWFHGHLSGK EAEKLLTEKG KHGSFLVRES QSHPGDFVLS
-------||- -------|-- ------|--- ---|-----| -|-------|
VRTGDDKGES NDGKSKVTHV MIRCQELKYD VGGGERFDSL TDLVEHYKKN
--|------| ----|--|-- --------|- --------|- |-----|- -
PMVETLGTVL QLKQPLNTTR INAAEIESRV RELSKLAETT DKVKQGFWEE
----|--|-- -------||- -------|-- ---|----|| -- ------
FETLQQQECK LLYSRKEGQR QENKNKNRYK NILPFDHTRV VLHDGDPNEP
--|------- ++ + -------|-- ----------
VSDYINANII MPEFETKCNN SKPKKSYIAT QGCLQNTVND FWRMVFQENS
-|-|------ -----|---- |----||--| ------|--- ---------|
RVIVMTTKEV ERGKSKCVKY WPDEYALKEY GVMRVRNVKE SAAHDYTLRE
-----||--- ----|----| ----|----| ---------- |----||---
LKLSKVGQAL LQGNTERTVW QYHFRTWPDH GVPSDPGGVL DFLEEVHHKQ
---|------ ----|--|-- -|---|-- + ----------
ESIMDAGPVV VHCSAGIGRT GTFIVIDILI DIIREKGVDC DIDVPKTIQM
-|-------- ---|-----| -|-------- ------ +
VRSQRSGMVQ TEAQYRFIYM AVQHYIETLQ RRIEEEQKSK RKGHEYTNIK
+ + + + + + + + ---||---
YSLADQTSGD QSPLPPCTPT PPCAEMREDS ARVYENVGLM QQQKSFR
++ ++ - -|-----|-| ---------| ---|------ ----|--
Protein	: Q06124
Enzyme	: Asp-N Lys-N
	KQESIMDAGPVVVHCSAGIGRTGTFIVIDILIDIIRE
	---|-----------|-----|-|-------------
	DFTLSVRRNGAVTHIKIQNTG
	--|-|-------|------|-
	MTSRRWFHPNITGVEAENLLLTRGV
	-||--------|---------|---
	KSYIATQGCLQNTVNDFWRMVFQENSRVIVMTT
	-||--|------|------------|-----||
	DFWRMVFQENSRVIVMTTKEVERGKSKCVKYWP
	----------|-----||-------|----|--
	KQGFWEEFETLQQQEC
	---------|------
	DSARVYENVGLMQQQKSFR
	-|---|----------|--
	DVIELKYPLNCA
	------|-----
	DPTSERWFHGHLSGKEAEKLLTEKGKHGSFLVRESQSHPG
	--||--------|--------|------|-----|-|---
	DLYGGEKFATLAELVQYYMEHHGQLKEKNG
	--|------|------||------------
	DYINANIIMPEFETKCNNSKPKKSYIATQGCLQNTVN
	-|-----------|----|----||--|------|--
	KVTHVMIRCQEL
	--|---------
	KIQNTGDYYDLYGGE
	----|--||--|---
	KHGSFLVRESQSHPGDFVLSVRTGDD
	---|-----|-|-------|--|---
	DGKSKVTHVMIRCQELKY
	---|--|----------|
	DYTLRELKLSKVGQALLQGNTERTVWQYHFRTWP
	-||------|----------|--|---|---|--
	KESAAHDYTLREL
	--|----||----
	DAGPVVVHCSAGIGRTGTFIVI
	---------|-----|-|----
	KYWPDEYAL
	-|----|--
	KQPLNTTRINAAEIESRVRELS
	-----||--------|-----|
	KEYGVMRVRNV
	--|--------
	DGSFLARPSKSNPG
	--|-----|-|---
	KYPLNCADPTSERWFHGHLSG
	-|-------||--------|-
	KYDVGGGERFDSLTDLVEHY
	-|---------|-|-----|
	DQSPLPPCTPTPPCAEMRE
	--|-----|-|--------
	DHTRVVLH
	--|-----
	KGHEYTNI
	----||--
	KNPMVETLGTVLQL
	------|--|----
	KSNPGDFTLSVRRNGAVTHI
[truncated: 17,034 more rows]
