# Supplementary material for: PTMselect: optimization of protein modifications discovery by mass spectrometry
Source: Sci Rep. 2019 Mar 12;9:4181. doi: 10.1038/s41598-019-40873-3 (PMC6414543; doi:10.1038/s41598-019-40873-3)
Supplement: Supplementary file 3 — Dataset 1 [file 41598_2019_40873_MOESM3_ESM.zip › supplemental_files/TCR_pathway/results/PD1_res.txt]

=======================
PTM Select Results
=======================
7 <= peptides <= 40
PTM linked to : STY

Protein	: Q15116
Enzyme	: Arg-C

	MSPSNQTDKLAAFPEDR
	-|-|--|----------
	SQPGQDCR
	|-------
	VTQLPNGR
	-|------
	DFHMSVVR
	----|---
	NDSGTYLCGAISLAPKAQIKESLR
	--|-||-----|---------|--
	TGQPLKEDPSAVPVFSVDYGELDFQWR
	|--------|-----|--|--------
	EKTPEPPVPCVPEQTEYATIVFPSGMGTSSPAR
	--|-----------|-|-|----|---|||---
	GSADGPR
	-|-----
	SAQPLRPEDGHCSWPL
	|-----------|---

Protein sequence : 
MQIPQAPWPV VWAVLQLGWR PGWFLDSPDR PWNPPTFSPA LLVVTEGDNA  
                            +         + +       +       
TFTCSFSNTS ESFVLNWYRM SPSNQTDKLA AFPEDRSQPG QDCRFRVTQL  
+ + + + ++  +     + - |-|--|---- ------|--- ----  -|--  
PNGRDFHMSV VRARRNDSGT YLCGAISLAP KAQIKESLRA ELRVTERRAE  
--------|- --   --|-| |-----|--- ------|--      +       
VPTAHPSPSP RPAGQFQTLV VGVVGGLLGS LVLLVWVLAV ICSRAARGTI  
  +   + +         +            +              +     +   
GARRTGQPLK EDPSAVPVFS VDYGELDFQW REKTPEPPVP CVPEQTEYAT  
    |----- ---|-----| --|------- ---|------ -----|-|-|  
IVFPSGMGTS SPARRGSADG PRSAQPLRPE DGHCSWPL 
----|---|| |--- -|--- --|------- ----|--- 


Protein	: Q15116
Enzyme	: Asp-N

	DRPWNPPTFSPALLVVTEG
	-------|-|------|--
	DNATFTCSFSNTSESFVLNWYRMSPSNQT
	---|-|-|-|-||-|-----|--|-|--|
	DRSQPGQ
	--|----
	DCRFRVTQLPNGR
	------|------
	DFHMSVVRARRN
	----|-------
	DPSAVPVFSV
	--|-----|-
	DGPRSAQPLRPE
	----|-------
	DGHCSWPL
	----|---

Protein sequence : 
MQIPQAPWPV VWAVLQLGWR PGWFLDSPDR PWNPPTFSPA LLVVTEGDNA  
                            + -- -----|-|-- ----|-----  
TFTCSFSNTS ESFVLNWYRM SPSNQTDKLA AFPEDRSQPG QDCRFRVTQL  
|-|-|-|-|| -|-----|-- |-|--|         --|--- -------|--  
PNGRDFHMSV VRARRNDSGT YLCGAISLAP KAQIKESLRA ELRVTERRAE  
--------|- ------ + + +     +          +        +       
VPTAHPSPSP RPAGQFQTLV VGVVGGLLGS LVLLVWVLAV ICSRAARGTI  
  +   + +         +            +              +     +   
GARRTGQPLK EDPSAVPVFS VDYGELDFQW REKTPEPPVP CVPEQTEYAT  
    +       --|-----| - +           +            + + +  
IVFPSGMGTS SPARRGSADG PRSAQPLRPE DGHCSWPL 
    +   ++ +     + -- --|------- ----|--- 


Protein	: Q15116
Enzyme	: chymotrypsin

	DSPDRPW
	-|-----
	VVTEGDNATF
	--|-----|-
	SNTSESF
	|-||-|-
	RMSPSNQTDKL
	--|-|--|---
	AAFPEDRSQPGQDCRF
	-------|--------
	RVTQLPNGRDF
	--|--------
	HMSVVRARRNDSGTY
	--|--------|-||
	APKAQIKESL
	--------|-
	RVTERRAEVPTAHPSPSPRPAGQF
	--|-------|---|-|-------
	AVICSRAARGTIGARRTGQPL
	----|-----|-----|----
	KEDPSAVPVF
	----|-----
	REKTPEPPVPCVPEQTEY
	---|-----------|-|
	ATIVFPSGMGTSSPARRGSADGPRSAQPL
	-|----|---|||-----|-----|----
	RPEDGHCSWPL
	-------|---

Protein sequence : 
MQIPQAPWPV VWAVLQLGWR PGWFLDSPDR PWNPPTFSPA LLVVTEGDNA  
                           -|--- --   + +     --|-----  
TFTCSFSNTS ESFVLNWYRM SPSNQTDKLA AFPEDRSQPG QDCRFRVTQL  
|-+ + |-|| -|-    +-- |-|--|---- ------|--- -------|--  
PNGRDFHMSV VRARRNDSGT YLCGAISLAP KAQIKESLRA ELRVTERRAE  
--------|- -------|-| |     + -- ------|-     --|-----  
VPTAHPSPSP RPAGQFQTLV VGVVGGLLGS LVLLVWVLAV ICSRAARGTI  
--|---|-|- ------ +            +         -- --|-----|-  
GARRTGQPLK EDPSAVPVFS VDYGELDFQW REKTPEPPVP CVPEQTEYAT  
----|----- ---|-----+   +        ---|------ -----|-|-|  
IVFPSGMGTS SPARRGSADG PRSAQPLRPE DGHCSWPL 
----|---|| |-----|--- --|------- ----|--- 


Protein	: Q15116
Enzyme	: CNBr

	SPSNQTDKLAAFPEDRSQPGQDCRFRVTQLPNGRDFHM
	|-|--|----------|----------|----------
	GTSSPARRGSADGPRSAQPLRPEDGHCSWPL
	-|||-----|-----|-----------|---

Protein sequence : 
MQIPQAPWPV VWAVLQLGWR PGWFLDSPDR PWNPPTFSPA LLVVTEGDNA  
                            +         + +       +       
TFTCSFSNTS ESFVLNWYRM SPSNQTDKLA AFPEDRSQPG QDCRFRVTQL  
+ + + + ++  +     +   |-|--|---- ------|--- -------|--  
PNGRDFHMSV VRARRNDSGT YLCGAISLAP KAQIKESLRA ELRVTERRAE  
--------+         + + +     +          +        +       
VPTAHPSPSP RPAGQFQTLV VGVVGGLLGS LVLLVWVLAV ICSRAARGTI  
  +   + +         +            +              +     +   
GARRTGQPLK EDPSAVPVFS VDYGELDFQW REKTPEPPVP CVPEQTEYAT  
    +         +     +   +           +            + + +  
IVFPSGMGTS SPARRGSADG PRSAQPLRPE DGHCSWPL 
    +  -|| |-----|--- --|------- ----|--- 


Protein	: Q15116
Enzyme	: Lys-C

	EDPSAVPVFSVDYGELDFQWREK
	---|-----|--|----------

Protein sequence : 
MQIPQAPWPV VWAVLQLGWR PGWFLDSPDR PWNPPTFSPA LLVVTEGDNA  
                            +         + +       +       
TFTCSFSNTS ESFVLNWYRM SPSNQTDKLA AFPEDRSQPG QDCRFRVTQL  
+ + + + ++  +     +   + +  +           +           +    
PNGRDFHMSV VRARRNDSGT YLCGAISLAP KAQIKESLRA ELRVTERRAE  
        +         + + +     +          +        +       
VPTAHPSPSP RPAGQFQTLV VGVVGGLLGS LVLLVWVLAV ICSRAARGTI  
  +   + +         +            +              +     +   
GARRTGQPLK EDPSAVPVFS VDYGELDFQW REKTPEPPVP CVPEQTEYAT  
    +      ---|-----| --|------- ---+            + + +  
IVFPSGMGTS SPARRGSADG PRSAQPLRPE DGHCSWPL 
    +   ++ +     +      +            +    


Protein	: Q15116
Enzyme	: Lys-N

	KEDPSAVPVFSVDYGELDFQWRE
	----|-----|--|---------

Protein sequence : 
MQIPQAPWPV VWAVLQLGWR PGWFLDSPDR PWNPPTFSPA LLVVTEGDNA  
                            +         + +       +       
TFTCSFSNTS ESFVLNWYRM SPSNQTDKLA AFPEDRSQPG QDCRFRVTQL  
+ + + + ++  +     +   + +  +           +           +    
PNGRDFHMSV VRARRNDSGT YLCGAISLAP KAQIKESLRA ELRVTERRAE  
        +         + + +     +          +        +       
VPTAHPSPSP RPAGQFQTLV VGVVGGLLGS LVLLVWVLAV ICSRAARGTI  
  +   + +         +            +              +     +   
GARRTGQPLK EDPSAVPVFS VDYGELDFQW REKTPEPPVP CVPEQTEYAT  
    +    - ---|-----| --|------- -- +            + + +  
IVFPSGMGTS SPARRGSADG PRSAQPLRPE DGHCSWPL 
    +   ++ +     +      +            +    


Protein	: Q15116
Enzyme	: trypsin_no_P_rule

	PGWFLDSPDR
	------|---
	PWNPPTFSPALLVVTEGDNATFTCSFSNTSESFVLNWYR
	-----|-|------|-----|-|-|-|-||-|-----|-
	MSPSNQTDK
	-|-|--|--
	SQPGQDCR
	|-------
	VTQLPNGR
	-|------
	DFHMSVVR
	----|---
	NDSGTYLCGAISLAPK
	--|-||-----|----
	AEVPTAHPSPSPR
	----|---|-|--
	PAGQFQTLVVGVVGGLLGSLVLLVWVLAVICSR
	------|-----------|------------|-
	EDPSAVPVFSVDYGELDFQWR
	---|-----|--|--------
	TPEPPVPCVPEQTEYATIVFPSGMGTSSPAR
	|-----------|-|-|----|---|||---
	GSADGPR
	-|-----
	PEDGHCSWPL
	------|---

Protein sequence : 
MQIPQAPWPV VWAVLQLGWR PGWFLDSPDR PWNPPTFSPA LLVVTEGDNA  
                      ------|--- -----|-|-- ----|-----  
TFTCSFSNTS ESFVLNWYRM SPSNQTDKLA AFPEDRSQPG QDCRFRVTQL  
|-|-|-|-|| -|-----|-- |-|--|--         |--- ----  -|--  
PNGRDFHMSV VRARRNDSGT YLCGAISLAP KAQIKESLRA ELRVTERRAE  
--------|- --   --|-| |-----|--- -     +        +   --  
VPTAHPSPSP RPAGQFQTLV VGVVGGLLGS LVLLVWVLAV ICSRAARGTI  
--|---|-|- -------|-- ---------| ---------- --|-    +   
GARRTGQPLK EDPSAVPVFS VDYGELDFQW REKTPEPPVP CVPEQTEYAT  
    +      ---|-----| --|------- -  |------ -----|-|-|  
IVFPSGMGTS SPARRGSADG PRSAQPLRPE DGHCSWPL 
----|---|| |--- -|--- --+     -- ----|--- 


Protein	: Q15116
Enzyme	: V8-DE

	RPWNPPTFSPALLVVTE
	------|-|------|-
	NATFTCSFSNTSE
	--|-|-|-|-||-
	SFVLNWYRMSPSNQTD
	|-----|--|-|--|-
	RSQPGQD
	-|-----
	CRFRVTQLPNGRD
	-----|-------
	FHMSVVRARRND
	---|--------
	SGTYLCGAISLAPKAQIKE
	|-||-----|---------
	DPSAVPVFSVD
	--|-----|--
	KTPEPPVPCVPE
	-|----------
	YATIVFPSGMGTSSPARRGSAD
	|-|----|---|||-----|--
	GPRSAQPLRPE
	---|-------
	GHCSWPL
	---|---

Protein sequence : 
MQIPQAPWPV VWAVLQLGWR PGWFLDSPDR PWNPPTFSPA LLVVTEGDNA  
                            +  - -----|-|-- ----|-  --  
TFTCSFSNTS ESFVLNWYRM SPSNQTDKLA AFPEDRSQPG QDCRFRVTQL  
|-|-|-|-|| -|-----|-- |-|--|-         -|--- -------|--  
PNGRDFHMSV VRARRNDSGT YLCGAISLAP KAQIKESLRA ELRVTERRAE  
--------|- -------|-| |-----|--- ------+        +       
VPTAHPSPSP RPAGQFQTLV VGVVGGLLGS LVLLVWVLAV ICSRAARGTI  
  +   + +         +            +              +     +   
GARRTGQPLK EDPSAVPVFS VDYGELDFQW REKTPEPPVP CVPEQTEYAT  
    +       --|-----| --+          -|------ ---- + |-|  
IVFPSGMGTS SPARRGSADG PRSAQPLRPE DGHCSWPL 
----|---|| |-----|--- --|-------  ---|--- 


Protein	: Q15116
Enzyme	: V8-E

	GDNATFTCSFSNTSE
	----|-|-|-|-||-
	SFVLNWYRMSPSNQTDKLAAFPE
	|-----|--|-|--|--------
	DPSAVPVFSVDYGE
	--|-----|--|--
	KTPEPPVPCVPE
	-|----------
	YATIVFPSGMGTSSPARRGSADGPRSAQPLRPE
	|-|----|---|||-----|-----|-------
	DGHCSWPL
	----|---

Protein sequence : 
MQIPQAPWPV VWAVLQLGWR PGWFLDSPDR PWNPPTFSPA LLVVTEGDNA  
                            +         + +       + ----  
TFTCSFSNTS ESFVLNWYRM SPSNQTDKLA AFPEDRSQPG QDCRFRVTQL  
|-|-|-|-|| -|-----|-- |-|--|---- ----  +           +    
PNGRDFHMSV VRARRNDSGT YLCGAISLAP KAQIKESLRA ELRVTERRAE  
        +         + + +     +          +        +       
VPTAHPSPSP RPAGQFQTLV VGVVGGLLGS LVLLVWVLAV ICSRAARGTI  
  +   + +         +            +              +     +   
GARRTGQPLK EDPSAVPVFS VDYGELDFQW REKTPEPPVP CVPEQTEYAT  
    +       --|-----| --|--        -|------ ---- + |-|  
IVFPSGMGTS SPARRGSADG PRSAQPLRPE DGHCSWPL 
----|---|| |-----|--- --|------- ----|--- 


Protein	: Q15116
Enzyme	: Arg-C Asp-N

	DCRFRVTQLPNGR
	------|------
	DPSAVPVFSV
	--|-----|-
	SQPGQDCR
	|-------
	DFHMSVVRARRN
	----|-------
	DRPWNPPTFSPALLVVTEG
	-------|-|------|--
	DGPRSAQPLRPE
	----|-------
	DNATFTCSFSNTSESFVLNWYRMSPSNQT
	---|-|-|-|-||-|-----|--|-|--|
	DRSQPGQ
	--|----
	VTQLPNGR
	-|------
	NDSGTYLCGAISLAPKAQIKESLR
	--|-||-----|---------|--
	MSPSNQTDKLAAFPEDR
	-|-|--|----------
	TGQPLKEDPSAVPVFSVDYGELDFQWR
	|--------|-----|--|--------
	DGHCSWPL
	----|---
	EKTPEPPVPCVPEQTEYATIVFPSGMGTSSPAR
	--|-----------|-|-|----|---|||---
	SAQPLRPEDGHCSWPL
	|-----------|---
	GSADGPR
	-|-----
	DFHMSVVR
	----|---

Protein sequence : 
MQIPQAPWPV VWAVLQLGWR PGWFLDSPDR PWNPPTFSPA LLVVTEGDNA  
                            + -- -----|-|-- ----|-----  
TFTCSFSNTS ESFVLNWYRM SPSNQTDKLA AFPEDRSQPG QDCRFRVTQL  
|-|-|-|-|| -|-----|-- |-|--|---- ------|--- -------|--  
PNGRDFHMSV VRARRNDSGT YLCGAISLAP KAQIKESLRA ELRVTERRAE  
--------|- -------|-| |-----|--- ------|--      +       
VPTAHPSPSP RPAGQFQTLV VGVVGGLLGS LVLLVWVLAV ICSRAARGTI  
  +   + +         +            +              +     +   
GARRTGQPLK EDPSAVPVFS VDYGELDFQW REKTPEPPVP CVPEQTEYAT  
    |----- ---|-----| --|------- ---|------ -----|-|-|  
IVFPSGMGTS SPARRGSADG PRSAQPLRPE DGHCSWPL 
----|---|| |--- -|--- --|------- ----|--- 


Protein	: Q15116
Enzyme	: Arg-C chymotrypsin

	SNTSESF
	|-||-|-
	ATIVFPSGMGTSSPARRGSADGPRSAQPL
	-|----|---|||-----|-----|----
	RPEDGHCSWPL
	-------|---
	SQPGQDCR
	|-------
	HMSVVRARRNDSGTY
	--|--------|-||
	AVICSRAARGTIGARRTGQPL
	----|-----|-----|----
	VTQLPNGR
	-|------
	NDSGTYLCGAISLAPKAQIKESLR
	--|-||-----|---------|--
	MSPSNQTDKLAAFPEDR
	-|-|--|----------
	DSPDRPW
	-|-----
	VVTEGDNATF
	--|-----|-
	TGQPLKEDPSAVPVFSVDYGELDFQWR
	|--------|-----|--|--------
	APKAQIKESL
	--------|-
	KEDPSAVPVF
	----|-----
	REKTPEPPVPCVPEQTEY
	---|-----------|-|
	RVTQLPNGRDF
	--|--------
	AAFPEDRSQPGQDCRF
	-------|--------
	RVTERRAEVPTAHPSPSPRPAGQF
	--|-------|---|-|-------
	RMSPSNQTDKL
	--|-|--|---
	EKTPEPPVPCVPEQTEYATIVFPSGMGTSSPAR
	--|-----------|-|-|----|---|||---
	SAQPLRPEDGHCSWPL
	|-----------|---
	GSADGPR
	-|-----
	DFHMSVVR
	----|---

Protein sequence : 
MQIPQAPWPV VWAVLQLGWR PGWFLDSPDR PWNPPTFSPA LLVVTEGDNA  
                           -|--- --   + +     --|-----  
TFTCSFSNTS ESFVLNWYRM SPSNQTDKLA AFPEDRSQPG QDCRFRVTQL  
|-+ + |-|| -|-    +-- |-|--|---- ------|--- -------|--  
PNGRDFHMSV VRARRNDSGT YLCGAISLAP KAQIKESLRA ELRVTERRAE  
--------|- -------|-| |-----|--- ------|--    --|-----  
VPTAHPSPSP RPAGQFQTLV VGVVGGLLGS LVLLVWVLAV ICSRAARGTI  
--|---|-|- ------ +            +         -- --|-----|-  
GARRTGQPLK EDPSAVPVFS VDYGELDFQW REKTPEPPVP CVPEQTEYAT  
----|----- ---|-----| --|------- ---|------ -----|-|-|  
IVFPSGMGTS SPARRGSADG PRSAQPLRPE DGHCSWPL 
----|---|| |-----|--- --|------- ----|--- 


Protein	: Q15116
Enzyme	: Arg-C CNBr

	SQPGQDCR
	|-------
	VTQLPNGR
	-|------
	NDSGTYLCGAISLAPKAQIKESLR
	--|-||-----|---------|--
	MSPSNQTDKLAAFPEDR
	-|-|--|----------
	TGQPLKEDPSAVPVFSVDYGELDFQWR
	|--------|-----|--|--------
	GTSSPARRGSADGPRSAQPLRPEDGHCSWPL
	-|||-----|-----|-----------|---
	EKTPEPPVPCVPEQTEYATIVFPSGMGTSSPAR
	--|-----------|-|-|----|---|||---
	SPSNQTDKLAAFPEDRSQPGQDCRFRVTQLPNGRDFHM
	|-|--|----------|----------|----------
	SAQPLRPEDGHCSWPL
	|-----------|---
	GSADGPR
	-|-----
	DFHMSVVR
	----|---

Protein sequence : 
MQIPQAPWPV VWAVLQLGWR PGWFLDSPDR PWNPPTFSPA LLVVTEGDNA  
                            +         + +       +       
TFTCSFSNTS ESFVLNWYRM SPSNQTDKLA AFPEDRSQPG QDCRFRVTQL  
+ + + + ++  +     + - |-|--|---- ------|--- -------|--  
PNGRDFHMSV VRARRNDSGT YLCGAISLAP KAQIKESLRA ELRVTERRAE  
--------|- --   --|-| |-----|--- ------|--      +       
VPTAHPSPSP RPAGQFQTLV VGVVGGLLGS LVLLVWVLAV ICSRAARGTI  
  +   + +         +            +              +     +   
GARRTGQPLK EDPSAVPVFS VDYGELDFQW REKTPEPPVP CVPEQTEYAT  
    |----- ---|-----| --|------- ---|------ -----|-|-|  
IVFPSGMGTS SPARRGSADG PRSAQPLRPE DGHCSWPL 
----|---|| |-----|--- --|------- ----|--- 


Protein	: Q15116
Enzyme	: Arg-C Lys-C

	MSPSNQTDKLAAFPEDR
	-|-|--|----------
	EDPSAVPVFSVDYGELDFQWREK
	---|-----|--|----------
	EKTPEPPVPCVPEQTEYATIVFPSGMGTSSPAR
	--|-----------|-|-|----|---|||---
	TGQPLKEDPSAVPVFSVDYGELDFQWR
	|--------|-----|--|--------
	SAQPLRPEDGHCSWPL
	|-----------|---
	GSADGPR
	-|-----
	VTQLPNGR
	-|------
	SQPGQDCR
	|-------
	DFHMSVVR
	----|---
	NDSGTYLCGAISLAPKAQIKESLR
	--|-||-----|---------|--

Protein sequence : 
MQIPQAPWPV VWAVLQLGWR PGWFLDSPDR PWNPPTFSPA LLVVTEGDNA  
                            +         + +       +       
TFTCSFSNTS ESFVLNWYRM SPSNQTDKLA AFPEDRSQPG QDCRFRVTQL  
+ + + + ++  +     + - |-|--|---- ------|--- ----  -|--  
PNGRDFHMSV VRARRNDSGT YLCGAISLAP KAQIKESLRA ELRVTERRAE  
--------|- --   --|-| |-----|--- ------|--      +       
VPTAHPSPSP RPAGQFQTLV VGVVGGLLGS LVLLVWVLAV ICSRAARGTI  
  +   + +         +            +              +     +   
GARRTGQPLK EDPSAVPVFS VDYGELDFQW REKTPEPPVP CVPEQTEYAT  
    |----- ---|-----| --|------- ---|------ -----|-|-|  
IVFPSGMGTS SPARRGSADG PRSAQPLRPE DGHCSWPL 
----|---|| |--- -|--- --|------- ----|--- 


Protein	: Q15116
Enzyme	: Arg-C Lys-N

	MSPSNQTDKLAAFPEDR
	-|-|--|----------
	EKTPEPPVPCVPEQTEYATIVFPSGMGTSSPAR
	--|-----------|-|-|----|---|||---
	TGQPLKEDPSAVPVFSVDYGELDFQWR
	|--------|-----|--|--------
	SAQPLRPEDGHCSWPL
	|-----------|---
	GSADGPR
	-|-----
	VTQLPNGR
	-|------
	SQPGQDCR
	|-------
	DFHMSVVR
	----|---
	KEDPSAVPVFSVDYGELDFQWRE
	----|-----|--|---------
	NDSGTYLCGAISLAPKAQIKESLR
	--|-||-----|---------|--

Protein sequence : 
MQIPQAPWPV VWAVLQLGWR PGWFLDSPDR PWNPPTFSPA LLVVTEGDNA  
                            +         + +       +       
TFTCSFSNTS ESFVLNWYRM SPSNQTDKLA AFPEDRSQPG QDCRFRVTQL  
+ + + + ++  +     + - |-|--|---- ------|--- ----  -|--  
PNGRDFHMSV VRARRNDSGT YLCGAISLAP KAQIKESLRA ELRVTERRAE  
--------|- --   --|-| |-----|--- ------|--      +       
VPTAHPSPSP RPAGQFQTLV VGVVGGLLGS LVLLVWVLAV ICSRAARGTI  
  +   + +         +            +              +     +   
GARRTGQPLK EDPSAVPVFS VDYGELDFQW REKTPEPPVP CVPEQTEYAT  
    |----- ---|-----| --|------- ---|------ -----|-|-|  
IVFPSGMGTS SPARRGSADG PRSAQPLRPE DGHCSWPL 
----|---|| |--- -|--- --|------- ----|--- 


Protein	: Q15116
Enzyme	: Arg-C trypsin_no_P_rule

	NDSGTYLCGAISLAPK
	--|-||-----|----
	SQPGQDCR
	|-------
	EDPSAVPVFSVDYGELDFQWR
	---|-----|--|--------
	PEDGHCSWPL
	------|---
	VTQLPNGR
	-|------
	NDSGTYLCGAISLAPKAQIKESLR
	--|-||-----|---------|--
	MSPSNQTDKLAAFPEDR
	-|-|--|----------
	PWNPPTFSPALLVVTEGDNATFTCSFSNTSESFVLNWYR
	-----|-|------|-----|-|-|-|-||-|-----|-
	PAGQFQTLVVGVVGGLLGSLVLLVWVLAVICSR
	------|-----------|------------|-
	AEVPTAHPSPSPR
	----|---|-|--
	TGQPLKEDPSAVPVFSVDYGELDFQWR
	|--------|-----|--|--------
	MSPSNQTDK
	-|-|--|--
	TPEPPVPCVPEQTEYATIVFPSGMGTSSPAR
	|-----------|-|-|----|---|||---
	EKTPEPPVPCVPEQTEYATIVFPSGMGTSSPAR
	--|-----------|-|-|----|---|||---
	PGWFLDSPDR
	------|---
	SAQPLRPEDGHCSWPL
	|-----------|---
	GSADGPR
	-|-----
	DFHMSVVR
	----|---

Protein sequence : 
MQIPQAPWPV VWAVLQLGWR PGWFLDSPDR PWNPPTFSPA LLVVTEGDNA  
                      ------|--- -----|-|-- ----|-----  
TFTCSFSNTS ESFVLNWYRM SPSNQTDKLA AFPEDRSQPG QDCRFRVTQL  
|-|-|-|-|| -|-----|-- |-|--|---- ------|--- ----  -|--  
PNGRDFHMSV VRARRNDSGT YLCGAISLAP KAQIKESLRA ELRVTERRAE  
--------|- --   --|-| |-----|--- ------|--      +   --  
VPTAHPSPSP RPAGQFQTLV VGVVGGLLGS LVLLVWVLAV ICSRAARGTI  
--|---|-|- -------|-- ---------| ---------- --|-    +   
GARRTGQPLK EDPSAVPVFS VDYGELDFQW REKTPEPPVP CVPEQTEYAT  
    |----- ---|-----| --|------- ---|------ -----|-|-|  
IVFPSGMGTS SPARRGSADG PRSAQPLRPE DGHCSWPL 
----|---|| |--- -|--- --|------- ----|--- 


Protein	: Q15116
Enzyme	: Arg-C V8-DE

	KTPEPPVPCVPE
	-|----------
	CRFRVTQLPNGRD
	-----|-------
	SQPGQDCR
	|-------
	SGTYLCGAISLAPKAQIKE
	|-||-----|---------
	RSQPGQD
	-|-----
	DPSAVPVFSVD
	--|-----|--
	VTQLPNGR
	-|------
	NDSGTYLCGAISLAPKAQIKESLR
	--|-||-----|---------|--
	MSPSNQTDKLAAFPEDR
	-|-|--|----------
	SFVLNWYRMSPSNQTD
	|-----|--|-|--|-
	YATIVFPSGMGTSSPARRGSAD
	|-|----|---|||-----|--
	TGQPLKEDPSAVPVFSVDYGELDFQWR
	|--------|-----|--|--------
	GHCSWPL
	---|---
	FHMSVVRARRND
	---|--------
	EKTPEPPVPCVPEQTEYATIVFPSGMGTSSPAR
	--|-----------|-|-|----|---|||---
	SAQPLRPEDGHCSWPL
	|-----------|---
	GSADGPR
	-|-----
	NATFTCSFSNTSE
	--|-|-|-|-||-
	GPRSAQPLRPE
	---|-------
	RPWNPPTFSPALLVVTE
	------|-|------|-
	DFHMSVVR
	----|---

Protein sequence : 
MQIPQAPWPV VWAVLQLGWR PGWFLDSPDR PWNPPTFSPA LLVVTEGDNA  
                            +  - -----|-|-- ----|-  --  
TFTCSFSNTS ESFVLNWYRM SPSNQTDKLA AFPEDRSQPG QDCRFRVTQL  
|-|-|-|-|| -|-----|-- |-|--|---- ------|--- -------|--  
PNGRDFHMSV VRARRNDSGT YLCGAISLAP KAQIKESLRA ELRVTERRAE  
--------|- -------|-| |-----|--- ------|--      +       
VPTAHPSPSP RPAGQFQTLV VGVVGGLLGS LVLLVWVLAV ICSRAARGTI  
  +   + +         +            +              +     +   
GARRTGQPLK EDPSAVPVFS VDYGELDFQW REKTPEPPVP CVPEQTEYAT  
    |----- ---|-----| --|------- ---|------ -----|-|-|  
IVFPSGMGTS SPARRGSADG PRSAQPLRPE DGHCSWPL 
----|---|| |-----|--- --|------- ----|--- 


Protein	: Q15116
Enzyme	: Arg-C V8-E

	KTPEPPVPCVPE
	-|----------
	DPSAVPVFSVDYGE
	--|-----|--|--
	SQPGQDCR
	|-------
	VTQLPNGR
	-|------
	SFVLNWYRMSPSNQTDKLAAFPE
	|-----|--|-|--|--------
	NDSGTYLCGAISLAPKAQIKESLR
	--|-||-----|---------|--
	MSPSNQTDKLAAFPEDR
	-|-|--|----------
	YATIVFPSGMGTSSPARRGSADGPRSAQPLRPE
	|-|----|---|||-----|-----|-------
	TGQPLKEDPSAVPVFSVDYGELDFQWR
	|--------|-----|--|--------
	GDNATFTCSFSNTSE
	----|-|-|-|-||-
	DGHCSWPL
	----|---
	EKTPEPPVPCVPEQTEYATIVFPSGMGTSSPAR
	--|-----------|-|-|----|---|||---
	SAQPLRPEDGHCSWPL
	|-----------|---
	GSADGPR
	-|-----
	DFHMSVVR
	----|---

Protein sequence : 
MQIPQAPWPV VWAVLQLGWR PGWFLDSPDR PWNPPTFSPA LLVVTEGDNA  
                            +         + +       + ----  
TFTCSFSNTS ESFVLNWYRM SPSNQTDKLA AFPEDRSQPG QDCRFRVTQL  
|-|-|-|-|| -|-----|-- |-|--|---- ------|--- ----  -|--  
PNGRDFHMSV VRARRNDSGT YLCGAISLAP KAQIKESLRA ELRVTERRAE  
--------|- --   --|-| |-----|--- ------|--      +       
VPTAHPSPSP RPAGQFQTLV VGVVGGLLGS LVLLVWVLAV ICSRAARGTI  
  +   + +         +            +              +     +   
GARRTGQPLK EDPSAVPVFS VDYGELDFQW REKTPEPPVP CVPEQTEYAT  
    |----- ---|-----| --|------- ---|------ -----|-|-|  
IVFPSGMGTS SPARRGSADG PRSAQPLRPE DGHCSWPL 
----|---|| |-----|--- --|------- ----|--- 


Protein	: Q15116
Enzyme	: Asp-N chymotrypsin

	DCRFRVTQLPNGR
	------|------
	DPSAVPVFSV
	--|-----|-
	SNTSESF
	|-||-|-
	ATIVFPSGMGTSSPARRGSADGPRSAQPL
	-|----|---|||-----|-----|----
	RPEDGHCSWPL
	-------|---
	HMSVVRARRNDSGTY
	--|--------|-||
	AVICSRAARGTIGARRTGQPL
	----|-----|-----|----
	DFHMSVVRARRN
	----|-------
	DRPWNPPTFSPALLVVTEG
	-------|-|------|--
	DGPRSAQPLRPE
	----|-------
	DNATFTCSFSNTSESFVLNWYRMSPSNQT
	---|-|-|-|-||-|-----|--|-|--|
	DRSQPGQ
	--|----
	DSPDRPW
	-|-----
	VVTEGDNATF
	--|-----|-
	APKAQIKESL
	--------|-
	KEDPSAVPVF
	----|-----
	REKTPEPPVPCVPEQTEY
	---|-----------|-|
	RVTQLPNGRDF
	--|--------
	AAFPEDRSQPGQDCRF
	-------|--------
	RVTERRAEVPTAHPSPSPRPAGQF
	--|-------|---|-|-------
	RMSPSNQTDKL
	--|-|--|---
	DGHCSWPL
	----|---

Protein sequence : 
MQIPQAPWPV VWAVLQLGWR PGWFLDSPDR PWNPPTFSPA LLVVTEGDNA  
                           -|--- -----|-|-- ----|-----  
TFTCSFSNTS ESFVLNWYRM SPSNQTDKLA AFPEDRSQPG QDCRFRVTQL  
|-|-|-|-|| -|-----|-- |-|--|---- ------|--- -------|--  
PNGRDFHMSV VRARRNDSGT YLCGAISLAP KAQIKESLRA ELRVTERRAE  
--------|- -------|-| |     + -- ------|-     --|-----  
VPTAHPSPSP RPAGQFQTLV VGVVGGLLGS LVLLVWVLAV ICSRAARGTI  
--|---|-|- ------ +            +         -- --|-----|-  
GARRTGQPLK EDPSAVPVFS VDYGELDFQW REKTPEPPVP CVPEQTEYAT  
----|----- ---|-----| - +        ---|------ -----|-|-|  
IVFPSGMGTS SPARRGSADG PRSAQPLRPE DGHCSWPL 
----|---|| |-----|--- --|------- ----|--- 


Protein	: Q15116
Enzyme	: Asp-N CNBr

	DCRFRVTQLPNGR
	------|------
	DPSAVPVFSV
	--|-----|-
	DGHCSWPL
	----|---
	DFHMSVVRARRN
	----|-------
	SPSNQTDKLAAFPEDRSQPGQDCRFRVTQLPNGRDFHM
	|-|--|----------|----------|----------
	DRPWNPPTFSPALLVVTEG
	-------|-|------|--
	DGPRSAQPLRPE
	----|-------
	DNATFTCSFSNTSESFVLNWYRMSPSNQT
	---|-|-|-|-||-|-----|--|-|--|
	DRSQPGQ
	--|----
	GTSSPARRGSADGPRSAQPLRPEDGHCSWPL
	-|||-----|-----|-----------|---

Protein sequence : 
MQIPQAPWPV VWAVLQLGWR PGWFLDSPDR PWNPPTFSPA LLVVTEGDNA  
                            + -- -----|-|-- ----|-----  
TFTCSFSNTS ESFVLNWYRM SPSNQTDKLA AFPEDRSQPG QDCRFRVTQL  
|-|-|-|-|| -|-----|-- |-|--|---- ------|--- -------|--  
PNGRDFHMSV VRARRNDSGT YLCGAISLAP KAQIKESLRA ELRVTERRAE  
--------|- ------ + + +     +          +        +       
VPTAHPSPSP RPAGQFQTLV VGVVGGLLGS LVLLVWVLAV ICSRAARGTI  
  +   + +         +            +              +     +   
GARRTGQPLK EDPSAVPVFS VDYGELDFQW REKTPEPPVP CVPEQTEYAT  
    +       --|-----| - +           +            + + +  
IVFPSGMGTS SPARRGSADG PRSAQPLRPE DGHCSWPL 
    +  -|| |-----|--- --|------- ----|--- 


Protein	: Q15116
Enzyme	: Asp-N Lys-C

	DCRFRVTQLPNGR
	------|------
	DPSAVPVFSV
	--|-----|-
	DGHCSWPL
	----|---
	EDPSAVPVFSVDYGELDFQWREK
	---|-----|--|----------
	DFHMSVVRARRN
	----|-------
	DRPWNPPTFSPALLVVTEG
	-------|-|------|--
	DGPRSAQPLRPE
	----|-------
	DNATFTCSFSNTSESFVLNWYRMSPSNQT
	---|-|-|-|-||-|-----|--|-|--|
	DRSQPGQ
	--|----

Protein sequence : 
MQIPQAPWPV VWAVLQLGWR PGWFLDSPDR PWNPPTFSPA LLVVTEGDNA  
                            + -- -----|-|-- ----|-----  
TFTCSFSNTS ESFVLNWYRM SPSNQTDKLA AFPEDRSQPG QDCRFRVTQL  
|-|-|-|-|| -|-----|-- |-|--|         --|--- -------|--  
PNGRDFHMSV VRARRNDSGT YLCGAISLAP KAQIKESLRA ELRVTERRAE  
--------|- ------ + + +     +          +        +       
VPTAHPSPSP RPAGQFQTLV VGVVGGLLGS LVLLVWVLAV ICSRAARGTI  
  +   + +         +            +              +     +   
GARRTGQPLK EDPSAVPVFS VDYGELDFQW REKTPEPPVP CVPEQTEYAT  
    +      ---|-----| --|------- ---+            + + +  
IVFPSGMGTS SPARRGSADG PRSAQPLRPE DGHCSWPL 
    +   ++ +     + -- --|------- ----|--- 


Protein	: Q15116
Enzyme	: Asp-N Lys-N

	DCRFRVTQLPNGR
	------|------
	DPSAVPVFSV
	--|-----|-
	DGHCSWPL
	----|---
	DFHMSVVRARRN
	----|-------
	DRPWNPPTFSPALLVVTEG
	-------|-|------|--
	DGPRSAQPLRPE
	----|-------
	DNATFTCSFSNTSESFVLNWYRMSPSNQT
	---|-|-|-|-||-|-----|--|-|--|
	DRSQPGQ
	--|----
	KEDPSAVPVFSVDYGELDFQWRE
	----|-----|--|---------

Protein sequence : 
MQIPQAPWPV VWAVLQLGWR PGWFLDSPDR PWNPPTFSPA LLVVTEGDNA  
                            + -- -----|-|-- ----|-----  
TFTCSFSNTS ESFVLNWYRM SPSNQTDKLA AFPEDRSQPG QDCRFRVTQL  
|-|-|-|-|| -|-----|-- |-|--|         --|--- -------|--  
PNGRDFHMSV VRARRNDSGT YLCGAISLAP KAQIKESLRA ELRVTERRAE  
--------|- ------ + + +     +          +        +       
VPTAHPSPSP RPAGQFQTLV VGVVGGLLGS LVLLVWVLAV ICSRAARGTI  
  +   + +         +            +              +     +   
GARRTGQPLK EDPSAVPVFS VDYGELDFQW REKTPEPPVP CVPEQTEYAT  
    +    - ---|-----| --|------- -- +            + + +  
IVFPSGMGTS SPARRGSADG PRSAQPLRPE DGHCSWPL 
    +   ++ +     + -- --|------- ----|--- 


Protein	: Q15116
Enzyme	: Asp-N trypsin_no_P_rule

	DCRFRVTQLPNGR
	------|------
	DPSAVPVFSV
	--|-----|-
	NDSGTYLCGAISLAPK
	--|-||-----|----
	SQPGQDCR
	|-------
	EDPSAVPVFSVDYGELDFQWR
	---|-----|--|--------
	DFHMSVVRARRN
	----|-------
	DRPWNPPTFSPALLVVTEG
	-------|-|------|--
	DGPRSAQPLRPE
	----|-------
	DNATFTCSFSNTSESFVLNWYRMSPSNQT
	---|-|-|-|-||-|-----|--|-|--|
	DRSQPGQ
	--|----
	VTQLPNGR
	-|------
	PEDGHCSWPL
	------|---
	PWNPPTFSPALLVVTEGDNATFTCSFSNTSESFVLNWYR
	-----|-|------|-----|-|-|-|-||-|-----|-
	PAGQFQTLVVGVVGGLLGSLVLLVWVLAVICSR
	------|-----------|------------|-
	AEVPTAHPSPSPR
	----|---|-|--
	MSPSNQTDK
	-|-|--|--
	TPEPPVPCVPEQTEYATIVFPSGMGTSSPAR
	|-----------|-|-|----|---|||---
	DGHCSWPL
	----|---
	PGWFLDSPDR
	------|---
	GSADGPR
	-|-----
	DFHMSVVR
	----|---

Protein sequence : 
MQIPQAPWPV VWAVLQLGWR PGWFLDSPDR PWNPPTFSPA LLVVTEGDNA  
                      ------|--- -----|-|-- ----|-----  
TFTCSFSNTS ESFVLNWYRM SPSNQTDKLA AFPEDRSQPG QDCRFRVTQL  
|-|-|-|-|| -|-----|-- |-|--|--       --|--- -------|--  
PNGRDFHMSV VRARRNDSGT YLCGAISLAP KAQIKESLRA ELRVTERRAE  
--------|- -------|-| |-----|--- -     +        +   --  
VPTAHPSPSP RPAGQFQTLV VGVVGGLLGS LVLLVWVLAV ICSRAARGTI  
--|---|-|- -------|-- ---------| ---------- --|-    +   
GARRTGQPLK EDPSAVPVFS VDYGELDFQW REKTPEPPVP CVPEQTEYAT  
    +      ---|-----| --|------- -  |------ -----|-|-|  
IVFPSGMGTS SPARRGSADG PRSAQPLRPE DGHCSWPL 
----|---|| |--- -|--- --|------- ----|--- 


Protein	: Q15116
Enzyme	: Asp-N V8-DE

	DCRFRVTQLPNGR
	------|------
	DPSAVPVFSV
	--|-----|-
	KTPEPPVPCVPE
	-|----------
	CRFRVTQLPNGRD
	-----|-------
	SGTYLCGAISLAPKAQIKE
	|-||-----|---------
	RSQPGQD
	-|-----
	DFHMSVVRARRN
	----|-------
	DPSAVPVFSVD
	--|-----|--
	DRPWNPPTFSPALLVVTEG
	-------|-|------|--
	DGPRSAQPLRPE
	----|-------
	DNATFTCSFSNTSESFVLNWYRMSPSNQT
	---|-|-|-|-||-|-----|--|-|--|
	DRSQPGQ
	--|----
	YATIVFPSGMGTSSPARRGSAD
	|-|----|---|||-----|--
	SFVLNWYRMSPSNQTD
	|-----|--|-|--|-
	GHCSWPL
	---|---
	DGHCSWPL
	----|---
	FHMSVVRARRND
	---|--------
	NATFTCSFSNTSE
	--|-|-|-|-||-
	GPRSAQPLRPE
	---|-------
	RPWNPPTFSPALLVVTE
	------|-|------|-

Protein sequence : 
MQIPQAPWPV VWAVLQLGWR PGWFLDSPDR PWNPPTFSPA LLVVTEGDNA  
                            + -- -----|-|-- ----|-----  
TFTCSFSNTS ESFVLNWYRM SPSNQTDKLA AFPEDRSQPG QDCRFRVTQL  
|-|-|-|-|| -|-----|-- |-|--|-        --|--- -------|--  
PNGRDFHMSV VRARRNDSGT YLCGAISLAP KAQIKESLRA ELRVTERRAE  
--------|- -------|-| |-----|--- ------+        +       
VPTAHPSPSP RPAGQFQTLV VGVVGGLLGS LVLLVWVLAV ICSRAARGTI  
  +   + +         +            +              +     +   
GARRTGQPLK EDPSAVPVFS VDYGELDFQW REKTPEPPVP CVPEQTEYAT  
    +       --|-----| --+          -|------ ---- + |-|  
IVFPSGMGTS SPARRGSADG PRSAQPLRPE DGHCSWPL 
----|---|| |-----|--- --|------- ----|--- 


Protein	: Q15116
Enzyme	: Asp-N V8-E

	DCRFRVTQLPNGR
	------|------
	DPSAVPVFSV
	--|-----|-
	KTPEPPVPCVPE
	-|----------
	DPSAVPVFSVDYGE
	--|-----|--|--
	DFHMSVVRARRN
	----|-------
	DRPWNPPTFSPALLVVTEG
	-------|-|------|--
	DGPRSAQPLRPE
	----|-------
	DNATFTCSFSNTSESFVLNWYRMSPSNQT
	---|-|-|-|-||-|-----|--|-|--|
	DRSQPGQ
	--|----
	SFVLNWYRMSPSNQTDKLAAFPE
	|-----|--|-|--|--------
	YATIVFPSGMGTSSPARRGSADGPRSAQPLRPE
	|-|----|---|||-----|-----|-------
	GDNATFTCSFSNTSE
	----|-|-|-|-||-
	DGHCSWPL
	----|---

Protein sequence : 
MQIPQAPWPV VWAVLQLGWR PGWFLDSPDR PWNPPTFSPA LLVVTEGDNA  
                            + -- -----|-|-- ----|-----  
TFTCSFSNTS ESFVLNWYRM SPSNQTDKLA AFPEDRSQPG QDCRFRVTQL  
|-|-|-|-|| -|-----|-- |-|--|---- ------|--- -------|--  
PNGRDFHMSV VRARRNDSGT YLCGAISLAP KAQIKESLRA ELRVTERRAE  
--------|- ------ + + +     +          +        +       
VPTAHPSPSP RPAGQFQTLV VGVVGGLLGS LVLLVWVLAV ICSRAARGTI  
  +   + +         +            +              +     +   
GARRTGQPLK EDPSAVPVFS VDYGELDFQW REKTPEPPVP CVPEQTEYAT  
    +       --|-----| --|--        -|------ ---- + |-|  
IVFPSGMGTS SPARRGSADG PRSAQPLRPE DGHCSWPL 
----|---|| |-----|--- --|------- ----|--- 


Protein	: Q15116
Enzyme	: chymotrypsin CNBr

	SNTSESF
	|-||-|-
	ATIVFPSGMGTSSPARRGSADGPRSAQPL
	-|----|---|||-----|-----|----
	RPEDGHCSWPL
	-------|---
	HMSVVRARRNDSGTY
	--|--------|-||
	AVICSRAARGTIGARRTGQPL
	----|-----|-----|----
	DSPDRPW
	-|-----
	VVTEGDNATF
	--|-----|-
	APKAQIKESL
	--------|-
	KEDPSAVPVF
	----|-----
	REKTPEPPVPCVPEQTEY
	---|-----------|-|
	GTSSPARRGSADGPRSAQPLRPEDGHCSWPL
	-|||-----|-----|-----------|---
	RVTQLPNGRDF
	--|--------
	AAFPEDRSQPGQDCRF
	-------|--------
	RVTERRAEVPTAHPSPSPRPAGQF
	--|-------|---|-|-------
	RMSPSNQTDKL
	--|-|--|---
	SPSNQTDKLAAFPEDRSQPGQDCRFRVTQLPNGRDFHM
	|-|--|----------|----------|----------

Protein sequence : 
MQIPQAPWPV VWAVLQLGWR PGWFLDSPDR PWNPPTFSPA LLVVTEGDNA  
                           -|--- --   + +     --|-----  
TFTCSFSNTS ESFVLNWYRM SPSNQTDKLA AFPEDRSQPG QDCRFRVTQL  
|-+ + |-|| -|-    +-- |-|--|---- ------|--- -------|--  
PNGRDFHMSV VRARRNDSGT YLCGAISLAP KAQIKESLRA ELRVTERRAE  
--------|- -------|-| |     + -- ------|-     --|-----  
VPTAHPSPSP RPAGQFQTLV VGVVGGLLGS LVLLVWVLAV ICSRAARGTI  
--|---|-|- ------ +            +         -- --|-----|-  
GARRTGQPLK EDPSAVPVFS VDYGELDFQW REKTPEPPVP CVPEQTEYAT  
----|----- ---|-----+   +        ---|------ -----|-|-|  
IVFPSGMGTS SPARRGSADG PRSAQPLRPE DGHCSWPL 
----|---|| |-----|--- --|------- ----|--- 


Protein	: Q15116
Enzyme	: chymotrypsin Lys-C

	EDPSAVPVFSVDYGELDFQWREK
	---|-----|--|----------
	SNTSESF
	|-||-|-
	ATIVFPSGMGTSSPARRGSADGPRSAQPL
	-|----|---|||-----|-----|----
	RPEDGHCSWPL
	-------|---
	HMSVVRARRNDSGTY
	--|--------|-||
	AVICSRAARGTIGARRTGQPL
	----|-----|-----|----
	DSPDRPW
	-|-----
	VVTEGDNATF
	--|-----|-
	APKAQIKESL
	--------|-
	KEDPSAVPVF
	----|-----
	REKTPEPPVPCVPEQTEY
	---|-----------|-|
	RVTQLPNGRDF
	--|--------
	AAFPEDRSQPGQDCRF
	-------|--------
	RVTERRAEVPTAHPSPSPRPAGQF
	--|-------|---|-|-------
	RMSPSNQTDKL
	--|-|--|---

Protein sequence : 
MQIPQAPWPV VWAVLQLGWR PGWFLDSPDR PWNPPTFSPA LLVVTEGDNA  
                           -|--- --   + +     --|-----  
TFTCSFSNTS ESFVLNWYRM SPSNQTDKLA AFPEDRSQPG QDCRFRVTQL  
|-+ + |-|| -|-    +-- |-|--|---- ------|--- -------|--  
PNGRDFHMSV VRARRNDSGT YLCGAISLAP KAQIKESLRA ELRVTERRAE  
--------|- -------|-| |     + -- ------|-     --|-----  
VPTAHPSPSP RPAGQFQTLV VGVVGGLLGS LVLLVWVLAV ICSRAARGTI  
--|---|-|- ------ +            +         -- --|-----|-  
GARRTGQPLK EDPSAVPVFS VDYGELDFQW REKTPEPPVP CVPEQTEYAT  
----|----- ---|-----| --|------- ---|------ -----|-|-|  
IVFPSGMGTS SPARRGSADG PRSAQPLRPE DGHCSWPL 
----|---|| |-----|--- --|------- ----|--- 


Protein	: Q15116
Enzyme	: chymotrypsin Lys-N

	SNTSESF
	|-||-|-
	ATIVFPSGMGTSSPARRGSADGPRSAQPL
	-|----|---|||-----|-----|----
	RPEDGHCSWPL
	-------|---
	HMSVVRARRNDSGTY
	--|--------|-||
	AVICSRAARGTIGARRTGQPL
	----|-----|-----|----
	DSPDRPW
	-|-----
	VVTEGDNATF
	--|-----|-
	APKAQIKESL
	--------|-
	KEDPSAVPVF
	----|-----
	REKTPEPPVPCVPEQTEY
	---|-----------|-|
	KEDPSAVPVFSVDYGELDFQWRE
	----|-----|--|---------
	RVTQLPNGRDF
	--|--------
	AAFPEDRSQPGQDCRF
	-------|--------
	RVTERRAEVPTAHPSPSPRPAGQF
	--|-------|---|-|-------
	RMSPSNQTDKL
	--|-|--|---

Protein sequence : 
MQIPQAPWPV VWAVLQLGWR PGWFLDSPDR PWNPPTFSPA LLVVTEGDNA  
                           -|--- --   + +     --|-----  
TFTCSFSNTS ESFVLNWYRM SPSNQTDKLA AFPEDRSQPG QDCRFRVTQL  
|-+ + |-|| -|-    +-- |-|--|---- ------|--- -------|--  
PNGRDFHMSV VRARRNDSGT YLCGAISLAP KAQIKESLRA ELRVTERRAE  
--------|- -------|-| |     + -- ------|-     --|-----  
VPTAHPSPSP RPAGQFQTLV VGVVGGLLGS LVLLVWVLAV ICSRAARGTI  
--|---|-|- ------ +            +         -- --|-----|-  
GARRTGQPLK EDPSAVPVFS VDYGELDFQW REKTPEPPVP CVPEQTEYAT  
----|----- ---|-----| --|------- ---|------ -----|-|-|  
IVFPSGMGTS SPARRGSADG PRSAQPLRPE DGHCSWPL 
----|---|| |-----|--- --|------- ----|--- 


Protein	: Q15116
Enzyme	: chymotrypsin trypsin_no_P_rule

	NDSGTYLCGAISLAPK
	--|-||-----|----
	SNTSESF
	|-||-|-
	ATIVFPSGMGTSSPARRGSADGPRSAQPL
	-|----|---|||-----|-----|----
	RPEDGHCSWPL
	-------|---
	SQPGQDCR
	|-------
	HMSVVRARRNDSGTY
	--|--------|-||
	EDPSAVPVFSVDYGELDFQWR
	---|-----|--|--------
	AVICSRAARGTIGARRTGQPL
	----|-----|-----|----
	PEDGHCSWPL
	------|---
	VTQLPNGR
	-|------
	DSPDRPW
	-|-----
	PWNPPTFSPALLVVTEGDNATFTCSFSNTSESFVLNWYR
	-----|-|------|-----|-|-|-|-||-|-----|-
	VVTEGDNATF
	--|-----|-
	AEVPTAHPSPSPR
	----|---|-|--
	PAGQFQTLVVGVVGGLLGSLVLLVWVLAVICSR
	------|-----------|------------|-
	APKAQIKESL
	--------|-
	KEDPSAVPVF
	----|-----
	REKTPEPPVPCVPEQTEY
	---|-----------|-|
	RVTQLPNGRDF
	--|--------
	MSPSNQTDK
	-|-|--|--
	AAFPEDRSQPGQDCRF
	-------|--------
	TPEPPVPCVPEQTEYATIVFPSGMGTSSPAR
	|-----------|-|-|----|---|||---
	RVTERRAEVPTAHPSPSPRPAGQF
	--|-------|---|-|-------
	RMSPSNQTDKL
	--|-|--|---
	PGWFLDSPDR
	------|---
	GSADGPR
	-|-----
	DFHMSVVR
	----|---

Protein sequence : 
MQIPQAPWPV VWAVLQLGWR PGWFLDSPDR PWNPPTFSPA LLVVTEGDNA  
                      ------|--- -----|-|-- ----|-----  
TFTCSFSNTS ESFVLNWYRM SPSNQTDKLA AFPEDRSQPG QDCRFRVTQL  
|-|-|-|-|| -|-----|-- |-|--|---- ------|--- -------|--  
PNGRDFHMSV VRARRNDSGT YLCGAISLAP KAQIKESLRA ELRVTERRAE  
--------|- -------|-| |-----|--- ------|-     --|-----  
VPTAHPSPSP RPAGQFQTLV VGVVGGLLGS LVLLVWVLAV ICSRAARGTI  
--|---|-|- -------|-- ---------| ---------- --|-----|-  
GARRTGQPLK EDPSAVPVFS VDYGELDFQW REKTPEPPVP CVPEQTEYAT  
----|----- ---|-----| --|------- ---|------ -----|-|-|  
IVFPSGMGTS SPARRGSADG PRSAQPLRPE DGHCSWPL 
----|---|| |-----|--- --|------- ----|--- 


Protein	: Q15116
Enzyme	: chymotrypsin V8-DE

	KTPEPPVPCVPE
	-|----------
	SNTSESF
	|-||-|-
	ATIVFPSGMGTSSPARRGSADGPRSAQPL
	-|----|---|||-----|-----|----
	CRFRVTQLPNGRD
	-----|-------
	RPEDGHCSWPL
	-------|---
	HMSVVRARRNDSGTY
	--|--------|-||
	SGTYLCGAISLAPKAQIKE
	|-||-----|---------
	AVICSRAARGTIGARRTGQPL
	----|-----|-----|----
	RSQPGQD
	-|-----
	DPSAVPVFSVD
	--|-----|--
	YATIVFPSGMGTSSPARRGSAD
	|-|----|---|||-----|--
	SFVLNWYRMSPSNQTD
	|-----|--|-|--|-
	DSPDRPW
	-|-----
	VVTEGDNATF
	--|-----|-
	GHCSWPL
	---|---
	APKAQIKESL
	--------|-
	KEDPSAVPVF
	----|-----
	REKTPEPPVPCVPEQTEY
	---|-----------|-|
	RVTQLPNGRDF
	--|--------
	AAFPEDRSQPGQDCRF
	-------|--------
	RVTERRAEVPTAHPSPSPRPAGQF
	--|-------|---|-|-------
	RMSPSNQTDKL
	--|-|--|---
	FHMSVVRARRND
	---|--------
	NATFTCSFSNTSE
	--|-|-|-|-||-
	GPRSAQPLRPE
	---|-------
	RPWNPPTFSPALLVVTE
	------|-|------|-

Protein sequence : 
MQIPQAPWPV VWAVLQLGWR PGWFLDSPDR PWNPPTFSPA LLVVTEGDNA  
                           -|--- -----|-|-- ----|-----  
TFTCSFSNTS ESFVLNWYRM SPSNQTDKLA AFPEDRSQPG QDCRFRVTQL  
|-|-|-|-|| -|-----|-- |-|--|---- ------|--- -------|--  
PNGRDFHMSV VRARRNDSGT YLCGAISLAP KAQIKESLRA ELRVTERRAE  
--------|- -------|-| |-----|--- ------|-     --|-----  
VPTAHPSPSP RPAGQFQTLV VGVVGGLLGS LVLLVWVLAV ICSRAARGTI  
--|---|-|- ------ +            +         -- --|-----|-  
GARRTGQPLK EDPSAVPVFS VDYGELDFQW REKTPEPPVP CVPEQTEYAT  
----|----- ---|-----| --+        ---|------ -----|-|-|  
IVFPSGMGTS SPARRGSADG PRSAQPLRPE DGHCSWPL 
----|---|| |-----|--- --|------- ----|--- 


Protein	: Q15116
Enzyme	: chymotrypsin V8-E

	KTPEPPVPCVPE
	-|----------
	SNTSESF
	|-||-|-
	ATIVFPSGMGTSSPARRGSADGPRSAQPL
	-|----|---|||-----|-----|----
	DPSAVPVFSVDYGE
	--|-----|--|--
	RPEDGHCSWPL
	-------|---
	HMSVVRARRNDSGTY
	--|--------|-||
	AVICSRAARGTIGARRTGQPL
	----|-----|-----|----
	SFVLNWYRMSPSNQTDKLAAFPE
	|-----|--|-|--|--------
	DSPDRPW
	-|-----
	VVTEGDNATF
	--|-----|-
	YATIVFPSGMGTSSPARRGSADGPRSAQPLRPE
	|-|----|---|||-----|-----|-------
	APKAQIKESL
	--------|-
	KEDPSAVPVF
	----|-----
	REKTPEPPVPCVPEQTEY
	---|-----------|-|
	GDNATFTCSFSNTSE
	----|-|-|-|-||-
	RVTQLPNGRDF
	--|--------
	AAFPEDRSQPGQDCRF
	-------|--------
	RVTERRAEVPTAHPSPSPRPAGQF
	--|-------|---|-|-------
	RMSPSNQTDKL
	--|-|--|---
	DGHCSWPL
	----|---

Protein sequence : 
MQIPQAPWPV VWAVLQLGWR PGWFLDSPDR PWNPPTFSPA LLVVTEGDNA  
                           -|--- --   + +     --|-----  
TFTCSFSNTS ESFVLNWYRM SPSNQTDKLA AFPEDRSQPG QDCRFRVTQL  
|-|-|-|-|| -|-----|-- |-|--|---- ------|--- -------|--  
PNGRDFHMSV VRARRNDSGT YLCGAISLAP KAQIKESLRA ELRVTERRAE  
--------|- -------|-| |     + -- ------|-     --|-----  
VPTAHPSPSP RPAGQFQTLV VGVVGGLLGS LVLLVWVLAV ICSRAARGTI  
--|---|-|- ------ +            +         -- --|-----|-  
GARRTGQPLK EDPSAVPVFS VDYGELDFQW REKTPEPPVP CVPEQTEYAT  
----|----- ---|-----| --|--      ---|------ -----|-|-|  
IVFPSGMGTS SPARRGSADG PRSAQPLRPE DGHCSWPL 
----|---|| |-----|--- --|------- ----|--- 


Protein	: Q15116
Enzyme	: CNBr Lys-C

	EDPSAVPVFSVDYGELDFQWREK
	---|-----|--|----------
	SPSNQTDKLAAFPEDRSQPGQDCRFRVTQLPNGRDFHM
	|-|--|----------|----------|----------
	GTSSPARRGSADGPRSAQPLRPEDGHCSWPL
	-|||-----|-----|-----------|---

Protein sequence : 
MQIPQAPWPV VWAVLQLGWR PGWFLDSPDR PWNPPTFSPA LLVVTEGDNA  
                            +         + +       +       
TFTCSFSNTS ESFVLNWYRM SPSNQTDKLA AFPEDRSQPG QDCRFRVTQL  
+ + + + ++  +     +   |-|--|---- ------|--- -------|--  
PNGRDFHMSV VRARRNDSGT YLCGAISLAP KAQIKESLRA ELRVTERRAE  
--------+         + + +     +          +        +       
VPTAHPSPSP RPAGQFQTLV VGVVGGLLGS LVLLVWVLAV ICSRAARGTI  
  +   + +         +            +              +     +   
GARRTGQPLK EDPSAVPVFS VDYGELDFQW REKTPEPPVP CVPEQTEYAT  
    +      ---|-----| --|------- ---+            + + +  
IVFPSGMGTS SPARRGSADG PRSAQPLRPE DGHCSWPL 
    +  -|| |-----|--- --|------- ----|--- 


Protein	: Q15116
Enzyme	: CNBr Lys-N

	SPSNQTDKLAAFPEDRSQPGQDCRFRVTQLPNGRDFHM
	|-|--|----------|----------|----------
	GTSSPARRGSADGPRSAQPLRPEDGHCSWPL
	-|||-----|-----|-----------|---
	KEDPSAVPVFSVDYGELDFQWRE
	----|-----|--|---------

Protein sequence : 
MQIPQAPWPV VWAVLQLGWR PGWFLDSPDR PWNPPTFSPA LLVVTEGDNA  
                            +         + +       +       
TFTCSFSNTS ESFVLNWYRM SPSNQTDKLA AFPEDRSQPG QDCRFRVTQL  
+ + + + ++  +     +   |-|--|---- ------|--- -------|--  
PNGRDFHMSV VRARRNDSGT YLCGAISLAP KAQIKESLRA ELRVTERRAE  
--------+         + + +     +          +        +       
VPTAHPSPSP RPAGQFQTLV VGVVGGLLGS LVLLVWVLAV ICSRAARGTI  
  +   + +         +            +              +     +   
GARRTGQPLK EDPSAVPVFS VDYGELDFQW REKTPEPPVP CVPEQTEYAT  
    +    - ---|-----| --|------- -- +            + + +  
IVFPSGMGTS SPARRGSADG PRSAQPLRPE DGHCSWPL 
    +  -|| |-----|--- --|------- ----|--- 


Protein	: Q15116
Enzyme	: CNBr trypsin_no_P_rule

	NDSGTYLCGAISLAPK
	--|-||-----|----
	SQPGQDCR
	|-------
	EDPSAVPVFSVDYGELDFQWR
	---|-----|--|--------
	PEDGHCSWPL
	------|---
	VTQLPNGR
	-|------
	PWNPPTFSPALLVVTEGDNATFTCSFSNTSESFVLNWYR
	-----|-|------|-----|-|-|-|-||-|-----|-
	PAGQFQTLVVGVVGGLLGSLVLLVWVLAVICSR
	------|-----------|------------|-
	AEVPTAHPSPSPR
	----|---|-|--
	GTSSPARRGSADGPRSAQPLRPEDGHCSWPL
	-|||-----|-----|-----------|---
	MSPSNQTDK
	-|-|--|--
	TPEPPVPCVPEQTEYATIVFPSGMGTSSPAR
	|-----------|-|-|----|---|||---
	SPSNQTDKLAAFPEDRSQPGQDCRFRVTQLPNGRDFHM
	|-|--|----------|----------|----------
	PGWFLDSPDR
	------|---
	GSADGPR
	-|-----
	DFHMSVVR
	----|---

Protein sequence : 
MQIPQAPWPV VWAVLQLGWR PGWFLDSPDR PWNPPTFSPA LLVVTEGDNA  
                      ------|--- -----|-|-- ----|-----  
TFTCSFSNTS ESFVLNWYRM SPSNQTDKLA AFPEDRSQPG QDCRFRVTQL  
|-|-|-|-|| -|-----|-- |-|--|---- ------|--- -------|--  
PNGRDFHMSV VRARRNDSGT YLCGAISLAP KAQIKESLRA ELRVTERRAE  
--------|- --   --|-| |-----|--- -     +        +   --  
VPTAHPSPSP RPAGQFQTLV VGVVGGLLGS LVLLVWVLAV ICSRAARGTI  
--|---|-|- -------|-- ---------| ---------- --|-    +   
GARRTGQPLK EDPSAVPVFS VDYGELDFQW REKTPEPPVP CVPEQTEYAT  
    +      ---|-----| --|------- -  |------ -----|-|-|  
IVFPSGMGTS SPARRGSADG PRSAQPLRPE DGHCSWPL 
----|---|| |-----|--- --|------- ----|--- 


Protein	: Q15116
Enzyme	: CNBr V8-DE

	KTPEPPVPCVPE
	-|----------
	CRFRVTQLPNGRD
	-----|-------
	SGTYLCGAISLAPKAQIKE
	|-||-----|---------
	RSQPGQD
	-|-----
	DPSAVPVFSVD
	--|-----|--
	YATIVFPSGMGTSSPARRGSAD
	|-|----|---|||-----|--
	SFVLNWYRMSPSNQTD
	|-----|--|-|--|-
	GHCSWPL
	---|---
	GTSSPARRGSADGPRSAQPLRPEDGHCSWPL
	-|||-----|-----|-----------|---
	FHMSVVRARRND
	---|--------
	SPSNQTDKLAAFPEDRSQPGQDCRFRVTQLPNGRDFHM
	|-|--|----------|----------|----------
	NATFTCSFSNTSE
	--|-|-|-|-||-
	GPRSAQPLRPE
	---|-------
	RPWNPPTFSPALLVVTE
	------|-|------|-

Protein sequence : 
MQIPQAPWPV VWAVLQLGWR PGWFLDSPDR PWNPPTFSPA LLVVTEGDNA  
                            +  - -----|-|-- ----|-  --  
TFTCSFSNTS ESFVLNWYRM SPSNQTDKLA AFPEDRSQPG QDCRFRVTQL  
|-|-|-|-|| -|-----|-- |-|--|---- ------|--- -------|--  
PNGRDFHMSV VRARRNDSGT YLCGAISLAP KAQIKESLRA ELRVTERRAE  
--------|- -------|-| |-----|--- ------+        +       
VPTAHPSPSP RPAGQFQTLV VGVVGGLLGS LVLLVWVLAV ICSRAARGTI  
  +   + +         +            +              +     +   
GARRTGQPLK EDPSAVPVFS VDYGELDFQW REKTPEPPVP CVPEQTEYAT  
    +       --|-----| --+          -|------ ---- + |-|  
IVFPSGMGTS SPARRGSADG PRSAQPLRPE DGHCSWPL 
----|---|| |-----|--- --|------- ----|--- 


Protein	: Q15116
Enzyme	: CNBr V8-E

	KTPEPPVPCVPE
	-|----------
	DGHCSWPL
	----|---
	YATIVFPSGMGTSSPARRGSADGPRSAQPLRPE
	|-|----|---|||-----|-----|-------
	SPSNQTDKLAAFPEDRSQPGQDCRFRVTQLPNGRDFHM
	|-|--|----------|----------|----------
	DPSAVPVFSVDYGE
	--|-----|--|--
	GTSSPARRGSADGPRSAQPLRPEDGHCSWPL
	-|||-----|-----|-----------|---
	GDNATFTCSFSNTSE
	----|-|-|-|-||-
	SFVLNWYRMSPSNQTDKLAAFPE
	|-----|--|-|--|--------

Protein sequence : 
MQIPQAPWPV VWAVLQLGWR PGWFLDSPDR PWNPPTFSPA LLVVTEGDNA  
                            +         + +       + ----  
TFTCSFSNTS ESFVLNWYRM SPSNQTDKLA AFPEDRSQPG QDCRFRVTQL  
|-|-|-|-|| -|-----|-- |-|--|---- ------|--- -------|--  
PNGRDFHMSV VRARRNDSGT YLCGAISLAP KAQIKESLRA ELRVTERRAE  
--------+         + + +     +          +        +       
VPTAHPSPSP RPAGQFQTLV VGVVGGLLGS LVLLVWVLAV ICSRAARGTI  
  +   + +         +            +              +     +   
GARRTGQPLK EDPSAVPVFS VDYGELDFQW REKTPEPPVP CVPEQTEYAT  
    +       --|-----| --|--        -|------ ---- + |-|  
IVFPSGMGTS SPARRGSADG PRSAQPLRPE DGHCSWPL 
----|---|| |-----|--- --|------- ----|--- 


Protein	: Q15116
Enzyme	: Lys-C Lys-N

	EDPSAVPVFSVDYGELDFQWREK
	---|-----|--|----------
	KEDPSAVPVFSVDYGELDFQWRE
	----|-----|--|---------

Protein sequence : 
MQIPQAPWPV VWAVLQLGWR PGWFLDSPDR PWNPPTFSPA LLVVTEGDNA  
                            +         + +       +       
TFTCSFSNTS ESFVLNWYRM SPSNQTDKLA AFPEDRSQPG QDCRFRVTQL  
+ + + + ++  +     +   + +  +           +           +    
PNGRDFHMSV VRARRNDSGT YLCGAISLAP KAQIKESLRA ELRVTERRAE  
        +         + + +     +          +        +       
VPTAHPSPSP RPAGQFQTLV VGVVGGLLGS LVLLVWVLAV ICSRAARGTI  
  +   + +         +            +              +     +   
GARRTGQPLK EDPSAVPVFS VDYGELDFQW REKTPEPPVP CVPEQTEYAT  
    +    - ---|-----| --|------- ---+            + + +  
IVFPSGMGTS SPARRGSADG PRSAQPLRPE DGHCSWPL 
    +   ++ +     +      +            +    


Protein	: Q15116
Enzyme	: Lys-C trypsin_no_P_rule

	EDPSAVPVFSVDYGELDFQWREK
	---|-----|--|----------
	NDSGTYLCGAISLAPK
	--|-||-----|----
	SQPGQDCR
	|-------
	EDPSAVPVFSVDYGELDFQWR
	---|-----|--|--------
	PEDGHCSWPL
	------|---
	VTQLPNGR
	-|------
	PWNPPTFSPALLVVTEGDNATFTCSFSNTSESFVLNWYR
	-----|-|------|-----|-|-|-|-||-|-----|-
	PAGQFQTLVVGVVGGLLGSLVLLVWVLAVICSR
	------|-----------|------------|-
	AEVPTAHPSPSPR
	----|---|-|--
	MSPSNQTDK
	-|-|--|--
	TPEPPVPCVPEQTEYATIVFPSGMGTSSPAR
	|-----------|-|-|----|---|||---
	PGWFLDSPDR
	------|---
	GSADGPR
	-|-----
	DFHMSVVR
	----|---

Protein sequence : 
MQIPQAPWPV VWAVLQLGWR PGWFLDSPDR PWNPPTFSPA LLVVTEGDNA  
                      ------|--- -----|-|-- ----|-----  
TFTCSFSNTS ESFVLNWYRM SPSNQTDKLA AFPEDRSQPG QDCRFRVTQL  
|-|-|-|-|| -|-----|-- |-|--|--         |--- ----  -|--  
PNGRDFHMSV VRARRNDSGT YLCGAISLAP KAQIKESLRA ELRVTERRAE  
--------|- --   --|-| |-----|--- -     +        +   --  
VPTAHPSPSP RPAGQFQTLV VGVVGGLLGS LVLLVWVLAV ICSRAARGTI  
--|---|-|- -------|-- ---------| ---------- --|-    +   
GARRTGQPLK EDPSAVPVFS VDYGELDFQW REKTPEPPVP CVPEQTEYAT  
    +      ---|-----| --|------- ---|------ -----|-|-|  
IVFPSGMGTS SPARRGSADG PRSAQPLRPE DGHCSWPL 
----|---|| |--- -|--- --+     -- ----|--- 


Protein	: Q15116
Enzyme	: Lys-C V8-DE

	EDPSAVPVFSVDYGELDFQWREK
	---|-----|--|----------
	KTPEPPVPCVPE
	-|----------
	CRFRVTQLPNGRD
	-----|-------
	SGTYLCGAISLAPKAQIKE
	|-||-----|---------
	RSQPGQD
	-|-----
	DPSAVPVFSVD
	--|-----|--
	YATIVFPSGMGTSSPARRGSAD
	|-|----|---|||-----|--
	SFVLNWYRMSPSNQTD
	|-----|--|-|--|-
	GHCSWPL
	---|---
	FHMSVVRARRND
	---|--------
	NATFTCSFSNTSE
	--|-|-|-|-||-
	GPRSAQPLRPE
	---|-------
	RPWNPPTFSPALLVVTE
	------|-|------|-

Protein sequence : 
MQIPQAPWPV VWAVLQLGWR PGWFLDSPDR PWNPPTFSPA LLVVTEGDNA  
                            +  - -----|-|-- ----|-  --  
TFTCSFSNTS ESFVLNWYRM SPSNQTDKLA AFPEDRSQPG QDCRFRVTQL  
|-|-|-|-|| -|-----|-- |-|--|-         -|--- -------|--  
PNGRDFHMSV VRARRNDSGT YLCGAISLAP KAQIKESLRA ELRVTERRAE  
--------|- -------|-| |-----|--- ------+        +       
VPTAHPSPSP RPAGQFQTLV VGVVGGLLGS LVLLVWVLAV ICSRAARGTI  
  +   + +         +            +              +     +   
GARRTGQPLK EDPSAVPVFS VDYGELDFQW REKTPEPPVP CVPEQTEYAT  
    +      ---|-----| --|------- ---|------ ---- + |-|  
IVFPSGMGTS SPARRGSADG PRSAQPLRPE DGHCSWPL 
----|---|| |-----|--- --|-------  ---|--- 


Protein	: Q15116
Enzyme	: Lys-C V8-E

	EDPSAVPVFSVDYGELDFQWREK
	---|-----|--|----------
	KTPEPPVPCVPE
	-|----------
	DGHCSWPL
	----|---
	YATIVFPSGMGTSSPARRGSADGPRSAQPLRPE
	|-|----|---|||-----|-----|-------
	DPSAVPVFSVDYGE
	--|-----|--|--
	GDNATFTCSFSNTSE
	----|-|-|-|-||-
	SFVLNWYRMSPSNQTDKLAAFPE
	|-----|--|-|--|--------

Protein sequence : 
MQIPQAPWPV VWAVLQLGWR PGWFLDSPDR PWNPPTFSPA LLVVTEGDNA  
                            +         + +       + ----  
TFTCSFSNTS ESFVLNWYRM SPSNQTDKLA AFPEDRSQPG QDCRFRVTQL  
|-|-|-|-|| -|-----|-- |-|--|---- ----  +           +    
PNGRDFHMSV VRARRNDSGT YLCGAISLAP KAQIKESLRA ELRVTERRAE  
        +         + + +     +          +        +       
VPTAHPSPSP RPAGQFQTLV VGVVGGLLGS LVLLVWVLAV ICSRAARGTI  
  +   + +         +            +              +     +   
GARRTGQPLK EDPSAVPVFS VDYGELDFQW REKTPEPPVP CVPEQTEYAT  
    +      ---|-----| --|------- ---|------ ---- + |-|  
IVFPSGMGTS SPARRGSADG PRSAQPLRPE DGHCSWPL 
----|---|| |-----|--- --|------- ----|--- 


Protein	: Q15116
Enzyme	: Lys-N trypsin_no_P_rule

	NDSGTYLCGAISLAPK
	--|-||-----|----
	SQPGQDCR
	|-------
	EDPSAVPVFSVDYGELDFQWR
	---|-----|--|--------
	PEDGHCSWPL
	------|---
	VTQLPNGR
	-|------
	PWNPPTFSPALLVVTEGDNATFTCSFSNTSESFVLNWYR
	-----|-|------|-----|-|-|-|-||-|-----|-
	PAGQFQTLVVGVVGGLLGSLVLLVWVLAVICSR
	------|-----------|------------|-
	AEVPTAHPSPSPR
	----|---|-|--
	KEDPSAVPVFSVDYGELDFQWRE
	----|-----|--|---------
	MSPSNQTDK
	-|-|--|--
	TPEPPVPCVPEQTEYATIVFPSGMGTSSPAR
	|-----------|-|-|----|---|||---
	PGWFLDSPDR
	------|---
	GSADGPR
	-|-----
	DFHMSVVR
	----|---

Protein sequence : 
MQIPQAPWPV VWAVLQLGWR PGWFLDSPDR PWNPPTFSPA LLVVTEGDNA  
                      ------|--- -----|-|-- ----|-----  
TFTCSFSNTS ESFVLNWYRM SPSNQTDKLA AFPEDRSQPG QDCRFRVTQL  
|-|-|-|-|| -|-----|-- |-|--|--         |--- ----  -|--  
PNGRDFHMSV VRARRNDSGT YLCGAISLAP KAQIKESLRA ELRVTERRAE  
--------|- --   --|-| |-----|--- -     +        +   --  
VPTAHPSPSP RPAGQFQTLV VGVVGGLLGS LVLLVWVLAV ICSRAARGTI  
--|---|-|- -------|-- ---------| ---------- --|-    +   
GARRTGQPLK EDPSAVPVFS VDYGELDFQW REKTPEPPVP CVPEQTEYAT  
    +    - ---|-----| --|------- -- |------ -----|-|-|  
IVFPSGMGTS SPARRGSADG PRSAQPLRPE DGHCSWPL 
----|---|| |--- -|--- --+     -- ----|--- 


Protein	: Q15116
Enzyme	: Lys-N V8-DE

	KTPEPPVPCVPE
	-|----------
	CRFRVTQLPNGRD
	-----|-------
	SGTYLCGAISLAPKAQIKE
	|-||-----|---------
	RSQPGQD
	-|-----
	DPSAVPVFSVD
	--|-----|--
	YATIVFPSGMGTSSPARRGSAD
	|-|----|---|||-----|--
	SFVLNWYRMSPSNQTD
	|-----|--|-|--|-
	GHCSWPL
	---|---
	KEDPSAVPVFSVDYGELDFQWRE
	----|-----|--|---------
	FHMSVVRARRND
	---|--------
	NATFTCSFSNTSE
	--|-|-|-|-||-
	GPRSAQPLRPE
	---|-------
	RPWNPPTFSPALLVVTE
	------|-|------|-

Protein sequence : 
MQIPQAPWPV VWAVLQLGWR PGWFLDSPDR PWNPPTFSPA LLVVTEGDNA  
                            +  - -----|-|-- ----|-  --  
TFTCSFSNTS ESFVLNWYRM SPSNQTDKLA AFPEDRSQPG QDCRFRVTQL  
|-|-|-|-|| -|-----|-- |-|--|-         -|--- -------|--  
PNGRDFHMSV VRARRNDSGT YLCGAISLAP KAQIKESLRA ELRVTERRAE  
--------|- -------|-| |-----|--- ------+        +       
VPTAHPSPSP RPAGQFQTLV VGVVGGLLGS LVLLVWVLAV ICSRAARGTI  
  +   + +         +            +              +     +   
GARRTGQPLK EDPSAVPVFS VDYGELDFQW REKTPEPPVP CVPEQTEYAT  
    +    - ---|-----| --|------- ---|------ ---- + |-|  
IVFPSGMGTS SPARRGSADG PRSAQPLRPE DGHCSWPL 
----|---|| |-----|--- --|-------  ---|--- 


Protein	: Q15116
Enzyme	: Lys-N V8-E

	KTPEPPVPCVPE
	-|----------
	DGHCSWPL
	----|---
	YATIVFPSGMGTSSPARRGSADGPRSAQPLRPE
	|-|----|---|||-----|-----|-------
	DPSAVPVFSVDYGE
	--|-----|--|--
	GDNATFTCSFSNTSE
	----|-|-|-|-||-
	KEDPSAVPVFSVDYGELDFQWRE
	----|-----|--|---------
	SFVLNWYRMSPSNQTDKLAAFPE
	|-----|--|-|--|--------

Protein sequence : 
MQIPQAPWPV VWAVLQLGWR PGWFLDSPDR PWNPPTFSPA LLVVTEGDNA  
                            +         + +       + ----  
TFTCSFSNTS ESFVLNWYRM SPSNQTDKLA AFPEDRSQPG QDCRFRVTQL  
|-|-|-|-|| -|-----|-- |-|--|---- ----  +           +    
PNGRDFHMSV VRARRNDSGT YLCGAISLAP KAQIKESLRA ELRVTERRAE  
        +         + + +     +          +        +       
VPTAHPSPSP RPAGQFQTLV VGVVGGLLGS LVLLVWVLAV ICSRAARGTI  
  +   + +         +            +              +     +   
GARRTGQPLK EDPSAVPVFS VDYGELDFQW REKTPEPPVP CVPEQTEYAT  
    +    - ---|-----| --|------- ---|------ ---- + |-|  
IVFPSGMGTS SPARRGSADG PRSAQPLRPE DGHCSWPL 
----|---|| |-----|--- --|------- ----|--- 


Protein	: Q15116
Enzyme	: trypsin_no_P_rule V8-DE

	NDSGTYLCGAISLAPK
	--|-||-----|----
	KTPEPPVPCVPE
	-|----------
	CRFRVTQLPNGRD
	-----|-------
	SQPGQDCR
	|-------
	SGTYLCGAISLAPKAQIKE
	|-||-----|---------
	EDPSAVPVFSVDYGELDFQWR
	---|-----|--|--------
	RSQPGQD
	-|-----
	DPSAVPVFSVD
	--|-----|--
	PEDGHCSWPL
	------|---
	VTQLPNGR
	-|------
	YATIVFPSGMGTSSPARRGSAD
	|-|----|---|||-----|--
	SFVLNWYRMSPSNQTD
	|-----|--|-|--|-
	PWNPPTFSPALLVVTEGDNATFTCSFSNTSESFVLNWYR
	-----|-|------|-----|-|-|-|-||-|-----|-
	PAGQFQTLVVGVVGGLLGSLVLLVWVLAVICSR
	------|-----------|------------|-
	AEVPTAHPSPSPR
	----|---|-|--
	GHCSWPL
	---|---
	MSPSNQTDK
	-|-|--|--
	TPEPPVPCVPEQTEYATIVFPSGMGTSSPAR
	|-----------|-|-|----|---|||---
	FHMSVVRARRND
	---|--------
	PGWFLDSPDR
	------|---
	GSADGPR
	-|-----
	NATFTCSFSNTSE
	--|-|-|-|-||-
	GPRSAQPLRPE
	---|-------
	RPWNPPTFSPALLVVTE
	------|-|------|-
	DFHMSVVR
	----|---

Protein sequence : 
MQIPQAPWPV VWAVLQLGWR PGWFLDSPDR PWNPPTFSPA LLVVTEGDNA  
                      ------|--- -----|-|-- ----|-----  
TFTCSFSNTS ESFVLNWYRM SPSNQTDKLA AFPEDRSQPG QDCRFRVTQL  
|-|-|-|-|| -|-----|-- |-|--|--        -|--- -------|--  
PNGRDFHMSV VRARRNDSGT YLCGAISLAP KAQIKESLRA ELRVTERRAE  
--------|- -------|-| |-----|--- ------+        +   --  
VPTAHPSPSP RPAGQFQTLV VGVVGGLLGS LVLLVWVLAV ICSRAARGTI  
--|---|-|- -------|-- ---------| ---------- --|-    +   
GARRTGQPLK EDPSAVPVFS VDYGELDFQW REKTPEPPVP CVPEQTEYAT  
    +      ---|-----| --|------- - -|------ -----|-|-|  
IVFPSGMGTS SPARRGSADG PRSAQPLRPE DGHCSWPL 
----|---|| |-----|--- --|------- ----|--- 


Protein	: Q15116
Enzyme	: trypsin_no_P_rule V8-E

	NDSGTYLCGAISLAPK
	--|-||-----|----
	KTPEPPVPCVPE
	-|----------
	DPSAVPVFSVDYGE
	--|-----|--|--
	SQPGQDCR
	|-------
	EDPSAVPVFSVDYGELDFQWR
	---|-----|--|--------
	PEDGHCSWPL
	------|---
	VTQLPNGR
	-|------
	SFVLNWYRMSPSNQTDKLAAFPE
	|-----|--|-|--|--------
	PWNPPTFSPALLVVTEGDNATFTCSFSNTSESFVLNWYR
	-----|-|------|-----|-|-|-|-||-|-----|-
	PAGQFQTLVVGVVGGLLGSLVLLVWVLAVICSR
	------|-----------|------------|-
	AEVPTAHPSPSPR
	----|---|-|--
	YATIVFPSGMGTSSPARRGSADGPRSAQPLRPE
	|-|----|---|||-----|-----|-------
	GDNATFTCSFSNTSE
	----|-|-|-|-||-
	MSPSNQTDK
	-|-|--|--
	TPEPPVPCVPEQTEYATIVFPSGMGTSSPAR
	|-----------|-|-|----|---|||---
	DGHCSWPL
	----|---
	PGWFLDSPDR
	------|---
	GSADGPR
	-|-----
	DFHMSVVR
	----|---

Protein sequence : 
MQIPQAPWPV VWAVLQLGWR PGWFLDSPDR PWNPPTFSPA LLVVTEGDNA  
                      ------|--- -----|-|-- ----|-----  
TFTCSFSNTS ESFVLNWYRM SPSNQTDKLA AFPEDRSQPG QDCRFRVTQL  
|-|-|-|-|| -|-----|-- |-|--|---- ----  |--- ----  -|--  
PNGRDFHMSV VRARRNDSGT YLCGAISLAP KAQIKESLRA ELRVTERRAE  
--------|- --   --|-| |-----|--- -     +        +   --  
VPTAHPSPSP RPAGQFQTLV VGVVGGLLGS LVLLVWVLAV ICSRAARGTI  
--|---|-|- -------|-- ---------| ---------- --|-    +   
GARRTGQPLK EDPSAVPVFS VDYGELDFQW REKTPEPPVP CVPEQTEYAT  
    +      ---|-----| --|------- - -|------ -----|-|-|  
IVFPSGMGTS SPARRGSADG PRSAQPLRPE DGHCSWPL 
----|---|| |-----|--- --|------- ----|--- 


Protein	: Q15116
Enzyme	: V8-DE V8-E

	KTPEPPVPCVPE
	-|----------
	CRFRVTQLPNGRD
	-----|-------
	DPSAVPVFSVDYGE
	--|-----|--|--
	SGTYLCGAISLAPKAQIKE
	|-||-----|---------
	RSQPGQD
	-|-----
	DPSAVPVFSVD
	--|-----|--
	SFVLNWYRMSPSNQTDKLAAFPE
	|-----|--|-|--|--------
	YATIVFPSGMGTSSPARRGSAD
	|-|----|---|||-----|--
	SFVLNWYRMSPSNQTD
	|-----|--|-|--|-
	YATIVFPSGMGTSSPARRGSADGPRSAQPLRPE
	|-|----|---|||-----|-----|-------
	GHCSWPL
	---|---
	GDNATFTCSFSNTSE
	----|-|-|-|-||-
	FHMSVVRARRND
	---|--------
	DGHCSWPL
	----|---
	NATFTCSFSNTSE
	--|-|-|-|-||-
	GPRSAQPLRPE
	---|-------
	RPWNPPTFSPALLVVTE
	------|-|------|-

Protein sequence : 
MQIPQAPWPV VWAVLQLGWR PGWFLDSPDR PWNPPTFSPA LLVVTEGDNA  
                            +  - -----|-|-- ----|-----  
TFTCSFSNTS ESFVLNWYRM SPSNQTDKLA AFPEDRSQPG QDCRFRVTQL  
|-|-|-|-|| -|-----|-- |-|--|---- ---- -|--- -------|--  
PNGRDFHMSV VRARRNDSGT YLCGAISLAP KAQIKESLRA ELRVTERRAE  
--------|- -------|-| |-----|--- ------+        +       
VPTAHPSPSP RPAGQFQTLV VGVVGGLLGS LVLLVWVLAV ICSRAARGTI  
  +   + +         +            +              +     +   
GARRTGQPLK EDPSAVPVFS VDYGELDFQW REKTPEPPVP CVPEQTEYAT  
    +       --|-----| --|--        -|------ ---- + |-|  
IVFPSGMGTS SPARRGSADG PRSAQPLRPE DGHCSWPL 
----|---|| |-----|--- --|------- ----|--- 


Protein	: Q15116
Enzyme	: Arg-C Asp-N chymotrypsin

	DCRFRVTQLPNGR
	------|------
	DPSAVPVFSV
	--|-----|-
	SNTSESF
	|-||-|-
	ATIVFPSGMGTSSPARRGSADGPRSAQPL
	-|----|---|||-----|-----|----
	RPEDGHCSWPL
	-------|---
	SQPGQDCR
	|-------
	HMSVVRARRNDSGTY
	--|--------|-||
	AVICSRAARGTIGARRTGQPL
	----|-----|-----|----
	DFHMSVVRARRN
	----|-------
	DRPWNPPTFSPALLVVTEG
	-------|-|------|--
	DGPRSAQPLRPE
	----|-------
	DNATFTCSFSNTSESFVLNWYRMSPSNQT
	---|-|-|-|-||-|-----|--|-|--|
	DRSQPGQ
	--|----
	VTQLPNGR
	-|------
	NDSGTYLCGAISLAPKAQIKESLR
	--|-||-----|---------|--
	MSPSNQTDKLAAFPEDR
	-|-|--|----------
	DSPDRPW
	-|-----
	VVTEGDNATF
	--|-----|-
	TGQPLKEDPSAVPVFSVDYGELDFQWR
	|--------|-----|--|--------
	APKAQIKESL
	--------|-
	KEDPSAVPVF
	----|-----
	REKTPEPPVPCVPEQTEY
	---|-----------|-|
	RVTQLPNGRDF
	--|--------
	AAFPEDRSQPGQDCRF
	-------|--------
	RVTERRAEVPTAHPSPSPRPAGQF
	--|-------|---|-|-------
	RMSPSNQTDKL
	--|-|--|---
	DGHCSWPL
	----|---
	EKTPEPPVPCVPEQTEYATIVFPSGMGTSSPAR
	--|-----------|-|-|----|---|||---
	SAQPLRPEDGHCSWPL
	|-----------|---
	GSADGPR
	-|-----
	DFHMSVVR
	----|---

Protein sequence : 
MQIPQAPWPV VWAVLQLGWR PGWFLDSPDR PWNPPTFSPA LLVVTEGDNA  
                           -|--- -----|-|-- ----|-----  
TFTCSFSNTS ESFVLNWYRM SPSNQTDKLA AFPEDRSQPG QDCRFRVTQL  
|-|-|-|-|| -|-----|-- |-|--|---- ------|--- -------|--  
PNGRDFHMSV VRARRNDSGT YLCGAISLAP KAQIKESLRA ELRVTERRAE  
--------|- -------|-| |-----|--- ------|--    --|-----  
VPTAHPSPSP RPAGQFQTLV VGVVGGLLGS LVLLVWVLAV ICSRAARGTI  
--|---|-|- ------ +            +         -- --|-----|-  
GARRTGQPLK EDPSAVPVFS VDYGELDFQW REKTPEPPVP CVPEQTEYAT  
----|----- ---|-----| --|------- ---|------ -----|-|-|  
IVFPSGMGTS SPARRGSADG PRSAQPLRPE DGHCSWPL 
----|---|| |-----|--- --|------- ----|--- 


Protein	: Q15116
Enzyme	: Arg-C Asp-N CNBr

	DCRFRVTQLPNGR
	------|------
	DPSAVPVFSV
	--|-----|-
	SQPGQDCR
	|-------
	DFHMSVVRARRN
	----|-------
	DRPWNPPTFSPALLVVTEG
	-------|-|------|--
	DGPRSAQPLRPE
	----|-------
	DNATFTCSFSNTSESFVLNWYRMSPSNQT
	---|-|-|-|-||-|-----|--|-|--|
	DRSQPGQ
	--|----
	VTQLPNGR
	-|------
	NDSGTYLCGAISLAPKAQIKESLR
	--|-||-----|---------|--
	MSPSNQTDKLAAFPEDR
	-|-|--|----------
	TGQPLKEDPSAVPVFSVDYGELDFQWR
	|--------|-----|--|--------
	GTSSPARRGSADGPRSAQPLRPEDGHCSWPL
	-|||-----|-----|-----------|---
	DGHCSWPL
	----|---
	EKTPEPPVPCVPEQTEYATIVFPSGMGTSSPAR
	--|-----------|-|-|----|---|||---
	SPSNQTDKLAAFPEDRSQPGQDCRFRVTQLPNGRDFHM
	|-|--|----------|----------|----------
	SAQPLRPEDGHCSWPL
	|-----------|---
	GSADGPR
	-|-----
	DFHMSVVR
	----|---

Protein sequence : 
MQIPQAPWPV VWAVLQLGWR PGWFLDSPDR PWNPPTFSPA LLVVTEGDNA  
                            + -- -----|-|-- ----|-----  
TFTCSFSNTS ESFVLNWYRM SPSNQTDKLA AFPEDRSQPG QDCRFRVTQL  
|-|-|-|-|| -|-----|-- |-|--|---- ------|--- -------|--  
PNGRDFHMSV VRARRNDSGT YLCGAISLAP KAQIKESLRA ELRVTERRAE  
--------|- -------|-| |-----|--- ------|--      +       
VPTAHPSPSP RPAGQFQTLV VGVVGGLLGS LVLLVWVLAV ICSRAARGTI  
  +   + +         +            +              +     +   
GARRTGQPLK EDPSAVPVFS VDYGELDFQW REKTPEPPVP CVPEQTEYAT  
    |----- ---|-----| --|------- ---|------ -----|-|-|  
IVFPSGMGTS SPARRGSADG PRSAQPLRPE DGHCSWPL 
----|---|| |-----|--- --|------- ----|--- 


Protein	: Q15116
Enzyme	: Arg-C Asp-N Lys-C

	DCRFRVTQLPNGR
	------|------
	DPSAVPVFSV
	--|-----|-
	EDPSAVPVFSVDYGELDFQWREK
	---|-----|--|----------
	SQPGQDCR
	|-------
	DFHMSVVRARRN
	----|-------
	DRPWNPPTFSPALLVVTEG
	-------|-|------|--
	DGPRSAQPLRPE
	----|-------
	DNATFTCSFSNTSESFVLNWYRMSPSNQT
	---|-|-|-|-||-|-----|--|-|--|
	DRSQPGQ
	--|----
	VTQLPNGR
	-|------
	NDSGTYLCGAISLAPKAQIKESLR
	--|-||-----|---------|--
	MSPSNQTDKLAAFPEDR
	-|-|--|----------
	TGQPLKEDPSAVPVFSVDYGELDFQWR
	|--------|-----|--|--------
	DGHCSWPL
	----|---
	EKTPEPPVPCVPEQTEYATIVFPSGMGTSSPAR
	--|-----------|-|-|----|---|||---
	SAQPLRPEDGHCSWPL
	|-----------|---
	GSADGPR
	-|-----
	DFHMSVVR
	----|---

Protein sequence : 
MQIPQAPWPV VWAVLQLGWR PGWFLDSPDR PWNPPTFSPA LLVVTEGDNA  
                            + -- -----|-|-- ----|-----  
TFTCSFSNTS ESFVLNWYRM SPSNQTDKLA AFPEDRSQPG QDCRFRVTQL  
|-|-|-|-|| -|-----|-- |-|--|---- ------|--- -------|--  
PNGRDFHMSV VRARRNDSGT YLCGAISLAP KAQIKESLRA ELRVTERRAE  
--------|- -------|-| |-----|--- ------|--      +       
VPTAHPSPSP RPAGQFQTLV VGVVGGLLGS LVLLVWVLAV ICSRAARGTI  
  +   + +         +            +              +     +   
GARRTGQPLK EDPSAVPVFS VDYGELDFQW REKTPEPPVP CVPEQTEYAT  
    |----- ---|-----| --|------- ---|------ -----|-|-|  
IVFPSGMGTS SPARRGSADG PRSAQPLRPE DGHCSWPL 
----|---|| |--- -|--- --|------- ----|--- 


Protein	: Q15116
Enzyme	: Arg-C Asp-N Lys-N

	DCRFRVTQLPNGR
	------|------
	DPSAVPVFSV
	--|-----|-
	SQPGQDCR
	|-------
	DFHMSVVRARRN
	----|-------
	DRPWNPPTFSPALLVVTEG
	-------|-|------|--
	DGPRSAQPLRPE
	----|-------
	DNATFTCSFSNTSESFVLNWYRMSPSNQT
	---|-|-|-|-||-|-----|--|-|--|
	DRSQPGQ
	--|----
	VTQLPNGR
	-|------
	NDSGTYLCGAISLAPKAQIKESLR
	--|-||-----|---------|--
	MSPSNQTDKLAAFPEDR
	-|-|--|----------
	TGQPLKEDPSAVPVFSVDYGELDFQWR
	|--------|-----|--|--------
	KEDPSAVPVFSVDYGELDFQWRE
	----|-----|--|---------
	DGHCSWPL
	----|---
	EKTPEPPVPCVPEQTEYATIVFPSGMGTSSPAR
	--|-----------|-|-|----|---|||---
	SAQPLRPEDGHCSWPL
	|-----------|---
	GSADGPR
	-|-----
	DFHMSVVR
	----|---

Protein sequence : 
MQIPQAPWPV VWAVLQLGWR PGWFLDSPDR PWNPPTFSPA LLVVTEGDNA  
                            + -- -----|-|-- ----|-----  
TFTCSFSNTS ESFVLNWYRM SPSNQTDKLA AFPEDRSQPG QDCRFRVTQL  
|-|-|-|-|| -|-----|-- |-|--|---- ------|--- -------|--  
PNGRDFHMSV VRARRNDSGT YLCGAISLAP KAQIKESLRA ELRVTERRAE  
--------|- -------|-| |-----|--- ------|--      +       
VPTAHPSPSP RPAGQFQTLV VGVVGGLLGS LVLLVWVLAV ICSRAARGTI  
  +   + +         +            +              +     +   
GARRTGQPLK EDPSAVPVFS VDYGELDFQW REKTPEPPVP CVPEQTEYAT  
    |----- ---|-----| --|------- ---|------ -----|-|-|  
IVFPSGMGTS SPARRGSADG PRSAQPLRPE DGHCSWPL 
----|---|| |--- -|--- --|------- ----|--- 


Protein	: Q15116
Enzyme	: Arg-C Asp-N trypsin_no_P_rule

	DCRFRVTQLPNGR
	------|------
	DPSAVPVFSV
	--|-----|-
	NDSGTYLCGAISLAPK
	--|-||-----|----
	SQPGQDCR
	|-------
	EDPSAVPVFSVDYGELDFQWR
	---|-----|--|--------
	DFHMSVVRARRN
	----|-------
	DRPWNPPTFSPALLVVTEG
	-------|-|------|--
	DGPRSAQPLRPE
	----|-------
	DNATFTCSFSNTSESFVLNWYRMSPSNQT
	---|-|-|-|-||-|-----|--|-|--|
	DRSQPGQ
	--|----
	VTQLPNGR
	-|------
	PEDGHCSWPL
	------|---
	NDSGTYLCGAISLAPKAQIKESLR
	--|-||-----|---------|--
	MSPSNQTDKLAAFPEDR
	-|-|--|----------
	PWNPPTFSPALLVVTEGDNATFTCSFSNTSESFVLNWYR
	-----|-|------|-----|-|-|-|-||-|-----|-
	PAGQFQTLVVGVVGGLLGSLVLLVWVLAVICSR
	------|-----------|------------|-
	AEVPTAHPSPSPR
	----|---|-|--
	TGQPLKEDPSAVPVFSVDYGELDFQWR
	|--------|-----|--|--------
	MSPSNQTDK
	-|-|--|--
	TPEPPVPCVPEQTEYATIVFPSGMGTSSPAR
	|-----------|-|-|----|---|||---
	DGHCSWPL
	----|---
	EKTPEPPVPCVPEQTEYATIVFPSGMGTSSPAR
	--|-----------|-|-|----|---|||---
	PGWFLDSPDR
	------|---
	SAQPLRPEDGHCSWPL
	|-----------|---
	GSADGPR
	-|-----
	DFHMSVVR
	----|---

Protein sequence : 
MQIPQAPWPV VWAVLQLGWR PGWFLDSPDR PWNPPTFSPA LLVVTEGDNA  
                      ------|--- -----|-|-- ----|-----  
TFTCSFSNTS ESFVLNWYRM SPSNQTDKLA AFPEDRSQPG QDCRFRVTQL  
|-|-|-|-|| -|-----|-- |-|--|---- ------|--- -------|--  
PNGRDFHMSV VRARRNDSGT YLCGAISLAP KAQIKESLRA ELRVTERRAE  
--------|- -------|-| |-----|--- ------|--      +   --  
VPTAHPSPSP RPAGQFQTLV VGVVGGLLGS LVLLVWVLAV ICSRAARGTI  
--|---|-|- -------|-- ---------| ---------- --|-    +   
GARRTGQPLK EDPSAVPVFS VDYGELDFQW REKTPEPPVP CVPEQTEYAT  
    |----- ---|-----| --|------- ---|------ -----|-|-|  
IVFPSGMGTS SPARRGSADG PRSAQPLRPE DGHCSWPL 
----|---|| |--- -|--- --|------- ----|--- 


Protein	: Q15116
Enzyme	: Arg-C Asp-N V8-DE

	DCRFRVTQLPNGR
	------|------
	DPSAVPVFSV
	--|-----|-
	KTPEPPVPCVPE
	-|----------
	CRFRVTQLPNGRD
	-----|-------
	SQPGQDCR
	|-------
	SGTYLCGAISLAPKAQIKE
	|-||-----|---------
	RSQPGQD
	-|-----
	DFHMSVVRARRN
	----|-------
	DPSAVPVFSVD
	--|-----|--
	DRPWNPPTFSPALLVVTEG
	-------|-|------|--
	DGPRSAQPLRPE
	----|-------
	DNATFTCSFSNTSESFVLNWYRMSPSNQT
	---|-|-|-|-||-|-----|--|-|--|
	DRSQPGQ
	--|----
	VTQLPNGR
	-|------
	NDSGTYLCGAISLAPKAQIKESLR
	--|-||-----|---------|--
	MSPSNQTDKLAAFPEDR
	-|-|--|----------
	SFVLNWYRMSPSNQTD
	|-----|--|-|--|-
	YATIVFPSGMGTSSPARRGSAD
	|-|----|---|||-----|--
	TGQPLKEDPSAVPVFSVDYGELDFQWR
	|--------|-----|--|--------
	GHCSWPL
	---|---
	DGHCSWPL
	----|---
	EKTPEPPVPCVPEQTEYATIVFPSGMGTSSPAR
	--|-----------|-|-|----|---|||---
	FHMSVVRARRND
	---|--------
	SAQPLRPEDGHCSWPL
	|-----------|---
	GSADGPR
	-|-----
	NATFTCSFSNTSE
	--|-|-|-|-||-
	GPRSAQPLRPE
	---|-------
	RPWNPPTFSPALLVVTE
	------|-|------|-
	DFHMSVVR
	----|---

Protein sequence : 
MQIPQAPWPV VWAVLQLGWR PGWFLDSPDR PWNPPTFSPA LLVVTEGDNA  
                            + -- -----|-|-- ----|-----  
TFTCSFSNTS ESFVLNWYRM SPSNQTDKLA AFPEDRSQPG QDCRFRVTQL  
|-|-|-|-|| -|-----|-- |-|--|---- ------|--- -------|--  
PNGRDFHMSV VRARRNDSGT YLCGAISLAP KAQIKESLRA ELRVTERRAE  
--------|- -------|-| |-----|--- ------|--      +       
VPTAHPSPSP RPAGQFQTLV VGVVGGLLGS LVLLVWVLAV ICSRAARGTI  
  +   + +         +            +              +     +   
GARRTGQPLK EDPSAVPVFS VDYGELDFQW REKTPEPPVP CVPEQTEYAT  
    |----- ---|-----| --|------- ---|------ -----|-|-|  
IVFPSGMGTS SPARRGSADG PRSAQPLRPE DGHCSWPL 
----|---|| |-----|--- --|------- ----|--- 


Protein	: Q15116
Enzyme	: Arg-C Asp-N V8-E

	DCRFRVTQLPNGR
	------|------
	DPSAVPVFSV
	--|-----|-
	KTPEPPVPCVPE
	-|----------
	DPSAVPVFSVDYGE
	--|-----|--|--
	SQPGQDCR
	|-------
	DFHMSVVRARRN
	----|-------
	DRPWNPPTFSPALLVVTEG
	-------|-|------|--
	DGPRSAQPLRPE
	----|-------
	DNATFTCSFSNTSESFVLNWYRMSPSNQT
	---|-|-|-|-||-|-----|--|-|--|
	DRSQPGQ
	--|----
	VTQLPNGR
	-|------
	SFVLNWYRMSPSNQTDKLAAFPE
	|-----|--|-|--|--------
	NDSGTYLCGAISLAPKAQIKESLR
	--|-||-----|---------|--
	MSPSNQTDKLAAFPEDR
	-|-|--|----------
	YATIVFPSGMGTSSPARRGSADGPRSAQPLRPE
	|-|----|---|||-----|-----|-------
	TGQPLKEDPSAVPVFSVDYGELDFQWR
	|--------|-----|--|--------
	GDNATFTCSFSNTSE
	----|-|-|-|-||-
	DGHCSWPL
	----|---
	EKTPEPPVPCVPEQTEYATIVFPSGMGTSSPAR
	--|-----------|-|-|----|---|||---
	SAQPLRPEDGHCSWPL
	|-----------|---
	GSADGPR
	-|-----
	DFHMSVVR
	----|---

Protein sequence : 
MQIPQAPWPV VWAVLQLGWR PGWFLDSPDR PWNPPTFSPA LLVVTEGDNA  
                            + -- -----|-|-- ----|-----  
TFTCSFSNTS ESFVLNWYRM SPSNQTDKLA AFPEDRSQPG QDCRFRVTQL  
|-|-|-|-|| -|-----|-- |-|--|---- ------|--- -------|--  
PNGRDFHMSV VRARRNDSGT YLCGAISLAP KAQIKESLRA ELRVTERRAE  
--------|- -------|-| |-----|--- ------|--      +       
VPTAHPSPSP RPAGQFQTLV VGVVGGLLGS LVLLVWVLAV ICSRAARGTI  
  +   + +         +            +              +     +   
GARRTGQPLK EDPSAVPVFS VDYGELDFQW REKTPEPPVP CVPEQTEYAT  
    |----- ---|-----| --|------- ---|------ -----|-|-|  
IVFPSGMGTS SPARRGSADG PRSAQPLRPE DGHCSWPL 
----|---|| |-----|--- --|------- ----|--- 


Protein	: Q15116
Enzyme	: Arg-C chymotrypsin CNBr

	SNTSESF
	|-||-|-
	ATIVFPSGMGTSSPARRGSADGPRSAQPL
	-|----|---|||-----|-----|----
	RPEDGHCSWPL
	-------|---
	SQPGQDCR
	|-------
	HMSVVRARRNDSGTY
	--|--------|-||
	AVICSRAARGTIGARRTGQPL
	----|-----|-----|----
	VTQLPNGR
	-|------
	NDSGTYLCGAISLAPKAQIKESLR
	--|-||-----|---------|--
	MSPSNQTDKLAAFPEDR
	-|-|--|----------
	DSPDRPW
	-|-----
	VVTEGDNATF
	--|-----|-
	TGQPLKEDPSAVPVFSVDYGELDFQWR
	|--------|-----|--|--------
	APKAQIKESL
	--------|-
	KEDPSAVPVF
	----|-----
	REKTPEPPVPCVPEQTEY
	---|-----------|-|
	GTSSPARRGSADGPRSAQPLRPEDGHCSWPL
	-|||-----|-----|-----------|---
	RVTQLPNGRDF
	--|--------
	AAFPEDRSQPGQDCRF
	-------|--------
	RVTERRAEVPTAHPSPSPRPAGQF
	--|-------|---|-|-------
	RMSPSNQTDKL
	--|-|--|---
	EKTPEPPVPCVPEQTEYATIVFPSGMGTSSPAR
	--|-----------|-|-|----|---|||---
	SPSNQTDKLAAFPEDRSQPGQDCRFRVTQLPNGRDFHM
	|-|--|----------|----------|----------
	SAQPLRPEDGHCSWPL
	|-----------|---
	GSADGPR
	-|-----
	DFHMSVVR
	----|---

Protein sequence : 
MQIPQAPWPV VWAVLQLGWR PGWFLDSPDR PWNPPTFSPA LLVVTEGDNA  
                           -|--- --   + +     --|-----  
TFTCSFSNTS ESFVLNWYRM SPSNQTDKLA AFPEDRSQPG QDCRFRVTQL  
|-+ + |-|| -|-    +-- |-|--|---- ------|--- -------|--  
PNGRDFHMSV VRARRNDSGT YLCGAISLAP KAQIKESLRA ELRVTERRAE  
--------|- -------|-| |-----|--- ------|--    --|-----  
VPTAHPSPSP RPAGQFQTLV VGVVGGLLGS LVLLVWVLAV ICSRAARGTI  
--|---|-|- ------ +            +         -- --|-----|-  
GARRTGQPLK EDPSAVPVFS VDYGELDFQW REKTPEPPVP CVPEQTEYAT  
----|----- ---|-----| --|------- ---|------ -----|-|-|  
IVFPSGMGTS SPARRGSADG PRSAQPLRPE DGHCSWPL 
----|---|| |-----|--- --|------- ----|--- 


Protein	: Q15116
Enzyme	: Arg-C chymotrypsin Lys-C

	EDPSAVPVFSVDYGELDFQWREK
	---|-----|--|----------
	SNTSESF
	|-||-|-
	ATIVFPSGMGTSSPARRGSADGPRSAQPL
	-|----|---|||-----|-----|----
	RPEDGHCSWPL
	-------|---
	SQPGQDCR
	|-------
	HMSVVRARRNDSGTY
	--|--------|-||
	AVICSRAARGTIGARRTGQPL
	----|-----|-----|----
	VTQLPNGR
	-|------
	NDSGTYLCGAISLAPKAQIKESLR
	--|-||-----|---------|--
	MSPSNQTDKLAAFPEDR
	-|-|--|----------
	DSPDRPW
	-|-----
	VVTEGDNATF
	--|-----|-
	TGQPLKEDPSAVPVFSVDYGELDFQWR
	|--------|-----|--|--------
	APKAQIKESL
	--------|-
	KEDPSAVPVF
	----|-----
	REKTPEPPVPCVPEQTEY
	---|-----------|-|
	RVTQLPNGRDF
	--|--------
	AAFPEDRSQPGQDCRF
	-------|--------
	RVTERRAEVPTAHPSPSPRPAGQF
	--|-------|---|-|-------
	RMSPSNQTDKL
	--|-|--|---
	EKTPEPPVPCVPEQTEYATIVFPSGMGTSSPAR
	--|-----------|-|-|----|---|||---
	SAQPLRPEDGHCSWPL
	|-----------|---
	GSADGPR
	-|-----
	DFHMSVVR
	----|---

Protein sequence : 
MQIPQAPWPV VWAVLQLGWR PGWFLDSPDR PWNPPTFSPA LLVVTEGDNA  
                           -|--- --   + +     --|-----  
TFTCSFSNTS ESFVLNWYRM SPSNQTDKLA AFPEDRSQPG QDCRFRVTQL  
|-+ + |-|| -|-    +-- |-|--|---- ------|--- -------|--  
PNGRDFHMSV VRARRNDSGT YLCGAISLAP KAQIKESLRA ELRVTERRAE  
--------|- -------|-| |-----|--- ------|--    --|-----  
VPTAHPSPSP RPAGQFQTLV VGVVGGLLGS LVLLVWVLAV ICSRAARGTI  
--|---|-|- ------ +            +         -- --|-----|-  
GARRTGQPLK EDPSAVPVFS VDYGELDFQW REKTPEPPVP CVPEQTEYAT  
----|----- ---|-----| --|------- ---|------ -----|-|-|  
IVFPSGMGTS SPARRGSADG PRSAQPLRPE DGHCSWPL 
----|---|| |-----|--- --|------- ----|--- 


Protein	: Q15116
Enzyme	: Arg-C chymotrypsin Lys-N

	SNTSESF
	|-||-|-
	ATIVFPSGMGTSSPARRGSADGPRSAQPL
	-|----|---|||-----|-----|----
	RPEDGHCSWPL
	-------|---
	SQPGQDCR
	|-------
	HMSVVRARRNDSGTY
	--|--------|-||
	AVICSRAARGTIGARRTGQPL
	----|-----|-----|----
	VTQLPNGR
	-|------
	NDSGTYLCGAISLAPKAQIKESLR
	--|-||-----|---------|--
	MSPSNQTDKLAAFPEDR
	-|-|--|----------
	DSPDRPW
	-|-----
	VVTEGDNATF
	--|-----|-
	TGQPLKEDPSAVPVFSVDYGELDFQWR
	|--------|-----|--|--------
	APKAQIKESL
	--------|-
	KEDPSAVPVF
	----|-----
	REKTPEPPVPCVPEQTEY
	---|-----------|-|
	KEDPSAVPVFSVDYGELDFQWRE
	----|-----|--|---------
	RVTQLPNGRDF
	--|--------
	AAFPEDRSQPGQDCRF
	-------|--------
	RVTERRAEVPTAHPSPSPRPAGQF
	--|-------|---|-|-------
	RMSPSNQTDKL
	--|-|--|---
	EKTPEPPVPCVPEQTEYATIVFPSGMGTSSPAR
	--|-----------|-|-|----|---|||---
	SAQPLRPEDGHCSWPL
	|-----------|---
	GSADGPR
	-|-----
	DFHMSVVR
	----|---

Protein sequence : 
MQIPQAPWPV VWAVLQLGWR PGWFLDSPDR PWNPPTFSPA LLVVTEGDNA  
                           -|--- --   + +     --|-----  
TFTCSFSNTS ESFVLNWYRM SPSNQTDKLA AFPEDRSQPG QDCRFRVTQL  
|-+ + |-|| -|-    +-- |-|--|---- ------|--- -------|--  
PNGRDFHMSV VRARRNDSGT YLCGAISLAP KAQIKESLRA ELRVTERRAE  
--------|- -------|-| |-----|--- ------|--    --|-----  
VPTAHPSPSP RPAGQFQTLV VGVVGGLLGS LVLLVWVLAV ICSRAARGTI  
--|---|-|- ------ +            +         -- --|-----|-  
GARRTGQPLK EDPSAVPVFS VDYGELDFQW REKTPEPPVP CVPEQTEYAT  
----|----- ---|-----| --|------- ---|------ -----|-|-|  
IVFPSGMGTS SPARRGSADG PRSAQPLRPE DGHCSWPL 
----|---|| |-----|--- --|------- ----|--- 


Protein	: Q15116
Enzyme	: Arg-C chymotrypsin trypsin_no_P_rule

	NDSGTYLCGAISLAPK
	--|-||-----|----
	SNTSESF
	|-||-|-
	ATIVFPSGMGTSSPARRGSADGPRSAQPL
	-|----|---|||-----|-----|----
	RPEDGHCSWPL
	-------|---
	SQPGQDCR
	|-------
	HMSVVRARRNDSGTY
	--|--------|-||
	EDPSAVPVFSVDYGELDFQWR
	---|-----|--|--------
	AVICSRAARGTIGARRTGQPL
	----|-----|-----|----
	PEDGHCSWPL
	------|---
	VTQLPNGR
	-|------
	NDSGTYLCGAISLAPKAQIKESLR
	--|-||-----|---------|--
	MSPSNQTDKLAAFPEDR
	-|-|--|----------
	DSPDRPW
	-|-----
	PWNPPTFSPALLVVTEGDNATFTCSFSNTSESFVLNWYR
	-----|-|------|-----|-|-|-|-||-|-----|-
	VVTEGDNATF
	--|-----|-
	AEVPTAHPSPSPR
	----|---|-|--
	TGQPLKEDPSAVPVFSVDYGELDFQWR
	|--------|-----|--|--------
	APKAQIKESL
	--------|-
	KEDPSAVPVF
	----|-----
	PAGQFQTLVVGVVGGLLGSLVLLVWVLAVICSR
	------|-----------|------------|-
	REKTPEPPVPCVPEQTEY
	---|-----------|-|
	RVTQLPNGRDF
	--|--------
	MSPSNQTDK
	-|-|--|--
	AAFPEDRSQPGQDCRF
	-------|--------
	TPEPPVPCVPEQTEYATIVFPSGMGTSSPAR
	|-----------|-|-|----|---|||---
	RVTERRAEVPTAHPSPSPRPAGQF
	--|-------|---|-|-------
	RMSPSNQTDKL
	--|-|--|---
	EKTPEPPVPCVPEQTEYATIVFPSGMGTSSPAR
	--|-----------|-|-|----|---|||---
	PGWFLDSPDR
	------|---
	SAQPLRPEDGHCSWPL
	|-----------|---
	GSADGPR
	-|-----
	DFHMSVVR
	----|---

Protein sequence : 
MQIPQAPWPV VWAVLQLGWR PGWFLDSPDR PWNPPTFSPA LLVVTEGDNA  
                      ------|--- -----|-|-- ----|-----  
TFTCSFSNTS ESFVLNWYRM SPSNQTDKLA AFPEDRSQPG QDCRFRVTQL  
|-|-|-|-|| -|-----|-- |-|--|---- ------|--- -------|--  
PNGRDFHMSV VRARRNDSGT YLCGAISLAP KAQIKESLRA ELRVTERRAE  
--------|- -------|-| |-----|--- ------|--    --|-----  
VPTAHPSPSP RPAGQFQTLV VGVVGGLLGS LVLLVWVLAV ICSRAARGTI  
--|---|-|- -------|-- ---------| ---------- --|-----|-  
GARRTGQPLK EDPSAVPVFS VDYGELDFQW REKTPEPPVP CVPEQTEYAT  
----|----- ---|-----| --|------- ---|------ -----|-|-|  
IVFPSGMGTS SPARRGSADG PRSAQPLRPE DGHCSWPL 
----|---|| |-----|--- --|------- ----|--- 


Protein	: Q15116
Enzyme	: Arg-C chymotrypsin V8-DE

	KTPEPPVPCVPE
	-|----------
	SNTSESF
	|-||-|-
	ATIVFPSGMGTSSPARRGSADGPRSAQPL
	-|----|---|||-----|-----|----
	CRFRVTQLPNGRD
	-----|-------
	RPEDGHCSWPL
	-------|---
	SQPGQDCR
	|-------
	HMSVVRARRNDSGTY
	--|--------|-||
	SGTYLCGAISLAPKAQIKE
	|-||-----|---------
	AVICSRAARGTIGARRTGQPL
	----|-----|-----|----
	RSQPGQD
	-|-----
	DPSAVPVFSVD
	--|-----|--
	VTQLPNGR
	-|------
	NDSGTYLCGAISLAPKAQIKESLR
	--|-||-----|---------|--
	MSPSNQTDKLAAFPEDR
	-|-|--|----------
	SFVLNWYRMSPSNQTD
	|-----|--|-|--|-
	DSPDRPW
	-|-----
	YATIVFPSGMGTSSPARRGSAD
	|-|----|---|||-----|--
	VVTEGDNATF
	--|-----|-
	TGQPLKEDPSAVPVFSVDYGELDFQWR
	|--------|-----|--|--------
	APKAQIKESL
	--------|-
	KEDPSAVPVF
	----|-----
	GHCSWPL
	---|---
	REKTPEPPVPCVPEQTEY
	---|-----------|-|
	RVTQLPNGRDF
	--|--------
	AAFPEDRSQPGQDCRF
	-------|--------
	RVTERRAEVPTAHPSPSPRPAGQF
	--|-------|---|-|-------
	RMSPSNQTDKL
	--|-|--|---
	FHMSVVRARRND
	---|--------
	EKTPEPPVPCVPEQTEYATIVFPSGMGTSSPAR
	--|-----------|-|-|----|---|||---
	SAQPLRPEDGHCSWPL
	|-----------|---
	GSADGPR
	-|-----
	NATFTCSFSNTSE
	--|-|-|-|-||-
	GPRSAQPLRPE
	---|-------
	RPWNPPTFSPALLVVTE
	------|-|------|-
	DFHMSVVR
	----|---

Protein sequence : 
MQIPQAPWPV VWAVLQLGWR PGWFLDSPDR PWNPPTFSPA LLVVTEGDNA  
                           -|--- -----|-|-- ----|-----  
TFTCSFSNTS ESFVLNWYRM SPSNQTDKLA AFPEDRSQPG QDCRFRVTQL  
|-|-|-|-|| -|-----|-- |-|--|---- ------|--- -------|--  
PNGRDFHMSV VRARRNDSGT YLCGAISLAP KAQIKESLRA ELRVTERRAE  
--------|- -------|-| |-----|--- ------|--    --|-----  
VPTAHPSPSP RPAGQFQTLV VGVVGGLLGS LVLLVWVLAV ICSRAARGTI  
--|---|-|- ------ +            +         -- --|-----|-  
GARRTGQPLK EDPSAVPVFS VDYGELDFQW REKTPEPPVP CVPEQTEYAT  
----|----- ---|-----| --|------- ---|------ -----|-|-|  
IVFPSGMGTS SPARRGSADG PRSAQPLRPE DGHCSWPL 
----|---|| |-----|--- --|------- ----|--- 


Protein	: Q15116
Enzyme	: Arg-C chymotrypsin V8-E

	KTPEPPVPCVPE
	-|----------
	SNTSESF
	|-||-|-
	ATIVFPSGMGTSSPARRGSADGPRSAQPL
	-|----|---|||-----|-----|----
	DPSAVPVFSVDYGE
	--|-----|--|--
	RPEDGHCSWPL
	-------|---
	SQPGQDCR
	|-------
	HMSVVRARRNDSGTY
	--|--------|-||
	AVICSRAARGTIGARRTGQPL
	----|-----|-----|----
	VTQLPNGR
	-|------
	SFVLNWYRMSPSNQTDKLAAFPE
	|-----|--|-|--|--------
	NDSGTYLCGAISLAPKAQIKESLR
	--|-||-----|---------|--
	MSPSNQTDKLAAFPEDR
	-|-|--|----------
	DSPDRPW
	-|-----
	VVTEGDNATF
	--|-----|-
	YATIVFPSGMGTSSPARRGSADGPRSAQPLRPE
	|-|----|---|||-----|-----|-------
	TGQPLKEDPSAVPVFSVDYGELDFQWR
	|--------|-----|--|--------
	APKAQIKESL
	--------|-
	KEDPSAVPVF
	----|-----
	REKTPEPPVPCVPEQTEY
	---|-----------|-|
	GDNATFTCSFSNTSE
	----|-|-|-|-||-
	RVTQLPNGRDF
	--|--------
	AAFPEDRSQPGQDCRF
	-------|--------
	RVTERRAEVPTAHPSPSPRPAGQF
	--|-------|---|-|-------
	RMSPSNQTDKL
	--|-|--|---
	DGHCSWPL
	----|---
	EKTPEPPVPCVPEQTEYATIVFPSGMGTSSPAR
	--|-----------|-|-|----|---|||---
	SAQPLRPEDGHCSWPL
	|-----------|---
	GSADGPR
	-|-----
	DFHMSVVR
	----|---

Protein sequence : 
MQIPQAPWPV VWAVLQLGWR PGWFLDSPDR PWNPPTFSPA LLVVTEGDNA  
                           -|--- --   + +     --|-----  
TFTCSFSNTS ESFVLNWYRM SPSNQTDKLA AFPEDRSQPG QDCRFRVTQL  
|-|-|-|-|| -|-----|-- |-|--|---- ------|--- -------|--  
PNGRDFHMSV VRARRNDSGT YLCGAISLAP KAQIKESLRA ELRVTERRAE  
--------|- -------|-| |-----|--- ------|--    --|-----  
VPTAHPSPSP RPAGQFQTLV VGVVGGLLGS LVLLVWVLAV ICSRAARGTI  
--|---|-|- ------ +            +         -- --|-----|-  
GARRTGQPLK EDPSAVPVFS VDYGELDFQW REKTPEPPVP CVPEQTEYAT  
----|----- ---|-----| --|------- ---|------ -----|-|-|  
IVFPSGMGTS SPARRGSADG PRSAQPLRPE DGHCSWPL 
----|---|| |-----|--- --|------- ----|--- 


Protein	: Q15116
Enzyme	: Arg-C CNBr Lys-C

	EDPSAVPVFSVDYGELDFQWREK
	---|-----|--|----------
	SQPGQDCR
	|-------
	VTQLPNGR
	-|------
	NDSGTYLCGAISLAPKAQIKESLR
	--|-||-----|---------|--
	MSPSNQTDKLAAFPEDR
	-|-|--|----------
	TGQPLKEDPSAVPVFSVDYGELDFQWR
	|--------|-----|--|--------
	GTSSPARRGSADGPRSAQPLRPEDGHCSWPL
	-|||-----|-----|-----------|---
	EKTPEPPVPCVPEQTEYATIVFPSGMGTSSPAR
	--|-----------|-|-|----|---|||---
	SPSNQTDKLAAFPEDRSQPGQDCRFRVTQLPNGRDFHM
	|-|--|----------|----------|----------
	SAQPLRPEDGHCSWPL
	|-----------|---
	GSADGPR
	-|-----
	DFHMSVVR
	----|---

Protein sequence : 
MQIPQAPWPV VWAVLQLGWR PGWFLDSPDR PWNPPTFSPA LLVVTEGDNA  
                            +         + +       +       
TFTCSFSNTS ESFVLNWYRM SPSNQTDKLA AFPEDRSQPG QDCRFRVTQL  
+ + + + ++  +     + - |-|--|---- ------|--- -------|--  
PNGRDFHMSV VRARRNDSGT YLCGAISLAP KAQIKESLRA ELRVTERRAE  
--------|- --   --|-| |-----|--- ------|--      +       
VPTAHPSPSP RPAGQFQTLV VGVVGGLLGS LVLLVWVLAV ICSRAARGTI  
  +   + +         +            +              +     +   
GARRTGQPLK EDPSAVPVFS VDYGELDFQW REKTPEPPVP CVPEQTEYAT  
    |----- ---|-----| --|------- ---|------ -----|-|-|  
IVFPSGMGTS SPARRGSADG PRSAQPLRPE DGHCSWPL 
----|---|| |-----|--- --|------- ----|--- 


Protein	: Q15116
Enzyme	: Arg-C CNBr Lys-N

	SQPGQDCR
	|-------
	VTQLPNGR
	-|------
	NDSGTYLCGAISLAPKAQIKESLR
	--|-||-----|---------|--
	MSPSNQTDKLAAFPEDR
	-|-|--|----------
	TGQPLKEDPSAVPVFSVDYGELDFQWR
	|--------|-----|--|--------
	GTSSPARRGSADGPRSAQPLRPEDGHCSWPL
	-|||-----|-----|-----------|---
	KEDPSAVPVFSVDYGELDFQWRE
	----|-----|--|---------
	EKTPEPPVPCVPEQTEYATIVFPSGMGTSSPAR
	--|-----------|-|-|----|---|||---
	SPSNQTDKLAAFPEDRSQPGQDCRFRVTQLPNGRDFHM
	|-|--|----------|----------|----------
	SAQPLRPEDGHCSWPL
	|-----------|---
	GSADGPR
	-|-----
	DFHMSVVR
	----|---

Protein sequence : 
MQIPQAPWPV VWAVLQLGWR PGWFLDSPDR PWNPPTFSPA LLVVTEGDNA  
                            +         + +       +       
TFTCSFSNTS ESFVLNWYRM SPSNQTDKLA AFPEDRSQPG QDCRFRVTQL  
+ + + + ++  +     + - |-|--|---- ------|--- -------|--  
PNGRDFHMSV VRARRNDSGT YLCGAISLAP KAQIKESLRA ELRVTERRAE  
--------|- --   --|-| |-----|--- ------|--      +       
VPTAHPSPSP RPAGQFQTLV VGVVGGLLGS LVLLVWVLAV ICSRAARGTI  
  +   + +         +            +              +     +   
GARRTGQPLK EDPSAVPVFS VDYGELDFQW REKTPEPPVP CVPEQTEYAT  
    |----- ---|-----| --|------- ---|------ -----|-|-|  
IVFPSGMGTS SPARRGSADG PRSAQPLRPE DGHCSWPL 
----|---|| |-----|--- --|------- ----|--- 


Protein	: Q15116
Enzyme	: Arg-C CNBr trypsin_no_P_rule

	NDSGTYLCGAISLAPK
	--|-||-----|----
	SQPGQDCR
	|-------
	EDPSAVPVFSVDYGELDFQWR
	---|-----|--|--------
	PEDGHCSWPL
	------|---
	VTQLPNGR
	-|------
	NDSGTYLCGAISLAPKAQIKESLR
	--|-||-----|---------|--
	MSPSNQTDKLAAFPEDR
	-|-|--|----------
	PWNPPTFSPALLVVTEGDNATFTCSFSNTSESFVLNWYR
	-----|-|------|-----|-|-|-|-||-|-----|-
	PAGQFQTLVVGVVGGLLGSLVLLVWVLAVICSR
	------|-----------|------------|-
	AEVPTAHPSPSPR
	----|---|-|--
	TGQPLKEDPSAVPVFSVDYGELDFQWR
	|--------|-----|--|--------
	GTSSPARRGSADGPRSAQPLRPEDGHCSWPL
	-|||-----|-----|-----------|---
	MSPSNQTDK
	-|-|--|--
	TPEPPVPCVPEQTEYATIVFPSGMGTSSPAR
	|-----------|-|-|----|---|||---
	EKTPEPPVPCVPEQTEYATIVFPSGMGTSSPAR
	--|-----------|-|-|----|---|||---
	SPSNQTDKLAAFPEDRSQPGQDCRFRVTQLPNGRDFHM
	|-|--|----------|----------|----------
	SAQPLRPEDGHCSWPL
	|-----------|---
	PGWFLDSPDR
	------|---
	GSADGPR
	-|-----
	DFHMSVVR
	----|---

Protein sequence : 
MQIPQAPWPV VWAVLQLGWR PGWFLDSPDR PWNPPTFSPA LLVVTEGDNA  
                      ------|--- -----|-|-- ----|-----  
TFTCSFSNTS ESFVLNWYRM SPSNQTDKLA AFPEDRSQPG QDCRFRVTQL  
|-|-|-|-|| -|-----|-- |-|--|---- ------|--- -------|--  
PNGRDFHMSV VRARRNDSGT YLCGAISLAP KAQIKESLRA ELRVTERRAE  
--------|- --   --|-| |-----|--- ------|--      +   --  
VPTAHPSPSP RPAGQFQTLV VGVVGGLLGS LVLLVWVLAV ICSRAARGTI  
--|---|-|- -------|-- ---------| ---------- --|-    +   
GARRTGQPLK EDPSAVPVFS VDYGELDFQW REKTPEPPVP CVPEQTEYAT  
    |----- ---|-----| --|------- ---|------ -----|-|-|  
IVFPSGMGTS SPARRGSADG PRSAQPLRPE DGHCSWPL 
----|---|| |-----|--- --|------- ----|--- 


Protein	: Q15116
Enzyme	: Arg-C CNBr V8-DE

	KTPEPPVPCVPE
	-|----------
	CRFRVTQLPNGRD
	-----|-------
	SQPGQDCR
	|-------
	SGTYLCGAISLAPKAQIKE
	|-||-----|---------
	RSQPGQD
	-|-----
	DPSAVPVFSVD
	--|-----|--
	VTQLPNGR
	-|------
	NDSGTYLCGAISLAPKAQIKESLR
	--|-||-----|---------|--
	MSPSNQTDKLAAFPEDR
	-|-|--|----------
	SFVLNWYRMSPSNQTD
	|-----|--|-|--|-
	YATIVFPSGMGTSSPARRGSAD
	|-|----|---|||-----|--
	TGQPLKEDPSAVPVFSVDYGELDFQWR
	|--------|-----|--|--------
	GHCSWPL
	---|---
	GTSSPARRGSADGPRSAQPLRPEDGHCSWPL
	-|||-----|-----|-----------|---
	FHMSVVRARRND
	---|--------
	EKTPEPPVPCVPEQTEYATIVFPSGMGTSSPAR
	--|-----------|-|-|----|---|||---
	SPSNQTDKLAAFPEDRSQPGQDCRFRVTQLPNGRDFHM
	|-|--|----------|----------|----------
	SAQPLRPEDGHCSWPL
	|-----------|---
	GSADGPR
	-|-----
	NATFTCSFSNTSE
	--|-|-|-|-||-
	GPRSAQPLRPE
	---|-------
	RPWNPPTFSPALLVVTE
	------|-|------|-
	DFHMSVVR
	----|---

Protein sequence : 
MQIPQAPWPV VWAVLQLGWR PGWFLDSPDR PWNPPTFSPA LLVVTEGDNA  
                            +  - -----|-|-- ----|-  --  
TFTCSFSNTS ESFVLNWYRM SPSNQTDKLA AFPEDRSQPG QDCRFRVTQL  
|-|-|-|-|| -|-----|-- |-|--|---- ------|--- -------|--  
PNGRDFHMSV VRARRNDSGT YLCGAISLAP KAQIKESLRA ELRVTERRAE  
--------|- -------|-| |-----|--- ------|--      +       
VPTAHPSPSP RPAGQFQTLV VGVVGGLLGS LVLLVWVLAV ICSRAARGTI  
  +   + +         +            +              +     +   
GARRTGQPLK EDPSAVPVFS VDYGELDFQW REKTPEPPVP CVPEQTEYAT  
    |----- ---|-----| --|------- ---|------ -----|-|-|  
IVFPSGMGTS SPARRGSADG PRSAQPLRPE DGHCSWPL 
----|---|| |-----|--- --|------- ----|--- 


Protein	: Q15116
Enzyme	: Arg-C CNBr V8-E

	KTPEPPVPCVPE
	-|----------
	DPSAVPVFSVDYGE
	--|-----|--|--
	SQPGQDCR
	|-------
	VTQLPNGR
	-|------
	SFVLNWYRMSPSNQTDKLAAFPE
	|-----|--|-|--|--------
	NDSGTYLCGAISLAPKAQIKESLR
	--|-||-----|---------|--
	MSPSNQTDKLAAFPEDR
	-|-|--|----------
	YATIVFPSGMGTSSPARRGSADGPRSAQPLRPE
	|-|----|---|||-----|-----|-------
	TGQPLKEDPSAVPVFSVDYGELDFQWR
	|--------|-----|--|--------
	GTSSPARRGSADGPRSAQPLRPEDGHCSWPL
	-|||-----|-----|-----------|---
	GDNATFTCSFSNTSE
	----|-|-|-|-||-
	DGHCSWPL
	----|---
	EKTPEPPVPCVPEQTEYATIVFPSGMGTSSPAR
	--|-----------|-|-|----|---|||---
	SPSNQTDKLAAFPEDRSQPGQDCRFRVTQLPNGRDFHM
	|-|--|----------|----------|----------
	SAQPLRPEDGHCSWPL
	|-----------|---
	GSADGPR
	-|-----
	DFHMSVVR
	----|---

Protein sequence : 
MQIPQAPWPV VWAVLQLGWR PGWFLDSPDR PWNPPTFSPA LLVVTEGDNA  
                            +         + +       + ----  
TFTCSFSNTS ESFVLNWYRM SPSNQTDKLA AFPEDRSQPG QDCRFRVTQL  
|-|-|-|-|| -|-----|-- |-|--|---- ------|--- -------|--  
PNGRDFHMSV VRARRNDSGT YLCGAISLAP KAQIKESLRA ELRVTERRAE  
--------|- --   --|-| |-----|--- ------|--      +       
VPTAHPSPSP RPAGQFQTLV VGVVGGLLGS LVLLVWVLAV ICSRAARGTI  
  +   + +         +            +              +     +   
GARRTGQPLK EDPSAVPVFS VDYGELDFQW REKTPEPPVP CVPEQTEYAT  
    |----- ---|-----| --|------- ---|------ -----|-|-|  
IVFPSGMGTS SPARRGSADG PRSAQPLRPE DGHCSWPL 
----|---|| |-----|--- --|------- ----|--- 


Protein	: Q15116
Enzyme	: Arg-C Lys-C Lys-N

	EDPSAVPVFSVDYGELDFQWREK
	---|-----|--|----------
	SQPGQDCR
	|-------
	VTQLPNGR
	-|------
	NDSGTYLCGAISLAPKAQIKESLR
	--|-||-----|---------|--
	MSPSNQTDKLAAFPEDR
	-|-|--|----------
	TGQPLKEDPSAVPVFSVDYGELDFQWR
	|--------|-----|--|--------
	KEDPSAVPVFSVDYGELDFQWRE
	----|-----|--|---------
	EKTPEPPVPCVPEQTEYATIVFPSGMGTSSPAR
	--|-----------|-|-|----|---|||---
	SAQPLRPEDGHCSWPL
	|-----------|---
	GSADGPR
	-|-----
	DFHMSVVR
	----|---

Protein sequence : 
MQIPQAPWPV VWAVLQLGWR PGWFLDSPDR PWNPPTFSPA LLVVTEGDNA  
                            +         + +       +       
TFTCSFSNTS ESFVLNWYRM SPSNQTDKLA AFPEDRSQPG QDCRFRVTQL  
+ + + + ++  +     + - |-|--|---- ------|--- ----  -|--  
PNGRDFHMSV VRARRNDSGT YLCGAISLAP KAQIKESLRA ELRVTERRAE  
--------|- --   --|-| |-----|--- ------|--      +       
VPTAHPSPSP RPAGQFQTLV VGVVGGLLGS LVLLVWVLAV ICSRAARGTI  
  +   + +         +            +              +     +   
GARRTGQPLK EDPSAVPVFS VDYGELDFQW REKTPEPPVP CVPEQTEYAT  
    |----- ---|-----| --|------- ---|------ -----|-|-|  
IVFPSGMGTS SPARRGSADG PRSAQPLRPE DGHCSWPL 
----|---|| |--- -|--- --|------- ----|--- 


Protein	: Q15116
Enzyme	: Arg-C Lys-C trypsin_no_P_rule

	EDPSAVPVFSVDYGELDFQWREK
	---|-----|--|----------
	NDSGTYLCGAISLAPK
	--|-||-----|----
	SQPGQDCR
	|-------
	EDPSAVPVFSVDYGELDFQWR
	---|-----|--|--------
	PEDGHCSWPL
	------|---
	VTQLPNGR
	-|------
	NDSGTYLCGAISLAPKAQIKESLR
	--|-||-----|---------|--
	MSPSNQTDKLAAFPEDR
	-|-|--|----------
	PWNPPTFSPALLVVTEGDNATFTCSFSNTSESFVLNWYR
	-----|-|------|-----|-|-|-|-||-|-----|-
	PAGQFQTLVVGVVGGLLGSLVLLVWVLAVICSR
	------|-----------|------------|-
	AEVPTAHPSPSPR
	----|---|-|--
	TGQPLKEDPSAVPVFSVDYGELDFQWR
	|--------|-----|--|--------
	MSPSNQTDK
	-|-|--|--
	TPEPPVPCVPEQTEYATIVFPSGMGTSSPAR
	|-----------|-|-|----|---|||---
	EKTPEPPVPCVPEQTEYATIVFPSGMGTSSPAR
	--|-----------|-|-|----|---|||---
	PGWFLDSPDR
	------|---
	SAQPLRPEDGHCSWPL
	|-----------|---
	GSADGPR
	-|-----
	DFHMSVVR
	----|---

Protein sequence : 
MQIPQAPWPV VWAVLQLGWR PGWFLDSPDR PWNPPTFSPA LLVVTEGDNA  
                      ------|--- -----|-|-- ----|-----  
TFTCSFSNTS ESFVLNWYRM SPSNQTDKLA AFPEDRSQPG QDCRFRVTQL  
|-|-|-|-|| -|-----|-- |-|--|---- ------|--- ----  -|--  
PNGRDFHMSV VRARRNDSGT YLCGAISLAP KAQIKESLRA ELRVTERRAE  
--------|- --   --|-| |-----|--- ------|--      +   --  
VPTAHPSPSP RPAGQFQTLV VGVVGGLLGS LVLLVWVLAV ICSRAARGTI  
--|---|-|- -------|-- ---------| ---------- --|-    +   
GARRTGQPLK EDPSAVPVFS VDYGELDFQW REKTPEPPVP CVPEQTEYAT  
    |----- ---|-----| --|------- ---|------ -----|-|-|  
IVFPSGMGTS SPARRGSADG PRSAQPLRPE DGHCSWPL 
----|---|| |--- -|--- --|------- ----|--- 


Protein	: Q15116
Enzyme	: Arg-C Lys-C V8-DE

	EDPSAVPVFSVDYGELDFQWREK
	---|-----|--|----------
	KTPEPPVPCVPE
	-|----------
	CRFRVTQLPNGRD
	-----|-------
	SQPGQDCR
	|-------
	SGTYLCGAISLAPKAQIKE
	|-||-----|---------
	RSQPGQD
	-|-----
	DPSAVPVFSVD
	--|-----|--
	VTQLPNGR
	-|------
	NDSGTYLCGAISLAPKAQIKESLR
	--|-||-----|---------|--
	MSPSNQTDKLAAFPEDR
	-|-|--|----------
	SFVLNWYRMSPSNQTD
	|-----|--|-|--|-
	YATIVFPSGMGTSSPARRGSAD
	|-|----|---|||-----|--
	TGQPLKEDPSAVPVFSVDYGELDFQWR
	|--------|-----|--|--------
	GHCSWPL
	---|---
	FHMSVVRARRND
	---|--------
	EKTPEPPVPCVPEQTEYATIVFPSGMGTSSPAR
	--|-----------|-|-|----|---|||---
	SAQPLRPEDGHCSWPL
	|-----------|---
	GSADGPR
	-|-----
	NATFTCSFSNTSE
	--|-|-|-|-||-
	GPRSAQPLRPE
	---|-------
	RPWNPPTFSPALLVVTE
	------|-|------|-
	DFHMSVVR
	----|---

Protein sequence : 
MQIPQAPWPV VWAVLQLGWR PGWFLDSPDR PWNPPTFSPA LLVVTEGDNA  
                            +  - -----|-|-- ----|-  --  
TFTCSFSNTS ESFVLNWYRM SPSNQTDKLA AFPEDRSQPG QDCRFRVTQL  
|-|-|-|-|| -|-----|-- |-|--|---- ------|--- -------|--  
PNGRDFHMSV VRARRNDSGT YLCGAISLAP KAQIKESLRA ELRVTERRAE  
--------|- -------|-| |-----|--- ------|--      +       
VPTAHPSPSP RPAGQFQTLV VGVVGGLLGS LVLLVWVLAV ICSRAARGTI  
  +   + +         +            +              +     +   
GARRTGQPLK EDPSAVPVFS VDYGELDFQW REKTPEPPVP CVPEQTEYAT  
    |----- ---|-----| --|------- ---|------ -----|-|-|  
IVFPSGMGTS SPARRGSADG PRSAQPLRPE DGHCSWPL 
----|---|| |-----|--- --|------- ----|--- 


Protein	: Q15116
Enzyme	: Arg-C Lys-C V8-E

	EDPSAVPVFSVDYGELDFQWREK
	---|-----|--|----------
	KTPEPPVPCVPE
	-|----------
	DPSAVPVFSVDYGE
	--|-----|--|--
	SQPGQDCR
	|-------
	VTQLPNGR
	-|------
	SFVLNWYRMSPSNQTDKLAAFPE
	|-----|--|-|--|--------
	NDSGTYLCGAISLAPKAQIKESLR
	--|-||-----|---------|--
	MSPSNQTDKLAAFPEDR
	-|-|--|----------
	YATIVFPSGMGTSSPARRGSADGPRSAQPLRPE
	|-|----|---|||-----|-----|-------
	TGQPLKEDPSAVPVFSVDYGELDFQWR
	|--------|-----|--|--------
	GDNATFTCSFSNTSE
	----|-|-|-|-||-
	DGHCSWPL
	----|---
	EKTPEPPVPCVPEQTEYATIVFPSGMGTSSPAR
	--|-----------|-|-|----|---|||---
	SAQPLRPEDGHCSWPL
	|-----------|---
	GSADGPR
	-|-----
	DFHMSVVR
	----|---

Protein sequence : 
MQIPQAPWPV VWAVLQLGWR PGWFLDSPDR PWNPPTFSPA LLVVTEGDNA  
                            +         + +       + ----  
TFTCSFSNTS ESFVLNWYRM SPSNQTDKLA AFPEDRSQPG QDCRFRVTQL  
|-|-|-|-|| -|-----|-- |-|--|---- ------|--- ----  -|--  
PNGRDFHMSV VRARRNDSGT YLCGAISLAP KAQIKESLRA ELRVTERRAE  
--------|- --   --|-| |-----|--- ------|--      +       
VPTAHPSPSP RPAGQFQTLV VGVVGGLLGS LVLLVWVLAV ICSRAARGTI  
  +   + +         +            +              +     +   
GARRTGQPLK EDPSAVPVFS VDYGELDFQW REKTPEPPVP CVPEQTEYAT  
    |----- ---|-----| --|------- ---|------ -----|-|-|  
IVFPSGMGTS SPARRGSADG PRSAQPLRPE DGHCSWPL 
----|---|| |-----|--- --|------- ----|--- 


Protein	: Q15116
Enzyme	: Arg-C Lys-N trypsin_no_P_rule

	NDSGTYLCGAISLAPK
	--|-||-----|----
	SQPGQDCR
	|-------
	EDPSAVPVFSVDYGELDFQWR
	---|-----|--|--------
	PEDGHCSWPL
	------|---
	VTQLPNGR
	-|------
	NDSGTYLCGAISLAPKAQIKESLR
	--|-||-----|---------|--
	MSPSNQTDKLAAFPEDR
	-|-|--|----------
	PWNPPTFSPALLVVTEGDNATFTCSFSNTSESFVLNWYR
	-----|-|------|-----|-|-|-|-||-|-----|-
	PAGQFQTLVVGVVGGLLGSLVLLVWVLAVICSR
	------|-----------|------------|-
	AEVPTAHPSPSPR
	----|---|-|--
	TGQPLKEDPSAVPVFSVDYGELDFQWR
	|--------|-----|--|--------
	KEDPSAVPVFSVDYGELDFQWRE
	----|-----|--|---------
	MSPSNQTDK
	-|-|--|--
	TPEPPVPCVPEQTEYATIVFPSGMGTSSPAR
	|-----------|-|-|----|---|||---
	EKTPEPPVPCVPEQTEYATIVFPSGMGTSSPAR
	--|-----------|-|-|----|---|||---
	PGWFLDSPDR
	------|---
	SAQPLRPEDGHCSWPL
	|-----------|---
	GSADGPR
	-|-----
	DFHMSVVR
	----|---

Protein sequence : 
MQIPQAPWPV VWAVLQLGWR PGWFLDSPDR PWNPPTFSPA LLVVTEGDNA  
                      ------|--- -----|-|-- ----|-----  
TFTCSFSNTS ESFVLNWYRM SPSNQTDKLA AFPEDRSQPG QDCRFRVTQL  
|-|-|-|-|| -|-----|-- |-|--|---- ------|--- ----  -|--  
PNGRDFHMSV VRARRNDSGT YLCGAISLAP KAQIKESLRA ELRVTERRAE  
--------|- --   --|-| |-----|--- ------|--      +   --  
VPTAHPSPSP RPAGQFQTLV VGVVGGLLGS LVLLVWVLAV ICSRAARGTI  
--|---|-|- -------|-- ---------| ---------- --|-    +   
GARRTGQPLK EDPSAVPVFS VDYGELDFQW REKTPEPPVP CVPEQTEYAT  
    |----- ---|-----| --|------- ---|------ -----|-|-|  
IVFPSGMGTS SPARRGSADG PRSAQPLRPE DGHCSWPL 
----|---|| |--- -|--- --|------- ----|--- 


Protein	: Q15116
Enzyme	: Arg-C Lys-N V8-DE

	KTPEPPVPCVPE
	-|----------
	CRFRVTQLPNGRD
	-----|-------
	SQPGQDCR
	|-------
	SGTYLCGAISLAPKAQIKE
	|-||-----|---------
	RSQPGQD
	-|-----
	DPSAVPVFSVD
	--|-----|--
	VTQLPNGR
	-|------
	NDSGTYLCGAISLAPKAQIKESLR
	--|-||-----|---------|--
	MSPSNQTDKLAAFPEDR
	-|-|--|----------
	SFVLNWYRMSPSNQTD
	|-----|--|-|--|-
	YATIVFPSGMGTSSPARRGSAD
	|-|----|---|||-----|--
	TGQPLKEDPSAVPVFSVDYGELDFQWR
	|--------|-----|--|--------
	GHCSWPL
	---|---
	KEDPSAVPVFSVDYGELDFQWRE
	----|-----|--|---------
	FHMSVVRARRND
	---|--------
	EKTPEPPVPCVPEQTEYATIVFPSGMGTSSPAR
	--|-----------|-|-|----|---|||---
	SAQPLRPEDGHCSWPL
	|-----------|---
	GSADGPR
	-|-----
	NATFTCSFSNTSE
	--|-|-|-|-||-
	GPRSAQPLRPE
	---|-------
	RPWNPPTFSPALLVVTE
	------|-|------|-
	DFHMSVVR
	----|---

Protein sequence : 
MQIPQAPWPV VWAVLQLGWR PGWFLDSPDR PWNPPTFSPA LLVVTEGDNA  
                            +  - -----|-|-- ----|-  --  
TFTCSFSNTS ESFVLNWYRM SPSNQTDKLA AFPEDRSQPG QDCRFRVTQL  
|-|-|-|-|| -|-----|-- |-|--|---- ------|--- -------|--  
PNGRDFHMSV VRARRNDSGT YLCGAISLAP KAQIKESLRA ELRVTERRAE  
--------|- -------|-| |-----|--- ------|--      +       
VPTAHPSPSP RPAGQFQTLV VGVVGGLLGS LVLLVWVLAV ICSRAARGTI  
  +   + +         +            +              +     +   
GARRTGQPLK EDPSAVPVFS VDYGELDFQW REKTPEPPVP CVPEQTEYAT  
    |----- ---|-----| --|------- ---|------ -----|-|-|  
IVFPSGMGTS SPARRGSADG PRSAQPLRPE DGHCSWPL 
----|---|| |-----|--- --|------- ----|--- 


Protein	: Q15116
Enzyme	: Arg-C Lys-N V8-E

	KTPEPPVPCVPE
	-|----------
	DPSAVPVFSVDYGE
	--|-----|--|--
	SQPGQDCR
	|-------
	VTQLPNGR
	-|------
	SFVLNWYRMSPSNQTDKLAAFPE
	|-----|--|-|--|--------
	NDSGTYLCGAISLAPKAQIKESLR
	--|-||-----|---------|--
	MSPSNQTDKLAAFPEDR
	-|-|--|----------
	YATIVFPSGMGTSSPARRGSADGPRSAQPLRPE
	|-|----|---|||-----|-----|-------
	TGQPLKEDPSAVPVFSVDYGELDFQWR
	|--------|-----|--|--------
	GDNATFTCSFSNTSE
	----|-|-|-|-||-
	KEDPSAVPVFSVDYGELDFQWRE
	----|-----|--|---------
	DGHCSWPL
	----|---
	EKTPEPPVPCVPEQTEYATIVFPSGMGTSSPAR
	--|-----------|-|-|----|---|||---
	SAQPLRPEDGHCSWPL
	|-----------|---
	GSADGPR
	-|-----
	DFHMSVVR
	----|---

Protein sequence : 
MQIPQAPWPV VWAVLQLGWR PGWFLDSPDR PWNPPTFSPA LLVVTEGDNA  
                            +         + +       + ----  
TFTCSFSNTS ESFVLNWYRM SPSNQTDKLA AFPEDRSQPG QDCRFRVTQL  
|-|-|-|-|| -|-----|-- |-|--|---- ------|--- ----  -|--  
PNGRDFHMSV VRARRNDSGT YLCGAISLAP KAQIKESLRA ELRVTERRAE  
--------|- --   --|-| |-----|--- ------|--      +       
VPTAHPSPSP RPAGQFQTLV VGVVGGLLGS LVLLVWVLAV ICSRAARGTI  
  +   + +         +            +              +     +   
GARRTGQPLK EDPSAVPVFS VDYGELDFQW REKTPEPPVP CVPEQTEYAT  
    |----- ---|-----| --|------- ---|------ -----|-|-|  
IVFPSGMGTS SPARRGSADG PRSAQPLRPE DGHCSWPL 
----|---|| |-----|--- --|------- ----|--- 


Protein	: Q15116
Enzyme	: Arg-C trypsin_no_P_rule V8-DE

	NDSGTYLCGAISLAPK
	--|-||-----|----
	KTPEPPVPCVPE
	-|----------
	CRFRVTQLPNGRD
	-----|-------
	SQPGQDCR
	|-------
	SGTYLCGAISLAPKAQIKE
	|-||-----|---------
	EDPSAVPVFSVDYGELDFQWR
	---|-----|--|--------
	RSQPGQD
	-|-----
	DPSAVPVFSVD
	--|-----|--
	PEDGHCSWPL
	------|---
	VTQLPNGR
	-|------
	NDSGTYLCGAISLAPKAQIKESLR
	--|-||-----|---------|--
	MSPSNQTDKLAAFPEDR
	-|-|--|----------
	SFVLNWYRMSPSNQTD
	|-----|--|-|--|-
	PWNPPTFSPALLVVTEGDNATFTCSFSNTSESFVLNWYR
	-----|-|------|-----|-|-|-|-||-|-----|-
	YATIVFPSGMGTSSPARRGSAD
	|-|----|---|||-----|--
	PAGQFQTLVVGVVGGLLGSLVLLVWVLAVICSR
	------|-----------|------------|-
	AEVPTAHPSPSPR
	----|---|-|--
	TGQPLKEDPSAVPVFSVDYGELDFQWR
	|--------|-----|--|--------
	GHCSWPL
	---|---
	MSPSNQTDK
	-|-|--|--
	TPEPPVPCVPEQTEYATIVFPSGMGTSSPAR
	|-----------|-|-|----|---|||---
	FHMSVVRARRND
	---|--------
	EKTPEPPVPCVPEQTEYATIVFPSGMGTSSPAR
	--|-----------|-|-|----|---|||---
	PGWFLDSPDR
	------|---
	SAQPLRPEDGHCSWPL
	|-----------|---
	GSADGPR
	-|-----
	NATFTCSFSNTSE
	--|-|-|-|-||-
	GPRSAQPLRPE
	---|-------
	RPWNPPTFSPALLVVTE
	------|-|------|-
	DFHMSVVR
	----|---

Protein sequence : 
MQIPQAPWPV VWAVLQLGWR PGWFLDSPDR PWNPPTFSPA LLVVTEGDNA  
                      ------|--- -----|-|-- ----|-----  
TFTCSFSNTS ESFVLNWYRM SPSNQTDKLA AFPEDRSQPG QDCRFRVTQL  
|-|-|-|-|| -|-----|-- |-|--|---- ------|--- -------|--  
PNGRDFHMSV VRARRNDSGT YLCGAISLAP KAQIKESLRA ELRVTERRAE  
--------|- -------|-| |-----|--- ------|--      +   --  
VPTAHPSPSP RPAGQFQTLV VGVVGGLLGS LVLLVWVLAV ICSRAARGTI  
--|---|-|- -------|-- ---------| ---------- --|-    +   
GARRTGQPLK EDPSAVPVFS VDYGELDFQW REKTPEPPVP CVPEQTEYAT  
    |----- ---|-----| --|------- ---|------ -----|-|-|  
IVFPSGMGTS SPARRGSADG PRSAQPLRPE DGHCSWPL 
----|---|| |-----|--- --|------- ----|--- 


Protein	: Q15116
Enzyme	: Arg-C trypsin_no_P_rule V8-E

	NDSGTYLCGAISLAPK
	--|-||-----|----
	KTPEPPVPCVPE
	-|----------
	DPSAVPVFSVDYGE
	--|-----|--|--
	SQPGQDCR
	|-------
	EDPSAVPVFSVDYGELDFQWR
	---|-----|--|--------
	PEDGHCSWPL
	------|---
	VTQLPNGR
	-|------
	SFVLNWYRMSPSNQTDKLAAFPE
	|-----|--|-|--|--------
	NDSGTYLCGAISLAPKAQIKESLR
	--|-||-----|---------|--
	MSPSNQTDKLAAFPEDR
	-|-|--|----------
	PWNPPTFSPALLVVTEGDNATFTCSFSNTSESFVLNWYR
	-----|-|------|-----|-|-|-|-||-|-----|-
	PAGQFQTLVVGVVGGLLGSLVLLVWVLAVICSR
	------|-----------|------------|-
	AEVPTAHPSPSPR
	----|---|-|--
	TGQPLKEDPSAVPVFSVDYGELDFQWR
	|--------|-----|--|--------
	YATIVFPSGMGTSSPARRGSADGPRSAQPLRPE
	|-|----|---|||-----|-----|-------
	GDNATFTCSFSNTSE
	----|-|-|-|-||-
	MSPSNQTDK
	-|-|--|--
	TPEPPVPCVPEQTEYATIVFPSGMGTSSPAR
	|-----------|-|-|----|---|||---
	DGHCSWPL
	----|---
	EKTPEPPVPCVPEQTEYATIVFPSGMGTSSPAR
	--|-----------|-|-|----|---|||---
	PGWFLDSPDR
	------|---
	SAQPLRPEDGHCSWPL
	|-----------|---
	GSADGPR
	-|-----
	DFHMSVVR
	----|---

Protein sequence : 
MQIPQAPWPV VWAVLQLGWR PGWFLDSPDR PWNPPTFSPA LLVVTEGDNA  
                      ------|--- -----|-|-- ----|-----  
TFTCSFSNTS ESFVLNWYRM SPSNQTDKLA AFPEDRSQPG QDCRFRVTQL  
|-|-|-|-|| -|-----|-- |-|--|---- ------|--- ----  -|--  
PNGRDFHMSV VRARRNDSGT YLCGAISLAP KAQIKESLRA ELRVTERRAE  
--------|- --   --|-| |-----|--- ------|--      +   --  
VPTAHPSPSP RPAGQFQTLV VGVVGGLLGS LVLLVWVLAV ICSRAARGTI  
--|---|-|- -------|-- ---------| ---------- --|-    +   
GARRTGQPLK EDPSAVPVFS VDYGELDFQW REKTPEPPVP CVPEQTEYAT  
    |----- ---|-----| --|------- ---|------ -----|-|-|  
IVFPSGMGTS SPARRGSADG PRSAQPLRPE DGHCSWPL 
----|---|| |-----|--- --|------- ----|--- 


Protein	: Q15116
Enzyme	: Arg-C V8-DE V8-E

	KTPEPPVPCVPE
	-|----------
	CRFRVTQLPNGRD
	-----|-------
	DPSAVPVFSVDYGE
	--|-----|--|--
	SQPGQDCR
	|-------
	SGTYLCGAISLAPKAQIKE
	|-||-----|---------
	RSQPGQD
	-|-----
	DPSAVPVFSVD
	--|-----|--
	VTQLPNGR
	-|------
	SFVLNWYRMSPSNQTDKLAAFPE
	|-----|--|-|--|--------
	NDSGTYLCGAISLAPKAQIKESLR
	--|-||-----|---------|--
	MSPSNQTDKLAAFPEDR
	-|-|--|----------
	SFVLNWYRMSPSNQTD
	|-----|--|-|--|-
	YATIVFPSGMGTSSPARRGSAD
	|-|----|---|||-----|--
	YATIVFPSGMGTSSPARRGSADGPRSAQPLRPE
	|-|----|---|||-----|-----|-------
	TGQPLKEDPSAVPVFSVDYGELDFQWR
	|--------|-----|--|--------
	GHCSWPL
	---|---
	GDNATFTCSFSNTSE
	----|-|-|-|-||-
	FHMSVVRARRND
	---|--------
	EKTPEPPVPCVPEQTEYATIVFPSGMGTSSPAR
	--|-----------|-|-|----|---|||---
	DGHCSWPL
	----|---
	SAQPLRPEDGHCSWPL
	|-----------|---
	GSADGPR
	-|-----
	NATFTCSFSNTSE
	--|-|-|-|-||-
	GPRSAQPLRPE
	---|-------
	RPWNPPTFSPALLVVTE
	------|-|------|-
	DFHMSVVR
	----|---

Protein sequence : 
MQIPQAPWPV VWAVLQLGWR PGWFLDSPDR PWNPPTFSPA LLVVTEGDNA  
                            +  - -----|-|-- ----|-----  
TFTCSFSNTS ESFVLNWYRM SPSNQTDKLA AFPEDRSQPG QDCRFRVTQL  
|-|-|-|-|| -|-----|-- |-|--|---- ------|--- -------|--  
PNGRDFHMSV VRARRNDSGT YLCGAISLAP KAQIKESLRA ELRVTERRAE  
--------|- -------|-| |-----|--- ------|--      +       
VPTAHPSPSP RPAGQFQTLV VGVVGGLLGS LVLLVWVLAV ICSRAARGTI  
  +   + +         +            +              +     +   
GARRTGQPLK EDPSAVPVFS VDYGELDFQW REKTPEPPVP CVPEQTEYAT  
    |----- ---|-----| --|------- ---|------ -----|-|-|  
IVFPSGMGTS SPARRGSADG PRSAQPLRPE DGHCSWPL 
----|---|| |-----|--- --|------- ----|--- 


Protein	: Q15116
Enzyme	: Asp-N chymotrypsin CNBr

	DCRFRVTQLPNGR
	------|------
	DPSAVPVFSV
	--|-----|-
	SNTSESF
	|-||-|-
	ATIVFPSGMGTSSPARRGSADGPRSAQPL
	-|----|---|||-----|-----|----
	RPEDGHCSWPL
	-------|---
	HMSVVRARRNDSGTY
	--|--------|-||
	AVICSRAARGTIGARRTGQPL
	----|-----|-----|----
	DFHMSVVRARRN
	----|-------
	DRPWNPPTFSPALLVVTEG
	-------|-|------|--
	DGPRSAQPLRPE
	----|-------
	DNATFTCSFSNTSESFVLNWYRMSPSNQT
	---|-|-|-|-||-|-----|--|-|--|
	DRSQPGQ
	--|----
	DSPDRPW
	-|-----
	VVTEGDNATF
	--|-----|-
	APKAQIKESL
	--------|-
	KEDPSAVPVF
	----|-----
	REKTPEPPVPCVPEQTEY
	---|-----------|-|
	GTSSPARRGSADGPRSAQPLRPEDGHCSWPL
	-|||-----|-----|-----------|---
	RVTQLPNGRDF
	--|--------
	AAFPEDRSQPGQDCRF
	-------|--------
	RVTERRAEVPTAHPSPSPRPAGQF
	--|-------|---|-|-------
	RMSPSNQTDKL
	--|-|--|---
	DGHCSWPL
	----|---
	SPSNQTDKLAAFPEDRSQPGQDCRFRVTQLPNGRDFHM
	|-|--|----------|----------|----------

Protein sequence : 
MQIPQAPWPV VWAVLQLGWR PGWFLDSPDR PWNPPTFSPA LLVVTEGDNA  
                           -|--- -----|-|-- ----|-----  
TFTCSFSNTS ESFVLNWYRM SPSNQTDKLA AFPEDRSQPG QDCRFRVTQL  
|-|-|-|-|| -|-----|-- |-|--|---- ------|--- -------|--  
PNGRDFHMSV VRARRNDSGT YLCGAISLAP KAQIKESLRA ELRVTERRAE  
--------|- -------|-| |     + -- ------|-     --|-----  
VPTAHPSPSP RPAGQFQTLV VGVVGGLLGS LVLLVWVLAV ICSRAARGTI  
--|---|-|- ------ +            +         -- --|-----|-  
GARRTGQPLK EDPSAVPVFS VDYGELDFQW REKTPEPPVP CVPEQTEYAT  
----|----- ---|-----| - +        ---|------ -----|-|-|  
IVFPSGMGTS SPARRGSADG PRSAQPLRPE DGHCSWPL 
----|---|| |-----|--- --|------- ----|--- 


Protein	: Q15116
Enzyme	: Asp-N chymotrypsin Lys-C

	DCRFRVTQLPNGR
	------|------
	DPSAVPVFSV
	--|-----|-
	SNTSESF
	|-||-|-
	EDPSAVPVFSVDYGELDFQWREK
	---|-----|--|----------
	ATIVFPSGMGTSSPARRGSADGPRSAQPL
	-|----|---|||-----|-----|----
	RPEDGHCSWPL
	-------|---
	HMSVVRARRNDSGTY
	--|--------|-||
	AVICSRAARGTIGARRTGQPL
	----|-----|-----|----
	DFHMSVVRARRN
	----|-------
	DRPWNPPTFSPALLVVTEG
	-------|-|------|--
	DGPRSAQPLRPE
	----|-------
	DNATFTCSFSNTSESFVLNWYRMSPSNQT
	---|-|-|-|-||-|-----|--|-|--|
	DRSQPGQ
	--|----
	DSPDRPW
	-|-----
	VVTEGDNATF
	--|-----|-
	APKAQIKESL
	--------|-
	KEDPSAVPVF
	----|-----
	REKTPEPPVPCVPEQTEY
	---|-----------|-|
	RVTQLPNGRDF
	--|--------
	AAFPEDRSQPGQDCRF
	-------|--------
	RVTERRAEVPTAHPSPSPRPAGQF
	--|-------|---|-|-------
	RMSPSNQTDKL
	--|-|--|---
	DGHCSWPL
	----|---

Protein sequence : 
MQIPQAPWPV VWAVLQLGWR PGWFLDSPDR PWNPPTFSPA LLVVTEGDNA  
                           -|--- -----|-|-- ----|-----  
TFTCSFSNTS ESFVLNWYRM SPSNQTDKLA AFPEDRSQPG QDCRFRVTQL  
|-|-|-|-|| -|-----|-- |-|--|---- ------|--- -------|--  
PNGRDFHMSV VRARRNDSGT YLCGAISLAP KAQIKESLRA ELRVTERRAE  
--------|- -------|-| |     + -- ------|-     --|-----  
VPTAHPSPSP RPAGQFQTLV VGVVGGLLGS LVLLVWVLAV ICSRAARGTI  
--|---|-|- ------ +            +         -- --|-----|-  
GARRTGQPLK EDPSAVPVFS VDYGELDFQW REKTPEPPVP CVPEQTEYAT  
----|----- ---|-----| --|------- ---|------ -----|-|-|  
IVFPSGMGTS SPARRGSADG PRSAQPLRPE DGHCSWPL 
----|---|| |-----|--- --|------- ----|--- 


Protein	: Q15116
Enzyme	: Asp-N chymotrypsin Lys-N

	DCRFRVTQLPNGR
	------|------
	DPSAVPVFSV
	--|-----|-
	SNTSESF
	|-||-|-
	ATIVFPSGMGTSSPARRGSADGPRSAQPL
	-|----|---|||-----|-----|----
	RPEDGHCSWPL
	-------|---
	HMSVVRARRNDSGTY
	--|--------|-||
	AVICSRAARGTIGARRTGQPL
	----|-----|-----|----
	DFHMSVVRARRN
	----|-------
	DRPWNPPTFSPALLVVTEG
	-------|-|------|--
	DGPRSAQPLRPE
	----|-------
	DNATFTCSFSNTSESFVLNWYRMSPSNQT
	---|-|-|-|-||-|-----|--|-|--|
	DRSQPGQ
	--|----
	DSPDRPW
	-|-----
	VVTEGDNATF
	--|-----|-
	APKAQIKESL
	--------|-
	KEDPSAVPVF
	----|-----
	REKTPEPPVPCVPEQTEY
	---|-----------|-|
	KEDPSAVPVFSVDYGELDFQWRE
	----|-----|--|---------
	RVTQLPNGRDF
	--|--------
	AAFPEDRSQPGQDCRF
	-------|--------
	RVTERRAEVPTAHPSPSPRPAGQF
	--|-------|---|-|-------
	RMSPSNQTDKL
	--|-|--|---
	DGHCSWPL
	----|---

Protein sequence : 
MQIPQAPWPV VWAVLQLGWR PGWFLDSPDR PWNPPTFSPA LLVVTEGDNA  
                           -|--- -----|-|-- ----|-----  
TFTCSFSNTS ESFVLNWYRM SPSNQTDKLA AFPEDRSQPG QDCRFRVTQL  
|-|-|-|-|| -|-----|-- |-|--|---- ------|--- -------|--  
PNGRDFHMSV VRARRNDSGT YLCGAISLAP KAQIKESLRA ELRVTERRAE  
--------|- -------|-| |     + -- ------|-     --|-----  
VPTAHPSPSP RPAGQFQTLV VGVVGGLLGS LVLLVWVLAV ICSRAARGTI  
--|---|-|- ------ +            +         -- --|-----|-  
GARRTGQPLK EDPSAVPVFS VDYGELDFQW REKTPEPPVP CVPEQTEYAT  
----|----- ---|-----| --|------- ---|------ -----|-|-|  
IVFPSGMGTS SPARRGSADG PRSAQPLRPE DGHCSWPL 
----|---|| |-----|--- --|------- ----|--- 


Protein	: Q15116
Enzyme	: Asp-N chymotrypsin trypsin_no_P_rule

	DCRFRVTQLPNGR
	------|------
	DPSAVPVFSV
	--|-----|-
	SNTSESF
	|-||-|-
	NDSGTYLCGAISLAPK
	--|-||-----|----
	ATIVFPSGMGTSSPARRGSADGPRSAQPL
	-|----|---|||-----|-----|----
	RPEDGHCSWPL
	-------|---
	SQPGQDCR
	|-------
	HMSVVRARRNDSGTY
	--|--------|-||
	EDPSAVPVFSVDYGELDFQWR
	---|-----|--|--------
	AVICSRAARGTIGARRTGQPL
	----|-----|-----|----
	DFHMSVVRARRN
	----|-------
	DRPWNPPTFSPALLVVTEG
	-------|-|------|--
	DGPRSAQPLRPE
	----|-------
	DNATFTCSFSNTSESFVLNWYRMSPSNQT
	---|-|-|-|-||-|-----|--|-|--|
	DRSQPGQ
	--|----
	VTQLPNGR
	-|------
	PEDGHCSWPL
	------|---
	DSPDRPW
	-|-----
	PWNPPTFSPALLVVTEGDNATFTCSFSNTSESFVLNWYR
	-----|-|------|-----|-|-|-|-||-|-----|-
	VVTEGDNATF
	--|-----|-
	AEVPTAHPSPSPR
	----|---|-|--
	PAGQFQTLVVGVVGGLLGSLVLLVWVLAVICSR
	------|-----------|------------|-
	APKAQIKESL
	--------|-
	KEDPSAVPVF
	----|-----
	REKTPEPPVPCVPEQTEY
	---|-----------|-|
	RVTQLPNGRDF
	--|--------
	MSPSNQTDK
	-|-|--|--
	AAFPEDRSQPGQDCRF
	-------|--------
	TPEPPVPCVPEQTEYATIVFPSGMGTSSPAR
	|-----------|-|-|----|---|||---
	RVTERRAEVPTAHPSPSPRPAGQF
	--|-------|---|-|-------
	RMSPSNQTDKL
	--|-|--|---
	DGHCSWPL
	----|---
	PGWFLDSPDR
	------|---
	GSADGPR
	-|-----
	DFHMSVVR
	----|---

Protein sequence : 
MQIPQAPWPV VWAVLQLGWR PGWFLDSPDR PWNPPTFSPA LLVVTEGDNA  
                      ------|--- -----|-|-- ----|-----  
TFTCSFSNTS ESFVLNWYRM SPSNQTDKLA AFPEDRSQPG QDCRFRVTQL  
|-|-|-|-|| -|-----|-- |-|--|---- ------|--- -------|--  
PNGRDFHMSV VRARRNDSGT YLCGAISLAP KAQIKESLRA ELRVTERRAE  
--------|- -------|-| |-----|--- ------|-     --|-----  
VPTAHPSPSP RPAGQFQTLV VGVVGGLLGS LVLLVWVLAV ICSRAARGTI  
--|---|-|- -------|-- ---------| ---------- --|-----|-  
GARRTGQPLK EDPSAVPVFS VDYGELDFQW REKTPEPPVP CVPEQTEYAT  
----|----- ---|-----| --|------- ---|------ -----|-|-|  
IVFPSGMGTS SPARRGSADG PRSAQPLRPE DGHCSWPL 
----|---|| |-----|--- --|------- ----|--- 


Protein	: Q15116
Enzyme	: Asp-N chymotrypsin V8-DE

	DCRFRVTQLPNGR
	------|------
	DPSAVPVFSV
	--|-----|-
	SNTSESF
	|-||-|-
	KTPEPPVPCVPE
	-|----------
	ATIVFPSGMGTSSPARRGSADGPRSAQPL
	-|----|---|||-----|-----|----
	CRFRVTQLPNGRD
	-----|-------
	RPEDGHCSWPL
	-------|---
	HMSVVRARRNDSGTY
	--|--------|-||
	SGTYLCGAISLAPKAQIKE
	|-||-----|---------
	AVICSRAARGTIGARRTGQPL
	----|-----|-----|----
	RSQPGQD
	-|-----
	DFHMSVVRARRN
	----|-------
	DPSAVPVFSVD
	--|-----|--
	DRPWNPPTFSPALLVVTEG
	-------|-|------|--
	DGPRSAQPLRPE
	----|-------
	DNATFTCSFSNTSESFVLNWYRMSPSNQT
	---|-|-|-|-||-|-----|--|-|--|
	DRSQPGQ
	--|----
	YATIVFPSGMGTSSPARRGSAD
	|-|----|---|||-----|--
	SFVLNWYRMSPSNQTD
	|-----|--|-|--|-
	DSPDRPW
	-|-----
	VVTEGDNATF
	--|-----|-
	GHCSWPL
	---|---
	APKAQIKESL
	--------|-
	KEDPSAVPVF
	----|-----
	REKTPEPPVPCVPEQTEY
	---|-----------|-|
	RVTQLPNGRDF
	--|--------
	AAFPEDRSQPGQDCRF
	-------|--------
	RVTERRAEVPTAHPSPSPRPAGQF
	--|-------|---|-|-------
	RMSPSNQTDKL
	--|-|--|---
	DGHCSWPL
	----|---
	FHMSVVRARRND
	---|--------
	NATFTCSFSNTSE
	--|-|-|-|-||-
	GPRSAQPLRPE
	---|-------
	RPWNPPTFSPALLVVTE
	------|-|------|-

Protein sequence : 
MQIPQAPWPV VWAVLQLGWR PGWFLDSPDR PWNPPTFSPA LLVVTEGDNA  
                           -|--- -----|-|-- ----|-----  
TFTCSFSNTS ESFVLNWYRM SPSNQTDKLA AFPEDRSQPG QDCRFRVTQL  
|-|-|-|-|| -|-----|-- |-|--|---- ------|--- -------|--  
PNGRDFHMSV VRARRNDSGT YLCGAISLAP KAQIKESLRA ELRVTERRAE  
--------|- -------|-| |-----|--- ------|-     --|-----  
VPTAHPSPSP RPAGQFQTLV VGVVGGLLGS LVLLVWVLAV ICSRAARGTI  
--|---|-|- ------ +            +         -- --|-----|-  
GARRTGQPLK EDPSAVPVFS VDYGELDFQW REKTPEPPVP CVPEQTEYAT  
----|----- ---|-----| --+        ---|------ -----|-|-|  
IVFPSGMGTS SPARRGSADG PRSAQPLRPE DGHCSWPL 
----|---|| |-----|--- --|------- ----|--- 


Protein	: Q15116
Enzyme	: Asp-N chymotrypsin V8-E

	DCRFRVTQLPNGR
	------|------
	DPSAVPVFSV
	--|-----|-
	SNTSESF
	|-||-|-
	KTPEPPVPCVPE
	-|----------
	ATIVFPSGMGTSSPARRGSADGPRSAQPL
	-|----|---|||-----|-----|----
	DPSAVPVFSVDYGE
	--|-----|--|--
	RPEDGHCSWPL
	-------|---
	HMSVVRARRNDSGTY
	--|--------|-||
	AVICSRAARGTIGARRTGQPL
	----|-----|-----|----
	DFHMSVVRARRN
	----|-------
	DRPWNPPTFSPALLVVTEG
	-------|-|------|--
	DGPRSAQPLRPE
	----|-------
	DNATFTCSFSNTSESFVLNWYRMSPSNQT
	---|-|-|-|-||-|-----|--|-|--|
	DRSQPGQ
	--|----
	SFVLNWYRMSPSNQTDKLAAFPE
	|-----|--|-|--|--------
	DSPDRPW
	-|-----
	VVTEGDNATF
	--|-----|-
	YATIVFPSGMGTSSPARRGSADGPRSAQPLRPE
	|-|----|---|||-----|-----|-------
	APKAQIKESL
	--------|-
	KEDPSAVPVF
	----|-----
	REKTPEPPVPCVPEQTEY
	---|-----------|-|
	GDNATFTCSFSNTSE
	----|-|-|-|-||-
	RVTQLPNGRDF
	--|--------
	AAFPEDRSQPGQDCRF
	-------|--------
	RVTERRAEVPTAHPSPSPRPAGQF
	--|-------|---|-|-------
	RMSPSNQTDKL
	--|-|--|---
	DGHCSWPL
	----|---

Protein sequence : 
MQIPQAPWPV VWAVLQLGWR PGWFLDSPDR PWNPPTFSPA LLVVTEGDNA  
                           -|--- -----|-|-- ----|-----  
TFTCSFSNTS ESFVLNWYRM SPSNQTDKLA AFPEDRSQPG QDCRFRVTQL  
|-|-|-|-|| -|-----|-- |-|--|---- ------|--- -------|--  
PNGRDFHMSV VRARRNDSGT YLCGAISLAP KAQIKESLRA ELRVTERRAE  
--------|- -------|-| |     + -- ------|-     --|-----  
VPTAHPSPSP RPAGQFQTLV VGVVGGLLGS LVLLVWVLAV ICSRAARGTI  
--|---|-|- ------ +            +         -- --|-----|-  
GARRTGQPLK EDPSAVPVFS VDYGELDFQW REKTPEPPVP CVPEQTEYAT  
----|----- ---|-----| --|--      ---|------ -----|-|-|  
IVFPSGMGTS SPARRGSADG PRSAQPLRPE DGHCSWPL 
----|---|| |-----|--- --|------- ----|--- 


Protein	: Q15116
Enzyme	: Asp-N CNBr Lys-C

	DCRFRVTQLPNGR
	------|------
	DPSAVPVFSV
	--|-----|-
	EDPSAVPVFSVDYGELDFQWREK
	---|-----|--|----------
	DFHMSVVRARRN
	----|-------
	DRPWNPPTFSPALLVVTEG
	-------|-|------|--
	DGPRSAQPLRPE
	----|-------
	DNATFTCSFSNTSESFVLNWYRMSPSNQT
	---|-|-|-|-||-|-----|--|-|--|
	DRSQPGQ
	--|----
	GTSSPARRGSADGPRSAQPLRPEDGHCSWPL
	-|||-----|-----|-----------|---
	DGHCSWPL
	----|---
	SPSNQTDKLAAFPEDRSQPGQDCRFRVTQLPNGRDFHM
	|-|--|----------|----------|----------

Protein sequence : 
MQIPQAPWPV VWAVLQLGWR PGWFLDSPDR PWNPPTFSPA LLVVTEGDNA  
                            + -- -----|-|-- ----|-----  
TFTCSFSNTS ESFVLNWYRM SPSNQTDKLA AFPEDRSQPG QDCRFRVTQL  
|-|-|-|-|| -|-----|-- |-|--|---- ------|--- -------|--  
PNGRDFHMSV VRARRNDSGT YLCGAISLAP KAQIKESLRA ELRVTERRAE  
--------|- ------ + + +     +          +        +       
VPTAHPSPSP RPAGQFQTLV VGVVGGLLGS LVLLVWVLAV ICSRAARGTI  
  +   + +         +            +              +     +   
GARRTGQPLK EDPSAVPVFS VDYGELDFQW REKTPEPPVP CVPEQTEYAT  
    +      ---|-----| --|------- ---+            + + +  
IVFPSGMGTS SPARRGSADG PRSAQPLRPE DGHCSWPL 
    +  -|| |-----|--- --|------- ----|--- 


Protein	: Q15116
Enzyme	: Asp-N CNBr Lys-N

	DCRFRVTQLPNGR
	------|------
	DPSAVPVFSV
	--|-----|-
	DFHMSVVRARRN
	----|-------
	DRPWNPPTFSPALLVVTEG
	-------|-|------|--
	DGPRSAQPLRPE
	----|-------
	DNATFTCSFSNTSESFVLNWYRMSPSNQT
	---|-|-|-|-||-|-----|--|-|--|
	DRSQPGQ
	--|----
	GTSSPARRGSADGPRSAQPLRPEDGHCSWPL
	-|||-----|-----|-----------|---
	KEDPSAVPVFSVDYGELDFQWRE
	----|-----|--|---------
	DGHCSWPL
	----|---
	SPSNQTDKLAAFPEDRSQPGQDCRFRVTQLPNGRDFHM
	|-|--|----------|----------|----------

Protein sequence : 
MQIPQAPWPV VWAVLQLGWR PGWFLDSPDR PWNPPTFSPA LLVVTEGDNA  
                            + -- -----|-|-- ----|-----  
TFTCSFSNTS ESFVLNWYRM SPSNQTDKLA AFPEDRSQPG QDCRFRVTQL  
|-|-|-|-|| -|-----|-- |-|--|---- ------|--- -------|--  
PNGRDFHMSV VRARRNDSGT YLCGAISLAP KAQIKESLRA ELRVTERRAE  
--------|- ------ + + +     +          +        +       
VPTAHPSPSP RPAGQFQTLV VGVVGGLLGS LVLLVWVLAV ICSRAARGTI  
  +   + +         +            +              +     +   
GARRTGQPLK EDPSAVPVFS VDYGELDFQW REKTPEPPVP CVPEQTEYAT  
    +    - ---|-----| --|------- -- +            + + +  
IVFPSGMGTS SPARRGSADG PRSAQPLRPE DGHCSWPL 
    +  -|| |-----|--- --|------- ----|--- 


Protein	: Q15116
Enzyme	: Asp-N CNBr trypsin_no_P_rule

	DCRFRVTQLPNGR
	------|------
	DPSAVPVFSV
	--|-----|-
	NDSGTYLCGAISLAPK
	--|-||-----|----
	SQPGQDCR
	|-------
	EDPSAVPVFSVDYGELDFQWR
	---|-----|--|--------
	DFHMSVVRARRN
	----|-------
	DRPWNPPTFSPALLVVTEG
	-------|-|------|--
	DGPRSAQPLRPE
	----|-------
	DNATFTCSFSNTSESFVLNWYRMSPSNQT
	---|-|-|-|-||-|-----|--|-|--|
	DRSQPGQ
	--|----
	VTQLPNGR
	-|------
	PEDGHCSWPL
	------|---
	PWNPPTFSPALLVVTEGDNATFTCSFSNTSESFVLNWYR
	-----|-|------|-----|-|-|-|-||-|-----|-
	PAGQFQTLVVGVVGGLLGSLVLLVWVLAVICSR
	------|-----------|------------|-
	AEVPTAHPSPSPR
	----|---|-|--
	GTSSPARRGSADGPRSAQPLRPEDGHCSWPL
	-|||-----|-----|-----------|---
	MSPSNQTDK
	-|-|--|--
	TPEPPVPCVPEQTEYATIVFPSGMGTSSPAR
	|-----------|-|-|----|---|||---
	DGHCSWPL
	----|---
	SPSNQTDKLAAFPEDRSQPGQDCRFRVTQLPNGRDFHM
	|-|--|----------|----------|----------
	PGWFLDSPDR
	------|---
	GSADGPR
	-|-----
	DFHMSVVR
	----|---

Protein sequence : 
MQIPQAPWPV VWAVLQLGWR PGWFLDSPDR PWNPPTFSPA LLVVTEGDNA  
                      ------|--- -----|-|-- ----|-----  
TFTCSFSNTS ESFVLNWYRM SPSNQTDKLA AFPEDRSQPG QDCRFRVTQL  
|-|-|-|-|| -|-----|-- |-|--|---- ------|--- -------|--  
PNGRDFHMSV VRARRNDSGT YLCGAISLAP KAQIKESLRA ELRVTERRAE  
--------|- -------|-| |-----|--- -     +        +   --  
VPTAHPSPSP RPAGQFQTLV VGVVGGLLGS LVLLVWVLAV ICSRAARGTI  
--|---|-|- -------|-- ---------| ---------- --|-    +   
GARRTGQPLK EDPSAVPVFS VDYGELDFQW REKTPEPPVP CVPEQTEYAT  
    +      ---|-----| --|------- -  |------ -----|-|-|  
IVFPSGMGTS SPARRGSADG PRSAQPLRPE DGHCSWPL 
----|---|| |-----|--- --|------- ----|--- 


Protein	: Q15116
Enzyme	: Asp-N CNBr V8-DE

	DCRFRVTQLPNGR
	------|------
	DPSAVPVFSV
	--|-----|-
	KTPEPPVPCVPE
	-|----------
	CRFRVTQLPNGRD
	-----|-------
	SGTYLCGAISLAPKAQIKE
	|-||-----|---------
	RSQPGQD
	-|-----
	DFHMSVVRARRN
	----|-------
	DPSAVPVFSVD
	--|-----|--
	DRPWNPPTFSPALLVVTEG
	-------|-|------|--
	DGPRSAQPLRPE
	----|-------
	DNATFTCSFSNTSESFVLNWYRMSPSNQT
	---|-|-|-|-||-|-----|--|-|--|
	DRSQPGQ
	--|----
	YATIVFPSGMGTSSPARRGSAD
	|-|----|---|||-----|--
	SFVLNWYRMSPSNQTD
	|-----|--|-|--|-
	GHCSWPL
	---|---
	GTSSPARRGSADGPRSAQPLRPEDGHCSWPL
	-|||-----|-----|-----------|---
	DGHCSWPL
	----|---
	FHMSVVRARRND
	---|--------
	SPSNQTDKLAAFPEDRSQPGQDCRFRVTQLPNGRDFHM
	|-|--|----------|----------|----------
	NATFTCSFSNTSE
	--|-|-|-|-||-
	GPRSAQPLRPE
	---|-------
	RPWNPPTFSPALLVVTE
	------|-|------|-

Protein sequence : 
MQIPQAPWPV VWAVLQLGWR PGWFLDSPDR PWNPPTFSPA LLVVTEGDNA  
                            + -- -----|-|-- ----|-----  
TFTCSFSNTS ESFVLNWYRM SPSNQTDKLA AFPEDRSQPG QDCRFRVTQL  
|-|-|-|-|| -|-----|-- |-|--|---- ------|--- -------|--  
PNGRDFHMSV VRARRNDSGT YLCGAISLAP KAQIKESLRA ELRVTERRAE  
--------|- -------|-| |-----|--- ------+        +       
VPTAHPSPSP RPAGQFQTLV VGVVGGLLGS LVLLVWVLAV ICSRAARGTI  
  +   + +         +            +              +     +   
GARRTGQPLK EDPSAVPVFS VDYGELDFQW REKTPEPPVP CVPEQTEYAT  
    +       --|-----| --+          -|------ ---- + |-|  
IVFPSGMGTS SPARRGSADG PRSAQPLRPE DGHCSWPL 
----|---|| |-----|--- --|------- ----|--- 


Protein	: Q15116
Enzyme	: Asp-N CNBr V8-E

	DCRFRVTQLPNGR
	------|------
	DPSAVPVFSV
	--|-----|-
	KTPEPPVPCVPE
	-|----------
	DPSAVPVFSVDYGE
	--|-----|--|--
	DFHMSVVRARRN
	----|-------
	DRPWNPPTFSPALLVVTEG
	-------|-|------|--
	DGPRSAQPLRPE
	----|-------
	DNATFTCSFSNTSESFVLNWYRMSPSNQT
	---|-|-|-|-||-|-----|--|-|--|
	DRSQPGQ
	--|----
	SFVLNWYRMSPSNQTDKLAAFPE
	|-----|--|-|--|--------
	YATIVFPSGMGTSSPARRGSADGPRSAQPLRPE
	|-|----|---|||-----|-----|-------
	GTSSPARRGSADGPRSAQPLRPEDGHCSWPL
	-|||-----|-----|-----------|---
	GDNATFTCSFSNTSE
	----|-|-|-|-||-
	DGHCSWPL
	----|---
	SPSNQTDKLAAFPEDRSQPGQDCRFRVTQLPNGRDFHM
	|-|--|----------|----------|----------

Protein sequence : 
MQIPQAPWPV VWAVLQLGWR PGWFLDSPDR PWNPPTFSPA LLVVTEGDNA  
                            + -- -----|-|-- ----|-----  
TFTCSFSNTS ESFVLNWYRM SPSNQTDKLA AFPEDRSQPG QDCRFRVTQL  
|-|-|-|-|| -|-----|-- |-|--|---- ------|--- -------|--  
PNGRDFHMSV VRARRNDSGT YLCGAISLAP KAQIKESLRA ELRVTERRAE  
--------|- ------ + + +     +          +        +       
VPTAHPSPSP RPAGQFQTLV VGVVGGLLGS LVLLVWVLAV ICSRAARGTI  
  +   + +         +            +              +     +   
GARRTGQPLK EDPSAVPVFS VDYGELDFQW REKTPEPPVP CVPEQTEYAT  
    +       --|-----| --|--        -|------ ---- + |-|  
IVFPSGMGTS SPARRGSADG PRSAQPLRPE DGHCSWPL 
----|---|| |-----|--- --|------- ----|--- 


Protein	: Q15116
Enzyme	: Asp-N Lys-C Lys-N

	DCRFRVTQLPNGR
	------|------
	DPSAVPVFSV
	--|-----|-
	DGHCSWPL
	----|---
	EDPSAVPVFSVDYGELDFQWREK
	---|-----|--|----------
	DFHMSVVRARRN
	----|-------
	DRPWNPPTFSPALLVVTEG
	-------|-|------|--
	DGPRSAQPLRPE
	----|-------
	DNATFTCSFSNTSESFVLNWYRMSPSNQT
	---|-|-|-|-||-|-----|--|-|--|
	DRSQPGQ
	--|----
	KEDPSAVPVFSVDYGELDFQWRE
	----|-----|--|---------

Protein sequence : 
MQIPQAPWPV VWAVLQLGWR PGWFLDSPDR PWNPPTFSPA LLVVTEGDNA  
                            + -- -----|-|-- ----|-----  
TFTCSFSNTS ESFVLNWYRM SPSNQTDKLA AFPEDRSQPG QDCRFRVTQL  
|-|-|-|-|| -|-----|-- |-|--|         --|--- -------|--  
PNGRDFHMSV VRARRNDSGT YLCGAISLAP KAQIKESLRA ELRVTERRAE  
--------|- ------ + + +     +          +        +       
VPTAHPSPSP RPAGQFQTLV VGVVGGLLGS LVLLVWVLAV ICSRAARGTI  
  +   + +         +            +              +     +   
GARRTGQPLK EDPSAVPVFS VDYGELDFQW REKTPEPPVP CVPEQTEYAT  
    +    - ---|-----| --|------- ---+            + + +  
IVFPSGMGTS SPARRGSADG PRSAQPLRPE DGHCSWPL 
    +   ++ +     + -- --|------- ----|--- 


Protein	: Q15116
Enzyme	: Asp-N Lys-C trypsin_no_P_rule

	DCRFRVTQLPNGR
	------|------
	DPSAVPVFSV
	--|-----|-
	EDPSAVPVFSVDYGELDFQWREK
	---|-----|--|----------
	NDSGTYLCGAISLAPK
	--|-||-----|----
	SQPGQDCR
	|-------
	EDPSAVPVFSVDYGELDFQWR
	---|-----|--|--------
	DFHMSVVRARRN
	----|-------
	DRPWNPPTFSPALLVVTEG
	-------|-|------|--
	DGPRSAQPLRPE
	----|-------
	DNATFTCSFSNTSESFVLNWYRMSPSNQT
	---|-|-|-|-||-|-----|--|-|--|
	DRSQPGQ
	--|----
	VTQLPNGR
	-|------
	PEDGHCSWPL
	------|---
	PWNPPTFSPALLVVTEGDNATFTCSFSNTSESFVLNWYR
	-----|-|------|-----|-|-|-|-||-|-----|-
	PAGQFQTLVVGVVGGLLGSLVLLVWVLAVICSR
	------|-----------|------------|-
	AEVPTAHPSPSPR
	----|---|-|--
	MSPSNQTDK
	-|-|--|--
	TPEPPVPCVPEQTEYATIVFPSGMGTSSPAR
	|-----------|-|-|----|---|||---
	DGHCSWPL
	----|---
	PGWFLDSPDR
	------|---
	GSADGPR
	-|-----
	DFHMSVVR
	----|---

Protein sequence : 
MQIPQAPWPV VWAVLQLGWR PGWFLDSPDR PWNPPTFSPA LLVVTEGDNA  
                      ------|--- -----|-|-- ----|-----  
TFTCSFSNTS ESFVLNWYRM SPSNQTDKLA AFPEDRSQPG QDCRFRVTQL  
|-|-|-|-|| -|-----|-- |-|--|--       --|--- -------|--  
PNGRDFHMSV VRARRNDSGT YLCGAISLAP KAQIKESLRA ELRVTERRAE  
--------|- -------|-| |-----|--- -     +        +   --  
VPTAHPSPSP RPAGQFQTLV VGVVGGLLGS LVLLVWVLAV ICSRAARGTI  
--|---|-|- -------|-- ---------| ---------- --|-    +   
GARRTGQPLK EDPSAVPVFS VDYGELDFQW REKTPEPPVP CVPEQTEYAT  
    +      ---|-----| --|------- ---|------ -----|-|-|  
IVFPSGMGTS SPARRGSADG PRSAQPLRPE DGHCSWPL 
----|---|| |--- -|--- --|------- ----|--- 


Protein	: Q15116
Enzyme	: Asp-N Lys-C V8-DE

	DCRFRVTQLPNGR
	------|------
	DPSAVPVFSV
	--|-----|-
	EDPSAVPVFSVDYGELDFQWREK
	---|-----|--|----------
	KTPEPPVPCVPE
	-|----------
	CRFRVTQLPNGRD
	-----|-------
	SGTYLCGAISLAPKAQIKE
	|-||-----|---------
	RSQPGQD
	-|-----
	DFHMSVVRARRN
	----|-------
	DPSAVPVFSVD
	--|-----|--
	DRPWNPPTFSPALLVVTEG
	-------|-|------|--
	DGPRSAQPLRPE
	----|-------
	DNATFTCSFSNTSESFVLNWYRMSPSNQT
	---|-|-|-|-||-|-----|--|-|--|
	DRSQPGQ
	--|----
	YATIVFPSGMGTSSPARRGSAD
	|-|----|---|||-----|--
	SFVLNWYRMSPSNQTD
	|-----|--|-|--|-
	GHCSWPL
	---|---
	DGHCSWPL
	----|---
	FHMSVVRARRND
	---|--------
	NATFTCSFSNTSE
	--|-|-|-|-||-
	GPRSAQPLRPE
	---|-------
	RPWNPPTFSPALLVVTE
	------|-|------|-

Protein sequence : 
MQIPQAPWPV VWAVLQLGWR PGWFLDSPDR PWNPPTFSPA LLVVTEGDNA  
                            + -- -----|-|-- ----|-----  
TFTCSFSNTS ESFVLNWYRM SPSNQTDKLA AFPEDRSQPG QDCRFRVTQL  
|-|-|-|-|| -|-----|-- |-|--|-        --|--- -------|--  
PNGRDFHMSV VRARRNDSGT YLCGAISLAP KAQIKESLRA ELRVTERRAE  
--------|- -------|-| |-----|--- ------+        +       
VPTAHPSPSP RPAGQFQTLV VGVVGGLLGS LVLLVWVLAV ICSRAARGTI  
  +   + +         +            +              +     +   
GARRTGQPLK EDPSAVPVFS VDYGELDFQW REKTPEPPVP CVPEQTEYAT  
    +      ---|-----| --|------- ---|------ ---- + |-|  
IVFPSGMGTS SPARRGSADG PRSAQPLRPE DGHCSWPL 
----|---|| |-----|--- --|------- ----|--- 


Protein	: Q15116
Enzyme	: Asp-N Lys-C V8-E

	DCRFRVTQLPNGR
	------|------
	DPSAVPVFSV
	--|-----|-
	EDPSAVPVFSVDYGELDFQWREK
	---|-----|--|----------
	KTPEPPVPCVPE
	-|----------
	DPSAVPVFSVDYGE
	--|-----|--|--
	DFHMSVVRARRN
	----|-------
	DRPWNPPTFSPALLVVTEG
	-------|-|------|--
	DGPRSAQPLRPE
	----|-------
	DNATFTCSFSNTSESFVLNWYRMSPSNQT
	---|-|-|-|-||-|-----|--|-|--|
	DRSQPGQ
	--|----
	SFVLNWYRMSPSNQTDKLAAFPE
	|-----|--|-|--|--------
	YATIVFPSGMGTSSPARRGSADGPRSAQPLRPE
	|-|----|---|||-----|-----|-------
	GDNATFTCSFSNTSE
	----|-|-|-|-||-
	DGHCSWPL
	----|---

Protein sequence : 
MQIPQAPWPV VWAVLQLGWR PGWFLDSPDR PWNPPTFSPA LLVVTEGDNA  
                            + -- -----|-|-- ----|-----  
TFTCSFSNTS ESFVLNWYRM SPSNQTDKLA AFPEDRSQPG QDCRFRVTQL  
|-|-|-|-|| -|-----|-- |-|--|---- ------|--- -------|--  
PNGRDFHMSV VRARRNDSGT YLCGAISLAP KAQIKESLRA ELRVTERRAE  
--------|- ------ + + +     +          +        +       
VPTAHPSPSP RPAGQFQTLV VGVVGGLLGS LVLLVWVLAV ICSRAARGTI  
  +   + +         +            +              +     +   
GARRTGQPLK EDPSAVPVFS VDYGELDFQW REKTPEPPVP CVPEQTEYAT  
    +      ---|-----| --|------- ---|------ ---- + |-|  
IVFPSGMGTS SPARRGSADG PRSAQPLRPE DGHCSWPL 
----|---|| |-----|--- --|------- ----|--- 


Protein	: Q15116
Enzyme	: Asp-N Lys-N trypsin_no_P_rule

	DCRFRVTQLPNGR
	------|------
	DPSAVPVFSV
	--|-----|-
	NDSGTYLCGAISLAPK
	--|-||-----|----
	SQPGQDCR
	|-------
	EDPSAVPVFSVDYGELDFQWR
	---|-----|--|--------
	DFHMSVVRARRN
	----|-------
	DRPWNPPTFSPALLVVTEG
	-------|-|------|--
	DGPRSAQPLRPE
	----|-------
	DNATFTCSFSNTSESFVLNWYRMSPSNQT
	---|-|-|-|-||-|-----|--|-|--|
	DRSQPGQ
	--|----
	VTQLPNGR
	-|------
	PEDGHCSWPL
	------|---
	PWNPPTFSPALLVVTEGDNATFTCSFSNTSESFVLNWYR
	-----|-|------|-----|-|-|-|-||-|-----|-
	PAGQFQTLVVGVVGGLLGSLVLLVWVLAVICSR
	------|-----------|------------|-
	AEVPTAHPSPSPR
	----|---|-|--
	KEDPSAVPVFSVDYGELDFQWRE
	----|-----|--|---------
	MSPSNQTDK
	-|-|--|--
	TPEPPVPCVPEQTEYATIVFPSGMGTSSPAR
	|-----------|-|-|----|---|||---
	DGHCSWPL
	----|---
	PGWFLDSPDR
	------|---
	GSADGPR
	-|-----
	DFHMSVVR
	----|---

Protein sequence : 
MQIPQAPWPV VWAVLQLGWR PGWFLDSPDR PWNPPTFSPA LLVVTEGDNA  
                      ------|--- -----|-|-- ----|-----  
TFTCSFSNTS ESFVLNWYRM SPSNQTDKLA AFPEDRSQPG QDCRFRVTQL  
|-|-|-|-|| -|-----|-- |-|--|--       --|--- -------|--  
PNGRDFHMSV VRARRNDSGT YLCGAISLAP KAQIKESLRA ELRVTERRAE  
--------|- -------|-| |-----|--- -     +        +   --  
VPTAHPSPSP RPAGQFQTLV VGVVGGLLGS LVLLVWVLAV ICSRAARGTI  
--|---|-|- -------|-- ---------| ---------- --|-    +   
GARRTGQPLK EDPSAVPVFS VDYGELDFQW REKTPEPPVP CVPEQTEYAT  
    +    - ---|-----| --|------- -- |------ -----|-|-|  
IVFPSGMGTS SPARRGSADG PRSAQPLRPE DGHCSWPL 
----|---|| |--- -|--- --|------- ----|--- 


Protein	: Q15116
Enzyme	: Asp-N Lys-N V8-DE

	DCRFRVTQLPNGR
	------|------
	DPSAVPVFSV
	--|-----|-
	KTPEPPVPCVPE
	-|----------
	CRFRVTQLPNGRD
	-----|-------
	SGTYLCGAISLAPKAQIKE
	|-||-----|---------
	RSQPGQD
	-|-----
	DFHMSVVRARRN
	----|-------
	DPSAVPVFSVD
	--|-----|--
	DRPWNPPTFSPALLVVTEG
	-------|-|------|--
	DGPRSAQPLRPE
	----|-------
	DNATFTCSFSNTSESFVLNWYRMSPSNQT
	---|-|-|-|-||-|-----|--|-|--|
	DRSQPGQ
	--|----
	YATIVFPSGMGTSSPARRGSAD
	|-|----|---|||-----|--
	SFVLNWYRMSPSNQTD
	|-----|--|-|--|-
	GHCSWPL
	---|---
	KEDPSAVPVFSVDYGELDFQWRE
	----|-----|--|---------
	DGHCSWPL
	----|---
	FHMSVVRARRND
	---|--------
	NATFTCSFSNTSE
	--|-|-|-|-||-
	GPRSAQPLRPE
	---|-------
	RPWNPPTFSPALLVVTE
	------|-|------|-

Protein sequence : 
MQIPQAPWPV VWAVLQLGWR PGWFLDSPDR PWNPPTFSPA LLVVTEGDNA  
                            + -- -----|-|-- ----|-----  
TFTCSFSNTS ESFVLNWYRM SPSNQTDKLA AFPEDRSQPG QDCRFRVTQL  
|-|-|-|-|| -|-----|-- |-|--|-        --|--- -------|--  
PNGRDFHMSV VRARRNDSGT YLCGAISLAP KAQIKESLRA ELRVTERRAE  
--------|- -------|-| |-----|--- ------+        +       
VPTAHPSPSP RPAGQFQTLV VGVVGGLLGS LVLLVWVLAV ICSRAARGTI  
  +   + +         +            +              +     +   
GARRTGQPLK EDPSAVPVFS VDYGELDFQW REKTPEPPVP CVPEQTEYAT  
    +    - ---|-----| --|------- ---|------ ---- + |-|  
IVFPSGMGTS SPARRGSADG PRSAQPLRPE DGHCSWPL 
----|---|| |-----|--- --|------- ----|--- 


Protein	: Q15116
Enzyme	: Asp-N Lys-N V8-E

	DCRFRVTQLPNGR
	------|------
	DPSAVPVFSV
	--|-----|-
	KTPEPPVPCVPE
	-|----------
	DPSAVPVFSVDYGE
	--|-----|--|--
	DFHMSVVRARRN
	----|-------
	DRPWNPPTFSPALLVVTEG
	-------|-|------|--
	DGPRSAQPLRPE
	----|-------
	DNATFTCSFSNTSESFVLNWYRMSPSNQT
	---|-|-|-|-||-|-----|--|-|--|
	DRSQPGQ
	--|----
	SFVLNWYRMSPSNQTDKLAAFPE
	|-----|--|-|--|--------
	YATIVFPSGMGTSSPARRGSADGPRSAQPLRPE
	|-|----|---|||-----|-----|-------
	GDNATFTCSFSNTSE
	----|-|-|-|-||-
	KEDPSAVPVFSVDYGELDFQWRE
	----|-----|--|---------
	DGHCSWPL
	----|---

Protein sequence : 
MQIPQAPWPV VWAVLQLGWR PGWFLDSPDR PWNPPTFSPA LLVVTEGDNA  
                            + -- -----|-|-- ----|-----  
TFTCSFSNTS ESFVLNWYRM SPSNQTDKLA AFPEDRSQPG QDCRFRVTQL  
|-|-|-|-|| -|-----|-- |-|--|---- ------|--- -------|--  
PNGRDFHMSV VRARRNDSGT YLCGAISLAP KAQIKESLRA ELRVTERRAE  
--------|- ------ + + +     +          +        +       
VPTAHPSPSP RPAGQFQTLV VGVVGGLLGS LVLLVWVLAV ICSRAARGTI  
  +   + +         +            +              +     +   
GARRTGQPLK EDPSAVPVFS VDYGELDFQW REKTPEPPVP CVPEQTEYAT  
    +    - ---|-----| --|------- ---|------ ---- + |-|  
IVFPSGMGTS SPARRGSADG PRSAQPLRPE DGHCSWPL 
----|---|| |-----|--- --|------- ----|--- 


Protein	: Q15116
Enzyme	: Asp-N trypsin_no_P_rule V8-DE

	DCRFRVTQLPNGR
	------|------
	DPSAVPVFSV
	--|-----|-
	NDSGTYLCGAISLAPK
	--|-||-----|----
	KTPEPPVPCVPE
	-|----------
	CRFRVTQLPNGRD
	-----|-------
	SQPGQDCR
	|-------
	SGTYLCGAISLAPKAQIKE
	|-||-----|---------
	EDPSAVPVFSVDYGELDFQWR
	---|-----|--|--------
	RSQPGQD
	-|-----
	DFHMSVVRARRN
	----|-------
	DPSAVPVFSVD
	--|-----|--
	DRPWNPPTFSPALLVVTEG
	-------|-|------|--
	DGPRSAQPLRPE
	----|-------
	DNATFTCSFSNTSESFVLNWYRMSPSNQT
	---|-|-|-|-||-|-----|--|-|--|
	DRSQPGQ
	--|----
	VTQLPNGR
	-|------
	PEDGHCSWPL
	------|---
	YATIVFPSGMGTSSPARRGSAD
	|-|----|---|||-----|--
	SFVLNWYRMSPSNQTD
	|-----|--|-|--|-
	PWNPPTFSPALLVVTEGDNATFTCSFSNTSESFVLNWYR
	-----|-|------|-----|-|-|-|-||-|-----|-
	PAGQFQTLVVGVVGGLLGSLVLLVWVLAVICSR
	------|-----------|------------|-
	AEVPTAHPSPSPR
	----|---|-|--
	GHCSWPL
	---|---
	MSPSNQTDK
	-|-|--|--
	TPEPPVPCVPEQTEYATIVFPSGMGTSSPAR
	|-----------|-|-|----|---|||---
	DGHCSWPL
	----|---
	FHMSVVRARRND
	---|--------
	PGWFLDSPDR
	------|---
	GSADGPR
	-|-----
	NATFTCSFSNTSE
	--|-|-|-|-||-
	GPRSAQPLRPE
	---|-------
	RPWNPPTFSPALLVVTE
	------|-|------|-
	DFHMSVVR
	----|---

Protein sequence : 
MQIPQAPWPV VWAVLQLGWR PGWFLDSPDR PWNPPTFSPA LLVVTEGDNA  
                      ------|--- -----|-|-- ----|-----  
TFTCSFSNTS ESFVLNWYRM SPSNQTDKLA AFPEDRSQPG QDCRFRVTQL  
|-|-|-|-|| -|-----|-- |-|--|--       --|--- -------|--  
PNGRDFHMSV VRARRNDSGT YLCGAISLAP KAQIKESLRA ELRVTERRAE  
--------|- -------|-| |-----|--- ------+        +   --  
VPTAHPSPSP RPAGQFQTLV VGVVGGLLGS LVLLVWVLAV ICSRAARGTI  
--|---|-|- -------|-- ---------| ---------- --|-    +   
GARRTGQPLK EDPSAVPVFS VDYGELDFQW REKTPEPPVP CVPEQTEYAT  
    +      ---|-----| --|------- - -|------ -----|-|-|  
IVFPSGMGTS SPARRGSADG PRSAQPLRPE DGHCSWPL 
----|---|| |-----|--- --|------- ----|--- 


Protein	: Q15116
Enzyme	: Asp-N trypsin_no_P_rule V8-E

	DCRFRVTQLPNGR
	------|------
	DPSAVPVFSV
	--|-----|-
	NDSGTYLCGAISLAPK
	--|-||-----|----
	KTPEPPVPCVPE
	-|----------
	DPSAVPVFSVDYGE
	--|-----|--|--
	SQPGQDCR
	|-------
	EDPSAVPVFSVDYGELDFQWR
	---|-----|--|--------
	DFHMSVVRARRN
	----|-------
	DRPWNPPTFSPALLVVTEG
	-------|-|------|--
	DGPRSAQPLRPE
	----|-------
	DNATFTCSFSNTSESFVLNWYRMSPSNQT
	---|-|-|-|-||-|-----|--|-|--|
	DRSQPGQ
	--|----
	VTQLPNGR
	-|------
	PEDGHCSWPL
	------|---
	SFVLNWYRMSPSNQTDKLAAFPE
	|-----|--|-|--|--------
	PWNPPTFSPALLVVTEGDNATFTCSFSNTSESFVLNWYR
	-----|-|------|-----|-|-|-|-||-|-----|-
	PAGQFQTLVVGVVGGLLGSLVLLVWVLAVICSR
	------|-----------|------------|-
	AEVPTAHPSPSPR
	----|---|-|--
	YATIVFPSGMGTSSPARRGSADGPRSAQPLRPE
	|-|----|---|||-----|-----|-------
	GDNATFTCSFSNTSE
	----|-|-|-|-||-
	MSPSNQTDK
	-|-|--|--
	TPEPPVPCVPEQTEYATIVFPSGMGTSSPAR
	|-----------|-|-|----|---|||---
	DGHCSWPL
	----|---
	PGWFLDSPDR
	------|---
	GSADGPR
	-|-----
	DFHMSVVR
	----|---

Protein sequence : 
MQIPQAPWPV VWAVLQLGWR PGWFLDSPDR PWNPPTFSPA LLVVTEGDNA  
                      ------|--- -----|-|-- ----|-----  
TFTCSFSNTS ESFVLNWYRM SPSNQTDKLA AFPEDRSQPG QDCRFRVTQL  
|-|-|-|-|| -|-----|-- |-|--|---- ------|--- -------|--  
PNGRDFHMSV VRARRNDSGT YLCGAISLAP KAQIKESLRA ELRVTERRAE  
--------|- -------|-| |-----|--- -     +        +   --  
VPTAHPSPSP RPAGQFQTLV VGVVGGLLGS LVLLVWVLAV ICSRAARGTI  
--|---|-|- -------|-- ---------| ---------- --|-    +   
GARRTGQPLK EDPSAVPVFS VDYGELDFQW REKTPEPPVP CVPEQTEYAT  
    +      ---|-----| --|------- - -|------ -----|-|-|  
IVFPSGMGTS SPARRGSADG PRSAQPLRPE DGHCSWPL 
----|---|| |-----|--- --|------- ----|--- 


Protein	: Q15116
Enzyme	: Asp-N V8-DE V8-E

	DCRFRVTQLPNGR
	------|------
	DPSAVPVFSV
	--|-----|-
	KTPEPPVPCVPE
	-|----------
	CRFRVTQLPNGRD
	-----|-------
	DPSAVPVFSVDYGE
	--|-----|--|--
	SGTYLCGAISLAPKAQIKE
	|-||-----|---------
	RSQPGQD
	-|-----
	DFHMSVVRARRN
	----|-------
	DPSAVPVFSVD
	--|-----|--
	DRPWNPPTFSPALLVVTEG
	-------|-|------|--
	DGPRSAQPLRPE
	----|-------
	DNATFTCSFSNTSESFVLNWYRMSPSNQT
	---|-|-|-|-||-|-----|--|-|--|
	DRSQPGQ
	--|----
	SFVLNWYRMSPSNQTDKLAAFPE
	|-----|--|-|--|--------
	YATIVFPSGMGTSSPARRGSAD
	|-|----|---|||-----|--
	SFVLNWYRMSPSNQTD
	|-----|--|-|--|-
	YATIVFPSGMGTSSPARRGSADGPRSAQPLRPE
	|-|----|---|||-----|-----|-------
	GHCSWPL
	---|---
	GDNATFTCSFSNTSE
	----|-|-|-|-||-
	DGHCSWPL
	----|---
	FHMSVVRARRND
	---|--------
	NATFTCSFSNTSE
	--|-|-|-|-||-
	GPRSAQPLRPE
	---|-------
	RPWNPPTFSPALLVVTE
	------|-|------|-

Protein sequence : 
MQIPQAPWPV VWAVLQLGWR PGWFLDSPDR PWNPPTFSPA LLVVTEGDNA  
                            + -- -----|-|-- ----|-----  
TFTCSFSNTS ESFVLNWYRM SPSNQTDKLA AFPEDRSQPG QDCRFRVTQL  
|-|-|-|-|| -|-----|-- |-|--|---- ------|--- -------|--  
PNGRDFHMSV VRARRNDSGT YLCGAISLAP KAQIKESLRA ELRVTERRAE  
--------|- -------|-| |-----|--- ------+        +       
VPTAHPSPSP RPAGQFQTLV VGVVGGLLGS LVLLVWVLAV ICSRAARGTI  
  +   + +         +            +              +     +   
GARRTGQPLK EDPSAVPVFS VDYGELDFQW REKTPEPPVP CVPEQTEYAT  
    +       --|-----| --|--        -|------ ---- + |-|  
IVFPSGMGTS SPARRGSADG PRSAQPLRPE DGHCSWPL 
----|---|| |-----|--- --|------- ----|--- 


Protein	: Q15116
Enzyme	: chymotrypsin CNBr Lys-C

	EDPSAVPVFSVDYGELDFQWREK
	---|-----|--|----------
	SNTSESF
	|-||-|-
	ATIVFPSGMGTSSPARRGSADGPRSAQPL
	-|----|---|||-----|-----|----
	RPEDGHCSWPL
	-------|---
	HMSVVRARRNDSGTY
	--|--------|-||
	AVICSRAARGTIGARRTGQPL
	----|-----|-----|----
	DSPDRPW
	-|-----
	VVTEGDNATF
	--|-----|-
	APKAQIKESL
	--------|-
	KEDPSAVPVF
	----|-----
	REKTPEPPVPCVPEQTEY
	---|-----------|-|
	GTSSPARRGSADGPRSAQPLRPEDGHCSWPL
	-|||-----|-----|-----------|---
	RVTQLPNGRDF
	--|--------
	AAFPEDRSQPGQDCRF
	-------|--------
	RVTERRAEVPTAHPSPSPRPAGQF
	--|-------|---|-|-------
	RMSPSNQTDKL
	--|-|--|---
	SPSNQTDKLAAFPEDRSQPGQDCRFRVTQLPNGRDFHM
	|-|--|----------|----------|----------

Protein sequence : 
MQIPQAPWPV VWAVLQLGWR PGWFLDSPDR PWNPPTFSPA LLVVTEGDNA  
                           -|--- --   + +     --|-----  
TFTCSFSNTS ESFVLNWYRM SPSNQTDKLA AFPEDRSQPG QDCRFRVTQL  
|-+ + |-|| -|-    +-- |-|--|---- ------|--- -------|--  
PNGRDFHMSV VRARRNDSGT YLCGAISLAP KAQIKESLRA ELRVTERRAE  
--------|- -------|-| |     + -- ------|-     --|-----  
VPTAHPSPSP RPAGQFQTLV VGVVGGLLGS LVLLVWVLAV ICSRAARGTI  
--|---|-|- ------ +            +         -- --|-----|-  
GARRTGQPLK EDPSAVPVFS VDYGELDFQW REKTPEPPVP CVPEQTEYAT  
----|----- ---|-----| --|------- ---|------ -----|-|-|  
IVFPSGMGTS SPARRGSADG PRSAQPLRPE DGHCSWPL 
----|---|| |-----|--- --|------- ----|--- 


Protein	: Q15116
Enzyme	: chymotrypsin CNBr Lys-N

	SNTSESF
	|-||-|-
	ATIVFPSGMGTSSPARRGSADGPRSAQPL
	-|----|---|||-----|-----|----
	RPEDGHCSWPL
	-------|---
	HMSVVRARRNDSGTY
	--|--------|-||
	AVICSRAARGTIGARRTGQPL
	----|-----|-----|----
	DSPDRPW
	-|-----
	VVTEGDNATF
	--|-----|-
	APKAQIKESL
	--------|-
	KEDPSAVPVF
	----|-----
	REKTPEPPVPCVPEQTEY
	---|-----------|-|
	GTSSPARRGSADGPRSAQPLRPEDGHCSWPL
	-|||-----|-----|-----------|---
	RVTQLPNGRDF
	--|--------
	KEDPSAVPVFSVDYGELDFQWRE
	----|-----|--|---------
	AAFPEDRSQPGQDCRF
	-------|--------
	RVTERRAEVPTAHPSPSPRPAGQF
	--|-------|---|-|-------
	RMSPSNQTDKL
	--|-|--|---
	SPSNQTDKLAAFPEDRSQPGQDCRFRVTQLPNGRDFHM
	|-|--|----------|----------|----------

Protein sequence : 
MQIPQAPWPV VWAVLQLGWR PGWFLDSPDR PWNPPTFSPA LLVVTEGDNA  
                           -|--- --   + +     --|-----  
TFTCSFSNTS ESFVLNWYRM SPSNQTDKLA AFPEDRSQPG QDCRFRVTQL  
|-+ + |-|| -|-    +-- |-|--|---- ------|--- -------|--  
PNGRDFHMSV VRARRNDSGT YLCGAISLAP KAQIKESLRA ELRVTERRAE  
--------|- -------|-| |     + -- ------|-     --|-----  
VPTAHPSPSP RPAGQFQTLV VGVVGGLLGS LVLLVWVLAV ICSRAARGTI  
--|---|-|- ------ +            +         -- --|-----|-  
GARRTGQPLK EDPSAVPVFS VDYGELDFQW REKTPEPPVP CVPEQTEYAT  
----|----- ---|-----| --|------- ---|------ -----|-|-|  
IVFPSGMGTS SPARRGSADG PRSAQPLRPE DGHCSWPL 
----|---|| |-----|--- --|------- ----|--- 


Protein	: Q15116
Enzyme	: chymotrypsin CNBr trypsin_no_P_rule

	NDSGTYLCGAISLAPK
	--|-||-----|----
	SNTSESF
	|-||-|-
	ATIVFPSGMGTSSPARRGSADGPRSAQPL
	-|----|---|||-----|-----|----
	RPEDGHCSWPL
	-------|---
	SQPGQDCR
	|-------
	HMSVVRARRNDSGTY
	--|--------|-||
	EDPSAVPVFSVDYGELDFQWR
	---|-----|--|--------
	AVICSRAARGTIGARRTGQPL
	----|-----|-----|----
	PEDGHCSWPL
	------|---
	VTQLPNGR
	-|------
	DSPDRPW
	-|-----
	PWNPPTFSPALLVVTEGDNATFTCSFSNTSESFVLNWYR
	-----|-|------|-----|-|-|-|-||-|-----|-
	VVTEGDNATF
	--|-----|-
	AEVPTAHPSPSPR
	----|---|-|--
	PAGQFQTLVVGVVGGLLGSLVLLVWVLAVICSR
	------|-----------|------------|-
	APKAQIKESL
	--------|-
	KEDPSAVPVF
	----|-----
	REKTPEPPVPCVPEQTEY
	---|-----------|-|
	GTSSPARRGSADGPRSAQPLRPEDGHCSWPL
	-|||-----|-----|-----------|---
	RVTQLPNGRDF
	--|--------
	MSPSNQTDK
	-|-|--|--
	AAFPEDRSQPGQDCRF
	-------|--------
	TPEPPVPCVPEQTEYATIVFPSGMGTSSPAR
	|-----------|-|-|----|---|||---
	RVTERRAEVPTAHPSPSPRPAGQF
	--|-------|---|-|-------
	RMSPSNQTDKL
	--|-|--|---
	SPSNQTDKLAAFPEDRSQPGQDCRFRVTQLPNGRDFHM
	|-|--|----------|----------|----------
	PGWFLDSPDR
	------|---
	GSADGPR
	-|-----
	DFHMSVVR
	----|---

Protein sequence : 
MQIPQAPWPV VWAVLQLGWR PGWFLDSPDR PWNPPTFSPA LLVVTEGDNA  
                      ------|--- -----|-|-- ----|-----  
TFTCSFSNTS ESFVLNWYRM SPSNQTDKLA AFPEDRSQPG QDCRFRVTQL  
|-|-|-|-|| -|-----|-- |-|--|---- ------|--- -------|--  
PNGRDFHMSV VRARRNDSGT YLCGAISLAP KAQIKESLRA ELRVTERRAE  
--------|- -------|-| |-----|--- ------|-     --|-----  
VPTAHPSPSP RPAGQFQTLV VGVVGGLLGS LVLLVWVLAV ICSRAARGTI  
--|---|-|- -------|-- ---------| ---------- --|-----|-  
GARRTGQPLK EDPSAVPVFS VDYGELDFQW REKTPEPPVP CVPEQTEYAT  
----|----- ---|-----| --|------- ---|------ -----|-|-|  
IVFPSGMGTS SPARRGSADG PRSAQPLRPE DGHCSWPL 
----|---|| |-----|--- --|------- ----|--- 


Protein	: Q15116
Enzyme	: chymotrypsin CNBr V8-DE

	KTPEPPVPCVPE
	-|----------
	SNTSESF
	|-||-|-
	ATIVFPSGMGTSSPARRGSADGPRSAQPL
	-|----|---|||-----|-----|----
	CRFRVTQLPNGRD
	-----|-------
	RPEDGHCSWPL
	-------|---
	HMSVVRARRNDSGTY
	--|--------|-||
	SGTYLCGAISLAPKAQIKE
	|-||-----|---------
	AVICSRAARGTIGARRTGQPL
	----|-----|-----|----
	RSQPGQD
	-|-----
	DPSAVPVFSVD
	--|-----|--
	YATIVFPSGMGTSSPARRGSAD
	|-|----|---|||-----|--
	SFVLNWYRMSPSNQTD
	|-----|--|-|--|-
	DSPDRPW
	-|-----
	VVTEGDNATF
	--|-----|-
	GHCSWPL
	---|---
	APKAQIKESL
	--------|-
	KEDPSAVPVF
	----|-----
	REKTPEPPVPCVPEQTEY
	---|-----------|-|
	GTSSPARRGSADGPRSAQPLRPEDGHCSWPL
	-|||-----|-----|-----------|---
	RVTQLPNGRDF
	--|--------
	AAFPEDRSQPGQDCRF
	-------|--------
	RVTERRAEVPTAHPSPSPRPAGQF
	--|-------|---|-|-------
	RMSPSNQTDKL
	--|-|--|---
	FHMSVVRARRND
	---|--------
	SPSNQTDKLAAFPEDRSQPGQDCRFRVTQLPNGRDFHM
	|-|--|----------|----------|----------
	NATFTCSFSNTSE
	--|-|-|-|-||-
	GPRSAQPLRPE
	---|-------
	RPWNPPTFSPALLVVTE
	------|-|------|-

Protein sequence : 
MQIPQAPWPV VWAVLQLGWR PGWFLDSPDR PWNPPTFSPA LLVVTEGDNA  
                           -|--- -----|-|-- ----|-----  
TFTCSFSNTS ESFVLNWYRM SPSNQTDKLA AFPEDRSQPG QDCRFRVTQL  
|-|-|-|-|| -|-----|-- |-|--|---- ------|--- -------|--  
PNGRDFHMSV VRARRNDSGT YLCGAISLAP KAQIKESLRA ELRVTERRAE  
--------|- -------|-| |-----|--- ------|-     --|-----  
VPTAHPSPSP RPAGQFQTLV VGVVGGLLGS LVLLVWVLAV ICSRAARGTI  
--|---|-|- ------ +            +         -- --|-----|-  
GARRTGQPLK EDPSAVPVFS VDYGELDFQW REKTPEPPVP CVPEQTEYAT  
----|----- ---|-----| --+        ---|------ -----|-|-|  
IVFPSGMGTS SPARRGSADG PRSAQPLRPE DGHCSWPL 
----|---|| |-----|--- --|------- ----|--- 


Protein	: Q15116
Enzyme	: chymotrypsin CNBr V8-E

	KTPEPPVPCVPE
	-|----------
	SNTSESF
	|-||-|-
	ATIVFPSGMGTSSPARRGSADGPRSAQPL
	-|----|---|||-----|-----|----
	DPSAVPVFSVDYGE
	--|-----|--|--
	RPEDGHCSWPL
	-------|---
	HMSVVRARRNDSGTY
	--|--------|-||
	AVICSRAARGTIGARRTGQPL
	----|-----|-----|----
	SFVLNWYRMSPSNQTDKLAAFPE
	|-----|--|-|--|--------
	DSPDRPW
	-|-----
	VVTEGDNATF
	--|-----|-
	YATIVFPSGMGTSSPARRGSADGPRSAQPLRPE
	|-|----|---|||-----|-----|-------
	APKAQIKESL
	--------|-
	KEDPSAVPVF
	----|-----
	REKTPEPPVPCVPEQTEY
	---|-----------|-|
	GTSSPARRGSADGPRSAQPLRPEDGHCSWPL
	-|||-----|-----|-----------|---
	RVTQLPNGRDF
	--|--------
	GDNATFTCSFSNTSE
	----|-|-|-|-||-
	AAFPEDRSQPGQDCRF
	-------|--------
	RVTERRAEVPTAHPSPSPRPAGQF
	--|-------|---|-|-------
	RMSPSNQTDKL
	--|-|--|---
	DGHCSWPL
	----|---
	SPSNQTDKLAAFPEDRSQPGQDCRFRVTQLPNGRDFHM
	|-|--|----------|----------|----------

Protein sequence : 
MQIPQAPWPV VWAVLQLGWR PGWFLDSPDR PWNPPTFSPA LLVVTEGDNA  
                           -|--- --   + +     --|-----  
TFTCSFSNTS ESFVLNWYRM SPSNQTDKLA AFPEDRSQPG QDCRFRVTQL  
|-|-|-|-|| -|-----|-- |-|--|---- ------|--- -------|--  
PNGRDFHMSV VRARRNDSGT YLCGAISLAP KAQIKESLRA ELRVTERRAE  
--------|- -------|-| |     + -- ------|-     --|-----  
VPTAHPSPSP RPAGQFQTLV VGVVGGLLGS LVLLVWVLAV ICSRAARGTI  
--|---|-|- ------ +            +         -- --|-----|-  
GARRTGQPLK EDPSAVPVFS VDYGELDFQW REKTPEPPVP CVPEQTEYAT  
----|----- ---|-----| --|--      ---|------ -----|-|-|  
IVFPSGMGTS SPARRGSADG PRSAQPLRPE DGHCSWPL 
----|---|| |-----|--- --|------- ----|--- 


Protein	: Q15116
Enzyme	: chymotrypsin Lys-C Lys-N

	EDPSAVPVFSVDYGELDFQWREK
	---|-----|--|----------
	SNTSESF
	|-||-|-
	ATIVFPSGMGTSSPARRGSADGPRSAQPL
	-|----|---|||-----|-----|----
	RPEDGHCSWPL
	-------|---
	HMSVVRARRNDSGTY
	--|--------|-||
	AVICSRAARGTIGARRTGQPL
	----|-----|-----|----
	DSPDRPW
	-|-----
	VVTEGDNATF
	--|-----|-
	APKAQIKESL
	--------|-
	KEDPSAVPVF
	----|-----
	REKTPEPPVPCVPEQTEY
	---|-----------|-|
	KEDPSAVPVFSVDYGELDFQWRE
	----|-----|--|---------
	RVTQLPNGRDF
	--|--------
	AAFPEDRSQPGQDCRF
	-------|--------
	RVTERRAEVPTAHPSPSPRPAGQF
	--|-------|---|-|-------
	RMSPSNQTDKL
	--|-|--|---

Protein sequence : 
MQIPQAPWPV VWAVLQLGWR PGWFLDSPDR PWNPPTFSPA LLVVTEGDNA  
                           -|--- --   + +     --|-----  
TFTCSFSNTS ESFVLNWYRM SPSNQTDKLA AFPEDRSQPG QDCRFRVTQL  
|-+ + |-|| -|-    +-- |-|--|---- ------|--- -------|--  
PNGRDFHMSV VRARRNDSGT YLCGAISLAP KAQIKESLRA ELRVTERRAE  
--------|- -------|-| |     + -- ------|-     --|-----  
VPTAHPSPSP RPAGQFQTLV VGVVGGLLGS LVLLVWVLAV ICSRAARGTI  
--|---|-|- ------ +            +         -- --|-----|-  
GARRTGQPLK EDPSAVPVFS VDYGELDFQW REKTPEPPVP CVPEQTEYAT  
----|----- ---|-----| --|------- ---|------ -----|-|-|  
IVFPSGMGTS SPARRGSADG PRSAQPLRPE DGHCSWPL 
----|---|| |-----|--- --|------- ----|--- 


Protein	: Q15116
Enzyme	: chymotrypsin Lys-C trypsin_no_P_rule

	EDPSAVPVFSVDYGELDFQWREK
	---|-----|--|----------
	SNTSESF
	|-||-|-
	NDSGTYLCGAISLAPK
	--|-||-----|----
	ATIVFPSGMGTSSPARRGSADGPRSAQPL
	-|----|---|||-----|-----|----
	RPEDGHCSWPL
	-------|---
	SQPGQDCR
	|-------
	HMSVVRARRNDSGTY
	--|--------|-||
	EDPSAVPVFSVDYGELDFQWR
	---|-----|--|--------
	AVICSRAARGTIGARRTGQPL
	----|-----|-----|----
	PEDGHCSWPL
	------|---
	VTQLPNGR
	-|------
	DSPDRPW
	-|-----
	PWNPPTFSPALLVVTEGDNATFTCSFSNTSESFVLNWYR
	-----|-|------|-----|-|-|-|-||-|-----|-
	VVTEGDNATF
	--|-----|-
	AEVPTAHPSPSPR
	----|---|-|--
	PAGQFQTLVVGVVGGLLGSLVLLVWVLAVICSR
	------|-----------|------------|-
	APKAQIKESL
	--------|-
	KEDPSAVPVF
	----|-----
	REKTPEPPVPCVPEQTEY
	---|-----------|-|
	RVTQLPNGRDF
	--|--------
	MSPSNQTDK
	-|-|--|--
	AAFPEDRSQPGQDCRF
	-------|--------
	TPEPPVPCVPEQTEYATIVFPSGMGTSSPAR
	|-----------|-|-|----|---|||---
	RVTERRAEVPTAHPSPSPRPAGQF
	--|-------|---|-|-------
	RMSPSNQTDKL
	--|-|--|---
	PGWFLDSPDR
	------|---
	GSADGPR
	-|-----
	DFHMSVVR
	----|---

Protein sequence : 
MQIPQAPWPV VWAVLQLGWR PGWFLDSPDR PWNPPTFSPA LLVVTEGDNA  
                      ------|--- -----|-|-- ----|-----  
TFTCSFSNTS ESFVLNWYRM SPSNQTDKLA AFPEDRSQPG QDCRFRVTQL  
|-|-|-|-|| -|-----|-- |-|--|---- ------|--- -------|--  
PNGRDFHMSV VRARRNDSGT YLCGAISLAP KAQIKESLRA ELRVTERRAE  
--------|- -------|-| |-----|--- ------|-     --|-----  
VPTAHPSPSP RPAGQFQTLV VGVVGGLLGS LVLLVWVLAV ICSRAARGTI  
--|---|-|- -------|-- ---------| ---------- --|-----|-  
GARRTGQPLK EDPSAVPVFS VDYGELDFQW REKTPEPPVP CVPEQTEYAT  
----|----- ---|-----| --|------- ---|------ -----|-|-|  
IVFPSGMGTS SPARRGSADG PRSAQPLRPE DGHCSWPL 
----|---|| |-----|--- --|------- ----|--- 


Protein	: Q15116
Enzyme	: chymotrypsin Lys-C V8-DE

	EDPSAVPVFSVDYGELDFQWREK
	---|-----|--|----------
	SNTSESF
	|-||-|-
	KTPEPPVPCVPE
	-|----------
	ATIVFPSGMGTSSPARRGSADGPRSAQPL
	-|----|---|||-----|-----|----
	CRFRVTQLPNGRD
	-----|-------
	RPEDGHCSWPL
	-------|---
	HMSVVRARRNDSGTY
	--|--------|-||
	SGTYLCGAISLAPKAQIKE
	|-||-----|---------
	AVICSRAARGTIGARRTGQPL
	----|-----|-----|----
	RSQPGQD
	-|-----
	DPSAVPVFSVD
	--|-----|--
	YATIVFPSGMGTSSPARRGSAD
	|-|----|---|||-----|--
	SFVLNWYRMSPSNQTD
	|-----|--|-|--|-
	DSPDRPW
	-|-----
	VVTEGDNATF
	--|-----|-
	GHCSWPL
	---|---
	APKAQIKESL
	--------|-
	KEDPSAVPVF
	----|-----
	REKTPEPPVPCVPEQTEY
	---|-----------|-|
	RVTQLPNGRDF
	--|--------
	AAFPEDRSQPGQDCRF
	-------|--------
	RVTERRAEVPTAHPSPSPRPAGQF
	--|-------|---|-|-------
	RMSPSNQTDKL
	--|-|--|---
	FHMSVVRARRND
	---|--------
	NATFTCSFSNTSE
	--|-|-|-|-||-
	GPRSAQPLRPE
	---|-------
	RPWNPPTFSPALLVVTE
	------|-|------|-

Protein sequence : 
MQIPQAPWPV VWAVLQLGWR PGWFLDSPDR PWNPPTFSPA LLVVTEGDNA  
                           -|--- -----|-|-- ----|-----  
TFTCSFSNTS ESFVLNWYRM SPSNQTDKLA AFPEDRSQPG QDCRFRVTQL  
|-|-|-|-|| -|-----|-- |-|--|---- ------|--- -------|--  
PNGRDFHMSV VRARRNDSGT YLCGAISLAP KAQIKESLRA ELRVTERRAE  
--------|- -------|-| |-----|--- ------|-     --|-----  
VPTAHPSPSP RPAGQFQTLV VGVVGGLLGS LVLLVWVLAV ICSRAARGTI  
--|---|-|- ------ +            +         -- --|-----|-  
GARRTGQPLK EDPSAVPVFS VDYGELDFQW REKTPEPPVP CVPEQTEYAT  
----|----- ---|-----| --|------- ---|------ -----|-|-|  
IVFPSGMGTS SPARRGSADG PRSAQPLRPE DGHCSWPL 
----|---|| |-----|--- --|------- ----|--- 


Protein	: Q15116
Enzyme	: chymotrypsin Lys-C V8-E

	EDPSAVPVFSVDYGELDFQWREK
	---|-----|--|----------
	SNTSESF
	|-||-|-
	KTPEPPVPCVPE
	-|----------
	ATIVFPSGMGTSSPARRGSADGPRSAQPL
	-|----|---|||-----|-----|----
	DPSAVPVFSVDYGE
	--|-----|--|--
	RPEDGHCSWPL
	-------|---
	HMSVVRARRNDSGTY
	--|--------|-||
	AVICSRAARGTIGARRTGQPL
	----|-----|-----|----
	SFVLNWYRMSPSNQTDKLAAFPE
	|-----|--|-|--|--------
	DSPDRPW
	-|-----
	VVTEGDNATF
	--|-----|-
	YATIVFPSGMGTSSPARRGSADGPRSAQPLRPE
	|-|----|---|||-----|-----|-------
	APKAQIKESL
	--------|-
	KEDPSAVPVF
	----|-----
	REKTPEPPVPCVPEQTEY
	---|-----------|-|
	GDNATFTCSFSNTSE
	----|-|-|-|-||-
	RVTQLPNGRDF
	--|--------
	AAFPEDRSQPGQDCRF
	-------|--------
	RVTERRAEVPTAHPSPSPRPAGQF
	--|-------|---|-|-------
	RMSPSNQTDKL
	--|-|--|---
	DGHCSWPL
	----|---

Protein sequence : 
MQIPQAPWPV VWAVLQLGWR PGWFLDSPDR PWNPPTFSPA LLVVTEGDNA  
                           -|--- --   + +     --|-----  
TFTCSFSNTS ESFVLNWYRM SPSNQTDKLA AFPEDRSQPG QDCRFRVTQL  
|-|-|-|-|| -|-----|-- |-|--|---- ------|--- -------|--  
PNGRDFHMSV VRARRNDSGT YLCGAISLAP KAQIKESLRA ELRVTERRAE  
--------|- -------|-| |     + -- ------|-     --|-----  
VPTAHPSPSP RPAGQFQTLV VGVVGGLLGS LVLLVWVLAV ICSRAARGTI  
--|---|-|- ------ +            +         -- --|-----|-  
GARRTGQPLK EDPSAVPVFS VDYGELDFQW REKTPEPPVP CVPEQTEYAT  
----|----- ---|-----| --|------- ---|------ -----|-|-|  
IVFPSGMGTS SPARRGSADG PRSAQPLRPE DGHCSWPL 
----|---|| |-----|--- --|------- ----|--- 


Protein	: Q15116
Enzyme	: chymotrypsin Lys-N trypsin_no_P_rule

	NDSGTYLCGAISLAPK
	--|-||-----|----
	SNTSESF
	|-||-|-
	ATIVFPSGMGTSSPARRGSADGPRSAQPL
	-|----|---|||-----|-----|----
	RPEDGHCSWPL
	-------|---
	SQPGQDCR
	|-------
	HMSVVRARRNDSGTY
	--|--------|-||
	EDPSAVPVFSVDYGELDFQWR
	---|-----|--|--------
	AVICSRAARGTIGARRTGQPL
	----|-----|-----|----
	PEDGHCSWPL
	------|---
	VTQLPNGR
	-|------
	DSPDRPW
	-|-----
	PWNPPTFSPALLVVTEGDNATFTCSFSNTSESFVLNWYR
	-----|-|------|-----|-|-|-|-||-|-----|-
	VVTEGDNATF
	--|-----|-
	AEVPTAHPSPSPR
	----|---|-|--
	PAGQFQTLVVGVVGGLLGSLVLLVWVLAVICSR
	------|-----------|------------|-
	APKAQIKESL
	--------|-
	KEDPSAVPVF
	----|-----
	REKTPEPPVPCVPEQTEY
	---|-----------|-|
	KEDPSAVPVFSVDYGELDFQWRE
	----|-----|--|---------
	RVTQLPNGRDF
	--|--------
	MSPSNQTDK
	-|-|--|--
	AAFPEDRSQPGQDCRF
	-------|--------
	TPEPPVPCVPEQTEYATIVFPSGMGTSSPAR
	|-----------|-|-|----|---|||---
	RVTERRAEVPTAHPSPSPRPAGQF
	--|-------|---|-|-------
	RMSPSNQTDKL
	--|-|--|---
	PGWFLDSPDR
	------|---
	GSADGPR
	-|-----
	DFHMSVVR
	----|---

Protein sequence : 
MQIPQAPWPV VWAVLQLGWR PGWFLDSPDR PWNPPTFSPA LLVVTEGDNA  
                      ------|--- -----|-|-- ----|-----  
TFTCSFSNTS ESFVLNWYRM SPSNQTDKLA AFPEDRSQPG QDCRFRVTQL  
|-|-|-|-|| -|-----|-- |-|--|---- ------|--- -------|--  
PNGRDFHMSV VRARRNDSGT YLCGAISLAP KAQIKESLRA ELRVTERRAE  
--------|- -------|-| |-----|--- ------|-     --|-----  
VPTAHPSPSP RPAGQFQTLV VGVVGGLLGS LVLLVWVLAV ICSRAARGTI  
--|---|-|- -------|-- ---------| ---------- --|-----|-  
GARRTGQPLK EDPSAVPVFS VDYGELDFQW REKTPEPPVP CVPEQTEYAT  
----|----- ---|-----| --|------- ---|------ -----|-|-|  
IVFPSGMGTS SPARRGSADG PRSAQPLRPE DGHCSWPL 
----|---|| |-----|--- --|------- ----|--- 


Protein	: Q15116
Enzyme	: chymotrypsin Lys-N V8-DE

	KTPEPPVPCVPE
	-|----------
	SNTSESF
	|-||-|-
	ATIVFPSGMGTSSPARRGSADGPRSAQPL
	-|----|---|||-----|-----|----
	CRFRVTQLPNGRD
	-----|-------
	RPEDGHCSWPL
	-------|---
	HMSVVRARRNDSGTY
	--|--------|-||
	SGTYLCGAISLAPKAQIKE
	|-||-----|---------
	AVICSRAARGTIGARRTGQPL
	----|-----|-----|----
	RSQPGQD
	-|-----
	DPSAVPVFSVD
	--|-----|--
	YATIVFPSGMGTSSPARRGSAD
	|-|----|---|||-----|--
	SFVLNWYRMSPSNQTD
	|-----|--|-|--|-
	DSPDRPW
	-|-----
	VVTEGDNATF
	--|-----|-
	GHCSWPL
	---|---
	APKAQIKESL
	--------|-
	KEDPSAVPVF
	----|-----
	REKTPEPPVPCVPEQTEY
	---|-----------|-|
	KEDPSAVPVFSVDYGELDFQWRE
	----|-----|--|---------
	RVTQLPNGRDF
	--|--------
	AAFPEDRSQPGQDCRF
	-------|--------
	RVTERRAEVPTAHPSPSPRPAGQF
	--|-------|---|-|-------
	RMSPSNQTDKL
	--|-|--|---
	FHMSVVRARRND
	---|--------
	NATFTCSFSNTSE
	--|-|-|-|-||-
	GPRSAQPLRPE
	---|-------
	RPWNPPTFSPALLVVTE
	------|-|------|-

Protein sequence : 
MQIPQAPWPV VWAVLQLGWR PGWFLDSPDR PWNPPTFSPA LLVVTEGDNA  
                           -|--- -----|-|-- ----|-----  
TFTCSFSNTS ESFVLNWYRM SPSNQTDKLA AFPEDRSQPG QDCRFRVTQL  
|-|-|-|-|| -|-----|-- |-|--|---- ------|--- -------|--  
PNGRDFHMSV VRARRNDSGT YLCGAISLAP KAQIKESLRA ELRVTERRAE  
--------|- -------|-| |-----|--- ------|-     --|-----  
VPTAHPSPSP RPAGQFQTLV VGVVGGLLGS LVLLVWVLAV ICSRAARGTI  
--|---|-|- ------ +            +         -- --|-----|-  
GARRTGQPLK EDPSAVPVFS VDYGELDFQW REKTPEPPVP CVPEQTEYAT  
----|----- ---|-----| --|------- ---|------ -----|-|-|  
IVFPSGMGTS SPARRGSADG PRSAQPLRPE DGHCSWPL 
----|---|| |-----|--- --|------- ----|--- 


Protein	: Q15116
Enzyme	: chymotrypsin Lys-N V8-E

	KTPEPPVPCVPE
	-|----------
	SNTSESF
	|-||-|-
	ATIVFPSGMGTSSPARRGSADGPRSAQPL
	-|----|---|||-----|-----|----
	DPSAVPVFSVDYGE
	--|-----|--|--
	RPEDGHCSWPL
	-------|---
	HMSVVRARRNDSGTY
	--|--------|-||
	AVICSRAARGTIGARRTGQPL
	----|-----|-----|----
	SFVLNWYRMSPSNQTDKLAAFPE
	|-----|--|-|--|--------
	DSPDRPW
	-|-----
	VVTEGDNATF
	--|-----|-
	YATIVFPSGMGTSSPARRGSADGPRSAQPLRPE
	|-|----|---|||-----|-----|-------
	APKAQIKESL
	--------|-
	KEDPSAVPVF
	----|-----
	REKTPEPPVPCVPEQTEY
	---|-----------|-|
	KEDPSAVPVFSVDYGELDFQWRE
	----|-----|--|---------
	RVTQLPNGRDF
	--|--------
	GDNATFTCSFSNTSE
	----|-|-|-|-||-
	AAFPEDRSQPGQDCRF
	-------|--------
	RVTERRAEVPTAHPSPSPRPAGQF
	--|-------|---|-|-------
	RMSPSNQTDKL
	--|-|--|---
	DGHCSWPL
	----|---

Protein sequence : 
MQIPQAPWPV VWAVLQLGWR PGWFLDSPDR PWNPPTFSPA LLVVTEGDNA  
                           -|--- --   + +     --|-----  
TFTCSFSNTS ESFVLNWYRM SPSNQTDKLA AFPEDRSQPG QDCRFRVTQL  
|-|-|-|-|| -|-----|-- |-|--|---- ------|--- -------|--  
PNGRDFHMSV VRARRNDSGT YLCGAISLAP KAQIKESLRA ELRVTERRAE  
--------|- -------|-| |     + -- ------|-     --|-----  
VPTAHPSPSP RPAGQFQTLV VGVVGGLLGS LVLLVWVLAV ICSRAARGTI  
--|---|-|- ------ +            +         -- --|-----|-  
GARRTGQPLK EDPSAVPVFS VDYGELDFQW REKTPEPPVP CVPEQTEYAT  
----|----- ---|-----| --|------- ---|------ -----|-|-|  
IVFPSGMGTS SPARRGSADG PRSAQPLRPE DGHCSWPL 
----|---|| |-----|--- --|------- ----|--- 


Protein	: Q15116
Enzyme	: chymotrypsin trypsin_no_P_rule V8-DE

	NDSGTYLCGAISLAPK
	--|-||-----|----
	SNTSESF
	|-||-|-
	KTPEPPVPCVPE
	-|----------
	ATIVFPSGMGTSSPARRGSADGPRSAQPL
	-|----|---|||-----|-----|----
	CRFRVTQLPNGRD
	-----|-------
	RPEDGHCSWPL
	-------|---
	SQPGQDCR
	|-------
	HMSVVRARRNDSGTY
	--|--------|-||
	EDPSAVPVFSVDYGELDFQWR
	---|-----|--|--------
	AVICSRAARGTIGARRTGQPL
	----|-----|-----|----
	RSQPGQD
	-|-----
	SGTYLCGAISLAPKAQIKE
	|-||-----|---------
	DPSAVPVFSVD
	--|-----|--
	PEDGHCSWPL
	------|---
	VTQLPNGR
	-|------
	YATIVFPSGMGTSSPARRGSAD
	|-|----|---|||-----|--
	SFVLNWYRMSPSNQTD
	|-----|--|-|--|-
	DSPDRPW
	-|-----
	PWNPPTFSPALLVVTEGDNATFTCSFSNTSESFVLNWYR
	-----|-|------|-----|-|-|-|-||-|-----|-
	VVTEGDNATF
	--|-----|-
	AEVPTAHPSPSPR
	----|---|-|--
	PAGQFQTLVVGVVGGLLGSLVLLVWVLAVICSR
	------|-----------|------------|-
	APKAQIKESL
	--------|-
	KEDPSAVPVF
	----|-----
	GHCSWPL
	---|---
	REKTPEPPVPCVPEQTEY
	---|-----------|-|
	RVTQLPNGRDF
	--|--------
	MSPSNQTDK
	-|-|--|--
	AAFPEDRSQPGQDCRF
	-------|--------
	TPEPPVPCVPEQTEYATIVFPSGMGTSSPAR
	|-----------|-|-|----|---|||---
	RVTERRAEVPTAHPSPSPRPAGQF
	--|-------|---|-|-------
	RMSPSNQTDKL
	--|-|--|---
	FHMSVVRARRND
	---|--------
	PGWFLDSPDR
	------|---
	GSADGPR
	-|-----
	NATFTCSFSNTSE
	--|-|-|-|-||-
	GPRSAQPLRPE
	---|-------
	RPWNPPTFSPALLVVTE
	------|-|------|-
	DFHMSVVR
	----|---

Protein sequence : 
MQIPQAPWPV VWAVLQLGWR PGWFLDSPDR PWNPPTFSPA LLVVTEGDNA  
                      ------|--- -----|-|-- ----|-----  
TFTCSFSNTS ESFVLNWYRM SPSNQTDKLA AFPEDRSQPG QDCRFRVTQL  
|-|-|-|-|| -|-----|-- |-|--|---- ------|--- -------|--  
PNGRDFHMSV VRARRNDSGT YLCGAISLAP KAQIKESLRA ELRVTERRAE  
--------|- -------|-| |-----|--- ------|-     --|-----  
VPTAHPSPSP RPAGQFQTLV VGVVGGLLGS LVLLVWVLAV ICSRAARGTI  
--|---|-|- -------|-- ---------| ---------- --|-----|-  
GARRTGQPLK EDPSAVPVFS VDYGELDFQW REKTPEPPVP CVPEQTEYAT  
----|----- ---|-----| --|------- ---|------ -----|-|-|  
IVFPSGMGTS SPARRGSADG PRSAQPLRPE DGHCSWPL 
----|---|| |-----|--- --|------- ----|--- 


Protein	: Q15116
Enzyme	: chymotrypsin trypsin_no_P_rule V8-E

	NDSGTYLCGAISLAPK
	--|-||-----|----
	SNTSESF
	|-||-|-
	KTPEPPVPCVPE
	-|----------
	ATIVFPSGMGTSSPARRGSADGPRSAQPL
	-|----|---|||-----|-----|----
	DPSAVPVFSVDYGE
	--|-----|--|--
	RPEDGHCSWPL
	-------|---
	SQPGQDCR
	|-------
	HMSVVRARRNDSGTY
	--|--------|-||
	EDPSAVPVFSVDYGELDFQWR
	---|-----|--|--------
	AVICSRAARGTIGARRTGQPL
	----|-----|-----|----
	PEDGHCSWPL
	------|---
	VTQLPNGR
	-|------
	SFVLNWYRMSPSNQTDKLAAFPE
	|-----|--|-|--|--------
	DSPDRPW
	-|-----
	PWNPPTFSPALLVVTEGDNATFTCSFSNTSESFVLNWYR
	-----|-|------|-----|-|-|-|-||-|-----|-
	VVTEGDNATF
	--|-----|-
	AEVPTAHPSPSPR
	----|---|-|--
	PAGQFQTLVVGVVGGLLGSLVLLVWVLAVICSR
	------|-----------|------------|-
	APKAQIKESL
	--------|-
	KEDPSAVPVF
	----|-----
	YATIVFPSGMGTSSPARRGSADGPRSAQPLRPE
	|-|----|---|||-----|-----|-------
	REKTPEPPVPCVPEQTEY
	---|-----------|-|
	GDNATFTCSFSNTSE
	----|-|-|-|-||-
	RVTQLPNGRDF
	--|--------
	MSPSNQTDK
	-|-|--|--
	AAFPEDRSQPGQDCRF
	-------|--------
	TPEPPVPCVPEQTEYATIVFPSGMGTSSPAR
	|-----------|-|-|----|---|||---
	RVTERRAEVPTAHPSPSPRPAGQF
	--|-------|---|-|-------
	RMSPSNQTDKL
	--|-|--|---
	DGHCSWPL
	----|---
	PGWFLDSPDR
	------|---
	GSADGPR
	-|-----
	DFHMSVVR
	----|---

Protein sequence : 
MQIPQAPWPV VWAVLQLGWR PGWFLDSPDR PWNPPTFSPA LLVVTEGDNA  
                      ------|--- -----|-|-- ----|-----  
TFTCSFSNTS ESFVLNWYRM SPSNQTDKLA AFPEDRSQPG QDCRFRVTQL  
|-|-|-|-|| -|-----|-- |-|--|---- ------|--- -------|--  
PNGRDFHMSV VRARRNDSGT YLCGAISLAP KAQIKESLRA ELRVTERRAE  
--------|- -------|-| |-----|--- ------|-     --|-----  
VPTAHPSPSP RPAGQFQTLV VGVVGGLLGS LVLLVWVLAV ICSRAARGTI  
--|---|-|- -------|-- ---------| ---------- --|-----|-  
GARRTGQPLK EDPSAVPVFS VDYGELDFQW REKTPEPPVP CVPEQTEYAT  
----|----- ---|-----| --|------- ---|------ -----|-|-|  
IVFPSGMGTS SPARRGSADG PRSAQPLRPE DGHCSWPL 
----|---|| |-----|--- --|------- ----|--- 


Protein	: Q15116
Enzyme	: chymotrypsin V8-DE V8-E

	KTPEPPVPCVPE
	-|----------
	SNTSESF
	|-||-|-
	ATIVFPSGMGTSSPARRGSADGPRSAQPL
	-|----|---|||-----|-----|----
	CRFRVTQLPNGRD
	-----|-------
	RPEDGHCSWPL
	-------|---
	DPSAVPVFSVDYGE
	--|-----|--|--
	HMSVVRARRNDSGTY
	--|--------|-||
	SGTYLCGAISLAPKAQIKE
	|-||-----|---------
	AVICSRAARGTIGARRTGQPL
	----|-----|-----|----
	RSQPGQD
	-|-----
	DPSAVPVFSVD
	--|-----|--
	SFVLNWYRMSPSNQTDKLAAFPE
	|-----|--|-|--|--------
	YATIVFPSGMGTSSPARRGSAD
	|-|----|---|||-----|--
	SFVLNWYRMSPSNQTD
	|-----|--|-|--|-
	DSPDRPW
	-|-----
	VVTEGDNATF
	--|-----|-
	YATIVFPSGMGTSSPARRGSADGPRSAQPLRPE
	|-|----|---|||-----|-----|-------
	GHCSWPL
	---|---
	APKAQIKESL
	--------|-
	KEDPSAVPVF
	----|-----
	REKTPEPPVPCVPEQTEY
	---|-----------|-|
	GDNATFTCSFSNTSE
	----|-|-|-|-||-
	RVTQLPNGRDF
	--|--------
	AAFPEDRSQPGQDCRF
	-------|--------
	RVTERRAEVPTAHPSPSPRPAGQF
	--|-------|---|-|-------
	RMSPSNQTDKL
	--|-|--|---
	FHMSVVRARRND
	---|--------
	DGHCSWPL
	----|---
	NATFTCSFSNTSE
	--|-|-|-|-||-
	GPRSAQPLRPE
	---|-------
	RPWNPPTFSPALLVVTE
	------|-|------|-

Protein sequence : 
MQIPQAPWPV VWAVLQLGWR PGWFLDSPDR PWNPPTFSPA LLVVTEGDNA  
                           -|--- -----|-|-- ----|-----  
TFTCSFSNTS ESFVLNWYRM SPSNQTDKLA AFPEDRSQPG QDCRFRVTQL  
|-|-|-|-|| -|-----|-- |-|--|---- ------|--- -------|--  
PNGRDFHMSV VRARRNDSGT YLCGAISLAP KAQIKESLRA ELRVTERRAE  
--------|- -------|-| |-----|--- ------|-     --|-----  
VPTAHPSPSP RPAGQFQTLV VGVVGGLLGS LVLLVWVLAV ICSRAARGTI  
--|---|-|- ------ +            +         -- --|-----|-  
GARRTGQPLK EDPSAVPVFS VDYGELDFQW REKTPEPPVP CVPEQTEYAT  
----|----- ---|-----| --|--      ---|------ -----|-|-|  
IVFPSGMGTS SPARRGSADG PRSAQPLRPE DGHCSWPL 
----|---|| |-----|--- --|------- ----|--- 


Protein	: Q15116
Enzyme	: CNBr Lys-C Lys-N

	EDPSAVPVFSVDYGELDFQWREK
	---|-----|--|----------
	SPSNQTDKLAAFPEDRSQPGQDCRFRVTQLPNGRDFHM
	|-|--|----------|----------|----------
	GTSSPARRGSADGPRSAQPLRPEDGHCSWPL
	-|||-----|-----|-----------|---
	KEDPSAVPVFSVDYGELDFQWRE
	----|-----|--|---------

Protein sequence : 
MQIPQAPWPV VWAVLQLGWR PGWFLDSPDR PWNPPTFSPA LLVVTEGDNA  
                            +         + +       +       
TFTCSFSNTS ESFVLNWYRM SPSNQTDKLA AFPEDRSQPG QDCRFRVTQL  
+ + + + ++  +     +   |-|--|---- ------|--- -------|--  
PNGRDFHMSV VRARRNDSGT YLCGAISLAP KAQIKESLRA ELRVTERRAE  
--------+         + + +     +          +        +       
VPTAHPSPSP RPAGQFQTLV VGVVGGLLGS LVLLVWVLAV ICSRAARGTI  
  +   + +         +            +              +     +   
GARRTGQPLK EDPSAVPVFS VDYGELDFQW REKTPEPPVP CVPEQTEYAT  
    +    - ---|-----| --|------- ---+            + + +  
IVFPSGMGTS SPARRGSADG PRSAQPLRPE DGHCSWPL 
    +  -|| |-----|--- --|------- ----|--- 


Protein	: Q15116
Enzyme	: CNBr Lys-C trypsin_no_P_rule

	EDPSAVPVFSVDYGELDFQWREK
	---|-----|--|----------
	NDSGTYLCGAISLAPK
	--|-||-----|----
	SQPGQDCR
	|-------
	EDPSAVPVFSVDYGELDFQWR
	---|-----|--|--------
	PEDGHCSWPL
	------|---
	VTQLPNGR
	-|------
	PWNPPTFSPALLVVTEGDNATFTCSFSNTSESFVLNWYR
	-----|-|------|-----|-|-|-|-||-|-----|-
	PAGQFQTLVVGVVGGLLGSLVLLVWVLAVICSR
	------|-----------|------------|-
	AEVPTAHPSPSPR
	----|---|-|--
	GTSSPARRGSADGPRSAQPLRPEDGHCSWPL
	-|||-----|-----|-----------|---
	MSPSNQTDK
	-|-|--|--
	TPEPPVPCVPEQTEYATIVFPSGMGTSSPAR
	|-----------|-|-|----|---|||---
	SPSNQTDKLAAFPEDRSQPGQDCRFRVTQLPNGRDFHM
	|-|--|----------|----------|----------
	PGWFLDSPDR
	------|---
	GSADGPR
	-|-----
	DFHMSVVR
	----|---

Protein sequence : 
MQIPQAPWPV VWAVLQLGWR PGWFLDSPDR PWNPPTFSPA LLVVTEGDNA  
                      ------|--- -----|-|-- ----|-----  
TFTCSFSNTS ESFVLNWYRM SPSNQTDKLA AFPEDRSQPG QDCRFRVTQL  
|-|-|-|-|| -|-----|-- |-|--|---- ------|--- -------|--  
PNGRDFHMSV VRARRNDSGT YLCGAISLAP KAQIKESLRA ELRVTERRAE  
--------|- --   --|-| |-----|--- -     +        +   --  
VPTAHPSPSP RPAGQFQTLV VGVVGGLLGS LVLLVWVLAV ICSRAARGTI  
--|---|-|- -------|-- ---------| ---------- --|-    +   
GARRTGQPLK EDPSAVPVFS VDYGELDFQW REKTPEPPVP CVPEQTEYAT  
    +      ---|-----| --|------- ---|------ -----|-|-|  
IVFPSGMGTS SPARRGSADG PRSAQPLRPE DGHCSWPL 
----|---|| |-----|--- --|------- ----|--- 


Protein	: Q15116
Enzyme	: CNBr Lys-C V8-DE

	EDPSAVPVFSVDYGELDFQWREK
	---|-----|--|----------
	KTPEPPVPCVPE
	-|----------
	CRFRVTQLPNGRD
	-----|-------
	SGTYLCGAISLAPKAQIKE
	|-||-----|---------
	RSQPGQD
	-|-----
	DPSAVPVFSVD
	--|-----|--
	YATIVFPSGMGTSSPARRGSAD
	|-|----|---|||-----|--
	SFVLNWYRMSPSNQTD
	|-----|--|-|--|-
	GHCSWPL
	---|---
	GTSSPARRGSADGPRSAQPLRPEDGHCSWPL
	-|||-----|-----|-----------|---
	FHMSVVRARRND
	---|--------
	SPSNQTDKLAAFPEDRSQPGQDCRFRVTQLPNGRDFHM
	|-|--|----------|----------|----------
	NATFTCSFSNTSE
	--|-|-|-|-||-
	GPRSAQPLRPE
	---|-------
	RPWNPPTFSPALLVVTE
	------|-|------|-

Protein sequence : 
MQIPQAPWPV VWAVLQLGWR PGWFLDSPDR PWNPPTFSPA LLVVTEGDNA  
                            +  - -----|-|-- ----|-  --  
TFTCSFSNTS ESFVLNWYRM SPSNQTDKLA AFPEDRSQPG QDCRFRVTQL  
|-|-|-|-|| -|-----|-- |-|--|---- ------|--- -------|--  
PNGRDFHMSV VRARRNDSGT YLCGAISLAP KAQIKESLRA ELRVTERRAE  
--------|- -------|-| |-----|--- ------+        +       
VPTAHPSPSP RPAGQFQTLV VGVVGGLLGS LVLLVWVLAV ICSRAARGTI  
  +   + +         +            +              +     +   
GARRTGQPLK EDPSAVPVFS VDYGELDFQW REKTPEPPVP CVPEQTEYAT  
    +      ---|-----| --|------- ---|------ ---- + |-|  
IVFPSGMGTS SPARRGSADG PRSAQPLRPE DGHCSWPL 
----|---|| |-----|--- --|------- ----|--- 


Protein	: Q15116
Enzyme	: CNBr Lys-C V8-E

	EDPSAVPVFSVDYGELDFQWREK
	---|-----|--|----------
	KTPEPPVPCVPE
	-|----------
	DGHCSWPL
	----|---
	YATIVFPSGMGTSSPARRGSADGPRSAQPLRPE
	|-|----|---|||-----|-----|-------
	SPSNQTDKLAAFPEDRSQPGQDCRFRVTQLPNGRDFHM
	|-|--|----------|----------|----------
	DPSAVPVFSVDYGE
	--|-----|--|--
	GTSSPARRGSADGPRSAQPLRPEDGHCSWPL
	-|||-----|-----|-----------|---
	GDNATFTCSFSNTSE
	----|-|-|-|-||-
	SFVLNWYRMSPSNQTDKLAAFPE
	|-----|--|-|--|--------

Protein sequence : 
MQIPQAPWPV VWAVLQLGWR PGWFLDSPDR PWNPPTFSPA LLVVTEGDNA  
                            +         + +       + ----  
TFTCSFSNTS ESFVLNWYRM SPSNQTDKLA AFPEDRSQPG QDCRFRVTQL  
|-|-|-|-|| -|-----|-- |-|--|---- ------|--- -------|--  
PNGRDFHMSV VRARRNDSGT YLCGAISLAP KAQIKESLRA ELRVTERRAE  
--------+         + + +     +          +        +       
VPTAHPSPSP RPAGQFQTLV VGVVGGLLGS LVLLVWVLAV ICSRAARGTI  
  +   + +         +            +              +     +   
GARRTGQPLK EDPSAVPVFS VDYGELDFQW REKTPEPPVP CVPEQTEYAT  
    +      ---|-----| --|------- ---|------ ---- + |-|  
IVFPSGMGTS SPARRGSADG PRSAQPLRPE DGHCSWPL 
----|---|| |-----|--- --|------- ----|--- 


Protein	: Q15116
Enzyme	: CNBr Lys-N trypsin_no_P_rule

	NDSGTYLCGAISLAPK
	--|-||-----|----
	SQPGQDCR
	|-------
	EDPSAVPVFSVDYGELDFQWR
	---|-----|--|--------
	PEDGHCSWPL
	------|---
	VTQLPNGR
	-|------
	PWNPPTFSPALLVVTEGDNATFTCSFSNTSESFVLNWYR
	-----|-|------|-----|-|-|-|-||-|-----|-
	PAGQFQTLVVGVVGGLLGSLVLLVWVLAVICSR
	------|-----------|------------|-
	AEVPTAHPSPSPR
	----|---|-|--
	GTSSPARRGSADGPRSAQPLRPEDGHCSWPL
	-|||-----|-----|-----------|---
	KEDPSAVPVFSVDYGELDFQWRE
	----|-----|--|---------
	MSPSNQTDK
	-|-|--|--
	TPEPPVPCVPEQTEYATIVFPSGMGTSSPAR
	|-----------|-|-|----|---|||---
	SPSNQTDKLAAFPEDRSQPGQDCRFRVTQLPNGRDFHM
	|-|--|----------|----------|----------
	PGWFLDSPDR
	------|---
	GSADGPR
	-|-----
	DFHMSVVR
	----|---

Protein sequence : 
MQIPQAPWPV VWAVLQLGWR PGWFLDSPDR PWNPPTFSPA LLVVTEGDNA  
                      ------|--- -----|-|-- ----|-----  
TFTCSFSNTS ESFVLNWYRM SPSNQTDKLA AFPEDRSQPG QDCRFRVTQL  
|-|-|-|-|| -|-----|-- |-|--|---- ------|--- -------|--  
PNGRDFHMSV VRARRNDSGT YLCGAISLAP KAQIKESLRA ELRVTERRAE  
--------|- --   --|-| |-----|--- -     +        +   --  
VPTAHPSPSP RPAGQFQTLV VGVVGGLLGS LVLLVWVLAV ICSRAARGTI  
--|---|-|- -------|-- ---------| ---------- --|-    +   
GARRTGQPLK EDPSAVPVFS VDYGELDFQW REKTPEPPVP CVPEQTEYAT  
    +    - ---|-----| --|------- -- |------ -----|-|-|  
IVFPSGMGTS SPARRGSADG PRSAQPLRPE DGHCSWPL 
----|---|| |-----|--- --|------- ----|--- 


Protein	: Q15116
Enzyme	: CNBr Lys-N V8-DE

	KTPEPPVPCVPE
	-|----------
	CRFRVTQLPNGRD
	-----|-------
	SGTYLCGAISLAPKAQIKE
	|-||-----|---------
	RSQPGQD
	-|-----
	DPSAVPVFSVD
	--|-----|--
	YATIVFPSGMGTSSPARRGSAD
	|-|----|---|||-----|--
	SFVLNWYRMSPSNQTD
	|-----|--|-|--|-
	GHCSWPL
	---|---
	GTSSPARRGSADGPRSAQPLRPEDGHCSWPL
	-|||-----|-----|-----------|---
	KEDPSAVPVFSVDYGELDFQWRE
	----|-----|--|---------
	FHMSVVRARRND
	---|--------
	SPSNQTDKLAAFPEDRSQPGQDCRFRVTQLPNGRDFHM
	|-|--|----------|----------|----------
	NATFTCSFSNTSE
	--|-|-|-|-||-
	GPRSAQPLRPE
	---|-------
	RPWNPPTFSPALLVVTE
	------|-|------|-

Protein sequence : 
MQIPQAPWPV VWAVLQLGWR PGWFLDSPDR PWNPPTFSPA LLVVTEGDNA  
                            +  - -----|-|-- ----|-  --  
TFTCSFSNTS ESFVLNWYRM SPSNQTDKLA AFPEDRSQPG QDCRFRVTQL  
|-|-|-|-|| -|-----|-- |-|--|---- ------|--- -------|--  
PNGRDFHMSV VRARRNDSGT YLCGAISLAP KAQIKESLRA ELRVTERRAE  
--------|- -------|-| |-----|--- ------+        +       
VPTAHPSPSP RPAGQFQTLV VGVVGGLLGS LVLLVWVLAV ICSRAARGTI  
  +   + +         +            +              +     +   
GARRTGQPLK EDPSAVPVFS VDYGELDFQW REKTPEPPVP CVPEQTEYAT  
    +    - ---|-----| --|------- ---|------ ---- + |-|  
IVFPSGMGTS SPARRGSADG PRSAQPLRPE DGHCSWPL 
----|---|| |-----|--- --|------- ----|--- 


Protein	: Q15116
Enzyme	: CNBr Lys-N V8-E

	KTPEPPVPCVPE
	-|----------
	DGHCSWPL
	----|---
	YATIVFPSGMGTSSPARRGSADGPRSAQPLRPE
	|-|----|---|||-----|-----|-------
	SPSNQTDKLAAFPEDRSQPGQDCRFRVTQLPNGRDFHM
	|-|--|----------|----------|----------
	DPSAVPVFSVDYGE
	--|-----|--|--
	GTSSPARRGSADGPRSAQPLRPEDGHCSWPL
	-|||-----|-----|-----------|---
	KEDPSAVPVFSVDYGELDFQWRE
	----|-----|--|---------
	GDNATFTCSFSNTSE
	----|-|-|-|-||-
	SFVLNWYRMSPSNQTDKLAAFPE
	|-----|--|-|--|--------

Protein sequence : 
MQIPQAPWPV VWAVLQLGWR PGWFLDSPDR PWNPPTFSPA LLVVTEGDNA  
                            +         + +       + ----  
TFTCSFSNTS ESFVLNWYRM SPSNQTDKLA AFPEDRSQPG QDCRFRVTQL  
|-|-|-|-|| -|-----|-- |-|--|---- ------|--- -------|--  
PNGRDFHMSV VRARRNDSGT YLCGAISLAP KAQIKESLRA ELRVTERRAE  
--------+         + + +     +          +        +       
VPTAHPSPSP RPAGQFQTLV VGVVGGLLGS LVLLVWVLAV ICSRAARGTI  
  +   + +         +            +              +     +   
GARRTGQPLK EDPSAVPVFS VDYGELDFQW REKTPEPPVP CVPEQTEYAT  
    +    - ---|-----| --|------- ---|------ ---- + |-|  
IVFPSGMGTS SPARRGSADG PRSAQPLRPE DGHCSWPL 
----|---|| |-----|--- --|------- ----|--- 


Protein	: Q15116
Enzyme	: CNBr trypsin_no_P_rule V8-DE

	NDSGTYLCGAISLAPK
	--|-||-----|----
	KTPEPPVPCVPE
	-|----------
	CRFRVTQLPNGRD
	-----|-------
	SQPGQDCR
	|-------
	SGTYLCGAISLAPKAQIKE
	|-||-----|---------
	EDPSAVPVFSVDYGELDFQWR
	---|-----|--|--------
	RSQPGQD
	-|-----
	DPSAVPVFSVD
	--|-----|--
	PEDGHCSWPL
	------|---
	VTQLPNGR
	-|------
	YATIVFPSGMGTSSPARRGSAD
	|-|----|---|||-----|--
	SFVLNWYRMSPSNQTD
	|-----|--|-|--|-
	PWNPPTFSPALLVVTEGDNATFTCSFSNTSESFVLNWYR
	-----|-|------|-----|-|-|-|-||-|-----|-
	PAGQFQTLVVGVVGGLLGSLVLLVWVLAVICSR
	------|-----------|------------|-
	AEVPTAHPSPSPR
	----|---|-|--
	GHCSWPL
	---|---
	GTSSPARRGSADGPRSAQPLRPEDGHCSWPL
	-|||-----|-----|-----------|---
	MSPSNQTDK
	-|-|--|--
	TPEPPVPCVPEQTEYATIVFPSGMGTSSPAR
	|-----------|-|-|----|---|||---
	FHMSVVRARRND
	---|--------
	SPSNQTDKLAAFPEDRSQPGQDCRFRVTQLPNGRDFHM
	|-|--|----------|----------|----------
	PGWFLDSPDR
	------|---
	GSADGPR
	-|-----
	NATFTCSFSNTSE
	--|-|-|-|-||-
	GPRSAQPLRPE
	---|-------
	RPWNPPTFSPALLVVTE
	------|-|------|-
	DFHMSVVR
	----|---

Protein sequence : 
MQIPQAPWPV VWAVLQLGWR PGWFLDSPDR PWNPPTFSPA LLVVTEGDNA  
                      ------|--- -----|-|-- ----|-----  
TFTCSFSNTS ESFVLNWYRM SPSNQTDKLA AFPEDRSQPG QDCRFRVTQL  
|-|-|-|-|| -|-----|-- |-|--|---- ------|--- -------|--  
PNGRDFHMSV VRARRNDSGT YLCGAISLAP KAQIKESLRA ELRVTERRAE  
--------|- -------|-| |-----|--- ------+        +   --  
VPTAHPSPSP RPAGQFQTLV VGVVGGLLGS LVLLVWVLAV ICSRAARGTI  
--|---|-|- -------|-- ---------| ---------- --|-    +   
GARRTGQPLK EDPSAVPVFS VDYGELDFQW REKTPEPPVP CVPEQTEYAT  
    +      ---|-----| --|------- - -|------ -----|-|-|  
IVFPSGMGTS SPARRGSADG PRSAQPLRPE DGHCSWPL 
----|---|| |-----|--- --|------- ----|--- 


Protein	: Q15116
Enzyme	: CNBr trypsin_no_P_rule V8-E

	NDSGTYLCGAISLAPK
	--|-||-----|----
	KTPEPPVPCVPE
	-|----------
	DPSAVPVFSVDYGE
	--|-----|--|--
	SQPGQDCR
	|-------
	EDPSAVPVFSVDYGELDFQWR
	---|-----|--|--------
	PEDGHCSWPL
	------|---
	VTQLPNGR
	-|------
	SFVLNWYRMSPSNQTDKLAAFPE
	|-----|--|-|--|--------
	PWNPPTFSPALLVVTEGDNATFTCSFSNTSESFVLNWYR
	-----|-|------|-----|-|-|-|-||-|-----|-
	PAGQFQTLVVGVVGGLLGSLVLLVWVLAVICSR
	------|-----------|------------|-
	AEVPTAHPSPSPR
	----|---|-|--
	YATIVFPSGMGTSSPARRGSADGPRSAQPLRPE
	|-|----|---|||-----|-----|-------
	GTSSPARRGSADGPRSAQPLRPEDGHCSWPL
	-|||-----|-----|-----------|---
	GDNATFTCSFSNTSE
	----|-|-|-|-||-
	MSPSNQTDK
	-|-|--|--
	TPEPPVPCVPEQTEYATIVFPSGMGTSSPAR
	|-----------|-|-|----|---|||---
	DGHCSWPL
	----|---
	SPSNQTDKLAAFPEDRSQPGQDCRFRVTQLPNGRDFHM
	|-|--|----------|----------|----------
	PGWFLDSPDR
	------|---
	GSADGPR
	-|-----
	DFHMSVVR
	----|---

Protein sequence : 
MQIPQAPWPV VWAVLQLGWR PGWFLDSPDR PWNPPTFSPA LLVVTEGDNA  
                      ------|--- -----|-|-- ----|-----  
TFTCSFSNTS ESFVLNWYRM SPSNQTDKLA AFPEDRSQPG QDCRFRVTQL  
|-|-|-|-|| -|-----|-- |-|--|---- ------|--- -------|--  
PNGRDFHMSV VRARRNDSGT YLCGAISLAP KAQIKESLRA ELRVTERRAE  
--------|- --   --|-| |-----|--- -     +        +   --  
VPTAHPSPSP RPAGQFQTLV VGVVGGLLGS LVLLVWVLAV ICSRAARGTI  
--|---|-|- -------|-- ---------| ---------- --|-    +   
GARRTGQPLK EDPSAVPVFS VDYGELDFQW REKTPEPPVP CVPEQTEYAT  
    +      ---|-----| --|------- - -|------ -----|-|-|  
IVFPSGMGTS SPARRGSADG PRSAQPLRPE DGHCSWPL 
----|---|| |-----|--- --|------- ----|--- 


Protein	: Q15116
Enzyme	: CNBr V8-DE V8-E

	KTPEPPVPCVPE
	-|----------
	CRFRVTQLPNGRD
	-----|-------
	DPSAVPVFSVDYGE
	--|-----|--|--
	SGTYLCGAISLAPKAQIKE
	|-||-----|---------
	RSQPGQD
	-|-----
	DPSAVPVFSVD
	--|-----|--
	SFVLNWYRMSPSNQTDKLAAFPE
	|-----|--|-|--|--------
	YATIVFPSGMGTSSPARRGSAD
	|-|----|---|||-----|--
	SFVLNWYRMSPSNQTD
	|-----|--|-|--|-
	YATIVFPSGMGTSSPARRGSADGPRSAQPLRPE
	|-|----|---|||-----|-----|-------
	GHCSWPL
	---|---
	GTSSPARRGSADGPRSAQPLRPEDGHCSWPL
	-|||-----|-----|-----------|---
	GDNATFTCSFSNTSE
	----|-|-|-|-||-
	FHMSVVRARRND
	---|--------
	DGHCSWPL
	----|---
	SPSNQTDKLAAFPEDRSQPGQDCRFRVTQLPNGRDFHM
	|-|--|----------|----------|----------
	NATFTCSFSNTSE
	--|-|-|-|-||-
	GPRSAQPLRPE
	---|-------
	RPWNPPTFSPALLVVTE
	------|-|------|-

Protein sequence : 
MQIPQAPWPV VWAVLQLGWR PGWFLDSPDR PWNPPTFSPA LLVVTEGDNA  
                            +  - -----|-|-- ----|-----  
TFTCSFSNTS ESFVLNWYRM SPSNQTDKLA AFPEDRSQPG QDCRFRVTQL  
|-|-|-|-|| -|-----|-- |-|--|---- ------|--- -------|--  
PNGRDFHMSV VRARRNDSGT YLCGAISLAP KAQIKESLRA ELRVTERRAE  
--------|- -------|-| |-----|--- ------+        +       
VPTAHPSPSP RPAGQFQTLV VGVVGGLLGS LVLLVWVLAV ICSRAARGTI  
  +   + +         +            +              +     +   
GARRTGQPLK EDPSAVPVFS VDYGELDFQW REKTPEPPVP CVPEQTEYAT  
    +       --|-----| --|--        -|------ ---- + |-|  
IVFPSGMGTS SPARRGSADG PRSAQPLRPE DGHCSWPL 
----|---|| |-----|--- --|------- ----|--- 


Protein	: Q15116
Enzyme	: Lys-C Lys-N trypsin_no_P_rule

	EDPSAVPVFSVDYGELDFQWREK
	---|-----|--|----------
	NDSGTYLCGAISLAPK
	--|-||-----|----
	SQPGQDCR
	|-------
	EDPSAVPVFSVDYGELDFQWR
	---|-----|--|--------
	PEDGHCSWPL
	------|---
	VTQLPNGR
	-|------
	PWNPPTFSPALLVVTEGDNATFTCSFSNTSESFVLNWYR
	-----|-|------|-----|-|-|-|-||-|-----|-
	PAGQFQTLVVGVVGGLLGSLVLLVWVLAVICSR
	------|-----------|------------|-
	AEVPTAHPSPSPR
	----|---|-|--
	KEDPSAVPVFSVDYGELDFQWRE
	----|-----|--|---------
	MSPSNQTDK
	-|-|--|--
	TPEPPVPCVPEQTEYATIVFPSGMGTSSPAR
	|-----------|-|-|----|---|||---
	PGWFLDSPDR
	------|---
	GSADGPR
	-|-----
	DFHMSVVR
	----|---

Protein sequence : 
MQIPQAPWPV VWAVLQLGWR PGWFLDSPDR PWNPPTFSPA LLVVTEGDNA  
                      ------|--- -----|-|-- ----|-----  
TFTCSFSNTS ESFVLNWYRM SPSNQTDKLA AFPEDRSQPG QDCRFRVTQL  
|-|-|-|-|| -|-----|-- |-|--|--         |--- ----  -|--  
PNGRDFHMSV VRARRNDSGT YLCGAISLAP KAQIKESLRA ELRVTERRAE  
--------|- --   --|-| |-----|--- -     +        +   --  
VPTAHPSPSP RPAGQFQTLV VGVVGGLLGS LVLLVWVLAV ICSRAARGTI  
--|---|-|- -------|-- ---------| ---------- --|-    +   
GARRTGQPLK EDPSAVPVFS VDYGELDFQW REKTPEPPVP CVPEQTEYAT  
    +    - ---|-----| --|------- ---|------ -----|-|-|  
IVFPSGMGTS SPARRGSADG PRSAQPLRPE DGHCSWPL 
----|---|| |--- -|--- --+     -- ----|--- 


Protein	: Q15116
Enzyme	: Lys-C Lys-N V8-DE

	EDPSAVPVFSVDYGELDFQWREK
	---|-----|--|----------
	KTPEPPVPCVPE
	-|----------
	CRFRVTQLPNGRD
	-----|-------
	SGTYLCGAISLAPKAQIKE
	|-||-----|---------
	RSQPGQD
	-|-----
	DPSAVPVFSVD
	--|-----|--
	YATIVFPSGMGTSSPARRGSAD
	|-|----|---|||-----|--
	SFVLNWYRMSPSNQTD
	|-----|--|-|--|-
	GHCSWPL
	---|---
	KEDPSAVPVFSVDYGELDFQWRE
	----|-----|--|---------
	FHMSVVRARRND
	---|--------
	NATFTCSFSNTSE
	--|-|-|-|-||-
	GPRSAQPLRPE
	---|-------
	RPWNPPTFSPALLVVTE
	------|-|------|-

Protein sequence : 
MQIPQAPWPV VWAVLQLGWR PGWFLDSPDR PWNPPTFSPA LLVVTEGDNA  
                            +  - -----|-|-- ----|-  --  
TFTCSFSNTS ESFVLNWYRM SPSNQTDKLA AFPEDRSQPG QDCRFRVTQL  
|-|-|-|-|| -|-----|-- |-|--|-         -|--- -------|--  
PNGRDFHMSV VRARRNDSGT YLCGAISLAP KAQIKESLRA ELRVTERRAE  
--------|- -------|-| |-----|--- ------+        +       
VPTAHPSPSP RPAGQFQTLV VGVVGGLLGS LVLLVWVLAV ICSRAARGTI  
  +   + +         +            +              +     +   
GARRTGQPLK EDPSAVPVFS VDYGELDFQW REKTPEPPVP CVPEQTEYAT  
    +    - ---|-----| --|------- ---|------ ---- + |-|  
IVFPSGMGTS SPARRGSADG PRSAQPLRPE DGHCSWPL 
----|---|| |-----|--- --|-------  ---|--- 


Protein	: Q15116
Enzyme	: Lys-C Lys-N V8-E

	EDPSAVPVFSVDYGELDFQWREK
	---|-----|--|----------
	KTPEPPVPCVPE
	-|----------
	DGHCSWPL
	----|---
	YATIVFPSGMGTSSPARRGSADGPRSAQPLRPE
	|-|----|---|||-----|-----|-------
	DPSAVPVFSVDYGE
	--|-----|--|--
	GDNATFTCSFSNTSE
	----|-|-|-|-||-
	KEDPSAVPVFSVDYGELDFQWRE
	----|-----|--|---------
	SFVLNWYRMSPSNQTDKLAAFPE
	|-----|--|-|--|--------

Protein sequence : 
MQIPQAPWPV VWAVLQLGWR PGWFLDSPDR PWNPPTFSPA LLVVTEGDNA  
                            +         + +       + ----  
TFTCSFSNTS ESFVLNWYRM SPSNQTDKLA AFPEDRSQPG QDCRFRVTQL  
|-|-|-|-|| -|-----|-- |-|--|---- ----  +           +    
PNGRDFHMSV VRARRNDSGT YLCGAISLAP KAQIKESLRA ELRVTERRAE  
        +         + + +     +          +        +       
VPTAHPSPSP RPAGQFQTLV VGVVGGLLGS LVLLVWVLAV ICSRAARGTI  
  +   + +         +            +              +     +   
GARRTGQPLK EDPSAVPVFS VDYGELDFQW REKTPEPPVP CVPEQTEYAT  
    +    - ---|-----| --|------- ---|------ ---- + |-|  
IVFPSGMGTS SPARRGSADG PRSAQPLRPE DGHCSWPL 
----|---|| |-----|--- --|------- ----|--- 


Protein	: Q15116
Enzyme	: Lys-C trypsin_no_P_rule V8-DE

	EDPSAVPVFSVDYGELDFQWREK
	---|-----|--|----------
	NDSGTYLCGAISLAPK
	--|-||-----|----
	KTPEPPVPCVPE
	-|----------
	CRFRVTQLPNGRD
	-----|-------
	SQPGQDCR
	|-------
	SGTYLCGAISLAPKAQIKE
	|-||-----|---------
	EDPSAVPVFSVDYGELDFQWR
	---|-----|--|--------
	RSQPGQD
	-|-----
	DPSAVPVFSVD
	--|-----|--
	PEDGHCSWPL
	------|---
	VTQLPNGR
	-|------
	YATIVFPSGMGTSSPARRGSAD
	|-|----|---|||-----|--
	SFVLNWYRMSPSNQTD
	|-----|--|-|--|-
	PWNPPTFSPALLVVTEGDNATFTCSFSNTSESFVLNWYR
	-----|-|------|-----|-|-|-|-||-|-----|-
	PAGQFQTLVVGVVGGLLGSLVLLVWVLAVICSR
	------|-----------|------------|-
	AEVPTAHPSPSPR
	----|---|-|--
	GHCSWPL
	---|---
	MSPSNQTDK
	-|-|--|--
	TPEPPVPCVPEQTEYATIVFPSGMGTSSPAR
	|-----------|-|-|----|---|||---
	FHMSVVRARRND
	---|--------
	PGWFLDSPDR
	------|---
	GSADGPR
	-|-----
	NATFTCSFSNTSE
	--|-|-|-|-||-
	GPRSAQPLRPE
	---|-------
	RPWNPPTFSPALLVVTE
	------|-|------|-
	DFHMSVVR
	----|---

Protein sequence : 
MQIPQAPWPV VWAVLQLGWR PGWFLDSPDR PWNPPTFSPA LLVVTEGDNA  
                      ------|--- -----|-|-- ----|-----  
TFTCSFSNTS ESFVLNWYRM SPSNQTDKLA AFPEDRSQPG QDCRFRVTQL  
|-|-|-|-|| -|-----|-- |-|--|--        -|--- -------|--  
PNGRDFHMSV VRARRNDSGT YLCGAISLAP KAQIKESLRA ELRVTERRAE  
--------|- -------|-| |-----|--- ------+        +   --  
VPTAHPSPSP RPAGQFQTLV VGVVGGLLGS LVLLVWVLAV ICSRAARGTI  
--|---|-|- -------|-- ---------| ---------- --|-    +   
GARRTGQPLK EDPSAVPVFS VDYGELDFQW REKTPEPPVP CVPEQTEYAT  
    +      ---|-----| --|------- ---|------ -----|-|-|  
IVFPSGMGTS SPARRGSADG PRSAQPLRPE DGHCSWPL 
----|---|| |-----|--- --|------- ----|--- 


Protein	: Q15116
Enzyme	: Lys-C trypsin_no_P_rule V8-E

	EDPSAVPVFSVDYGELDFQWREK
	---|-----|--|----------
	NDSGTYLCGAISLAPK
	--|-||-----|----
	KTPEPPVPCVPE
	-|----------
	DPSAVPVFSVDYGE
	--|-----|--|--
	SQPGQDCR
	|-------
	EDPSAVPVFSVDYGELDFQWR
	---|-----|--|--------
	PEDGHCSWPL
	------|---
	VTQLPNGR
	-|------
	SFVLNWYRMSPSNQTDKLAAFPE
	|-----|--|-|--|--------
	PWNPPTFSPALLVVTEGDNATFTCSFSNTSESFVLNWYR
	-----|-|------|-----|-|-|-|-||-|-----|-
	PAGQFQTLVVGVVGGLLGSLVLLVWVLAVICSR
	------|-----------|------------|-
	AEVPTAHPSPSPR
	----|---|-|--
	YATIVFPSGMGTSSPARRGSADGPRSAQPLRPE
	|-|----|---|||-----|-----|-------
	GDNATFTCSFSNTSE
	----|-|-|-|-||-
	MSPSNQTDK
	-|-|--|--
	TPEPPVPCVPEQTEYATIVFPSGMGTSSPAR
	|-----------|-|-|----|---|||---
	DGHCSWPL
	----|---
	PGWFLDSPDR
	------|---
	GSADGPR
	-|-----
	DFHMSVVR
	----|---

Protein sequence : 
MQIPQAPWPV VWAVLQLGWR PGWFLDSPDR PWNPPTFSPA LLVVTEGDNA  
                      ------|--- -----|-|-- ----|-----  
TFTCSFSNTS ESFVLNWYRM SPSNQTDKLA AFPEDRSQPG QDCRFRVTQL  
|-|-|-|-|| -|-----|-- |-|--|---- ----  |--- ----  -|--  
PNGRDFHMSV VRARRNDSGT YLCGAISLAP KAQIKESLRA ELRVTERRAE  
--------|- --   --|-| |-----|--- -     +        +   --  
VPTAHPSPSP RPAGQFQTLV VGVVGGLLGS LVLLVWVLAV ICSRAARGTI  
--|---|-|- -------|-- ---------| ---------- --|-    +   
GARRTGQPLK EDPSAVPVFS VDYGELDFQW REKTPEPPVP CVPEQTEYAT  
    +      ---|-----| --|------- ---|------ -----|-|-|  
IVFPSGMGTS SPARRGSADG PRSAQPLRPE DGHCSWPL 
----|---|| |-----|--- --|------- ----|--- 


Protein	: Q15116
Enzyme	: Lys-C V8-DE V8-E

	EDPSAVPVFSVDYGELDFQWREK
	---|-----|--|----------
	KTPEPPVPCVPE
	-|----------
	CRFRVTQLPNGRD
	-----|-------
	DPSAVPVFSVDYGE
	--|-----|--|--
	SGTYLCGAISLAPKAQIKE
	|-||-----|---------
	RSQPGQD
	-|-----
	DPSAVPVFSVD
	--|-----|--
	SFVLNWYRMSPSNQTDKLAAFPE
	|-----|--|-|--|--------
	YATIVFPSGMGTSSPARRGSAD
	|-|----|---|||-----|--
	SFVLNWYRMSPSNQTD
	|-----|--|-|--|-
	YATIVFPSGMGTSSPARRGSADGPRSAQPLRPE
	|-|----|---|||-----|-----|-------
	GHCSWPL
	---|---
	GDNATFTCSFSNTSE
	----|-|-|-|-||-
	FHMSVVRARRND
	---|--------
	DGHCSWPL
	----|---
	NATFTCSFSNTSE
	--|-|-|-|-||-
	GPRSAQPLRPE
	---|-------
	RPWNPPTFSPALLVVTE
	------|-|------|-

Protein sequence : 
MQIPQAPWPV VWAVLQLGWR PGWFLDSPDR PWNPPTFSPA LLVVTEGDNA  
                            +  - -----|-|-- ----|-----  
TFTCSFSNTS ESFVLNWYRM SPSNQTDKLA AFPEDRSQPG QDCRFRVTQL  
|-|-|-|-|| -|-----|-- |-|--|---- ---- -|--- -------|--  
PNGRDFHMSV VRARRNDSGT YLCGAISLAP KAQIKESLRA ELRVTERRAE  
--------|- -------|-| |-----|--- ------+        +       
VPTAHPSPSP RPAGQFQTLV VGVVGGLLGS LVLLVWVLAV ICSRAARGTI  
  +   + +         +            +              +     +   
GARRTGQPLK EDPSAVPVFS VDYGELDFQW REKTPEPPVP CVPEQTEYAT  
    +      ---|-----| --|------- ---|------ ---- + |-|  
IVFPSGMGTS SPARRGSADG PRSAQPLRPE DGHCSWPL 
----|---|| |-----|--- --|------- ----|--- 


Protein	: Q15116
Enzyme	: Lys-N trypsin_no_P_rule V8-DE

	NDSGTYLCGAISLAPK
	--|-||-----|----
	KTPEPPVPCVPE
	-|----------
	CRFRVTQLPNGRD
	-----|-------
	SQPGQDCR
	|-------
	SGTYLCGAISLAPKAQIKE
	|-||-----|---------
	EDPSAVPVFSVDYGELDFQWR
	---|-----|--|--------
	RSQPGQD
	-|-----
	DPSAVPVFSVD
	--|-----|--
	PEDGHCSWPL
	------|---
	VTQLPNGR
	-|------
	YATIVFPSGMGTSSPARRGSAD
	|-|----|---|||-----|--
	SFVLNWYRMSPSNQTD
	|-----|--|-|--|-
	PWNPPTFSPALLVVTEGDNATFTCSFSNTSESFVLNWYR
	-----|-|------|-----|-|-|-|-||-|-----|-
	PAGQFQTLVVGVVGGLLGSLVLLVWVLAVICSR
	------|-----------|------------|-
	AEVPTAHPSPSPR
	----|---|-|--
	GHCSWPL
	---|---
	KEDPSAVPVFSVDYGELDFQWRE
	----|-----|--|---------
	MSPSNQTDK
	-|-|--|--
	TPEPPVPCVPEQTEYATIVFPSGMGTSSPAR
	|-----------|-|-|----|---|||---
	FHMSVVRARRND
	---|--------
	PGWFLDSPDR
	------|---
	GSADGPR
	-|-----
	NATFTCSFSNTSE
	--|-|-|-|-||-
	GPRSAQPLRPE
	---|-------
	RPWNPPTFSPALLVVTE
	------|-|------|-
	DFHMSVVR
	----|---

Protein sequence : 
MQIPQAPWPV VWAVLQLGWR PGWFLDSPDR PWNPPTFSPA LLVVTEGDNA  
                      ------|--- -----|-|-- ----|-----  
TFTCSFSNTS ESFVLNWYRM SPSNQTDKLA AFPEDRSQPG QDCRFRVTQL  
|-|-|-|-|| -|-----|-- |-|--|--        -|--- -------|--  
PNGRDFHMSV VRARRNDSGT YLCGAISLAP KAQIKESLRA ELRVTERRAE  
--------|- -------|-| |-----|--- ------+        +   --  
VPTAHPSPSP RPAGQFQTLV VGVVGGLLGS LVLLVWVLAV ICSRAARGTI  
--|---|-|- -------|-- ---------| ---------- --|-    +   
GARRTGQPLK EDPSAVPVFS VDYGELDFQW REKTPEPPVP CVPEQTEYAT  
    +    - ---|-----| --|------- ---|------ -----|-|-|  
IVFPSGMGTS SPARRGSADG PRSAQPLRPE DGHCSWPL 
----|---|| |-----|--- --|------- ----|--- 


Protein	: Q15116
Enzyme	: Lys-N trypsin_no_P_rule V8-E

	NDSGTYLCGAISLAPK
	--|-||-----|----
	KTPEPPVPCVPE
	-|----------
	DPSAVPVFSVDYGE
	--|-----|--|--
	SQPGQDCR
	|-------
	EDPSAVPVFSVDYGELDFQWR
	---|-----|--|--------
	PEDGHCSWPL
	------|---
	VTQLPNGR
	-|------
	SFVLNWYRMSPSNQTDKLAAFPE
	|-----|--|-|--|--------
	PWNPPTFSPALLVVTEGDNATFTCSFSNTSESFVLNWYR
	-----|-|------|-----|-|-|-|-||-|-----|-
	PAGQFQTLVVGVVGGLLGSLVLLVWVLAVICSR
	------|-----------|------------|-
	AEVPTAHPSPSPR
	----|---|-|--
	YATIVFPSGMGTSSPARRGSADGPRSAQPLRPE
	|-|----|---|||-----|-----|-------
	GDNATFTCSFSNTSE
	----|-|-|-|-||-
	KEDPSAVPVFSVDYGELDFQWRE
	----|-----|--|---------
	MSPSNQTDK
	-|-|--|--
	TPEPPVPCVPEQTEYATIVFPSGMGTSSPAR
	|-----------|-|-|----|---|||---
	DGHCSWPL
	----|---
	PGWFLDSPDR
	------|---
	GSADGPR
	-|-----
	DFHMSVVR
	----|---

Protein sequence : 
MQIPQAPWPV VWAVLQLGWR PGWFLDSPDR PWNPPTFSPA LLVVTEGDNA  
                      ------|--- -----|-|-- ----|-----  
TFTCSFSNTS ESFVLNWYRM SPSNQTDKLA AFPEDRSQPG QDCRFRVTQL  
|-|-|-|-|| -|-----|-- |-|--|---- ----  |--- ----  -|--  
PNGRDFHMSV VRARRNDSGT YLCGAISLAP KAQIKESLRA ELRVTERRAE  
--------|- --   --|-| |-----|--- -     +        +   --  
VPTAHPSPSP RPAGQFQTLV VGVVGGLLGS LVLLVWVLAV ICSRAARGTI  
--|---|-|- -------|-- ---------| ---------- --|-    +   
GARRTGQPLK EDPSAVPVFS VDYGELDFQW REKTPEPPVP CVPEQTEYAT  
    +    - ---|-----| --|------- ---|------ -----|-|-|  
IVFPSGMGTS SPARRGSADG PRSAQPLRPE DGHCSWPL 
----|---|| |-----|--- --|------- ----|--- 


Protein	: Q15116
Enzyme	: Lys-N V8-DE V8-E

	KTPEPPVPCVPE
	-|----------
	CRFRVTQLPNGRD
	-----|-------
	DPSAVPVFSVDYGE
	--|-----|--|--
	SGTYLCGAISLAPKAQIKE
	|-||-----|---------
	RSQPGQD
	-|-----
	DPSAVPVFSVD
	--|-----|--
	SFVLNWYRMSPSNQTDKLAAFPE
	|-----|--|-|--|--------
	YATIVFPSGMGTSSPARRGSAD
	|-|----|---|||-----|--
	SFVLNWYRMSPSNQTD
	|-----|--|-|--|-
	YATIVFPSGMGTSSPARRGSADGPRSAQPLRPE
	|-|----|---|||-----|-----|-------
	GHCSWPL
	---|---
	GDNATFTCSFSNTSE
	----|-|-|-|-||-
	KEDPSAVPVFSVDYGELDFQWRE
	----|-----|--|---------
	FHMSVVRARRND
	---|--------
	DGHCSWPL
	----|---
	NATFTCSFSNTSE
	--|-|-|-|-||-
	GPRSAQPLRPE
	---|-------
	RPWNPPTFSPALLVVTE
	------|-|------|-

Protein sequence : 
MQIPQAPWPV VWAVLQLGWR PGWFLDSPDR PWNPPTFSPA LLVVTEGDNA  
                            +  - -----|-|-- ----|-----  
TFTCSFSNTS ESFVLNWYRM SPSNQTDKLA AFPEDRSQPG QDCRFRVTQL  
|-|-|-|-|| -|-----|-- |-|--|---- ---- -|--- -------|--  
PNGRDFHMSV VRARRNDSGT YLCGAISLAP KAQIKESLRA ELRVTERRAE  
--------|- -------|-| |-----|--- ------+        +       
VPTAHPSPSP RPAGQFQTLV VGVVGGLLGS LVLLVWVLAV ICSRAARGTI  
  +   + +         +            +              +     +   
GARRTGQPLK EDPSAVPVFS VDYGELDFQW REKTPEPPVP CVPEQTEYAT  
    +    - ---|-----| --|------- ---|------ ---- + |-|  
IVFPSGMGTS SPARRGSADG PRSAQPLRPE DGHCSWPL 
----|---|| |-----|--- --|------- ----|--- 


Protein	: Q15116
Enzyme	: trypsin_no_P_rule V8-DE V8-E

	NDSGTYLCGAISLAPK
	--|-||-----|----
	KTPEPPVPCVPE
	-|----------
	CRFRVTQLPNGRD
	-----|-------
	DPSAVPVFSVDYGE
	--|-----|--|--
	SQPGQDCR
	|-------
	SGTYLCGAISLAPKAQIKE
	|-||-----|---------
	EDPSAVPVFSVDYGELDFQWR
	---|-----|--|--------
	RSQPGQD
	-|-----
	DPSAVPVFSVD
	--|-----|--
	PEDGHCSWPL
	------|---
	VTQLPNGR
	-|------
	SFVLNWYRMSPSNQTDKLAAFPE
	|-----|--|-|--|--------
	YATIVFPSGMGTSSPARRGSAD
	|-|----|---|||-----|--
	SFVLNWYRMSPSNQTD
	|-----|--|-|--|-
	PWNPPTFSPALLVVTEGDNATFTCSFSNTSESFVLNWYR
	-----|-|------|-----|-|-|-|-||-|-----|-
	PAGQFQTLVVGVVGGLLGSLVLLVWVLAVICSR
	------|-----------|------------|-
	AEVPTAHPSPSPR
	----|---|-|--
	GHCSWPL
	---|---
	YATIVFPSGMGTSSPARRGSADGPRSAQPLRPE
	|-|----|---|||-----|-----|-------
	GDNATFTCSFSNTSE
	----|-|-|-|-||-
	MSPSNQTDK
	-|-|--|--
	TPEPPVPCVPEQTEYATIVFPSGMGTSSPAR
	|-----------|-|-|----|---|||---
	FHMSVVRARRND
	---|--------
	DGHCSWPL
	----|---
	PGWFLDSPDR
	------|---
	GSADGPR
	-|-----
	NATFTCSFSNTSE
	--|-|-|-|-||-
	GPRSAQPLRPE
	---|-------
	RPWNPPTFSPALLVVTE
	------|-|------|-
	DFHMSVVR
	----|---

Protein sequence : 
MQIPQAPWPV VWAVLQLGWR PGWFLDSPDR PWNPPTFSPA LLVVTEGDNA  
                      ------|--- -----|-|-- ----|-----  
TFTCSFSNTS ESFVLNWYRM SPSNQTDKLA AFPEDRSQPG QDCRFRVTQL  
|-|-|-|-|| -|-----|-- |-|--|---- ---- -|--- -------|--  
PNGRDFHMSV VRARRNDSGT YLCGAISLAP KAQIKESLRA ELRVTERRAE  
--------|- -------|-| |-----|--- ------+        +   --  
VPTAHPSPSP RPAGQFQTLV VGVVGGLLGS LVLLVWVLAV ICSRAARGTI  
--|---|-|- -------|-- ---------| ---------- --|-    +   
GARRTGQPLK EDPSAVPVFS VDYGELDFQW REKTPEPPVP CVPEQTEYAT  
    +      ---|-----| --|------- - -|------ -----|-|-|  
IVFPSGMGTS SPARRGSADG PRSAQPLRPE DGHCSWPL 
----|---|| |-----|--- --|------- ----|--- 
