# Supplementary material for: PTMselect: optimization of protein modifications discovery by mass spectrometry
Source: Sci Rep. 2019 Mar 12;9:4181. doi: 10.1038/s41598-019-40873-3 (PMC6414543; doi:10.1038/s41598-019-40873-3)
Supplement: Supplementary file 3 — Dataset 1 [file 41598_2019_40873_MOESM3_ESM.zip › supplemental_files/TCR_pathway/results/LCK_res.txt]

=======================
PTM Select Results
=======================
7 <= peptides <= 40
PTM linked to : STY

Protein	: P06239
Enzyme	: Arg-C

	MGCGCSSHPEDDWMENIDVCENCHYPIVPLDGKGTLLIR
	-----||-----------------|---------|----
	QLLAPGNTHGSFLIR
	-------|--|----
	ESESTAGSFSLSVR
	-|-||--|-|-|--
	DFDQNQGEVVKHYKIR
	------------|---
	NLDNGGFYISPR
	-------|-|--
	ITFPGLHELVR
	-|---------
	HYTNASDGLCTR
	-||--|----|-
	LSRPCQTQKPQKPWWEDEWEVPR
	-|----|----------------
	ETLKLVER
	-|------
	AANILVSDTLSCKIADFGLAR
	------|-|-|----------
	LIEDNEYTAR
	------||--
	IPYPGMTNPEVIQNLER
	--|---|----------
	MVRPDNCPEELYQLMR
	-----------|----
	LCWKERPEDRPTFDYLR
	-----------|--|--
	SVLEDFFTATEGQYQPQP
	|------|-|---|----

Protein sequence : 
MGCGCSSHPE DDWMENIDVC ENCHYPIVPL DGKGTLLIRN GSEVRDPLVT  
-----||--- ---------- ----|----- ----|----   +       +  
YEGSNPPASP LQDNLVIALH SYEPSHDGDL GFEKGEQLRI LEQSGEWWKA  
+  +    +             ++  +                    +        
QSLTTGQEGF IPFNFVAKAN SLEPEPWFFK NLSRKDAERQ LLAPGNTHGS  
 + ++                 +            +      - ------|--|  
FLIRESESTA GSFSLSVRDF DQNQGEVVKH YKIRNLDNGG FYISPRITFP  
-----|-||- -|-|-|---- ---------- |--------- -|-|---|--  
GLHELVRHYT NASDGLCTRL SRPCQTQKPQ KPWWEDEWEV PRETLKLVER  
--------|| --|----|-- |----|---- ---------- ---|------  
LGAGQFGEVW MGYYNGHTKV AVKSLKQGSM SPDAFLAEAN LMKQLQHQRL  
             ++   +      +    +  +                      
VRLYAVVTQE PIYIITEYME NGSLVDFLKT PSGIKLTINK LLDMAAQIAE  
   +   +     +  + +     +      +  +    +                
GMAFIEERNY IHRDLRAANI LVSDTLSCKI ADFGLARLIE DNEYTAREGA  
         +       ---- --|-|-|--- ---------- ---||--     
KFPIKWTAPE AINYGTFTIK SDVWSFGILL TEIVTHGRIP YPGMTNPEVI  
      +       + + +   +   +      +   +   -- |---|-----  
QNLERGYRMV RPDNCPEELY QLMRLCWKER PEDRPTFDYL RSVLEDFFTA  
----- + -- ---------| ---------- -----|--|- -|------|-  
TEGQYQPQP 
|---|---- 


Protein	: P06239
Enzyme	: Asp-N

	MGCGCSSHPE
	-----||---
	DVCENCHYPIVPL
	-------|-----
	DGKGTLLIRNGSEVR
	----|------|---
	DPLVTYEGSNPPASPLQ
	----||--|----|---
	DNLVIALHSYEPSH
	--------||--|-
	DAERQLLAPGNTHGSFLIRESESTAGSFSLSVR
	-----------|--|-----|-||--|-|-|--
	DQNQGEVVKHYKIRNL
	----------|-----
	DNGGFYISPRITFPGLHELVRHYTNAS
	-----|-|---|----------||--|
	DGLCTRLSRPCQTQKPQKPWWE
	----|--|----|---------
	DFLKTPSGIKLTINKLL
	----|-|----|-----
	DMAAQIAEGMAFIEERNYIHR
	-----------------|---
	DLRAANILVS
	---------|
	DTLSCKIA
	-|-|----
	DNEYTAREGAKFPIKWTAPEAINYGTFTIKS
	---||-----------|------|-|-|--|
	DNCPEELYQLMRLCWKERPE
	-------|------------
	DYLRSVLE
	-|--|---
	DFFTATEGQYQPQP
	---|-|---|----

Protein sequence : 
MGCGCSSHPE DDWMENIDVC ENCHYPIVPL DGKGTLLIRN GSEVRDPLVT  
-----||---        --- ----|----- ----|----- -|-------|  
YEGSNPPASP LQDNLVIALH SYEPSHDGDL GFEKGEQLRI LEQSGEWWKA  
|--|----|- ---------- ||--|-                   +        
QSLTTGQEGF IPFNFVAKAN SLEPEPWFFK NLSRKDAERQ LLAPGNTHGS  
 + ++                 +            +  ----- ------|--|  
FLIRESESTA GSFSLSVRDF DQNQGEVVKH YKIRNLDNGG FYISPRITFP  
-----|-||- -|-|-|--   ---------- |--------- -|-|---|--  
GLHELVRHYT NASDGLCTRL SRPCQTQKPQ KPWWEDEWEV PRETLKLVER  
--------|| --|----|-- |----|---- -----         +        
LGAGQFGEVW MGYYNGHTKV AVKSLKQGSM SPDAFLAEAN LMKQLQHQRL  
             ++   +      +    +  +                      
VRLYAVVTQE PIYIITEYME NGSLVDFLKT PSGIKLTINK LLDMAAQIAE  
   +   +     +  + +     +  ----| -|----|--- ----------  
GMAFIEERNY IHRDLRAANI LVSDTLSCKI ADFGLARLIE DNEYTAREGA  
---------| ---------- --|-|-|--- -          ---||-----  
KFPIKWTAPE AINYGTFTIK SDVWSFGILL TEIVTHGRIP YPGMTNPEVI  
------|--- ---|-|-|-- |   +      +   +      +   +       
QNLERGYRMV RPDNCPEELY QLMRLCWKER PEDRPTFDYL RSVLEDFFTA  
      +      -------| ---------- --   + -|- -|------|-  
TEGQYQPQP 
|---|---- 


Protein	: P06239
Enzyme	: chymotrypsin

	MGCGCSSHPEDDW
	-----||------
	MENIDVCENCHYPIVPL
	-----------|-----
	IRNGSEVRDPL
	----|------
	EGSNPPASPL
	--|----|--
	EPSHDGDL
	--|-----
	TTGQEGF
	||-----
	VAKANSL
	-----|-
	SRKDAERQL
	|--------
	APGNTHGSF
	----|--|-
	IRESESTAGSF
	---|-||--|-
	DQNQGEVVKHY
	----------|
	ISPRITFPGL
	-|---|----
	TNASDGL
	|--|---
	SRPCQTQKPQKPW
	|----|-------
	EVPRETL
	-----|-
	NGHTKVAVKSL
	---|-----|-
	KQGSMSPDAF
	---|-|----
	AVVTQEPIY
	---|----|
	KTPSGIKL
	-|-|----
	SCKIADF
	|------
	TAREGAKFPIKW
	|-----------
	TAPEAINY
	|------|
	TIKSDVW
	|--|---
	TEIVTHGRIPYPGMTNPEVIQNL
	|---|-----|---|--------
	KERPEDRPTF
	--------|-
	TATEGQY
	|-|---|

Protein sequence : 
MGCGCSSHPE DDWMENIDVC ENCHYPIVPL DGKGTLLIRN GSEVRDPLVT  
-----||--- ---------- ----|-----     +  --- -|------ +  
YEGSNPPASP LQDNLVIALH SYEPSHDGDL GFEKGEQLRI LEQSGEWWKA  
+--|----|- -          ++--|-----               +        
QSLTTGQEGF IPFNFVAKAN SLEPEPWFFK NLSRKDAERQ LLAPGNTHGS  
 + ||-----      ----- |-           |------- - ----|--|  
FLIRESESTA GSFSLSVRDF DQNQGEVVKH YKIRNLDNGG FYISPRITFP  
- ---|-||- -|-+ +     ---------- |           +-|---|--  
GLHELVRHYT NASDGLCTRL SRPCQTQKPQ KPWWEDEWEV PRETLKLVER  
--      +| --|--- +   |----|---- ---     -- ---|-       
LGAGQFGEVW MGYYNGHTKV AVKSLKQGSM SPDAFLAEAN LMKQLQHQRL  
             ++---|-- ---|----|- |----                  
VRLYAVVTQE PIYIITEYME NGSLVDFLKT PSGIKLTINK LLDMAAQIAE  
   +---|-- --|  + +     +     -| -|----+                
GMAFIEERNY IHRDLRAANI LVSDTLSCKI ADFGLARLIE DNEYTAREGA  
         +              + + |--- ---           +|-----  
KFPIKWTAPE AINYGTFTIK SDVWSFGILL TEIVTHGRIP YPGMTNPEVI  
------|--- ---| + |-- |---+      |---|----- |---|-----  
QNLERGYRMV RPDNCPEELY QLMRLCWKER PEDRPTFDYL RSVLEDFFTA  
---   +             +        --- -----|- +   +      |-  
TEGQYQPQP 
|---|     


Protein	: P06239
Enzyme	: CNBr

	GCGCSSHPEDDWM
	----||-------
	GYYNGHTKVAVKSLKQGSM
	-||---|-----|----|-
	SPDAFLAEANLM
	|-----------
	KQLQHQRLVRLYAVVTQEPIYIITEYM
	-----------|---|----|--|-|-
	ENGSLVDFLKTPSGIKLTINKLLDM
	---|------|-|----|-------
	TNPEVIQNLERGYRM
	|-----------|--
	VRPDNCPEELYQLM
	----------|---
	RLCWKERPEDRPTFDYLRSVLEDFFTATEGQYQPQP
	------------|--|--|------|-|---|----

Protein sequence : 
MGCGCSSHPE DDWMENIDVC ENCHYPIVPL DGKGTLLIRN GSEVRDPLVT  
 ----||--- ----           +          +       +       +  
YEGSNPPASP LQDNLVIALH SYEPSHDGDL GFEKGEQLRI LEQSGEWWKA  
+  +    +             ++  +                    +        
QSLTTGQEGF IPFNFVAKAN SLEPEPWFFK NLSRKDAERQ LLAPGNTHGS  
 + ++                 +            +              +  +  
FLIRESESTA GSFSLSVRDF DQNQGEVVKH YKIRNLDNGG FYISPRITFP  
     + ++   + + +                +           + +   +    
GLHELVRHYT NASDGLCTRL SRPCQTQKPQ KPWWEDEWEV PRETLKLVER  
        ++   +    +   +    +                   +        
LGAGQFGEVW MGYYNGHTKV AVKSLKQGSM SPDAFLAEAN LMKQLQHQRL  
            -||---|-- ---|----|- |--------- ----------  
VRLYAVVTQE PIYIITEYME NGSLVDFLKT PSGIKLTINK LLDMAAQIAE  
---|---|-- --|--|-|-- --|------| -|----|--- ----        
GMAFIEERNY IHRDLRAANI LVSDTLSCKI ADFGLARLIE DNEYTAREGA  
         +              + + +                  ++       
KFPIKWTAPE AINYGTFTIK SDVWSFGILL TEIVTHGRIP YPGMTNPEVI  
      +       + + +   +   +      +   +      +   |-----  
QNLERGYRMV RPDNCPEELY QLMRLCWKER PEDRPTFDYL RSVLEDFFTA  
------|--- ---------| ---------- -----|--|- -|------|-  
TEGQYQPQP 
|---|---- 


Protein	: P06239
Enzyme	: Lys-C

	MGCGCSSHPEDDWMENIDVCENCHYPIVPLDGK
	-----||-----------------|--------
	GEQLRILEQSGEWWK
	---------|-----
	AQSLTTGQEGFIPFNFVAK
	--|-||-------------
	ANSLEPEPWFFK
	--|---------
	LVERLGAGQFGEVWMGYYNGHTK
	----------------||---|-
	QGSMSPDAFLAEANLMK
	--|-|------------
	QLQHQRLVRLYAVVTQEPIYIITEYMENGSLVDFLK
	----------|---|----|--|-|----|------
	LLDMAAQIAEGMAFIEERNYIHRDLRAANILVSDTLSCK
	-------------------|------------|-|-|--
	IADFGLARLIEDNEYTAREGAK
	--------------||------
	WTAPEAINYGTFTIK
	-|------|-|-|--
	ERPEDRPTFDYLRSVLEDFFTATEGQYQPQP
	-------|--|--|------|-|---|----

Protein sequence : 
MGCGCSSHPE DDWMENIDVC ENCHYPIVPL DGKGTLLIRN GSEVRDPLVT  
-----||--- ---------- ----|----- --- +       +       +  
YEGSNPPASP LQDNLVIALH SYEPSHDGDL GFEKGEQLRI LEQSGEWWKA  
+  +    +             ++  +          ------ ---|------  
QSLTTGQEGF IPFNFVAKAN SLEPEPWFFK NLSRKDAERQ LLAPGNTHGS  
-|-||----- ---------- |---------   +              +  +  
FLIRESESTA GSFSLSVRDF DQNQGEVVKH YKIRNLDNGG FYISPRITFP  
     + ++   + + +                +           + +   +    
GLHELVRHYT NASDGLCTRL SRPCQTQKPQ KPWWEDEWEV PRETLKLVER  
        ++   +    +   +    +                   +  ----  
LGAGQFGEVW MGYYNGHTKV AVKSLKQGSM SPDAFLAEAN LMKQLQHQRL  
---------- --||---|-     +  --|- |--------- ----------  
VRLYAVVTQE PIYIITEYME NGSLVDFLKT PSGIKLTINK LLDMAAQIAE  
---|---|-- --|--|-|-- --|------+  +    +    ----------  
GMAFIEERNY IHRDLRAANI LVSDTLSCKI ADFGLARLIE DNEYTAREGA  
---------| ---------- --|-|-|--- ---------- ---||-----  
KFPIKWTAPE AINYGTFTIK SDVWSFGILL TEIVTHGRIP YPGMTNPEVI  
-    -|--- ---|-|-|-- +   +      +   +      +   +       
QNLERGYRMV RPDNCPEELY QLMRLCWKER PEDRPTFDYL RSVLEDFFTA  
      +             +         -- -----|--|- -|------|-  
TEGQYQPQP 
|---|---- 


Protein	: P06239
Enzyme	: Lys-N

	MGCGCSSHPEDDWMENIDVCENCHYPIVPLDG
	-----||-----------------|-------
	KGEQLRILEQSGEWW
	----------|----
	KAQSLTTGQEGFIPFNFVA
	---|-||------------
	KANSLEPEPWFF
	---|--------
	KPWWEDEWEVPRETL
	-------------|-
	KLVERLGAGQFGEVWMGYYNGHT
	-----------------||---|
	KQGSMSPDAFLAEANLM
	---|-|-----------
	KQLQHQRLVRLYAVVTQEPIYIITEYMENGSLVDFL
	-----------|---|----|--|-|----|-----
	KLLDMAAQIAEGMAFIEERNYIHRDLRAANILVSDTLSC
	--------------------|------------|-|-|-
	KIADFGLARLIEDNEYTAREGA
	---------------||-----
	KWTAPEAINYGTFTI
	--|------|-|-|-
	KERPEDRPTFDYLRSVLEDFFTATEGQYQPQP
	--------|--|--|------|-|---|----

Protein sequence : 
MGCGCSSHPE DDWMENIDVC ENCHYPIVPL DGKGTLLIRN GSEVRDPLVT  
-----||--- ---------- ----|----- --  +       +       +  
YEGSNPPASP LQDNLVIALH SYEPSHDGDL GFEKGEQLRI LEQSGEWWKA  
+  +    +             ++  +         ------- ---|------  
QSLTTGQEGF IPFNFVAKAN SLEPEPWFFK NLSRKDAERQ LLAPGNTHGS  
-|-||----- ---------- |--------    +              +  +  
FLIRESESTA GSFSLSVRDF DQNQGEVVKH YKIRNLDNGG FYISPRITFP  
     + ++   + + +                +           + +   +    
GLHELVRHYT NASDGLCTRL SRPCQTQKPQ KPWWEDEWEV PRETLKLVER  
        ++   +    +   +    +     ---------- ---|------  
LGAGQFGEVW MGYYNGHTKV AVKSLKQGSM SPDAFLAEAN LMKQLQHQRL  
---------- --||---|      + ---|- |--------- ----------  
VRLYAVVTQE PIYIITEYME NGSLVDFLKT PSGIKLTINK LLDMAAQIAE  
---|---|-- --|--|-|-- --|----- +  +    +  - ----------  
GMAFIEERNY IHRDLRAANI LVSDTLSCKI ADFGLARLIE DNEYTAREGA  
---------| ---------- --|-|-|--- ---------- ---||-----  
KFPIKWTAPE AINYGTFTIK SDVWSFGILL TEIVTHGRIP YPGMTNPEVI  
    --|--- ---|-|-|-  +   +      +   +      +   +       
QNLERGYRMV RPDNCPEELY QLMRLCWKER PEDRPTFDYL RSVLEDFFTA  
      +             +        --- -----|--|- -|------|-  
TEGQYQPQP 
|---|---- 


Protein	: P06239
Enzyme	: trypsin_no_P_rule

	MGCGCSSHPEDDWMENIDVCENCHYPIVPLDGK
	-----||-----------------|--------
	DPLVTYEGSNPPASPLQDNLVIALHSYEPSHDGDLGFEK
	----||--|----|-----------||--|---------
	ILEQSGEWWK
	----|-----
	AQSLTTGQEGFIPFNFVAK
	--|-||-------------
	ANSLEPEPWFFK
	--|---------
	QLLAPGNTHGSFLIR
	-------|--|----
	ESESTAGSFSLSVR
	-|-||--|-|-|--
	NLDNGGFYISPR
	-------|-|--
	ITFPGLHELVR
	-|---------
	HYTNASDGLCTR
	-||--|----|-
	LGAGQFGEVWMGYYNGHTK
	------------||---|-
	QGSMSPDAFLAEANLMK
	--|-|------------
	LYAVVTQEPIYIITEYMENGSLVDFLK
	-|---|----|--|-|----|------
	AANILVSDTLSCK
	------|-|-|--
	LIEDNEYTAR
	------||--
	WTAPEAINYGTFTIK
	-|------|-|-|--
	SDVWSFGILLTEIVTHGR
	|---|-----|---|---
	IPYPGMTNPEVIQNLER
	--|---|----------
	PDNCPEELYQLMR
	--------|----
	PTFDYLR
	-|--|--
	SVLEDFFTATEGQYQPQP
	|------|-|---|----

Protein sequence : 
MGCGCSSHPE DDWMENIDVC ENCHYPIVPL DGKGTLLIRN GSEVRDPLVT  
-----||--- ---------- ----|----- --- +       +   ----|  
YEGSNPPASP LQDNLVIALH SYEPSHDGDL GFEKGEQLRI LEQSGEWWKA  
|--|----|- ---------- ||--|----- ----     - ---|------  
QSLTTGQEGF IPFNFVAKAN SLEPEPWFFK NLSRKDAERQ LLAPGNTHGS  
-|-||----- ---------- |---------   +      - ------|--|  
FLIRESESTA GSFSLSVRDF DQNQGEVVKH YKIRNLDNGG FYISPRITFP  
-----|-||- -|-|-|--              +   ------ -|-|---|--  
GLHELVRHYT NASDGLCTRL SRPCQTQKPQ KPWWEDEWEV PRETLKLVER  
--------|| --|----|-  +    +                   +        
LGAGQFGEVW MGYYNGHTKV AVKSLKQGSM SPDAFLAEAN LMKQLQHQRL  
---------- --||---|-     +  --|- |--------- ---         
VRLYAVVTQE PIYIITEYME NGSLVDFLKT PSGIKLTINK LLDMAAQIAE  
  -|---|-- --|--|-|-- --|------+  +    +                
GMAFIEERNY IHRDLRAANI LVSDTLSCKI ADFGLARLIE DNEYTAREGA  
         +       ---- --|-|-|--         --- ---||--     
KFPIKWTAPE AINYGTFTIK SDVWSFGILL TEIVTHGRIP YPGMTNPEVI  
     -|--- ---|-|-|-- |---|----- |---|----- |---|-----  
QNLERGYRMV RPDNCPEELY QLMRLCWKER PEDRPTFDYL RSVLEDFFTA  
----- +     --------| ----           -|--|- -|------|-  
TEGQYQPQP 
|---|---- 


Protein	: P06239
Enzyme	: V8-DE

	MGCGCSSHPE
	-----||---
	NCHYPIVPLD
	---|------
	GKGTLLIRNGSE
	---|------|-
	VRDPLVTYE
	------||-
	GSNPPASPLQD
	-|----|----
	NLVIALHSYEPSHD
	-------||--|--
	WWKAQSLTTGQE
	-----|-||---
	GFIPFNFVAKANSLEPEPWFFKNLSRKD
	------------|-----------|---
	RQLLAPGNTHGSFLIRE
	--------|--|-----
	STAGSFSLSVRD
	||--|-|-|---
	VVKHYKIRNLD
	----|------
	NGGFYISPRITFPGLHE
	----|-|---|------
	LVRHYTNASD
	----||--|-
	GLCTRLSRPCQTQKPQKPWWE
	---|--|----|---------
	VWMGYYNGHTKVAVKSLKQGSMSPD
	----||---|-----|----|-|--
	ANLMKQLQHQRLVRLYAVVTQEPIYIITE
	---------------|---|----|--|-
	FLKTPSGIKLTINKLLD
	---|-|----|------
	RNYIHRD
	--|----
	LRAANILVSD
	--------|-
	TLSCKIAD
	|-|-----
	GAKFPIKWTAPE
	--------|---
	AINYGTFTIKSD
	---|-|-|--|-
	VWSFGILLTE
	--|-----|-
	IVTHGRIPYPGMTNPE
	--|-----|---|---
	RGYRMVRPD
	--|------
	LYQLMRLCWKE
	-|---------
	YLRSVLE
	|--|---
	GQYQPQP
	--|----

Protein sequence : 
MGCGCSSHPE DDWMENIDVC ENCHYPIVPL DGKGTLLIRN GSEVRDPLVT  
-----||---             ---|----- ----|----- -|-------|  
YEGSNPPASP LQDNLVIALH SYEPSHDGDL GFEKGEQLRI LEQSGEWWKA  
|--|----|- ---------- ||--|--                  +  ----  
QSLTTGQEGF IPFNFVAKAN SLEPEPWFFK NLSRKDAERQ LLAPGNTHGS  
-|-||----- ---------- |--------- --|---  -- ------|--|  
FLIRESESTA GSFSLSVRDF DQNQGEVVKH YKIRNLDNGG FYISPRITFP  
-----+ ||- -|-|-|---        ---- |--------- -|-|---|--  
GLHELVRHYT NASDGLCTRL SRPCQTQKPQ KPWWEDEWEV PRETLKLVER  
--------|| --|----|-- |----|---- -----         +        
LGAGQFGEVW MGYYNGHTKV AVKSLKQGSM SPDAFLAEAN LMKQLQHQRL  
        -- --||---|-- ---|----|- |--     -- ----------  
VRLYAVVTQE PIYIITEYME NGSLVDFLKT PSGIKLTINK LLDMAAQIAE  
---|---|-- --|--|-+     +   ---| -|----|--- ---         
GMAFIEERNY IHRDLRAANI LVSDTLSCKI ADFGLARLIE DNEYTAREGA  
       --| ---------- --|-|-|--- --            ++   --  
KFPIKWTAPE AINYGTFTIK SDVWSFGILL TEIVTHGRIP YPGMTNPEVI  
------|--- ---|-|-|-- |---|----- |---|----- |---|---    
QNLERGYRMV RPDNCPEELY QLMRLCWKER PEDRPTFDYL RSVLEDFFTA  
    --|--- ---     -| ---------       +  |- -|---   +   
TEGQYQPQP 
+ --|---- 


Protein	: P06239
Enzyme	: V8-E

	MGCGCSSHPE
	-----||---
	NCHYPIVPLDGKGTLLIRNGSE
	---|---------|------|-
	VRDPLVTYE
	------||-
	GSNPPASPLQDNLVIALHSYEPSHDGDLGFE
	-|----|-----------||--|--------
	WWKAQSLTTGQE
	-----|-||---
	GFIPFNFVAKANSLEPEPWFFKNLSRKDAE
	------------|-----------|-----
	RQLLAPGNTHGSFLIRE
	--------|--|-----
	STAGSFSLSVRDFDQNQGE
	||--|-|-|----------
	VVKHYKIRNLDNGGFYISPRITFPGLHE
	----|----------|-|---|------
	LVRHYTNASDGLCTRLSRPCQTQKPQKPWWE
	----||--|----|--|----|---------
	VWMGYYNGHTKVAVKSLKQGSMSPDAFLAE
	----||---|-----|----|-|-------
	ANLMKQLQHQRLVRLYAVVTQEPIYIITE
	---------------|---|----|--|-
	NGSLVDFLKTPSGIKLTINKLLDMAAQIAE
	--|------|-|----|-------------
	RNYIHRDLRAANILVSDTLSCKIADFGLARLIE
	--|------------|-|-|-------------
	GAKFPIKWTAPE
	--------|---
	AINYGTFTIKSDVWSFGILLTE
	---|-|-|--|---|-----|-
	IVTHGRIPYPGMTNPE
	--|-----|---|---
	RGYRMVRPDNCPE
	--|----------
	LYQLMRLCWKE
	-|---------
	DRPTFDYLRSVLE
	---|--|--|---
	DFFTATE
	---|-|-
	GQYQPQP
	--|----

Protein sequence : 
MGCGCSSHPE DDWMENIDVC ENCHYPIVPL DGKGTLLIRN GSEVRDPLVT  
-----||---             ---|----- ----|----- -|-------|  
YEGSNPPASP LQDNLVIALH SYEPSHDGDL GFEKGEQLRI LEQSGEWWKA  
|--|----|- ---------- ||--|----- ---           +  ----  
QSLTTGQEGF IPFNFVAKAN SLEPEPWFFK NLSRKDAERQ LLAPGNTHGS  
-|-||----- ---------- |--------- --|------- ------|--|  
FLIRESESTA GSFSLSVRDF DQNQGEVVKH YKIRNLDNGG FYISPRITFP  
-----+ ||- -|-|-|---- ---------- |--------- -|-|---|--  
GLHELVRHYT NASDGLCTRL SRPCQTQKPQ KPWWEDEWEV PRETLKLVER  
--------|| --|----|-- |----|---- -----         +        
LGAGQFGEVW MGYYNGHTKV AVKSLKQGSM SPDAFLAEAN LMKQLQHQRL  
        -- --||---|-- ---|----|- |--------- ----------  
VRLYAVVTQE PIYIITEYME NGSLVDFLKT PSGIKLTINK LLDMAAQIAE  
---|---|-- --|--|-+   --|------| -|----|--- ----------  
GMAFIEERNY IHRDLRAANI LVSDTLSCKI ADFGLARLIE DNEYTAREGA  
       --| ---------- --|-|-|--- ----------    ++   --  
KFPIKWTAPE AINYGTFTIK SDVWSFGILL TEIVTHGRIP YPGMTNPEVI  
------|--- ---|-|-|-- |---|----- |---|----- |---|---    
QNLERGYRMV RPDNCPEELY QLMRLCWKER PEDRPTFDYL RSVLEDFFTA  
    --|--- ------- -| ---------    ---|--|- -|------|-  
TEGQYQPQP 
|---|---- 


Protein	: P06239
Enzyme	: Arg-C Asp-N

	MGCGCSSHPE
	-----||---
	ESESTAGSFSLSVR
	-|-||--|-|-|--
	QLLAPGNTHGSFLIR
	-------|--|----
	ETLKLVER
	-|------
	DNLVIALHSYEPSH
	--------||--|-
	NLDNGGFYISPR
	-------|-|--
	LSRPCQTQKPQKPWWEDEWEVPR
	-|----|----------------
	DQNQGEVVKHYKIRNL
	----------|-----
	DMAAQIAEGMAFIEERNYIHR
	-----------------|---
	DNEYTAREGAKFPIKWTAPEAINYGTFTIKS
	---||-----------|------|-|-|--|
	DNCPEELYQLMRLCWKERPE
	-------|------------
	DFLKTPSGIKLTINKLL
	----|-|----|-----
	DFFTATEGQYQPQP
	---|-|---|----
	DLRAANILVS
	---------|
	DAERQLLAPGNTHGSFLIRESESTAGSFSLSVR
	-----------|--|-----|-||--|-|-|--
	DFDQNQGEVVKHYKIR
	------------|---
	DNGGFYISPRITFPGLHELVRHYTNAS
	-----|-|---|----------||--|
	DVCENCHYPIVPL
	-------|-----
	LCWKERPEDRPTFDYLR
	-----------|--|--
	MGCGCSSHPEDDWMENIDVCENCHYPIVPLDGKGTLLIR
	-----||-----------------|---------|----
	DGKGTLLIRNGSEVR
	----|------|---
	HYTNASDGLCTR
	-||--|----|-
	DGLCTRLSRPCQTQKPQKPWWE
	----|--|----|---------
	DTLSCKIA
	-|-|----
	ITFPGLHELVR
	-|---------
	DPLVTYEGSNPPASPLQ
	----||--|----|---
	AANILVSDTLSCKIADFGLAR
	------|-|-|----------
	IPYPGMTNPEVIQNLER
	--|---|----------
	LIEDNEYTAR
	------||--
	SVLEDFFTATEGQYQPQP
	|------|-|---|----
	DYLRSVLE
	-|--|---
	MVRPDNCPEELYQLMR
	-----------|----

Protein sequence : 
MGCGCSSHPE DDWMENIDVC ENCHYPIVPL DGKGTLLIRN GSEVRDPLVT  
-----||--- ---------- ----|----- ----|----- -|-------|  
YEGSNPPASP LQDNLVIALH SYEPSHDGDL GFEKGEQLRI LEQSGEWWKA  
|--|----|- ---------- ||--|-                   +        
QSLTTGQEGF IPFNFVAKAN SLEPEPWFFK NLSRKDAERQ LLAPGNTHGS  
 + ++                 +            +  ----- ------|--|  
FLIRESESTA GSFSLSVRDF DQNQGEVVKH YKIRNLDNGG FYISPRITFP  
-----|-||- -|-|-|---- ---------- |--------- -|-|---|--  
GLHELVRHYT NASDGLCTRL SRPCQTQKPQ KPWWEDEWEV PRETLKLVER  
--------|| --|----|-- |----|---- ---------- ---|------  
LGAGQFGEVW MGYYNGHTKV AVKSLKQGSM SPDAFLAEAN LMKQLQHQRL  
             ++   +      +    +  +                      
VRLYAVVTQE PIYIITEYME NGSLVDFLKT PSGIKLTINK LLDMAAQIAE  
   +   +     +  + +     +  ----| -|----|--- ----------  
GMAFIEERNY IHRDLRAANI LVSDTLSCKI ADFGLARLIE DNEYTAREGA  
---------| ---------- --|-|-|--- ---------- ---||-----  
KFPIKWTAPE AINYGTFTIK SDVWSFGILL TEIVTHGRIP YPGMTNPEVI  
------|--- ---|-|-|-- |   +      +   +   -- |---|-----  
QNLERGYRMV RPDNCPEELY QLMRLCWKER PEDRPTFDYL RSVLEDFFTA  
----- + -- ---------| ---------- -----|--|- -|------|-  
TEGQYQPQP 
|---|---- 


Protein	: P06239
Enzyme	: Arg-C chymotrypsin

	IRESESTAGSF
	---|-||--|-
	ESESTAGSFSLSVR
	-|-||--|-|-|--
	QLLAPGNTHGSFLIR
	-------|--|----
	MENIDVCENCHYPIVPL
	-----------|-----
	EPSHDGDL
	--|-----
	KTPSGIKL
	-|-|----
	ETLKLVER
	-|------
	TEIVTHGRIPYPGMTNPEVIQNL
	|---|-----|---|--------
	TNASDGL
	|--|---
	NLDNGGFYISPR
	-------|-|--
	LSRPCQTQKPQKPWWEDEWEVPR
	-|----|----------------
	VAKANSL
	-----|-
	APGNTHGSF
	----|--|-
	SCKIADF
	|------
	EGSNPPASPL
	--|----|--
	AVVTQEPIY
	---|----|
	TAREGAKFPIKW
	|-----------
	SRPCQTQKPQKPW
	|----|-------
	DFDQNQGEVVKHYKIR
	------------|---
	TAPEAINY
	|------|
	IRNGSEVRDPL
	----|------
	MGCGCSSHPEDDW
	-----||------
	LCWKERPEDRPTFDYLR
	-----------|--|--
	MGCGCSSHPEDDWMENIDVCENCHYPIVPLDGKGTLLIR
	-----||-----------------|---------|----
	ISPRITFPGL
	-|---|----
	TATEGQY
	|-|---|
	HYTNASDGLCTR
	-||--|----|-
	KERPEDRPTF
	--------|-
	ITFPGLHELVR
	-|---------
	TIKSDVW
	|--|---
	AANILVSDTLSCKIADFGLAR
	------|-|-|----------
	IPYPGMTNPEVIQNLER
	--|---|----------
	SRKDAERQL
	|--------
	EVPRETL
	-----|-
	LIEDNEYTAR
	------||--
	NGHTKVAVKSL
	---|-----|-
	KQGSMSPDAF
	---|-|----
	SVLEDFFTATEGQYQPQP
	|------|-|---|----
	MVRPDNCPEELYQLMR
	-----------|----
	TTGQEGF
	||-----
	DQNQGEVVKHY
	----------|

Protein sequence : 
MGCGCSSHPE DDWMENIDVC ENCHYPIVPL DGKGTLLIRN GSEVRDPLVT  
-----||--- ---------- ----|----- ----|----- -|------ +  
YEGSNPPASP LQDNLVIALH SYEPSHDGDL GFEKGEQLRI LEQSGEWWKA  
+--|----|- -          ++--|-----               +        
QSLTTGQEGF IPFNFVAKAN SLEPEPWFFK NLSRKDAERQ LLAPGNTHGS  
 + ||-----      ----- |-           |------- ------|--|  
FLIRESESTA GSFSLSVRDF DQNQGEVVKH YKIRNLDNGG FYISPRITFP  
-----|-||- -|-|-|---- ---------- |--------- -|-|---|--  
GLHELVRHYT NASDGLCTRL SRPCQTQKPQ KPWWEDEWEV PRETLKLVER  
--------|| --|----|-- |----|---- ---------- ---|------  
LGAGQFGEVW MGYYNGHTKV AVKSLKQGSM SPDAFLAEAN LMKQLQHQRL  
             ++---|-- ---|----|- |----                  
VRLYAVVTQE PIYIITEYME NGSLVDFLKT PSGIKLTINK LLDMAAQIAE  
   +---|-- --|  + +     +     -| -|----+                
GMAFIEERNY IHRDLRAANI LVSDTLSCKI ADFGLARLIE DNEYTAREGA  
         +       ---- --|-|-|--- ---------- ---||-----  
KFPIKWTAPE AINYGTFTIK SDVWSFGILL TEIVTHGRIP YPGMTNPEVI  
------|--- ---| + |-- |---+      |---|----- |---|-----  
QNLERGYRMV RPDNCPEELY QLMRLCWKER PEDRPTFDYL RSVLEDFFTA  
----- + -- ---------| ---------- -----|--|- -|------|-  
TEGQYQPQP 
|---|---- 


Protein	: P06239
Enzyme	: Arg-C CNBr

	ESESTAGSFSLSVR
	-|-||--|-|-|--
	QLLAPGNTHGSFLIR
	-------|--|----
	ETLKLVER
	-|------
	NLDNGGFYISPR
	-------|-|--
	LSRPCQTQKPQKPWWEDEWEVPR
	-|----|----------------
	SPDAFLAEANLM
	|-----------
	RLCWKERPEDRPTFDYLRSVLEDFFTATEGQYQPQP
	------------|--|--|------|-|---|----
	GYYNGHTKVAVKSLKQGSM
	-||---|-----|----|-
	ENGSLVDFLKTPSGIKLTINKLLDM
	---|------|-|----|-------
	DFDQNQGEVVKHYKIR
	------------|---
	KQLQHQRLVRLYAVVTQEPIYIITEYM
	-----------|---|----|--|-|-
	LCWKERPEDRPTFDYLR
	-----------|--|--
	MGCGCSSHPEDDWMENIDVCENCHYPIVPLDGKGTLLIR
	-----||-----------------|---------|----
	HYTNASDGLCTR
	-||--|----|-
	VRPDNCPEELYQLM
	----------|---
	ITFPGLHELVR
	-|---------
	AANILVSDTLSCKIADFGLAR
	------|-|-|----------
	IPYPGMTNPEVIQNLER
	--|---|----------
	TNPEVIQNLERGYRM
	|-----------|--
	LIEDNEYTAR
	------||--
	SVLEDFFTATEGQYQPQP
	|------|-|---|----
	MVRPDNCPEELYQLMR
	-----------|----
	GCGCSSHPEDDWM
	----||-------

Protein sequence : 
MGCGCSSHPE DDWMENIDVC ENCHYPIVPL DGKGTLLIRN GSEVRDPLVT  
-----||--- ---------- ----|----- ----|----   +       +  
YEGSNPPASP LQDNLVIALH SYEPSHDGDL GFEKGEQLRI LEQSGEWWKA  
+  +    +             ++  +                    +        
QSLTTGQEGF IPFNFVAKAN SLEPEPWFFK NLSRKDAERQ LLAPGNTHGS  
 + ++                 +            +      - ------|--|  
FLIRESESTA GSFSLSVRDF DQNQGEVVKH YKIRNLDNGG FYISPRITFP  
-----|-||- -|-|-|---- ---------- |--------- -|-|---|--  
GLHELVRHYT NASDGLCTRL SRPCQTQKPQ KPWWEDEWEV PRETLKLVER  
--------|| --|----|-- |----|---- ---------- ---|------  
LGAGQFGEVW MGYYNGHTKV AVKSLKQGSM SPDAFLAEAN LMKQLQHQRL  
            -||---|-- ---|----|- |--------- ----------  
VRLYAVVTQE PIYIITEYME NGSLVDFLKT PSGIKLTINK LLDMAAQIAE  
---|---|-- --|--|-|-- --|------| -|----|--- ----        
GMAFIEERNY IHRDLRAANI LVSDTLSCKI ADFGLARLIE DNEYTAREGA  
         +       ---- --|-|-|--- ---------- ---||--     
KFPIKWTAPE AINYGTFTIK SDVWSFGILL TEIVTHGRIP YPGMTNPEVI  
      +       + + +   +   +      +   +   -- |---|-----  
QNLERGYRMV RPDNCPEELY QLMRLCWKER PEDRPTFDYL RSVLEDFFTA  
------|--- ---------| ---------- -----|--|- -|------|-  
TEGQYQPQP 
|---|---- 


Protein	: P06239
Enzyme	: Arg-C Lys-C

	ERPEDRPTFDYLRSVLEDFFTATEGQYQPQP
	-------|--|--|------|-|---|----
	ESESTAGSFSLSVR
	-|-||--|-|-|--
	QLLAPGNTHGSFLIR
	-------|--|----
	LLDMAAQIAEGMAFIEERNYIHRDLRAANILVSDTLSCK
	-------------------|------------|-|-|--
	ETLKLVER
	-|------
	NLDNGGFYISPR
	-------|-|--
	LSRPCQTQKPQKPWWEDEWEVPR
	-|----|----------------
	LVERLGAGQFGEVWMGYYNGHTK
	----------------||---|-
	WTAPEAINYGTFTIK
	-|------|-|-|--
	DFDQNQGEVVKHYKIR
	------------|---
	IADFGLARLIEDNEYTAREGAK
	--------------||------
	LCWKERPEDRPTFDYLR
	-----------|--|--
	MGCGCSSHPEDDWMENIDVCENCHYPIVPLDGK
	-----||-----------------|--------
	MGCGCSSHPEDDWMENIDVCENCHYPIVPLDGKGTLLIR
	-----||-----------------|---------|----
	HYTNASDGLCTR
	-||--|----|-
	ITFPGLHELVR
	-|---------
	QGSMSPDAFLAEANLMK
	--|-|------------
	AANILVSDTLSCKIADFGLAR
	------|-|-|----------
	IPYPGMTNPEVIQNLER
	--|---|----------
	GEQLRILEQSGEWWK
	---------|-----
	ANSLEPEPWFFK
	--|---------
	LIEDNEYTAR
	------||--
	SVLEDFFTATEGQYQPQP
	|------|-|---|----
	MVRPDNCPEELYQLMR
	-----------|----
	QLQHQRLVRLYAVVTQEPIYIITEYMENGSLVDFLK
	----------|---|----|--|-|----|------
	AQSLTTGQEGFIPFNFVAK
	--|-||-------------

Protein sequence : 
MGCGCSSHPE DDWMENIDVC ENCHYPIVPL DGKGTLLIRN GSEVRDPLVT  
-----||--- ---------- ----|----- ----|----   +       +  
YEGSNPPASP LQDNLVIALH SYEPSHDGDL GFEKGEQLRI LEQSGEWWKA  
+  +    +             ++  +          ------ ---|------  
QSLTTGQEGF IPFNFVAKAN SLEPEPWFFK NLSRKDAERQ LLAPGNTHGS  
-|-||----- ---------- |---------   +      - ------|--|  
FLIRESESTA GSFSLSVRDF DQNQGEVVKH YKIRNLDNGG FYISPRITFP  
-----|-||- -|-|-|---- ---------- |--------- -|-|---|--  
GLHELVRHYT NASDGLCTRL SRPCQTQKPQ KPWWEDEWEV PRETLKLVER  
--------|| --|----|-- |----|---- ---------- ---|------  
LGAGQFGEVW MGYYNGHTKV AVKSLKQGSM SPDAFLAEAN LMKQLQHQRL  
---------- --||---|-     +  --|- |--------- ----------  
VRLYAVVTQE PIYIITEYME NGSLVDFLKT PSGIKLTINK LLDMAAQIAE  
---|---|-- --|--|-|-- --|------+  +    +    ----------  
GMAFIEERNY IHRDLRAANI LVSDTLSCKI ADFGLARLIE DNEYTAREGA  
---------| ---------- --|-|-|--- ---------- ---||-----  
KFPIKWTAPE AINYGTFTIK SDVWSFGILL TEIVTHGRIP YPGMTNPEVI  
-    -|--- ---|-|-|-- +   +      +   +   -- |---|-----  
QNLERGYRMV RPDNCPEELY QLMRLCWKER PEDRPTFDYL RSVLEDFFTA  
----- + -- ---------| ---------- -----|--|- -|------|-  
TEGQYQPQP 
|---|---- 


Protein	: P06239
Enzyme	: Arg-C Lys-N

	ESESTAGSFSLSVR
	-|-||--|-|-|--
	QLLAPGNTHGSFLIR
	-------|--|----
	KERPEDRPTFDYLRSVLEDFFTATEGQYQPQP
	--------|--|--|------|-|---|----
	ETLKLVER
	-|------
	KWTAPEAINYGTFTI
	--|------|-|-|-
	NLDNGGFYISPR
	-------|-|--
	LSRPCQTQKPQKPWWEDEWEVPR
	-|----|----------------
	KANSLEPEPWFF
	---|--------
	KAQSLTTGQEGFIPFNFVA
	---|-||------------
	KGEQLRILEQSGEWW
	----------|----
	KPWWEDEWEVPRETL
	-------------|-
	KQGSMSPDAFLAEANLM
	---|-|-----------
	DFDQNQGEVVKHYKIR
	------------|---
	KLVERLGAGQFGEVWMGYYNGHT
	-----------------||---|
	LCWKERPEDRPTFDYLR
	-----------|--|--
	MGCGCSSHPEDDWMENIDVCENCHYPIVPLDGKGTLLIR
	-----||-----------------|---------|----
	KQLQHQRLVRLYAVVTQEPIYIITEYMENGSLVDFL
	-----------|---|----|--|-|----|-----
	HYTNASDGLCTR
	-||--|----|-
	ITFPGLHELVR
	-|---------
	AANILVSDTLSCKIADFGLAR
	------|-|-|----------
	IPYPGMTNPEVIQNLER
	--|---|----------
	LIEDNEYTAR
	------||--
	KIADFGLARLIEDNEYTAREGA
	---------------||-----
	MGCGCSSHPEDDWMENIDVCENCHYPIVPLDG
	-----||-----------------|-------
	SVLEDFFTATEGQYQPQP
	|------|-|---|----
	KLLDMAAQIAEGMAFIEERNYIHRDLRAANILVSDTLSC
	--------------------|------------|-|-|-
	MVRPDNCPEELYQLMR
	-----------|----

Protein sequence : 
MGCGCSSHPE DDWMENIDVC ENCHYPIVPL DGKGTLLIRN GSEVRDPLVT  
-----||--- ---------- ----|----- ----|----   +       +  
YEGSNPPASP LQDNLVIALH SYEPSHDGDL GFEKGEQLRI LEQSGEWWKA  
+  +    +             ++  +         ------- ---|------  
QSLTTGQEGF IPFNFVAKAN SLEPEPWFFK NLSRKDAERQ LLAPGNTHGS  
-|-||----- ---------- |--------    +      - ------|--|  
FLIRESESTA GSFSLSVRDF DQNQGEVVKH YKIRNLDNGG FYISPRITFP  
-----|-||- -|-|-|---- ---------- |--------- -|-|---|--  
GLHELVRHYT NASDGLCTRL SRPCQTQKPQ KPWWEDEWEV PRETLKLVER  
--------|| --|----|-- |----|---- ---------- ---|------  
LGAGQFGEVW MGYYNGHTKV AVKSLKQGSM SPDAFLAEAN LMKQLQHQRL  
---------- --||---|      + ---|- |--------- ----------  
VRLYAVVTQE PIYIITEYME NGSLVDFLKT PSGIKLTINK LLDMAAQIAE  
---|---|-- --|--|-|-- --|----- +  +    +  - ----------  
GMAFIEERNY IHRDLRAANI LVSDTLSCKI ADFGLARLIE DNEYTAREGA  
---------| ---------- --|-|-|--- ---------- ---||-----  
KFPIKWTAPE AINYGTFTIK SDVWSFGILL TEIVTHGRIP YPGMTNPEVI  
    --|--- ---|-|-|-  +   +      +   +   -- |---|-----  
QNLERGYRMV RPDNCPEELY QLMRLCWKER PEDRPTFDYL RSVLEDFFTA  
----- + -- ---------| ---------- -----|--|- -|------|-  
TEGQYQPQP 
|---|---- 


Protein	: P06239
Enzyme	: Arg-C trypsin_no_P_rule

	ESESTAGSFSLSVR
	-|-||--|-|-|--
	QLLAPGNTHGSFLIR
	-------|--|----
	SDVWSFGILLTEIVTHGR
	|---|-----|---|---
	ETLKLVER
	-|------
	AANILVSDTLSCK
	------|-|-|--
	NLDNGGFYISPR
	-------|-|--
	LSRPCQTQKPQKPWWEDEWEVPR
	-|----|----------------
	PDNCPEELYQLMR
	--------|----
	WTAPEAINYGTFTIK
	-|------|-|-|--
	DFDQNQGEVVKHYKIR
	------------|---
	LCWKERPEDRPTFDYLR
	-----------|--|--
	MGCGCSSHPEDDWMENIDVCENCHYPIVPLDGK
	-----||-----------------|--------
	MGCGCSSHPEDDWMENIDVCENCHYPIVPLDGKGTLLIR
	-----||-----------------|---------|----
	ILEQSGEWWK
	----|-----
	LGAGQFGEVWMGYYNGHTK
	------------||---|-
	HYTNASDGLCTR
	-||--|----|-
	ITFPGLHELVR
	-|---------
	QGSMSPDAFLAEANLMK
	--|-|------------
	AANILVSDTLSCKIADFGLAR
	------|-|-|----------
	IPYPGMTNPEVIQNLER
	--|---|----------
	ANSLEPEPWFFK
	--|---------
	DPLVTYEGSNPPASPLQDNLVIALHSYEPSHDGDLGFEK
	----||--|----|-----------||--|---------
	LIEDNEYTAR
	------||--
	LYAVVTQEPIYIITEYMENGSLVDFLK
	-|---|----|--|-|----|------
	SVLEDFFTATEGQYQPQP
	|------|-|---|----
	PTFDYLR
	-|--|--
	MVRPDNCPEELYQLMR
	-----------|----
	AQSLTTGQEGFIPFNFVAK
	--|-||-------------

Protein sequence : 
MGCGCSSHPE DDWMENIDVC ENCHYPIVPL DGKGTLLIRN GSEVRDPLVT  
-----||--- ---------- ----|----- ----|----   +   ----|  
YEGSNPPASP LQDNLVIALH SYEPSHDGDL GFEKGEQLRI LEQSGEWWKA  
|--|----|- ---------- ||--|----- ----     - ---|------  
QSLTTGQEGF IPFNFVAKAN SLEPEPWFFK NLSRKDAERQ LLAPGNTHGS  
-|-||----- ---------- |---------   +      - ------|--|  
FLIRESESTA GSFSLSVRDF DQNQGEVVKH YKIRNLDNGG FYISPRITFP  
-----|-||- -|-|-|---- ---------- |--------- -|-|---|--  
GLHELVRHYT NASDGLCTRL SRPCQTQKPQ KPWWEDEWEV PRETLKLVER  
--------|| --|----|-- |----|---- ---------- ---|------  
LGAGQFGEVW MGYYNGHTKV AVKSLKQGSM SPDAFLAEAN LMKQLQHQRL  
---------- --||---|-     +  --|- |--------- ---         
VRLYAVVTQE PIYIITEYME NGSLVDFLKT PSGIKLTINK LLDMAAQIAE  
  -|---|-- --|--|-|-- --|------+  +    +                
GMAFIEERNY IHRDLRAANI LVSDTLSCKI ADFGLARLIE DNEYTAREGA  
         +       ---- --|-|-|--- ---------- ---||--     
KFPIKWTAPE AINYGTFTIK SDVWSFGILL TEIVTHGRIP YPGMTNPEVI  
     -|--- ---|-|-|-- |---|----- |---|----- |---|-----  
QNLERGYRMV RPDNCPEELY QLMRLCWKER PEDRPTFDYL RSVLEDFFTA  
----- + -- ---------| ---------- -----|--|- -|------|-  
TEGQYQPQP 
|---|---- 


Protein	: P06239
Enzyme	: Arg-C V8-DE

	NLVIALHSYEPSHD
	-------||--|--
	VWSFGILLTE
	--|-----|-
	VVKHYKIRNLD
	----|------
	GLCTRLSRPCQTQKPQKPWWE
	---|--|----|---------
	GQYQPQP
	--|----
	DFDQNQGEVVKHYKIR
	------------|---
	LCWKERPEDRPTFDYLR
	-----------|--|--
	ITFPGLHELVR
	-|---------
	GFIPFNFVAKANSLEPEPWFFKNLSRKD
	------------|-----------|---
	LRAANILVSD
	--------|-
	WWKAQSLTTGQE
	-----|-||---
	GKGTLLIRNGSE
	---|------|-
	MGCGCSSHPE
	-----||---
	LVRHYTNASD
	----||--|-
	NLDNGGFYISPR
	-------|-|--
	LSRPCQTQKPQKPWWEDEWEVPR
	-|----|----------------
	NCHYPIVPLD
	---|------
	GAKFPIKWTAPE
	--------|---
	VRDPLVTYE
	------||-
	HYTNASDGLCTR
	-||--|----|-
	AANILVSDTLSCKIADFGLAR
	------|-|-|----------
	IPYPGMTNPEVIQNLER
	--|---|----------
	LIEDNEYTAR
	------||--
	LYQLMRLCWKE
	-|---------
	ANLMKQLQHQRLVRLYAVVTQEPIYIITE
	---------------|---|----|--|-
	RQLLAPGNTHGSFLIRE
	--------|--|-----
	ETLKLVER
	-|------
	TLSCKIAD
	|-|-----
	IVTHGRIPYPGMTNPE
	--|-----|---|---
	RGYRMVRPD
	--|------
	SVLEDFFTATEGQYQPQP
	|------|-|---|----
	RNYIHRD
	--|----
	ESESTAGSFSLSVR
	-|-||--|-|-|--
	QLLAPGNTHGSFLIR
	-------|--|----
	VWMGYYNGHTKVAVKSLKQGSMSPD
	----||---|-----|----|-|--
	FLKTPSGIKLTINKLLD
	---|-|----|------
	GSNPPASPLQD
	-|----|----
	STAGSFSLSVRD
	||--|-|-|---
	MGCGCSSHPEDDWMENIDVCENCHYPIVPLDGKGTLLIR
	-----||-----------------|---------|----
	YLRSVLE
	|--|---
	AINYGTFTIKSD
	---|-|-|--|-
	MVRPDNCPEELYQLMR
	-----------|----
	NGGFYISPRITFPGLHE
	----|-|---|------

Protein sequence : 
MGCGCSSHPE DDWMENIDVC ENCHYPIVPL DGKGTLLIRN GSEVRDPLVT  
-----||--- ---------- ----|----- ----|----- -|-------|  
YEGSNPPASP LQDNLVIALH SYEPSHDGDL GFEKGEQLRI LEQSGEWWKA  
|--|----|- ---------- ||--|--                  +  ----  
QSLTTGQEGF IPFNFVAKAN SLEPEPWFFK NLSRKDAERQ LLAPGNTHGS  
-|-||----- ---------- |--------- --|---  -- ------|--|  
FLIRESESTA GSFSLSVRDF DQNQGEVVKH YKIRNLDNGG FYISPRITFP  
-----|-||- -|-|-|---- ---------- |--------- -|-|---|--  
GLHELVRHYT NASDGLCTRL SRPCQTQKPQ KPWWEDEWEV PRETLKLVER  
--------|| --|----|-- |----|---- ---------- ---|------  
LGAGQFGEVW MGYYNGHTKV AVKSLKQGSM SPDAFLAEAN LMKQLQHQRL  
        -- --||---|-- ---|----|- |--     -- ----------  
VRLYAVVTQE PIYIITEYME NGSLVDFLKT PSGIKLTINK LLDMAAQIAE  
---|---|-- --|--|-+     +   ---| -|----|--- ---         
GMAFIEERNY IHRDLRAANI LVSDTLSCKI ADFGLARLIE DNEYTAREGA  
       --| ---------- --|-|-|--- ---------- ---||-- --  
KFPIKWTAPE AINYGTFTIK SDVWSFGILL TEIVTHGRIP YPGMTNPEVI  
------|--- ---|-|-|-- |---|----- |---|----- |---|-----  
QNLERGYRMV RPDNCPEELY QLMRLCWKER PEDRPTFDYL RSVLEDFFTA  
------|--- ---------| ---------- -----|--|- -|------|-  
TEGQYQPQP 
|---|---- 


Protein	: P06239
Enzyme	: Arg-C V8-E

	MGCGCSSHPE
	-----||---
	ESESTAGSFSLSVR
	-|-||--|-|-|--
	QLLAPGNTHGSFLIR
	-------|--|----
	ANLMKQLQHQRLVRLYAVVTQEPIYIITE
	---------------|---|----|--|-
	VWMGYYNGHTKVAVKSLKQGSMSPDAFLAE
	----||---|-----|----|-|-------
	RQLLAPGNTHGSFLIRE
	--------|--|-----
	ETLKLVER
	-|------
	NGSLVDFLKTPSGIKLTINKLLDMAAQIAE
	--|------|-|----|-------------
	RNYIHRDLRAANILVSDTLSCKIADFGLARLIE
	--|------------|-|-|-------------
	NLDNGGFYISPR
	-------|-|--
	LSRPCQTQKPQKPWWEDEWEVPR
	-|----|----------------
	NCHYPIVPLDGKGTLLIRNGSE
	---|---------|------|-
	GSNPPASPLQDNLVIALHSYEPSHDGDLGFE
	-|----|-----------||--|--------
	VVKHYKIRNLDNGGFYISPRITFPGLHE
	----|----------|-|---|------
	GAKFPIKWTAPE
	--------|---
	AINYGTFTIKSDVWSFGILLTE
	---|-|-|--|---|-----|-
	DRPTFDYLRSVLE
	---|--|--|---
	DFFTATE
	---|-|-
	GQYQPQP
	--|----
	VRDPLVTYE
	------||-
	GFIPFNFVAKANSLEPEPWFFKNLSRKDAE
	------------|-----------|-----
	LVRHYTNASDGLCTRLSRPCQTQKPQKPWWE
	----||--|----|--|----|---------
	DFDQNQGEVVKHYKIR
	------------|---
	STAGSFSLSVRDFDQNQGE
	||--|-|-|----------
	RGYRMVRPDNCPE
	--|----------
	LCWKERPEDRPTFDYLR
	-----------|--|--
	MGCGCSSHPEDDWMENIDVCENCHYPIVPLDGKGTLLIR
	-----||-----------------|---------|----
	IVTHGRIPYPGMTNPE
	--|-----|---|---
	HYTNASDGLCTR
	-||--|----|-
	ITFPGLHELVR
	-|---------
	AANILVSDTLSCKIADFGLAR
	------|-|-|----------
	IPYPGMTNPEVIQNLER
	--|---|----------
	LIEDNEYTAR
	------||--
	LYQLMRLCWKE
	-|---------
	SVLEDFFTATEGQYQPQP
	|------|-|---|----
	WWKAQSLTTGQE
	-----|-||---
	MVRPDNCPEELYQLMR
	-----------|----

Protein sequence : 
MGCGCSSHPE DDWMENIDVC ENCHYPIVPL DGKGTLLIRN GSEVRDPLVT  
-----||--- ---------- ----|----- ----|----- -|-------|  
YEGSNPPASP LQDNLVIALH SYEPSHDGDL GFEKGEQLRI LEQSGEWWKA  
|--|----|- ---------- ||--|----- ---           +  ----  
QSLTTGQEGF IPFNFVAKAN SLEPEPWFFK NLSRKDAERQ LLAPGNTHGS  
-|-||----- ---------- |--------- --|------- ------|--|  
FLIRESESTA GSFSLSVRDF DQNQGEVVKH YKIRNLDNGG FYISPRITFP  
-----|-||- -|-|-|---- ---------- |--------- -|-|---|--  
GLHELVRHYT NASDGLCTRL SRPCQTQKPQ KPWWEDEWEV PRETLKLVER  
--------|| --|----|-- |----|---- ---------- ---|------  
LGAGQFGEVW MGYYNGHTKV AVKSLKQGSM SPDAFLAEAN LMKQLQHQRL  
        -- --||---|-- ---|----|- |--------- ----------  
VRLYAVVTQE PIYIITEYME NGSLVDFLKT PSGIKLTINK LLDMAAQIAE  
---|---|-- --|--|-+   --|------| -|----|--- ----------  
GMAFIEERNY IHRDLRAANI LVSDTLSCKI ADFGLARLIE DNEYTAREGA  
       --| ---------- --|-|-|--- ---------- ---||-- --  
KFPIKWTAPE AINYGTFTIK SDVWSFGILL TEIVTHGRIP YPGMTNPEVI  
------|--- ---|-|-|-- |---|----- |---|----- |---|-----  
QNLERGYRMV RPDNCPEELY QLMRLCWKER PEDRPTFDYL RSVLEDFFTA  
------|--- ---------| ---------- -----|--|- -|------|-  
TEGQYQPQP 
|---|---- 


Protein	: P06239
Enzyme	: Asp-N chymotrypsin

	MENIDVCENCHYPIVPL
	-----------|-----
	VAKANSL
	-----|-
	DNEYTAREGAKFPIKWTAPEAINYGTFTIKS
	---||-----------|------|-|-|--|
	DNCPEELYQLMRLCWKERPE
	-------|------------
	SRPCQTQKPQKPW
	|----|-------
	TAPEAINY
	|------|
	IRNGSEVRDPL
	----|------
	DVCENCHYPIVPL
	-------|-----
	NGHTKVAVKSL
	---|-----|-
	MGCGCSSHPE
	-----||---
	APGNTHGSF
	----|--|-
	DQNQGEVVKHYKIRNL
	----------|-----
	DMAAQIAEGMAFIEERNYIHR
	-----------------|---
	DFLKTPSGIKLTINKLL
	----|-|----|-----
	DAERQLLAPGNTHGSFLIRESESTAGSFSLSVR
	-----------|--|-----|-||--|-|-|--
	DNGGFYISPRITFPGLHELVRHYTNAS
	-----|-|---|----------||--|
	DGKGTLLIRNGSEVR
	----|------|---
	KTPSGIKL
	-|-|----
	TTGQEGF
	||-----
	IRESESTAGSF
	---|-||--|-
	DQNQGEVVKHY
	----------|
	TEIVTHGRIPYPGMTNPEVIQNL
	|---|-----|---|--------
	DNLVIALHSYEPSH
	--------||--|-
	TNASDGL
	|--|---
	DFFTATEGQYQPQP
	---|-|---|----
	TAREGAKFPIKW
	|-----------
	DLRAANILVS
	---------|
	ISPRITFPGL
	-|---|----
	DGLCTRLSRPCQTQKPQKPWWE
	----|--|----|---------
	SRKDAERQL
	|--------
	DYLRSVLE
	-|--|---
	EPSHDGDL
	--|-----
	SCKIADF
	|------
	EGSNPPASPL
	--|----|--
	AVVTQEPIY
	---|----|
	MGCGCSSHPEDDW
	-----||------
	TATEGQY
	|-|---|
	KERPEDRPTF
	--------|-
	DTLSCKIA
	-|-|----
	TIKSDVW
	|--|---
	DPLVTYEGSNPPASPLQ
	----||--|----|---
	EVPRETL
	-----|-
	KQGSMSPDAF
	---|-|----

Protein sequence : 
MGCGCSSHPE DDWMENIDVC ENCHYPIVPL DGKGTLLIRN GSEVRDPLVT  
-----||--- ---------- ----|----- ----|----- -|-------|  
YEGSNPPASP LQDNLVIALH SYEPSHDGDL GFEKGEQLRI LEQSGEWWKA  
|--|----|- ---------- ||--|-----               +        
QSLTTGQEGF IPFNFVAKAN SLEPEPWFFK NLSRKDAERQ LLAPGNTHGS  
 + ||-----      ----- |-           |------- ------|--|  
FLIRESESTA GSFSLSVRDF DQNQGEVVKH YKIRNLDNGG FYISPRITFP  
-----|-||- -|-|-|--   ---------- |--------- -|-|---|--  
GLHELVRHYT NASDGLCTRL SRPCQTQKPQ KPWWEDEWEV PRETLKLVER  
--------|| --|----|-- |----|---- -----   -- ---|-       
LGAGQFGEVW MGYYNGHTKV AVKSLKQGSM SPDAFLAEAN LMKQLQHQRL  
             ++---|-- ---|----|- |----                  
VRLYAVVTQE PIYIITEYME NGSLVDFLKT PSGIKLTINK LLDMAAQIAE  
   +---|-- --|  + +     +  ----| -|----|--- ----------  
GMAFIEERNY IHRDLRAANI LVSDTLSCKI ADFGLARLIE DNEYTAREGA  
---------| ---------- --|-|-|--- ---        ---||-----  
KFPIKWTAPE AINYGTFTIK SDVWSFGILL TEIVTHGRIP YPGMTNPEVI  
------|--- ---|-|-|-- |---+      |---|----- |---|-----  
QNLERGYRMV RPDNCPEELY QLMRLCWKER PEDRPTFDYL RSVLEDFFTA  
---   +      -------| ---------- -----|--|- -|------|-  
TEGQYQPQP 
|---|---- 


Protein	: P06239
Enzyme	: Asp-N CNBr

	MGCGCSSHPE
	-----||---
	DNLVIALHSYEPSH
	--------||--|-
	SPDAFLAEANLM
	|-----------
	RLCWKERPEDRPTFDYLRSVLEDFFTATEGQYQPQP
	------------|--|--|------|-|---|----
	DQNQGEVVKHYKIRNL
	----------|-----
	DMAAQIAEGMAFIEERNYIHR
	-----------------|---
	DNEYTAREGAKFPIKWTAPEAINYGTFTIKS
	---||-----------|------|-|-|--|
	DNCPEELYQLMRLCWKERPE
	-------|------------
	DFLKTPSGIKLTINKLL
	----|-|----|-----
	DFFTATEGQYQPQP
	---|-|---|----
	DLRAANILVS
	---------|
	DAERQLLAPGNTHGSFLIRESESTAGSFSLSVR
	-----------|--|-----|-||--|-|-|--
	GYYNGHTKVAVKSLKQGSM
	-||---|-----|----|-
	ENGSLVDFLKTPSGIKLTINKLLDM
	---|------|-|----|-------
	DNGGFYISPRITFPGLHELVRHYTNAS
	-----|-|---|----------||--|
	KQLQHQRLVRLYAVVTQEPIYIITEYM
	-----------|---|----|--|-|-
	DVCENCHYPIVPL
	-------|-----
	DGKGTLLIRNGSEVR
	----|------|---
	DGLCTRLSRPCQTQKPQKPWWE
	----|--|----|---------
	DTLSCKIA
	-|-|----
	VRPDNCPEELYQLM
	----------|---
	DPLVTYEGSNPPASPLQ
	----||--|----|---
	TNPEVIQNLERGYRM
	|-----------|--
	DYLRSVLE
	-|--|---
	GCGCSSHPEDDWM
	----||-------

Protein sequence : 
MGCGCSSHPE DDWMENIDVC ENCHYPIVPL DGKGTLLIRN GSEVRDPLVT  
-----||--- ----   --- ----|----- ----|----- -|-------|  
YEGSNPPASP LQDNLVIALH SYEPSHDGDL GFEKGEQLRI LEQSGEWWKA  
|--|----|- ---------- ||--|-                   +        
QSLTTGQEGF IPFNFVAKAN SLEPEPWFFK NLSRKDAERQ LLAPGNTHGS  
 + ++                 +            +  ----- ------|--|  
FLIRESESTA GSFSLSVRDF DQNQGEVVKH YKIRNLDNGG FYISPRITFP  
-----|-||- -|-|-|--   ---------- |--------- -|-|---|--  
GLHELVRHYT NASDGLCTRL SRPCQTQKPQ KPWWEDEWEV PRETLKLVER  
--------|| --|----|-- |----|---- -----         +        
LGAGQFGEVW MGYYNGHTKV AVKSLKQGSM SPDAFLAEAN LMKQLQHQRL  
            -||---|-- ---|----|- |--------- ----------  
VRLYAVVTQE PIYIITEYME NGSLVDFLKT PSGIKLTINK LLDMAAQIAE  
---|---|-- --|--|-|-- --|------| -|----|--- ----------  
GMAFIEERNY IHRDLRAANI LVSDTLSCKI ADFGLARLIE DNEYTAREGA  
---------| ---------- --|-|-|--- -          ---||-----  
KFPIKWTAPE AINYGTFTIK SDVWSFGILL TEIVTHGRIP YPGMTNPEVI  
------|--- ---|-|-|-- |   +      +   +      +   |-----  
QNLERGYRMV RPDNCPEELY QLMRLCWKER PEDRPTFDYL RSVLEDFFTA  
------|--- ---------| ---------- -----|--|- -|------|-  
TEGQYQPQP 
|---|---- 


Protein	: P06239
Enzyme	: Asp-N Lys-C

	MGCGCSSHPE
	-----||---
	ERPEDRPTFDYLRSVLEDFFTATEGQYQPQP
	-------|--|--|------|-|---|----
	LLDMAAQIAEGMAFIEERNYIHRDLRAANILVSDTLSCK
	-------------------|------------|-|-|--
	DNLVIALHSYEPSH
	--------||--|-
	LVERLGAGQFGEVWMGYYNGHTK
	----------------||---|-
	DQNQGEVVKHYKIRNL
	----------|-----
	DMAAQIAEGMAFIEERNYIHR
	-----------------|---
	DNEYTAREGAKFPIKWTAPEAINYGTFTIKS
	---||-----------|------|-|-|--|
	WTAPEAINYGTFTIK
	-|------|-|-|--
	DNCPEELYQLMRLCWKERPE
	-------|------------
	DFLKTPSGIKLTINKLL
	----|-|----|-----
	DFFTATEGQYQPQP
	---|-|---|----
	DLRAANILVS
	---------|
	DAERQLLAPGNTHGSFLIRESESTAGSFSLSVR
	-----------|--|-----|-||--|-|-|--
	DNGGFYISPRITFPGLHELVRHYTNAS
	-----|-|---|----------||--|
	IADFGLARLIEDNEYTAREGAK
	--------------||------
	DVCENCHYPIVPL
	-------|-----
	MGCGCSSHPEDDWMENIDVCENCHYPIVPLDGK
	-----||-----------------|--------
	DGKGTLLIRNGSEVR
	----|------|---
	DGLCTRLSRPCQTQKPQKPWWE
	----|--|----|---------
	DTLSCKIA
	-|-|----
	QGSMSPDAFLAEANLMK
	--|-|------------
	DPLVTYEGSNPPASPLQ
	----||--|----|---
	GEQLRILEQSGEWWK
	---------|-----
	ANSLEPEPWFFK
	--|---------
	DYLRSVLE
	-|--|---
	QLQHQRLVRLYAVVTQEPIYIITEYMENGSLVDFLK
	----------|---|----|--|-|----|------
	AQSLTTGQEGFIPFNFVAK
	--|-||-------------

Protein sequence : 
MGCGCSSHPE DDWMENIDVC ENCHYPIVPL DGKGTLLIRN GSEVRDPLVT  
-----||--- ---------- ----|----- ----|----- -|-------|  
YEGSNPPASP LQDNLVIALH SYEPSHDGDL GFEKGEQLRI LEQSGEWWKA  
|--|----|- ---------- ||--|-         ------ ---|------  
QSLTTGQEGF IPFNFVAKAN SLEPEPWFFK NLSRKDAERQ LLAPGNTHGS  
-|-||----- ---------- |---------   +  ----- ------|--|  
FLIRESESTA GSFSLSVRDF DQNQGEVVKH YKIRNLDNGG FYISPRITFP  
-----|-||- -|-|-|--   ---------- |--------- -|-|---|--  
GLHELVRHYT NASDGLCTRL SRPCQTQKPQ KPWWEDEWEV PRETLKLVER  
--------|| --|----|-- |----|---- -----         +  ----  
LGAGQFGEVW MGYYNGHTKV AVKSLKQGSM SPDAFLAEAN LMKQLQHQRL  
---------- --||---|-     +  --|- |--------- ----------  
VRLYAVVTQE PIYIITEYME NGSLVDFLKT PSGIKLTINK LLDMAAQIAE  
---|---|-- --|--|-|-- --|------| -|----|--- ----------  
GMAFIEERNY IHRDLRAANI LVSDTLSCKI ADFGLARLIE DNEYTAREGA  
---------| ---------- --|-|-|--- ---------- ---||-----  
KFPIKWTAPE AINYGTFTIK SDVWSFGILL TEIVTHGRIP YPGMTNPEVI  
------|--- ---|-|-|-- |   +      +   +      +   +       
QNLERGYRMV RPDNCPEELY QLMRLCWKER PEDRPTFDYL RSVLEDFFTA  
      +      -------| ---------- -----|--|- -|------|-  
TEGQYQPQP 
|---|---- 


Protein	: P06239
Enzyme	: Asp-N Lys-N

	MGCGCSSHPE
	-----||---
	KERPEDRPTFDYLRSVLEDFFTATEGQYQPQP
	--------|--|--|------|-|---|----
	DNLVIALHSYEPSH
	--------||--|-
	KWTAPEAINYGTFTI
	--|------|-|-|-
	DQNQGEVVKHYKIRNL
	----------|-----
	DMAAQIAEGMAFIEERNYIHR
	-----------------|---
	DNEYTAREGAKFPIKWTAPEAINYGTFTIKS
	---||-----------|------|-|-|--|
	KAQSLTTGQEGFIPFNFVA
	---|-||------------
	DNCPEELYQLMRLCWKERPE
	-------|------------
	DFLKTPSGIKLTINKLL
	----|-|----|-----
	DFFTATEGQYQPQP
	---|-|---|----
	DLRAANILVS
	---------|
	DAERQLLAPGNTHGSFLIRESESTAGSFSLSVR
	-----------|--|-----|-||--|-|-|--
	KGEQLRILEQSGEWW
	----------|----
	KANSLEPEPWFF
	---|--------
	KPWWEDEWEVPRETL
	-------------|-
	DNGGFYISPRITFPGLHELVRHYTNAS
	-----|-|---|----------||--|
	KQGSMSPDAFLAEANLM
	---|-|-----------
	KLVERLGAGQFGEVWMGYYNGHT
	-----------------||---|
	DVCENCHYPIVPL
	-------|-----
	KQLQHQRLVRLYAVVTQEPIYIITEYMENGSLVDFL
	-----------|---|----|--|-|----|-----
	DGKGTLLIRNGSEVR
	----|------|---
	DGLCTRLSRPCQTQKPQKPWWE
	----|--|----|---------
	DTLSCKIA
	-|-|----
	DPLVTYEGSNPPASPLQ
	----||--|----|---
	KIADFGLARLIEDNEYTAREGA
	---------------||-----
	MGCGCSSHPEDDWMENIDVCENCHYPIVPLDG
	-----||-----------------|-------
	DYLRSVLE
	-|--|---
	KLLDMAAQIAEGMAFIEERNYIHRDLRAANILVSDTLSC
	--------------------|------------|-|-|-

Protein sequence : 
MGCGCSSHPE DDWMENIDVC ENCHYPIVPL DGKGTLLIRN GSEVRDPLVT  
-----||--- ---------- ----|----- ----|----- -|-------|  
YEGSNPPASP LQDNLVIALH SYEPSHDGDL GFEKGEQLRI LEQSGEWWKA  
|--|----|- ---------- ||--|-        ------- ---|------  
QSLTTGQEGF IPFNFVAKAN SLEPEPWFFK NLSRKDAERQ LLAPGNTHGS  
-|-||----- ---------- |--------    +  ----- ------|--|  
FLIRESESTA GSFSLSVRDF DQNQGEVVKH YKIRNLDNGG FYISPRITFP  
-----|-||- -|-|-|--   ---------- |--------- -|-|---|--  
GLHELVRHYT NASDGLCTRL SRPCQTQKPQ KPWWEDEWEV PRETLKLVER  
--------|| --|----|-- |----|---- ---------- ---|------  
LGAGQFGEVW MGYYNGHTKV AVKSLKQGSM SPDAFLAEAN LMKQLQHQRL  
---------- --||---|      + ---|- |--------- ----------  
VRLYAVVTQE PIYIITEYME NGSLVDFLKT PSGIKLTINK LLDMAAQIAE  
---|---|-- --|--|-|-- --|------| -|----|--- ----------  
GMAFIEERNY IHRDLRAANI LVSDTLSCKI ADFGLARLIE DNEYTAREGA  
---------| ---------- --|-|-|--- ---------- ---||-----  
KFPIKWTAPE AINYGTFTIK SDVWSFGILL TEIVTHGRIP YPGMTNPEVI  
------|--- ---|-|-|-- |   +      +   +      +   +       
QNLERGYRMV RPDNCPEELY QLMRLCWKER PEDRPTFDYL RSVLEDFFTA  
      +      -------| ---------- -----|--|- -|------|-  
TEGQYQPQP 
|---|---- 


Protein	: P06239
Enzyme	: Asp-N trypsin_no_P_rule

	MGCGCSSHPE
	-----||---
	ESESTAGSFSLSVR
	-|-||--|-|-|--
	QLLAPGNTHGSFLIR
	-------|--|----
	SDVWSFGILLTEIVTHGR
	|---|-----|---|---
	AANILVSDTLSCK
	------|-|-|--
	DNLVIALHSYEPSH
	--------||--|-
	NLDNGGFYISPR
	-------|-|--
	DQNQGEVVKHYKIRNL
	----------|-----
	PDNCPEELYQLMR
	--------|----
	DMAAQIAEGMAFIEERNYIHR
	-----------------|---
	DNEYTAREGAKFPIKWTAPEAINYGTFTIKS
	---||-----------|------|-|-|--|
	WTAPEAINYGTFTIK
	-|------|-|-|--
	DNCPEELYQLMRLCWKERPE
	-------|------------
	DFLKTPSGIKLTINKLL
	----|-|----|-----
	DFFTATEGQYQPQP
	---|-|---|----
	DLRAANILVS
	---------|
	DAERQLLAPGNTHGSFLIRESESTAGSFSLSVR
	-----------|--|-----|-||--|-|-|--
	DNGGFYISPRITFPGLHELVRHYTNAS
	-----|-|---|----------||--|
	DVCENCHYPIVPL
	-------|-----
	MGCGCSSHPEDDWMENIDVCENCHYPIVPLDGK
	-----||-----------------|--------
	ILEQSGEWWK
	----|-----
	LGAGQFGEVWMGYYNGHTK
	------------||---|-
	DGKGTLLIRNGSEVR
	----|------|---
	DGLCTRLSRPCQTQKPQKPWWE
	----|--|----|---------
	DTLSCKIA
	-|-|----
	HYTNASDGLCTR
	-||--|----|-
	ITFPGLHELVR
	-|---------
	QGSMSPDAFLAEANLMK
	--|-|------------
	DPLVTYEGSNPPASPLQ
	----||--|----|---
	ANSLEPEPWFFK
	--|---------
	IPYPGMTNPEVIQNLER
	--|---|----------
	DPLVTYEGSNPPASPLQDNLVIALHSYEPSHDGDLGFEK
	----||--|----|-----------||--|---------
	LYAVVTQEPIYIITEYMENGSLVDFLK
	-|---|----|--|-|----|------
	LIEDNEYTAR
	------||--
	DYLRSVLE
	-|--|---
	SVLEDFFTATEGQYQPQP
	|------|-|---|----
	PTFDYLR
	-|--|--
	AQSLTTGQEGFIPFNFVAK
	--|-||-------------

Protein sequence : 
MGCGCSSHPE DDWMENIDVC ENCHYPIVPL DGKGTLLIRN GSEVRDPLVT  
-----||--- ---------- ----|----- ----|----- -|-------|  
YEGSNPPASP LQDNLVIALH SYEPSHDGDL GFEKGEQLRI LEQSGEWWKA  
|--|----|- ---------- ||--|----- ----     - ---|------  
QSLTTGQEGF IPFNFVAKAN SLEPEPWFFK NLSRKDAERQ LLAPGNTHGS  
-|-||----- ---------- |---------   +  ----- ------|--|  
FLIRESESTA GSFSLSVRDF DQNQGEVVKH YKIRNLDNGG FYISPRITFP  
-----|-||- -|-|-|--   ---------- |--------- -|-|---|--  
GLHELVRHYT NASDGLCTRL SRPCQTQKPQ KPWWEDEWEV PRETLKLVER  
--------|| --|----|-- |----|---- -----         +        
LGAGQFGEVW MGYYNGHTKV AVKSLKQGSM SPDAFLAEAN LMKQLQHQRL  
---------- --||---|-     +  --|- |--------- ---         
VRLYAVVTQE PIYIITEYME NGSLVDFLKT PSGIKLTINK LLDMAAQIAE  
  -|---|-- --|--|-|-- --|------| -|----|--- ----------  
GMAFIEERNY IHRDLRAANI LVSDTLSCKI ADFGLARLIE DNEYTAREGA  
---------| ---------- --|-|-|--- -      --- ---||-----  
KFPIKWTAPE AINYGTFTIK SDVWSFGILL TEIVTHGRIP YPGMTNPEVI  
------|--- ---|-|-|-- |---|----- |---|----- |---|-----  
QNLERGYRMV RPDNCPEELY QLMRLCWKER PEDRPTFDYL RSVLEDFFTA  
----- +     --------| ---------- --  -|--|- -|------|-  
TEGQYQPQP 
|---|---- 


Protein	: P06239
Enzyme	: Asp-N V8-DE

	NLVIALHSYEPSHD
	-------||--|--
	VWSFGILLTE
	--|-----|-
	VVKHYKIRNLD
	----|------
	DNEYTAREGAKFPIKWTAPEAINYGTFTIKS
	---||-----------|------|-|-|--|
	GLCTRLSRPCQTQKPQKPWWE
	---|--|----|---------
	DNCPEELYQLMRLCWKERPE
	-------|------------
	GQYQPQP
	--|----
	DVCENCHYPIVPL
	-------|-----
	GFIPFNFVAKANSLEPEPWFFKNLSRKD
	------------|-----------|---
	LRAANILVSD
	--------|-
	WWKAQSLTTGQE
	-----|-||---
	GKGTLLIRNGSE
	---|------|-
	MGCGCSSHPE
	-----||---
	LVRHYTNASD
	----||--|-
	GAKFPIKWTAPE
	--------|---
	NCHYPIVPLD
	---|------
	DQNQGEVVKHYKIRNL
	----------|-----
	DMAAQIAEGMAFIEERNYIHR
	-----------------|---
	DFLKTPSGIKLTINKLL
	----|-|----|-----
	DAERQLLAPGNTHGSFLIRESESTAGSFSLSVR
	-----------|--|-----|-||--|-|-|--
	VRDPLVTYE
	------||-
	DNGGFYISPRITFPGLHELVRHYTNAS
	-----|-|---|----------||--|
	DGKGTLLIRNGSEVR
	----|------|---
	LYQLMRLCWKE
	-|---------
	ANLMKQLQHQRLVRLYAVVTQEPIYIITE
	---------------|---|----|--|-
	RQLLAPGNTHGSFLIRE
	--------|--|-----
	DNLVIALHSYEPSH
	--------||--|-
	DFFTATEGQYQPQP
	---|-|---|----
	DLRAANILVS
	---------|
	TLSCKIAD
	|-|-----
	IVTHGRIPYPGMTNPE
	--|-----|---|---
	DGLCTRLSRPCQTQKPQKPWWE
	----|--|----|---------
	RGYRMVRPD
	--|------
	DYLRSVLE
	-|--|---
	RNYIHRD
	--|----
	VWMGYYNGHTKVAVKSLKQGSMSPD
	----||---|-----|----|-|--
	FLKTPSGIKLTINKLLD
	---|-|----|------
	GSNPPASPLQD
	-|----|----
	STAGSFSLSVRD
	||--|-|-|---
	DTLSCKIA
	-|-|----
	DPLVTYEGSNPPASPLQ
	----||--|----|---
	YLRSVLE
	|--|---
	AINYGTFTIKSD
	---|-|-|--|-
	NGGFYISPRITFPGLHE
	----|-|---|------

Protein sequence : 
MGCGCSSHPE DDWMENIDVC ENCHYPIVPL DGKGTLLIRN GSEVRDPLVT  
-----||---        --- ----|----- ----|----- -|-------|  
YEGSNPPASP LQDNLVIALH SYEPSHDGDL GFEKGEQLRI LEQSGEWWKA  
|--|----|- ---------- ||--|--                  +  ----  
QSLTTGQEGF IPFNFVAKAN SLEPEPWFFK NLSRKDAERQ LLAPGNTHGS  
-|-||----- ---------- |--------- --|------- ------|--|  
FLIRESESTA GSFSLSVRDF DQNQGEVVKH YKIRNLDNGG FYISPRITFP  
-----|-||- -|-|-|---  ---------- |--------- -|-|---|--  
GLHELVRHYT NASDGLCTRL SRPCQTQKPQ KPWWEDEWEV PRETLKLVER  
--------|| --|----|-- |----|---- -----         +        
LGAGQFGEVW MGYYNGHTKV AVKSLKQGSM SPDAFLAEAN LMKQLQHQRL  
        -- --||---|-- ---|----|- |--     -- ----------  
VRLYAVVTQE PIYIITEYME NGSLVDFLKT PSGIKLTINK LLDMAAQIAE  
---|---|-- --|--|-+     +  ----| -|----|--- ----------  
GMAFIEERNY IHRDLRAANI LVSDTLSCKI ADFGLARLIE DNEYTAREGA  
---------| ---------- --|-|-|--- --         ---||-----  
KFPIKWTAPE AINYGTFTIK SDVWSFGILL TEIVTHGRIP YPGMTNPEVI  
------|--- ---|-|-|-- |---|----- |---|----- |---|---    
QNLERGYRMV RPDNCPEELY QLMRLCWKER PEDRPTFDYL RSVLEDFFTA  
    --|--- ---------| ---------- --   + -|- -|------|-  
TEGQYQPQP 
|---|---- 


Protein	: P06239
Enzyme	: Asp-N V8-E

	MGCGCSSHPE
	-----||---
	RNYIHRDLRAANILVSDTLSCKIADFGLARLIE
	--|------------|-|-|-------------
	AINYGTFTIKSDVWSFGILLTE
	---|-|-|--|---|-----|-
	ANLMKQLQHQRLVRLYAVVTQEPIYIITE
	---------------|---|----|--|-
	VWMGYYNGHTKVAVKSLKQGSMSPDAFLAE
	----||---|-----|----|-|-------
	RQLLAPGNTHGSFLIRE
	--------|--|-----
	NGSLVDFLKTPSGIKLTINKLLDMAAQIAE
	--|------|-|----|-------------
	DNLVIALHSYEPSH
	--------||--|-
	NCHYPIVPLDGKGTLLIRNGSE
	---|---------|------|-
	GSNPPASPLQDNLVIALHSYEPSHDGDLGFE
	-|----|-----------||--|--------
	GAKFPIKWTAPE
	--------|---
	VVKHYKIRNLDNGGFYISPRITFPGLHE
	----|----------|-|---|------
	DQNQGEVVKHYKIRNL
	----------|-----
	DRPTFDYLRSVLE
	---|--|--|---
	DFFTATE
	---|-|-
	DMAAQIAEGMAFIEERNYIHR
	-----------------|---
	DNEYTAREGAKFPIKWTAPEAINYGTFTIKS
	---||-----------|------|-|-|--|
	DNCPEELYQLMRLCWKERPE
	-------|------------
	DFLKTPSGIKLTINKLL
	----|-|----|-----
	DFFTATEGQYQPQP
	---|-|---|----
	DLRAANILVS
	---------|
	DAERQLLAPGNTHGSFLIRESESTAGSFSLSVR
	-----------|--|-----|-||--|-|-|--
	VRDPLVTYE
	------||-
	GFIPFNFVAKANSLEPEPWFFKNLSRKDAE
	------------|-----------|-----
	LVRHYTNASDGLCTRLSRPCQTQKPQKPWWE
	----||--|----|--|----|---------
	DNGGFYISPRITFPGLHELVRHYTNAS
	-----|-|---|----------||--|
	STAGSFSLSVRDFDQNQGE
	||--|-|-|----------
	GQYQPQP
	--|----
	RGYRMVRPDNCPE
	--|----------
	DVCENCHYPIVPL
	-------|-----
	IVTHGRIPYPGMTNPE
	--|-----|---|---
	DGKGTLLIRNGSEVR
	----|------|---
	DGLCTRLSRPCQTQKPQKPWWE
	----|--|----|---------
	DTLSCKIA
	-|-|----
	DPLVTYEGSNPPASPLQ
	----||--|----|---
	LYQLMRLCWKE
	-|---------
	DYLRSVLE
	-|--|---
	WWKAQSLTTGQE
	-----|-||---

Protein sequence : 
MGCGCSSHPE DDWMENIDVC ENCHYPIVPL DGKGTLLIRN GSEVRDPLVT  
-----||---        --- ----|----- ----|----- -|-------|  
YEGSNPPASP LQDNLVIALH SYEPSHDGDL GFEKGEQLRI LEQSGEWWKA  
|--|----|- ---------- ||--|----- ---           +  ----  
QSLTTGQEGF IPFNFVAKAN SLEPEPWFFK NLSRKDAERQ LLAPGNTHGS  
-|-||----- ---------- |--------- --|------- ------|--|  
FLIRESESTA GSFSLSVRDF DQNQGEVVKH YKIRNLDNGG FYISPRITFP  
-----|-||- -|-|-|---- ---------- |--------- -|-|---|--  
GLHELVRHYT NASDGLCTRL SRPCQTQKPQ KPWWEDEWEV PRETLKLVER  
--------|| --|----|-- |----|---- -----         +        
LGAGQFGEVW MGYYNGHTKV AVKSLKQGSM SPDAFLAEAN LMKQLQHQRL  
        -- --||---|-- ---|----|- |--------- ----------  
VRLYAVVTQE PIYIITEYME NGSLVDFLKT PSGIKLTINK LLDMAAQIAE  
---|---|-- --|--|-+   --|------| -|----|--- ----------  
GMAFIEERNY IHRDLRAANI LVSDTLSCKI ADFGLARLIE DNEYTAREGA  
---------| ---------- --|-|-|--- ---------- ---||-----  
KFPIKWTAPE AINYGTFTIK SDVWSFGILL TEIVTHGRIP YPGMTNPEVI  
------|--- ---|-|-|-- |---|----- |---|----- |---|---    
QNLERGYRMV RPDNCPEELY QLMRLCWKER PEDRPTFDYL RSVLEDFFTA  
    --|--- ---------| ---------- -----|--|- -|------|-  
TEGQYQPQP 
|---|---- 


Protein	: P06239
Enzyme	: chymotrypsin CNBr

	IRESESTAGSF
	---|-||--|-
	MENIDVCENCHYPIVPL
	-----------|-----
	KTPSGIKL
	-|-|----
	EPSHDGDL
	--|-----
	GCGCSSHPEDDWM
	----||-------
	TEIVTHGRIPYPGMTNPEVIQNL
	|---|-----|---|--------
	TNASDGL
	|--|---
	VAKANSL
	-----|-
	APGNTHGSF
	----|--|-
	SCKIADF
	|------
	SPDAFLAEANLM
	|-----------
	RLCWKERPEDRPTFDYLRSVLEDFFTATEGQYQPQP
	------------|--|--|------|-|---|----
	EGSNPPASPL
	--|----|--
	AVVTQEPIY
	---|----|
	TAREGAKFPIKW
	|-----------
	SRPCQTQKPQKPW
	|----|-------
	GYYNGHTKVAVKSLKQGSM
	-||---|-----|----|-
	ENGSLVDFLKTPSGIKLTINKLLDM
	---|------|-|----|-------
	TAPEAINY
	|------|
	KQLQHQRLVRLYAVVTQEPIYIITEYM
	-----------|---|----|--|-|-
	IRNGSEVRDPL
	----|------
	MGCGCSSHPEDDW
	-----||------
	ISPRITFPGL
	-|---|----
	TATEGQY
	|-|---|
	KERPEDRPTF
	--------|-
	VRPDNCPEELYQLM
	----------|---
	TIKSDVW
	|--|---
	EVPRETL
	-----|-
	SRKDAERQL
	|--------
	NGHTKVAVKSL
	---|-----|-
	TNPEVIQNLERGYRM
	|-----------|--
	KQGSMSPDAF
	---|-|----
	TTGQEGF
	||-----
	DQNQGEVVKHY
	----------|

Protein sequence : 
MGCGCSSHPE DDWMENIDVC ENCHYPIVPL DGKGTLLIRN GSEVRDPLVT  
-----||--- ---------- ----|-----     +  --- -|------ +  
YEGSNPPASP LQDNLVIALH SYEPSHDGDL GFEKGEQLRI LEQSGEWWKA  
+--|----|- -          ++--|-----               +        
QSLTTGQEGF IPFNFVAKAN SLEPEPWFFK NLSRKDAERQ LLAPGNTHGS  
 + ||-----      ----- |-           |------- - ----|--|  
FLIRESESTA GSFSLSVRDF DQNQGEVVKH YKIRNLDNGG FYISPRITFP  
- ---|-||- -|-+ +     ---------- |           +-|---|--  
GLHELVRHYT NASDGLCTRL SRPCQTQKPQ KPWWEDEWEV PRETLKLVER  
--      +| --|--- +   |----|---- ---     -- ---|-       
LGAGQFGEVW MGYYNGHTKV AVKSLKQGSM SPDAFLAEAN LMKQLQHQRL  
            -||---|-- ---|----|- |--------- ----------  
VRLYAVVTQE PIYIITEYME NGSLVDFLKT PSGIKLTINK LLDMAAQIAE  
---|---|-- --|--|-|-- --|------| -|----|--- ----        
GMAFIEERNY IHRDLRAANI LVSDTLSCKI ADFGLARLIE DNEYTAREGA  
         +              + + |--- ---           +|-----  
KFPIKWTAPE AINYGTFTIK SDVWSFGILL TEIVTHGRIP YPGMTNPEVI  
------|--- ---| + |-- |---+      |---|----- |---|-----  
QNLERGYRMV RPDNCPEELY QLMRLCWKER PEDRPTFDYL RSVLEDFFTA  
------|--- ---------| ---------- -----|--|- -|------|-  
TEGQYQPQP 
|---|---- 


Protein	: P06239
Enzyme	: chymotrypsin Lys-C

	IRESESTAGSF
	---|-||--|-
	MENIDVCENCHYPIVPL
	-----------|-----
	KTPSGIKL
	-|-|----
	EPSHDGDL
	--|-----
	AQSLTTGQEGFIPFNFVAK
	--|-||-------------
	LLDMAAQIAEGMAFIEERNYIHRDLRAANILVSDTLSCK
	-------------------|------------|-|-|--
	TEIVTHGRIPYPGMTNPEVIQNL
	|---|-----|---|--------
	ERPEDRPTFDYLRSVLEDFFTATEGQYQPQP
	-------|--|--|------|-|---|----
	TNASDGL
	|--|---
	LVERLGAGQFGEVWMGYYNGHTK
	----------------||---|-
	VAKANSL
	-----|-
	APGNTHGSF
	----|--|-
	SCKIADF
	|------
	EGSNPPASPL
	--|----|--
	WTAPEAINYGTFTIK
	-|------|-|-|--
	AVVTQEPIY
	---|----|
	TAREGAKFPIKW
	|-----------
	SRPCQTQKPQKPW
	|----|-------
	TAPEAINY
	|------|
	IADFGLARLIEDNEYTAREGAK
	--------------||------
	IRNGSEVRDPL
	----|------
	MGCGCSSHPEDDW
	-----||------
	MGCGCSSHPEDDWMENIDVCENCHYPIVPLDGK
	-----||-----------------|--------
	ISPRITFPGL
	-|---|----
	TATEGQY
	|-|---|
	KERPEDRPTF
	--------|-
	TIKSDVW
	|--|---
	QGSMSPDAFLAEANLMK
	--|-|------------
	EVPRETL
	-----|-
	SRKDAERQL
	|--------
	NGHTKVAVKSL
	---|-----|-
	GEQLRILEQSGEWWK
	---------|-----
	ANSLEPEPWFFK
	--|---------
	KQGSMSPDAF
	---|-|----
	QLQHQRLVRLYAVVTQEPIYIITEYMENGSLVDFLK
	----------|---|----|--|-|----|------
	TTGQEGF
	||-----
	DQNQGEVVKHY
	----------|

Protein sequence : 
MGCGCSSHPE DDWMENIDVC ENCHYPIVPL DGKGTLLIRN GSEVRDPLVT  
-----||--- ---------- ----|----- --- +  --- -|------ +  
YEGSNPPASP LQDNLVIALH SYEPSHDGDL GFEKGEQLRI LEQSGEWWKA  
+--|----|- -          ++--|-----     ------ ---|------  
QSLTTGQEGF IPFNFVAKAN SLEPEPWFFK NLSRKDAERQ LLAPGNTHGS  
-|-||----- ---------- |---------   |------- - ----|--|  
FLIRESESTA GSFSLSVRDF DQNQGEVVKH YKIRNLDNGG FYISPRITFP  
- ---|-||- -|-+ +     ---------- |           +-|---|--  
GLHELVRHYT NASDGLCTRL SRPCQTQKPQ KPWWEDEWEV PRETLKLVER  
--      +| --|--- +   |----|---- ---     -- ---|- ----  
LGAGQFGEVW MGYYNGHTKV AVKSLKQGSM SPDAFLAEAN LMKQLQHQRL  
---------- --||---|-- ---|----|- |--------- ----------  
VRLYAVVTQE PIYIITEYME NGSLVDFLKT PSGIKLTINK LLDMAAQIAE  
---|---|-- --|--|-|-- --|------| -|----+    ----------  
GMAFIEERNY IHRDLRAANI LVSDTLSCKI ADFGLARLIE DNEYTAREGA  
---------| ---------- --|-|-|--- ---------- ---||-----  
KFPIKWTAPE AINYGTFTIK SDVWSFGILL TEIVTHGRIP YPGMTNPEVI  
------|--- ---|-|-|-- |---+      |---|----- |---|-----  
QNLERGYRMV RPDNCPEELY QLMRLCWKER PEDRPTFDYL RSVLEDFFTA  
---   +             +        --- -----|--|- -|------|-  
TEGQYQPQP 
|---|---- 


Protein	: P06239
Enzyme	: chymotrypsin Lys-N

	IRESESTAGSF
	---|-||--|-
	MENIDVCENCHYPIVPL
	-----------|-----
	KTPSGIKL
	-|-|----
	EPSHDGDL
	--|-----
	KERPEDRPTFDYLRSVLEDFFTATEGQYQPQP
	--------|--|--|------|-|---|----
	TEIVTHGRIPYPGMTNPEVIQNL
	|---|-----|---|--------
	TNASDGL
	|--|---
	KWTAPEAINYGTFTI
	--|------|-|-|-
	VAKANSL
	-----|-
	APGNTHGSF
	----|--|-
	SCKIADF
	|------
	EGSNPPASPL
	--|----|--
	KANSLEPEPWFF
	---|--------
	KAQSLTTGQEGFIPFNFVA
	---|-||------------
	KGEQLRILEQSGEWW
	----------|----
	AVVTQEPIY
	---|----|
	TAREGAKFPIKW
	|-----------
	SRPCQTQKPQKPW
	|----|-------
	KPWWEDEWEVPRETL
	-------------|-
	KQGSMSPDAFLAEANLM
	---|-|-----------
	TAPEAINY
	|------|
	IRNGSEVRDPL
	----|------
	KLVERLGAGQFGEVWMGYYNGHT
	-----------------||---|
	MGCGCSSHPEDDW
	-----||------
	ISPRITFPGL
	-|---|----
	KQLQHQRLVRLYAVVTQEPIYIITEYMENGSLVDFL
	-----------|---|----|--|-|----|-----
	TATEGQY
	|-|---|
	KERPEDRPTF
	--------|-
	TIKSDVW
	|--|---
	EVPRETL
	-----|-
	SRKDAERQL
	|--------
	NGHTKVAVKSL
	---|-----|-
	KIADFGLARLIEDNEYTAREGA
	---------------||-----
	KQGSMSPDAF
	---|-|----
	MGCGCSSHPEDDWMENIDVCENCHYPIVPLDG
	-----||-----------------|-------
	KLLDMAAQIAEGMAFIEERNYIHRDLRAANILVSDTLSC
	--------------------|------------|-|-|-
	TTGQEGF
	||-----
	DQNQGEVVKHY
	----------|

Protein sequence : 
MGCGCSSHPE DDWMENIDVC ENCHYPIVPL DGKGTLLIRN GSEVRDPLVT  
-----||--- ---------- ----|----- --  +  --- -|------ +  
YEGSNPPASP LQDNLVIALH SYEPSHDGDL GFEKGEQLRI LEQSGEWWKA  
+--|----|- -          ++--|-----    ------- ---|------  
QSLTTGQEGF IPFNFVAKAN SLEPEPWFFK NLSRKDAERQ LLAPGNTHGS  
-|-||----- ---------- |--------    |------- - ----|--|  
FLIRESESTA GSFSLSVRDF DQNQGEVVKH YKIRNLDNGG FYISPRITFP  
- ---|-||- -|-+ +     ---------- |           +-|---|--  
GLHELVRHYT NASDGLCTRL SRPCQTQKPQ KPWWEDEWEV PRETLKLVER  
--      +| --|--- +   |----|---- ---------- ---|------  
LGAGQFGEVW MGYYNGHTKV AVKSLKQGSM SPDAFLAEAN LMKQLQHQRL  
---------- --||---|-- ---|----|- |--------- ----------  
VRLYAVVTQE PIYIITEYME NGSLVDFLKT PSGIKLTINK LLDMAAQIAE  
---|---|-- --|--|-|-- --|------| -|----+  - ----------  
GMAFIEERNY IHRDLRAANI LVSDTLSCKI ADFGLARLIE DNEYTAREGA  
---------| ---------- --|-|-|--- ---------- ---||-----  
KFPIKWTAPE AINYGTFTIK SDVWSFGILL TEIVTHGRIP YPGMTNPEVI  
------|--- ---|-|-|-- |---+      |---|----- |---|-----  
QNLERGYRMV RPDNCPEELY QLMRLCWKER PEDRPTFDYL RSVLEDFFTA  
---   +             +        --- -----|--|- -|------|-  
TEGQYQPQP 
|---|---- 


Protein	: P06239
Enzyme	: chymotrypsin trypsin_no_P_rule

	MENIDVCENCHYPIVPL
	-----------|-----
	SDVWSFGILLTEIVTHGR
	|---|-----|---|---
	VAKANSL
	-----|-
	SRPCQTQKPQKPW
	|----|-------
	TAPEAINY
	|------|
	IRNGSEVRDPL
	----|------
	LGAGQFGEVWMGYYNGHTK
	------------||---|-
	ITFPGLHELVR
	-|---------
	NGHTKVAVKSL
	---|-----|-
	LYAVVTQEPIYIITEYMENGSLVDFLK
	-|---|----|--|-|----|------
	NLDNGGFYISPR
	-------|-|--
	APGNTHGSF
	----|--|-
	HYTNASDGLCTR
	-||--|----|-
	ANSLEPEPWFFK
	--|---------
	IPYPGMTNPEVIQNLER
	--|---|----------
	LIEDNEYTAR
	------||--
	KTPSGIKL
	-|-|----
	AQSLTTGQEGFIPFNFVAK
	--|-||-------------
	IRESESTAGSF
	---|-||--|-
	TTGQEGF
	||-----
	DQNQGEVVKHY
	----------|
	TEIVTHGRIPYPGMTNPEVIQNL
	|---|-----|---|--------
	TNASDGL
	|--|---
	PDNCPEELYQLMR
	--------|----
	TAREGAKFPIKW
	|-----------
	ISPRITFPGL
	-|---|----
	ILEQSGEWWK
	----|-----
	SRKDAERQL
	|--------
	SVLEDFFTATEGQYQPQP
	|------|-|---|----
	ESESTAGSFSLSVR
	-|-||--|-|-|--
	QLLAPGNTHGSFLIR
	-------|--|----
	EPSHDGDL
	--|-----
	AANILVSDTLSCK
	------|-|-|--
	SCKIADF
	|------
	EGSNPPASPL
	--|----|--
	WTAPEAINYGTFTIK
	-|------|-|-|--
	AVVTQEPIY
	---|----|
	MGCGCSSHPEDDW
	-----||------
	MGCGCSSHPEDDWMENIDVCENCHYPIVPLDGK
	-----||-----------------|--------
	TATEGQY
	|-|---|
	KERPEDRPTF
	--------|-
	TIKSDVW
	|--|---
	QGSMSPDAFLAEANLMK
	--|-|------------
	EVPRETL
	-----|-
	DPLVTYEGSNPPASPLQDNLVIALHSYEPSHDGDLGFEK
	----||--|----|-----------||--|---------
	KQGSMSPDAF
	---|-|----
	PTFDYLR
	-|--|--

Protein sequence : 
MGCGCSSHPE DDWMENIDVC ENCHYPIVPL DGKGTLLIRN GSEVRDPLVT  
-----||--- ---------- ----|----- --- +  --- -|-------|  
YEGSNPPASP LQDNLVIALH SYEPSHDGDL GFEKGEQLRI LEQSGEWWKA  
|--|----|- ---------- ||--|----- ----     - ---|------  
QSLTTGQEGF IPFNFVAKAN SLEPEPWFFK NLSRKDAERQ LLAPGNTHGS  
-|-||----- ---------- |---------   |------- ------|--|  
FLIRESESTA GSFSLSVRDF DQNQGEVVKH YKIRNLDNGG FYISPRITFP  
-----|-||- -|-|-|--   ---------- |   ------ -|-|---|--  
GLHELVRHYT NASDGLCTRL SRPCQTQKPQ KPWWEDEWEV PRETLKLVER  
--------|| --|----|-  |----|---- ---     -- ---|-       
LGAGQFGEVW MGYYNGHTKV AVKSLKQGSM SPDAFLAEAN LMKQLQHQRL  
---------- --||---|-- ---|----|- |--------- ---         
VRLYAVVTQE PIYIITEYME NGSLVDFLKT PSGIKLTINK LLDMAAQIAE  
  -|---|-- --|--|-|-- --|------| -|----+                
GMAFIEERNY IHRDLRAANI LVSDTLSCKI ADFGLARLIE DNEYTAREGA  
         +       ---- --|-|-|--- ---    --- ---||-----  
KFPIKWTAPE AINYGTFTIK SDVWSFGILL TEIVTHGRIP YPGMTNPEVI  
------|--- ---|-|-|-- |---|----- |---|----- |---|-----  
QNLERGYRMV RPDNCPEELY QLMRLCWKER PEDRPTFDYL RSVLEDFFTA  
----- +     --------| ----   --- -----|--|- -|------|-  
TEGQYQPQP 
|---|---- 


Protein	: P06239
Enzyme	: chymotrypsin V8-DE

	MENIDVCENCHYPIVPL
	-----------|-----
	NLVIALHSYEPSHD
	-------||--|--
	VWSFGILLTE
	--|-----|-
	VAKANSL
	-----|-
	VVKHYKIRNLD
	----|------
	GLCTRLSRPCQTQKPQKPWWE
	---|--|----|---------
	GQYQPQP
	--|----
	SRPCQTQKPQKPW
	|----|-------
	TAPEAINY
	|------|
	IRNGSEVRDPL
	----|------
	GFIPFNFVAKANSLEPEPWFFKNLSRKD
	------------|-----------|---
	LRAANILVSD
	--------|-
	NGHTKVAVKSL
	---|-----|-
	WWKAQSLTTGQE
	-----|-||---
	GKGTLLIRNGSE
	---|------|-
	MGCGCSSHPE
	-----||---
	LVRHYTNASD
	----||--|-
	GAKFPIKWTAPE
	--------|---
	NCHYPIVPLD
	---|------
	APGNTHGSF
	----|--|-
	VRDPLVTYE
	------||-
	LYQLMRLCWKE
	-|---------
	KTPSGIKL
	-|-|----
	TTGQEGF
	||-----
	IRESESTAGSF
	---|-||--|-
	DQNQGEVVKHY
	----------|
	ANLMKQLQHQRLVRLYAVVTQEPIYIITE
	---------------|---|----|--|-
	RQLLAPGNTHGSFLIRE
	--------|--|-----
	TEIVTHGRIPYPGMTNPEVIQNL
	|---|-----|---|--------
	TNASDGL
	|--|---
	TAREGAKFPIKW
	|-----------
	TLSCKIAD
	|-|-----
	ISPRITFPGL
	-|---|----
	IVTHGRIPYPGMTNPE
	--|-----|---|---
	RGYRMVRPD
	--|------
	SRKDAERQL
	|--------
	RNYIHRD
	--|----
	EPSHDGDL
	--|-----
	SCKIADF
	|------
	EGSNPPASPL
	--|----|--
	AVVTQEPIY
	---|----|
	VWMGYYNGHTKVAVKSLKQGSMSPD
	----||---|-----|----|-|--
	FLKTPSGIKLTINKLLD
	---|-|----|------
	GSNPPASPLQD
	-|----|----
	STAGSFSLSVRD
	||--|-|-|---
	MGCGCSSHPEDDW
	-----||------
	TATEGQY
	|-|---|
	KERPEDRPTF
	--------|-
	TIKSDVW
	|--|---
	EVPRETL
	-----|-
	KQGSMSPDAF
	---|-|----
	YLRSVLE
	|--|---
	AINYGTFTIKSD
	---|-|-|--|-
	NGGFYISPRITFPGLHE
	----|-|---|------

Protein sequence : 
MGCGCSSHPE DDWMENIDVC ENCHYPIVPL DGKGTLLIRN GSEVRDPLVT  
-----||--- ---------- ----|----- ----|----- -|-------|  
YEGSNPPASP LQDNLVIALH SYEPSHDGDL GFEKGEQLRI LEQSGEWWKA  
|--|----|- ---------- ||--|-----               +  ----  
QSLTTGQEGF IPFNFVAKAN SLEPEPWFFK NLSRKDAERQ LLAPGNTHGS  
-|-||----- ---------- |--------- --|------- ------|--|  
FLIRESESTA GSFSLSVRDF DQNQGEVVKH YKIRNLDNGG FYISPRITFP  
-----|-||- -|-|-|---  ---------- |--------- -|-|---|--  
GLHELVRHYT NASDGLCTRL SRPCQTQKPQ KPWWEDEWEV PRETLKLVER  
--------|| --|----|-- |----|---- -----   -- ---|-       
LGAGQFGEVW MGYYNGHTKV AVKSLKQGSM SPDAFLAEAN LMKQLQHQRL  
        -- --||---|-- ---|----|- |----   -- ----------  
VRLYAVVTQE PIYIITEYME NGSLVDFLKT PSGIKLTINK LLDMAAQIAE  
---|---|-- --|--|-+     +   ---| -|----|--- ---         
GMAFIEERNY IHRDLRAANI LVSDTLSCKI ADFGLARLIE DNEYTAREGA  
       --| ---------- --|-|-|--- ---           +|-----  
KFPIKWTAPE AINYGTFTIK SDVWSFGILL TEIVTHGRIP YPGMTNPEVI  
------|--- ---|-|-|-- |---|----- |---|----- |---|-----  
QNLERGYRMV RPDNCPEELY QLMRLCWKER PEDRPTFDYL RSVLEDFFTA  
--- --|--- ---     -| ---------- -----|- |- -|---   |-  
TEGQYQPQP 
|---|---- 


Protein	: P06239
Enzyme	: chymotrypsin V8-E

	MENIDVCENCHYPIVPL
	-----------|-----
	VAKANSL
	-----|-
	GQYQPQP
	--|----
	SRPCQTQKPQKPW
	|----|-------
	TAPEAINY
	|------|
	STAGSFSLSVRDFDQNQGE
	||--|-|-|----------
	IRNGSEVRDPL
	----|------
	NGHTKVAVKSL
	---|-----|-
	WWKAQSLTTGQE
	-----|-||---
	MGCGCSSHPE
	-----||---
	GAKFPIKWTAPE
	--------|---
	DFFTATE
	---|-|-
	APGNTHGSF
	----|--|-
	VRDPLVTYE
	------||-
	GFIPFNFVAKANSLEPEPWFFKNLSRKDAE
	------------|-----------|-----
	LVRHYTNASDGLCTRLSRPCQTQKPQKPWWE
	----||--|----|--|----|---------
	LYQLMRLCWKE
	-|---------
	KTPSGIKL
	-|-|----
	TTGQEGF
	||-----
	IRESESTAGSF
	---|-||--|-
	DQNQGEVVKHY
	----------|
	ANLMKQLQHQRLVRLYAVVTQEPIYIITE
	---------------|---|----|--|-
	NGSLVDFLKTPSGIKLTINKLLDMAAQIAE
	--|------|-|----|-------------
	RQLLAPGNTHGSFLIRE
	--------|--|-----
	TEIVTHGRIPYPGMTNPEVIQNL
	|---|-----|---|--------
	TNASDGL
	|--|---
	GSNPPASPLQDNLVIALHSYEPSHDGDLGFE
	-|----|-----------||--|--------
	VVKHYKIRNLDNGGFYISPRITFPGLHE
	----|----------|-|---|------
	TAREGAKFPIKW
	|-----------
	ISPRITFPGL
	-|---|----
	IVTHGRIPYPGMTNPE
	--|-----|---|---
	SRKDAERQL
	|--------
	RNYIHRDLRAANILVSDTLSCKIADFGLARLIE
	--|------------|-|-|-------------
	AINYGTFTIKSDVWSFGILLTE
	---|-|-|--|---|-----|-
	EPSHDGDL
	--|-----
	VWMGYYNGHTKVAVKSLKQGSMSPDAFLAE
	----||---|-----|----|-|-------
	NCHYPIVPLDGKGTLLIRNGSE
	---|---------|------|-
	SCKIADF
	|------
	DRPTFDYLRSVLE
	---|--|--|---
	EGSNPPASPL
	--|----|--
	AVVTQEPIY
	---|----|
	MGCGCSSHPEDDW
	-----||------
	RGYRMVRPDNCPE
	--|----------
	TATEGQY
	|-|---|
	KERPEDRPTF
	--------|-
	TIKSDVW
	|--|---
	EVPRETL
	-----|-
	KQGSMSPDAF
	---|-|----

Protein sequence : 
MGCGCSSHPE DDWMENIDVC ENCHYPIVPL DGKGTLLIRN GSEVRDPLVT  
-----||--- ---------- ----|----- ----|----- -|-------|  
YEGSNPPASP LQDNLVIALH SYEPSHDGDL GFEKGEQLRI LEQSGEWWKA  
|--|----|- ---------- ||--|----- ---           +  ----  
QSLTTGQEGF IPFNFVAKAN SLEPEPWFFK NLSRKDAERQ LLAPGNTHGS  
-|-||----- ---------- |--------- --|------- ------|--|  
FLIRESESTA GSFSLSVRDF DQNQGEVVKH YKIRNLDNGG FYISPRITFP  
-----|-||- -|-|-|---- ---------- |--------- -|-|---|--  
GLHELVRHYT NASDGLCTRL SRPCQTQKPQ KPWWEDEWEV PRETLKLVER  
--------|| --|----|-- |----|---- -----   -- ---|-       
LGAGQFGEVW MGYYNGHTKV AVKSLKQGSM SPDAFLAEAN LMKQLQHQRL  
        -- --||---|-- ---|----|- |--------- ----------  
VRLYAVVTQE PIYIITEYME NGSLVDFLKT PSGIKLTINK LLDMAAQIAE  
---|---|-- --|--|-+   --|------| -|----|--- ----------  
GMAFIEERNY IHRDLRAANI LVSDTLSCKI ADFGLARLIE DNEYTAREGA  
       --| ---------- --|-|-|--- ----------    +|-----  
KFPIKWTAPE AINYGTFTIK SDVWSFGILL TEIVTHGRIP YPGMTNPEVI  
------|--- ---|-|-|-- |---|----- |---|----- |---|-----  
QNLERGYRMV RPDNCPEELY QLMRLCWKER PEDRPTFDYL RSVLEDFFTA  
--- --|--- ------- -| ---------- -----|--|- -|------|-  
TEGQYQPQP 
|---|---- 


Protein	: P06239
Enzyme	: CNBr Lys-C

	GCGCSSHPEDDWM
	----||-------
	ERPEDRPTFDYLRSVLEDFFTATEGQYQPQP
	-------|--|--|------|-|---|----
	LLDMAAQIAEGMAFIEERNYIHRDLRAANILVSDTLSCK
	-------------------|------------|-|-|--
	LVERLGAGQFGEVWMGYYNGHTK
	----------------||---|-
	SPDAFLAEANLM
	|-----------
	RLCWKERPEDRPTFDYLRSVLEDFFTATEGQYQPQP
	------------|--|--|------|-|---|----
	WTAPEAINYGTFTIK
	-|------|-|-|--
	GYYNGHTKVAVKSLKQGSM
	-||---|-----|----|-
	ENGSLVDFLKTPSGIKLTINKLLDM
	---|------|-|----|-------
	KQLQHQRLVRLYAVVTQEPIYIITEYM
	-----------|---|----|--|-|-
	IADFGLARLIEDNEYTAREGAK
	--------------||------
	MGCGCSSHPEDDWMENIDVCENCHYPIVPLDGK
	-----||-----------------|--------
	VRPDNCPEELYQLM
	----------|---
	QGSMSPDAFLAEANLMK
	--|-|------------
	GEQLRILEQSGEWWK
	---------|-----
	TNPEVIQNLERGYRM
	|-----------|--
	ANSLEPEPWFFK
	--|---------
	QLQHQRLVRLYAVVTQEPIYIITEYMENGSLVDFLK
	----------|---|----|--|-|----|------
	AQSLTTGQEGFIPFNFVAK
	--|-||-------------

Protein sequence : 
MGCGCSSHPE DDWMENIDVC ENCHYPIVPL DGKGTLLIRN GSEVRDPLVT  
-----||--- ---------- ----|----- --- +       +       +  
YEGSNPPASP LQDNLVIALH SYEPSHDGDL GFEKGEQLRI LEQSGEWWKA  
+  +    +             ++  +          ------ ---|------  
QSLTTGQEGF IPFNFVAKAN SLEPEPWFFK NLSRKDAERQ LLAPGNTHGS  
-|-||----- ---------- |---------   +              +  +  
FLIRESESTA GSFSLSVRDF DQNQGEVVKH YKIRNLDNGG FYISPRITFP  
     + ++   + + +                +           + +   +    
GLHELVRHYT NASDGLCTRL SRPCQTQKPQ KPWWEDEWEV PRETLKLVER  
        ++   +    +   +    +                   +  ----  
LGAGQFGEVW MGYYNGHTKV AVKSLKQGSM SPDAFLAEAN LMKQLQHQRL  
---------- --||---|-- ---|----|- |--------- ----------  
VRLYAVVTQE PIYIITEYME NGSLVDFLKT PSGIKLTINK LLDMAAQIAE  
---|---|-- --|--|-|-- --|------| -|----|--- ----------  
GMAFIEERNY IHRDLRAANI LVSDTLSCKI ADFGLARLIE DNEYTAREGA  
---------| ---------- --|-|-|--- ---------- ---||-----  
KFPIKWTAPE AINYGTFTIK SDVWSFGILL TEIVTHGRIP YPGMTNPEVI  
-    -|--- ---|-|-|-- +   +      +   +      +   |-----  
QNLERGYRMV RPDNCPEELY QLMRLCWKER PEDRPTFDYL RSVLEDFFTA  
------|--- ---------| ---------- -----|--|- -|------|-  
TEGQYQPQP 
|---|---- 


Protein	: P06239
Enzyme	: CNBr Lys-N

	KERPEDRPTFDYLRSVLEDFFTATEGQYQPQP
	--------|--|--|------|-|---|----
	KWTAPEAINYGTFTI
	--|------|-|-|-
	SPDAFLAEANLM
	|-----------
	RLCWKERPEDRPTFDYLRSVLEDFFTATEGQYQPQP
	------------|--|--|------|-|---|----
	KANSLEPEPWFF
	---|--------
	KAQSLTTGQEGFIPFNFVA
	---|-||------------
	KGEQLRILEQSGEWW
	----------|----
	GYYNGHTKVAVKSLKQGSM
	-||---|-----|----|-
	KPWWEDEWEVPRETL
	-------------|-
	KQGSMSPDAFLAEANLM
	---|-|-----------
	ENGSLVDFLKTPSGIKLTINKLLDM
	---|------|-|----|-------
	KQLQHQRLVRLYAVVTQEPIYIITEYM
	-----------|---|----|--|-|-
	KLVERLGAGQFGEVWMGYYNGHT
	-----------------||---|
	KQLQHQRLVRLYAVVTQEPIYIITEYMENGSLVDFL
	-----------|---|----|--|-|----|-----
	VRPDNCPEELYQLM
	----------|---
	TNPEVIQNLERGYRM
	|-----------|--
	KIADFGLARLIEDNEYTAREGA
	---------------||-----
	MGCGCSSHPEDDWMENIDVCENCHYPIVPLDG
	-----||-----------------|-------
	KLLDMAAQIAEGMAFIEERNYIHRDLRAANILVSDTLSC
	--------------------|------------|-|-|-
	GCGCSSHPEDDWM
	----||-------

Protein sequence : 
MGCGCSSHPE DDWMENIDVC ENCHYPIVPL DGKGTLLIRN GSEVRDPLVT  
-----||--- ---------- ----|----- --  +       +       +  
YEGSNPPASP LQDNLVIALH SYEPSHDGDL GFEKGEQLRI LEQSGEWWKA  
+  +    +             ++  +         ------- ---|------  
QSLTTGQEGF IPFNFVAKAN SLEPEPWFFK NLSRKDAERQ LLAPGNTHGS  
-|-||----- ---------- |--------    +              +  +  
FLIRESESTA GSFSLSVRDF DQNQGEVVKH YKIRNLDNGG FYISPRITFP  
     + ++   + + +                +           + +   +    
GLHELVRHYT NASDGLCTRL SRPCQTQKPQ KPWWEDEWEV PRETLKLVER  
        ++   +    +   +    +     ---------- ---|------  
LGAGQFGEVW MGYYNGHTKV AVKSLKQGSM SPDAFLAEAN LMKQLQHQRL  
---------- --||---|-- ---|----|- |--------- ----------  
VRLYAVVTQE PIYIITEYME NGSLVDFLKT PSGIKLTINK LLDMAAQIAE  
---|---|-- --|--|-|-- --|------| -|----|--- ----------  
GMAFIEERNY IHRDLRAANI LVSDTLSCKI ADFGLARLIE DNEYTAREGA  
---------| ---------- --|-|-|--- ---------- ---||-----  
KFPIKWTAPE AINYGTFTIK SDVWSFGILL TEIVTHGRIP YPGMTNPEVI  
    --|--- ---|-|-|-  +   +      +   +      +   |-----  
QNLERGYRMV RPDNCPEELY QLMRLCWKER PEDRPTFDYL RSVLEDFFTA  
------|--- ---------| ---------- -----|--|- -|------|-  
TEGQYQPQP 
|---|---- 


Protein	: P06239
Enzyme	: CNBr trypsin_no_P_rule

	AQSLTTGQEGFIPFNFVAK
	--|-||-------------
	ESESTAGSFSLSVR
	-|-||--|-|-|--
	QLLAPGNTHGSFLIR
	-------|--|----
	SDVWSFGILLTEIVTHGR
	|---|-----|---|---
	AANILVSDTLSCK
	------|-|-|--
	NLDNGGFYISPR
	-------|-|--
	SPDAFLAEANLM
	|-----------
	RLCWKERPEDRPTFDYLRSVLEDFFTATEGQYQPQP
	------------|--|--|------|-|---|----
	PDNCPEELYQLMR
	--------|----
	WTAPEAINYGTFTIK
	-|------|-|-|--
	GYYNGHTKVAVKSLKQGSM
	-||---|-----|----|-
	ENGSLVDFLKTPSGIKLTINKLLDM
	---|------|-|----|-------
	KQLQHQRLVRLYAVVTQEPIYIITEYM
	-----------|---|----|--|-|-
	MGCGCSSHPEDDWMENIDVCENCHYPIVPLDGK
	-----||-----------------|--------
	ILEQSGEWWK
	----|-----
	LGAGQFGEVWMGYYNGHTK
	------------||---|-
	HYTNASDGLCTR
	-||--|----|-
	VRPDNCPEELYQLM
	----------|---
	ITFPGLHELVR
	-|---------
	QGSMSPDAFLAEANLMK
	--|-|------------
	ANSLEPEPWFFK
	--|---------
	TNPEVIQNLERGYRM
	|-----------|--
	IPYPGMTNPEVIQNLER
	--|---|----------
	DPLVTYEGSNPPASPLQDNLVIALHSYEPSHDGDLGFEK
	----||--|----|-----------||--|---------
	LYAVVTQEPIYIITEYMENGSLVDFLK
	-|---|----|--|-|----|------
	LIEDNEYTAR
	------||--
	SVLEDFFTATEGQYQPQP
	|------|-|---|----
	PTFDYLR
	-|--|--
	GCGCSSHPEDDWM
	----||-------

Protein sequence : 
MGCGCSSHPE DDWMENIDVC ENCHYPIVPL DGKGTLLIRN GSEVRDPLVT  
-----||--- ---------- ----|----- --- +       +   ----|  
YEGSNPPASP LQDNLVIALH SYEPSHDGDL GFEKGEQLRI LEQSGEWWKA  
|--|----|- ---------- ||--|----- ----     - ---|------  
QSLTTGQEGF IPFNFVAKAN SLEPEPWFFK NLSRKDAERQ LLAPGNTHGS  
-|-||----- ---------- |---------   +      - ------|--|  
FLIRESESTA GSFSLSVRDF DQNQGEVVKH YKIRNLDNGG FYISPRITFP  
-----|-||- -|-|-|--              +   ------ -|-|---|--  
GLHELVRHYT NASDGLCTRL SRPCQTQKPQ KPWWEDEWEV PRETLKLVER  
--------|| --|----|-  +    +                   +        
LGAGQFGEVW MGYYNGHTKV AVKSLKQGSM SPDAFLAEAN LMKQLQHQRL  
---------- --||---|-- ---|----|- |--------- ----------  
VRLYAVVTQE PIYIITEYME NGSLVDFLKT PSGIKLTINK LLDMAAQIAE  
---|---|-- --|--|-|-- --|------| -|----|--- ----        
GMAFIEERNY IHRDLRAANI LVSDTLSCKI ADFGLARLIE DNEYTAREGA  
         +       ---- --|-|-|--         --- ---||--     
KFPIKWTAPE AINYGTFTIK SDVWSFGILL TEIVTHGRIP YPGMTNPEVI  
     -|--- ---|-|-|-- |---|----- |---|----- |---|-----  
QNLERGYRMV RPDNCPEELY QLMRLCWKER PEDRPTFDYL RSVLEDFFTA  
------|--- ---------| ---------- -----|--|- -|------|-  
TEGQYQPQP 
|---|---- 


Protein	: P06239
Enzyme	: CNBr V8-DE

	MGCGCSSHPE
	-----||---
	GCGCSSHPEDDWM
	----||-------
	RNYIHRD
	--|----
	ANLMKQLQHQRLVRLYAVVTQEPIYIITE
	---------------|---|----|--|-
	RQLLAPGNTHGSFLIRE
	--------|--|-----
	LVRHYTNASD
	----||--|-
	NLVIALHSYEPSHD
	-------||--|--
	GAKFPIKWTAPE
	--------|---
	NCHYPIVPLD
	---|------
	RLCWKERPEDRPTFDYLRSVLEDFFTATEGQYQPQP
	------------|--|--|------|-|---|----
	SPDAFLAEANLM
	|-----------
	VVKHYKIRNLD
	----|------
	VWSFGILLTE
	--|-----|-
	GLCTRLSRPCQTQKPQKPWWE
	---|--|----|---------
	VWMGYYNGHTKVAVKSLKQGSMSPD
	----||---|-----|----|-|--
	GQYQPQP
	--|----
	GYYNGHTKVAVKSLKQGSM
	-||---|-----|----|-
	VRDPLVTYE
	------||-
	ENGSLVDFLKTPSGIKLTINKLLDM
	---|------|-|----|-------
	KQLQHQRLVRLYAVVTQEPIYIITEYM
	-----------|---|----|--|-|-
	FLKTPSGIKLTINKLLD
	---|-|----|------
	GSNPPASPLQD
	-|----|----
	TLSCKIAD
	|-|-----
	STAGSFSLSVRD
	||--|-|-|---
	IVTHGRIPYPGMTNPE
	--|-----|---|---
	RGYRMVRPD
	--|------
	VRPDNCPEELYQLM
	----------|---
	GFIPFNFVAKANSLEPEPWFFKNLSRKD
	------------|-----------|---
	LRAANILVSD
	--------|-
	TNPEVIQNLERGYRM
	|-----------|--
	LYQLMRLCWKE
	-|---------
	YLRSVLE
	|--|---
	WWKAQSLTTGQE
	-----|-||---
	AINYGTFTIKSD
	---|-|-|--|-
	NGGFYISPRITFPGLHE
	----|-|---|------
	GKGTLLIRNGSE
	---|------|-

Protein sequence : 
MGCGCSSHPE DDWMENIDVC ENCHYPIVPL DGKGTLLIRN GSEVRDPLVT  
-----||--- ----        ---|----- ----|----- -|-------|  
YEGSNPPASP LQDNLVIALH SYEPSHDGDL GFEKGEQLRI LEQSGEWWKA  
|--|----|- ---------- ||--|--                  +  ----  
QSLTTGQEGF IPFNFVAKAN SLEPEPWFFK NLSRKDAERQ LLAPGNTHGS  
-|-||----- ---------- |--------- --|---  -- ------|--|  
FLIRESESTA GSFSLSVRDF DQNQGEVVKH YKIRNLDNGG FYISPRITFP  
-----+ ||- -|-|-|---        ---- |--------- -|-|---|--  
GLHELVRHYT NASDGLCTRL SRPCQTQKPQ KPWWEDEWEV PRETLKLVER  
--------|| --|----|-- |----|---- -----         +        
LGAGQFGEVW MGYYNGHTKV AVKSLKQGSM SPDAFLAEAN LMKQLQHQRL  
        -- --||---|-- ---|----|- |--------- ----------  
VRLYAVVTQE PIYIITEYME NGSLVDFLKT PSGIKLTINK LLDMAAQIAE  
---|---|-- --|--|-|-- --|------| -|----|--- ----        
GMAFIEERNY IHRDLRAANI LVSDTLSCKI ADFGLARLIE DNEYTAREGA  
       --| ---------- --|-|-|--- --            ++   --  
KFPIKWTAPE AINYGTFTIK SDVWSFGILL TEIVTHGRIP YPGMTNPEVI  
------|--- ---|-|-|-- |---|----- |---|----- |---|-----  
QNLERGYRMV RPDNCPEELY QLMRLCWKER PEDRPTFDYL RSVLEDFFTA  
------|--- ---------| ---------- -----|--|- -|------|-  
TEGQYQPQP 
|---|---- 


Protein	: P06239
Enzyme	: CNBr V8-E

	MGCGCSSHPE
	-----||---
	RNYIHRDLRAANILVSDTLSCKIADFGLARLIE
	--|------------|-|-|-------------
	AINYGTFTIKSDVWSFGILLTE
	---|-|-|--|---|-----|-
	ANLMKQLQHQRLVRLYAVVTQEPIYIITE
	---------------|---|----|--|-
	VWMGYYNGHTKVAVKSLKQGSMSPDAFLAE
	----||---|-----|----|-|-------
	RQLLAPGNTHGSFLIRE
	--------|--|-----
	NGSLVDFLKTPSGIKLTINKLLDMAAQIAE
	--|------|-|----|-------------
	NCHYPIVPLDGKGTLLIRNGSE
	---|---------|------|-
	GSNPPASPLQDNLVIALHSYEPSHDGDLGFE
	-|----|-----------||--|--------
	SPDAFLAEANLM
	|-----------
	RLCWKERPEDRPTFDYLRSVLEDFFTATEGQYQPQP
	------------|--|--|------|-|---|----
	VVKHYKIRNLDNGGFYISPRITFPGLHE
	----|----------|-|---|------
	GAKFPIKWTAPE
	--------|---
	DRPTFDYLRSVLE
	---|--|--|---
	DFFTATE
	---|-|-
	GQYQPQP
	--|----
	GYYNGHTKVAVKSLKQGSM
	-||---|-----|----|-
	VRDPLVTYE
	------||-
	GFIPFNFVAKANSLEPEPWFFKNLSRKDAE
	------------|-----------|-----
	ENGSLVDFLKTPSGIKLTINKLLDM
	---|------|-|----|-------
	KQLQHQRLVRLYAVVTQEPIYIITEYM
	-----------|---|----|--|-|-
	STAGSFSLSVRDFDQNQGE
	||--|-|-|----------
	LVRHYTNASDGLCTRLSRPCQTQKPQKPWWE
	----||--|----|--|----|---------
	RGYRMVRPDNCPE
	--|----------
	IVTHGRIPYPGMTNPE
	--|-----|---|---
	VRPDNCPEELYQLM
	----------|---
	TNPEVIQNLERGYRM
	|-----------|--
	LYQLMRLCWKE
	-|---------
	WWKAQSLTTGQE
	-----|-||---
	GCGCSSHPEDDWM
	----||-------

Protein sequence : 
MGCGCSSHPE DDWMENIDVC ENCHYPIVPL DGKGTLLIRN GSEVRDPLVT  
-----||--- ----        ---|----- ----|----- -|-------|  
YEGSNPPASP LQDNLVIALH SYEPSHDGDL GFEKGEQLRI LEQSGEWWKA  
|--|----|- ---------- ||--|----- ---           +  ----  
QSLTTGQEGF IPFNFVAKAN SLEPEPWFFK NLSRKDAERQ LLAPGNTHGS  
-|-||----- ---------- |--------- --|------- ------|--|  
FLIRESESTA GSFSLSVRDF DQNQGEVVKH YKIRNLDNGG FYISPRITFP  
-----+ ||- -|-|-|---- ---------- |--------- -|-|---|--  
GLHELVRHYT NASDGLCTRL SRPCQTQKPQ KPWWEDEWEV PRETLKLVER  
--------|| --|----|-- |----|---- -----         +        
LGAGQFGEVW MGYYNGHTKV AVKSLKQGSM SPDAFLAEAN LMKQLQHQRL  
        -- --||---|-- ---|----|- |--------- ----------  
VRLYAVVTQE PIYIITEYME NGSLVDFLKT PSGIKLTINK LLDMAAQIAE  
---|---|-- --|--|-|-- --|------| -|----|--- ----------  
GMAFIEERNY IHRDLRAANI LVSDTLSCKI ADFGLARLIE DNEYTAREGA  
       --| ---------- --|-|-|--- ----------    ++   --  
KFPIKWTAPE AINYGTFTIK SDVWSFGILL TEIVTHGRIP YPGMTNPEVI  
------|--- ---|-|-|-- |---|----- |---|----- |---|-----  
QNLERGYRMV RPDNCPEELY QLMRLCWKER PEDRPTFDYL RSVLEDFFTA  
------|--- ---------| ---------- -----|--|- -|------|-  
TEGQYQPQP 
|---|---- 


Protein	: P06239
Enzyme	: Lys-C Lys-N

	ERPEDRPTFDYLRSVLEDFFTATEGQYQPQP
	-------|--|--|------|-|---|----
	LLDMAAQIAEGMAFIEERNYIHRDLRAANILVSDTLSCK
	-------------------|------------|-|-|--
	KERPEDRPTFDYLRSVLEDFFTATEGQYQPQP
	--------|--|--|------|-|---|----
	KWTAPEAINYGTFTI
	--|------|-|-|-
	LVERLGAGQFGEVWMGYYNGHTK
	----------------||---|-
	KANSLEPEPWFF
	---|--------
	KAQSLTTGQEGFIPFNFVA
	---|-||------------
	WTAPEAINYGTFTIK
	-|------|-|-|--
	KGEQLRILEQSGEWW
	----------|----
	KPWWEDEWEVPRETL
	-------------|-
	KQGSMSPDAFLAEANLM
	---|-|-----------
	IADFGLARLIEDNEYTAREGAK
	--------------||------
	KLVERLGAGQFGEVWMGYYNGHT
	-----------------||---|
	MGCGCSSHPEDDWMENIDVCENCHYPIVPLDGK
	-----||-----------------|--------
	KQLQHQRLVRLYAVVTQEPIYIITEYMENGSLVDFL
	-----------|---|----|--|-|----|-----
	QGSMSPDAFLAEANLMK
	--|-|------------
	GEQLRILEQSGEWWK
	---------|-----
	ANSLEPEPWFFK
	--|---------
	KIADFGLARLIEDNEYTAREGA
	---------------||-----
	MGCGCSSHPEDDWMENIDVCENCHYPIVPLDG
	-----||-----------------|-------
	KLLDMAAQIAEGMAFIEERNYIHRDLRAANILVSDTLSC
	--------------------|------------|-|-|-
	QLQHQRLVRLYAVVTQEPIYIITEYMENGSLVDFLK
	----------|---|----|--|-|----|------
	AQSLTTGQEGFIPFNFVAK
	--|-||-------------

Protein sequence : 
MGCGCSSHPE DDWMENIDVC ENCHYPIVPL DGKGTLLIRN GSEVRDPLVT  
-----||--- ---------- ----|----- --- +       +       +  
YEGSNPPASP LQDNLVIALH SYEPSHDGDL GFEKGEQLRI LEQSGEWWKA  
+  +    +             ++  +         ------- ---|------  
QSLTTGQEGF IPFNFVAKAN SLEPEPWFFK NLSRKDAERQ LLAPGNTHGS  
-|-||----- ---------- |---------   +              +  +  
FLIRESESTA GSFSLSVRDF DQNQGEVVKH YKIRNLDNGG FYISPRITFP  
     + ++   + + +                +           + +   +    
GLHELVRHYT NASDGLCTRL SRPCQTQKPQ KPWWEDEWEV PRETLKLVER  
        ++   +    +   +    +     ---------- ---|------  
LGAGQFGEVW MGYYNGHTKV AVKSLKQGSM SPDAFLAEAN LMKQLQHQRL  
---------- --||---|-     + ---|- |--------- ----------  
VRLYAVVTQE PIYIITEYME NGSLVDFLKT PSGIKLTINK LLDMAAQIAE  
---|---|-- --|--|-|-- --|------+  +    +  - ----------  
GMAFIEERNY IHRDLRAANI LVSDTLSCKI ADFGLARLIE DNEYTAREGA  
---------| ---------- --|-|-|--- ---------- ---||-----  
KFPIKWTAPE AINYGTFTIK SDVWSFGILL TEIVTHGRIP YPGMTNPEVI  
-   --|--- ---|-|-|-- +   +      +   +      +   +       
QNLERGYRMV RPDNCPEELY QLMRLCWKER PEDRPTFDYL RSVLEDFFTA  
      +             +        --- -----|--|- -|------|-  
TEGQYQPQP 
|---|---- 


Protein	: P06239
Enzyme	: Lys-C trypsin_no_P_rule

	ERPEDRPTFDYLRSVLEDFFTATEGQYQPQP
	-------|--|--|------|-|---|----
	ESESTAGSFSLSVR
	-|-||--|-|-|--
	QLLAPGNTHGSFLIR
	-------|--|----
	LLDMAAQIAEGMAFIEERNYIHRDLRAANILVSDTLSCK
	-------------------|------------|-|-|--
	SDVWSFGILLTEIVTHGR
	|---|-----|---|---
	AANILVSDTLSCK
	------|-|-|--
	NLDNGGFYISPR
	-------|-|--
	LVERLGAGQFGEVWMGYYNGHTK
	----------------||---|-
	PDNCPEELYQLMR
	--------|----
	WTAPEAINYGTFTIK
	-|------|-|-|--
	IADFGLARLIEDNEYTAREGAK
	--------------||------
	MGCGCSSHPEDDWMENIDVCENCHYPIVPLDGK
	-----||-----------------|--------
	ILEQSGEWWK
	----|-----
	LGAGQFGEVWMGYYNGHTK
	------------||---|-
	HYTNASDGLCTR
	-||--|----|-
	ITFPGLHELVR
	-|---------
	QGSMSPDAFLAEANLMK
	--|-|------------
	GEQLRILEQSGEWWK
	---------|-----
	ANSLEPEPWFFK
	--|---------
	IPYPGMTNPEVIQNLER
	--|---|----------
	DPLVTYEGSNPPASPLQDNLVIALHSYEPSHDGDLGFEK
	----||--|----|-----------||--|---------
	LYAVVTQEPIYIITEYMENGSLVDFLK
	-|---|----|--|-|----|------
	LIEDNEYTAR
	------||--
	SVLEDFFTATEGQYQPQP
	|------|-|---|----
	PTFDYLR
	-|--|--
	QLQHQRLVRLYAVVTQEPIYIITEYMENGSLVDFLK
	----------|---|----|--|-|----|------
	AQSLTTGQEGFIPFNFVAK
	--|-||-------------

Protein sequence : 
MGCGCSSHPE DDWMENIDVC ENCHYPIVPL DGKGTLLIRN GSEVRDPLVT  
-----||--- ---------- ----|----- --- +       +   ----|  
YEGSNPPASP LQDNLVIALH SYEPSHDGDL GFEKGEQLRI LEQSGEWWKA  
|--|----|- ---------- ||--|----- ---------- ---|------  
QSLTTGQEGF IPFNFVAKAN SLEPEPWFFK NLSRKDAERQ LLAPGNTHGS  
-|-||----- ---------- |---------   +      - ------|--|  
FLIRESESTA GSFSLSVRDF DQNQGEVVKH YKIRNLDNGG FYISPRITFP  
-----|-||- -|-|-|--              +   ------ -|-|---|--  
GLHELVRHYT NASDGLCTRL SRPCQTQKPQ KPWWEDEWEV PRETLKLVER  
--------|| --|----|-  +    +                   +  ----  
LGAGQFGEVW MGYYNGHTKV AVKSLKQGSM SPDAFLAEAN LMKQLQHQRL  
---------- --||---|-     +  --|- |--------- ----------  
VRLYAVVTQE PIYIITEYME NGSLVDFLKT PSGIKLTINK LLDMAAQIAE  
---|---|-- --|--|-|-- --|------+  +    +    ----------  
GMAFIEERNY IHRDLRAANI LVSDTLSCKI ADFGLARLIE DNEYTAREGA  
---------| ---------- --|-|-|--- ---------- ---||-----  
KFPIKWTAPE AINYGTFTIK SDVWSFGILL TEIVTHGRIP YPGMTNPEVI  
-    -|--- ---|-|-|-- |---|----- |---|----- |---|-----  
QNLERGYRMV RPDNCPEELY QLMRLCWKER PEDRPTFDYL RSVLEDFFTA  
----- +     --------| ----    -- -----|--|- -|------|-  
TEGQYQPQP 
|---|---- 


Protein	: P06239
Enzyme	: Lys-C V8-DE

	ERPEDRPTFDYLRSVLEDFFTATEGQYQPQP
	-------|--|--|------|-|---|----
	MGCGCSSHPE
	-----||---
	GKGTLLIRNGSE
	---|------|-
	LLDMAAQIAEGMAFIEERNYIHRDLRAANILVSDTLSCK
	-------------------|------------|-|-|--
	ANLMKQLQHQRLVRLYAVVTQEPIYIITE
	---------------|---|----|--|-
	RQLLAPGNTHGSFLIRE
	--------|--|-----
	RNYIHRD
	--|----
	LVRHYTNASD
	----||--|-
	NLVIALHSYEPSHD
	-------||--|--
	LVERLGAGQFGEVWMGYYNGHTK
	----------------||---|-
	NCHYPIVPLD
	---|------
	GAKFPIKWTAPE
	--------|---
	VVKHYKIRNLD
	----|------
	VWSFGILLTE
	--|-----|-
	GLCTRLSRPCQTQKPQKPWWE
	---|--|----|---------
	WTAPEAINYGTFTIK
	-|------|-|-|--
	VWMGYYNGHTKVAVKSLKQGSMSPD
	----||---|-----|----|-|--
	GQYQPQP
	--|----
	VRDPLVTYE
	------||-
	FLKTPSGIKLTINKLLD
	---|-|----|------
	IADFGLARLIEDNEYTAREGAK
	--------------||------
	GSNPPASPLQD
	-|----|----
	TLSCKIAD
	|-|-----
	STAGSFSLSVRD
	||--|-|-|---
	MGCGCSSHPEDDWMENIDVCENCHYPIVPLDGK
	-----||-----------------|--------
	IVTHGRIPYPGMTNPE
	--|-----|---|---
	RGYRMVRPD
	--|------
	QGSMSPDAFLAEANLMK
	--|-|------------
	GFIPFNFVAKANSLEPEPWFFKNLSRKD
	------------|-----------|---
	GEQLRILEQSGEWWK
	---------|-----
	ANSLEPEPWFFK
	--|---------
	LRAANILVSD
	--------|-
	LYQLMRLCWKE
	-|---------
	YLRSVLE
	|--|---
	WWKAQSLTTGQE
	-----|-||---
	AINYGTFTIKSD
	---|-|-|--|-
	QLQHQRLVRLYAVVTQEPIYIITEYMENGSLVDFLK
	----------|---|----|--|-|----|------
	NGGFYISPRITFPGLHE
	----|-|---|------
	AQSLTTGQEGFIPFNFVAK
	--|-||-------------

Protein sequence : 
MGCGCSSHPE DDWMENIDVC ENCHYPIVPL DGKGTLLIRN GSEVRDPLVT  
-----||--- ---------- ----|----- ----|----- -|-------|  
YEGSNPPASP LQDNLVIALH SYEPSHDGDL GFEKGEQLRI LEQSGEWWKA  
|--|----|- ---------- ||--|--        ------ ---|------  
QSLTTGQEGF IPFNFVAKAN SLEPEPWFFK NLSRKDAERQ LLAPGNTHGS  
-|-||----- ---------- |--------- --|---  -- ------|--|  
FLIRESESTA GSFSLSVRDF DQNQGEVVKH YKIRNLDNGG FYISPRITFP  
-----+ ||- -|-|-|---        ---- |--------- -|-|---|--  
GLHELVRHYT NASDGLCTRL SRPCQTQKPQ KPWWEDEWEV PRETLKLVER  
--------|| --|----|-- |----|---- -----         +  ----  
LGAGQFGEVW MGYYNGHTKV AVKSLKQGSM SPDAFLAEAN LMKQLQHQRL  
---------- --||---|-- ---|----|- |--------- ----------  
VRLYAVVTQE PIYIITEYME NGSLVDFLKT PSGIKLTINK LLDMAAQIAE  
---|---|-- --|--|-|-- --|------| -|----|--- ----------  
GMAFIEERNY IHRDLRAANI LVSDTLSCKI ADFGLARLIE DNEYTAREGA  
---------| ---------- --|-|-|--- ---------- ---||-----  
KFPIKWTAPE AINYGTFTIK SDVWSFGILL TEIVTHGRIP YPGMTNPEVI  
------|--- ---|-|-|-- |---|----- |---|----- |---|---    
QNLERGYRMV RPDNCPEELY QLMRLCWKER PEDRPTFDYL RSVLEDFFTA  
    --|--- ---     -| ---------- -----|--|- -|------|-  
TEGQYQPQP 
|---|---- 


Protein	: P06239
Enzyme	: Lys-C V8-E

	ERPEDRPTFDYLRSVLEDFFTATEGQYQPQP
	-------|--|--|------|-|---|----
	MGCGCSSHPE
	-----||---
	RNYIHRDLRAANILVSDTLSCKIADFGLARLIE
	--|------------|-|-|-------------
	LLDMAAQIAEGMAFIEERNYIHRDLRAANILVSDTLSCK
	-------------------|------------|-|-|--
	VWMGYYNGHTKVAVKSLKQGSMSPDAFLAE
	----||---|-----|----|-|-------
	RQLLAPGNTHGSFLIRE
	--------|--|-----
	ANLMKQLQHQRLVRLYAVVTQEPIYIITE
	---------------|---|----|--|-
	NGSLVDFLKTPSGIKLTINKLLDMAAQIAE
	--|------|-|----|-------------
	AINYGTFTIKSDVWSFGILLTE
	---|-|-|--|---|-----|-
	NCHYPIVPLDGKGTLLIRNGSE
	---|---------|------|-
	LVERLGAGQFGEVWMGYYNGHTK
	----------------||---|-
	GSNPPASPLQDNLVIALHSYEPSHDGDLGFE
	-|----|-----------||--|--------
	VVKHYKIRNLDNGGFYISPRITFPGLHE
	----|----------|-|---|------
	GAKFPIKWTAPE
	--------|---
	DRPTFDYLRSVLE
	---|--|--|---
	DFFTATE
	---|-|-
	WTAPEAINYGTFTIK
	-|------|-|-|--
	GQYQPQP
	--|----
	VRDPLVTYE
	------||-
	GFIPFNFVAKANSLEPEPWFFKNLSRKDAE
	------------|-----------|-----
	LVRHYTNASDGLCTRLSRPCQTQKPQKPWWE
	----||--|----|--|----|---------
	STAGSFSLSVRDFDQNQGE
	||--|-|-|----------
	IADFGLARLIEDNEYTAREGAK
	--------------||------
	RGYRMVRPDNCPE
	--|----------
	MGCGCSSHPEDDWMENIDVCENCHYPIVPLDGK
	-----||-----------------|--------
	IVTHGRIPYPGMTNPE
	--|-----|---|---
	QGSMSPDAFLAEANLMK
	--|-|------------
	GEQLRILEQSGEWWK
	---------|-----
	ANSLEPEPWFFK
	--|---------
	LYQLMRLCWKE
	-|---------
	WWKAQSLTTGQE
	-----|-||---
	QLQHQRLVRLYAVVTQEPIYIITEYMENGSLVDFLK
	----------|---|----|--|-|----|------
	AQSLTTGQEGFIPFNFVAK
	--|-||-------------

Protein sequence : 
MGCGCSSHPE DDWMENIDVC ENCHYPIVPL DGKGTLLIRN GSEVRDPLVT  
-----||--- ---------- ----|----- ----|----- -|-------|  
YEGSNPPASP LQDNLVIALH SYEPSHDGDL GFEKGEQLRI LEQSGEWWKA  
|--|----|- ---------- ||--|----- --- ------ ---|------  
QSLTTGQEGF IPFNFVAKAN SLEPEPWFFK NLSRKDAERQ LLAPGNTHGS  
-|-||----- ---------- |--------- --|------- ------|--|  
FLIRESESTA GSFSLSVRDF DQNQGEVVKH YKIRNLDNGG FYISPRITFP  
-----+ ||- -|-|-|---- ---------- |--------- -|-|---|--  
GLHELVRHYT NASDGLCTRL SRPCQTQKPQ KPWWEDEWEV PRETLKLVER  
--------|| --|----|-- |----|---- -----         +  ----  
LGAGQFGEVW MGYYNGHTKV AVKSLKQGSM SPDAFLAEAN LMKQLQHQRL  
---------- --||---|-- ---|----|- |--------- ----------  
VRLYAVVTQE PIYIITEYME NGSLVDFLKT PSGIKLTINK LLDMAAQIAE  
---|---|-- --|--|-|-- --|------| -|----|--- ----------  
GMAFIEERNY IHRDLRAANI LVSDTLSCKI ADFGLARLIE DNEYTAREGA  
---------| ---------- --|-|-|--- ---------- ---||-----  
KFPIKWTAPE AINYGTFTIK SDVWSFGILL TEIVTHGRIP YPGMTNPEVI  
------|--- ---|-|-|-- |---|----- |---|----- |---|---    
QNLERGYRMV RPDNCPEELY QLMRLCWKER PEDRPTFDYL RSVLEDFFTA  
    --|--- ------- -| ---------- -----|--|- -|------|-  
TEGQYQPQP 
|---|---- 


Protein	: P06239
Enzyme	: Lys-N trypsin_no_P_rule

	ESESTAGSFSLSVR
	-|-||--|-|-|--
	QLLAPGNTHGSFLIR
	-------|--|----
	KERPEDRPTFDYLRSVLEDFFTATEGQYQPQP
	--------|--|--|------|-|---|----
	SDVWSFGILLTEIVTHGR
	|---|-----|---|---
	AANILVSDTLSCK
	------|-|-|--
	KWTAPEAINYGTFTI
	--|------|-|-|-
	NLDNGGFYISPR
	-------|-|--
	PDNCPEELYQLMR
	--------|----
	KANSLEPEPWFF
	---|--------
	KAQSLTTGQEGFIPFNFVA
	---|-||------------
	WTAPEAINYGTFTIK
	-|------|-|-|--
	KGEQLRILEQSGEWW
	----------|----
	KPWWEDEWEVPRETL
	-------------|-
	KQGSMSPDAFLAEANLM
	---|-|-----------
	KLVERLGAGQFGEVWMGYYNGHT
	-----------------||---|
	MGCGCSSHPEDDWMENIDVCENCHYPIVPLDGK
	-----||-----------------|--------
	ILEQSGEWWK
	----|-----
	KQLQHQRLVRLYAVVTQEPIYIITEYMENGSLVDFL
	-----------|---|----|--|-|----|-----
	LGAGQFGEVWMGYYNGHTK
	------------||---|-
	HYTNASDGLCTR
	-||--|----|-
	ITFPGLHELVR
	-|---------
	QGSMSPDAFLAEANLMK
	--|-|------------
	ANSLEPEPWFFK
	--|---------
	IPYPGMTNPEVIQNLER
	--|---|----------
	DPLVTYEGSNPPASPLQDNLVIALHSYEPSHDGDLGFEK
	----||--|----|-----------||--|---------
	KIADFGLARLIEDNEYTAREGA
	---------------||-----
	LYAVVTQEPIYIITEYMENGSLVDFLK
	-|---|----|--|-|----|------
	LIEDNEYTAR
	------||--
	MGCGCSSHPEDDWMENIDVCENCHYPIVPLDG
	-----||-----------------|-------
	KLLDMAAQIAEGMAFIEERNYIHRDLRAANILVSDTLSC
	--------------------|------------|-|-|-
	SVLEDFFTATEGQYQPQP
	|------|-|---|----
	PTFDYLR
	-|--|--
	AQSLTTGQEGFIPFNFVAK
	--|-||-------------

Protein sequence : 
MGCGCSSHPE DDWMENIDVC ENCHYPIVPL DGKGTLLIRN GSEVRDPLVT  
-----||--- ---------- ----|----- --- +       +   ----|  
YEGSNPPASP LQDNLVIALH SYEPSHDGDL GFEKGEQLRI LEQSGEWWKA  
|--|----|- ---------- ||--|----- ---------- ---|------  
QSLTTGQEGF IPFNFVAKAN SLEPEPWFFK NLSRKDAERQ LLAPGNTHGS  
-|-||----- ---------- |---------   +      - ------|--|  
FLIRESESTA GSFSLSVRDF DQNQGEVVKH YKIRNLDNGG FYISPRITFP  
-----|-||- -|-|-|--              +   ------ -|-|---|--  
GLHELVRHYT NASDGLCTRL SRPCQTQKPQ KPWWEDEWEV PRETLKLVER  
--------|| --|----|-  +    +     ---------- ---|------  
LGAGQFGEVW MGYYNGHTKV AVKSLKQGSM SPDAFLAEAN LMKQLQHQRL  
---------- --||---|-     + ---|- |--------- ----------  
VRLYAVVTQE PIYIITEYME NGSLVDFLKT PSGIKLTINK LLDMAAQIAE  
---|---|-- --|--|-|-- --|------+  +    +  - ----------  
GMAFIEERNY IHRDLRAANI LVSDTLSCKI ADFGLARLIE DNEYTAREGA  
---------| ---------- --|-|-|--- ---------- ---||-----  
KFPIKWTAPE AINYGTFTIK SDVWSFGILL TEIVTHGRIP YPGMTNPEVI  
    --|--- ---|-|-|-- |---|----- |---|----- |---|-----  
QNLERGYRMV RPDNCPEELY QLMRLCWKER PEDRPTFDYL RSVLEDFFTA  
----- +     --------| ----   --- -----|--|- -|------|-  
TEGQYQPQP 
|---|---- 


Protein	: P06239
Enzyme	: Lys-N V8-DE

	MGCGCSSHPE
	-----||---
	RNYIHRD
	--|----
	KERPEDRPTFDYLRSVLEDFFTATEGQYQPQP
	--------|--|--|------|-|---|----
	ANLMKQLQHQRLVRLYAVVTQEPIYIITE
	---------------|---|----|--|-
	RQLLAPGNTHGSFLIRE
	--------|--|-----
	LVRHYTNASD
	----||--|-
	KWTAPEAINYGTFTI
	--|------|-|-|-
	NLVIALHSYEPSHD
	-------||--|--
	GAKFPIKWTAPE
	--------|---
	NCHYPIVPLD
	---|------
	VWSFGILLTE
	--|-----|-
	VVKHYKIRNLD
	----|------
	KANSLEPEPWFF
	---|--------
	KAQSLTTGQEGFIPFNFVA
	---|-||------------
	GLCTRLSRPCQTQKPQKPWWE
	---|--|----|---------
	KGEQLRILEQSGEWW
	----------|----
	VWMGYYNGHTKVAVKSLKQGSMSPD
	----||---|-----|----|-|--
	GQYQPQP
	--|----
	KPWWEDEWEVPRETL
	-------------|-
	KQGSMSPDAFLAEANLM
	---|-|-----------
	VRDPLVTYE
	------||-
	FLKTPSGIKLTINKLLD
	---|-|----|------
	TLSCKIAD
	|-|-----
	GSNPPASPLQD
	-|----|----
	KLVERLGAGQFGEVWMGYYNGHT
	-----------------||---|
	STAGSFSLSVRD
	||--|-|-|---
	IVTHGRIPYPGMTNPE
	--|-----|---|---
	KQLQHQRLVRLYAVVTQEPIYIITEYMENGSLVDFL
	-----------|---|----|--|-|----|-----
	RGYRMVRPD
	--|------
	GFIPFNFVAKANSLEPEPWFFKNLSRKD
	------------|-----------|---
	LRAANILVSD
	--------|-
	KIADFGLARLIEDNEYTAREGA
	---------------||-----
	LYQLMRLCWKE
	-|---------
	YLRSVLE
	|--|---
	MGCGCSSHPEDDWMENIDVCENCHYPIVPLDG
	-----||-----------------|-------
	KLLDMAAQIAEGMAFIEERNYIHRDLRAANILVSDTLSC
	--------------------|------------|-|-|-
	WWKAQSLTTGQE
	-----|-||---
	AINYGTFTIKSD
	---|-|-|--|-
	NGGFYISPRITFPGLHE
	----|-|---|------
	GKGTLLIRNGSE
	---|------|-

Protein sequence : 
MGCGCSSHPE DDWMENIDVC ENCHYPIVPL DGKGTLLIRN GSEVRDPLVT  
-----||--- ---------- ----|----- ----|----- -|-------|  
YEGSNPPASP LQDNLVIALH SYEPSHDGDL GFEKGEQLRI LEQSGEWWKA  
|--|----|- ---------- ||--|--       ------- ---|------  
QSLTTGQEGF IPFNFVAKAN SLEPEPWFFK NLSRKDAERQ LLAPGNTHGS  
-|-||----- ---------- |--------- --|---  -- ------|--|  
FLIRESESTA GSFSLSVRDF DQNQGEVVKH YKIRNLDNGG FYISPRITFP  
-----+ ||- -|-|-|---        ---- |--------- -|-|---|--  
GLHELVRHYT NASDGLCTRL SRPCQTQKPQ KPWWEDEWEV PRETLKLVER  
--------|| --|----|-- |----|---- ---------- ---|------  
LGAGQFGEVW MGYYNGHTKV AVKSLKQGSM SPDAFLAEAN LMKQLQHQRL  
---------- --||---|-- ---|----|- |--------- ----------  
VRLYAVVTQE PIYIITEYME NGSLVDFLKT PSGIKLTINK LLDMAAQIAE  
---|---|-- --|--|-|-- --|------| -|----|--- ----------  
GMAFIEERNY IHRDLRAANI LVSDTLSCKI ADFGLARLIE DNEYTAREGA  
---------| ---------- --|-|-|--- ---------- ---||-----  
KFPIKWTAPE AINYGTFTIK SDVWSFGILL TEIVTHGRIP YPGMTNPEVI  
------|--- ---|-|-|-- |---|----- |---|----- |---|---    
QNLERGYRMV RPDNCPEELY QLMRLCWKER PEDRPTFDYL RSVLEDFFTA  
    --|--- ---     -| ---------- -----|--|- -|------|-  
TEGQYQPQP 
|---|---- 


Protein	: P06239
Enzyme	: Lys-N V8-E

	MGCGCSSHPE
	-----||---
	RNYIHRDLRAANILVSDTLSCKIADFGLARLIE
	--|------------|-|-|-------------
	AINYGTFTIKSDVWSFGILLTE
	---|-|-|--|---|-----|-
	KERPEDRPTFDYLRSVLEDFFTATEGQYQPQP
	--------|--|--|------|-|---|----
	VWMGYYNGHTKVAVKSLKQGSMSPDAFLAE
	----||---|-----|----|-|-------
	RQLLAPGNTHGSFLIRE
	--------|--|-----
	ANLMKQLQHQRLVRLYAVVTQEPIYIITE
	---------------|---|----|--|-
	NGSLVDFLKTPSGIKLTINKLLDMAAQIAE
	--|------|-|----|-------------
	KWTAPEAINYGTFTI
	--|------|-|-|-
	NCHYPIVPLDGKGTLLIRNGSE
	---|---------|------|-
	GSNPPASPLQDNLVIALHSYEPSHDGDLGFE
	-|----|-----------||--|--------
	GAKFPIKWTAPE
	--------|---
	VVKHYKIRNLDNGGFYISPRITFPGLHE
	----|----------|-|---|------
	DRPTFDYLRSVLE
	---|--|--|---
	DFFTATE
	---|-|-
	KANSLEPEPWFF
	---|--------
	KAQSLTTGQEGFIPFNFVA
	---|-||------------
	KGEQLRILEQSGEWW
	----------|----
	GQYQPQP
	--|----
	KPWWEDEWEVPRETL
	-------------|-
	KQGSMSPDAFLAEANLM
	---|-|-----------
	VRDPLVTYE
	------||-
	GFIPFNFVAKANSLEPEPWFFKNLSRKDAE
	------------|-----------|-----
	LVRHYTNASDGLCTRLSRPCQTQKPQKPWWE
	----||--|----|--|----|---------
	STAGSFSLSVRDFDQNQGE
	||--|-|-|----------
	KLVERLGAGQFGEVWMGYYNGHT
	-----------------||---|
	RGYRMVRPDNCPE
	--|----------
	IVTHGRIPYPGMTNPE
	--|-----|---|---
	KQLQHQRLVRLYAVVTQEPIYIITEYMENGSLVDFL
	-----------|---|----|--|-|----|-----
	KIADFGLARLIEDNEYTAREGA
	---------------||-----
	LYQLMRLCWKE
	-|---------
	MGCGCSSHPEDDWMENIDVCENCHYPIVPLDG
	-----||-----------------|-------
	KLLDMAAQIAEGMAFIEERNYIHRDLRAANILVSDTLSC
	--------------------|------------|-|-|-
	WWKAQSLTTGQE
	-----|-||---

Protein sequence : 
MGCGCSSHPE DDWMENIDVC ENCHYPIVPL DGKGTLLIRN GSEVRDPLVT  
-----||--- ---------- ----|----- ----|----- -|-------|  
YEGSNPPASP LQDNLVIALH SYEPSHDGDL GFEKGEQLRI LEQSGEWWKA  
|--|----|- ---------- ||--|----- ---------- ---|------  
QSLTTGQEGF IPFNFVAKAN SLEPEPWFFK NLSRKDAERQ LLAPGNTHGS  
-|-||----- ---------- |--------- --|------- ------|--|  
FLIRESESTA GSFSLSVRDF DQNQGEVVKH YKIRNLDNGG FYISPRITFP  
-----+ ||- -|-|-|---- ---------- |--------- -|-|---|--  
GLHELVRHYT NASDGLCTRL SRPCQTQKPQ KPWWEDEWEV PRETLKLVER  
--------|| --|----|-- |----|---- ---------- ---|------  
LGAGQFGEVW MGYYNGHTKV AVKSLKQGSM SPDAFLAEAN LMKQLQHQRL  
---------- --||---|-- ---|----|- |--------- ----------  
VRLYAVVTQE PIYIITEYME NGSLVDFLKT PSGIKLTINK LLDMAAQIAE  
---|---|-- --|--|-|-- --|------| -|----|--- ----------  
GMAFIEERNY IHRDLRAANI LVSDTLSCKI ADFGLARLIE DNEYTAREGA  
---------| ---------- --|-|-|--- ---------- ---||-----  
KFPIKWTAPE AINYGTFTIK SDVWSFGILL TEIVTHGRIP YPGMTNPEVI  
------|--- ---|-|-|-- |---|----- |---|----- |---|---    
QNLERGYRMV RPDNCPEELY QLMRLCWKER PEDRPTFDYL RSVLEDFFTA  
    --|--- ------- -| ---------- -----|--|- -|------|-  
TEGQYQPQP 
|---|---- 


Protein	: P06239
Enzyme	: trypsin_no_P_rule V8-DE

	SDVWSFGILLTEIVTHGR
	|---|-----|---|---
	NLVIALHSYEPSHD
	-------||--|--
	VWSFGILLTE
	--|-----|-
	VVKHYKIRNLD
	----|------
	GLCTRLSRPCQTQKPQKPWWE
	---|--|----|---------
	GQYQPQP
	--|----
	LGAGQFGEVWMGYYNGHTK
	------------||---|-
	ITFPGLHELVR
	-|---------
	GFIPFNFVAKANSLEPEPWFFKNLSRKD
	------------|-----------|---
	LRAANILVSD
	--------|-
	LYAVVTQEPIYIITEYMENGSLVDFLK
	-|---|----|--|-|----|------
	WWKAQSLTTGQE
	-----|-||---
	GKGTLLIRNGSE
	---|------|-
	MGCGCSSHPE
	-----||---
	LVRHYTNASD
	----||--|-
	NLDNGGFYISPR
	-------|-|--
	GAKFPIKWTAPE
	--------|---
	NCHYPIVPLD
	---|------
	VRDPLVTYE
	------||-
	HYTNASDGLCTR
	-||--|----|-
	ANSLEPEPWFFK
	--|---------
	IPYPGMTNPEVIQNLER
	--|---|----------
	LIEDNEYTAR
	------||--
	LYQLMRLCWKE
	-|---------
	AQSLTTGQEGFIPFNFVAK
	--|-||-------------
	ANLMKQLQHQRLVRLYAVVTQEPIYIITE
	---------------|---|----|--|-
	RQLLAPGNTHGSFLIRE
	--------|--|-----
	PDNCPEELYQLMR
	--------|----
	TLSCKIAD
	|-|-----
	ILEQSGEWWK
	----|-----
	IVTHGRIPYPGMTNPE
	--|-----|---|---
	RGYRMVRPD
	--|------
	SVLEDFFTATEGQYQPQP
	|------|-|---|----
	RNYIHRD
	--|----
	ESESTAGSFSLSVR
	-|-||--|-|-|--
	QLLAPGNTHGSFLIR
	-------|--|----
	AANILVSDTLSCK
	------|-|-|--
	WTAPEAINYGTFTIK
	-|------|-|-|--
	VWMGYYNGHTKVAVKSLKQGSMSPD
	----||---|-----|----|-|--
	FLKTPSGIKLTINKLLD
	---|-|----|------
	GSNPPASPLQD
	-|----|----
	STAGSFSLSVRD
	||--|-|-|---
	MGCGCSSHPEDDWMENIDVCENCHYPIVPLDGK
	-----||-----------------|--------
	QGSMSPDAFLAEANLMK
	--|-|------------
	DPLVTYEGSNPPASPLQDNLVIALHSYEPSHDGDLGFEK
	----||--|----|-----------||--|---------
	YLRSVLE
	|--|---
	PTFDYLR
	-|--|--
	AINYGTFTIKSD
	---|-|-|--|-
	NGGFYISPRITFPGLHE
	----|-|---|------

Protein sequence : 
MGCGCSSHPE DDWMENIDVC ENCHYPIVPL DGKGTLLIRN GSEVRDPLVT  
-----||--- ---------- ----|----- ----|----- -|-------|  
YEGSNPPASP LQDNLVIALH SYEPSHDGDL GFEKGEQLRI LEQSGEWWKA  
|--|----|- ---------- ||--|----- ----     - ---|------  
QSLTTGQEGF IPFNFVAKAN SLEPEPWFFK NLSRKDAERQ LLAPGNTHGS  
-|-||----- ---------- |--------- --|---  -- ------|--|  
FLIRESESTA GSFSLSVRDF DQNQGEVVKH YKIRNLDNGG FYISPRITFP  
-----|-||- -|-|-|---        ---- |--------- -|-|---|--  
GLHELVRHYT NASDGLCTRL SRPCQTQKPQ KPWWEDEWEV PRETLKLVER  
--------|| --|----|-- |----|---- -----         +        
LGAGQFGEVW MGYYNGHTKV AVKSLKQGSM SPDAFLAEAN LMKQLQHQRL  
---------- --||---|-- ---|----|- |--------- ----------  
VRLYAVVTQE PIYIITEYME NGSLVDFLKT PSGIKLTINK LLDMAAQIAE  
---|---|-- --|--|-|-- --|------| -|----|--- ---         
GMAFIEERNY IHRDLRAANI LVSDTLSCKI ADFGLARLIE DNEYTAREGA  
       --| ---------- --|-|-|--- --     --- ---||-- --  
KFPIKWTAPE AINYGTFTIK SDVWSFGILL TEIVTHGRIP YPGMTNPEVI  
------|--- ---|-|-|-- |---|----- |---|----- |---|-----  
QNLERGYRMV RPDNCPEELY QLMRLCWKER PEDRPTFDYL RSVLEDFFTA  
------|--- ---------| ---------      -|--|- -|------|-  
TEGQYQPQP 
|---|---- 


Protein	: P06239
Enzyme	: trypsin_no_P_rule V8-E

	SDVWSFGILLTEIVTHGR
	|---|-----|---|---
	GQYQPQP
	--|----
	STAGSFSLSVRDFDQNQGE
	||--|-|-|----------
	LGAGQFGEVWMGYYNGHTK
	------------||---|-
	ITFPGLHELVR
	-|---------
	LYAVVTQEPIYIITEYMENGSLVDFLK
	-|---|----|--|-|----|------
	WWKAQSLTTGQE
	-----|-||---
	MGCGCSSHPE
	-----||---
	NLDNGGFYISPR
	-------|-|--
	GAKFPIKWTAPE
	--------|---
	DFFTATE
	---|-|-
	VRDPLVTYE
	------||-
	GFIPFNFVAKANSLEPEPWFFKNLSRKDAE
	------------|-----------|-----
	LVRHYTNASDGLCTRLSRPCQTQKPQKPWWE
	----||--|----|--|----|---------
	HYTNASDGLCTR
	-||--|----|-
	ANSLEPEPWFFK
	--|---------
	IPYPGMTNPEVIQNLER
	--|---|----------
	LIEDNEYTAR
	------||--
	LYQLMRLCWKE
	-|---------
	AQSLTTGQEGFIPFNFVAK
	--|-||-------------
	ANLMKQLQHQRLVRLYAVVTQEPIYIITE
	---------------|---|----|--|-
	NGSLVDFLKTPSGIKLTINKLLDMAAQIAE
	--|------|-|----|-------------
	RQLLAPGNTHGSFLIRE
	--------|--|-----
	GSNPPASPLQDNLVIALHSYEPSHDGDLGFE
	-|----|-----------||--|--------
	VVKHYKIRNLDNGGFYISPRITFPGLHE
	----|----------|-|---|------
	PDNCPEELYQLMR
	--------|----
	ILEQSGEWWK
	----|-----
	IVTHGRIPYPGMTNPE
	--|-----|---|---
	SVLEDFFTATEGQYQPQP
	|------|-|---|----
	RNYIHRDLRAANILVSDTLSCKIADFGLARLIE
	--|------------|-|-|-------------
	ESESTAGSFSLSVR
	-|-||--|-|-|--
	QLLAPGNTHGSFLIR
	-------|--|----
	AINYGTFTIKSDVWSFGILLTE
	---|-|-|--|---|-----|-
	VWMGYYNGHTKVAVKSLKQGSMSPDAFLAE
	----||---|-----|----|-|-------
	AANILVSDTLSCK
	------|-|-|--
	NCHYPIVPLDGKGTLLIRNGSE
	---|---------|------|-
	DRPTFDYLRSVLE
	---|--|--|---
	WTAPEAINYGTFTIK
	-|------|-|-|--
	RGYRMVRPDNCPE
	--|----------
	MGCGCSSHPEDDWMENIDVCENCHYPIVPLDGK
	-----||-----------------|--------
	QGSMSPDAFLAEANLMK
	--|-|------------
	DPLVTYEGSNPPASPLQDNLVIALHSYEPSHDGDLGFEK
	----||--|----|-----------||--|---------
	PTFDYLR
	-|--|--

Protein sequence : 
MGCGCSSHPE DDWMENIDVC ENCHYPIVPL DGKGTLLIRN GSEVRDPLVT  
-----||--- ---------- ----|----- ----|----- -|-------|  
YEGSNPPASP LQDNLVIALH SYEPSHDGDL GFEKGEQLRI LEQSGEWWKA  
|--|----|- ---------- ||--|----- ----     - ---|------  
QSLTTGQEGF IPFNFVAKAN SLEPEPWFFK NLSRKDAERQ LLAPGNTHGS  
-|-||----- ---------- |--------- --|------- ------|--|  
FLIRESESTA GSFSLSVRDF DQNQGEVVKH YKIRNLDNGG FYISPRITFP  
-----|-||- -|-|-|---- ---------- |--------- -|-|---|--  
GLHELVRHYT NASDGLCTRL SRPCQTQKPQ KPWWEDEWEV PRETLKLVER  
--------|| --|----|-- |----|---- -----         +        
LGAGQFGEVW MGYYNGHTKV AVKSLKQGSM SPDAFLAEAN LMKQLQHQRL  
---------- --||---|-- ---|----|- |--------- ----------  
VRLYAVVTQE PIYIITEYME NGSLVDFLKT PSGIKLTINK LLDMAAQIAE  
---|---|-- --|--|-|-- --|------| -|----|--- ----------  
GMAFIEERNY IHRDLRAANI LVSDTLSCKI ADFGLARLIE DNEYTAREGA  
       --| ---------- --|-|-|--- ---------- ---||-- --  
KFPIKWTAPE AINYGTFTIK SDVWSFGILL TEIVTHGRIP YPGMTNPEVI  
------|--- ---|-|-|-- |---|----- |---|----- |---|-----  
QNLERGYRMV RPDNCPEELY QLMRLCWKER PEDRPTFDYL RSVLEDFFTA  
------|--- ---------| ---------    ---|--|- -|------|-  
TEGQYQPQP 
|---|---- 


Protein	: P06239
Enzyme	: V8-DE V8-E

	MGCGCSSHPE
	-----||---
	RNYIHRD
	--|----
	RNYIHRDLRAANILVSDTLSCKIADFGLARLIE
	--|------------|-|-|-------------
	ANLMKQLQHQRLVRLYAVVTQEPIYIITE
	---------------|---|----|--|-
	VWMGYYNGHTKVAVKSLKQGSMSPDAFLAE
	----||---|-----|----|-|-------
	RQLLAPGNTHGSFLIRE
	--------|--|-----
	NGSLVDFLKTPSGIKLTINKLLDMAAQIAE
	--|------|-|----|-------------
	LVRHYTNASD
	----||--|-
	AINYGTFTIKSDVWSFGILLTE
	---|-|-|--|---|-----|-
	NLVIALHSYEPSHD
	-------||--|--
	GAKFPIKWTAPE
	--------|---
	NCHYPIVPLD
	---|------
	VWSFGILLTE
	--|-----|-
	VVKHYKIRNLD
	----|------
	NCHYPIVPLDGKGTLLIRNGSE
	---|---------|------|-
	GSNPPASPLQDNLVIALHSYEPSHDGDLGFE
	-|----|-----------||--|--------
	VVKHYKIRNLDNGGFYISPRITFPGLHE
	----|----------|-|---|------
	GLCTRLSRPCQTQKPQKPWWE
	---|--|----|---------
	DRPTFDYLRSVLE
	---|--|--|---
	DFFTATE
	---|-|-
	VWMGYYNGHTKVAVKSLKQGSMSPD
	----||---|-----|----|-|--
	GQYQPQP
	--|----
	VRDPLVTYE
	------||-
	GFIPFNFVAKANSLEPEPWFFKNLSRKDAE
	------------|-----------|-----
	LVRHYTNASDGLCTRLSRPCQTQKPQKPWWE
	----||--|----|--|----|---------
	FLKTPSGIKLTINKLLD
	---|-|----|------
	TLSCKIAD
	|-|-----
	GSNPPASPLQD
	-|----|----
	STAGSFSLSVRDFDQNQGE
	||--|-|-|----------
	STAGSFSLSVRD
	||--|-|-|---
	RGYRMVRPDNCPE
	--|----------
	IVTHGRIPYPGMTNPE
	--|-----|---|---
	RGYRMVRPD
	--|------
	GFIPFNFVAKANSLEPEPWFFKNLSRKD
	------------|-----------|---
	LRAANILVSD
	--------|-
	LYQLMRLCWKE
	-|---------
	YLRSVLE
	|--|---
	WWKAQSLTTGQE
	-----|-||---
	AINYGTFTIKSD
	---|-|-|--|-
	NGGFYISPRITFPGLHE
	----|-|---|------
	GKGTLLIRNGSE
	---|------|-

Protein sequence : 
MGCGCSSHPE DDWMENIDVC ENCHYPIVPL DGKGTLLIRN GSEVRDPLVT  
-----||---             ---|----- ----|----- -|-------|  
YEGSNPPASP LQDNLVIALH SYEPSHDGDL GFEKGEQLRI LEQSGEWWKA  
|--|----|- ---------- ||--|----- ---           +  ----  
QSLTTGQEGF IPFNFVAKAN SLEPEPWFFK NLSRKDAERQ LLAPGNTHGS  
-|-||----- ---------- |--------- --|------- ------|--|  
FLIRESESTA GSFSLSVRDF DQNQGEVVKH YKIRNLDNGG FYISPRITFP  
-----+ ||- -|-|-|---- ---------- |--------- -|-|---|--  
GLHELVRHYT NASDGLCTRL SRPCQTQKPQ KPWWEDEWEV PRETLKLVER  
--------|| --|----|-- |----|---- -----         +        
LGAGQFGEVW MGYYNGHTKV AVKSLKQGSM SPDAFLAEAN LMKQLQHQRL  
        -- --||---|-- ---|----|- |--------- ----------  
VRLYAVVTQE PIYIITEYME NGSLVDFLKT PSGIKLTINK LLDMAAQIAE  
---|---|-- --|--|-+   --|------| -|----|--- ----------  
GMAFIEERNY IHRDLRAANI LVSDTLSCKI ADFGLARLIE DNEYTAREGA  
       --| ---------- --|-|-|--- ----------    ++   --  
KFPIKWTAPE AINYGTFTIK SDVWSFGILL TEIVTHGRIP YPGMTNPEVI  
------|--- ---|-|-|-- |---|----- |---|----- |---|---    
QNLERGYRMV RPDNCPEELY QLMRLCWKER PEDRPTFDYL RSVLEDFFTA  
    --|--- ------- -| ---------    ---|--|- -|------|-  
TEGQYQPQP 
|---|---- 


Protein	: P06239
Enzyme	: Arg-C Asp-N chymotrypsin

	MENIDVCENCHYPIVPL
	-----------|-----
	VAKANSL
	-----|-
	DNEYTAREGAKFPIKWTAPEAINYGTFTIKS
	---||-----------|------|-|-|--|
	DNCPEELYQLMRLCWKERPE
	-------|------------
	SRPCQTQKPQKPW
	|----|-------
	DFDQNQGEVVKHYKIR
	------------|---
	TAPEAINY
	|------|
	IRNGSEVRDPL
	----|------
	DVCENCHYPIVPL
	-------|-----
	LCWKERPEDRPTFDYLR
	-----------|--|--
	ITFPGLHELVR
	-|---------
	NGHTKVAVKSL
	---|-----|-
	MGCGCSSHPE
	-----||---
	NLDNGGFYISPR
	-------|-|--
	LSRPCQTQKPQKPWWEDEWEVPR
	-|----|----------------
	APGNTHGSF
	----|--|-
	DQNQGEVVKHYKIRNL
	----------|-----
	DMAAQIAEGMAFIEERNYIHR
	-----------------|---
	DFLKTPSGIKLTINKLL
	----|-|----|-----
	DAERQLLAPGNTHGSFLIRESESTAGSFSLSVR
	-----------|--|-----|-||--|-|-|--
	DNGGFYISPRITFPGLHELVRHYTNAS
	-----|-|---|----------||--|
	DGKGTLLIRNGSEVR
	----|------|---
	HYTNASDGLCTR
	-||--|----|-
	AANILVSDTLSCKIADFGLAR
	------|-|-|----------
	IPYPGMTNPEVIQNLER
	--|---|----------
	LIEDNEYTAR
	------||--
	TTGQEGF
	||-----
	DQNQGEVVKHY
	----------|
	IRESESTAGSF
	---|-||--|-
	KTPSGIKL
	-|-|----
	ETLKLVER
	-|------
	TEIVTHGRIPYPGMTNPEVIQNL
	|---|-----|---|--------
	DNLVIALHSYEPSH
	--------||--|-
	TNASDGL
	|--|---
	DFFTATEGQYQPQP
	---|-|---|----
	TAREGAKFPIKW
	|-----------
	DLRAANILVS
	---------|
	ISPRITFPGL
	-|---|----
	DGLCTRLSRPCQTQKPQKPWWE
	----|--|----|---------
	SRKDAERQL
	|--------
	SVLEDFFTATEGQYQPQP
	|------|-|---|----
	DYLRSVLE
	-|--|---
	ESESTAGSFSLSVR
	-|-||--|-|-|--
	QLLAPGNTHGSFLIR
	-------|--|----
	EPSHDGDL
	--|-----
	SCKIADF
	|------
	EGSNPPASPL
	--|----|--
	AVVTQEPIY
	---|----|
	MGCGCSSHPEDDW
	-----||------
	MGCGCSSHPEDDWMENIDVCENCHYPIVPLDGKGTLLIR
	-----||-----------------|---------|----
	TATEGQY
	|-|---|
	KERPEDRPTF
	--------|-
	DTLSCKIA
	-|-|----
	TIKSDVW
	|--|---
	DPLVTYEGSNPPASPLQ
	----||--|----|---
	EVPRETL
	-----|-
	KQGSMSPDAF
	---|-|----
	MVRPDNCPEELYQLMR
	-----------|----

Protein sequence : 
MGCGCSSHPE DDWMENIDVC ENCHYPIVPL DGKGTLLIRN GSEVRDPLVT  
-----||--- ---------- ----|----- ----|----- -|-------|  
YEGSNPPASP LQDNLVIALH SYEPSHDGDL GFEKGEQLRI LEQSGEWWKA  
|--|----|- ---------- ||--|-----               +        
QSLTTGQEGF IPFNFVAKAN SLEPEPWFFK NLSRKDAERQ LLAPGNTHGS  
 + ||-----      ----- |-           |------- ------|--|  
FLIRESESTA GSFSLSVRDF DQNQGEVVKH YKIRNLDNGG FYISPRITFP  
-----|-||- -|-|-|---- ---------- |--------- -|-|---|--  
GLHELVRHYT NASDGLCTRL SRPCQTQKPQ KPWWEDEWEV PRETLKLVER  
--------|| --|----|-- |----|---- ---------- ---|------  
LGAGQFGEVW MGYYNGHTKV AVKSLKQGSM SPDAFLAEAN LMKQLQHQRL  
             ++---|-- ---|----|- |----                  
VRLYAVVTQE PIYIITEYME NGSLVDFLKT PSGIKLTINK LLDMAAQIAE  
   +---|-- --|  + +     +  ----| -|----|--- ----------  
GMAFIEERNY IHRDLRAANI LVSDTLSCKI ADFGLARLIE DNEYTAREGA  
---------| ---------- --|-|-|--- ---------- ---||-----  
KFPIKWTAPE AINYGTFTIK SDVWSFGILL TEIVTHGRIP YPGMTNPEVI  
------|--- ---|-|-|-- |---+      |---|----- |---|-----  
QNLERGYRMV RPDNCPEELY QLMRLCWKER PEDRPTFDYL RSVLEDFFTA  
----- + -- ---------| ---------- -----|--|- -|------|-  
TEGQYQPQP 
|---|---- 


Protein	: P06239
Enzyme	: Arg-C Asp-N CNBr

	MGCGCSSHPE
	-----||---
	ESESTAGSFSLSVR
	-|-||--|-|-|--
	QLLAPGNTHGSFLIR
	-------|--|----
	ETLKLVER
	-|------
	DNLVIALHSYEPSH
	--------||--|-
	NLDNGGFYISPR
	-------|-|--
	LSRPCQTQKPQKPWWEDEWEVPR
	-|----|----------------
	SPDAFLAEANLM
	|-----------
	RLCWKERPEDRPTFDYLRSVLEDFFTATEGQYQPQP
	------------|--|--|------|-|---|----
	DQNQGEVVKHYKIRNL
	----------|-----
	DMAAQIAEGMAFIEERNYIHR
	-----------------|---
	DNEYTAREGAKFPIKWTAPEAINYGTFTIKS
	---||-----------|------|-|-|--|
	DNCPEELYQLMRLCWKERPE
	-------|------------
	DFLKTPSGIKLTINKLL
	----|-|----|-----
	DFFTATEGQYQPQP
	---|-|---|----
	DLRAANILVS
	---------|
	DAERQLLAPGNTHGSFLIRESESTAGSFSLSVR
	-----------|--|-----|-||--|-|-|--
	GYYNGHTKVAVKSLKQGSM
	-||---|-----|----|-
	ENGSLVDFLKTPSGIKLTINKLLDM
	---|------|-|----|-------
	DFDQNQGEVVKHYKIR
	------------|---
	DNGGFYISPRITFPGLHELVRHYTNAS
	-----|-|---|----------||--|
	KQLQHQRLVRLYAVVTQEPIYIITEYM
	-----------|---|----|--|-|-
	DVCENCHYPIVPL
	-------|-----
	LCWKERPEDRPTFDYLR
	-----------|--|--
	MGCGCSSHPEDDWMENIDVCENCHYPIVPLDGKGTLLIR
	-----||-----------------|---------|----
	DGKGTLLIRNGSEVR
	----|------|---
	HYTNASDGLCTR
	-||--|----|-
	DGLCTRLSRPCQTQKPQKPWWE
	----|--|----|---------
	DTLSCKIA
	-|-|----
	ITFPGLHELVR
	-|---------
	VRPDNCPEELYQLM
	----------|---
	DPLVTYEGSNPPASPLQ
	----||--|----|---
	AANILVSDTLSCKIADFGLAR
	------|-|-|----------
	IPYPGMTNPEVIQNLER
	--|---|----------
	TNPEVIQNLERGYRM
	|-----------|--
	LIEDNEYTAR
	------||--
	SVLEDFFTATEGQYQPQP
	|------|-|---|----
	DYLRSVLE
	-|--|---
	MVRPDNCPEELYQLMR
	-----------|----
	GCGCSSHPEDDWM
	----||-------

Protein sequence : 
MGCGCSSHPE DDWMENIDVC ENCHYPIVPL DGKGTLLIRN GSEVRDPLVT  
-----||--- ---------- ----|----- ----|----- -|-------|  
YEGSNPPASP LQDNLVIALH SYEPSHDGDL GFEKGEQLRI LEQSGEWWKA  
|--|----|- ---------- ||--|-                   +        
QSLTTGQEGF IPFNFVAKAN SLEPEPWFFK NLSRKDAERQ LLAPGNTHGS  
 + ++                 +            +  ----- ------|--|  
FLIRESESTA GSFSLSVRDF DQNQGEVVKH YKIRNLDNGG FYISPRITFP  
-----|-||- -|-|-|---- ---------- |--------- -|-|---|--  
GLHELVRHYT NASDGLCTRL SRPCQTQKPQ KPWWEDEWEV PRETLKLVER  
--------|| --|----|-- |----|---- ---------- ---|------  
LGAGQFGEVW MGYYNGHTKV AVKSLKQGSM SPDAFLAEAN LMKQLQHQRL  
            -||---|-- ---|----|- |--------- ----------  
VRLYAVVTQE PIYIITEYME NGSLVDFLKT PSGIKLTINK LLDMAAQIAE  
---|---|-- --|--|-|-- --|------| -|----|--- ----------  
GMAFIEERNY IHRDLRAANI LVSDTLSCKI ADFGLARLIE DNEYTAREGA  
---------| ---------- --|-|-|--- ---------- ---||-----  
KFPIKWTAPE AINYGTFTIK SDVWSFGILL TEIVTHGRIP YPGMTNPEVI  
------|--- ---|-|-|-- |   +      +   +   -- |---|-----  
QNLERGYRMV RPDNCPEELY QLMRLCWKER PEDRPTFDYL RSVLEDFFTA  
------|--- ---------| ---------- -----|--|- -|------|-  
TEGQYQPQP 
|---|---- 


Protein	: P06239
Enzyme	: Arg-C Asp-N Lys-C

	DNEYTAREGAKFPIKWTAPEAINYGTFTIKS
	---||-----------|------|-|-|--|
	DNCPEELYQLMRLCWKERPE
	-------|------------
	DFDQNQGEVVKHYKIR
	------------|---
	DVCENCHYPIVPL
	-------|-----
	LCWKERPEDRPTFDYLR
	-----------|--|--
	ITFPGLHELVR
	-|---------
	MGCGCSSHPE
	-----||---
	NLDNGGFYISPR
	-------|-|--
	LSRPCQTQKPQKPWWEDEWEVPR
	-|----|----------------
	LVERLGAGQFGEVWMGYYNGHTK
	----------------||---|-
	DQNQGEVVKHYKIRNL
	----------|-----
	DMAAQIAEGMAFIEERNYIHR
	-----------------|---
	DFLKTPSGIKLTINKLL
	----|-|----|-----
	DAERQLLAPGNTHGSFLIRESESTAGSFSLSVR
	-----------|--|-----|-||--|-|-|--
	DNGGFYISPRITFPGLHELVRHYTNAS
	-----|-|---|----------||--|
	DGKGTLLIRNGSEVR
	----|------|---
	HYTNASDGLCTR
	-||--|----|-
	AANILVSDTLSCKIADFGLAR
	------|-|-|----------
	IPYPGMTNPEVIQNLER
	--|---|----------
	GEQLRILEQSGEWWK
	---------|-----
	ANSLEPEPWFFK
	--|---------
	LIEDNEYTAR
	------||--
	AQSLTTGQEGFIPFNFVAK
	--|-||-------------
	ERPEDRPTFDYLRSVLEDFFTATEGQYQPQP
	-------|--|--|------|-|---|----
	ETLKLVER
	-|------
	DNLVIALHSYEPSH
	--------||--|-
	DFFTATEGQYQPQP
	---|-|---|----
	DLRAANILVS
	---------|
	IADFGLARLIEDNEYTAREGAK
	--------------||------
	DGLCTRLSRPCQTQKPQKPWWE
	----|--|----|---------
	SVLEDFFTATEGQYQPQP
	|------|-|---|----
	DYLRSVLE
	-|--|---
	ESESTAGSFSLSVR
	-|-||--|-|-|--
	QLLAPGNTHGSFLIR
	-------|--|----
	LLDMAAQIAEGMAFIEERNYIHRDLRAANILVSDTLSCK
	-------------------|------------|-|-|--
	WTAPEAINYGTFTIK
	-|------|-|-|--
	MGCGCSSHPEDDWMENIDVCENCHYPIVPLDGK
	-----||-----------------|--------
	MGCGCSSHPEDDWMENIDVCENCHYPIVPLDGKGTLLIR
	-----||-----------------|---------|----
	DTLSCKIA
	-|-|----
	QGSMSPDAFLAEANLMK
	--|-|------------
	DPLVTYEGSNPPASPLQ
	----||--|----|---
	MVRPDNCPEELYQLMR
	-----------|----
	QLQHQRLVRLYAVVTQEPIYIITEYMENGSLVDFLK
	----------|---|----|--|-|----|------

Protein sequence : 
MGCGCSSHPE DDWMENIDVC ENCHYPIVPL DGKGTLLIRN GSEVRDPLVT  
-----||--- ---------- ----|----- ----|----- -|-------|  
YEGSNPPASP LQDNLVIALH SYEPSHDGDL GFEKGEQLRI LEQSGEWWKA  
|--|----|- ---------- ||--|-         ------ ---|------  
QSLTTGQEGF IPFNFVAKAN SLEPEPWFFK NLSRKDAERQ LLAPGNTHGS  
-|-||----- ---------- |---------   +  ----- ------|--|  
FLIRESESTA GSFSLSVRDF DQNQGEVVKH YKIRNLDNGG FYISPRITFP  
-----|-||- -|-|-|---- ---------- |--------- -|-|---|--  
GLHELVRHYT NASDGLCTRL SRPCQTQKPQ KPWWEDEWEV PRETLKLVER  
--------|| --|----|-- |----|---- ---------- ---|------  
LGAGQFGEVW MGYYNGHTKV AVKSLKQGSM SPDAFLAEAN LMKQLQHQRL  
---------- --||---|-     +  --|- |--------- ----------  
VRLYAVVTQE PIYIITEYME NGSLVDFLKT PSGIKLTINK LLDMAAQIAE  
---|---|-- --|--|-|-- --|------| -|----|--- ----------  
GMAFIEERNY IHRDLRAANI LVSDTLSCKI ADFGLARLIE DNEYTAREGA  
---------| ---------- --|-|-|--- ---------- ---||-----  
KFPIKWTAPE AINYGTFTIK SDVWSFGILL TEIVTHGRIP YPGMTNPEVI  
------|--- ---|-|-|-- |   +      +   +   -- |---|-----  
QNLERGYRMV RPDNCPEELY QLMRLCWKER PEDRPTFDYL RSVLEDFFTA  
----- + -- ---------| ---------- -----|--|- -|------|-  
TEGQYQPQP 
|---|---- 


Protein	: P06239
Enzyme	: Arg-C Asp-N Lys-N

	DNEYTAREGAKFPIKWTAPEAINYGTFTIKS
	---||-----------|------|-|-|--|
	DNCPEELYQLMRLCWKERPE
	-------|------------
	KGEQLRILEQSGEWW
	----------|----
	DFDQNQGEVVKHYKIR
	------------|---
	DVCENCHYPIVPL
	-------|-----
	LCWKERPEDRPTFDYLR
	-----------|--|--
	ITFPGLHELVR
	-|---------
	MGCGCSSHPE
	-----||---
	NLDNGGFYISPR
	-------|-|--
	LSRPCQTQKPQKPWWEDEWEVPR
	-|----|----------------
	DQNQGEVVKHYKIRNL
	----------|-----
	DMAAQIAEGMAFIEERNYIHR
	-----------------|---
	KAQSLTTGQEGFIPFNFVA
	---|-||------------
	DFLKTPSGIKLTINKLL
	----|-|----|-----
	KPWWEDEWEVPRETL
	-------------|-
	DAERQLLAPGNTHGSFLIRESESTAGSFSLSVR
	-----------|--|-----|-||--|-|-|--
	KQGSMSPDAFLAEANLM
	---|-|-----------
	DNGGFYISPRITFPGLHELVRHYTNAS
	-----|-|---|----------||--|
	KQLQHQRLVRLYAVVTQEPIYIITEYMENGSLVDFL
	-----------|---|----|--|-|----|-----
	DGKGTLLIRNGSEVR
	----|------|---
	HYTNASDGLCTR
	-||--|----|-
	AANILVSDTLSCKIADFGLAR
	------|-|-|----------
	IPYPGMTNPEVIQNLER
	--|---|----------
	LIEDNEYTAR
	------||--
	KERPEDRPTFDYLRSVLEDFFTATEGQYQPQP
	--------|--|--|------|-|---|----
	ETLKLVER
	-|------
	DNLVIALHSYEPSH
	--------||--|-
	DFFTATEGQYQPQP
	---|-|---|----
	DLRAANILVS
	---------|
	DGLCTRLSRPCQTQKPQKPWWE
	----|--|----|---------
	KIADFGLARLIEDNEYTAREGA
	---------------||-----
	KLLDMAAQIAEGMAFIEERNYIHRDLRAANILVSDTLSC
	--------------------|------------|-|-|-
	SVLEDFFTATEGQYQPQP
	|------|-|---|----
	DYLRSVLE
	-|--|---
	ESESTAGSFSLSVR
	-|-||--|-|-|--
	QLLAPGNTHGSFLIR
	-------|--|----
	KWTAPEAINYGTFTI
	--|------|-|-|-
	KANSLEPEPWFF
	---|--------
	KLVERLGAGQFGEVWMGYYNGHT
	-----------------||---|
	MGCGCSSHPEDDWMENIDVCENCHYPIVPLDGKGTLLIR
	-----||-----------------|---------|----
	DTLSCKIA
	-|-|----
	DPLVTYEGSNPPASPLQ
	----||--|----|---
	MGCGCSSHPEDDWMENIDVCENCHYPIVPLDG
	-----||-----------------|-------
	MVRPDNCPEELYQLMR
	-----------|----

Protein sequence : 
MGCGCSSHPE DDWMENIDVC ENCHYPIVPL DGKGTLLIRN GSEVRDPLVT  
-----||--- ---------- ----|----- ----|----- -|-------|  
YEGSNPPASP LQDNLVIALH SYEPSHDGDL GFEKGEQLRI LEQSGEWWKA  
|--|----|- ---------- ||--|-        ------- ---|------  
QSLTTGQEGF IPFNFVAKAN SLEPEPWFFK NLSRKDAERQ LLAPGNTHGS  
-|-||----- ---------- |--------    +  ----- ------|--|  
FLIRESESTA GSFSLSVRDF DQNQGEVVKH YKIRNLDNGG FYISPRITFP  
-----|-||- -|-|-|---- ---------- |--------- -|-|---|--  
GLHELVRHYT NASDGLCTRL SRPCQTQKPQ KPWWEDEWEV PRETLKLVER  
--------|| --|----|-- |----|---- ---------- ---|------  
LGAGQFGEVW MGYYNGHTKV AVKSLKQGSM SPDAFLAEAN LMKQLQHQRL  
---------- --||---|      + ---|- |--------- ----------  
VRLYAVVTQE PIYIITEYME NGSLVDFLKT PSGIKLTINK LLDMAAQIAE  
---|---|-- --|--|-|-- --|------| -|----|--- ----------  
GMAFIEERNY IHRDLRAANI LVSDTLSCKI ADFGLARLIE DNEYTAREGA  
---------| ---------- --|-|-|--- ---------- ---||-----  
KFPIKWTAPE AINYGTFTIK SDVWSFGILL TEIVTHGRIP YPGMTNPEVI  
------|--- ---|-|-|-- |   +      +   +   -- |---|-----  
QNLERGYRMV RPDNCPEELY QLMRLCWKER PEDRPTFDYL RSVLEDFFTA  
----- + -- ---------| ---------- -----|--|- -|------|-  
TEGQYQPQP 
|---|---- 


Protein	: P06239
Enzyme	: Arg-C Asp-N trypsin_no_P_rule

	SDVWSFGILLTEIVTHGR
	|---|-----|---|---
	DNEYTAREGAKFPIKWTAPEAINYGTFTIKS
	---||-----------|------|-|-|--|
	DNCPEELYQLMRLCWKERPE
	-------|------------
	DFDQNQGEVVKHYKIR
	------------|---
	DVCENCHYPIVPL
	-------|-----
	LCWKERPEDRPTFDYLR
	-----------|--|--
	LGAGQFGEVWMGYYNGHTK
	------------||---|-
	ITFPGLHELVR
	-|---------
	LYAVVTQEPIYIITEYMENGSLVDFLK
	-|---|----|--|-|----|------
	MGCGCSSHPE
	-----||---
	NLDNGGFYISPR
	-------|-|--
	LSRPCQTQKPQKPWWEDEWEVPR
	-|----|----------------
	DQNQGEVVKHYKIRNL
	----------|-----
	DMAAQIAEGMAFIEERNYIHR
	-----------------|---
	DFLKTPSGIKLTINKLL
	----|-|----|-----
	DAERQLLAPGNTHGSFLIRESESTAGSFSLSVR
	-----------|--|-----|-||--|-|-|--
	DNGGFYISPRITFPGLHELVRHYTNAS
	-----|-|---|----------||--|
	DGKGTLLIRNGSEVR
	----|------|---
	HYTNASDGLCTR
	-||--|----|-
	AANILVSDTLSCKIADFGLAR
	------|-|-|----------
	IPYPGMTNPEVIQNLER
	--|---|----------
	ANSLEPEPWFFK
	--|---------
	LIEDNEYTAR
	------||--
	AQSLTTGQEGFIPFNFVAK
	--|-||-------------
	ETLKLVER
	-|------
	DNLVIALHSYEPSH
	--------||--|-
	PDNCPEELYQLMR
	--------|----
	DFFTATEGQYQPQP
	---|-|---|----
	DLRAANILVS
	---------|
	ILEQSGEWWK
	----|-----
	DGLCTRLSRPCQTQKPQKPWWE
	----|--|----|---------
	SVLEDFFTATEGQYQPQP
	|------|-|---|----
	DYLRSVLE
	-|--|---
	ESESTAGSFSLSVR
	-|-||--|-|-|--
	QLLAPGNTHGSFLIR
	-------|--|----
	AANILVSDTLSCK
	------|-|-|--
	WTAPEAINYGTFTIK
	-|------|-|-|--
	MGCGCSSHPEDDWMENIDVCENCHYPIVPLDGK
	-----||-----------------|--------
	MGCGCSSHPEDDWMENIDVCENCHYPIVPLDGKGTLLIR
	-----||-----------------|---------|----
	DTLSCKIA
	-|-|----
	QGSMSPDAFLAEANLMK
	--|-|------------
	DPLVTYEGSNPPASPLQ
	----||--|----|---
	DPLVTYEGSNPPASPLQDNLVIALHSYEPSHDGDLGFEK
	----||--|----|-----------||--|---------
	PTFDYLR
	-|--|--
	MVRPDNCPEELYQLMR
	-----------|----

Protein sequence : 
MGCGCSSHPE DDWMENIDVC ENCHYPIVPL DGKGTLLIRN GSEVRDPLVT  
-----||--- ---------- ----|----- ----|----- -|-------|  
YEGSNPPASP LQDNLVIALH SYEPSHDGDL GFEKGEQLRI LEQSGEWWKA  
|--|----|- ---------- ||--|----- ----     - ---|------  
QSLTTGQEGF IPFNFVAKAN SLEPEPWFFK NLSRKDAERQ LLAPGNTHGS  
-|-||----- ---------- |---------   +  ----- ------|--|  
FLIRESESTA GSFSLSVRDF DQNQGEVVKH YKIRNLDNGG FYISPRITFP  
-----|-||- -|-|-|---- ---------- |--------- -|-|---|--  
GLHELVRHYT NASDGLCTRL SRPCQTQKPQ KPWWEDEWEV PRETLKLVER  
--------|| --|----|-- |----|---- ---------- ---|------  
LGAGQFGEVW MGYYNGHTKV AVKSLKQGSM SPDAFLAEAN LMKQLQHQRL  
---------- --||---|-     +  --|- |--------- ---         
VRLYAVVTQE PIYIITEYME NGSLVDFLKT PSGIKLTINK LLDMAAQIAE  
  -|---|-- --|--|-|-- --|------| -|----|--- ----------  
GMAFIEERNY IHRDLRAANI LVSDTLSCKI ADFGLARLIE DNEYTAREGA  
---------| ---------- --|-|-|--- ---------- ---||-----  
KFPIKWTAPE AINYGTFTIK SDVWSFGILL TEIVTHGRIP YPGMTNPEVI  
------|--- ---|-|-|-- |---|----- |---|----- |---|-----  
QNLERGYRMV RPDNCPEELY QLMRLCWKER PEDRPTFDYL RSVLEDFFTA  
----- + -- ---------| ---------- -----|--|- -|------|-  
TEGQYQPQP 
|---|---- 


Protein	: P06239
Enzyme	: Arg-C Asp-N V8-DE

	NLVIALHSYEPSHD
	-------||--|--
	VWSFGILLTE
	--|-----|-
	VVKHYKIRNLD
	----|------
	DNEYTAREGAKFPIKWTAPEAINYGTFTIKS
	---||-----------|------|-|-|--|
	GLCTRLSRPCQTQKPQKPWWE
	---|--|----|---------
	DNCPEELYQLMRLCWKERPE
	-------|------------
	GQYQPQP
	--|----
	DFDQNQGEVVKHYKIR
	------------|---
	DVCENCHYPIVPL
	-------|-----
	LCWKERPEDRPTFDYLR
	-----------|--|--
	ITFPGLHELVR
	-|---------
	GFIPFNFVAKANSLEPEPWFFKNLSRKD
	------------|-----------|---
	LRAANILVSD
	--------|-
	WWKAQSLTTGQE
	-----|-||---
	GKGTLLIRNGSE
	---|------|-
	MGCGCSSHPE
	-----||---
	LVRHYTNASD
	----||--|-
	NLDNGGFYISPR
	-------|-|--
	LSRPCQTQKPQKPWWEDEWEVPR
	-|----|----------------
	NCHYPIVPLD
	---|------
	GAKFPIKWTAPE
	--------|---
	DQNQGEVVKHYKIRNL
	----------|-----
	DMAAQIAEGMAFIEERNYIHR
	-----------------|---
	DFLKTPSGIKLTINKLL
	----|-|----|-----
	DAERQLLAPGNTHGSFLIRESESTAGSFSLSVR
	-----------|--|-----|-||--|-|-|--
	VRDPLVTYE
	------||-
	DNGGFYISPRITFPGLHELVRHYTNAS
	-----|-|---|----------||--|
	DGKGTLLIRNGSEVR
	----|------|---
	HYTNASDGLCTR
	-||--|----|-
	AANILVSDTLSCKIADFGLAR
	------|-|-|----------
	IPYPGMTNPEVIQNLER
	--|---|----------
	LIEDNEYTAR
	------||--
	LYQLMRLCWKE
	-|---------
	ANLMKQLQHQRLVRLYAVVTQEPIYIITE
	---------------|---|----|--|-
	RQLLAPGNTHGSFLIRE
	--------|--|-----
	ETLKLVER
	-|------
	DNLVIALHSYEPSH
	--------||--|-
	DFFTATEGQYQPQP
	---|-|---|----
	DLRAANILVS
	---------|
	TLSCKIAD
	|-|-----
	IVTHGRIPYPGMTNPE
	--|-----|---|---
	DGLCTRLSRPCQTQKPQKPWWE
	----|--|----|---------
	RGYRMVRPD
	--|------
	SVLEDFFTATEGQYQPQP
	|------|-|---|----
	DYLRSVLE
	-|--|---
	RNYIHRD
	--|----
	ESESTAGSFSLSVR
	-|-||--|-|-|--
	QLLAPGNTHGSFLIR
	-------|--|----
	VWMGYYNGHTKVAVKSLKQGSMSPD
	----||---|-----|----|-|--
	FLKTPSGIKLTINKLLD
	---|-|----|------
	GSNPPASPLQD
	-|----|----
	STAGSFSLSVRD
	||--|-|-|---
	MGCGCSSHPEDDWMENIDVCENCHYPIVPLDGKGTLLIR
	-----||-----------------|---------|----
	DTLSCKIA
	-|-|----
	DPLVTYEGSNPPASPLQ
	----||--|----|---
	YLRSVLE
	|--|---
	AINYGTFTIKSD
	---|-|-|--|-
	MVRPDNCPEELYQLMR
	-----------|----
	NGGFYISPRITFPGLHE
	----|-|---|------

Protein sequence : 
MGCGCSSHPE DDWMENIDVC ENCHYPIVPL DGKGTLLIRN GSEVRDPLVT  
-----||--- ---------- ----|----- ----|----- -|-------|  
YEGSNPPASP LQDNLVIALH SYEPSHDGDL GFEKGEQLRI LEQSGEWWKA  
|--|----|- ---------- ||--|--                  +  ----  
QSLTTGQEGF IPFNFVAKAN SLEPEPWFFK NLSRKDAERQ LLAPGNTHGS  
-|-||----- ---------- |--------- --|------- ------|--|  
FLIRESESTA GSFSLSVRDF DQNQGEVVKH YKIRNLDNGG FYISPRITFP  
-----|-||- -|-|-|---- ---------- |--------- -|-|---|--  
GLHELVRHYT NASDGLCTRL SRPCQTQKPQ KPWWEDEWEV PRETLKLVER  
--------|| --|----|-- |----|---- ---------- ---|------  
LGAGQFGEVW MGYYNGHTKV AVKSLKQGSM SPDAFLAEAN LMKQLQHQRL  
        -- --||---|-- ---|----|- |--     -- ----------  
VRLYAVVTQE PIYIITEYME NGSLVDFLKT PSGIKLTINK LLDMAAQIAE  
---|---|-- --|--|-+     +  ----| -|----|--- ----------  
GMAFIEERNY IHRDLRAANI LVSDTLSCKI ADFGLARLIE DNEYTAREGA  
---------| ---------- --|-|-|--- ---------- ---||-----  
KFPIKWTAPE AINYGTFTIK SDVWSFGILL TEIVTHGRIP YPGMTNPEVI  
------|--- ---|-|-|-- |---|----- |---|----- |---|-----  
QNLERGYRMV RPDNCPEELY QLMRLCWKER PEDRPTFDYL RSVLEDFFTA  
------|--- ---------| ---------- -----|--|- -|------|-  
TEGQYQPQP 
|---|---- 


Protein	: P06239
Enzyme	: Arg-C Asp-N V8-E

	DNEYTAREGAKFPIKWTAPEAINYGTFTIKS
	---||-----------|------|-|-|--|
	DNCPEELYQLMRLCWKERPE
	-------|------------
	GQYQPQP
	--|----
	DFDQNQGEVVKHYKIR
	------------|---
	STAGSFSLSVRDFDQNQGE
	||--|-|-|----------
	DVCENCHYPIVPL
	-------|-----
	LCWKERPEDRPTFDYLR
	-----------|--|--
	ITFPGLHELVR
	-|---------
	WWKAQSLTTGQE
	-----|-||---
	MGCGCSSHPE
	-----||---
	NLDNGGFYISPR
	-------|-|--
	LSRPCQTQKPQKPWWEDEWEVPR
	-|----|----------------
	GAKFPIKWTAPE
	--------|---
	DFFTATE
	---|-|-
	DQNQGEVVKHYKIRNL
	----------|-----
	DMAAQIAEGMAFIEERNYIHR
	-----------------|---
	DFLKTPSGIKLTINKLL
	----|-|----|-----
	DAERQLLAPGNTHGSFLIRESESTAGSFSLSVR
	-----------|--|-----|-||--|-|-|--
	VRDPLVTYE
	------||-
	GFIPFNFVAKANSLEPEPWFFKNLSRKDAE
	------------|-----------|-----
	LVRHYTNASDGLCTRLSRPCQTQKPQKPWWE
	----||--|----|--|----|---------
	DNGGFYISPRITFPGLHELVRHYTNAS
	-----|-|---|----------||--|
	DGKGTLLIRNGSEVR
	----|------|---
	HYTNASDGLCTR
	-||--|----|-
	AANILVSDTLSCKIADFGLAR
	------|-|-|----------
	IPYPGMTNPEVIQNLER
	--|---|----------
	LIEDNEYTAR
	------||--
	LYQLMRLCWKE
	-|---------
	ANLMKQLQHQRLVRLYAVVTQEPIYIITE
	---------------|---|----|--|-
	NGSLVDFLKTPSGIKLTINKLLDMAAQIAE
	--|------|-|----|-------------
	RQLLAPGNTHGSFLIRE
	--------|--|-----
	ETLKLVER
	-|------
	DNLVIALHSYEPSH
	--------||--|-
	GSNPPASPLQDNLVIALHSYEPSHDGDLGFE
	-|----|-----------||--|--------
	VVKHYKIRNLDNGGFYISPRITFPGLHE
	----|----------|-|---|------
	DFFTATEGQYQPQP
	---|-|---|----
	DLRAANILVS
	---------|
	IVTHGRIPYPGMTNPE
	--|-----|---|---
	DGLCTRLSRPCQTQKPQKPWWE
	----|--|----|---------
	SVLEDFFTATEGQYQPQP
	|------|-|---|----
	DYLRSVLE
	-|--|---
	RNYIHRDLRAANILVSDTLSCKIADFGLARLIE
	--|------------|-|-|-------------
	ESESTAGSFSLSVR
	-|-||--|-|-|--
	QLLAPGNTHGSFLIR
	-------|--|----
	AINYGTFTIKSDVWSFGILLTE
	---|-|-|--|---|-----|-
	VWMGYYNGHTKVAVKSLKQGSMSPDAFLAE
	----||---|-----|----|-|-------
	NCHYPIVPLDGKGTLLIRNGSE
	---|---------|------|-
	DRPTFDYLRSVLE
	---|--|--|---
	RGYRMVRPDNCPE
	--|----------
	MGCGCSSHPEDDWMENIDVCENCHYPIVPLDGKGTLLIR
	-----||-----------------|---------|----
	DTLSCKIA
	-|-|----
	DPLVTYEGSNPPASPLQ
	----||--|----|---
	MVRPDNCPEELYQLMR
	-----------|----

Protein sequence : 
MGCGCSSHPE DDWMENIDVC ENCHYPIVPL DGKGTLLIRN GSEVRDPLVT  
-----||--- ---------- ----|----- ----|----- -|-------|  
YEGSNPPASP LQDNLVIALH SYEPSHDGDL GFEKGEQLRI LEQSGEWWKA  
|--|----|- ---------- ||--|----- ---           +  ----  
QSLTTGQEGF IPFNFVAKAN SLEPEPWFFK NLSRKDAERQ LLAPGNTHGS  
-|-||----- ---------- |--------- --|------- ------|--|  
FLIRESESTA GSFSLSVRDF DQNQGEVVKH YKIRNLDNGG FYISPRITFP  
-----|-||- -|-|-|---- ---------- |--------- -|-|---|--  
GLHELVRHYT NASDGLCTRL SRPCQTQKPQ KPWWEDEWEV PRETLKLVER  
--------|| --|----|-- |----|---- ---------- ---|------  
LGAGQFGEVW MGYYNGHTKV AVKSLKQGSM SPDAFLAEAN LMKQLQHQRL  
        -- --||---|-- ---|----|- |--------- ----------  
VRLYAVVTQE PIYIITEYME NGSLVDFLKT PSGIKLTINK LLDMAAQIAE  
---|---|-- --|--|-+   --|------| -|----|--- ----------  
GMAFIEERNY IHRDLRAANI LVSDTLSCKI ADFGLARLIE DNEYTAREGA  
---------| ---------- --|-|-|--- ---------- ---||-----  
KFPIKWTAPE AINYGTFTIK SDVWSFGILL TEIVTHGRIP YPGMTNPEVI  
------|--- ---|-|-|-- |---|----- |---|----- |---|-----  
QNLERGYRMV RPDNCPEELY QLMRLCWKER PEDRPTFDYL RSVLEDFFTA  
------|--- ---------| ---------- -----|--|- -|------|-  
TEGQYQPQP 
|---|---- 


Protein	: P06239
Enzyme	: Arg-C chymotrypsin CNBr

	MENIDVCENCHYPIVPL
	-----------|-----
	VAKANSL
	-----|-
	SPDAFLAEANLM
	|-----------
	SRPCQTQKPQKPW
	|----|-------
	DFDQNQGEVVKHYKIR
	------------|---
	TAPEAINY
	|------|
	IRNGSEVRDPL
	----|------
	LCWKERPEDRPTFDYLR
	-----------|--|--
	VRPDNCPEELYQLM
	----------|---
	ITFPGLHELVR
	-|---------
	NGHTKVAVKSL
	---|-----|-
	NLDNGGFYISPR
	-------|-|--
	LSRPCQTQKPQKPWWEDEWEVPR
	-|----|----------------
	APGNTHGSF
	----|--|-
	RLCWKERPEDRPTFDYLRSVLEDFFTATEGQYQPQP
	------------|--|--|------|-|---|----
	HYTNASDGLCTR
	-||--|----|-
	AANILVSDTLSCKIADFGLAR
	------|-|-|----------
	IPYPGMTNPEVIQNLER
	--|---|----------
	LIEDNEYTAR
	------||--
	KTPSGIKL
	-|-|----
	GCGCSSHPEDDWM
	----||-------
	IRESESTAGSF
	---|-||--|-
	TTGQEGF
	||-----
	DQNQGEVVKHY
	----------|
	ETLKLVER
	-|------
	TEIVTHGRIPYPGMTNPEVIQNL
	|---|-----|---|--------
	TNASDGL
	|--|---
	TAREGAKFPIKW
	|-----------
	GYYNGHTKVAVKSLKQGSM
	-||---|-----|----|-
	ENGSLVDFLKTPSGIKLTINKLLDM
	---|------|-|----|-------
	KQLQHQRLVRLYAVVTQEPIYIITEYM
	-----------|---|----|--|-|-
	ISPRITFPGL
	-|---|----
	SRKDAERQL
	|--------
	SVLEDFFTATEGQYQPQP
	|------|-|---|----
	ESESTAGSFSLSVR
	-|-||--|-|-|--
	QLLAPGNTHGSFLIR
	-------|--|----
	EPSHDGDL
	--|-----
	SCKIADF
	|------
	EGSNPPASPL
	--|----|--
	AVVTQEPIY
	---|----|
	MGCGCSSHPEDDW
	-----||------
	MGCGCSSHPEDDWMENIDVCENCHYPIVPLDGKGTLLIR
	-----||-----------------|---------|----
	TATEGQY
	|-|---|
	KERPEDRPTF
	--------|-
	TIKSDVW
	|--|---
	EVPRETL
	-----|-
	TNPEVIQNLERGYRM
	|-----------|--
	KQGSMSPDAF
	---|-|----
	MVRPDNCPEELYQLMR
	-----------|----

Protein sequence : 
MGCGCSSHPE DDWMENIDVC ENCHYPIVPL DGKGTLLIRN GSEVRDPLVT  
-----||--- ---------- ----|----- ----|----- -|------ +  
YEGSNPPASP LQDNLVIALH SYEPSHDGDL GFEKGEQLRI LEQSGEWWKA  
+--|----|- -          ++--|-----               +        
QSLTTGQEGF IPFNFVAKAN SLEPEPWFFK NLSRKDAERQ LLAPGNTHGS  
 + ||-----      ----- |-           |------- ------|--|  
FLIRESESTA GSFSLSVRDF DQNQGEVVKH YKIRNLDNGG FYISPRITFP  
-----|-||- -|-|-|---- ---------- |--------- -|-|---|--  
GLHELVRHYT NASDGLCTRL SRPCQTQKPQ KPWWEDEWEV PRETLKLVER  
--------|| --|----|-- |----|---- ---------- ---|------  
LGAGQFGEVW MGYYNGHTKV AVKSLKQGSM SPDAFLAEAN LMKQLQHQRL  
            -||---|-- ---|----|- |--------- ----------  
VRLYAVVTQE PIYIITEYME NGSLVDFLKT PSGIKLTINK LLDMAAQIAE  
---|---|-- --|--|-|-- --|------| -|----|--- ----        
GMAFIEERNY IHRDLRAANI LVSDTLSCKI ADFGLARLIE DNEYTAREGA  
         +       ---- --|-|-|--- ---------- ---||-----  
KFPIKWTAPE AINYGTFTIK SDVWSFGILL TEIVTHGRIP YPGMTNPEVI  
------|--- ---| + |-- |---+      |---|----- |---|-----  
QNLERGYRMV RPDNCPEELY QLMRLCWKER PEDRPTFDYL RSVLEDFFTA  
------|--- ---------| ---------- -----|--|- -|------|-  
TEGQYQPQP 
|---|---- 


Protein	: P06239
Enzyme	: Arg-C chymotrypsin Lys-C

	MENIDVCENCHYPIVPL
	-----------|-----
	VAKANSL
	-----|-
	SRPCQTQKPQKPW
	|----|-------
	DFDQNQGEVVKHYKIR
	------------|---
	TAPEAINY
	|------|
	IRNGSEVRDPL
	----|------
	LCWKERPEDRPTFDYLR
	-----------|--|--
	ITFPGLHELVR
	-|---------
	NGHTKVAVKSL
	---|-----|-
	NLDNGGFYISPR
	-------|-|--
	LSRPCQTQKPQKPWWEDEWEVPR
	-|----|----------------
	LVERLGAGQFGEVWMGYYNGHTK
	----------------||---|-
	APGNTHGSF
	----|--|-
	HYTNASDGLCTR
	-||--|----|-
	AANILVSDTLSCKIADFGLAR
	------|-|-|----------
	IPYPGMTNPEVIQNLER
	--|---|----------
	GEQLRILEQSGEWWK
	---------|-----
	ANSLEPEPWFFK
	--|---------
	LIEDNEYTAR
	------||--
	KTPSGIKL
	-|-|----
	TTGQEGF
	||-----
	IRESESTAGSF
	---|-||--|-
	DQNQGEVVKHY
	----------|
	AQSLTTGQEGFIPFNFVAK
	--|-||-------------
	ERPEDRPTFDYLRSVLEDFFTATEGQYQPQP
	-------|--|--|------|-|---|----
	ETLKLVER
	-|------
	TEIVTHGRIPYPGMTNPEVIQNL
	|---|-----|---|--------
	TNASDGL
	|--|---
	TAREGAKFPIKW
	|-----------
	IADFGLARLIEDNEYTAREGAK
	--------------||------
	ISPRITFPGL
	-|---|----
	SRKDAERQL
	|--------
	SVLEDFFTATEGQYQPQP
	|------|-|---|----
	ESESTAGSFSLSVR
	-|-||--|-|-|--
	QLLAPGNTHGSFLIR
	-------|--|----
	EPSHDGDL
	--|-----
	LLDMAAQIAEGMAFIEERNYIHRDLRAANILVSDTLSCK
	-------------------|------------|-|-|--
	SCKIADF
	|------
	EGSNPPASPL
	--|----|--
	WTAPEAINYGTFTIK
	-|------|-|-|--
	AVVTQEPIY
	---|----|
	MGCGCSSHPEDDW
	-----||------
	MGCGCSSHPEDDWMENIDVCENCHYPIVPLDGK
	-----||-----------------|--------
	MGCGCSSHPEDDWMENIDVCENCHYPIVPLDGKGTLLIR
	-----||-----------------|---------|----
	TATEGQY
	|-|---|
	KERPEDRPTF
	--------|-
	TIKSDVW
	|--|---
	QGSMSPDAFLAEANLMK
	--|-|------------
	EVPRETL
	-----|-
	KQGSMSPDAF
	---|-|----
	MVRPDNCPEELYQLMR
	-----------|----
	QLQHQRLVRLYAVVTQEPIYIITEYMENGSLVDFLK
	----------|---|----|--|-|----|------

Protein sequence : 
MGCGCSSHPE DDWMENIDVC ENCHYPIVPL DGKGTLLIRN GSEVRDPLVT  
-----||--- ---------- ----|----- ----|----- -|------ +  
YEGSNPPASP LQDNLVIALH SYEPSHDGDL GFEKGEQLRI LEQSGEWWKA  
+--|----|- -          ++--|-----     ------ ---|------  
QSLTTGQEGF IPFNFVAKAN SLEPEPWFFK NLSRKDAERQ LLAPGNTHGS  
-|-||----- ---------- |---------   |------- ------|--|  
FLIRESESTA GSFSLSVRDF DQNQGEVVKH YKIRNLDNGG FYISPRITFP  
-----|-||- -|-|-|---- ---------- |--------- -|-|---|--  
GLHELVRHYT NASDGLCTRL SRPCQTQKPQ KPWWEDEWEV PRETLKLVER  
--------|| --|----|-- |----|---- ---------- ---|------  
LGAGQFGEVW MGYYNGHTKV AVKSLKQGSM SPDAFLAEAN LMKQLQHQRL  
---------- --||---|-- ---|----|- |--------- ----------  
VRLYAVVTQE PIYIITEYME NGSLVDFLKT PSGIKLTINK LLDMAAQIAE  
---|---|-- --|--|-|-- --|------| -|----+    ----------  
GMAFIEERNY IHRDLRAANI LVSDTLSCKI ADFGLARLIE DNEYTAREGA  
---------| ---------- --|-|-|--- ---------- ---||-----  
KFPIKWTAPE AINYGTFTIK SDVWSFGILL TEIVTHGRIP YPGMTNPEVI  
------|--- ---|-|-|-- |---+      |---|----- |---|-----  
QNLERGYRMV RPDNCPEELY QLMRLCWKER PEDRPTFDYL RSVLEDFFTA  
----- + -- ---------| ---------- -----|--|- -|------|-  
TEGQYQPQP 
|---|---- 


Protein	: P06239
Enzyme	: Arg-C chymotrypsin Lys-N

	MENIDVCENCHYPIVPL
	-----------|-----
	VAKANSL
	-----|-
	KGEQLRILEQSGEWW
	----------|----
	SRPCQTQKPQKPW
	|----|-------
	DFDQNQGEVVKHYKIR
	------------|---
	TAPEAINY
	|------|
	IRNGSEVRDPL
	----|------
	LCWKERPEDRPTFDYLR
	-----------|--|--
	ITFPGLHELVR
	-|---------
	NGHTKVAVKSL
	---|-----|-
	NLDNGGFYISPR
	-------|-|--
	LSRPCQTQKPQKPWWEDEWEVPR
	-|----|----------------
	APGNTHGSF
	----|--|-
	KAQSLTTGQEGFIPFNFVA
	---|-||------------
	KPWWEDEWEVPRETL
	-------------|-
	KQGSMSPDAFLAEANLM
	---|-|-----------
	KQLQHQRLVRLYAVVTQEPIYIITEYMENGSLVDFL
	-----------|---|----|--|-|----|-----
	HYTNASDGLCTR
	-||--|----|-
	AANILVSDTLSCKIADFGLAR
	------|-|-|----------
	IPYPGMTNPEVIQNLER
	--|---|----------
	LIEDNEYTAR
	------||--
	KTPSGIKL
	-|-|----
	TTGQEGF
	||-----
	IRESESTAGSF
	---|-||--|-
	DQNQGEVVKHY
	----------|
	KERPEDRPTFDYLRSVLEDFFTATEGQYQPQP
	--------|--|--|------|-|---|----
	ETLKLVER
	-|------
	TEIVTHGRIPYPGMTNPEVIQNL
	|---|-----|---|--------
	TNASDGL
	|--|---
	TAREGAKFPIKW
	|-----------
	ISPRITFPGL
	-|---|----
	SRKDAERQL
	|--------
	KIADFGLARLIEDNEYTAREGA
	---------------||-----
	KLLDMAAQIAEGMAFIEERNYIHRDLRAANILVSDTLSC
	--------------------|------------|-|-|-
	SVLEDFFTATEGQYQPQP
	|------|-|---|----
	ESESTAGSFSLSVR
	-|-||--|-|-|--
	QLLAPGNTHGSFLIR
	-------|--|----
	EPSHDGDL
	--|-----
	KWTAPEAINYGTFTI
	--|------|-|-|-
	SCKIADF
	|------
	EGSNPPASPL
	--|----|--
	KANSLEPEPWFF
	---|--------
	AVVTQEPIY
	---|----|
	KLVERLGAGQFGEVWMGYYNGHT
	-----------------||---|
	MGCGCSSHPEDDW
	-----||------
	MGCGCSSHPEDDWMENIDVCENCHYPIVPLDGKGTLLIR
	-----||-----------------|---------|----
	TATEGQY
	|-|---|
	KERPEDRPTF
	--------|-
	TIKSDVW
	|--|---
	EVPRETL
	-----|-
	KQGSMSPDAF
	---|-|----
	MGCGCSSHPEDDWMENIDVCENCHYPIVPLDG
	-----||-----------------|-------
	MVRPDNCPEELYQLMR
	-----------|----

Protein sequence : 
MGCGCSSHPE DDWMENIDVC ENCHYPIVPL DGKGTLLIRN GSEVRDPLVT  
-----||--- ---------- ----|----- ----|----- -|------ +  
YEGSNPPASP LQDNLVIALH SYEPSHDGDL GFEKGEQLRI LEQSGEWWKA  
+--|----|- -          ++--|-----    ------- ---|------  
QSLTTGQEGF IPFNFVAKAN SLEPEPWFFK NLSRKDAERQ LLAPGNTHGS  
-|-||----- ---------- |--------    |------- ------|--|  
FLIRESESTA GSFSLSVRDF DQNQGEVVKH YKIRNLDNGG FYISPRITFP  
-----|-||- -|-|-|---- ---------- |--------- -|-|---|--  
GLHELVRHYT NASDGLCTRL SRPCQTQKPQ KPWWEDEWEV PRETLKLVER  
--------|| --|----|-- |----|---- ---------- ---|------  
LGAGQFGEVW MGYYNGHTKV AVKSLKQGSM SPDAFLAEAN LMKQLQHQRL  
---------- --||---|-- ---|----|- |--------- ----------  
VRLYAVVTQE PIYIITEYME NGSLVDFLKT PSGIKLTINK LLDMAAQIAE  
---|---|-- --|--|-|-- --|------| -|----+  - ----------  
GMAFIEERNY IHRDLRAANI LVSDTLSCKI ADFGLARLIE DNEYTAREGA  
---------| ---------- --|-|-|--- ---------- ---||-----  
KFPIKWTAPE AINYGTFTIK SDVWSFGILL TEIVTHGRIP YPGMTNPEVI  
------|--- ---|-|-|-- |---+      |---|----- |---|-----  
QNLERGYRMV RPDNCPEELY QLMRLCWKER PEDRPTFDYL RSVLEDFFTA  
----- + -- ---------| ---------- -----|--|- -|------|-  
TEGQYQPQP 
|---|---- 


Protein	: P06239
Enzyme	: Arg-C chymotrypsin trypsin_no_P_rule

	MENIDVCENCHYPIVPL
	-----------|-----
	SDVWSFGILLTEIVTHGR
	|---|-----|---|---
	VAKANSL
	-----|-
	SRPCQTQKPQKPW
	|----|-------
	DFDQNQGEVVKHYKIR
	------------|---
	TAPEAINY
	|------|
	IRNGSEVRDPL
	----|------
	LCWKERPEDRPTFDYLR
	-----------|--|--
	LGAGQFGEVWMGYYNGHTK
	------------||---|-
	ITFPGLHELVR
	-|---------
	NGHTKVAVKSL
	---|-----|-
	LYAVVTQEPIYIITEYMENGSLVDFLK
	-|---|----|--|-|----|------
	NLDNGGFYISPR
	-------|-|--
	LSRPCQTQKPQKPWWEDEWEVPR
	-|----|----------------
	APGNTHGSF
	----|--|-
	HYTNASDGLCTR
	-||--|----|-
	AANILVSDTLSCKIADFGLAR
	------|-|-|----------
	IPYPGMTNPEVIQNLER
	--|---|----------
	ANSLEPEPWFFK
	--|---------
	LIEDNEYTAR
	------||--
	KTPSGIKL
	-|-|----
	TTGQEGF
	||-----
	IRESESTAGSF
	---|-||--|-
	DQNQGEVVKHY
	----------|
	AQSLTTGQEGFIPFNFVAK
	--|-||-------------
	ETLKLVER
	-|------
	TEIVTHGRIPYPGMTNPEVIQNL
	|---|-----|---|--------
	TNASDGL
	|--|---
	PDNCPEELYQLMR
	--------|----
	TAREGAKFPIKW
	|-----------
	ISPRITFPGL
	-|---|----
	ILEQSGEWWK
	----|-----
	SRKDAERQL
	|--------
	SVLEDFFTATEGQYQPQP
	|------|-|---|----
	ESESTAGSFSLSVR
	-|-||--|-|-|--
	QLLAPGNTHGSFLIR
	-------|--|----
	EPSHDGDL
	--|-----
	AANILVSDTLSCK
	------|-|-|--
	SCKIADF
	|------
	EGSNPPASPL
	--|----|--
	WTAPEAINYGTFTIK
	-|------|-|-|--
	AVVTQEPIY
	---|----|
	MGCGCSSHPEDDW
	-----||------
	MGCGCSSHPEDDWMENIDVCENCHYPIVPLDGK
	-----||-----------------|--------
	MGCGCSSHPEDDWMENIDVCENCHYPIVPLDGKGTLLIR
	-----||-----------------|---------|----
	TATEGQY
	|-|---|
	KERPEDRPTF
	--------|-
	TIKSDVW
	|--|---
	QGSMSPDAFLAEANLMK
	--|-|------------
	EVPRETL
	-----|-
	DPLVTYEGSNPPASPLQDNLVIALHSYEPSHDGDLGFEK
	----||--|----|-----------||--|---------
	KQGSMSPDAF
	---|-|----
	PTFDYLR
	-|--|--
	MVRPDNCPEELYQLMR
	-----------|----

Protein sequence : 
MGCGCSSHPE DDWMENIDVC ENCHYPIVPL DGKGTLLIRN GSEVRDPLVT  
-----||--- ---------- ----|----- ----|----- -|-------|  
YEGSNPPASP LQDNLVIALH SYEPSHDGDL GFEKGEQLRI LEQSGEWWKA  
|--|----|- ---------- ||--|----- ----     - ---|------  
QSLTTGQEGF IPFNFVAKAN SLEPEPWFFK NLSRKDAERQ LLAPGNTHGS  
-|-||----- ---------- |---------   |------- ------|--|  
FLIRESESTA GSFSLSVRDF DQNQGEVVKH YKIRNLDNGG FYISPRITFP  
-----|-||- -|-|-|---- ---------- |--------- -|-|---|--  
GLHELVRHYT NASDGLCTRL SRPCQTQKPQ KPWWEDEWEV PRETLKLVER  
--------|| --|----|-- |----|---- ---------- ---|------  
LGAGQFGEVW MGYYNGHTKV AVKSLKQGSM SPDAFLAEAN LMKQLQHQRL  
---------- --||---|-- ---|----|- |--------- ---         
VRLYAVVTQE PIYIITEYME NGSLVDFLKT PSGIKLTINK LLDMAAQIAE  
  -|---|-- --|--|-|-- --|------| -|----+                
GMAFIEERNY IHRDLRAANI LVSDTLSCKI ADFGLARLIE DNEYTAREGA  
         +       ---- --|-|-|--- ---------- ---||-----  
KFPIKWTAPE AINYGTFTIK SDVWSFGILL TEIVTHGRIP YPGMTNPEVI  
------|--- ---|-|-|-- |---|----- |---|----- |---|-----  
QNLERGYRMV RPDNCPEELY QLMRLCWKER PEDRPTFDYL RSVLEDFFTA  
----- + -- ---------| ---------- -----|--|- -|------|-  
TEGQYQPQP 
|---|---- 


Protein	: P06239
Enzyme	: Arg-C chymotrypsin V8-DE

	MENIDVCENCHYPIVPL
	-----------|-----
	NLVIALHSYEPSHD
	-------||--|--
	VWSFGILLTE
	--|-----|-
	VAKANSL
	-----|-
	VVKHYKIRNLD
	----|------
	GLCTRLSRPCQTQKPQKPWWE
	---|--|----|---------
	GQYQPQP
	--|----
	SRPCQTQKPQKPW
	|----|-------
	DFDQNQGEVVKHYKIR
	------------|---
	TAPEAINY
	|------|
	IRNGSEVRDPL
	----|------
	LCWKERPEDRPTFDYLR
	-----------|--|--
	ITFPGLHELVR
	-|---------
	GFIPFNFVAKANSLEPEPWFFKNLSRKD
	------------|-----------|---
	LRAANILVSD
	--------|-
	NGHTKVAVKSL
	---|-----|-
	WWKAQSLTTGQE
	-----|-||---
	GKGTLLIRNGSE
	---|------|-
	MGCGCSSHPE
	-----||---
	LVRHYTNASD
	----||--|-
	NLDNGGFYISPR
	-------|-|--
	LSRPCQTQKPQKPWWEDEWEVPR
	-|----|----------------
	NCHYPIVPLD
	---|------
	APGNTHGSF
	----|--|-
	GAKFPIKWTAPE
	--------|---
	VRDPLVTYE
	------||-
	HYTNASDGLCTR
	-||--|----|-
	AANILVSDTLSCKIADFGLAR
	------|-|-|----------
	IPYPGMTNPEVIQNLER
	--|---|----------
	LIEDNEYTAR
	------||--
	LYQLMRLCWKE
	-|---------
	KTPSGIKL
	-|-|----
	TTGQEGF
	||-----
	IRESESTAGSF
	---|-||--|-
	DQNQGEVVKHY
	----------|
	ANLMKQLQHQRLVRLYAVVTQEPIYIITE
	---------------|---|----|--|-
	RQLLAPGNTHGSFLIRE
	--------|--|-----
	ETLKLVER
	-|------
	TEIVTHGRIPYPGMTNPEVIQNL
	|---|-----|---|--------
	TNASDGL
	|--|---
	TAREGAKFPIKW
	|-----------
	TLSCKIAD
	|-|-----
	ISPRITFPGL
	-|---|----
	IVTHGRIPYPGMTNPE
	--|-----|---|---
	RGYRMVRPD
	--|------
	SRKDAERQL
	|--------
	SVLEDFFTATEGQYQPQP
	|------|-|---|----
	RNYIHRD
	--|----
	ESESTAGSFSLSVR
	-|-||--|-|-|--
	QLLAPGNTHGSFLIR
	-------|--|----
	EPSHDGDL
	--|-----
	SCKIADF
	|------
	EGSNPPASPL
	--|----|--
	AVVTQEPIY
	---|----|
	VWMGYYNGHTKVAVKSLKQGSMSPD
	----||---|-----|----|-|--
	FLKTPSGIKLTINKLLD
	---|-|----|------
	GSNPPASPLQD
	-|----|----
	STAGSFSLSVRD
	||--|-|-|---
	MGCGCSSHPEDDW
	-----||------
	MGCGCSSHPEDDWMENIDVCENCHYPIVPLDGKGTLLIR
	-----||-----------------|---------|----
	TATEGQY
	|-|---|
	KERPEDRPTF
	--------|-
	TIKSDVW
	|--|---
	EVPRETL
	-----|-
	KQGSMSPDAF
	---|-|----
	YLRSVLE
	|--|---
	AINYGTFTIKSD
	---|-|-|--|-
	MVRPDNCPEELYQLMR
	-----------|----
	NGGFYISPRITFPGLHE
	----|-|---|------

Protein sequence : 
MGCGCSSHPE DDWMENIDVC ENCHYPIVPL DGKGTLLIRN GSEVRDPLVT  
-----||--- ---------- ----|----- ----|----- -|-------|  
YEGSNPPASP LQDNLVIALH SYEPSHDGDL GFEKGEQLRI LEQSGEWWKA  
|--|----|- ---------- ||--|-----               +  ----  
QSLTTGQEGF IPFNFVAKAN SLEPEPWFFK NLSRKDAERQ LLAPGNTHGS  
-|-||----- ---------- |--------- --|------- ------|--|  
FLIRESESTA GSFSLSVRDF DQNQGEVVKH YKIRNLDNGG FYISPRITFP  
-----|-||- -|-|-|---- ---------- |--------- -|-|---|--  
GLHELVRHYT NASDGLCTRL SRPCQTQKPQ KPWWEDEWEV PRETLKLVER  
--------|| --|----|-- |----|---- ---------- ---|------  
LGAGQFGEVW MGYYNGHTKV AVKSLKQGSM SPDAFLAEAN LMKQLQHQRL  
        -- --||---|-- ---|----|- |----   -- ----------  
VRLYAVVTQE PIYIITEYME NGSLVDFLKT PSGIKLTINK LLDMAAQIAE  
---|---|-- --|--|-+     +   ---| -|----|--- ---         
GMAFIEERNY IHRDLRAANI LVSDTLSCKI ADFGLARLIE DNEYTAREGA  
       --| ---------- --|-|-|--- ---------- ---||-----  
KFPIKWTAPE AINYGTFTIK SDVWSFGILL TEIVTHGRIP YPGMTNPEVI  
------|--- ---|-|-|-- |---|----- |---|----- |---|-----  
QNLERGYRMV RPDNCPEELY QLMRLCWKER PEDRPTFDYL RSVLEDFFTA  
------|--- ---------| ---------- -----|--|- -|------|-  
TEGQYQPQP 
|---|---- 


Protein	: P06239
Enzyme	: Arg-C chymotrypsin V8-E

	MENIDVCENCHYPIVPL
	-----------|-----
	VAKANSL
	-----|-
	GQYQPQP
	--|----
	SRPCQTQKPQKPW
	|----|-------
	DFDQNQGEVVKHYKIR
	------------|---
	TAPEAINY
	|------|
	STAGSFSLSVRDFDQNQGE
	||--|-|-|----------
	IRNGSEVRDPL
	----|------
	LCWKERPEDRPTFDYLR
	-----------|--|--
	ITFPGLHELVR
	-|---------
	NGHTKVAVKSL
	---|-----|-
	WWKAQSLTTGQE
	-----|-||---
	MGCGCSSHPE
	-----||---
	NLDNGGFYISPR
	-------|-|--
	LSRPCQTQKPQKPWWEDEWEVPR
	-|----|----------------
	GAKFPIKWTAPE
	--------|---
	APGNTHGSF
	----|--|-
	DFFTATE
	---|-|-
	VRDPLVTYE
	------||-
	GFIPFNFVAKANSLEPEPWFFKNLSRKDAE
	------------|-----------|-----
	LVRHYTNASDGLCTRLSRPCQTQKPQKPWWE
	----||--|----|--|----|---------
	HYTNASDGLCTR
	-||--|----|-
	AANILVSDTLSCKIADFGLAR
	------|-|-|----------
	IPYPGMTNPEVIQNLER
	--|---|----------
	LIEDNEYTAR
	------||--
	LYQLMRLCWKE
	-|---------
	KTPSGIKL
	-|-|----
	TTGQEGF
	||-----
	IRESESTAGSF
	---|-||--|-
	DQNQGEVVKHY
	----------|
	ANLMKQLQHQRLVRLYAVVTQEPIYIITE
	---------------|---|----|--|-
	NGSLVDFLKTPSGIKLTINKLLDMAAQIAE
	--|------|-|----|-------------
	RQLLAPGNTHGSFLIRE
	--------|--|-----
	ETLKLVER
	-|------
	TEIVTHGRIPYPGMTNPEVIQNL
	|---|-----|---|--------
	TNASDGL
	|--|---
	GSNPPASPLQDNLVIALHSYEPSHDGDLGFE
	-|----|-----------||--|--------
	VVKHYKIRNLDNGGFYISPRITFPGLHE
	----|----------|-|---|------
	TAREGAKFPIKW
	|-----------
	ISPRITFPGL
	-|---|----
	IVTHGRIPYPGMTNPE
	--|-----|---|---
	SRKDAERQL
	|--------
	SVLEDFFTATEGQYQPQP
	|------|-|---|----
	RNYIHRDLRAANILVSDTLSCKIADFGLARLIE
	--|------------|-|-|-------------
	ESESTAGSFSLSVR
	-|-||--|-|-|--
	QLLAPGNTHGSFLIR
	-------|--|----
	EPSHDGDL
	--|-----
	VWMGYYNGHTKVAVKSLKQGSMSPDAFLAE
	----||---|-----|----|-|-------
	AINYGTFTIKSDVWSFGILLTE
	---|-|-|--|---|-----|-
	NCHYPIVPLDGKGTLLIRNGSE
	---|---------|------|-
	SCKIADF
	|------
	DRPTFDYLRSVLE
	---|--|--|---
	EGSNPPASPL
	--|----|--
	AVVTQEPIY
	---|----|
	MGCGCSSHPEDDW
	-----||------
	RGYRMVRPDNCPE
	--|----------
	MGCGCSSHPEDDWMENIDVCENCHYPIVPLDGKGTLLIR
	-----||-----------------|---------|----
	TATEGQY
	|-|---|
	KERPEDRPTF
	--------|-
	TIKSDVW
	|--|---
	EVPRETL
	-----|-
	KQGSMSPDAF
	---|-|----
	MVRPDNCPEELYQLMR
	-----------|----

Protein sequence : 
MGCGCSSHPE DDWMENIDVC ENCHYPIVPL DGKGTLLIRN GSEVRDPLVT  
-----||--- ---------- ----|----- ----|----- -|-------|  
YEGSNPPASP LQDNLVIALH SYEPSHDGDL GFEKGEQLRI LEQSGEWWKA  
|--|----|- ---------- ||--|----- ---           +  ----  
QSLTTGQEGF IPFNFVAKAN SLEPEPWFFK NLSRKDAERQ LLAPGNTHGS  
-|-||----- ---------- |--------- --|------- ------|--|  
FLIRESESTA GSFSLSVRDF DQNQGEVVKH YKIRNLDNGG FYISPRITFP  
-----|-||- -|-|-|---- ---------- |--------- -|-|---|--  
GLHELVRHYT NASDGLCTRL SRPCQTQKPQ KPWWEDEWEV PRETLKLVER  
--------|| --|----|-- |----|---- ---------- ---|------  
LGAGQFGEVW MGYYNGHTKV AVKSLKQGSM SPDAFLAEAN LMKQLQHQRL  
        -- --||---|-- ---|----|- |--------- ----------  
VRLYAVVTQE PIYIITEYME NGSLVDFLKT PSGIKLTINK LLDMAAQIAE  
---|---|-- --|--|-+   --|------| -|----|--- ----------  
GMAFIEERNY IHRDLRAANI LVSDTLSCKI ADFGLARLIE DNEYTAREGA  
       --| ---------- --|-|-|--- ---------- ---||-----  
KFPIKWTAPE AINYGTFTIK SDVWSFGILL TEIVTHGRIP YPGMTNPEVI  
------|--- ---|-|-|-- |---|----- |---|----- |---|-----  
QNLERGYRMV RPDNCPEELY QLMRLCWKER PEDRPTFDYL RSVLEDFFTA  
------|--- ---------| ---------- -----|--|- -|------|-  
TEGQYQPQP 
|---|---- 


Protein	: P06239
Enzyme	: Arg-C CNBr Lys-C

	AQSLTTGQEGFIPFNFVAK
	--|-||-------------
	ESESTAGSFSLSVR
	-|-||--|-|-|--
	QLLAPGNTHGSFLIR
	-------|--|----
	LLDMAAQIAEGMAFIEERNYIHRDLRAANILVSDTLSCK
	-------------------|------------|-|-|--
	ERPEDRPTFDYLRSVLEDFFTATEGQYQPQP
	-------|--|--|------|-|---|----
	ETLKLVER
	-|------
	NLDNGGFYISPR
	-------|-|--
	LSRPCQTQKPQKPWWEDEWEVPR
	-|----|----------------
	SPDAFLAEANLM
	|-----------
	RLCWKERPEDRPTFDYLRSVLEDFFTATEGQYQPQP
	------------|--|--|------|-|---|----
	LVERLGAGQFGEVWMGYYNGHTK
	----------------||---|-
	WTAPEAINYGTFTIK
	-|------|-|-|--
	GYYNGHTKVAVKSLKQGSM
	-||---|-----|----|-
	ENGSLVDFLKTPSGIKLTINKLLDM
	---|------|-|----|-------
	DFDQNQGEVVKHYKIR
	------------|---
	KQLQHQRLVRLYAVVTQEPIYIITEYM
	-----------|---|----|--|-|-
	IADFGLARLIEDNEYTAREGAK
	--------------||------
	LCWKERPEDRPTFDYLR
	-----------|--|--
	MGCGCSSHPEDDWMENIDVCENCHYPIVPLDGK
	-----||-----------------|--------
	MGCGCSSHPEDDWMENIDVCENCHYPIVPLDGKGTLLIR
	-----||-----------------|---------|----
	HYTNASDGLCTR
	-||--|----|-
	VRPDNCPEELYQLM
	----------|---
	ITFPGLHELVR
	-|---------
	QGSMSPDAFLAEANLMK
	--|-|------------
	AANILVSDTLSCKIADFGLAR
	------|-|-|----------
	IPYPGMTNPEVIQNLER
	--|---|----------
	TNPEVIQNLERGYRM
	|-----------|--
	GEQLRILEQSGEWWK
	---------|-----
	LIEDNEYTAR
	------||--
	ANSLEPEPWFFK
	--|---------
	SVLEDFFTATEGQYQPQP
	|------|-|---|----
	MVRPDNCPEELYQLMR
	-----------|----
	QLQHQRLVRLYAVVTQEPIYIITEYMENGSLVDFLK
	----------|---|----|--|-|----|------
	GCGCSSHPEDDWM
	----||-------

Protein sequence : 
MGCGCSSHPE DDWMENIDVC ENCHYPIVPL DGKGTLLIRN GSEVRDPLVT  
-----||--- ---------- ----|----- ----|----   +       +  
YEGSNPPASP LQDNLVIALH SYEPSHDGDL GFEKGEQLRI LEQSGEWWKA  
+  +    +             ++  +          ------ ---|------  
QSLTTGQEGF IPFNFVAKAN SLEPEPWFFK NLSRKDAERQ LLAPGNTHGS  
-|-||----- ---------- |---------   +      - ------|--|  
FLIRESESTA GSFSLSVRDF DQNQGEVVKH YKIRNLDNGG FYISPRITFP  
-----|-||- -|-|-|---- ---------- |--------- -|-|---|--  
GLHELVRHYT NASDGLCTRL SRPCQTQKPQ KPWWEDEWEV PRETLKLVER  
--------|| --|----|-- |----|---- ---------- ---|------  
LGAGQFGEVW MGYYNGHTKV AVKSLKQGSM SPDAFLAEAN LMKQLQHQRL  
---------- --||---|-- ---|----|- |--------- ----------  
VRLYAVVTQE PIYIITEYME NGSLVDFLKT PSGIKLTINK LLDMAAQIAE  
---|---|-- --|--|-|-- --|------| -|----|--- ----------  
GMAFIEERNY IHRDLRAANI LVSDTLSCKI ADFGLARLIE DNEYTAREGA  
---------| ---------- --|-|-|--- ---------- ---||-----  
KFPIKWTAPE AINYGTFTIK SDVWSFGILL TEIVTHGRIP YPGMTNPEVI  
-    -|--- ---|-|-|-- +   +      +   +   -- |---|-----  
QNLERGYRMV RPDNCPEELY QLMRLCWKER PEDRPTFDYL RSVLEDFFTA  
------|--- ---------| ---------- -----|--|- -|------|-  
TEGQYQPQP 
|---|---- 


Protein	: P06239
Enzyme	: Arg-C CNBr Lys-N

	ESESTAGSFSLSVR
	-|-||--|-|-|--
	QLLAPGNTHGSFLIR
	-------|--|----
	KERPEDRPTFDYLRSVLEDFFTATEGQYQPQP
	--------|--|--|------|-|---|----
	ETLKLVER
	-|------
	KWTAPEAINYGTFTI
	--|------|-|-|-
	NLDNGGFYISPR
	-------|-|--
	LSRPCQTQKPQKPWWEDEWEVPR
	-|----|----------------
	SPDAFLAEANLM
	|-----------
	RLCWKERPEDRPTFDYLRSVLEDFFTATEGQYQPQP
	------------|--|--|------|-|---|----
	KANSLEPEPWFF
	---|--------
	KAQSLTTGQEGFIPFNFVA
	---|-||------------
	KGEQLRILEQSGEWW
	----------|----
	GYYNGHTKVAVKSLKQGSM
	-||---|-----|----|-
	KPWWEDEWEVPRETL
	-------------|-
	KQGSMSPDAFLAEANLM
	---|-|-----------
	ENGSLVDFLKTPSGIKLTINKLLDM
	---|------|-|----|-------
	DFDQNQGEVVKHYKIR
	------------|---
	KQLQHQRLVRLYAVVTQEPIYIITEYM
	-----------|---|----|--|-|-
	KLVERLGAGQFGEVWMGYYNGHT
	-----------------||---|
	LCWKERPEDRPTFDYLR
	-----------|--|--
	MGCGCSSHPEDDWMENIDVCENCHYPIVPLDGKGTLLIR
	-----||-----------------|---------|----
	KQLQHQRLVRLYAVVTQEPIYIITEYMENGSLVDFL
	-----------|---|----|--|-|----|-----
	HYTNASDGLCTR
	-||--|----|-
	VRPDNCPEELYQLM
	----------|---
	ITFPGLHELVR
	-|---------
	AANILVSDTLSCKIADFGLAR
	------|-|-|----------
	IPYPGMTNPEVIQNLER
	--|---|----------
	TNPEVIQNLERGYRM
	|-----------|--
	LIEDNEYTAR
	------||--
	KIADFGLARLIEDNEYTAREGA
	---------------||-----
	MGCGCSSHPEDDWMENIDVCENCHYPIVPLDG
	-----||-----------------|-------
	SVLEDFFTATEGQYQPQP
	|------|-|---|----
	KLLDMAAQIAEGMAFIEERNYIHRDLRAANILVSDTLSC
	--------------------|------------|-|-|-
	MVRPDNCPEELYQLMR
	-----------|----
	GCGCSSHPEDDWM
	----||-------

Protein sequence : 
MGCGCSSHPE DDWMENIDVC ENCHYPIVPL DGKGTLLIRN GSEVRDPLVT  
-----||--- ---------- ----|----- ----|----   +       +  
YEGSNPPASP LQDNLVIALH SYEPSHDGDL GFEKGEQLRI LEQSGEWWKA  
+  +    +             ++  +         ------- ---|------  
QSLTTGQEGF IPFNFVAKAN SLEPEPWFFK NLSRKDAERQ LLAPGNTHGS  
-|-||----- ---------- |--------    +      - ------|--|  
FLIRESESTA GSFSLSVRDF DQNQGEVVKH YKIRNLDNGG FYISPRITFP  
-----|-||- -|-|-|---- ---------- |--------- -|-|---|--  
GLHELVRHYT NASDGLCTRL SRPCQTQKPQ KPWWEDEWEV PRETLKLVER  
--------|| --|----|-- |----|---- ---------- ---|------  
LGAGQFGEVW MGYYNGHTKV AVKSLKQGSM SPDAFLAEAN LMKQLQHQRL  
---------- --||---|-- ---|----|- |--------- ----------  
VRLYAVVTQE PIYIITEYME NGSLVDFLKT PSGIKLTINK LLDMAAQIAE  
---|---|-- --|--|-|-- --|------| -|----|--- ----------  
GMAFIEERNY IHRDLRAANI LVSDTLSCKI ADFGLARLIE DNEYTAREGA  
---------| ---------- --|-|-|--- ---------- ---||-----  
KFPIKWTAPE AINYGTFTIK SDVWSFGILL TEIVTHGRIP YPGMTNPEVI  
    --|--- ---|-|-|-  +   +      +   +   -- |---|-----  
QNLERGYRMV RPDNCPEELY QLMRLCWKER PEDRPTFDYL RSVLEDFFTA  
------|--- ---------| ---------- -----|--|- -|------|-  
TEGQYQPQP 
|---|---- 


Protein	: P06239
Enzyme	: Arg-C CNBr trypsin_no_P_rule

	AQSLTTGQEGFIPFNFVAK
	--|-||-------------
	ESESTAGSFSLSVR
	-|-||--|-|-|--
	QLLAPGNTHGSFLIR
	-------|--|----
	SDVWSFGILLTEIVTHGR
	|---|-----|---|---
	ETLKLVER
	-|------
	AANILVSDTLSCK
	------|-|-|--
	NLDNGGFYISPR
	-------|-|--
	LSRPCQTQKPQKPWWEDEWEVPR
	-|----|----------------
	SPDAFLAEANLM
	|-----------
	RLCWKERPEDRPTFDYLRSVLEDFFTATEGQYQPQP
	------------|--|--|------|-|---|----
	PDNCPEELYQLMR
	--------|----
	WTAPEAINYGTFTIK
	-|------|-|-|--
	GYYNGHTKVAVKSLKQGSM
	-||---|-----|----|-
	ENGSLVDFLKTPSGIKLTINKLLDM
	---|------|-|----|-------
	DFDQNQGEVVKHYKIR
	------------|---
	KQLQHQRLVRLYAVVTQEPIYIITEYM
	-----------|---|----|--|-|-
	LCWKERPEDRPTFDYLR
	-----------|--|--
	MGCGCSSHPEDDWMENIDVCENCHYPIVPLDGK
	-----||-----------------|--------
	MGCGCSSHPEDDWMENIDVCENCHYPIVPLDGKGTLLIR
	-----||-----------------|---------|----
	ILEQSGEWWK
	----|-----
	LGAGQFGEVWMGYYNGHTK
	------------||---|-
	HYTNASDGLCTR
	-||--|----|-
	VRPDNCPEELYQLM
	----------|---
	ITFPGLHELVR
	-|---------
	QGSMSPDAFLAEANLMK
	--|-|------------
	AANILVSDTLSCKIADFGLAR
	------|-|-|----------
	IPYPGMTNPEVIQNLER
	--|---|----------
	TNPEVIQNLERGYRM
	|-----------|--
	DPLVTYEGSNPPASPLQDNLVIALHSYEPSHDGDLGFEK
	----||--|----|-----------||--|---------
	LIEDNEYTAR
	------||--
	ANSLEPEPWFFK
	--|---------
	LYAVVTQEPIYIITEYMENGSLVDFLK
	-|---|----|--|-|----|------
	SVLEDFFTATEGQYQPQP
	|------|-|---|----
	PTFDYLR
	-|--|--
	MVRPDNCPEELYQLMR
	-----------|----
	GCGCSSHPEDDWM
	----||-------

Protein sequence : 
MGCGCSSHPE DDWMENIDVC ENCHYPIVPL DGKGTLLIRN GSEVRDPLVT  
-----||--- ---------- ----|----- ----|----   +   ----|  
YEGSNPPASP LQDNLVIALH SYEPSHDGDL GFEKGEQLRI LEQSGEWWKA  
|--|----|- ---------- ||--|----- ----     - ---|------  
QSLTTGQEGF IPFNFVAKAN SLEPEPWFFK NLSRKDAERQ LLAPGNTHGS  
-|-||----- ---------- |---------   +      - ------|--|  
FLIRESESTA GSFSLSVRDF DQNQGEVVKH YKIRNLDNGG FYISPRITFP  
-----|-||- -|-|-|---- ---------- |--------- -|-|---|--  
GLHELVRHYT NASDGLCTRL SRPCQTQKPQ KPWWEDEWEV PRETLKLVER  
--------|| --|----|-- |----|---- ---------- ---|------  
LGAGQFGEVW MGYYNGHTKV AVKSLKQGSM SPDAFLAEAN LMKQLQHQRL  
---------- --||---|-- ---|----|- |--------- ----------  
VRLYAVVTQE PIYIITEYME NGSLVDFLKT PSGIKLTINK LLDMAAQIAE  
---|---|-- --|--|-|-- --|------| -|----|--- ----        
GMAFIEERNY IHRDLRAANI LVSDTLSCKI ADFGLARLIE DNEYTAREGA  
         +       ---- --|-|-|--- ---------- ---||--     
KFPIKWTAPE AINYGTFTIK SDVWSFGILL TEIVTHGRIP YPGMTNPEVI  
     -|--- ---|-|-|-- |---|----- |---|----- |---|-----  
QNLERGYRMV RPDNCPEELY QLMRLCWKER PEDRPTFDYL RSVLEDFFTA  
------|--- ---------| ---------- -----|--|- -|------|-  
TEGQYQPQP 
|---|---- 


Protein	: P06239
Enzyme	: Arg-C CNBr V8-DE

	NLVIALHSYEPSHD
	-------||--|--
	VWSFGILLTE
	--|-----|-
	SPDAFLAEANLM
	|-----------
	VVKHYKIRNLD
	----|------
	GLCTRLSRPCQTQKPQKPWWE
	---|--|----|---------
	GQYQPQP
	--|----
	DFDQNQGEVVKHYKIR
	------------|---
	LCWKERPEDRPTFDYLR
	-----------|--|--
	VRPDNCPEELYQLM
	----------|---
	ITFPGLHELVR
	-|---------
	GFIPFNFVAKANSLEPEPWFFKNLSRKD
	------------|-----------|---
	LRAANILVSD
	--------|-
	WWKAQSLTTGQE
	-----|-||---
	GKGTLLIRNGSE
	---|------|-
	MGCGCSSHPE
	-----||---
	LVRHYTNASD
	----||--|-
	NLDNGGFYISPR
	-------|-|--
	LSRPCQTQKPQKPWWEDEWEVPR
	-|----|----------------
	NCHYPIVPLD
	---|------
	RLCWKERPEDRPTFDYLRSVLEDFFTATEGQYQPQP
	------------|--|--|------|-|---|----
	GAKFPIKWTAPE
	--------|---
	VRDPLVTYE
	------||-
	HYTNASDGLCTR
	-||--|----|-
	AANILVSDTLSCKIADFGLAR
	------|-|-|----------
	IPYPGMTNPEVIQNLER
	--|---|----------
	LIEDNEYTAR
	------||--
	LYQLMRLCWKE
	-|---------
	GCGCSSHPEDDWM
	----||-------
	ANLMKQLQHQRLVRLYAVVTQEPIYIITE
	---------------|---|----|--|-
	RQLLAPGNTHGSFLIRE
	--------|--|-----
	ETLKLVER
	-|------
	GYYNGHTKVAVKSLKQGSM
	-||---|-----|----|-
	ENGSLVDFLKTPSGIKLTINKLLDM
	---|------|-|----|-------
	KQLQHQRLVRLYAVVTQEPIYIITEYM
	-----------|---|----|--|-|-
	TLSCKIAD
	|-|-----
	IVTHGRIPYPGMTNPE
	--|-----|---|---
	RGYRMVRPD
	--|------
	SVLEDFFTATEGQYQPQP
	|------|-|---|----
	RNYIHRD
	--|----
	ESESTAGSFSLSVR
	-|-||--|-|-|--
	QLLAPGNTHGSFLIR
	-------|--|----
	VWMGYYNGHTKVAVKSLKQGSMSPD
	----||---|-----|----|-|--
	FLKTPSGIKLTINKLLD
	---|-|----|------
	GSNPPASPLQD
	-|----|----
	STAGSFSLSVRD
	||--|-|-|---
	MGCGCSSHPEDDWMENIDVCENCHYPIVPLDGKGTLLIR
	-----||-----------------|---------|----
	TNPEVIQNLERGYRM
	|-----------|--
	YLRSVLE
	|--|---
	AINYGTFTIKSD
	---|-|-|--|-
	MVRPDNCPEELYQLMR
	-----------|----
	NGGFYISPRITFPGLHE
	----|-|---|------

Protein sequence : 
MGCGCSSHPE DDWMENIDVC ENCHYPIVPL DGKGTLLIRN GSEVRDPLVT  
-----||--- ---------- ----|----- ----|----- -|-------|  
YEGSNPPASP LQDNLVIALH SYEPSHDGDL GFEKGEQLRI LEQSGEWWKA  
|--|----|- ---------- ||--|--                  +  ----  
QSLTTGQEGF IPFNFVAKAN SLEPEPWFFK NLSRKDAERQ LLAPGNTHGS  
-|-||----- ---------- |--------- --|---  -- ------|--|  
FLIRESESTA GSFSLSVRDF DQNQGEVVKH YKIRNLDNGG FYISPRITFP  
-----|-||- -|-|-|---- ---------- |--------- -|-|---|--  
GLHELVRHYT NASDGLCTRL SRPCQTQKPQ KPWWEDEWEV PRETLKLVER  
--------|| --|----|-- |----|---- ---------- ---|------  
LGAGQFGEVW MGYYNGHTKV AVKSLKQGSM SPDAFLAEAN LMKQLQHQRL  
        -- --||---|-- ---|----|- |--------- ----------  
VRLYAVVTQE PIYIITEYME NGSLVDFLKT PSGIKLTINK LLDMAAQIAE  
---|---|-- --|--|-|-- --|------| -|----|--- ----        
GMAFIEERNY IHRDLRAANI LVSDTLSCKI ADFGLARLIE DNEYTAREGA  
       --| ---------- --|-|-|--- ---------- ---||-- --  
KFPIKWTAPE AINYGTFTIK SDVWSFGILL TEIVTHGRIP YPGMTNPEVI  
------|--- ---|-|-|-- |---|----- |---|----- |---|-----  
QNLERGYRMV RPDNCPEELY QLMRLCWKER PEDRPTFDYL RSVLEDFFTA  
------|--- ---------| ---------- -----|--|- -|------|-  
TEGQYQPQP 
|---|---- 


Protein	: P06239
Enzyme	: Arg-C CNBr V8-E

	SPDAFLAEANLM
	|-----------
	GQYQPQP
	--|----
	DFDQNQGEVVKHYKIR
	------------|---
	STAGSFSLSVRDFDQNQGE
	||--|-|-|----------
	LCWKERPEDRPTFDYLR
	-----------|--|--
	VRPDNCPEELYQLM
	----------|---
	ITFPGLHELVR
	-|---------
	WWKAQSLTTGQE
	-----|-||---
	MGCGCSSHPE
	-----||---
	NLDNGGFYISPR
	-------|-|--
	LSRPCQTQKPQKPWWEDEWEVPR
	-|----|----------------
	GAKFPIKWTAPE
	--------|---
	RLCWKERPEDRPTFDYLRSVLEDFFTATEGQYQPQP
	------------|--|--|------|-|---|----
	DFFTATE
	---|-|-
	VRDPLVTYE
	------||-
	GFIPFNFVAKANSLEPEPWFFKNLSRKDAE
	------------|-----------|-----
	LVRHYTNASDGLCTRLSRPCQTQKPQKPWWE
	----||--|----|--|----|---------
	HYTNASDGLCTR
	-||--|----|-
	AANILVSDTLSCKIADFGLAR
	------|-|-|----------
	IPYPGMTNPEVIQNLER
	--|---|----------
	LIEDNEYTAR
	------||--
	LYQLMRLCWKE
	-|---------
	GCGCSSHPEDDWM
	----||-------
	ANLMKQLQHQRLVRLYAVVTQEPIYIITE
	---------------|---|----|--|-
	NGSLVDFLKTPSGIKLTINKLLDMAAQIAE
	--|------|-|----|-------------
	RQLLAPGNTHGSFLIRE
	--------|--|-----
	ETLKLVER
	-|------
	GSNPPASPLQDNLVIALHSYEPSHDGDLGFE
	-|----|-----------||--|--------
	VVKHYKIRNLDNGGFYISPRITFPGLHE
	----|----------|-|---|------
	GYYNGHTKVAVKSLKQGSM
	-||---|-----|----|-
	ENGSLVDFLKTPSGIKLTINKLLDM
	---|------|-|----|-------
	KQLQHQRLVRLYAVVTQEPIYIITEYM
	-----------|---|----|--|-|-
	IVTHGRIPYPGMTNPE
	--|-----|---|---
	SVLEDFFTATEGQYQPQP
	|------|-|---|----
	RNYIHRDLRAANILVSDTLSCKIADFGLARLIE
	--|------------|-|-|-------------
	ESESTAGSFSLSVR
	-|-||--|-|-|--
	QLLAPGNTHGSFLIR
	-------|--|----
	AINYGTFTIKSDVWSFGILLTE
	---|-|-|--|---|-----|-
	VWMGYYNGHTKVAVKSLKQGSMSPDAFLAE
	----||---|-----|----|-|-------
	NCHYPIVPLDGKGTLLIRNGSE
	---|---------|------|-
	DRPTFDYLRSVLE
	---|--|--|---
	RGYRMVRPDNCPE
	--|----------
	MGCGCSSHPEDDWMENIDVCENCHYPIVPLDGKGTLLIR
	-----||-----------------|---------|----
	TNPEVIQNLERGYRM
	|-----------|--
	MVRPDNCPEELYQLMR
	-----------|----

Protein sequence : 
MGCGCSSHPE DDWMENIDVC ENCHYPIVPL DGKGTLLIRN GSEVRDPLVT  
-----||--- ---------- ----|----- ----|----- -|-------|  
YEGSNPPASP LQDNLVIALH SYEPSHDGDL GFEKGEQLRI LEQSGEWWKA  
|--|----|- ---------- ||--|----- ---           +  ----  
QSLTTGQEGF IPFNFVAKAN SLEPEPWFFK NLSRKDAERQ LLAPGNTHGS  
-|-||----- ---------- |--------- --|------- ------|--|  
FLIRESESTA GSFSLSVRDF DQNQGEVVKH YKIRNLDNGG FYISPRITFP  
-----|-||- -|-|-|---- ---------- |--------- -|-|---|--  
GLHELVRHYT NASDGLCTRL SRPCQTQKPQ KPWWEDEWEV PRETLKLVER  
--------|| --|----|-- |----|---- ---------- ---|------  
LGAGQFGEVW MGYYNGHTKV AVKSLKQGSM SPDAFLAEAN LMKQLQHQRL  
        -- --||---|-- ---|----|- |--------- ----------  
VRLYAVVTQE PIYIITEYME NGSLVDFLKT PSGIKLTINK LLDMAAQIAE  
---|---|-- --|--|-|-- --|------| -|----|--- ----------  
GMAFIEERNY IHRDLRAANI LVSDTLSCKI ADFGLARLIE DNEYTAREGA  
       --| ---------- --|-|-|--- ---------- ---||-- --  
KFPIKWTAPE AINYGTFTIK SDVWSFGILL TEIVTHGRIP YPGMTNPEVI  
------|--- ---|-|-|-- |---|----- |---|----- |---|-----  
QNLERGYRMV RPDNCPEELY QLMRLCWKER PEDRPTFDYL RSVLEDFFTA  
------|--- ---------| ---------- -----|--|- -|------|-  
TEGQYQPQP 
|---|---- 


Protein	: P06239
Enzyme	: Arg-C Lys-C Lys-N

	ERPEDRPTFDYLRSVLEDFFTATEGQYQPQP
	-------|--|--|------|-|---|----
	ESESTAGSFSLSVR
	-|-||--|-|-|--
	QLLAPGNTHGSFLIR
	-------|--|----
	LLDMAAQIAEGMAFIEERNYIHRDLRAANILVSDTLSCK
	-------------------|------------|-|-|--
	KERPEDRPTFDYLRSVLEDFFTATEGQYQPQP
	--------|--|--|------|-|---|----
	ETLKLVER
	-|------
	KWTAPEAINYGTFTI
	--|------|-|-|-
	NLDNGGFYISPR
	-------|-|--
	LSRPCQTQKPQKPWWEDEWEVPR
	-|----|----------------
	LVERLGAGQFGEVWMGYYNGHTK
	----------------||---|-
	KANSLEPEPWFF
	---|--------
	KAQSLTTGQEGFIPFNFVA
	---|-||------------
	WTAPEAINYGTFTIK
	-|------|-|-|--
	KGEQLRILEQSGEWW
	----------|----
	KPWWEDEWEVPRETL
	-------------|-
	KQGSMSPDAFLAEANLM
	---|-|-----------
	DFDQNQGEVVKHYKIR
	------------|---
	IADFGLARLIEDNEYTAREGAK
	--------------||------
	KLVERLGAGQFGEVWMGYYNGHT
	-----------------||---|
	LCWKERPEDRPTFDYLR
	-----------|--|--
	MGCGCSSHPEDDWMENIDVCENCHYPIVPLDGK
	-----||-----------------|--------
	MGCGCSSHPEDDWMENIDVCENCHYPIVPLDGKGTLLIR
	-----||-----------------|---------|----
	KQLQHQRLVRLYAVVTQEPIYIITEYMENGSLVDFL
	-----------|---|----|--|-|----|-----
	HYTNASDGLCTR
	-||--|----|-
	ITFPGLHELVR
	-|---------
	QGSMSPDAFLAEANLMK
	--|-|------------
	AANILVSDTLSCKIADFGLAR
	------|-|-|----------
	IPYPGMTNPEVIQNLER
	--|---|----------
	GEQLRILEQSGEWWK
	---------|-----
	ANSLEPEPWFFK
	--|---------
	LIEDNEYTAR
	------||--
	KIADFGLARLIEDNEYTAREGA
	---------------||-----
	MGCGCSSHPEDDWMENIDVCENCHYPIVPLDG
	-----||-----------------|-------
	SVLEDFFTATEGQYQPQP
	|------|-|---|----
	KLLDMAAQIAEGMAFIEERNYIHRDLRAANILVSDTLSC
	--------------------|------------|-|-|-
	MVRPDNCPEELYQLMR
	-----------|----
	QLQHQRLVRLYAVVTQEPIYIITEYMENGSLVDFLK
	----------|---|----|--|-|----|------
	AQSLTTGQEGFIPFNFVAK
	--|-||-------------

Protein sequence : 
MGCGCSSHPE DDWMENIDVC ENCHYPIVPL DGKGTLLIRN GSEVRDPLVT  
-----||--- ---------- ----|----- ----|----   +       +  
YEGSNPPASP LQDNLVIALH SYEPSHDGDL GFEKGEQLRI LEQSGEWWKA  
+  +    +             ++  +         ------- ---|------  
QSLTTGQEGF IPFNFVAKAN SLEPEPWFFK NLSRKDAERQ LLAPGNTHGS  
-|-||----- ---------- |---------   +      - ------|--|  
FLIRESESTA GSFSLSVRDF DQNQGEVVKH YKIRNLDNGG FYISPRITFP  
-----|-||- -|-|-|---- ---------- |--------- -|-|---|--  
GLHELVRHYT NASDGLCTRL SRPCQTQKPQ KPWWEDEWEV PRETLKLVER  
--------|| --|----|-- |----|---- ---------- ---|------  
LGAGQFGEVW MGYYNGHTKV AVKSLKQGSM SPDAFLAEAN LMKQLQHQRL  
---------- --||---|-     + ---|- |--------- ----------  
VRLYAVVTQE PIYIITEYME NGSLVDFLKT PSGIKLTINK LLDMAAQIAE  
---|---|-- --|--|-|-- --|------+  +    +  - ----------  
GMAFIEERNY IHRDLRAANI LVSDTLSCKI ADFGLARLIE DNEYTAREGA  
---------| ---------- --|-|-|--- ---------- ---||-----  
KFPIKWTAPE AINYGTFTIK SDVWSFGILL TEIVTHGRIP YPGMTNPEVI  
-   --|--- ---|-|-|-- +   +      +   +   -- |---|-----  
QNLERGYRMV RPDNCPEELY QLMRLCWKER PEDRPTFDYL RSVLEDFFTA  
----- + -- ---------| ---------- -----|--|- -|------|-  
TEGQYQPQP 
|---|---- 


Protein	: P06239
Enzyme	: Arg-C Lys-C trypsin_no_P_rule

	ERPEDRPTFDYLRSVLEDFFTATEGQYQPQP
	-------|--|--|------|-|---|----
	ESESTAGSFSLSVR
	-|-||--|-|-|--
	QLLAPGNTHGSFLIR
	-------|--|----
	LLDMAAQIAEGMAFIEERNYIHRDLRAANILVSDTLSCK
	-------------------|------------|-|-|--
	SDVWSFGILLTEIVTHGR
	|---|-----|---|---
	ETLKLVER
	-|------
	AANILVSDTLSCK
	------|-|-|--
	NLDNGGFYISPR
	-------|-|--
	LSRPCQTQKPQKPWWEDEWEVPR
	-|----|----------------
	LVERLGAGQFGEVWMGYYNGHTK
	----------------||---|-
	PDNCPEELYQLMR
	--------|----
	WTAPEAINYGTFTIK
	-|------|-|-|--
	DFDQNQGEVVKHYKIR
	------------|---
	IADFGLARLIEDNEYTAREGAK
	--------------||------
	LCWKERPEDRPTFDYLR
	-----------|--|--
	MGCGCSSHPEDDWMENIDVCENCHYPIVPLDGK
	-----||-----------------|--------
	MGCGCSSHPEDDWMENIDVCENCHYPIVPLDGKGTLLIR
	-----||-----------------|---------|----
	ILEQSGEWWK
	----|-----
	LGAGQFGEVWMGYYNGHTK
	------------||---|-
	HYTNASDGLCTR
	-||--|----|-
	ITFPGLHELVR
	-|---------
	QGSMSPDAFLAEANLMK
	--|-|------------
	AANILVSDTLSCKIADFGLAR
	------|-|-|----------
	IPYPGMTNPEVIQNLER
	--|---|----------
	GEQLRILEQSGEWWK
	---------|-----
	ANSLEPEPWFFK
	--|---------
	LIEDNEYTAR
	------||--
	DPLVTYEGSNPPASPLQDNLVIALHSYEPSHDGDLGFEK
	----||--|----|-----------||--|---------
	LYAVVTQEPIYIITEYMENGSLVDFLK
	-|---|----|--|-|----|------
	SVLEDFFTATEGQYQPQP
	|------|-|---|----
	PTFDYLR
	-|--|--
	MVRPDNCPEELYQLMR
	-----------|----
	QLQHQRLVRLYAVVTQEPIYIITEYMENGSLVDFLK
	----------|---|----|--|-|----|------
	AQSLTTGQEGFIPFNFVAK
	--|-||-------------

Protein sequence : 
MGCGCSSHPE DDWMENIDVC ENCHYPIVPL DGKGTLLIRN GSEVRDPLVT  
-----||--- ---------- ----|----- ----|----   +   ----|  
YEGSNPPASP LQDNLVIALH SYEPSHDGDL GFEKGEQLRI LEQSGEWWKA  
|--|----|- ---------- ||--|----- ---------- ---|------  
QSLTTGQEGF IPFNFVAKAN SLEPEPWFFK NLSRKDAERQ LLAPGNTHGS  
-|-||----- ---------- |---------   +      - ------|--|  
FLIRESESTA GSFSLSVRDF DQNQGEVVKH YKIRNLDNGG FYISPRITFP  
-----|-||- -|-|-|---- ---------- |--------- -|-|---|--  
GLHELVRHYT NASDGLCTRL SRPCQTQKPQ KPWWEDEWEV PRETLKLVER  
--------|| --|----|-- |----|---- ---------- ---|------  
LGAGQFGEVW MGYYNGHTKV AVKSLKQGSM SPDAFLAEAN LMKQLQHQRL  
---------- --||---|-     +  --|- |--------- ----------  
VRLYAVVTQE PIYIITEYME NGSLVDFLKT PSGIKLTINK LLDMAAQIAE  
---|---|-- --|--|-|-- --|------+  +    +    ----------  
GMAFIEERNY IHRDLRAANI LVSDTLSCKI ADFGLARLIE DNEYTAREGA  
---------| ---------- --|-|-|--- ---------- ---||-----  
KFPIKWTAPE AINYGTFTIK SDVWSFGILL TEIVTHGRIP YPGMTNPEVI  
-    -|--- ---|-|-|-- |---|----- |---|----- |---|-----  
QNLERGYRMV RPDNCPEELY QLMRLCWKER PEDRPTFDYL RSVLEDFFTA  
----- + -- ---------| ---------- -----|--|- -|------|-  
TEGQYQPQP 
|---|---- 


Protein	: P06239
Enzyme	: Arg-C Lys-C V8-DE

	NLVIALHSYEPSHD
	-------||--|--
	VWSFGILLTE
	--|-----|-
	VVKHYKIRNLD
	----|------
	GLCTRLSRPCQTQKPQKPWWE
	---|--|----|---------
	GQYQPQP
	--|----
	DFDQNQGEVVKHYKIR
	------------|---
	LCWKERPEDRPTFDYLR
	-----------|--|--
	ITFPGLHELVR
	-|---------
	GFIPFNFVAKANSLEPEPWFFKNLSRKD
	------------|-----------|---
	LRAANILVSD
	--------|-
	WWKAQSLTTGQE
	-----|-||---
	GKGTLLIRNGSE
	---|------|-
	MGCGCSSHPE
	-----||---
	LVRHYTNASD
	----||--|-
	NLDNGGFYISPR
	-------|-|--
	LSRPCQTQKPQKPWWEDEWEVPR
	-|----|----------------
	LVERLGAGQFGEVWMGYYNGHTK
	----------------||---|-
	NCHYPIVPLD
	---|------
	GAKFPIKWTAPE
	--------|---
	VRDPLVTYE
	------||-
	HYTNASDGLCTR
	-||--|----|-
	AANILVSDTLSCKIADFGLAR
	------|-|-|----------
	IPYPGMTNPEVIQNLER
	--|---|----------
	GEQLRILEQSGEWWK
	---------|-----
	ANSLEPEPWFFK
	--|---------
	LIEDNEYTAR
	------||--
	LYQLMRLCWKE
	-|---------
	AQSLTTGQEGFIPFNFVAK
	--|-||-------------
	ERPEDRPTFDYLRSVLEDFFTATEGQYQPQP
	-------|--|--|------|-|---|----
	ANLMKQLQHQRLVRLYAVVTQEPIYIITE
	---------------|---|----|--|-
	RQLLAPGNTHGSFLIRE
	--------|--|-----
	ETLKLVER
	-|------
	IADFGLARLIEDNEYTAREGAK
	--------------||------
	TLSCKIAD
	|-|-----
	IVTHGRIPYPGMTNPE
	--|-----|---|---
	RGYRMVRPD
	--|------
	SVLEDFFTATEGQYQPQP
	|------|-|---|----
	RNYIHRD
	--|----
	ESESTAGSFSLSVR
	-|-||--|-|-|--
	QLLAPGNTHGSFLIR
	-------|--|----
	LLDMAAQIAEGMAFIEERNYIHRDLRAANILVSDTLSCK
	-------------------|------------|-|-|--
	WTAPEAINYGTFTIK
	-|------|-|-|--
	VWMGYYNGHTKVAVKSLKQGSMSPD
	----||---|-----|----|-|--
	FLKTPSGIKLTINKLLD
	---|-|----|------
	GSNPPASPLQD
	-|----|----
	STAGSFSLSVRD
	||--|-|-|---
	MGCGCSSHPEDDWMENIDVCENCHYPIVPLDGK
	-----||-----------------|--------
	MGCGCSSHPEDDWMENIDVCENCHYPIVPLDGKGTLLIR
	-----||-----------------|---------|----
	QGSMSPDAFLAEANLMK
	--|-|------------
	YLRSVLE
	|--|---
	AINYGTFTIKSD
	---|-|-|--|-
	MVRPDNCPEELYQLMR
	-----------|----
	NGGFYISPRITFPGLHE
	----|-|---|------
	QLQHQRLVRLYAVVTQEPIYIITEYMENGSLVDFLK
	----------|---|----|--|-|----|------

Protein sequence : 
MGCGCSSHPE DDWMENIDVC ENCHYPIVPL DGKGTLLIRN GSEVRDPLVT  
-----||--- ---------- ----|----- ----|----- -|-------|  
YEGSNPPASP LQDNLVIALH SYEPSHDGDL GFEKGEQLRI LEQSGEWWKA  
|--|----|- ---------- ||--|--        ------ ---|------  
QSLTTGQEGF IPFNFVAKAN SLEPEPWFFK NLSRKDAERQ LLAPGNTHGS  
-|-||----- ---------- |--------- --|---  -- ------|--|  
FLIRESESTA GSFSLSVRDF DQNQGEVVKH YKIRNLDNGG FYISPRITFP  
-----|-||- -|-|-|---- ---------- |--------- -|-|---|--  
GLHELVRHYT NASDGLCTRL SRPCQTQKPQ KPWWEDEWEV PRETLKLVER  
--------|| --|----|-- |----|---- ---------- ---|------  
LGAGQFGEVW MGYYNGHTKV AVKSLKQGSM SPDAFLAEAN LMKQLQHQRL  
---------- --||---|-- ---|----|- |--------- ----------  
VRLYAVVTQE PIYIITEYME NGSLVDFLKT PSGIKLTINK LLDMAAQIAE  
---|---|-- --|--|-|-- --|------| -|----|--- ----------  
GMAFIEERNY IHRDLRAANI LVSDTLSCKI ADFGLARLIE DNEYTAREGA  
---------| ---------- --|-|-|--- ---------- ---||-----  
KFPIKWTAPE AINYGTFTIK SDVWSFGILL TEIVTHGRIP YPGMTNPEVI  
------|--- ---|-|-|-- |---|----- |---|----- |---|-----  
QNLERGYRMV RPDNCPEELY QLMRLCWKER PEDRPTFDYL RSVLEDFFTA  
------|--- ---------| ---------- -----|--|- -|------|-  
TEGQYQPQP 
|---|---- 


Protein	: P06239
Enzyme	: Arg-C Lys-C V8-E

	GQYQPQP
	--|----
	DFDQNQGEVVKHYKIR
	------------|---
	STAGSFSLSVRDFDQNQGE
	||--|-|-|----------
	LCWKERPEDRPTFDYLR
	-----------|--|--
	ITFPGLHELVR
	-|---------
	WWKAQSLTTGQE
	-----|-||---
	MGCGCSSHPE
	-----||---
	NLDNGGFYISPR
	-------|-|--
	LSRPCQTQKPQKPWWEDEWEVPR
	-|----|----------------
	LVERLGAGQFGEVWMGYYNGHTK
	----------------||---|-
	GAKFPIKWTAPE
	--------|---
	DFFTATE
	---|-|-
	VRDPLVTYE
	------||-
	GFIPFNFVAKANSLEPEPWFFKNLSRKDAE
	------------|-----------|-----
	LVRHYTNASDGLCTRLSRPCQTQKPQKPWWE
	----||--|----|--|----|---------
	HYTNASDGLCTR
	-||--|----|-
	AANILVSDTLSCKIADFGLAR
	------|-|-|----------
	IPYPGMTNPEVIQNLER
	--|---|----------
	GEQLRILEQSGEWWK
	---------|-----
	ANSLEPEPWFFK
	--|---------
	LIEDNEYTAR
	------||--
	LYQLMRLCWKE
	-|---------
	AQSLTTGQEGFIPFNFVAK
	--|-||-------------
	ERPEDRPTFDYLRSVLEDFFTATEGQYQPQP
	-------|--|--|------|-|---|----
	ANLMKQLQHQRLVRLYAVVTQEPIYIITE
	---------------|---|----|--|-
	NGSLVDFLKTPSGIKLTINKLLDMAAQIAE
	--|------|-|----|-------------
	RQLLAPGNTHGSFLIRE
	--------|--|-----
	ETLKLVER
	-|------
	GSNPPASPLQDNLVIALHSYEPSHDGDLGFE
	-|----|-----------||--|--------
	VVKHYKIRNLDNGGFYISPRITFPGLHE
	----|----------|-|---|------
	IADFGLARLIEDNEYTAREGAK
	--------------||------
	IVTHGRIPYPGMTNPE
	--|-----|---|---
	SVLEDFFTATEGQYQPQP
	|------|-|---|----
	RNYIHRDLRAANILVSDTLSCKIADFGLARLIE
	--|------------|-|-|-------------
	ESESTAGSFSLSVR
	-|-||--|-|-|--
	QLLAPGNTHGSFLIR
	-------|--|----
	LLDMAAQIAEGMAFIEERNYIHRDLRAANILVSDTLSCK
	-------------------|------------|-|-|--
	VWMGYYNGHTKVAVKSLKQGSMSPDAFLAE
	----||---|-----|----|-|-------
	AINYGTFTIKSDVWSFGILLTE
	---|-|-|--|---|-----|-
	NCHYPIVPLDGKGTLLIRNGSE
	---|---------|------|-
	DRPTFDYLRSVLE
	---|--|--|---
	WTAPEAINYGTFTIK
	-|------|-|-|--
	RGYRMVRPDNCPE
	--|----------
	MGCGCSSHPEDDWMENIDVCENCHYPIVPLDGK
	-----||-----------------|--------
	MGCGCSSHPEDDWMENIDVCENCHYPIVPLDGKGTLLIR
	-----||-----------------|---------|----
	QGSMSPDAFLAEANLMK
	--|-|------------
	MVRPDNCPEELYQLMR
	-----------|----
	QLQHQRLVRLYAVVTQEPIYIITEYMENGSLVDFLK
	----------|---|----|--|-|----|------

Protein sequence : 
MGCGCSSHPE DDWMENIDVC ENCHYPIVPL DGKGTLLIRN GSEVRDPLVT  
-----||--- ---------- ----|----- ----|----- -|-------|  
YEGSNPPASP LQDNLVIALH SYEPSHDGDL GFEKGEQLRI LEQSGEWWKA  
|--|----|- ---------- ||--|----- --- ------ ---|------  
QSLTTGQEGF IPFNFVAKAN SLEPEPWFFK NLSRKDAERQ LLAPGNTHGS  
-|-||----- ---------- |--------- --|------- ------|--|  
FLIRESESTA GSFSLSVRDF DQNQGEVVKH YKIRNLDNGG FYISPRITFP  
-----|-||- -|-|-|---- ---------- |--------- -|-|---|--  
GLHELVRHYT NASDGLCTRL SRPCQTQKPQ KPWWEDEWEV PRETLKLVER  
--------|| --|----|-- |----|---- ---------- ---|------  
LGAGQFGEVW MGYYNGHTKV AVKSLKQGSM SPDAFLAEAN LMKQLQHQRL  
---------- --||---|-- ---|----|- |--------- ----------  
VRLYAVVTQE PIYIITEYME NGSLVDFLKT PSGIKLTINK LLDMAAQIAE  
---|---|-- --|--|-|-- --|------| -|----|--- ----------  
GMAFIEERNY IHRDLRAANI LVSDTLSCKI ADFGLARLIE DNEYTAREGA  
---------| ---------- --|-|-|--- ---------- ---||-----  
KFPIKWTAPE AINYGTFTIK SDVWSFGILL TEIVTHGRIP YPGMTNPEVI  
------|--- ---|-|-|-- |---|----- |---|----- |---|-----  
QNLERGYRMV RPDNCPEELY QLMRLCWKER PEDRPTFDYL RSVLEDFFTA  
------|--- ---------| ---------- -----|--|- -|------|-  
TEGQYQPQP 
|---|---- 


Protein	: P06239
Enzyme	: Arg-C Lys-N trypsin_no_P_rule

	ESESTAGSFSLSVR
	-|-||--|-|-|--
	QLLAPGNTHGSFLIR
	-------|--|----
	KERPEDRPTFDYLRSVLEDFFTATEGQYQPQP
	--------|--|--|------|-|---|----
	SDVWSFGILLTEIVTHGR
	|---|-----|---|---
	ETLKLVER
	-|------
	AANILVSDTLSCK
	------|-|-|--
	KWTAPEAINYGTFTI
	--|------|-|-|-
	NLDNGGFYISPR
	-------|-|--
	LSRPCQTQKPQKPWWEDEWEVPR
	-|----|----------------
	PDNCPEELYQLMR
	--------|----
	KANSLEPEPWFF
	---|--------
	KAQSLTTGQEGFIPFNFVA
	---|-||------------
	WTAPEAINYGTFTIK
	-|------|-|-|--
	KGEQLRILEQSGEWW
	----------|----
	KPWWEDEWEVPRETL
	-------------|-
	KQGSMSPDAFLAEANLM
	---|-|-----------
	DFDQNQGEVVKHYKIR
	------------|---
	KLVERLGAGQFGEVWMGYYNGHT
	-----------------||---|
	LCWKERPEDRPTFDYLR
	-----------|--|--
	MGCGCSSHPEDDWMENIDVCENCHYPIVPLDGK
	-----||-----------------|--------
	MGCGCSSHPEDDWMENIDVCENCHYPIVPLDGKGTLLIR
	-----||-----------------|---------|----
	ILEQSGEWWK
	----|-----
	KQLQHQRLVRLYAVVTQEPIYIITEYMENGSLVDFL
	-----------|---|----|--|-|----|-----
	LGAGQFGEVWMGYYNGHTK
	------------||---|-
	HYTNASDGLCTR
	-||--|----|-
	ITFPGLHELVR
	-|---------
	QGSMSPDAFLAEANLMK
	--|-|------------
	AANILVSDTLSCKIADFGLAR
	------|-|-|----------
	IPYPGMTNPEVIQNLER
	--|---|----------
	ANSLEPEPWFFK
	--|---------
	DPLVTYEGSNPPASPLQDNLVIALHSYEPSHDGDLGFEK
	----||--|----|-----------||--|---------
	LIEDNEYTAR
	------||--
	KIADFGLARLIEDNEYTAREGA
	---------------||-----
	LYAVVTQEPIYIITEYMENGSLVDFLK
	-|---|----|--|-|----|------
	MGCGCSSHPEDDWMENIDVCENCHYPIVPLDG
	-----||-----------------|-------
	SVLEDFFTATEGQYQPQP
	|------|-|---|----
	KLLDMAAQIAEGMAFIEERNYIHRDLRAANILVSDTLSC
	--------------------|------------|-|-|-
	PTFDYLR
	-|--|--
	MVRPDNCPEELYQLMR
	-----------|----
	AQSLTTGQEGFIPFNFVAK
	--|-||-------------

Protein sequence : 
MGCGCSSHPE DDWMENIDVC ENCHYPIVPL DGKGTLLIRN GSEVRDPLVT  
-----||--- ---------- ----|----- ----|----   +   ----|  
YEGSNPPASP LQDNLVIALH SYEPSHDGDL GFEKGEQLRI LEQSGEWWKA  
|--|----|- ---------- ||--|----- ---------- ---|------  
QSLTTGQEGF IPFNFVAKAN SLEPEPWFFK NLSRKDAERQ LLAPGNTHGS  
-|-||----- ---------- |---------   +      - ------|--|  
FLIRESESTA GSFSLSVRDF DQNQGEVVKH YKIRNLDNGG FYISPRITFP  
-----|-||- -|-|-|---- ---------- |--------- -|-|---|--  
GLHELVRHYT NASDGLCTRL SRPCQTQKPQ KPWWEDEWEV PRETLKLVER  
--------|| --|----|-- |----|---- ---------- ---|------  
LGAGQFGEVW MGYYNGHTKV AVKSLKQGSM SPDAFLAEAN LMKQLQHQRL  
---------- --||---|-     + ---|- |--------- ----------  
VRLYAVVTQE PIYIITEYME NGSLVDFLKT PSGIKLTINK LLDMAAQIAE  
---|---|-- --|--|-|-- --|------+  +    +  - ----------  
GMAFIEERNY IHRDLRAANI LVSDTLSCKI ADFGLARLIE DNEYTAREGA  
---------| ---------- --|-|-|--- ---------- ---||-----  
KFPIKWTAPE AINYGTFTIK SDVWSFGILL TEIVTHGRIP YPGMTNPEVI  
    --|--- ---|-|-|-- |---|----- |---|----- |---|-----  
QNLERGYRMV RPDNCPEELY QLMRLCWKER PEDRPTFDYL RSVLEDFFTA  
----- + -- ---------| ---------- -----|--|- -|------|-  
TEGQYQPQP 
|---|---- 


Protein	: P06239
Enzyme	: Arg-C Lys-N V8-DE

	NLVIALHSYEPSHD
	-------||--|--
	VWSFGILLTE
	--|-----|-
	VVKHYKIRNLD
	----|------
	GLCTRLSRPCQTQKPQKPWWE
	---|--|----|---------
	KGEQLRILEQSGEWW
	----------|----
	GQYQPQP
	--|----
	DFDQNQGEVVKHYKIR
	------------|---
	LCWKERPEDRPTFDYLR
	-----------|--|--
	ITFPGLHELVR
	-|---------
	GFIPFNFVAKANSLEPEPWFFKNLSRKD
	------------|-----------|---
	LRAANILVSD
	--------|-
	WWKAQSLTTGQE
	-----|-||---
	GKGTLLIRNGSE
	---|------|-
	MGCGCSSHPE
	-----||---
	LVRHYTNASD
	----||--|-
	NLDNGGFYISPR
	-------|-|--
	LSRPCQTQKPQKPWWEDEWEVPR
	-|----|----------------
	NCHYPIVPLD
	---|------
	GAKFPIKWTAPE
	--------|---
	KAQSLTTGQEGFIPFNFVA
	---|-||------------
	KPWWEDEWEVPRETL
	-------------|-
	KQGSMSPDAFLAEANLM
	---|-|-----------
	VRDPLVTYE
	------||-
	KQLQHQRLVRLYAVVTQEPIYIITEYMENGSLVDFL
	-----------|---|----|--|-|----|-----
	HYTNASDGLCTR
	-||--|----|-
	AANILVSDTLSCKIADFGLAR
	------|-|-|----------
	IPYPGMTNPEVIQNLER
	--|---|----------
	LIEDNEYTAR
	------||--
	LYQLMRLCWKE
	-|---------
	KERPEDRPTFDYLRSVLEDFFTATEGQYQPQP
	--------|--|--|------|-|---|----
	ANLMKQLQHQRLVRLYAVVTQEPIYIITE
	---------------|---|----|--|-
	RQLLAPGNTHGSFLIRE
	--------|--|-----
	ETLKLVER
	-|------
	TLSCKIAD
	|-|-----
	IVTHGRIPYPGMTNPE
	--|-----|---|---
	RGYRMVRPD
	--|------
	KIADFGLARLIEDNEYTAREGA
	---------------||-----
	KLLDMAAQIAEGMAFIEERNYIHRDLRAANILVSDTLSC
	--------------------|------------|-|-|-
	SVLEDFFTATEGQYQPQP
	|------|-|---|----
	RNYIHRD
	--|----
	ESESTAGSFSLSVR
	-|-||--|-|-|--
	QLLAPGNTHGSFLIR
	-------|--|----
	KWTAPEAINYGTFTI
	--|------|-|-|-
	KANSLEPEPWFF
	---|--------
	VWMGYYNGHTKVAVKSLKQGSMSPD
	----||---|-----|----|-|--
	FLKTPSGIKLTINKLLD
	---|-|----|------
	GSNPPASPLQD
	-|----|----
	KLVERLGAGQFGEVWMGYYNGHT
	-----------------||---|
	STAGSFSLSVRD
	||--|-|-|---
	MGCGCSSHPEDDWMENIDVCENCHYPIVPLDGKGTLLIR
	-----||-----------------|---------|----
	YLRSVLE
	|--|---
	MGCGCSSHPEDDWMENIDVCENCHYPIVPLDG
	-----||-----------------|-------
	AINYGTFTIKSD
	---|-|-|--|-
	MVRPDNCPEELYQLMR
	-----------|----
	NGGFYISPRITFPGLHE
	----|-|---|------

Protein sequence : 
MGCGCSSHPE DDWMENIDVC ENCHYPIVPL DGKGTLLIRN GSEVRDPLVT  
-----||--- ---------- ----|----- ----|----- -|-------|  
YEGSNPPASP LQDNLVIALH SYEPSHDGDL GFEKGEQLRI LEQSGEWWKA  
|--|----|- ---------- ||--|--       ------- ---|------  
QSLTTGQEGF IPFNFVAKAN SLEPEPWFFK NLSRKDAERQ LLAPGNTHGS  
-|-||----- ---------- |--------- --|---  -- ------|--|  
FLIRESESTA GSFSLSVRDF DQNQGEVVKH YKIRNLDNGG FYISPRITFP  
-----|-||- -|-|-|---- ---------- |--------- -|-|---|--  
GLHELVRHYT NASDGLCTRL SRPCQTQKPQ KPWWEDEWEV PRETLKLVER  
--------|| --|----|-- |----|---- ---------- ---|------  
LGAGQFGEVW MGYYNGHTKV AVKSLKQGSM SPDAFLAEAN LMKQLQHQRL  
---------- --||---|-- ---|----|- |--------- ----------  
VRLYAVVTQE PIYIITEYME NGSLVDFLKT PSGIKLTINK LLDMAAQIAE  
---|---|-- --|--|-|-- --|------| -|----|--- ----------  
GMAFIEERNY IHRDLRAANI LVSDTLSCKI ADFGLARLIE DNEYTAREGA  
---------| ---------- --|-|-|--- ---------- ---||-----  
KFPIKWTAPE AINYGTFTIK SDVWSFGILL TEIVTHGRIP YPGMTNPEVI  
------|--- ---|-|-|-- |---|----- |---|----- |---|-----  
QNLERGYRMV RPDNCPEELY QLMRLCWKER PEDRPTFDYL RSVLEDFFTA  
------|--- ---------| ---------- -----|--|- -|------|-  
TEGQYQPQP 
|---|---- 


Protein	: P06239
Enzyme	: Arg-C Lys-N V8-E

	KGEQLRILEQSGEWW
	----------|----
	GQYQPQP
	--|----
	DFDQNQGEVVKHYKIR
	------------|---
	STAGSFSLSVRDFDQNQGE
	||--|-|-|----------
	LCWKERPEDRPTFDYLR
	-----------|--|--
	ITFPGLHELVR
	-|---------
	WWKAQSLTTGQE
	-----|-||---
	MGCGCSSHPE
	-----||---
	NLDNGGFYISPR
	-------|-|--
	LSRPCQTQKPQKPWWEDEWEVPR
	-|----|----------------
	GAKFPIKWTAPE
	--------|---
	DFFTATE
	---|-|-
	KAQSLTTGQEGFIPFNFVA
	---|-||------------
	KPWWEDEWEVPRETL
	-------------|-
	KQGSMSPDAFLAEANLM
	---|-|-----------
	VRDPLVTYE
	------||-
	GFIPFNFVAKANSLEPEPWFFKNLSRKDAE
	------------|-----------|-----
	LVRHYTNASDGLCTRLSRPCQTQKPQKPWWE
	----||--|----|--|----|---------
	KQLQHQRLVRLYAVVTQEPIYIITEYMENGSLVDFL
	-----------|---|----|--|-|----|-----
	HYTNASDGLCTR
	-||--|----|-
	AANILVSDTLSCKIADFGLAR
	------|-|-|----------
	IPYPGMTNPEVIQNLER
	--|---|----------
	LIEDNEYTAR
	------||--
	LYQLMRLCWKE
	-|---------
	KERPEDRPTFDYLRSVLEDFFTATEGQYQPQP
	--------|--|--|------|-|---|----
	ANLMKQLQHQRLVRLYAVVTQEPIYIITE
	---------------|---|----|--|-
	RQLLAPGNTHGSFLIRE
	--------|--|-----
	ETLKLVER
	-|------
	NGSLVDFLKTPSGIKLTINKLLDMAAQIAE
	--|------|-|----|-------------
	GSNPPASPLQDNLVIALHSYEPSHDGDLGFE
	-|----|-----------||--|--------
	VVKHYKIRNLDNGGFYISPRITFPGLHE
	----|----------|-|---|------
	IVTHGRIPYPGMTNPE
	--|-----|---|---
	KIADFGLARLIEDNEYTAREGA
	---------------||-----
	KLLDMAAQIAEGMAFIEERNYIHRDLRAANILVSDTLSC
	--------------------|------------|-|-|-
	SVLEDFFTATEGQYQPQP
	|------|-|---|----
	RNYIHRDLRAANILVSDTLSCKIADFGLARLIE
	--|------------|-|-|-------------
	ESESTAGSFSLSVR
	-|-||--|-|-|--
	QLLAPGNTHGSFLIR
	-------|--|----
	AINYGTFTIKSDVWSFGILLTE
	---|-|-|--|---|-----|-
	VWMGYYNGHTKVAVKSLKQGSMSPDAFLAE
	----||---|-----|----|-|-------
	KWTAPEAINYGTFTI
	--|------|-|-|-
	NCHYPIVPLDGKGTLLIRNGSE
	---|---------|------|-
	DRPTFDYLRSVLE
	---|--|--|---
	KANSLEPEPWFF
	---|--------
	KLVERLGAGQFGEVWMGYYNGHT
	-----------------||---|
	RGYRMVRPDNCPE
	--|----------
	MGCGCSSHPEDDWMENIDVCENCHYPIVPLDGKGTLLIR
	-----||-----------------|---------|----
	MGCGCSSHPEDDWMENIDVCENCHYPIVPLDG
	-----||-----------------|-------
	MVRPDNCPEELYQLMR
	-----------|----

Protein sequence : 
MGCGCSSHPE DDWMENIDVC ENCHYPIVPL DGKGTLLIRN GSEVRDPLVT  
-----||--- ---------- ----|----- ----|----- -|-------|  
YEGSNPPASP LQDNLVIALH SYEPSHDGDL GFEKGEQLRI LEQSGEWWKA  
|--|----|- ---------- ||--|----- ---------- ---|------  
QSLTTGQEGF IPFNFVAKAN SLEPEPWFFK NLSRKDAERQ LLAPGNTHGS  
-|-||----- ---------- |--------- --|------- ------|--|  
FLIRESESTA GSFSLSVRDF DQNQGEVVKH YKIRNLDNGG FYISPRITFP  
-----|-||- -|-|-|---- ---------- |--------- -|-|---|--  
GLHELVRHYT NASDGLCTRL SRPCQTQKPQ KPWWEDEWEV PRETLKLVER  
--------|| --|----|-- |----|---- ---------- ---|------  
LGAGQFGEVW MGYYNGHTKV AVKSLKQGSM SPDAFLAEAN LMKQLQHQRL  
---------- --||---|-- ---|----|- |--------- ----------  
VRLYAVVTQE PIYIITEYME NGSLVDFLKT PSGIKLTINK LLDMAAQIAE  
---|---|-- --|--|-|-- --|------| -|----|--- ----------  
GMAFIEERNY IHRDLRAANI LVSDTLSCKI ADFGLARLIE DNEYTAREGA  
---------| ---------- --|-|-|--- ---------- ---||-----  
KFPIKWTAPE AINYGTFTIK SDVWSFGILL TEIVTHGRIP YPGMTNPEVI  
------|--- ---|-|-|-- |---|----- |---|----- |---|-----  
QNLERGYRMV RPDNCPEELY QLMRLCWKER PEDRPTFDYL RSVLEDFFTA  
------|--- ---------| ---------- -----|--|- -|------|-  
TEGQYQPQP 
|---|---- 


Protein	: P06239
Enzyme	: Arg-C trypsin_no_P_rule V8-DE

	SDVWSFGILLTEIVTHGR
	|---|-----|---|---
	NLVIALHSYEPSHD
	-------||--|--
	VWSFGILLTE
	--|-----|-
	VVKHYKIRNLD
	----|------
	GLCTRLSRPCQTQKPQKPWWE
	---|--|----|---------
	GQYQPQP
	--|----
	DFDQNQGEVVKHYKIR
	------------|---
	LCWKERPEDRPTFDYLR
	-----------|--|--
	LGAGQFGEVWMGYYNGHTK
	------------||---|-
	ITFPGLHELVR
	-|---------
	GFIPFNFVAKANSLEPEPWFFKNLSRKD
	------------|-----------|---
	LRAANILVSD
	--------|-
	LYAVVTQEPIYIITEYMENGSLVDFLK
	-|---|----|--|-|----|------
	WWKAQSLTTGQE
	-----|-||---
	GKGTLLIRNGSE
	---|------|-
	MGCGCSSHPE
	-----||---
	LVRHYTNASD
	----||--|-
	NLDNGGFYISPR
	-------|-|--
	LSRPCQTQKPQKPWWEDEWEVPR
	-|----|----------------
	NCHYPIVPLD
	---|------
	GAKFPIKWTAPE
	--------|---
	VRDPLVTYE
	------||-
	HYTNASDGLCTR
	-||--|----|-
	AANILVSDTLSCKIADFGLAR
	------|-|-|----------
	IPYPGMTNPEVIQNLER
	--|---|----------
	ANSLEPEPWFFK
	--|---------
	LIEDNEYTAR
	------||--
	LYQLMRLCWKE
	-|---------
	AQSLTTGQEGFIPFNFVAK
	--|-||-------------
	ANLMKQLQHQRLVRLYAVVTQEPIYIITE
	---------------|---|----|--|-
	RQLLAPGNTHGSFLIRE
	--------|--|-----
	ETLKLVER
	-|------
	PDNCPEELYQLMR
	--------|----
	TLSCKIAD
	|-|-----
	ILEQSGEWWK
	----|-----
	IVTHGRIPYPGMTNPE
	--|-----|---|---
	RGYRMVRPD
	--|------
	SVLEDFFTATEGQYQPQP
	|------|-|---|----
	RNYIHRD
	--|----
	ESESTAGSFSLSVR
	-|-||--|-|-|--
	QLLAPGNTHGSFLIR
	-------|--|----
	AANILVSDTLSCK
	------|-|-|--
	WTAPEAINYGTFTIK
	-|------|-|-|--
	VWMGYYNGHTKVAVKSLKQGSMSPD
	----||---|-----|----|-|--
	FLKTPSGIKLTINKLLD
	---|-|----|------
	GSNPPASPLQD
	-|----|----
	STAGSFSLSVRD
	||--|-|-|---
	MGCGCSSHPEDDWMENIDVCENCHYPIVPLDGK
	-----||-----------------|--------
	MGCGCSSHPEDDWMENIDVCENCHYPIVPLDGKGTLLIR
	-----||-----------------|---------|----
	QGSMSPDAFLAEANLMK
	--|-|------------
	DPLVTYEGSNPPASPLQDNLVIALHSYEPSHDGDLGFEK
	----||--|----|-----------||--|---------
	YLRSVLE
	|--|---
	PTFDYLR
	-|--|--
	AINYGTFTIKSD
	---|-|-|--|-
	MVRPDNCPEELYQLMR
	-----------|----
	NGGFYISPRITFPGLHE
	----|-|---|------

Protein sequence : 
MGCGCSSHPE DDWMENIDVC ENCHYPIVPL DGKGTLLIRN GSEVRDPLVT  
-----||--- ---------- ----|----- ----|----- -|-------|  
YEGSNPPASP LQDNLVIALH SYEPSHDGDL GFEKGEQLRI LEQSGEWWKA  
|--|----|- ---------- ||--|----- ----     - ---|------  
QSLTTGQEGF IPFNFVAKAN SLEPEPWFFK NLSRKDAERQ LLAPGNTHGS  
-|-||----- ---------- |--------- --|---  -- ------|--|  
FLIRESESTA GSFSLSVRDF DQNQGEVVKH YKIRNLDNGG FYISPRITFP  
-----|-||- -|-|-|---- ---------- |--------- -|-|---|--  
GLHELVRHYT NASDGLCTRL SRPCQTQKPQ KPWWEDEWEV PRETLKLVER  
--------|| --|----|-- |----|---- ---------- ---|------  
LGAGQFGEVW MGYYNGHTKV AVKSLKQGSM SPDAFLAEAN LMKQLQHQRL  
---------- --||---|-- ---|----|- |--------- ----------  
VRLYAVVTQE PIYIITEYME NGSLVDFLKT PSGIKLTINK LLDMAAQIAE  
---|---|-- --|--|-|-- --|------| -|----|--- ---         
GMAFIEERNY IHRDLRAANI LVSDTLSCKI ADFGLARLIE DNEYTAREGA  
       --| ---------- --|-|-|--- ---------- ---||-- --  
KFPIKWTAPE AINYGTFTIK SDVWSFGILL TEIVTHGRIP YPGMTNPEVI  
------|--- ---|-|-|-- |---|----- |---|----- |---|-----  
QNLERGYRMV RPDNCPEELY QLMRLCWKER PEDRPTFDYL RSVLEDFFTA  
------|--- ---------| ---------- -----|--|- -|------|-  
TEGQYQPQP 
|---|---- 


Protein	: P06239
Enzyme	: Arg-C trypsin_no_P_rule V8-E

	SDVWSFGILLTEIVTHGR
	|---|-----|---|---
	GQYQPQP
	--|----
	DFDQNQGEVVKHYKIR
	------------|---
	STAGSFSLSVRDFDQNQGE
	||--|-|-|----------
	LCWKERPEDRPTFDYLR
	-----------|--|--
	LGAGQFGEVWMGYYNGHTK
	------------||---|-
	ITFPGLHELVR
	-|---------
	LYAVVTQEPIYIITEYMENGSLVDFLK
	-|---|----|--|-|----|------
	WWKAQSLTTGQE
	-----|-||---
	MGCGCSSHPE
	-----||---
	NLDNGGFYISPR
	-------|-|--
	LSRPCQTQKPQKPWWEDEWEVPR
	-|----|----------------
	GAKFPIKWTAPE
	--------|---
	DFFTATE
	---|-|-
	VRDPLVTYE
	------||-
	GFIPFNFVAKANSLEPEPWFFKNLSRKDAE
	------------|-----------|-----
	LVRHYTNASDGLCTRLSRPCQTQKPQKPWWE
	----||--|----|--|----|---------
	HYTNASDGLCTR
	-||--|----|-
	AANILVSDTLSCKIADFGLAR
	------|-|-|----------
	IPYPGMTNPEVIQNLER
	--|---|----------
	ANSLEPEPWFFK
	--|---------
	LIEDNEYTAR
	------||--
	LYQLMRLCWKE
	-|---------
	AQSLTTGQEGFIPFNFVAK
	--|-||-------------
	ANLMKQLQHQRLVRLYAVVTQEPIYIITE
	---------------|---|----|--|-
	NGSLVDFLKTPSGIKLTINKLLDMAAQIAE
	--|------|-|----|-------------
	RQLLAPGNTHGSFLIRE
	--------|--|-----
	ETLKLVER
	-|------
	GSNPPASPLQDNLVIALHSYEPSHDGDLGFE
	-|----|-----------||--|--------
	VVKHYKIRNLDNGGFYISPRITFPGLHE
	----|----------|-|---|------
	PDNCPEELYQLMR
	--------|----
	ILEQSGEWWK
	----|-----
	IVTHGRIPYPGMTNPE
	--|-----|---|---
	SVLEDFFTATEGQYQPQP
	|------|-|---|----
	RNYIHRDLRAANILVSDTLSCKIADFGLARLIE
	--|------------|-|-|-------------
	ESESTAGSFSLSVR
	-|-||--|-|-|--
	QLLAPGNTHGSFLIR
	-------|--|----
	AINYGTFTIKSDVWSFGILLTE
	---|-|-|--|---|-----|-
	VWMGYYNGHTKVAVKSLKQGSMSPDAFLAE
	----||---|-----|----|-|-------
	AANILVSDTLSCK
	------|-|-|--
	NCHYPIVPLDGKGTLLIRNGSE
	---|---------|------|-
	DRPTFDYLRSVLE
	---|--|--|---
	WTAPEAINYGTFTIK
	-|------|-|-|--
	RGYRMVRPDNCPE
	--|----------
	MGCGCSSHPEDDWMENIDVCENCHYPIVPLDGK
	-----||-----------------|--------
	MGCGCSSHPEDDWMENIDVCENCHYPIVPLDGKGTLLIR
	-----||-----------------|---------|----
	QGSMSPDAFLAEANLMK
	--|-|------------
	DPLVTYEGSNPPASPLQDNLVIALHSYEPSHDGDLGFEK
	----||--|----|-----------||--|---------
	PTFDYLR
	-|--|--
	MVRPDNCPEELYQLMR
	-----------|----

Protein sequence : 
MGCGCSSHPE DDWMENIDVC ENCHYPIVPL DGKGTLLIRN GSEVRDPLVT  
-----||--- ---------- ----|----- ----|----- -|-------|  
YEGSNPPASP LQDNLVIALH SYEPSHDGDL GFEKGEQLRI LEQSGEWWKA  
|--|----|- ---------- ||--|----- ----     - ---|------  
QSLTTGQEGF IPFNFVAKAN SLEPEPWFFK NLSRKDAERQ LLAPGNTHGS  
-|-||----- ---------- |--------- --|------- ------|--|  
FLIRESESTA GSFSLSVRDF DQNQGEVVKH YKIRNLDNGG FYISPRITFP  
-----|-||- -|-|-|---- ---------- |--------- -|-|---|--  
GLHELVRHYT NASDGLCTRL SRPCQTQKPQ KPWWEDEWEV PRETLKLVER  
--------|| --|----|-- |----|---- ---------- ---|------  
LGAGQFGEVW MGYYNGHTKV AVKSLKQGSM SPDAFLAEAN LMKQLQHQRL  
---------- --||---|-- ---|----|- |--------- ----------  
VRLYAVVTQE PIYIITEYME NGSLVDFLKT PSGIKLTINK LLDMAAQIAE  
---|---|-- --|--|-|-- --|------| -|----|--- ----------  
GMAFIEERNY IHRDLRAANI LVSDTLSCKI ADFGLARLIE DNEYTAREGA  
       --| ---------- --|-|-|--- ---------- ---||-- --  
KFPIKWTAPE AINYGTFTIK SDVWSFGILL TEIVTHGRIP YPGMTNPEVI  
------|--- ---|-|-|-- |---|----- |---|----- |---|-----  
QNLERGYRMV RPDNCPEELY QLMRLCWKER PEDRPTFDYL RSVLEDFFTA  
------|--- ---------| ---------- -----|--|- -|------|-  
TEGQYQPQP 
|---|---- 


Protein	: P06239
Enzyme	: Arg-C V8-DE V8-E

	NLVIALHSYEPSHD
	-------||--|--
	VWSFGILLTE
	--|-----|-
	VVKHYKIRNLD
	----|------
	GLCTRLSRPCQTQKPQKPWWE
	---|--|----|---------
	GQYQPQP
	--|----
	DFDQNQGEVVKHYKIR
	------------|---
	STAGSFSLSVRDFDQNQGE
	||--|-|-|----------
	LCWKERPEDRPTFDYLR
	-----------|--|--
	ITFPGLHELVR
	-|---------
	GFIPFNFVAKANSLEPEPWFFKNLSRKD
	------------|-----------|---
	LRAANILVSD
	--------|-
	WWKAQSLTTGQE
	-----|-||---
	GKGTLLIRNGSE
	---|------|-
	MGCGCSSHPE
	-----||---
	LVRHYTNASD
	----||--|-
	NLDNGGFYISPR
	-------|-|--
	LSRPCQTQKPQKPWWEDEWEVPR
	-|----|----------------
	NCHYPIVPLD
	---|------
	GAKFPIKWTAPE
	--------|---
	DFFTATE
	---|-|-
	VRDPLVTYE
	------||-
	GFIPFNFVAKANSLEPEPWFFKNLSRKDAE
	------------|-----------|-----
	LVRHYTNASDGLCTRLSRPCQTQKPQKPWWE
	----||--|----|--|----|---------
	HYTNASDGLCTR
	-||--|----|-
	AANILVSDTLSCKIADFGLAR
	------|-|-|----------
	IPYPGMTNPEVIQNLER
	--|---|----------
	LIEDNEYTAR
	------||--
	LYQLMRLCWKE
	-|---------
	ANLMKQLQHQRLVRLYAVVTQEPIYIITE
	---------------|---|----|--|-
	NGSLVDFLKTPSGIKLTINKLLDMAAQIAE
	--|------|-|----|-------------
	RQLLAPGNTHGSFLIRE
	--------|--|-----
	ETLKLVER
	-|------
	GSNPPASPLQDNLVIALHSYEPSHDGDLGFE
	-|----|-----------||--|--------
	VVKHYKIRNLDNGGFYISPRITFPGLHE
	----|----------|-|---|------
	TLSCKIAD
	|-|-----
	IVTHGRIPYPGMTNPE
	--|-----|---|---
	RGYRMVRPD
	--|------
	SVLEDFFTATEGQYQPQP
	|------|-|---|----
	RNYIHRD
	--|----
	RNYIHRDLRAANILVSDTLSCKIADFGLARLIE
	--|------------|-|-|-------------
	ESESTAGSFSLSVR
	-|-||--|-|-|--
	QLLAPGNTHGSFLIR
	-------|--|----
	AINYGTFTIKSDVWSFGILLTE
	---|-|-|--|---|-----|-
	VWMGYYNGHTKVAVKSLKQGSMSPDAFLAE
	----||---|-----|----|-|-------
	NCHYPIVPLDGKGTLLIRNGSE
	---|---------|------|-
	DRPTFDYLRSVLE
	---|--|--|---
	VWMGYYNGHTKVAVKSLKQGSMSPD
	----||---|-----|----|-|--
	FLKTPSGIKLTINKLLD
	---|-|----|------
	GSNPPASPLQD
	-|----|----
	STAGSFSLSVRD
	||--|-|-|---
	RGYRMVRPDNCPE
	--|----------
	MGCGCSSHPEDDWMENIDVCENCHYPIVPLDGKGTLLIR
	-----||-----------------|---------|----
	YLRSVLE
	|--|---
	AINYGTFTIKSD
	---|-|-|--|-
	MVRPDNCPEELYQLMR
	-----------|----
	NGGFYISPRITFPGLHE
	----|-|---|------

Protein sequence : 
MGCGCSSHPE DDWMENIDVC ENCHYPIVPL DGKGTLLIRN GSEVRDPLVT  
-----||--- ---------- ----|----- ----|----- -|-------|  
YEGSNPPASP LQDNLVIALH SYEPSHDGDL GFEKGEQLRI LEQSGEWWKA  
|--|----|- ---------- ||--|----- ---           +  ----  
QSLTTGQEGF IPFNFVAKAN SLEPEPWFFK NLSRKDAERQ LLAPGNTHGS  
-|-||----- ---------- |--------- --|------- ------|--|  
FLIRESESTA GSFSLSVRDF DQNQGEVVKH YKIRNLDNGG FYISPRITFP  
-----|-||- -|-|-|---- ---------- |--------- -|-|---|--  
GLHELVRHYT NASDGLCTRL SRPCQTQKPQ KPWWEDEWEV PRETLKLVER  
--------|| --|----|-- |----|---- ---------- ---|------  
LGAGQFGEVW MGYYNGHTKV AVKSLKQGSM SPDAFLAEAN LMKQLQHQRL  
        -- --||---|-- ---|----|- |--------- ----------  
VRLYAVVTQE PIYIITEYME NGSLVDFLKT PSGIKLTINK LLDMAAQIAE  
---|---|-- --|--|-+   --|------| -|----|--- ----------  
GMAFIEERNY IHRDLRAANI LVSDTLSCKI ADFGLARLIE DNEYTAREGA  
       --| ---------- --|-|-|--- ---------- ---||-- --  
KFPIKWTAPE AINYGTFTIK SDVWSFGILL TEIVTHGRIP YPGMTNPEVI  
------|--- ---|-|-|-- |---|----- |---|----- |---|-----  
QNLERGYRMV RPDNCPEELY QLMRLCWKER PEDRPTFDYL RSVLEDFFTA  
------|--- ---------| ---------- -----|--|- -|------|-  
TEGQYQPQP 
|---|---- 


Protein	: P06239
Enzyme	: Asp-N chymotrypsin CNBr

	MENIDVCENCHYPIVPL
	-----------|-----
	VAKANSL
	-----|-
	SPDAFLAEANLM
	|-----------
	DNEYTAREGAKFPIKWTAPEAINYGTFTIKS
	---||-----------|------|-|-|--|
	DNCPEELYQLMRLCWKERPE
	-------|------------
	SRPCQTQKPQKPW
	|----|-------
	TAPEAINY
	|------|
	IRNGSEVRDPL
	----|------
	DVCENCHYPIVPL
	-------|-----
	VRPDNCPEELYQLM
	----------|---
	NGHTKVAVKSL
	---|-----|-
	MGCGCSSHPE
	-----||---
	APGNTHGSF
	----|--|-
	DQNQGEVVKHYKIRNL
	----------|-----
	RLCWKERPEDRPTFDYLRSVLEDFFTATEGQYQPQP
	------------|--|--|------|-|---|----
	DMAAQIAEGMAFIEERNYIHR
	-----------------|---
	DFLKTPSGIKLTINKLL
	----|-|----|-----
	DAERQLLAPGNTHGSFLIRESESTAGSFSLSVR
	-----------|--|-----|-||--|-|-|--
	DNGGFYISPRITFPGLHELVRHYTNAS
	-----|-|---|----------||--|
	DGKGTLLIRNGSEVR
	----|------|---
	KTPSGIKL
	-|-|----
	TTGQEGF
	||-----
	IRESESTAGSF
	---|-||--|-
	DQNQGEVVKHY
	----------|
	GCGCSSHPEDDWM
	----||-------
	TEIVTHGRIPYPGMTNPEVIQNL
	|---|-----|---|--------
	DNLVIALHSYEPSH
	--------||--|-
	TNASDGL
	|--|---
	DFFTATEGQYQPQP
	---|-|---|----
	TAREGAKFPIKW
	|-----------
	DLRAANILVS
	---------|
	GYYNGHTKVAVKSLKQGSM
	-||---|-----|----|-
	ENGSLVDFLKTPSGIKLTINKLLDM
	---|------|-|----|-------
	KQLQHQRLVRLYAVVTQEPIYIITEYM
	-----------|---|----|--|-|-
	ISPRITFPGL
	-|---|----
	DGLCTRLSRPCQTQKPQKPWWE
	----|--|----|---------
	SRKDAERQL
	|--------
	DYLRSVLE
	-|--|---
	EPSHDGDL
	--|-----
	SCKIADF
	|------
	EGSNPPASPL
	--|----|--
	AVVTQEPIY
	---|----|
	MGCGCSSHPEDDW
	-----||------
	TATEGQY
	|-|---|
	KERPEDRPTF
	--------|-
	DTLSCKIA
	-|-|----
	TIKSDVW
	|--|---
	DPLVTYEGSNPPASPLQ
	----||--|----|---
	EVPRETL
	-----|-
	TNPEVIQNLERGYRM
	|-----------|--
	KQGSMSPDAF
	---|-|----

Protein sequence : 
MGCGCSSHPE DDWMENIDVC ENCHYPIVPL DGKGTLLIRN GSEVRDPLVT  
-----||--- ---------- ----|----- ----|----- -|-------|  
YEGSNPPASP LQDNLVIALH SYEPSHDGDL GFEKGEQLRI LEQSGEWWKA  
|--|----|- ---------- ||--|-----               +        
QSLTTGQEGF IPFNFVAKAN SLEPEPWFFK NLSRKDAERQ LLAPGNTHGS  
 + ||-----      ----- |-           |------- ------|--|  
FLIRESESTA GSFSLSVRDF DQNQGEVVKH YKIRNLDNGG FYISPRITFP  
-----|-||- -|-|-|--   ---------- |--------- -|-|---|--  
GLHELVRHYT NASDGLCTRL SRPCQTQKPQ KPWWEDEWEV PRETLKLVER  
--------|| --|----|-- |----|---- -----   -- ---|-       
LGAGQFGEVW MGYYNGHTKV AVKSLKQGSM SPDAFLAEAN LMKQLQHQRL  
            -||---|-- ---|----|- |--------- ----------  
VRLYAVVTQE PIYIITEYME NGSLVDFLKT PSGIKLTINK LLDMAAQIAE  
---|---|-- --|--|-|-- --|------| -|----|--- ----------  
GMAFIEERNY IHRDLRAANI LVSDTLSCKI ADFGLARLIE DNEYTAREGA  
---------| ---------- --|-|-|--- ---        ---||-----  
KFPIKWTAPE AINYGTFTIK SDVWSFGILL TEIVTHGRIP YPGMTNPEVI  
------|--- ---|-|-|-- |---+      |---|----- |---|-----  
QNLERGYRMV RPDNCPEELY QLMRLCWKER PEDRPTFDYL RSVLEDFFTA  
------|--- ---------| ---------- -----|--|- -|------|-  
TEGQYQPQP 
|---|---- 


Protein	: P06239
Enzyme	: Asp-N chymotrypsin Lys-C

	MENIDVCENCHYPIVPL
	-----------|-----
	VAKANSL
	-----|-
	DNEYTAREGAKFPIKWTAPEAINYGTFTIKS
	---||-----------|------|-|-|--|
	DNCPEELYQLMRLCWKERPE
	-------|------------
	SRPCQTQKPQKPW
	|----|-------
	TAPEAINY
	|------|
	IRNGSEVRDPL
	----|------
	DVCENCHYPIVPL
	-------|-----
	NGHTKVAVKSL
	---|-----|-
	MGCGCSSHPE
	-----||---
	LVERLGAGQFGEVWMGYYNGHTK
	----------------||---|-
	APGNTHGSF
	----|--|-
	DQNQGEVVKHYKIRNL
	----------|-----
	DMAAQIAEGMAFIEERNYIHR
	-----------------|---
	DFLKTPSGIKLTINKLL
	----|-|----|-----
	DAERQLLAPGNTHGSFLIRESESTAGSFSLSVR
	-----------|--|-----|-||--|-|-|--
	DNGGFYISPRITFPGLHELVRHYTNAS
	-----|-|---|----------||--|
	DGKGTLLIRNGSEVR
	----|------|---
	GEQLRILEQSGEWWK
	---------|-----
	ANSLEPEPWFFK
	--|---------
	KTPSGIKL
	-|-|----
	TTGQEGF
	||-----
	IRESESTAGSF
	---|-||--|-
	DQNQGEVVKHY
	----------|
	AQSLTTGQEGFIPFNFVAK
	--|-||-------------
	ERPEDRPTFDYLRSVLEDFFTATEGQYQPQP
	-------|--|--|------|-|---|----
	TEIVTHGRIPYPGMTNPEVIQNL
	|---|-----|---|--------
	DNLVIALHSYEPSH
	--------||--|-
	TNASDGL
	|--|---
	DFFTATEGQYQPQP
	---|-|---|----
	TAREGAKFPIKW
	|-----------
	DLRAANILVS
	---------|
	IADFGLARLIEDNEYTAREGAK
	--------------||------
	ISPRITFPGL
	-|---|----
	DGLCTRLSRPCQTQKPQKPWWE
	----|--|----|---------
	SRKDAERQL
	|--------
	DYLRSVLE
	-|--|---
	EPSHDGDL
	--|-----
	LLDMAAQIAEGMAFIEERNYIHRDLRAANILVSDTLSCK
	-------------------|------------|-|-|--
	SCKIADF
	|------
	EGSNPPASPL
	--|----|--
	WTAPEAINYGTFTIK
	-|------|-|-|--
	AVVTQEPIY
	---|----|
	MGCGCSSHPEDDW
	-----||------
	MGCGCSSHPEDDWMENIDVCENCHYPIVPLDGK
	-----||-----------------|--------
	TATEGQY
	|-|---|
	KERPEDRPTF
	--------|-
	DTLSCKIA
	-|-|----
	TIKSDVW
	|--|---
	QGSMSPDAFLAEANLMK
	--|-|------------
	DPLVTYEGSNPPASPLQ
	----||--|----|---
	EVPRETL
	-----|-
	KQGSMSPDAF
	---|-|----
	QLQHQRLVRLYAVVTQEPIYIITEYMENGSLVDFLK
	----------|---|----|--|-|----|------

Protein sequence : 
MGCGCSSHPE DDWMENIDVC ENCHYPIVPL DGKGTLLIRN GSEVRDPLVT  
-----||--- ---------- ----|----- ----|----- -|-------|  
YEGSNPPASP LQDNLVIALH SYEPSHDGDL GFEKGEQLRI LEQSGEWWKA  
|--|----|- ---------- ||--|-----     ------ ---|------  
QSLTTGQEGF IPFNFVAKAN SLEPEPWFFK NLSRKDAERQ LLAPGNTHGS  
-|-||----- ---------- |---------   |------- ------|--|  
FLIRESESTA GSFSLSVRDF DQNQGEVVKH YKIRNLDNGG FYISPRITFP  
-----|-||- -|-|-|--   ---------- |--------- -|-|---|--  
GLHELVRHYT NASDGLCTRL SRPCQTQKPQ KPWWEDEWEV PRETLKLVER  
--------|| --|----|-- |----|---- -----   -- ---|- ----  
LGAGQFGEVW MGYYNGHTKV AVKSLKQGSM SPDAFLAEAN LMKQLQHQRL  
---------- --||---|-- ---|----|- |--------- ----------  
VRLYAVVTQE PIYIITEYME NGSLVDFLKT PSGIKLTINK LLDMAAQIAE  
---|---|-- --|--|-|-- --|------| -|----|--- ----------  
GMAFIEERNY IHRDLRAANI LVSDTLSCKI ADFGLARLIE DNEYTAREGA  
---------| ---------- --|-|-|--- ---------- ---||-----  
KFPIKWTAPE AINYGTFTIK SDVWSFGILL TEIVTHGRIP YPGMTNPEVI  
------|--- ---|-|-|-- |---+      |---|----- |---|-----  
QNLERGYRMV RPDNCPEELY QLMRLCWKER PEDRPTFDYL RSVLEDFFTA  
---   +      -------| ---------- -----|--|- -|------|-  
TEGQYQPQP 
|---|---- 


Protein	: P06239
Enzyme	: Asp-N chymotrypsin Lys-N

	MENIDVCENCHYPIVPL
	-----------|-----
	VAKANSL
	-----|-
	DNEYTAREGAKFPIKWTAPEAINYGTFTIKS
	---||-----------|------|-|-|--|
	DNCPEELYQLMRLCWKERPE
	-------|------------
	KGEQLRILEQSGEWW
	----------|----
	SRPCQTQKPQKPW
	|----|-------
	TAPEAINY
	|------|
	IRNGSEVRDPL
	----|------
	DVCENCHYPIVPL
	-------|-----
	NGHTKVAVKSL
	---|-----|-
	MGCGCSSHPE
	-----||---
	APGNTHGSF
	----|--|-
	DQNQGEVVKHYKIRNL
	----------|-----
	DMAAQIAEGMAFIEERNYIHR
	-----------------|---
	KAQSLTTGQEGFIPFNFVA
	---|-||------------
	DFLKTPSGIKLTINKLL
	----|-|----|-----
	KPWWEDEWEVPRETL
	-------------|-
	DAERQLLAPGNTHGSFLIRESESTAGSFSLSVR
	-----------|--|-----|-||--|-|-|--
	KQGSMSPDAFLAEANLM
	---|-|-----------
	DNGGFYISPRITFPGLHELVRHYTNAS
	-----|-|---|----------||--|
	KQLQHQRLVRLYAVVTQEPIYIITEYMENGSLVDFL
	-----------|---|----|--|-|----|-----
	DGKGTLLIRNGSEVR
	----|------|---
	KTPSGIKL
	-|-|----
	TTGQEGF
	||-----
	IRESESTAGSF
	---|-||--|-
	DQNQGEVVKHY
	----------|
	KERPEDRPTFDYLRSVLEDFFTATEGQYQPQP
	--------|--|--|------|-|---|----
	TEIVTHGRIPYPGMTNPEVIQNL
	|---|-----|---|--------
	DNLVIALHSYEPSH
	--------||--|-
	TNASDGL
	|--|---
	DFFTATEGQYQPQP
	---|-|---|----
	TAREGAKFPIKW
	|-----------
	DLRAANILVS
	---------|
	ISPRITFPGL
	-|---|----
	DGLCTRLSRPCQTQKPQKPWWE
	----|--|----|---------
	SRKDAERQL
	|--------
	KIADFGLARLIEDNEYTAREGA
	---------------||-----
	KLLDMAAQIAEGMAFIEERNYIHRDLRAANILVSDTLSC
	--------------------|------------|-|-|-
	DYLRSVLE
	-|--|---
	EPSHDGDL
	--|-----
	KWTAPEAINYGTFTI
	--|------|-|-|-
	SCKIADF
	|------
	EGSNPPASPL
	--|----|--
	KANSLEPEPWFF
	---|--------
	AVVTQEPIY
	---|----|
	KLVERLGAGQFGEVWMGYYNGHT
	-----------------||---|
	MGCGCSSHPEDDW
	-----||------
	TATEGQY
	|-|---|
	KERPEDRPTF
	--------|-
	DTLSCKIA
	-|-|----
	TIKSDVW
	|--|---
	DPLVTYEGSNPPASPLQ
	----||--|----|---
	EVPRETL
	-----|-
	KQGSMSPDAF
	---|-|----
	MGCGCSSHPEDDWMENIDVCENCHYPIVPLDG
	-----||-----------------|-------

Protein sequence : 
MGCGCSSHPE DDWMENIDVC ENCHYPIVPL DGKGTLLIRN GSEVRDPLVT  
-----||--- ---------- ----|----- ----|----- -|-------|  
YEGSNPPASP LQDNLVIALH SYEPSHDGDL GFEKGEQLRI LEQSGEWWKA  
|--|----|- ---------- ||--|-----    ------- ---|------  
QSLTTGQEGF IPFNFVAKAN SLEPEPWFFK NLSRKDAERQ LLAPGNTHGS  
-|-||----- ---------- |--------    |------- ------|--|  
FLIRESESTA GSFSLSVRDF DQNQGEVVKH YKIRNLDNGG FYISPRITFP  
-----|-||- -|-|-|--   ---------- |--------- -|-|---|--  
GLHELVRHYT NASDGLCTRL SRPCQTQKPQ KPWWEDEWEV PRETLKLVER  
--------|| --|----|-- |----|---- ---------- ---|------  
LGAGQFGEVW MGYYNGHTKV AVKSLKQGSM SPDAFLAEAN LMKQLQHQRL  
---------- --||---|-- ---|----|- |--------- ----------  
VRLYAVVTQE PIYIITEYME NGSLVDFLKT PSGIKLTINK LLDMAAQIAE  
---|---|-- --|--|-|-- --|------| -|----|--- ----------  
GMAFIEERNY IHRDLRAANI LVSDTLSCKI ADFGLARLIE DNEYTAREGA  
---------| ---------- --|-|-|--- ---------- ---||-----  
KFPIKWTAPE AINYGTFTIK SDVWSFGILL TEIVTHGRIP YPGMTNPEVI  
------|--- ---|-|-|-- |---+      |---|----- |---|-----  
QNLERGYRMV RPDNCPEELY QLMRLCWKER PEDRPTFDYL RSVLEDFFTA  
---   +      -------| ---------- -----|--|- -|------|-  
TEGQYQPQP 
|---|---- 


Protein	: P06239
Enzyme	: Asp-N chymotrypsin trypsin_no_P_rule

	MENIDVCENCHYPIVPL
	-----------|-----
	SDVWSFGILLTEIVTHGR
	|---|-----|---|---
	VAKANSL
	-----|-
	DNEYTAREGAKFPIKWTAPEAINYGTFTIKS
	---||-----------|------|-|-|--|
	DNCPEELYQLMRLCWKERPE
	-------|------------
	SRPCQTQKPQKPW
	|----|-------
	TAPEAINY
	|------|
	IRNGSEVRDPL
	----|------
	DVCENCHYPIVPL
	-------|-----
	LGAGQFGEVWMGYYNGHTK
	------------||---|-
	ITFPGLHELVR
	-|---------
	NGHTKVAVKSL
	---|-----|-
	LYAVVTQEPIYIITEYMENGSLVDFLK
	-|---|----|--|-|----|------
	MGCGCSSHPE
	-----||---
	NLDNGGFYISPR
	-------|-|--
	APGNTHGSF
	----|--|-
	DQNQGEVVKHYKIRNL
	----------|-----
	DMAAQIAEGMAFIEERNYIHR
	-----------------|---
	DFLKTPSGIKLTINKLL
	----|-|----|-----
	DAERQLLAPGNTHGSFLIRESESTAGSFSLSVR
	-----------|--|-----|-||--|-|-|--
	DNGGFYISPRITFPGLHELVRHYTNAS
	-----|-|---|----------||--|
	DGKGTLLIRNGSEVR
	----|------|---
	HYTNASDGLCTR
	-||--|----|-
	ANSLEPEPWFFK
	--|---------
	IPYPGMTNPEVIQNLER
	--|---|----------
	LIEDNEYTAR
	------||--
	KTPSGIKL
	-|-|----
	TTGQEGF
	||-----
	IRESESTAGSF
	---|-||--|-
	DQNQGEVVKHY
	----------|
	AQSLTTGQEGFIPFNFVAK
	--|-||-------------
	TEIVTHGRIPYPGMTNPEVIQNL
	|---|-----|---|--------
	DNLVIALHSYEPSH
	--------||--|-
	TNASDGL
	|--|---
	PDNCPEELYQLMR
	--------|----
	DFFTATEGQYQPQP
	---|-|---|----
	TAREGAKFPIKW
	|-----------
	DLRAANILVS
	---------|
	ISPRITFPGL
	-|---|----
	ILEQSGEWWK
	----|-----
	DGLCTRLSRPCQTQKPQKPWWE
	----|--|----|---------
	SRKDAERQL
	|--------
	DYLRSVLE
	-|--|---
	SVLEDFFTATEGQYQPQP
	|------|-|---|----
	ESESTAGSFSLSVR
	-|-||--|-|-|--
	QLLAPGNTHGSFLIR
	-------|--|----
	EPSHDGDL
	--|-----
	AANILVSDTLSCK
	------|-|-|--
	SCKIADF
	|------
	EGSNPPASPL
	--|----|--
	WTAPEAINYGTFTIK
	-|------|-|-|--
	AVVTQEPIY
	---|----|
	MGCGCSSHPEDDW
	-----||------
	MGCGCSSHPEDDWMENIDVCENCHYPIVPLDGK
	-----||-----------------|--------
	TATEGQY
	|-|---|
	KERPEDRPTF
	--------|-
	DTLSCKIA
	-|-|----
	TIKSDVW
	|--|---
	QGSMSPDAFLAEANLMK
	--|-|------------
	DPLVTYEGSNPPASPLQ
	----||--|----|---
	EVPRETL
	-----|-
	DPLVTYEGSNPPASPLQDNLVIALHSYEPSHDGDLGFEK
	----||--|----|-----------||--|---------
	KQGSMSPDAF
	---|-|----
	PTFDYLR
	-|--|--

Protein sequence : 
MGCGCSSHPE DDWMENIDVC ENCHYPIVPL DGKGTLLIRN GSEVRDPLVT  
-----||--- ---------- ----|----- ----|----- -|-------|  
YEGSNPPASP LQDNLVIALH SYEPSHDGDL GFEKGEQLRI LEQSGEWWKA  
|--|----|- ---------- ||--|----- ----     - ---|------  
QSLTTGQEGF IPFNFVAKAN SLEPEPWFFK NLSRKDAERQ LLAPGNTHGS  
-|-||----- ---------- |---------   |------- ------|--|  
FLIRESESTA GSFSLSVRDF DQNQGEVVKH YKIRNLDNGG FYISPRITFP  
-----|-||- -|-|-|--   ---------- |--------- -|-|---|--  
GLHELVRHYT NASDGLCTRL SRPCQTQKPQ KPWWEDEWEV PRETLKLVER  
--------|| --|----|-- |----|---- -----   -- ---|-       
LGAGQFGEVW MGYYNGHTKV AVKSLKQGSM SPDAFLAEAN LMKQLQHQRL  
---------- --||---|-- ---|----|- |--------- ---         
VRLYAVVTQE PIYIITEYME NGSLVDFLKT PSGIKLTINK LLDMAAQIAE  
  -|---|-- --|--|-|-- --|------| -|----|--- ----------  
GMAFIEERNY IHRDLRAANI LVSDTLSCKI ADFGLARLIE DNEYTAREGA  
---------| ---------- --|-|-|--- ---    --- ---||-----  
KFPIKWTAPE AINYGTFTIK SDVWSFGILL TEIVTHGRIP YPGMTNPEVI  
------|--- ---|-|-|-- |---|----- |---|----- |---|-----  
QNLERGYRMV RPDNCPEELY QLMRLCWKER PEDRPTFDYL RSVLEDFFTA  
----- +     --------| ---------- -----|--|- -|------|-  
TEGQYQPQP 
|---|---- 


Protein	: P06239
Enzyme	: Asp-N chymotrypsin V8-DE

	MENIDVCENCHYPIVPL
	-----------|-----
	NLVIALHSYEPSHD
	-------||--|--
	VWSFGILLTE
	--|-----|-
	VAKANSL
	-----|-
	VVKHYKIRNLD
	----|------
	DNEYTAREGAKFPIKWTAPEAINYGTFTIKS
	---||-----------|------|-|-|--|
	GLCTRLSRPCQTQKPQKPWWE
	---|--|----|---------
	DNCPEELYQLMRLCWKERPE
	-------|------------
	GQYQPQP
	--|----
	SRPCQTQKPQKPW
	|----|-------
	TAPEAINY
	|------|
	IRNGSEVRDPL
	----|------
	DVCENCHYPIVPL
	-------|-----
	GFIPFNFVAKANSLEPEPWFFKNLSRKD
	------------|-----------|---
	LRAANILVSD
	--------|-
	NGHTKVAVKSL
	---|-----|-
	WWKAQSLTTGQE
	-----|-||---
	GKGTLLIRNGSE
	---|------|-
	MGCGCSSHPE
	-----||---
	LVRHYTNASD
	----||--|-
	GAKFPIKWTAPE
	--------|---
	NCHYPIVPLD
	---|------
	APGNTHGSF
	----|--|-
	DQNQGEVVKHYKIRNL
	----------|-----
	DMAAQIAEGMAFIEERNYIHR
	-----------------|---
	DFLKTPSGIKLTINKLL
	----|-|----|-----
	DAERQLLAPGNTHGSFLIRESESTAGSFSLSVR
	-----------|--|-----|-||--|-|-|--
	VRDPLVTYE
	------||-
	DNGGFYISPRITFPGLHELVRHYTNAS
	-----|-|---|----------||--|
	DGKGTLLIRNGSEVR
	----|------|---
	LYQLMRLCWKE
	-|---------
	KTPSGIKL
	-|-|----
	TTGQEGF
	||-----
	IRESESTAGSF
	---|-||--|-
	DQNQGEVVKHY
	----------|
	ANLMKQLQHQRLVRLYAVVTQEPIYIITE
	---------------|---|----|--|-
	RQLLAPGNTHGSFLIRE
	--------|--|-----
	TEIVTHGRIPYPGMTNPEVIQNL
	|---|-----|---|--------
	DNLVIALHSYEPSH
	--------||--|-
	TNASDGL
	|--|---
	DFFTATEGQYQPQP
	---|-|---|----
	TAREGAKFPIKW
	|-----------
	DLRAANILVS
	---------|
	TLSCKIAD
	|-|-----
	ISPRITFPGL
	-|---|----
	IVTHGRIPYPGMTNPE
	--|-----|---|---
	DGLCTRLSRPCQTQKPQKPWWE
	----|--|----|---------
	RGYRMVRPD
	--|------
	SRKDAERQL
	|--------
	DYLRSVLE
	-|--|---
	RNYIHRD
	--|----
	EPSHDGDL
	--|-----
	SCKIADF
	|------
	EGSNPPASPL
	--|----|--
	AVVTQEPIY
	---|----|
	VWMGYYNGHTKVAVKSLKQGSMSPD
	----||---|-----|----|-|--
	FLKTPSGIKLTINKLLD
	---|-|----|------
	GSNPPASPLQD
	-|----|----
	STAGSFSLSVRD
	||--|-|-|---
	MGCGCSSHPEDDW
	-----||------
	TATEGQY
	|-|---|
	KERPEDRPTF
	--------|-
	DTLSCKIA
	-|-|----
	TIKSDVW
	|--|---
	DPLVTYEGSNPPASPLQ
	----||--|----|---
	EVPRETL
	-----|-
	KQGSMSPDAF
	---|-|----
	YLRSVLE
	|--|---
	AINYGTFTIKSD
	---|-|-|--|-
	NGGFYISPRITFPGLHE
	----|-|---|------

Protein sequence : 
MGCGCSSHPE DDWMENIDVC ENCHYPIVPL DGKGTLLIRN GSEVRDPLVT  
-----||--- ---------- ----|----- ----|----- -|-------|  
YEGSNPPASP LQDNLVIALH SYEPSHDGDL GFEKGEQLRI LEQSGEWWKA  
|--|----|- ---------- ||--|-----               +  ----  
QSLTTGQEGF IPFNFVAKAN SLEPEPWFFK NLSRKDAERQ LLAPGNTHGS  
-|-||----- ---------- |--------- --|------- ------|--|  
FLIRESESTA GSFSLSVRDF DQNQGEVVKH YKIRNLDNGG FYISPRITFP  
-----|-||- -|-|-|---  ---------- |--------- -|-|---|--  
GLHELVRHYT NASDGLCTRL SRPCQTQKPQ KPWWEDEWEV PRETLKLVER  
--------|| --|----|-- |----|---- -----   -- ---|-       
LGAGQFGEVW MGYYNGHTKV AVKSLKQGSM SPDAFLAEAN LMKQLQHQRL  
        -- --||---|-- ---|----|- |----   -- ----------  
VRLYAVVTQE PIYIITEYME NGSLVDFLKT PSGIKLTINK LLDMAAQIAE  
---|---|-- --|--|-+     +  ----| -|----|--- ----------  
GMAFIEERNY IHRDLRAANI LVSDTLSCKI ADFGLARLIE DNEYTAREGA  
---------| ---------- --|-|-|--- ---        ---||-----  
KFPIKWTAPE AINYGTFTIK SDVWSFGILL TEIVTHGRIP YPGMTNPEVI  
------|--- ---|-|-|-- |---|----- |---|----- |---|-----  
QNLERGYRMV RPDNCPEELY QLMRLCWKER PEDRPTFDYL RSVLEDFFTA  
--- --|--- ---------| ---------- -----|--|- -|------|-  
TEGQYQPQP 
|---|---- 


Protein	: P06239
Enzyme	: Asp-N chymotrypsin V8-E

	MENIDVCENCHYPIVPL
	-----------|-----
	VAKANSL
	-----|-
	DNEYTAREGAKFPIKWTAPEAINYGTFTIKS
	---||-----------|------|-|-|--|
	DNCPEELYQLMRLCWKERPE
	-------|------------
	GQYQPQP
	--|----
	SRPCQTQKPQKPW
	|----|-------
	TAPEAINY
	|------|
	STAGSFSLSVRDFDQNQGE
	||--|-|-|----------
	IRNGSEVRDPL
	----|------
	DVCENCHYPIVPL
	-------|-----
	NGHTKVAVKSL
	---|-----|-
	WWKAQSLTTGQE
	-----|-||---
	MGCGCSSHPE
	-----||---
	GAKFPIKWTAPE
	--------|---
	DFFTATE
	---|-|-
	APGNTHGSF
	----|--|-
	DQNQGEVVKHYKIRNL
	----------|-----
	DMAAQIAEGMAFIEERNYIHR
	-----------------|---
	DFLKTPSGIKLTINKLL
	----|-|----|-----
	DAERQLLAPGNTHGSFLIRESESTAGSFSLSVR
	-----------|--|-----|-||--|-|-|--
	VRDPLVTYE
	------||-
	GFIPFNFVAKANSLEPEPWFFKNLSRKDAE
	------------|-----------|-----
	LVRHYTNASDGLCTRLSRPCQTQKPQKPWWE
	----||--|----|--|----|---------
	DNGGFYISPRITFPGLHELVRHYTNAS
	-----|-|---|----------||--|
	DGKGTLLIRNGSEVR
	----|------|---
	LYQLMRLCWKE
	-|---------
	KTPSGIKL
	-|-|----
	TTGQEGF
	||-----
	IRESESTAGSF
	---|-||--|-
	DQNQGEVVKHY
	----------|
	ANLMKQLQHQRLVRLYAVVTQEPIYIITE
	---------------|---|----|--|-
	NGSLVDFLKTPSGIKLTINKLLDMAAQIAE
	--|------|-|----|-------------
	RQLLAPGNTHGSFLIRE
	--------|--|-----
	TEIVTHGRIPYPGMTNPEVIQNL
	|---|-----|---|--------
	DNLVIALHSYEPSH
	--------||--|-
	TNASDGL
	|--|---
	GSNPPASPLQDNLVIALHSYEPSHDGDLGFE
	-|----|-----------||--|--------
	VVKHYKIRNLDNGGFYISPRITFPGLHE
	----|----------|-|---|------
	DFFTATEGQYQPQP
	---|-|---|----
	TAREGAKFPIKW
	|-----------
	DLRAANILVS
	---------|
	ISPRITFPGL
	-|---|----
	IVTHGRIPYPGMTNPE
	--|-----|---|---
	DGLCTRLSRPCQTQKPQKPWWE
	----|--|----|---------
	SRKDAERQL
	|--------
	DYLRSVLE
	-|--|---
	RNYIHRDLRAANILVSDTLSCKIADFGLARLIE
	--|------------|-|-|-------------
	AINYGTFTIKSDVWSFGILLTE
	---|-|-|--|---|-----|-
	EPSHDGDL
	--|-----
	VWMGYYNGHTKVAVKSLKQGSMSPDAFLAE
	----||---|-----|----|-|-------
	NCHYPIVPLDGKGTLLIRNGSE
	---|---------|------|-
	SCKIADF
	|------
	DRPTFDYLRSVLE
	---|--|--|---
	EGSNPPASPL
	--|----|--
	AVVTQEPIY
	---|----|
	MGCGCSSHPEDDW
	-----||------
	RGYRMVRPDNCPE
	--|----------
	TATEGQY
	|-|---|
	KERPEDRPTF
	--------|-
	DTLSCKIA
	-|-|----
	TIKSDVW
	|--|---
	DPLVTYEGSNPPASPLQ
	----||--|----|---
	EVPRETL
	-----|-
	KQGSMSPDAF
	---|-|----

Protein sequence : 
MGCGCSSHPE DDWMENIDVC ENCHYPIVPL DGKGTLLIRN GSEVRDPLVT  
-----||--- ---------- ----|----- ----|----- -|-------|  
YEGSNPPASP LQDNLVIALH SYEPSHDGDL GFEKGEQLRI LEQSGEWWKA  
|--|----|- ---------- ||--|----- ---           +  ----  
QSLTTGQEGF IPFNFVAKAN SLEPEPWFFK NLSRKDAERQ LLAPGNTHGS  
-|-||----- ---------- |--------- --|------- ------|--|  
FLIRESESTA GSFSLSVRDF DQNQGEVVKH YKIRNLDNGG FYISPRITFP  
-----|-||- -|-|-|---- ---------- |--------- -|-|---|--  
GLHELVRHYT NASDGLCTRL SRPCQTQKPQ KPWWEDEWEV PRETLKLVER  
--------|| --|----|-- |----|---- -----   -- ---|-       
LGAGQFGEVW MGYYNGHTKV AVKSLKQGSM SPDAFLAEAN LMKQLQHQRL  
        -- --||---|-- ---|----|- |--------- ----------  
VRLYAVVTQE PIYIITEYME NGSLVDFLKT PSGIKLTINK LLDMAAQIAE  
---|---|-- --|--|-+   --|------| -|----|--- ----------  
GMAFIEERNY IHRDLRAANI LVSDTLSCKI ADFGLARLIE DNEYTAREGA  
---------| ---------- --|-|-|--- ---------- ---||-----  
KFPIKWTAPE AINYGTFTIK SDVWSFGILL TEIVTHGRIP YPGMTNPEVI  
------|--- ---|-|-|-- |---|----- |---|----- |---|-----  
QNLERGYRMV RPDNCPEELY QLMRLCWKER PEDRPTFDYL RSVLEDFFTA  
--- --|--- ---------| ---------- -----|--|- -|------|-  
TEGQYQPQP 
|---|---- 


Protein	: P06239
Enzyme	: Asp-N CNBr Lys-C

	MGCGCSSHPE
	-----||---
	AQSLTTGQEGFIPFNFVAK
	--|-||-------------
	ERPEDRPTFDYLRSVLEDFFTATEGQYQPQP
	-------|--|--|------|-|---|----
	LLDMAAQIAEGMAFIEERNYIHRDLRAANILVSDTLSCK
	-------------------|------------|-|-|--
	DNLVIALHSYEPSH
	--------||--|-
	LVERLGAGQFGEVWMGYYNGHTK
	----------------||---|-
	SPDAFLAEANLM
	|-----------
	RLCWKERPEDRPTFDYLRSVLEDFFTATEGQYQPQP
	------------|--|--|------|-|---|----
	DQNQGEVVKHYKIRNL
	----------|-----
	DMAAQIAEGMAFIEERNYIHR
	-----------------|---
	DNEYTAREGAKFPIKWTAPEAINYGTFTIKS
	---||-----------|------|-|-|--|
	WTAPEAINYGTFTIK
	-|------|-|-|--
	DNCPEELYQLMRLCWKERPE
	-------|------------
	DFLKTPSGIKLTINKLL
	----|-|----|-----
	DFFTATEGQYQPQP
	---|-|---|----
	DLRAANILVS
	---------|
	DAERQLLAPGNTHGSFLIRESESTAGSFSLSVR
	-----------|--|-----|-||--|-|-|--
	GYYNGHTKVAVKSLKQGSM
	-||---|-----|----|-
	ENGSLVDFLKTPSGIKLTINKLLDM
	---|------|-|----|-------
	DNGGFYISPRITFPGLHELVRHYTNAS
	-----|-|---|----------||--|
	KQLQHQRLVRLYAVVTQEPIYIITEYM
	-----------|---|----|--|-|-
	IADFGLARLIEDNEYTAREGAK
	--------------||------
	DVCENCHYPIVPL
	-------|-----
	MGCGCSSHPEDDWMENIDVCENCHYPIVPLDGK
	-----||-----------------|--------
	DGKGTLLIRNGSEVR
	----|------|---
	DGLCTRLSRPCQTQKPQKPWWE
	----|--|----|---------
	DTLSCKIA
	-|-|----
	VRPDNCPEELYQLM
	----------|---
	QGSMSPDAFLAEANLMK
	--|-|------------
	DPLVTYEGSNPPASPLQ
	----||--|----|---
	GEQLRILEQSGEWWK
	---------|-----
	TNPEVIQNLERGYRM
	|-----------|--
	ANSLEPEPWFFK
	--|---------
	DYLRSVLE
	-|--|---
	QLQHQRLVRLYAVVTQEPIYIITEYMENGSLVDFLK
	----------|---|----|--|-|----|------
	GCGCSSHPEDDWM
	----||-------

Protein sequence : 
MGCGCSSHPE DDWMENIDVC ENCHYPIVPL DGKGTLLIRN GSEVRDPLVT  
-----||--- ---------- ----|----- ----|----- -|-------|  
YEGSNPPASP LQDNLVIALH SYEPSHDGDL GFEKGEQLRI LEQSGEWWKA  
|--|----|- ---------- ||--|-         ------ ---|------  
QSLTTGQEGF IPFNFVAKAN SLEPEPWFFK NLSRKDAERQ LLAPGNTHGS  
-|-||----- ---------- |---------   +  ----- ------|--|  
FLIRESESTA GSFSLSVRDF DQNQGEVVKH YKIRNLDNGG FYISPRITFP  
-----|-||- -|-|-|--   ---------- |--------- -|-|---|--  
GLHELVRHYT NASDGLCTRL SRPCQTQKPQ KPWWEDEWEV PRETLKLVER  
--------|| --|----|-- |----|---- -----         +  ----  
LGAGQFGEVW MGYYNGHTKV AVKSLKQGSM SPDAFLAEAN LMKQLQHQRL  
---------- --||---|-- ---|----|- |--------- ----------  
VRLYAVVTQE PIYIITEYME NGSLVDFLKT PSGIKLTINK LLDMAAQIAE  
---|---|-- --|--|-|-- --|------| -|----|--- ----------  
GMAFIEERNY IHRDLRAANI LVSDTLSCKI ADFGLARLIE DNEYTAREGA  
---------| ---------- --|-|-|--- ---------- ---||-----  
KFPIKWTAPE AINYGTFTIK SDVWSFGILL TEIVTHGRIP YPGMTNPEVI  
------|--- ---|-|-|-- |   +      +   +      +   |-----  
QNLERGYRMV RPDNCPEELY QLMRLCWKER PEDRPTFDYL RSVLEDFFTA  
------|--- ---------| ---------- -----|--|- -|------|-  
TEGQYQPQP 
|---|---- 


Protein	: P06239
Enzyme	: Asp-N CNBr Lys-N

	MGCGCSSHPE
	-----||---
	KERPEDRPTFDYLRSVLEDFFTATEGQYQPQP
	--------|--|--|------|-|---|----
	DNLVIALHSYEPSH
	--------||--|-
	KWTAPEAINYGTFTI
	--|------|-|-|-
	SPDAFLAEANLM
	|-----------
	RLCWKERPEDRPTFDYLRSVLEDFFTATEGQYQPQP
	------------|--|--|------|-|---|----
	DQNQGEVVKHYKIRNL
	----------|-----
	DMAAQIAEGMAFIEERNYIHR
	-----------------|---
	DNEYTAREGAKFPIKWTAPEAINYGTFTIKS
	---||-----------|------|-|-|--|
	KAQSLTTGQEGFIPFNFVA
	---|-||------------
	DNCPEELYQLMRLCWKERPE
	-------|------------
	DFLKTPSGIKLTINKLL
	----|-|----|-----
	DFFTATEGQYQPQP
	---|-|---|----
	DLRAANILVS
	---------|
	DAERQLLAPGNTHGSFLIRESESTAGSFSLSVR
	-----------|--|-----|-||--|-|-|--
	GYYNGHTKVAVKSLKQGSM
	-||---|-----|----|-
	KGEQLRILEQSGEWW
	----------|----
	ENGSLVDFLKTPSGIKLTINKLLDM
	---|------|-|----|-------
	DNGGFYISPRITFPGLHELVRHYTNAS
	-----|-|---|----------||--|
	KQLQHQRLVRLYAVVTQEPIYIITEYM
	-----------|---|----|--|-|-
	KANSLEPEPWFF
	---|--------
	KPWWEDEWEVPRETL
	-------------|-
	KLVERLGAGQFGEVWMGYYNGHT
	-----------------||---|
	KQGSMSPDAFLAEANLM
	---|-|-----------
	DVCENCHYPIVPL
	-------|-----
	KQLQHQRLVRLYAVVTQEPIYIITEYMENGSLVDFL
	-----------|---|----|--|-|----|-----
	DGKGTLLIRNGSEVR
	----|------|---
	DGLCTRLSRPCQTQKPQKPWWE
	----|--|----|---------
	DTLSCKIA
	-|-|----
	VRPDNCPEELYQLM
	----------|---
	DPLVTYEGSNPPASPLQ
	----||--|----|---
	TNPEVIQNLERGYRM
	|-----------|--
	KIADFGLARLIEDNEYTAREGA
	---------------||-----
	MGCGCSSHPEDDWMENIDVCENCHYPIVPLDG
	-----||-----------------|-------
	DYLRSVLE
	-|--|---
	KLLDMAAQIAEGMAFIEERNYIHRDLRAANILVSDTLSC
	--------------------|------------|-|-|-
	GCGCSSHPEDDWM
	----||-------

Protein sequence : 
MGCGCSSHPE DDWMENIDVC ENCHYPIVPL DGKGTLLIRN GSEVRDPLVT  
-----||--- ---------- ----|----- ----|----- -|-------|  
YEGSNPPASP LQDNLVIALH SYEPSHDGDL GFEKGEQLRI LEQSGEWWKA  
|--|----|- ---------- ||--|-        ------- ---|------  
QSLTTGQEGF IPFNFVAKAN SLEPEPWFFK NLSRKDAERQ LLAPGNTHGS  
-|-||----- ---------- |--------    +  ----- ------|--|  
FLIRESESTA GSFSLSVRDF DQNQGEVVKH YKIRNLDNGG FYISPRITFP  
-----|-||- -|-|-|--   ---------- |--------- -|-|---|--  
GLHELVRHYT NASDGLCTRL SRPCQTQKPQ KPWWEDEWEV PRETLKLVER  
--------|| --|----|-- |----|---- ---------- ---|------  
LGAGQFGEVW MGYYNGHTKV AVKSLKQGSM SPDAFLAEAN LMKQLQHQRL  
---------- --||---|-- ---|----|- |--------- ----------  
VRLYAVVTQE PIYIITEYME NGSLVDFLKT PSGIKLTINK LLDMAAQIAE  
---|---|-- --|--|-|-- --|------| -|----|--- ----------  
GMAFIEERNY IHRDLRAANI LVSDTLSCKI ADFGLARLIE DNEYTAREGA  
---------| ---------- --|-|-|--- ---------- ---||-----  
KFPIKWTAPE AINYGTFTIK SDVWSFGILL TEIVTHGRIP YPGMTNPEVI  
------|--- ---|-|-|-- |   +      +   +      +   |-----  
QNLERGYRMV RPDNCPEELY QLMRLCWKER PEDRPTFDYL RSVLEDFFTA  
------|--- ---------| ---------- -----|--|- -|------|-  
TEGQYQPQP 
|---|---- 


Protein	: P06239
Enzyme	: Asp-N CNBr trypsin_no_P_rule

	SDVWSFGILLTEIVTHGR
	|---|-----|---|---
	SPDAFLAEANLM
	|-----------
	DNEYTAREGAKFPIKWTAPEAINYGTFTIKS
	---||-----------|------|-|-|--|
	DNCPEELYQLMRLCWKERPE
	-------|------------
	DVCENCHYPIVPL
	-------|-----
	LGAGQFGEVWMGYYNGHTK
	------------||---|-
	VRPDNCPEELYQLM
	----------|---
	ITFPGLHELVR
	-|---------
	LYAVVTQEPIYIITEYMENGSLVDFLK
	-|---|----|--|-|----|------
	MGCGCSSHPE
	-----||---
	NLDNGGFYISPR
	-------|-|--
	RLCWKERPEDRPTFDYLRSVLEDFFTATEGQYQPQP
	------------|--|--|------|-|---|----
	DQNQGEVVKHYKIRNL
	----------|-----
	DMAAQIAEGMAFIEERNYIHR
	-----------------|---
	DFLKTPSGIKLTINKLL
	----|-|----|-----
	DAERQLLAPGNTHGSFLIRESESTAGSFSLSVR
	-----------|--|-----|-||--|-|-|--
	DNGGFYISPRITFPGLHELVRHYTNAS
	-----|-|---|----------||--|
	DGKGTLLIRNGSEVR
	----|------|---
	HYTNASDGLCTR
	-||--|----|-
	ANSLEPEPWFFK
	--|---------
	IPYPGMTNPEVIQNLER
	--|---|----------
	LIEDNEYTAR
	------||--
	AQSLTTGQEGFIPFNFVAK
	--|-||-------------
	GCGCSSHPEDDWM
	----||-------
	DNLVIALHSYEPSH
	--------||--|-
	PDNCPEELYQLMR
	--------|----
	DFFTATEGQYQPQP
	---|-|---|----
	DLRAANILVS
	---------|
	GYYNGHTKVAVKSLKQGSM
	-||---|-----|----|-
	ENGSLVDFLKTPSGIKLTINKLLDM
	---|------|-|----|-------
	KQLQHQRLVRLYAVVTQEPIYIITEYM
	-----------|---|----|--|-|-
	ILEQSGEWWK
	----|-----
	DGLCTRLSRPCQTQKPQKPWWE
	----|--|----|---------
	DYLRSVLE
	-|--|---
	SVLEDFFTATEGQYQPQP
	|------|-|---|----
	ESESTAGSFSLSVR
	-|-||--|-|-|--
	QLLAPGNTHGSFLIR
	-------|--|----
	AANILVSDTLSCK
	------|-|-|--
	WTAPEAINYGTFTIK
	-|------|-|-|--
	MGCGCSSHPEDDWMENIDVCENCHYPIVPLDGK
	-----||-----------------|--------
	DTLSCKIA
	-|-|----
	QGSMSPDAFLAEANLMK
	--|-|------------
	DPLVTYEGSNPPASPLQ
	----||--|----|---
	TNPEVIQNLERGYRM
	|-----------|--
	DPLVTYEGSNPPASPLQDNLVIALHSYEPSHDGDLGFEK
	----||--|----|-----------||--|---------
	PTFDYLR
	-|--|--

Protein sequence : 
MGCGCSSHPE DDWMENIDVC ENCHYPIVPL DGKGTLLIRN GSEVRDPLVT  
-----||--- ---------- ----|----- ----|----- -|-------|  
YEGSNPPASP LQDNLVIALH SYEPSHDGDL GFEKGEQLRI LEQSGEWWKA  
|--|----|- ---------- ||--|----- ----     - ---|------  
QSLTTGQEGF IPFNFVAKAN SLEPEPWFFK NLSRKDAERQ LLAPGNTHGS  
-|-||----- ---------- |---------   +  ----- ------|--|  
FLIRESESTA GSFSLSVRDF DQNQGEVVKH YKIRNLDNGG FYISPRITFP  
-----|-||- -|-|-|--   ---------- |--------- -|-|---|--  
GLHELVRHYT NASDGLCTRL SRPCQTQKPQ KPWWEDEWEV PRETLKLVER  
--------|| --|----|-- |----|---- -----         +        
LGAGQFGEVW MGYYNGHTKV AVKSLKQGSM SPDAFLAEAN LMKQLQHQRL  
---------- --||---|-- ---|----|- |--------- ----------  
VRLYAVVTQE PIYIITEYME NGSLVDFLKT PSGIKLTINK LLDMAAQIAE  
---|---|-- --|--|-|-- --|------| -|----|--- ----------  
GMAFIEERNY IHRDLRAANI LVSDTLSCKI ADFGLARLIE DNEYTAREGA  
---------| ---------- --|-|-|--- -      --- ---||-----  
KFPIKWTAPE AINYGTFTIK SDVWSFGILL TEIVTHGRIP YPGMTNPEVI  
------|--- ---|-|-|-- |---|----- |---|----- |---|-----  
QNLERGYRMV RPDNCPEELY QLMRLCWKER PEDRPTFDYL RSVLEDFFTA  
------|--- ---------| ---------- -----|--|- -|------|-  
TEGQYQPQP 
|---|---- 


Protein	: P06239
Enzyme	: Asp-N CNBr V8-DE

	NLVIALHSYEPSHD
	-------||--|--
	VWSFGILLTE
	--|-----|-
	SPDAFLAEANLM
	|-----------
	VVKHYKIRNLD
	----|------
	DNEYTAREGAKFPIKWTAPEAINYGTFTIKS
	---||-----------|------|-|-|--|
	GLCTRLSRPCQTQKPQKPWWE
	---|--|----|---------
	DNCPEELYQLMRLCWKERPE
	-------|------------
	GQYQPQP
	--|----
	DVCENCHYPIVPL
	-------|-----
	VRPDNCPEELYQLM
	----------|---
	GFIPFNFVAKANSLEPEPWFFKNLSRKD
	------------|-----------|---
	LRAANILVSD
	--------|-
	WWKAQSLTTGQE
	-----|-||---
	GKGTLLIRNGSE
	---|------|-
	MGCGCSSHPE
	-----||---
	LVRHYTNASD
	----||--|-
	GAKFPIKWTAPE
	--------|---
	NCHYPIVPLD
	---|------
	RLCWKERPEDRPTFDYLRSVLEDFFTATEGQYQPQP
	------------|--|--|------|-|---|----
	DQNQGEVVKHYKIRNL
	----------|-----
	DMAAQIAEGMAFIEERNYIHR
	-----------------|---
	DFLKTPSGIKLTINKLL
	----|-|----|-----
	DAERQLLAPGNTHGSFLIRESESTAGSFSLSVR
	-----------|--|-----|-||--|-|-|--
	VRDPLVTYE
	------||-
	DNGGFYISPRITFPGLHELVRHYTNAS
	-----|-|---|----------||--|
	DGKGTLLIRNGSEVR
	----|------|---
	LYQLMRLCWKE
	-|---------
	GCGCSSHPEDDWM
	----||-------
	ANLMKQLQHQRLVRLYAVVTQEPIYIITE
	---------------|---|----|--|-
	RQLLAPGNTHGSFLIRE
	--------|--|-----
	DNLVIALHSYEPSH
	--------||--|-
	DFFTATEGQYQPQP
	---|-|---|----
	DLRAANILVS
	---------|
	GYYNGHTKVAVKSLKQGSM
	-||---|-----|----|-
	ENGSLVDFLKTPSGIKLTINKLLDM
	---|------|-|----|-------
	KQLQHQRLVRLYAVVTQEPIYIITEYM
	-----------|---|----|--|-|-
	TLSCKIAD
	|-|-----
	IVTHGRIPYPGMTNPE
	--|-----|---|---
	DGLCTRLSRPCQTQKPQKPWWE
	----|--|----|---------
	RGYRMVRPD
	--|------
	DYLRSVLE
	-|--|---
	RNYIHRD
	--|----
	VWMGYYNGHTKVAVKSLKQGSMSPD
	----||---|-----|----|-|--
	FLKTPSGIKLTINKLLD
	---|-|----|------
	GSNPPASPLQD
	-|----|----
	STAGSFSLSVRD
	||--|-|-|---
	DTLSCKIA
	-|-|----
	DPLVTYEGSNPPASPLQ
	----||--|----|---
	TNPEVIQNLERGYRM
	|-----------|--
	YLRSVLE
	|--|---
	AINYGTFTIKSD
	---|-|-|--|-
	NGGFYISPRITFPGLHE
	----|-|---|------

Protein sequence : 
MGCGCSSHPE DDWMENIDVC ENCHYPIVPL DGKGTLLIRN GSEVRDPLVT  
-----||--- ----   --- ----|----- ----|----- -|-------|  
YEGSNPPASP LQDNLVIALH SYEPSHDGDL GFEKGEQLRI LEQSGEWWKA  
|--|----|- ---------- ||--|--                  +  ----  
QSLTTGQEGF IPFNFVAKAN SLEPEPWFFK NLSRKDAERQ LLAPGNTHGS  
-|-||----- ---------- |--------- --|------- ------|--|  
FLIRESESTA GSFSLSVRDF DQNQGEVVKH YKIRNLDNGG FYISPRITFP  
-----|-||- -|-|-|---  ---------- |--------- -|-|---|--  
GLHELVRHYT NASDGLCTRL SRPCQTQKPQ KPWWEDEWEV PRETLKLVER  
--------|| --|----|-- |----|---- -----         +        
LGAGQFGEVW MGYYNGHTKV AVKSLKQGSM SPDAFLAEAN LMKQLQHQRL  
        -- --||---|-- ---|----|- |--------- ----------  
VRLYAVVTQE PIYIITEYME NGSLVDFLKT PSGIKLTINK LLDMAAQIAE  
---|---|-- --|--|-|-- --|------| -|----|--- ----------  
GMAFIEERNY IHRDLRAANI LVSDTLSCKI ADFGLARLIE DNEYTAREGA  
---------| ---------- --|-|-|--- --         ---||-----  
KFPIKWTAPE AINYGTFTIK SDVWSFGILL TEIVTHGRIP YPGMTNPEVI  
------|--- ---|-|-|-- |---|----- |---|----- |---|-----  
QNLERGYRMV RPDNCPEELY QLMRLCWKER PEDRPTFDYL RSVLEDFFTA  
------|--- ---------| ---------- -----|--|- -|------|-  
TEGQYQPQP 
|---|---- 


Protein	: P06239
Enzyme	: Asp-N CNBr V8-E

	SPDAFLAEANLM
	|-----------
	DNEYTAREGAKFPIKWTAPEAINYGTFTIKS
	---||-----------|------|-|-|--|
	DNCPEELYQLMRLCWKERPE
	-------|------------
	GQYQPQP
	--|----
	STAGSFSLSVRDFDQNQGE
	||--|-|-|----------
	DVCENCHYPIVPL
	-------|-----
	VRPDNCPEELYQLM
	----------|---
	WWKAQSLTTGQE
	-----|-||---
	MGCGCSSHPE
	-----||---
	GAKFPIKWTAPE
	--------|---
	DFFTATE
	---|-|-
	RLCWKERPEDRPTFDYLRSVLEDFFTATEGQYQPQP
	------------|--|--|------|-|---|----
	DQNQGEVVKHYKIRNL
	----------|-----
	DMAAQIAEGMAFIEERNYIHR
	-----------------|---
	DFLKTPSGIKLTINKLL
	----|-|----|-----
	DAERQLLAPGNTHGSFLIRESESTAGSFSLSVR
	-----------|--|-----|-||--|-|-|--
	VRDPLVTYE
	------||-
	GFIPFNFVAKANSLEPEPWFFKNLSRKDAE
	------------|-----------|-----
	LVRHYTNASDGLCTRLSRPCQTQKPQKPWWE
	----||--|----|--|----|---------
	DNGGFYISPRITFPGLHELVRHYTNAS
	-----|-|---|----------||--|
	DGKGTLLIRNGSEVR
	----|------|---
	LYQLMRLCWKE
	-|---------
	GCGCSSHPEDDWM
	----||-------
	ANLMKQLQHQRLVRLYAVVTQEPIYIITE
	---------------|---|----|--|-
	NGSLVDFLKTPSGIKLTINKLLDMAAQIAE
	--|------|-|----|-------------
	RQLLAPGNTHGSFLIRE
	--------|--|-----
	DNLVIALHSYEPSH
	--------||--|-
	GSNPPASPLQDNLVIALHSYEPSHDGDLGFE
	-|----|-----------||--|--------
	VVKHYKIRNLDNGGFYISPRITFPGLHE
	----|----------|-|---|------
	DFFTATEGQYQPQP
	---|-|---|----
	DLRAANILVS
	---------|
	GYYNGHTKVAVKSLKQGSM
	-||---|-----|----|-
	ENGSLVDFLKTPSGIKLTINKLLDM
	---|------|-|----|-------
	KQLQHQRLVRLYAVVTQEPIYIITEYM
	-----------|---|----|--|-|-
	IVTHGRIPYPGMTNPE
	--|-----|---|---
	DGLCTRLSRPCQTQKPQKPWWE
	----|--|----|---------
	DYLRSVLE
	-|--|---
	RNYIHRDLRAANILVSDTLSCKIADFGLARLIE
	--|------------|-|-|-------------
	AINYGTFTIKSDVWSFGILLTE
	---|-|-|--|---|-----|-
	VWMGYYNGHTKVAVKSLKQGSMSPDAFLAE
	----||---|-----|----|-|-------
	NCHYPIVPLDGKGTLLIRNGSE
	---|---------|------|-
	DRPTFDYLRSVLE
	---|--|--|---
	RGYRMVRPDNCPE
	--|----------
	DTLSCKIA
	-|-|----
	DPLVTYEGSNPPASPLQ
	----||--|----|---
	TNPEVIQNLERGYRM
	|-----------|--

Protein sequence : 
MGCGCSSHPE DDWMENIDVC ENCHYPIVPL DGKGTLLIRN GSEVRDPLVT  
-----||--- ----   --- ----|----- ----|----- -|-------|  
YEGSNPPASP LQDNLVIALH SYEPSHDGDL GFEKGEQLRI LEQSGEWWKA  
|--|----|- ---------- ||--|----- ---           +  ----  
QSLTTGQEGF IPFNFVAKAN SLEPEPWFFK NLSRKDAERQ LLAPGNTHGS  
-|-||----- ---------- |--------- --|------- ------|--|  
FLIRESESTA GSFSLSVRDF DQNQGEVVKH YKIRNLDNGG FYISPRITFP  
-----|-||- -|-|-|---- ---------- |--------- -|-|---|--  
GLHELVRHYT NASDGLCTRL SRPCQTQKPQ KPWWEDEWEV PRETLKLVER  
--------|| --|----|-- |----|---- -----         +        
LGAGQFGEVW MGYYNGHTKV AVKSLKQGSM SPDAFLAEAN LMKQLQHQRL  
        -- --||---|-- ---|----|- |--------- ----------  
VRLYAVVTQE PIYIITEYME NGSLVDFLKT PSGIKLTINK LLDMAAQIAE  
---|---|-- --|--|-|-- --|------| -|----|--- ----------  
GMAFIEERNY IHRDLRAANI LVSDTLSCKI ADFGLARLIE DNEYTAREGA  
---------| ---------- --|-|-|--- ---------- ---||-----  
KFPIKWTAPE AINYGTFTIK SDVWSFGILL TEIVTHGRIP YPGMTNPEVI  
------|--- ---|-|-|-- |---|----- |---|----- |---|-----  
QNLERGYRMV RPDNCPEELY QLMRLCWKER PEDRPTFDYL RSVLEDFFTA  
------|--- ---------| ---------- -----|--|- -|------|-  
TEGQYQPQP 
|---|---- 


Protein	: P06239
Enzyme	: Asp-N Lys-C Lys-N

	MGCGCSSHPE
	-----||---
	ERPEDRPTFDYLRSVLEDFFTATEGQYQPQP
	-------|--|--|------|-|---|----
	LLDMAAQIAEGMAFIEERNYIHRDLRAANILVSDTLSCK
	-------------------|------------|-|-|--
	KERPEDRPTFDYLRSVLEDFFTATEGQYQPQP
	--------|--|--|------|-|---|----
	DNLVIALHSYEPSH
	--------||--|-
	KWTAPEAINYGTFTI
	--|------|-|-|-
	LVERLGAGQFGEVWMGYYNGHTK
	----------------||---|-
	DQNQGEVVKHYKIRNL
	----------|-----
	DMAAQIAEGMAFIEERNYIHR
	-----------------|---
	DNEYTAREGAKFPIKWTAPEAINYGTFTIKS
	---||-----------|------|-|-|--|
	WTAPEAINYGTFTIK
	-|------|-|-|--
	DNCPEELYQLMRLCWKERPE
	-------|------------
	DFLKTPSGIKLTINKLL
	----|-|----|-----
	DFFTATEGQYQPQP
	---|-|---|----
	DLRAANILVS
	---------|
	DAERQLLAPGNTHGSFLIRESESTAGSFSLSVR
	-----------|--|-----|-||--|-|-|--
	KGEQLRILEQSGEWW
	----------|----
	KAQSLTTGQEGFIPFNFVA
	---|-||------------
	KANSLEPEPWFF
	---|--------
	DNGGFYISPRITFPGLHELVRHYTNAS
	-----|-|---|----------||--|
	IADFGLARLIEDNEYTAREGAK
	--------------||------
	KPWWEDEWEVPRETL
	-------------|-
	KQGSMSPDAFLAEANLM
	---|-|-----------
	KLVERLGAGQFGEVWMGYYNGHT
	-----------------||---|
	DVCENCHYPIVPL
	-------|-----
	MGCGCSSHPEDDWMENIDVCENCHYPIVPLDGK
	-----||-----------------|--------
	KQLQHQRLVRLYAVVTQEPIYIITEYMENGSLVDFL
	-----------|---|----|--|-|----|-----
	DGKGTLLIRNGSEVR
	----|------|---
	DGLCTRLSRPCQTQKPQKPWWE
	----|--|----|---------
	DTLSCKIA
	-|-|----
	QGSMSPDAFLAEANLMK
	--|-|------------
	DPLVTYEGSNPPASPLQ
	----||--|----|---
	GEQLRILEQSGEWWK
	---------|-----
	ANSLEPEPWFFK
	--|---------
	KIADFGLARLIEDNEYTAREGA
	---------------||-----
	MGCGCSSHPEDDWMENIDVCENCHYPIVPLDG
	-----||-----------------|-------
	DYLRSVLE
	-|--|---
	KLLDMAAQIAEGMAFIEERNYIHRDLRAANILVSDTLSC
	--------------------|------------|-|-|-
	QLQHQRLVRLYAVVTQEPIYIITEYMENGSLVDFLK
	----------|---|----|--|-|----|------
	AQSLTTGQEGFIPFNFVAK
	--|-||-------------

Protein sequence : 
MGCGCSSHPE DDWMENIDVC ENCHYPIVPL DGKGTLLIRN GSEVRDPLVT  
-----||--- ---------- ----|----- ----|----- -|-------|  
YEGSNPPASP LQDNLVIALH SYEPSHDGDL GFEKGEQLRI LEQSGEWWKA  
|--|----|- ---------- ||--|-        ------- ---|------  
QSLTTGQEGF IPFNFVAKAN SLEPEPWFFK NLSRKDAERQ LLAPGNTHGS  
-|-||----- ---------- |---------   +  ----- ------|--|  
FLIRESESTA GSFSLSVRDF DQNQGEVVKH YKIRNLDNGG FYISPRITFP  
-----|-||- -|-|-|--   ---------- |--------- -|-|---|--  
GLHELVRHYT NASDGLCTRL SRPCQTQKPQ KPWWEDEWEV PRETLKLVER  
--------|| --|----|-- |----|---- ---------- ---|------  
LGAGQFGEVW MGYYNGHTKV AVKSLKQGSM SPDAFLAEAN LMKQLQHQRL  
---------- --||---|-     + ---|- |--------- ----------  
VRLYAVVTQE PIYIITEYME NGSLVDFLKT PSGIKLTINK LLDMAAQIAE  
---|---|-- --|--|-|-- --|------| -|----|--- ----------  
GMAFIEERNY IHRDLRAANI LVSDTLSCKI ADFGLARLIE DNEYTAREGA  
---------| ---------- --|-|-|--- ---------- ---||-----  
KFPIKWTAPE AINYGTFTIK SDVWSFGILL TEIVTHGRIP YPGMTNPEVI  
------|--- ---|-|-|-- |   +      +   +      +   +       
QNLERGYRMV RPDNCPEELY QLMRLCWKER PEDRPTFDYL RSVLEDFFTA  
      +      -------| ---------- -----|--|- -|------|-  
TEGQYQPQP 
|---|---- 


Protein	: P06239
Enzyme	: Asp-N Lys-C trypsin_no_P_rule

	SDVWSFGILLTEIVTHGR
	|---|-----|---|---
	DNEYTAREGAKFPIKWTAPEAINYGTFTIKS
	---||-----------|------|-|-|--|
	DNCPEELYQLMRLCWKERPE
	-------|------------
	DVCENCHYPIVPL
	-------|-----
	LGAGQFGEVWMGYYNGHTK
	------------||---|-
	ITFPGLHELVR
	-|---------
	LYAVVTQEPIYIITEYMENGSLVDFLK
	-|---|----|--|-|----|------
	MGCGCSSHPE
	-----||---
	NLDNGGFYISPR
	-------|-|--
	LVERLGAGQFGEVWMGYYNGHTK
	----------------||---|-
	DQNQGEVVKHYKIRNL
	----------|-----
	DMAAQIAEGMAFIEERNYIHR
	-----------------|---
	DFLKTPSGIKLTINKLL
	----|-|----|-----
	DAERQLLAPGNTHGSFLIRESESTAGSFSLSVR
	-----------|--|-----|-||--|-|-|--
	DNGGFYISPRITFPGLHELVRHYTNAS
	-----|-|---|----------||--|
	DGKGTLLIRNGSEVR
	----|------|---
	HYTNASDGLCTR
	-||--|----|-
	GEQLRILEQSGEWWK
	---------|-----
	ANSLEPEPWFFK
	--|---------
	IPYPGMTNPEVIQNLER
	--|---|----------
	LIEDNEYTAR
	------||--
	AQSLTTGQEGFIPFNFVAK
	--|-||-------------
	ERPEDRPTFDYLRSVLEDFFTATEGQYQPQP
	-------|--|--|------|-|---|----
	DNLVIALHSYEPSH
	--------||--|-
	PDNCPEELYQLMR
	--------|----
	DFFTATEGQYQPQP
	---|-|---|----
	DLRAANILVS
	---------|
	IADFGLARLIEDNEYTAREGAK
	--------------||------
	ILEQSGEWWK
	----|-----
	DGLCTRLSRPCQTQKPQKPWWE
	----|--|----|---------
	DYLRSVLE
	-|--|---
	SVLEDFFTATEGQYQPQP
	|------|-|---|----
	ESESTAGSFSLSVR
	-|-||--|-|-|--
	QLLAPGNTHGSFLIR
	-------|--|----
	LLDMAAQIAEGMAFIEERNYIHRDLRAANILVSDTLSCK
	-------------------|------------|-|-|--
	AANILVSDTLSCK
	------|-|-|--
	WTAPEAINYGTFTIK
	-|------|-|-|--
	MGCGCSSHPEDDWMENIDVCENCHYPIVPLDGK
	-----||-----------------|--------
	DTLSCKIA
	-|-|----
	QGSMSPDAFLAEANLMK
	--|-|------------
	DPLVTYEGSNPPASPLQ
	----||--|----|---
	DPLVTYEGSNPPASPLQDNLVIALHSYEPSHDGDLGFEK
	----||--|----|-----------||--|---------
	PTFDYLR
	-|--|--
	QLQHQRLVRLYAVVTQEPIYIITEYMENGSLVDFLK
	----------|---|----|--|-|----|------

Protein sequence : 
MGCGCSSHPE DDWMENIDVC ENCHYPIVPL DGKGTLLIRN GSEVRDPLVT  
-----||--- ---------- ----|----- ----|----- -|-------|  
YEGSNPPASP LQDNLVIALH SYEPSHDGDL GFEKGEQLRI LEQSGEWWKA  
|--|----|- ---------- ||--|----- ---------- ---|------  
QSLTTGQEGF IPFNFVAKAN SLEPEPWFFK NLSRKDAERQ LLAPGNTHGS  
-|-||----- ---------- |---------   +  ----- ------|--|  
FLIRESESTA GSFSLSVRDF DQNQGEVVKH YKIRNLDNGG FYISPRITFP  
-----|-||- -|-|-|--   ---------- |--------- -|-|---|--  
GLHELVRHYT NASDGLCTRL SRPCQTQKPQ KPWWEDEWEV PRETLKLVER  
--------|| --|----|-- |----|---- -----         +  ----  
LGAGQFGEVW MGYYNGHTKV AVKSLKQGSM SPDAFLAEAN LMKQLQHQRL  
---------- --||---|-     +  --|- |--------- ----------  
VRLYAVVTQE PIYIITEYME NGSLVDFLKT PSGIKLTINK LLDMAAQIAE  
---|---|-- --|--|-|-- --|------| -|----|--- ----------  
GMAFIEERNY IHRDLRAANI LVSDTLSCKI ADFGLARLIE DNEYTAREGA  
---------| ---------- --|-|-|--- ---------- ---||-----  
KFPIKWTAPE AINYGTFTIK SDVWSFGILL TEIVTHGRIP YPGMTNPEVI  
------|--- ---|-|-|-- |---|----- |---|----- |---|-----  
QNLERGYRMV RPDNCPEELY QLMRLCWKER PEDRPTFDYL RSVLEDFFTA  
----- +     --------| ---------- -----|--|- -|------|-  
TEGQYQPQP 
|---|---- 


Protein	: P06239
Enzyme	: Asp-N Lys-C V8-DE

	NLVIALHSYEPSHD
	-------||--|--
	VWSFGILLTE
	--|-----|-
	VVKHYKIRNLD
	----|------
	DNEYTAREGAKFPIKWTAPEAINYGTFTIKS
	---||-----------|------|-|-|--|
	GLCTRLSRPCQTQKPQKPWWE
	---|--|----|---------
	DNCPEELYQLMRLCWKERPE
	-------|------------
	GQYQPQP
	--|----
	DVCENCHYPIVPL
	-------|-----
	GFIPFNFVAKANSLEPEPWFFKNLSRKD
	------------|-----------|---
	LRAANILVSD
	--------|-
	WWKAQSLTTGQE
	-----|-||---
	GKGTLLIRNGSE
	---|------|-
	MGCGCSSHPE
	-----||---
	LVRHYTNASD
	----||--|-
	GAKFPIKWTAPE
	--------|---
	LVERLGAGQFGEVWMGYYNGHTK
	----------------||---|-
	NCHYPIVPLD
	---|------
	DQNQGEVVKHYKIRNL
	----------|-----
	DMAAQIAEGMAFIEERNYIHR
	-----------------|---
	DFLKTPSGIKLTINKLL
	----|-|----|-----
	DAERQLLAPGNTHGSFLIRESESTAGSFSLSVR
	-----------|--|-----|-||--|-|-|--
	VRDPLVTYE
	------||-
	DNGGFYISPRITFPGLHELVRHYTNAS
	-----|-|---|----------||--|
	DGKGTLLIRNGSEVR
	----|------|---
	GEQLRILEQSGEWWK
	---------|-----
	ANSLEPEPWFFK
	--|---------
	LYQLMRLCWKE
	-|---------
	AQSLTTGQEGFIPFNFVAK
	--|-||-------------
	ERPEDRPTFDYLRSVLEDFFTATEGQYQPQP
	-------|--|--|------|-|---|----
	ANLMKQLQHQRLVRLYAVVTQEPIYIITE
	---------------|---|----|--|-
	RQLLAPGNTHGSFLIRE
	--------|--|-----
	DNLVIALHSYEPSH
	--------||--|-
	DFFTATEGQYQPQP
	---|-|---|----
	DLRAANILVS
	---------|
	IADFGLARLIEDNEYTAREGAK
	--------------||------
	TLSCKIAD
	|-|-----
	IVTHGRIPYPGMTNPE
	--|-----|---|---
	DGLCTRLSRPCQTQKPQKPWWE
	----|--|----|---------
	RGYRMVRPD
	--|------
	DYLRSVLE
	-|--|---
	RNYIHRD
	--|----
	LLDMAAQIAEGMAFIEERNYIHRDLRAANILVSDTLSCK
	-------------------|------------|-|-|--
	WTAPEAINYGTFTIK
	-|------|-|-|--
	VWMGYYNGHTKVAVKSLKQGSMSPD
	----||---|-----|----|-|--
	FLKTPSGIKLTINKLLD
	---|-|----|------
	GSNPPASPLQD
	-|----|----
	STAGSFSLSVRD
	||--|-|-|---
	MGCGCSSHPEDDWMENIDVCENCHYPIVPLDGK
	-----||-----------------|--------
	DTLSCKIA
	-|-|----
	QGSMSPDAFLAEANLMK
	--|-|------------
	DPLVTYEGSNPPASPLQ
	----||--|----|---
	YLRSVLE
	|--|---
	AINYGTFTIKSD
	---|-|-|--|-
	QLQHQRLVRLYAVVTQEPIYIITEYMENGSLVDFLK
	----------|---|----|--|-|----|------
	NGGFYISPRITFPGLHE
	----|-|---|------

Protein sequence : 
MGCGCSSHPE DDWMENIDVC ENCHYPIVPL DGKGTLLIRN GSEVRDPLVT  
-----||--- ---------- ----|----- ----|----- -|-------|  
YEGSNPPASP LQDNLVIALH SYEPSHDGDL GFEKGEQLRI LEQSGEWWKA  
|--|----|- ---------- ||--|--        ------ ---|------  
QSLTTGQEGF IPFNFVAKAN SLEPEPWFFK NLSRKDAERQ LLAPGNTHGS  
-|-||----- ---------- |--------- --|------- ------|--|  
FLIRESESTA GSFSLSVRDF DQNQGEVVKH YKIRNLDNGG FYISPRITFP  
-----|-||- -|-|-|---  ---------- |--------- -|-|---|--  
GLHELVRHYT NASDGLCTRL SRPCQTQKPQ KPWWEDEWEV PRETLKLVER  
--------|| --|----|-- |----|---- -----         +  ----  
LGAGQFGEVW MGYYNGHTKV AVKSLKQGSM SPDAFLAEAN LMKQLQHQRL  
---------- --||---|-- ---|----|- |--------- ----------  
VRLYAVVTQE PIYIITEYME NGSLVDFLKT PSGIKLTINK LLDMAAQIAE  
---|---|-- --|--|-|-- --|------| -|----|--- ----------  
GMAFIEERNY IHRDLRAANI LVSDTLSCKI ADFGLARLIE DNEYTAREGA  
---------| ---------- --|-|-|--- ---------- ---||-----  
KFPIKWTAPE AINYGTFTIK SDVWSFGILL TEIVTHGRIP YPGMTNPEVI  
------|--- ---|-|-|-- |---|----- |---|----- |---|---    
QNLERGYRMV RPDNCPEELY QLMRLCWKER PEDRPTFDYL RSVLEDFFTA  
    --|--- ---------| ---------- -----|--|- -|------|-  
TEGQYQPQP 
|---|---- 


Protein	: P06239
Enzyme	: Asp-N Lys-C V8-E

	DNEYTAREGAKFPIKWTAPEAINYGTFTIKS
	---||-----------|------|-|-|--|
	DNCPEELYQLMRLCWKERPE
	-------|------------
	GQYQPQP
	--|----
	STAGSFSLSVRDFDQNQGE
	||--|-|-|----------
	DVCENCHYPIVPL
	-------|-----
	WWKAQSLTTGQE
	-----|-||---
	MGCGCSSHPE
	-----||---
	GAKFPIKWTAPE
	--------|---
	LVERLGAGQFGEVWMGYYNGHTK
	----------------||---|-
	DFFTATE
	---|-|-
	DQNQGEVVKHYKIRNL
	----------|-----
	DMAAQIAEGMAFIEERNYIHR
	-----------------|---
	DFLKTPSGIKLTINKLL
	----|-|----|-----
	DAERQLLAPGNTHGSFLIRESESTAGSFSLSVR
	-----------|--|-----|-||--|-|-|--
	VRDPLVTYE
	------||-
	GFIPFNFVAKANSLEPEPWFFKNLSRKDAE
	------------|-----------|-----
	LVRHYTNASDGLCTRLSRPCQTQKPQKPWWE
	----||--|----|--|----|---------
	DNGGFYISPRITFPGLHELVRHYTNAS
	-----|-|---|----------||--|
	DGKGTLLIRNGSEVR
	----|------|---
	GEQLRILEQSGEWWK
	---------|-----
	ANSLEPEPWFFK
	--|---------
	LYQLMRLCWKE
	-|---------
	AQSLTTGQEGFIPFNFVAK
	--|-||-------------
	ERPEDRPTFDYLRSVLEDFFTATEGQYQPQP
	-------|--|--|------|-|---|----
	ANLMKQLQHQRLVRLYAVVTQEPIYIITE
	---------------|---|----|--|-
	NGSLVDFLKTPSGIKLTINKLLDMAAQIAE
	--|------|-|----|-------------
	RQLLAPGNTHGSFLIRE
	--------|--|-----
	DNLVIALHSYEPSH
	--------||--|-
	GSNPPASPLQDNLVIALHSYEPSHDGDLGFE
	-|----|-----------||--|--------
	VVKHYKIRNLDNGGFYISPRITFPGLHE
	----|----------|-|---|------
	DFFTATEGQYQPQP
	---|-|---|----
	DLRAANILVS
	---------|
	IADFGLARLIEDNEYTAREGAK
	--------------||------
	IVTHGRIPYPGMTNPE
	--|-----|---|---
	DGLCTRLSRPCQTQKPQKPWWE
	----|--|----|---------
	DYLRSVLE
	-|--|---
	RNYIHRDLRAANILVSDTLSCKIADFGLARLIE
	--|------------|-|-|-------------
	AINYGTFTIKSDVWSFGILLTE
	---|-|-|--|---|-----|-
	LLDMAAQIAEGMAFIEERNYIHRDLRAANILVSDTLSCK
	-------------------|------------|-|-|--
	VWMGYYNGHTKVAVKSLKQGSMSPDAFLAE
	----||---|-----|----|-|-------
	NCHYPIVPLDGKGTLLIRNGSE
	---|---------|------|-
	DRPTFDYLRSVLE
	---|--|--|---
	WTAPEAINYGTFTIK
	-|------|-|-|--
	RGYRMVRPDNCPE
	--|----------
	MGCGCSSHPEDDWMENIDVCENCHYPIVPLDGK
	-----||-----------------|--------
	DTLSCKIA
	-|-|----
	QGSMSPDAFLAEANLMK
	--|-|------------
	DPLVTYEGSNPPASPLQ
	----||--|----|---
	QLQHQRLVRLYAVVTQEPIYIITEYMENGSLVDFLK
	----------|---|----|--|-|----|------

Protein sequence : 
MGCGCSSHPE DDWMENIDVC ENCHYPIVPL DGKGTLLIRN GSEVRDPLVT  
-----||--- ---------- ----|----- ----|----- -|-------|  
YEGSNPPASP LQDNLVIALH SYEPSHDGDL GFEKGEQLRI LEQSGEWWKA  
|--|----|- ---------- ||--|----- --- ------ ---|------  
QSLTTGQEGF IPFNFVAKAN SLEPEPWFFK NLSRKDAERQ LLAPGNTHGS  
-|-||----- ---------- |--------- --|------- ------|--|  
FLIRESESTA GSFSLSVRDF DQNQGEVVKH YKIRNLDNGG FYISPRITFP  
-----|-||- -|-|-|---- ---------- |--------- -|-|---|--  
GLHELVRHYT NASDGLCTRL SRPCQTQKPQ KPWWEDEWEV PRETLKLVER  
--------|| --|----|-- |----|---- -----         +  ----  
LGAGQFGEVW MGYYNGHTKV AVKSLKQGSM SPDAFLAEAN LMKQLQHQRL  
---------- --||---|-- ---|----|- |--------- ----------  
VRLYAVVTQE PIYIITEYME NGSLVDFLKT PSGIKLTINK LLDMAAQIAE  
---|---|-- --|--|-|-- --|------| -|----|--- ----------  
GMAFIEERNY IHRDLRAANI LVSDTLSCKI ADFGLARLIE DNEYTAREGA  
---------| ---------- --|-|-|--- ---------- ---||-----  
KFPIKWTAPE AINYGTFTIK SDVWSFGILL TEIVTHGRIP YPGMTNPEVI  
------|--- ---|-|-|-- |---|----- |---|----- |---|---    
QNLERGYRMV RPDNCPEELY QLMRLCWKER PEDRPTFDYL RSVLEDFFTA  
    --|--- ---------| ---------- -----|--|- -|------|-  
TEGQYQPQP 
|---|---- 


Protein	: P06239
Enzyme	: Asp-N Lys-N trypsin_no_P_rule

	SDVWSFGILLTEIVTHGR
	|---|-----|---|---
	DNEYTAREGAKFPIKWTAPEAINYGTFTIKS
	---||-----------|------|-|-|--|
	DNCPEELYQLMRLCWKERPE
	-------|------------
	KGEQLRILEQSGEWW
	----------|----
	DVCENCHYPIVPL
	-------|-----
	LGAGQFGEVWMGYYNGHTK
	------------||---|-
	ITFPGLHELVR
	-|---------
	LYAVVTQEPIYIITEYMENGSLVDFLK
	-|---|----|--|-|----|------
	MGCGCSSHPE
	-----||---
	NLDNGGFYISPR
	-------|-|--
	DQNQGEVVKHYKIRNL
	----------|-----
	DMAAQIAEGMAFIEERNYIHR
	-----------------|---
	KAQSLTTGQEGFIPFNFVA
	---|-||------------
	DFLKTPSGIKLTINKLL
	----|-|----|-----
	KPWWEDEWEVPRETL
	-------------|-
	DAERQLLAPGNTHGSFLIRESESTAGSFSLSVR
	-----------|--|-----|-||--|-|-|--
	KQGSMSPDAFLAEANLM
	---|-|-----------
	DNGGFYISPRITFPGLHELVRHYTNAS
	-----|-|---|----------||--|
	KQLQHQRLVRLYAVVTQEPIYIITEYMENGSLVDFL
	-----------|---|----|--|-|----|-----
	DGKGTLLIRNGSEVR
	----|------|---
	HYTNASDGLCTR
	-||--|----|-
	ANSLEPEPWFFK
	--|---------
	IPYPGMTNPEVIQNLER
	--|---|----------
	LIEDNEYTAR
	------||--
	AQSLTTGQEGFIPFNFVAK
	--|-||-------------
	KERPEDRPTFDYLRSVLEDFFTATEGQYQPQP
	--------|--|--|------|-|---|----
	DNLVIALHSYEPSH
	--------||--|-
	PDNCPEELYQLMR
	--------|----
	DFFTATEGQYQPQP
	---|-|---|----
	DLRAANILVS
	---------|
	ILEQSGEWWK
	----|-----
	DGLCTRLSRPCQTQKPQKPWWE
	----|--|----|---------
	KIADFGLARLIEDNEYTAREGA
	---------------||-----
	KLLDMAAQIAEGMAFIEERNYIHRDLRAANILVSDTLSC
	--------------------|------------|-|-|-
	DYLRSVLE
	-|--|---
	SVLEDFFTATEGQYQPQP
	|------|-|---|----
	ESESTAGSFSLSVR
	-|-||--|-|-|--
	QLLAPGNTHGSFLIR
	-------|--|----
	AANILVSDTLSCK
	------|-|-|--
	KWTAPEAINYGTFTI
	--|------|-|-|-
	KANSLEPEPWFF
	---|--------
	WTAPEAINYGTFTIK
	-|------|-|-|--
	KLVERLGAGQFGEVWMGYYNGHT
	-----------------||---|
	MGCGCSSHPEDDWMENIDVCENCHYPIVPLDGK
	-----||-----------------|--------
	DTLSCKIA
	-|-|----
	QGSMSPDAFLAEANLMK
	--|-|------------
	DPLVTYEGSNPPASPLQ
	----||--|----|---
	DPLVTYEGSNPPASPLQDNLVIALHSYEPSHDGDLGFEK
	----||--|----|-----------||--|---------
	MGCGCSSHPEDDWMENIDVCENCHYPIVPLDG
	-----||-----------------|-------
	PTFDYLR
	-|--|--

Protein sequence : 
MGCGCSSHPE DDWMENIDVC ENCHYPIVPL DGKGTLLIRN GSEVRDPLVT  
-----||--- ---------- ----|----- ----|----- -|-------|  
YEGSNPPASP LQDNLVIALH SYEPSHDGDL GFEKGEQLRI LEQSGEWWKA  
|--|----|- ---------- ||--|----- ---------- ---|------  
QSLTTGQEGF IPFNFVAKAN SLEPEPWFFK NLSRKDAERQ LLAPGNTHGS  
-|-||----- ---------- |---------   +  ----- ------|--|  
FLIRESESTA GSFSLSVRDF DQNQGEVVKH YKIRNLDNGG FYISPRITFP  
-----|-||- -|-|-|--   ---------- |--------- -|-|---|--  
GLHELVRHYT NASDGLCTRL SRPCQTQKPQ KPWWEDEWEV PRETLKLVER  
--------|| --|----|-- |----|---- ---------- ---|------  
LGAGQFGEVW MGYYNGHTKV AVKSLKQGSM SPDAFLAEAN LMKQLQHQRL  
---------- --||---|-     + ---|- |--------- ----------  
VRLYAVVTQE PIYIITEYME NGSLVDFLKT PSGIKLTINK LLDMAAQIAE  
---|---|-- --|--|-|-- --|------| -|----|--- ----------  
GMAFIEERNY IHRDLRAANI LVSDTLSCKI ADFGLARLIE DNEYTAREGA  
---------| ---------- --|-|-|--- ---------- ---||-----  
KFPIKWTAPE AINYGTFTIK SDVWSFGILL TEIVTHGRIP YPGMTNPEVI  
------|--- ---|-|-|-- |---|----- |---|----- |---|-----  
QNLERGYRMV RPDNCPEELY QLMRLCWKER PEDRPTFDYL RSVLEDFFTA  
----- +     --------| ---------- -----|--|- -|------|-  
TEGQYQPQP 
|---|---- 


Protein	: P06239
Enzyme	: Asp-N Lys-N V8-DE

	NLVIALHSYEPSHD
	-------||--|--
	VWSFGILLTE
	--|-----|-
	VVKHYKIRNLD
	----|------
	DNEYTAREGAKFPIKWTAPEAINYGTFTIKS
	---||-----------|------|-|-|--|
	GLCTRLSRPCQTQKPQKPWWE
	---|--|----|---------
	DNCPEELYQLMRLCWKERPE
	-------|------------
	KGEQLRILEQSGEWW
	----------|----
	GQYQPQP
	--|----
	DVCENCHYPIVPL
	-------|-----
	GFIPFNFVAKANSLEPEPWFFKNLSRKD
	------------|-----------|---
	LRAANILVSD
	--------|-
	WWKAQSLTTGQE
	-----|-||---
	GKGTLLIRNGSE
	---|------|-
	MGCGCSSHPE
	-----||---
	LVRHYTNASD
	----||--|-
	GAKFPIKWTAPE
	--------|---
	NCHYPIVPLD
	---|------
	DQNQGEVVKHYKIRNL
	----------|-----
	DMAAQIAEGMAFIEERNYIHR
	-----------------|---
	KAQSLTTGQEGFIPFNFVA
	---|-||------------
	DFLKTPSGIKLTINKLL
	----|-|----|-----
	KPWWEDEWEVPRETL
	-------------|-
	DAERQLLAPGNTHGSFLIRESESTAGSFSLSVR
	-----------|--|-----|-||--|-|-|--
	KQGSMSPDAFLAEANLM
	---|-|-----------
	VRDPLVTYE
	------||-
	DNGGFYISPRITFPGLHELVRHYTNAS
	-----|-|---|----------||--|
	KQLQHQRLVRLYAVVTQEPIYIITEYMENGSLVDFL
	-----------|---|----|--|-|----|-----
	DGKGTLLIRNGSEVR
	----|------|---
	LYQLMRLCWKE
	-|---------
	KERPEDRPTFDYLRSVLEDFFTATEGQYQPQP
	--------|--|--|------|-|---|----
	ANLMKQLQHQRLVRLYAVVTQEPIYIITE
	---------------|---|----|--|-
	RQLLAPGNTHGSFLIRE
	--------|--|-----
	DNLVIALHSYEPSH
	--------||--|-
	DFFTATEGQYQPQP
	---|-|---|----
	DLRAANILVS
	---------|
	TLSCKIAD
	|-|-----
	IVTHGRIPYPGMTNPE
	--|-----|---|---
	DGLCTRLSRPCQTQKPQKPWWE
	----|--|----|---------
	RGYRMVRPD
	--|------
	KIADFGLARLIEDNEYTAREGA
	---------------||-----
	KLLDMAAQIAEGMAFIEERNYIHRDLRAANILVSDTLSC
	--------------------|------------|-|-|-
	DYLRSVLE
	-|--|---
	RNYIHRD
	--|----
	KWTAPEAINYGTFTI
	--|------|-|-|-
	KANSLEPEPWFF
	---|--------
	VWMGYYNGHTKVAVKSLKQGSMSPD
	----||---|-----|----|-|--
	FLKTPSGIKLTINKLLD
	---|-|----|------
	GSNPPASPLQD
	-|----|----
	KLVERLGAGQFGEVWMGYYNGHT
	-----------------||---|
	STAGSFSLSVRD
	||--|-|-|---
	DTLSCKIA
	-|-|----
	DPLVTYEGSNPPASPLQ
	----||--|----|---
	YLRSVLE
	|--|---
	MGCGCSSHPEDDWMENIDVCENCHYPIVPLDG
	-----||-----------------|-------
	AINYGTFTIKSD
	---|-|-|--|-
	NGGFYISPRITFPGLHE
	----|-|---|------

Protein sequence : 
MGCGCSSHPE DDWMENIDVC ENCHYPIVPL DGKGTLLIRN GSEVRDPLVT  
-----||--- ---------- ----|----- ----|----- -|-------|  
YEGSNPPASP LQDNLVIALH SYEPSHDGDL GFEKGEQLRI LEQSGEWWKA  
|--|----|- ---------- ||--|--       ------- ---|------  
QSLTTGQEGF IPFNFVAKAN SLEPEPWFFK NLSRKDAERQ LLAPGNTHGS  
-|-||----- ---------- |--------- --|------- ------|--|  
FLIRESESTA GSFSLSVRDF DQNQGEVVKH YKIRNLDNGG FYISPRITFP  
-----|-||- -|-|-|---  ---------- |--------- -|-|---|--  
GLHELVRHYT NASDGLCTRL SRPCQTQKPQ KPWWEDEWEV PRETLKLVER  
--------|| --|----|-- |----|---- ---------- ---|------  
LGAGQFGEVW MGYYNGHTKV AVKSLKQGSM SPDAFLAEAN LMKQLQHQRL  
---------- --||---|-- ---|----|- |--------- ----------  
VRLYAVVTQE PIYIITEYME NGSLVDFLKT PSGIKLTINK LLDMAAQIAE  
---|---|-- --|--|-|-- --|------| -|----|--- ----------  
GMAFIEERNY IHRDLRAANI LVSDTLSCKI ADFGLARLIE DNEYTAREGA  
---------| ---------- --|-|-|--- ---------- ---||-----  
KFPIKWTAPE AINYGTFTIK SDVWSFGILL TEIVTHGRIP YPGMTNPEVI  
------|--- ---|-|-|-- |---|----- |---|----- |---|---    
QNLERGYRMV RPDNCPEELY QLMRLCWKER PEDRPTFDYL RSVLEDFFTA  
    --|--- ---------| ---------- -----|--|- -|------|-  
TEGQYQPQP 
|---|---- 


Protein	: P06239
Enzyme	: Asp-N Lys-N V8-E

	DNEYTAREGAKFPIKWTAPEAINYGTFTIKS
	---||-----------|------|-|-|--|
	DNCPEELYQLMRLCWKERPE
	-------|------------
	KGEQLRILEQSGEWW
	----------|----
	GQYQPQP
	--|----
	STAGSFSLSVRDFDQNQGE
	||--|-|-|----------
	DVCENCHYPIVPL
	-------|-----
	WWKAQSLTTGQE
	-----|-||---
	MGCGCSSHPE
	-----||---
	GAKFPIKWTAPE
	--------|---
	DFFTATE
	---|-|-
	DQNQGEVVKHYKIRNL
	----------|-----
	DMAAQIAEGMAFIEERNYIHR
	-----------------|---
	KAQSLTTGQEGFIPFNFVA
	---|-||------------
	DFLKTPSGIKLTINKLL
	----|-|----|-----
	KPWWEDEWEVPRETL
	-------------|-
	DAERQLLAPGNTHGSFLIRESESTAGSFSLSVR
	-----------|--|-----|-||--|-|-|--
	KQGSMSPDAFLAEANLM
	---|-|-----------
	VRDPLVTYE
	------||-
	GFIPFNFVAKANSLEPEPWFFKNLSRKDAE
	------------|-----------|-----
	DNGGFYISPRITFPGLHELVRHYTNAS
	-----|-|---|----------||--|
	LVRHYTNASDGLCTRLSRPCQTQKPQKPWWE
	----||--|----|--|----|---------
	KQLQHQRLVRLYAVVTQEPIYIITEYMENGSLVDFL
	-----------|---|----|--|-|----|-----
	DGKGTLLIRNGSEVR
	----|------|---
	LYQLMRLCWKE
	-|---------
	KERPEDRPTFDYLRSVLEDFFTATEGQYQPQP
	--------|--|--|------|-|---|----
	ANLMKQLQHQRLVRLYAVVTQEPIYIITE
	---------------|---|----|--|-
	RQLLAPGNTHGSFLIRE
	--------|--|-----
	NGSLVDFLKTPSGIKLTINKLLDMAAQIAE
	--|------|-|----|-------------
	DNLVIALHSYEPSH
	--------||--|-
	GSNPPASPLQDNLVIALHSYEPSHDGDLGFE
	-|----|-----------||--|--------
	VVKHYKIRNLDNGGFYISPRITFPGLHE
	----|----------|-|---|------
	DFFTATEGQYQPQP
	---|-|---|----
	DLRAANILVS
	---------|
	IVTHGRIPYPGMTNPE
	--|-----|---|---
	DGLCTRLSRPCQTQKPQKPWWE
	----|--|----|---------
	KIADFGLARLIEDNEYTAREGA
	---------------||-----
	KLLDMAAQIAEGMAFIEERNYIHRDLRAANILVSDTLSC
	--------------------|------------|-|-|-
	DYLRSVLE
	-|--|---
	RNYIHRDLRAANILVSDTLSCKIADFGLARLIE
	--|------------|-|-|-------------
	AINYGTFTIKSDVWSFGILLTE
	---|-|-|--|---|-----|-
	VWMGYYNGHTKVAVKSLKQGSMSPDAFLAE
	----||---|-----|----|-|-------
	KWTAPEAINYGTFTI
	--|------|-|-|-
	NCHYPIVPLDGKGTLLIRNGSE
	---|---------|------|-
	DRPTFDYLRSVLE
	---|--|--|---
	KANSLEPEPWFF
	---|--------
	KLVERLGAGQFGEVWMGYYNGHT
	-----------------||---|
	RGYRMVRPDNCPE
	--|----------
	DTLSCKIA
	-|-|----
	DPLVTYEGSNPPASPLQ
	----||--|----|---
	MGCGCSSHPEDDWMENIDVCENCHYPIVPLDG
	-----||-----------------|-------

Protein sequence : 
MGCGCSSHPE DDWMENIDVC ENCHYPIVPL DGKGTLLIRN GSEVRDPLVT  
-----||--- ---------- ----|----- ----|----- -|-------|  
YEGSNPPASP LQDNLVIALH SYEPSHDGDL GFEKGEQLRI LEQSGEWWKA  
|--|----|- ---------- ||--|----- ---------- ---|------  
QSLTTGQEGF IPFNFVAKAN SLEPEPWFFK NLSRKDAERQ LLAPGNTHGS  
-|-||----- ---------- |--------- --|------- ------|--|  
FLIRESESTA GSFSLSVRDF DQNQGEVVKH YKIRNLDNGG FYISPRITFP  
-----|-||- -|-|-|---- ---------- |--------- -|-|---|--  
GLHELVRHYT NASDGLCTRL SRPCQTQKPQ KPWWEDEWEV PRETLKLVER  
--------|| --|----|-- |----|---- ---------- ---|------  
LGAGQFGEVW MGYYNGHTKV AVKSLKQGSM SPDAFLAEAN LMKQLQHQRL  
---------- --||---|-- ---|----|- |--------- ----------  
VRLYAVVTQE PIYIITEYME NGSLVDFLKT PSGIKLTINK LLDMAAQIAE  
---|---|-- --|--|-|-- --|------| -|----|--- ----------  
GMAFIEERNY IHRDLRAANI LVSDTLSCKI ADFGLARLIE DNEYTAREGA  
---------| ---------- --|-|-|--- ---------- ---||-----  
KFPIKWTAPE AINYGTFTIK SDVWSFGILL TEIVTHGRIP YPGMTNPEVI  
------|--- ---|-|-|-- |---|----- |---|----- |---|---    
QNLERGYRMV RPDNCPEELY QLMRLCWKER PEDRPTFDYL RSVLEDFFTA  
    --|--- ---------| ---------- -----|--|- -|------|-  
TEGQYQPQP 
|---|---- 


Protein	: P06239
Enzyme	: Asp-N trypsin_no_P_rule V8-DE

	SDVWSFGILLTEIVTHGR
	|---|-----|---|---
	NLVIALHSYEPSHD
	-------||--|--
	VWSFGILLTE
	--|-----|-
	VVKHYKIRNLD
	----|------
	DNEYTAREGAKFPIKWTAPEAINYGTFTIKS
	---||-----------|------|-|-|--|
	GLCTRLSRPCQTQKPQKPWWE
	---|--|----|---------
	DNCPEELYQLMRLCWKERPE
	-------|------------
	GQYQPQP
	--|----
	DVCENCHYPIVPL
	-------|-----
	LGAGQFGEVWMGYYNGHTK
	------------||---|-
	ITFPGLHELVR
	-|---------
	GFIPFNFVAKANSLEPEPWFFKNLSRKD
	------------|-----------|---
	LRAANILVSD
	--------|-
	LYAVVTQEPIYIITEYMENGSLVDFLK
	-|---|----|--|-|----|------
	WWKAQSLTTGQE
	-----|-||---
	GKGTLLIRNGSE
	---|------|-
	MGCGCSSHPE
	-----||---
	LVRHYTNASD
	----||--|-
	NLDNGGFYISPR
	-------|-|--
	GAKFPIKWTAPE
	--------|---
	NCHYPIVPLD
	---|------
	DQNQGEVVKHYKIRNL
	----------|-----
	DMAAQIAEGMAFIEERNYIHR
	-----------------|---
	DFLKTPSGIKLTINKLL
	----|-|----|-----
	DAERQLLAPGNTHGSFLIRESESTAGSFSLSVR
	-----------|--|-----|-||--|-|-|--
	VRDPLVTYE
	------||-
	DNGGFYISPRITFPGLHELVRHYTNAS
	-----|-|---|----------||--|
	DGKGTLLIRNGSEVR
	----|------|---
	HYTNASDGLCTR
	-||--|----|-
	ANSLEPEPWFFK
	--|---------
	IPYPGMTNPEVIQNLER
	--|---|----------
	LIEDNEYTAR
	------||--
	LYQLMRLCWKE
	-|---------
	AQSLTTGQEGFIPFNFVAK
	--|-||-------------
	ANLMKQLQHQRLVRLYAVVTQEPIYIITE
	---------------|---|----|--|-
	RQLLAPGNTHGSFLIRE
	--------|--|-----
	DNLVIALHSYEPSH
	--------||--|-
	PDNCPEELYQLMR
	--------|----
	DFFTATEGQYQPQP
	---|-|---|----
	DLRAANILVS
	---------|
	TLSCKIAD
	|-|-----
	ILEQSGEWWK
	----|-----
	IVTHGRIPYPGMTNPE
	--|-----|---|---
	DGLCTRLSRPCQTQKPQKPWWE
	----|--|----|---------
	RGYRMVRPD
	--|------
	DYLRSVLE
	-|--|---
	SVLEDFFTATEGQYQPQP
	|------|-|---|----
	RNYIHRD
	--|----
	ESESTAGSFSLSVR
	-|-||--|-|-|--
	QLLAPGNTHGSFLIR
	-------|--|----
	AANILVSDTLSCK
	------|-|-|--
	WTAPEAINYGTFTIK
	-|------|-|-|--
	VWMGYYNGHTKVAVKSLKQGSMSPD
	----||---|-----|----|-|--
	FLKTPSGIKLTINKLLD
	---|-|----|------
	GSNPPASPLQD
	-|----|----
	STAGSFSLSVRD
	||--|-|-|---
	MGCGCSSHPEDDWMENIDVCENCHYPIVPLDGK
	-----||-----------------|--------
	DTLSCKIA
	-|-|----
	QGSMSPDAFLAEANLMK
	--|-|------------
	DPLVTYEGSNPPASPLQ
	----||--|----|---
	DPLVTYEGSNPPASPLQDNLVIALHSYEPSHDGDLGFEK
	----||--|----|-----------||--|---------
	YLRSVLE
	|--|---
	PTFDYLR
	-|--|--
	AINYGTFTIKSD
	---|-|-|--|-
	NGGFYISPRITFPGLHE
	----|-|---|------

Protein sequence : 
MGCGCSSHPE DDWMENIDVC ENCHYPIVPL DGKGTLLIRN GSEVRDPLVT  
-----||--- ---------- ----|----- ----|----- -|-------|  
YEGSNPPASP LQDNLVIALH SYEPSHDGDL GFEKGEQLRI LEQSGEWWKA  
|--|----|- ---------- ||--|----- ----     - ---|------  
QSLTTGQEGF IPFNFVAKAN SLEPEPWFFK NLSRKDAERQ LLAPGNTHGS  
-|-||----- ---------- |--------- --|------- ------|--|  
FLIRESESTA GSFSLSVRDF DQNQGEVVKH YKIRNLDNGG FYISPRITFP  
-----|-||- -|-|-|---  ---------- |--------- -|-|---|--  
GLHELVRHYT NASDGLCTRL SRPCQTQKPQ KPWWEDEWEV PRETLKLVER  
--------|| --|----|-- |----|---- -----         +        
LGAGQFGEVW MGYYNGHTKV AVKSLKQGSM SPDAFLAEAN LMKQLQHQRL  
---------- --||---|-- ---|----|- |--------- ----------  
VRLYAVVTQE PIYIITEYME NGSLVDFLKT PSGIKLTINK LLDMAAQIAE  
---|---|-- --|--|-|-- --|------| -|----|--- ----------  
GMAFIEERNY IHRDLRAANI LVSDTLSCKI ADFGLARLIE DNEYTAREGA  
---------| ---------- --|-|-|--- --     --- ---||-----  
KFPIKWTAPE AINYGTFTIK SDVWSFGILL TEIVTHGRIP YPGMTNPEVI  
------|--- ---|-|-|-- |---|----- |---|----- |---|-----  
QNLERGYRMV RPDNCPEELY QLMRLCWKER PEDRPTFDYL RSVLEDFFTA  
------|--- ---------| ---------- --  -|--|- -|------|-  
TEGQYQPQP 
|---|---- 


Protein	: P06239
Enzyme	: Asp-N trypsin_no_P_rule V8-E

	SDVWSFGILLTEIVTHGR
	|---|-----|---|---
	DNEYTAREGAKFPIKWTAPEAINYGTFTIKS
	---||-----------|------|-|-|--|
	DNCPEELYQLMRLCWKERPE
	-------|------------
	GQYQPQP
	--|----
	STAGSFSLSVRDFDQNQGE
	||--|-|-|----------
	DVCENCHYPIVPL
	-------|-----
	LGAGQFGEVWMGYYNGHTK
	------------||---|-
	ITFPGLHELVR
	-|---------
	LYAVVTQEPIYIITEYMENGSLVDFLK
	-|---|----|--|-|----|------
	WWKAQSLTTGQE
	-----|-||---
	MGCGCSSHPE
	-----||---
	NLDNGGFYISPR
	-------|-|--
	GAKFPIKWTAPE
	--------|---
	DFFTATE
	---|-|-
	DQNQGEVVKHYKIRNL
	----------|-----
	DMAAQIAEGMAFIEERNYIHR
	-----------------|---
	DFLKTPSGIKLTINKLL
	----|-|----|-----
	DAERQLLAPGNTHGSFLIRESESTAGSFSLSVR
	-----------|--|-----|-||--|-|-|--
	VRDPLVTYE
	------||-
	GFIPFNFVAKANSLEPEPWFFKNLSRKDAE
	------------|-----------|-----
	LVRHYTNASDGLCTRLSRPCQTQKPQKPWWE
	----||--|----|--|----|---------
	DNGGFYISPRITFPGLHELVRHYTNAS
	-----|-|---|----------||--|
	DGKGTLLIRNGSEVR
	----|------|---
	HYTNASDGLCTR
	-||--|----|-
	ANSLEPEPWFFK
	--|---------
	IPYPGMTNPEVIQNLER
	--|---|----------
	LIEDNEYTAR
	------||--
	LYQLMRLCWKE
	-|---------
	AQSLTTGQEGFIPFNFVAK
	--|-||-------------
	ANLMKQLQHQRLVRLYAVVTQEPIYIITE
	---------------|---|----|--|-
	NGSLVDFLKTPSGIKLTINKLLDMAAQIAE
	--|------|-|----|-------------
	RQLLAPGNTHGSFLIRE
	--------|--|-----
	DNLVIALHSYEPSH
	--------||--|-
	GSNPPASPLQDNLVIALHSYEPSHDGDLGFE
	-|----|-----------||--|--------
	VVKHYKIRNLDNGGFYISPRITFPGLHE
	----|----------|-|---|------
	PDNCPEELYQLMR
	--------|----
	DFFTATEGQYQPQP
	---|-|---|----
	DLRAANILVS
	---------|
	ILEQSGEWWK
	----|-----
	IVTHGRIPYPGMTNPE
	--|-----|---|---
	DGLCTRLSRPCQTQKPQKPWWE
	----|--|----|---------
	DYLRSVLE
	-|--|---
	SVLEDFFTATEGQYQPQP
	|------|-|---|----
	RNYIHRDLRAANILVSDTLSCKIADFGLARLIE
	--|------------|-|-|-------------
	ESESTAGSFSLSVR
	-|-||--|-|-|--
	QLLAPGNTHGSFLIR
	-------|--|----
	AINYGTFTIKSDVWSFGILLTE
	---|-|-|--|---|-----|-
	VWMGYYNGHTKVAVKSLKQGSMSPDAFLAE
	----||---|-----|----|-|-------
	AANILVSDTLSCK
	------|-|-|--
	NCHYPIVPLDGKGTLLIRNGSE
	---|---------|------|-
	DRPTFDYLRSVLE
	---|--|--|---
	WTAPEAINYGTFTIK
	-|------|-|-|--
	RGYRMVRPDNCPE
	--|----------
	MGCGCSSHPEDDWMENIDVCENCHYPIVPLDGK
	-----||-----------------|--------
	DTLSCKIA
	-|-|----
	QGSMSPDAFLAEANLMK
	--|-|------------
	DPLVTYEGSNPPASPLQ
	----||--|----|---
	DPLVTYEGSNPPASPLQDNLVIALHSYEPSHDGDLGFEK
	----||--|----|-----------||--|---------
	PTFDYLR
	-|--|--

Protein sequence : 
MGCGCSSHPE DDWMENIDVC ENCHYPIVPL DGKGTLLIRN GSEVRDPLVT  
-----||--- ---------- ----|----- ----|----- -|-------|  
YEGSNPPASP LQDNLVIALH SYEPSHDGDL GFEKGEQLRI LEQSGEWWKA  
|--|----|- ---------- ||--|----- ----     - ---|------  
QSLTTGQEGF IPFNFVAKAN SLEPEPWFFK NLSRKDAERQ LLAPGNTHGS  
-|-||----- ---------- |--------- --|------- ------|--|  
FLIRESESTA GSFSLSVRDF DQNQGEVVKH YKIRNLDNGG FYISPRITFP  
-----|-||- -|-|-|---- ---------- |--------- -|-|---|--  
GLHELVRHYT NASDGLCTRL SRPCQTQKPQ KPWWEDEWEV PRETLKLVER  
--------|| --|----|-- |----|---- -----         +        
LGAGQFGEVW MGYYNGHTKV AVKSLKQGSM SPDAFLAEAN LMKQLQHQRL  
---------- --||---|-- ---|----|- |--------- ----------  
VRLYAVVTQE PIYIITEYME NGSLVDFLKT PSGIKLTINK LLDMAAQIAE  
---|---|-- --|--|-|-- --|------| -|----|--- ----------  
GMAFIEERNY IHRDLRAANI LVSDTLSCKI ADFGLARLIE DNEYTAREGA  
---------| ---------- --|-|-|--- ---------- ---||-----  
KFPIKWTAPE AINYGTFTIK SDVWSFGILL TEIVTHGRIP YPGMTNPEVI  
------|--- ---|-|-|-- |---|----- |---|----- |---|-----  
QNLERGYRMV RPDNCPEELY QLMRLCWKER PEDRPTFDYL RSVLEDFFTA  
------|--- ---------| ---------- -----|--|- -|------|-  
TEGQYQPQP 
|---|---- 


Protein	: P06239
Enzyme	: Asp-N V8-DE V8-E

	NLVIALHSYEPSHD
	-------||--|--
	VWSFGILLTE
	--|-----|-
	VVKHYKIRNLD
	----|------
	DNEYTAREGAKFPIKWTAPEAINYGTFTIKS
	---||-----------|------|-|-|--|
	GLCTRLSRPCQTQKPQKPWWE
	---|--|----|---------
	DNCPEELYQLMRLCWKERPE
	-------|------------
	GQYQPQP
	--|----
	STAGSFSLSVRDFDQNQGE
	||--|-|-|----------
	DVCENCHYPIVPL
	-------|-----
	GFIPFNFVAKANSLEPEPWFFKNLSRKD
	------------|-----------|---
	LRAANILVSD
	--------|-
	WWKAQSLTTGQE
	-----|-||---
	GKGTLLIRNGSE
	---|------|-
	MGCGCSSHPE
	-----||---
	LVRHYTNASD
	----||--|-
	GAKFPIKWTAPE
	--------|---
	DFFTATE
	---|-|-
	NCHYPIVPLD
	---|------
	DQNQGEVVKHYKIRNL
	----------|-----
	DMAAQIAEGMAFIEERNYIHR
	-----------------|---
	DFLKTPSGIKLTINKLL
	----|-|----|-----
	DAERQLLAPGNTHGSFLIRESESTAGSFSLSVR
	-----------|--|-----|-||--|-|-|--
	VRDPLVTYE
	------||-
	GFIPFNFVAKANSLEPEPWFFKNLSRKDAE
	------------|-----------|-----
	LVRHYTNASDGLCTRLSRPCQTQKPQKPWWE
	----||--|----|--|----|---------
	DNGGFYISPRITFPGLHELVRHYTNAS
	-----|-|---|----------||--|
	DGKGTLLIRNGSEVR
	----|------|---
	LYQLMRLCWKE
	-|---------
	ANLMKQLQHQRLVRLYAVVTQEPIYIITE
	---------------|---|----|--|-
	NGSLVDFLKTPSGIKLTINKLLDMAAQIAE
	--|------|-|----|-------------
	RQLLAPGNTHGSFLIRE
	--------|--|-----
	DNLVIALHSYEPSH
	--------||--|-
	GSNPPASPLQDNLVIALHSYEPSHDGDLGFE
	-|----|-----------||--|--------
	VVKHYKIRNLDNGGFYISPRITFPGLHE
	----|----------|-|---|------
	DFFTATEGQYQPQP
	---|-|---|----
	DLRAANILVS
	---------|
	TLSCKIAD
	|-|-----
	IVTHGRIPYPGMTNPE
	--|-----|---|---
	DGLCTRLSRPCQTQKPQKPWWE
	----|--|----|---------
	RGYRMVRPD
	--|------
	DYLRSVLE
	-|--|---
	RNYIHRD
	--|----
	RNYIHRDLRAANILVSDTLSCKIADFGLARLIE
	--|------------|-|-|-------------
	AINYGTFTIKSDVWSFGILLTE
	---|-|-|--|---|-----|-
	VWMGYYNGHTKVAVKSLKQGSMSPDAFLAE
	----||---|-----|----|-|-------
	NCHYPIVPLDGKGTLLIRNGSE
	---|---------|------|-
	DRPTFDYLRSVLE
	---|--|--|---
	VWMGYYNGHTKVAVKSLKQGSMSPD
	----||---|-----|----|-|--
	FLKTPSGIKLTINKLLD
	---|-|----|------
	GSNPPASPLQD
	-|----|----
	STAGSFSLSVRD
	||--|-|-|---
	RGYRMVRPDNCPE
	--|----------
	DTLSCKIA
	-|-|----
	DPLVTYEGSNPPASPLQ
	----||--|----|---
	YLRSVLE
	|--|---
	AINYGTFTIKSD
	---|-|-|--|-
	NGGFYISPRITFPGLHE
	----|-|---|------

Protein sequence : 
MGCGCSSHPE DDWMENIDVC ENCHYPIVPL DGKGTLLIRN GSEVRDPLVT  
-----||---        --- ----|----- ----|----- -|-------|  
YEGSNPPASP LQDNLVIALH SYEPSHDGDL GFEKGEQLRI LEQSGEWWKA  
|--|----|- ---------- ||--|----- ---           +  ----  
QSLTTGQEGF IPFNFVAKAN SLEPEPWFFK NLSRKDAERQ LLAPGNTHGS  
-|-||----- ---------- |--------- --|------- ------|--|  
FLIRESESTA GSFSLSVRDF DQNQGEVVKH YKIRNLDNGG FYISPRITFP  
-----|-||- -|-|-|---- ---------- |--------- -|-|---|--  
GLHELVRHYT NASDGLCTRL SRPCQTQKPQ KPWWEDEWEV PRETLKLVER  
--------|| --|----|-- |----|---- -----         +        
LGAGQFGEVW MGYYNGHTKV AVKSLKQGSM SPDAFLAEAN LMKQLQHQRL  
        -- --||---|-- ---|----|- |--------- ----------  
VRLYAVVTQE PIYIITEYME NGSLVDFLKT PSGIKLTINK LLDMAAQIAE  
---|---|-- --|--|-+   --|------| -|----|--- ----------  
GMAFIEERNY IHRDLRAANI LVSDTLSCKI ADFGLARLIE DNEYTAREGA  
---------| ---------- --|-|-|--- ---------- ---||-----  
KFPIKWTAPE AINYGTFTIK SDVWSFGILL TEIVTHGRIP YPGMTNPEVI  
------|--- ---|-|-|-- |---|----- |---|----- |---|---    
QNLERGYRMV RPDNCPEELY QLMRLCWKER PEDRPTFDYL RSVLEDFFTA  
    --|--- ---------| ---------- -----|--|- -|------|-  
TEGQYQPQP 
|---|---- 


Protein	: P06239
Enzyme	: chymotrypsin CNBr Lys-C

	MENIDVCENCHYPIVPL
	-----------|-----
	VAKANSL
	-----|-
	SPDAFLAEANLM
	|-----------
	SRPCQTQKPQKPW
	|----|-------
	TAPEAINY
	|------|
	IRNGSEVRDPL
	----|------
	VRPDNCPEELYQLM
	----------|---
	NGHTKVAVKSL
	---|-----|-
	LVERLGAGQFGEVWMGYYNGHTK
	----------------||---|-
	APGNTHGSF
	----|--|-
	RLCWKERPEDRPTFDYLRSVLEDFFTATEGQYQPQP
	------------|--|--|------|-|---|----
	GEQLRILEQSGEWWK
	---------|-----
	ANSLEPEPWFFK
	--|---------
	KTPSGIKL
	-|-|----
	GCGCSSHPEDDWM
	----||-------
	IRESESTAGSF
	---|-||--|-
	AQSLTTGQEGFIPFNFVAK
	--|-||-------------
	TTGQEGF
	||-----
	DQNQGEVVKHY
	----------|
	ERPEDRPTFDYLRSVLEDFFTATEGQYQPQP
	-------|--|--|------|-|---|----
	TEIVTHGRIPYPGMTNPEVIQNL
	|---|-----|---|--------
	TNASDGL
	|--|---
	TAREGAKFPIKW
	|-----------
	GYYNGHTKVAVKSLKQGSM
	-||---|-----|----|-
	ENGSLVDFLKTPSGIKLTINKLLDM
	---|------|-|----|-------
	KQLQHQRLVRLYAVVTQEPIYIITEYM
	-----------|---|----|--|-|-
	IADFGLARLIEDNEYTAREGAK
	--------------||------
	ISPRITFPGL
	-|---|----
	SRKDAERQL
	|--------
	EPSHDGDL
	--|-----
	LLDMAAQIAEGMAFIEERNYIHRDLRAANILVSDTLSCK
	-------------------|------------|-|-|--
	SCKIADF
	|------
	EGSNPPASPL
	--|----|--
	WTAPEAINYGTFTIK
	-|------|-|-|--
	AVVTQEPIY
	---|----|
	MGCGCSSHPEDDW
	-----||------
	MGCGCSSHPEDDWMENIDVCENCHYPIVPLDGK
	-----||-----------------|--------
	TATEGQY
	|-|---|
	KERPEDRPTF
	--------|-
	TIKSDVW
	|--|---
	QGSMSPDAFLAEANLMK
	--|-|------------
	EVPRETL
	-----|-
	TNPEVIQNLERGYRM
	|-----------|--
	KQGSMSPDAF
	---|-|----
	QLQHQRLVRLYAVVTQEPIYIITEYMENGSLVDFLK
	----------|---|----|--|-|----|------

Protein sequence : 
MGCGCSSHPE DDWMENIDVC ENCHYPIVPL DGKGTLLIRN GSEVRDPLVT  
-----||--- ---------- ----|----- --- +  --- -|------ +  
YEGSNPPASP LQDNLVIALH SYEPSHDGDL GFEKGEQLRI LEQSGEWWKA  
+--|----|- -          ++--|-----     ------ ---|------  
QSLTTGQEGF IPFNFVAKAN SLEPEPWFFK NLSRKDAERQ LLAPGNTHGS  
-|-||----- ---------- |---------   |------- - ----|--|  
FLIRESESTA GSFSLSVRDF DQNQGEVVKH YKIRNLDNGG FYISPRITFP  
- ---|-||- -|-+ +     ---------- |           +-|---|--  
GLHELVRHYT NASDGLCTRL SRPCQTQKPQ KPWWEDEWEV PRETLKLVER  
--      +| --|--- +   |----|---- ---     -- ---|- ----  
LGAGQFGEVW MGYYNGHTKV AVKSLKQGSM SPDAFLAEAN LMKQLQHQRL  
---------- --||---|-- ---|----|- |--------- ----------  
VRLYAVVTQE PIYIITEYME NGSLVDFLKT PSGIKLTINK LLDMAAQIAE  
---|---|-- --|--|-|-- --|------| -|----|--- ----------  
GMAFIEERNY IHRDLRAANI LVSDTLSCKI ADFGLARLIE DNEYTAREGA  
---------| ---------- --|-|-|--- ---------- ---||-----  
KFPIKWTAPE AINYGTFTIK SDVWSFGILL TEIVTHGRIP YPGMTNPEVI  
------|--- ---|-|-|-- |---+      |---|----- |---|-----  
QNLERGYRMV RPDNCPEELY QLMRLCWKER PEDRPTFDYL RSVLEDFFTA  
------|--- ---------| ---------- -----|--|- -|------|-  
TEGQYQPQP 
|---|---- 


Protein	: P06239
Enzyme	: chymotrypsin CNBr Lys-N

	MENIDVCENCHYPIVPL
	-----------|-----
	VAKANSL
	-----|-
	SPDAFLAEANLM
	|-----------
	KGEQLRILEQSGEWW
	----------|----
	SRPCQTQKPQKPW
	|----|-------
	TAPEAINY
	|------|
	IRNGSEVRDPL
	----|------
	VRPDNCPEELYQLM
	----------|---
	NGHTKVAVKSL
	---|-----|-
	APGNTHGSF
	----|--|-
	RLCWKERPEDRPTFDYLRSVLEDFFTATEGQYQPQP
	------------|--|--|------|-|---|----
	KAQSLTTGQEGFIPFNFVA
	---|-||------------
	KPWWEDEWEVPRETL
	-------------|-
	KQGSMSPDAFLAEANLM
	---|-|-----------
	KQLQHQRLVRLYAVVTQEPIYIITEYMENGSLVDFL
	-----------|---|----|--|-|----|-----
	KTPSGIKL
	-|-|----
	GCGCSSHPEDDWM
	----||-------
	IRESESTAGSF
	---|-||--|-
	TTGQEGF
	||-----
	DQNQGEVVKHY
	----------|
	KERPEDRPTFDYLRSVLEDFFTATEGQYQPQP
	--------|--|--|------|-|---|----
	TEIVTHGRIPYPGMTNPEVIQNL
	|---|-----|---|--------
	TNASDGL
	|--|---
	TAREGAKFPIKW
	|-----------
	GYYNGHTKVAVKSLKQGSM
	-||---|-----|----|-
	ENGSLVDFLKTPSGIKLTINKLLDM
	---|------|-|----|-------
	KQLQHQRLVRLYAVVTQEPIYIITEYM
	-----------|---|----|--|-|-
	ISPRITFPGL
	-|---|----
	SRKDAERQL
	|--------
	KIADFGLARLIEDNEYTAREGA
	---------------||-----
	KLLDMAAQIAEGMAFIEERNYIHRDLRAANILVSDTLSC
	--------------------|------------|-|-|-
	EPSHDGDL
	--|-----
	KWTAPEAINYGTFTI
	--|------|-|-|-
	SCKIADF
	|------
	EGSNPPASPL
	--|----|--
	KANSLEPEPWFF
	---|--------
	AVVTQEPIY
	---|----|
	KLVERLGAGQFGEVWMGYYNGHT
	-----------------||---|
	MGCGCSSHPEDDW
	-----||------
	TATEGQY
	|-|---|
	KERPEDRPTF
	--------|-
	TIKSDVW
	|--|---
	EVPRETL
	-----|-
	TNPEVIQNLERGYRM
	|-----------|--
	KQGSMSPDAF
	---|-|----
	MGCGCSSHPEDDWMENIDVCENCHYPIVPLDG
	-----||-----------------|-------

Protein sequence : 
MGCGCSSHPE DDWMENIDVC ENCHYPIVPL DGKGTLLIRN GSEVRDPLVT  
-----||--- ---------- ----|----- --  +  --- -|------ +  
YEGSNPPASP LQDNLVIALH SYEPSHDGDL GFEKGEQLRI LEQSGEWWKA  
+--|----|- -          ++--|-----    ------- ---|------  
QSLTTGQEGF IPFNFVAKAN SLEPEPWFFK NLSRKDAERQ LLAPGNTHGS  
-|-||----- ---------- |--------    |------- - ----|--|  
FLIRESESTA GSFSLSVRDF DQNQGEVVKH YKIRNLDNGG FYISPRITFP  
- ---|-||- -|-+ +     ---------- |           +-|---|--  
GLHELVRHYT NASDGLCTRL SRPCQTQKPQ KPWWEDEWEV PRETLKLVER  
--      +| --|--- +   |----|---- ---------- ---|------  
LGAGQFGEVW MGYYNGHTKV AVKSLKQGSM SPDAFLAEAN LMKQLQHQRL  
---------- --||---|-- ---|----|- |--------- ----------  
VRLYAVVTQE PIYIITEYME NGSLVDFLKT PSGIKLTINK LLDMAAQIAE  
---|---|-- --|--|-|-- --|------| -|----|--- ----------  
GMAFIEERNY IHRDLRAANI LVSDTLSCKI ADFGLARLIE DNEYTAREGA  
---------| ---------- --|-|-|--- ---------- ---||-----  
KFPIKWTAPE AINYGTFTIK SDVWSFGILL TEIVTHGRIP YPGMTNPEVI  
------|--- ---|-|-|-- |---+      |---|----- |---|-----  
QNLERGYRMV RPDNCPEELY QLMRLCWKER PEDRPTFDYL RSVLEDFFTA  
------|--- ---------| ---------- -----|--|- -|------|-  
TEGQYQPQP 
|---|---- 


Protein	: P06239
Enzyme	: chymotrypsin CNBr trypsin_no_P_rule

	MENIDVCENCHYPIVPL
	-----------|-----
	SDVWSFGILLTEIVTHGR
	|---|-----|---|---
	VAKANSL
	-----|-
	SPDAFLAEANLM
	|-----------
	SRPCQTQKPQKPW
	|----|-------
	TAPEAINY
	|------|
	IRNGSEVRDPL
	----|------
	LGAGQFGEVWMGYYNGHTK
	------------||---|-
	VRPDNCPEELYQLM
	----------|---
	ITFPGLHELVR
	-|---------
	NGHTKVAVKSL
	---|-----|-
	LYAVVTQEPIYIITEYMENGSLVDFLK
	-|---|----|--|-|----|------
	NLDNGGFYISPR
	-------|-|--
	APGNTHGSF
	----|--|-
	RLCWKERPEDRPTFDYLRSVLEDFFTATEGQYQPQP
	------------|--|--|------|-|---|----
	HYTNASDGLCTR
	-||--|----|-
	ANSLEPEPWFFK
	--|---------
	IPYPGMTNPEVIQNLER
	--|---|----------
	LIEDNEYTAR
	------||--
	KTPSGIKL
	-|-|----
	GCGCSSHPEDDWM
	----||-------
	IRESESTAGSF
	---|-||--|-
	AQSLTTGQEGFIPFNFVAK
	--|-||-------------
	TTGQEGF
	||-----
	DQNQGEVVKHY
	----------|
	TEIVTHGRIPYPGMTNPEVIQNL
	|---|-----|---|--------
	TNASDGL
	|--|---
	PDNCPEELYQLMR
	--------|----
	TAREGAKFPIKW
	|-----------
	GYYNGHTKVAVKSLKQGSM
	-||---|-----|----|-
	ENGSLVDFLKTPSGIKLTINKLLDM
	---|------|-|----|-------
	KQLQHQRLVRLYAVVTQEPIYIITEYM
	-----------|---|----|--|-|-
	ISPRITFPGL
	-|---|----
	ILEQSGEWWK
	----|-----
	SRKDAERQL
	|--------
	SVLEDFFTATEGQYQPQP
	|------|-|---|----
	ESESTAGSFSLSVR
	-|-||--|-|-|--
	QLLAPGNTHGSFLIR
	-------|--|----
	EPSHDGDL
	--|-----
	AANILVSDTLSCK
	------|-|-|--
	SCKIADF
	|------
	EGSNPPASPL
	--|----|--
	WTAPEAINYGTFTIK
	-|------|-|-|--
	AVVTQEPIY
	---|----|
	MGCGCSSHPEDDW
	-----||------
	MGCGCSSHPEDDWMENIDVCENCHYPIVPLDGK
	-----||-----------------|--------
	TATEGQY
	|-|---|
	KERPEDRPTF
	--------|-
	TIKSDVW
	|--|---
	QGSMSPDAFLAEANLMK
	--|-|------------
	EVPRETL
	-----|-
	TNPEVIQNLERGYRM
	|-----------|--
	DPLVTYEGSNPPASPLQDNLVIALHSYEPSHDGDLGFEK
	----||--|----|-----------||--|---------
	KQGSMSPDAF
	---|-|----
	PTFDYLR
	-|--|--

Protein sequence : 
MGCGCSSHPE DDWMENIDVC ENCHYPIVPL DGKGTLLIRN GSEVRDPLVT  
-----||--- ---------- ----|----- --- +  --- -|-------|  
YEGSNPPASP LQDNLVIALH SYEPSHDGDL GFEKGEQLRI LEQSGEWWKA  
|--|----|- ---------- ||--|----- ----     - ---|------  
QSLTTGQEGF IPFNFVAKAN SLEPEPWFFK NLSRKDAERQ LLAPGNTHGS  
-|-||----- ---------- |---------   |------- ------|--|  
FLIRESESTA GSFSLSVRDF DQNQGEVVKH YKIRNLDNGG FYISPRITFP  
-----|-||- -|-|-|--   ---------- |   ------ -|-|---|--  
GLHELVRHYT NASDGLCTRL SRPCQTQKPQ KPWWEDEWEV PRETLKLVER  
--------|| --|----|-  |----|---- ---     -- ---|-       
LGAGQFGEVW MGYYNGHTKV AVKSLKQGSM SPDAFLAEAN LMKQLQHQRL  
---------- --||---|-- ---|----|- |--------- ----------  
VRLYAVVTQE PIYIITEYME NGSLVDFLKT PSGIKLTINK LLDMAAQIAE  
---|---|-- --|--|-|-- --|------| -|----|--- ----        
GMAFIEERNY IHRDLRAANI LVSDTLSCKI ADFGLARLIE DNEYTAREGA  
         +       ---- --|-|-|--- ---    --- ---||-----  
KFPIKWTAPE AINYGTFTIK SDVWSFGILL TEIVTHGRIP YPGMTNPEVI  
------|--- ---|-|-|-- |---|----- |---|----- |---|-----  
QNLERGYRMV RPDNCPEELY QLMRLCWKER PEDRPTFDYL RSVLEDFFTA  
------|--- ---------| ---------- -----|--|- -|------|-  
TEGQYQPQP 
|---|---- 


Protein	: P06239
Enzyme	: chymotrypsin CNBr V8-DE

	MENIDVCENCHYPIVPL
	-----------|-----
	NLVIALHSYEPSHD
	-------||--|--
	VWSFGILLTE
	--|-----|-
	VAKANSL
	-----|-
	SPDAFLAEANLM
	|-----------
	VVKHYKIRNLD
	----|------
	GLCTRLSRPCQTQKPQKPWWE
	---|--|----|---------
	GQYQPQP
	--|----
	SRPCQTQKPQKPW
	|----|-------
	TAPEAINY
	|------|
	IRNGSEVRDPL
	----|------
	VRPDNCPEELYQLM
	----------|---
	GFIPFNFVAKANSLEPEPWFFKNLSRKD
	------------|-----------|---
	LRAANILVSD
	--------|-
	NGHTKVAVKSL
	---|-----|-
	WWKAQSLTTGQE
	-----|-||---
	GKGTLLIRNGSE
	---|------|-
	MGCGCSSHPE
	-----||---
	LVRHYTNASD
	----||--|-
	GAKFPIKWTAPE
	--------|---
	NCHYPIVPLD
	---|------
	APGNTHGSF
	----|--|-
	RLCWKERPEDRPTFDYLRSVLEDFFTATEGQYQPQP
	------------|--|--|------|-|---|----
	VRDPLVTYE
	------||-
	LYQLMRLCWKE
	-|---------
	KTPSGIKL
	-|-|----
	GCGCSSHPEDDWM
	----||-------
	IRESESTAGSF
	---|-||--|-
	TTGQEGF
	||-----
	DQNQGEVVKHY
	----------|
	ANLMKQLQHQRLVRLYAVVTQEPIYIITE
	---------------|---|----|--|-
	RQLLAPGNTHGSFLIRE
	--------|--|-----
	TEIVTHGRIPYPGMTNPEVIQNL
	|---|-----|---|--------
	TNASDGL
	|--|---
	TAREGAKFPIKW
	|-----------
	GYYNGHTKVAVKSLKQGSM
	-||---|-----|----|-
	ENGSLVDFLKTPSGIKLTINKLLDM
	---|------|-|----|-------
	KQLQHQRLVRLYAVVTQEPIYIITEYM
	-----------|---|----|--|-|-
	TLSCKIAD
	|-|-----
	ISPRITFPGL
	-|---|----
	IVTHGRIPYPGMTNPE
	--|-----|---|---
	RGYRMVRPD
	--|------
	SRKDAERQL
	|--------
	RNYIHRD
	--|----
	EPSHDGDL
	--|-----
	SCKIADF
	|------
	EGSNPPASPL
	--|----|--
	AVVTQEPIY
	---|----|
	VWMGYYNGHTKVAVKSLKQGSMSPD
	----||---|-----|----|-|--
	FLKTPSGIKLTINKLLD
	---|-|----|------
	GSNPPASPLQD
	-|----|----
	STAGSFSLSVRD
	||--|-|-|---
	MGCGCSSHPEDDW
	-----||------
	TATEGQY
	|-|---|
	KERPEDRPTF
	--------|-
	TIKSDVW
	|--|---
	EVPRETL
	-----|-
	TNPEVIQNLERGYRM
	|-----------|--
	KQGSMSPDAF
	---|-|----
	YLRSVLE
	|--|---
	AINYGTFTIKSD
	---|-|-|--|-
	NGGFYISPRITFPGLHE
	----|-|---|------

Protein sequence : 
MGCGCSSHPE DDWMENIDVC ENCHYPIVPL DGKGTLLIRN GSEVRDPLVT  
-----||--- ---------- ----|----- ----|----- -|-------|  
YEGSNPPASP LQDNLVIALH SYEPSHDGDL GFEKGEQLRI LEQSGEWWKA  
|--|----|- ---------- ||--|-----               +  ----  
QSLTTGQEGF IPFNFVAKAN SLEPEPWFFK NLSRKDAERQ LLAPGNTHGS  
-|-||----- ---------- |--------- --|------- ------|--|  
FLIRESESTA GSFSLSVRDF DQNQGEVVKH YKIRNLDNGG FYISPRITFP  
-----|-||- -|-|-|---  ---------- |--------- -|-|---|--  
GLHELVRHYT NASDGLCTRL SRPCQTQKPQ KPWWEDEWEV PRETLKLVER  
--------|| --|----|-- |----|---- -----   -- ---|-       
LGAGQFGEVW MGYYNGHTKV AVKSLKQGSM SPDAFLAEAN LMKQLQHQRL  
        -- --||---|-- ---|----|- |--------- ----------  
VRLYAVVTQE PIYIITEYME NGSLVDFLKT PSGIKLTINK LLDMAAQIAE  
---|---|-- --|--|-|-- --|------| -|----|--- ----        
GMAFIEERNY IHRDLRAANI LVSDTLSCKI ADFGLARLIE DNEYTAREGA  
       --| ---------- --|-|-|--- ---           +|-----  
KFPIKWTAPE AINYGTFTIK SDVWSFGILL TEIVTHGRIP YPGMTNPEVI  
------|--- ---|-|-|-- |---|----- |---|----- |---|-----  
QNLERGYRMV RPDNCPEELY QLMRLCWKER PEDRPTFDYL RSVLEDFFTA  
------|--- ---------| ---------- -----|--|- -|------|-  
TEGQYQPQP 
|---|---- 


Protein	: P06239
Enzyme	: chymotrypsin CNBr V8-E

	MENIDVCENCHYPIVPL
	-----------|-----
	VAKANSL
	-----|-
	SPDAFLAEANLM
	|-----------
	GQYQPQP
	--|----
	SRPCQTQKPQKPW
	|----|-------
	TAPEAINY
	|------|
	STAGSFSLSVRDFDQNQGE
	||--|-|-|----------
	IRNGSEVRDPL
	----|------
	VRPDNCPEELYQLM
	----------|---
	NGHTKVAVKSL
	---|-----|-
	WWKAQSLTTGQE
	-----|-||---
	MGCGCSSHPE
	-----||---
	GAKFPIKWTAPE
	--------|---
	DFFTATE
	---|-|-
	APGNTHGSF
	----|--|-
	RLCWKERPEDRPTFDYLRSVLEDFFTATEGQYQPQP
	------------|--|--|------|-|---|----
	VRDPLVTYE
	------||-
	GFIPFNFVAKANSLEPEPWFFKNLSRKDAE
	------------|-----------|-----
	LVRHYTNASDGLCTRLSRPCQTQKPQKPWWE
	----||--|----|--|----|---------
	LYQLMRLCWKE
	-|---------
	KTPSGIKL
	-|-|----
	GCGCSSHPEDDWM
	----||-------
	IRESESTAGSF
	---|-||--|-
	TTGQEGF
	||-----
	DQNQGEVVKHY
	----------|
	ANLMKQLQHQRLVRLYAVVTQEPIYIITE
	---------------|---|----|--|-
	NGSLVDFLKTPSGIKLTINKLLDMAAQIAE
	--|------|-|----|-------------
	RQLLAPGNTHGSFLIRE
	--------|--|-----
	TEIVTHGRIPYPGMTNPEVIQNL
	|---|-----|---|--------
	TNASDGL
	|--|---
	GSNPPASPLQDNLVIALHSYEPSHDGDLGFE
	-|----|-----------||--|--------
	VVKHYKIRNLDNGGFYISPRITFPGLHE
	----|----------|-|---|------
	TAREGAKFPIKW
	|-----------
	GYYNGHTKVAVKSLKQGSM
	-||---|-----|----|-
	ENGSLVDFLKTPSGIKLTINKLLDM
	---|------|-|----|-------
	KQLQHQRLVRLYAVVTQEPIYIITEYM
	-----------|---|----|--|-|-
	ISPRITFPGL
	-|---|----
	IVTHGRIPYPGMTNPE
	--|-----|---|---
	SRKDAERQL
	|--------
	RNYIHRDLRAANILVSDTLSCKIADFGLARLIE
	--|------------|-|-|-------------
	AINYGTFTIKSDVWSFGILLTE
	---|-|-|--|---|-----|-
	EPSHDGDL
	--|-----
	VWMGYYNGHTKVAVKSLKQGSMSPDAFLAE
	----||---|-----|----|-|-------
	NCHYPIVPLDGKGTLLIRNGSE
	---|---------|------|-
	SCKIADF
	|------
	DRPTFDYLRSVLE
	---|--|--|---
	EGSNPPASPL
	--|----|--
	AVVTQEPIY
	---|----|
	MGCGCSSHPEDDW
	-----||------
	RGYRMVRPDNCPE
	--|----------
	TATEGQY
	|-|---|
	KERPEDRPTF
	--------|-
	TIKSDVW
	|--|---
	EVPRETL
	-----|-
	TNPEVIQNLERGYRM
	|-----------|--
	KQGSMSPDAF
	---|-|----

Protein sequence : 
MGCGCSSHPE DDWMENIDVC ENCHYPIVPL DGKGTLLIRN GSEVRDPLVT  
-----||--- ---------- ----|----- ----|----- -|-------|  
YEGSNPPASP LQDNLVIALH SYEPSHDGDL GFEKGEQLRI LEQSGEWWKA  
|--|----|- ---------- ||--|----- ---           +  ----  
QSLTTGQEGF IPFNFVAKAN SLEPEPWFFK NLSRKDAERQ LLAPGNTHGS  
-|-||----- ---------- |--------- --|------- ------|--|  
FLIRESESTA GSFSLSVRDF DQNQGEVVKH YKIRNLDNGG FYISPRITFP  
-----|-||- -|-|-|---- ---------- |--------- -|-|---|--  
GLHELVRHYT NASDGLCTRL SRPCQTQKPQ KPWWEDEWEV PRETLKLVER  
--------|| --|----|-- |----|---- -----   -- ---|-       
LGAGQFGEVW MGYYNGHTKV AVKSLKQGSM SPDAFLAEAN LMKQLQHQRL  
        -- --||---|-- ---|----|- |--------- ----------  
VRLYAVVTQE PIYIITEYME NGSLVDFLKT PSGIKLTINK LLDMAAQIAE  
---|---|-- --|--|-|-- --|------| -|----|--- ----------  
GMAFIEERNY IHRDLRAANI LVSDTLSCKI ADFGLARLIE DNEYTAREGA  
       --| ---------- --|-|-|--- ----------    +|-----  
KFPIKWTAPE AINYGTFTIK SDVWSFGILL TEIVTHGRIP YPGMTNPEVI  
------|--- ---|-|-|-- |---|----- |---|----- |---|-----  
QNLERGYRMV RPDNCPEELY QLMRLCWKER PEDRPTFDYL RSVLEDFFTA  
------|--- ---------| ---------- -----|--|- -|------|-  
TEGQYQPQP 
|---|---- 


Protein	: P06239
Enzyme	: chymotrypsin Lys-C Lys-N

	MENIDVCENCHYPIVPL
	-----------|-----
	VAKANSL
	-----|-
	KGEQLRILEQSGEWW
	----------|----
	SRPCQTQKPQKPW
	|----|-------
	TAPEAINY
	|------|
	IRNGSEVRDPL
	----|------
	NGHTKVAVKSL
	---|-----|-
	LVERLGAGQFGEVWMGYYNGHTK
	----------------||---|-
	APGNTHGSF
	----|--|-
	KAQSLTTGQEGFIPFNFVA
	---|-||------------
	KPWWEDEWEVPRETL
	-------------|-
	KQGSMSPDAFLAEANLM
	---|-|-----------
	KQLQHQRLVRLYAVVTQEPIYIITEYMENGSLVDFL
	-----------|---|----|--|-|----|-----
	GEQLRILEQSGEWWK
	---------|-----
	ANSLEPEPWFFK
	--|---------
	KTPSGIKL
	-|-|----
	AQSLTTGQEGFIPFNFVAK
	--|-||-------------
	IRESESTAGSF
	---|-||--|-
	ERPEDRPTFDYLRSVLEDFFTATEGQYQPQP
	-------|--|--|------|-|---|----
	TTGQEGF
	||-----
	DQNQGEVVKHY
	----------|
	KERPEDRPTFDYLRSVLEDFFTATEGQYQPQP
	--------|--|--|------|-|---|----
	TEIVTHGRIPYPGMTNPEVIQNL
	|---|-----|---|--------
	TNASDGL
	|--|---
	TAREGAKFPIKW
	|-----------
	IADFGLARLIEDNEYTAREGAK
	--------------||------
	ISPRITFPGL
	-|---|----
	SRKDAERQL
	|--------
	KIADFGLARLIEDNEYTAREGA
	---------------||-----
	KLLDMAAQIAEGMAFIEERNYIHRDLRAANILVSDTLSC
	--------------------|------------|-|-|-
	EPSHDGDL
	--|-----
	LLDMAAQIAEGMAFIEERNYIHRDLRAANILVSDTLSCK
	-------------------|------------|-|-|--
	KWTAPEAINYGTFTI
	--|------|-|-|-
	SCKIADF
	|------
	EGSNPPASPL
	--|----|--
	KANSLEPEPWFF
	---|--------
	WTAPEAINYGTFTIK
	-|------|-|-|--
	AVVTQEPIY
	---|----|
	KLVERLGAGQFGEVWMGYYNGHT
	-----------------||---|
	MGCGCSSHPEDDW
	-----||------
	MGCGCSSHPEDDWMENIDVCENCHYPIVPLDGK
	-----||-----------------|--------
	TATEGQY
	|-|---|
	KERPEDRPTF
	--------|-
	TIKSDVW
	|--|---
	QGSMSPDAFLAEANLMK
	--|-|------------
	EVPRETL
	-----|-
	KQGSMSPDAF
	---|-|----
	MGCGCSSHPEDDWMENIDVCENCHYPIVPLDG
	-----||-----------------|-------
	QLQHQRLVRLYAVVTQEPIYIITEYMENGSLVDFLK
	----------|---|----|--|-|----|------

Protein sequence : 
MGCGCSSHPE DDWMENIDVC ENCHYPIVPL DGKGTLLIRN GSEVRDPLVT  
-----||--- ---------- ----|----- --- +  --- -|------ +  
YEGSNPPASP LQDNLVIALH SYEPSHDGDL GFEKGEQLRI LEQSGEWWKA  
+--|----|- -          ++--|-----    ------- ---|------  
QSLTTGQEGF IPFNFVAKAN SLEPEPWFFK NLSRKDAERQ LLAPGNTHGS  
-|-||----- ---------- |---------   |------- - ----|--|  
FLIRESESTA GSFSLSVRDF DQNQGEVVKH YKIRNLDNGG FYISPRITFP  
- ---|-||- -|-+ +     ---------- |           +-|---|--  
GLHELVRHYT NASDGLCTRL SRPCQTQKPQ KPWWEDEWEV PRETLKLVER  
--      +| --|--- +   |----|---- ---------- ---|------  
LGAGQFGEVW MGYYNGHTKV AVKSLKQGSM SPDAFLAEAN LMKQLQHQRL  
---------- --||---|-- ---|----|- |--------- ----------  
VRLYAVVTQE PIYIITEYME NGSLVDFLKT PSGIKLTINK LLDMAAQIAE  
---|---|-- --|--|-|-- --|------| -|----+  - ----------  
GMAFIEERNY IHRDLRAANI LVSDTLSCKI ADFGLARLIE DNEYTAREGA  
---------| ---------- --|-|-|--- ---------- ---||-----  
KFPIKWTAPE AINYGTFTIK SDVWSFGILL TEIVTHGRIP YPGMTNPEVI  
------|--- ---|-|-|-- |---+      |---|----- |---|-----  
QNLERGYRMV RPDNCPEELY QLMRLCWKER PEDRPTFDYL RSVLEDFFTA  
---   +             +        --- -----|--|- -|------|-  
TEGQYQPQP 
|---|---- 


Protein	: P06239
Enzyme	: chymotrypsin Lys-C trypsin_no_P_rule

	MENIDVCENCHYPIVPL
	-----------|-----
	SDVWSFGILLTEIVTHGR
	|---|-----|---|---
	VAKANSL
	-----|-
	SRPCQTQKPQKPW
	|----|-------
	TAPEAINY
	|------|
	IRNGSEVRDPL
	----|------
	LGAGQFGEVWMGYYNGHTK
	------------||---|-
	ITFPGLHELVR
	-|---------
	NGHTKVAVKSL
	---|-----|-
	LYAVVTQEPIYIITEYMENGSLVDFLK
	-|---|----|--|-|----|------
	NLDNGGFYISPR
	-------|-|--
	LVERLGAGQFGEVWMGYYNGHTK
	----------------||---|-
	APGNTHGSF
	----|--|-
	HYTNASDGLCTR
	-||--|----|-
	GEQLRILEQSGEWWK
	---------|-----
	ANSLEPEPWFFK
	--|---------
	IPYPGMTNPEVIQNLER
	--|---|----------
	LIEDNEYTAR
	------||--
	KTPSGIKL
	-|-|----
	AQSLTTGQEGFIPFNFVAK
	--|-||-------------
	IRESESTAGSF
	---|-||--|-
	ERPEDRPTFDYLRSVLEDFFTATEGQYQPQP
	-------|--|--|------|-|---|----
	TTGQEGF
	||-----
	DQNQGEVVKHY
	----------|
	TEIVTHGRIPYPGMTNPEVIQNL
	|---|-----|---|--------
	TNASDGL
	|--|---
	PDNCPEELYQLMR
	--------|----
	TAREGAKFPIKW
	|-----------
	IADFGLARLIEDNEYTAREGAK
	--------------||------
	ISPRITFPGL
	-|---|----
	ILEQSGEWWK
	----|-----
	SRKDAERQL
	|--------
	SVLEDFFTATEGQYQPQP
	|------|-|---|----
	ESESTAGSFSLSVR
	-|-||--|-|-|--
	QLLAPGNTHGSFLIR
	-------|--|----
	EPSHDGDL
	--|-----
	LLDMAAQIAEGMAFIEERNYIHRDLRAANILVSDTLSCK
	-------------------|------------|-|-|--
	AANILVSDTLSCK
	------|-|-|--
	SCKIADF
	|------
	EGSNPPASPL
	--|----|--
	WTAPEAINYGTFTIK
	-|------|-|-|--
	AVVTQEPIY
	---|----|
	MGCGCSSHPEDDW
	-----||------
	MGCGCSSHPEDDWMENIDVCENCHYPIVPLDGK
	-----||-----------------|--------
	TATEGQY
	|-|---|
	KERPEDRPTF
	--------|-
	TIKSDVW
	|--|---
	QGSMSPDAFLAEANLMK
	--|-|------------
	EVPRETL
	-----|-
	DPLVTYEGSNPPASPLQDNLVIALHSYEPSHDGDLGFEK
	----||--|----|-----------||--|---------
	KQGSMSPDAF
	---|-|----
	PTFDYLR
	-|--|--
	QLQHQRLVRLYAVVTQEPIYIITEYMENGSLVDFLK
	----------|---|----|--|-|----|------

Protein sequence : 
MGCGCSSHPE DDWMENIDVC ENCHYPIVPL DGKGTLLIRN GSEVRDPLVT  
-----||--- ---------- ----|----- --- +  --- -|-------|  
YEGSNPPASP LQDNLVIALH SYEPSHDGDL GFEKGEQLRI LEQSGEWWKA  
|--|----|- ---------- ||--|----- ---------- ---|------  
QSLTTGQEGF IPFNFVAKAN SLEPEPWFFK NLSRKDAERQ LLAPGNTHGS  
-|-||----- ---------- |---------   |------- ------|--|  
FLIRESESTA GSFSLSVRDF DQNQGEVVKH YKIRNLDNGG FYISPRITFP  
-----|-||- -|-|-|--   ---------- |   ------ -|-|---|--  
GLHELVRHYT NASDGLCTRL SRPCQTQKPQ KPWWEDEWEV PRETLKLVER  
--------|| --|----|-  |----|---- ---     -- ---|- ----  
LGAGQFGEVW MGYYNGHTKV AVKSLKQGSM SPDAFLAEAN LMKQLQHQRL  
---------- --||---|-- ---|----|- |--------- ----------  
VRLYAVVTQE PIYIITEYME NGSLVDFLKT PSGIKLTINK LLDMAAQIAE  
---|---|-- --|--|-|-- --|------| -|----+    ----------  
GMAFIEERNY IHRDLRAANI LVSDTLSCKI ADFGLARLIE DNEYTAREGA  
---------| ---------- --|-|-|--- ---------- ---||-----  
KFPIKWTAPE AINYGTFTIK SDVWSFGILL TEIVTHGRIP YPGMTNPEVI  
------|--- ---|-|-|-- |---|----- |---|----- |---|-----  
QNLERGYRMV RPDNCPEELY QLMRLCWKER PEDRPTFDYL RSVLEDFFTA  
----- +     --------| ----   --- -----|--|- -|------|-  
TEGQYQPQP 
|---|---- 


Protein	: P06239
Enzyme	: chymotrypsin Lys-C V8-DE

	MENIDVCENCHYPIVPL
	-----------|-----
	NLVIALHSYEPSHD
	-------||--|--
	VWSFGILLTE
	--|-----|-
	VAKANSL
	-----|-
	VVKHYKIRNLD
	----|------
	GLCTRLSRPCQTQKPQKPWWE
	---|--|----|---------
	GQYQPQP
	--|----
	SRPCQTQKPQKPW
	|----|-------
	TAPEAINY
	|------|
	IRNGSEVRDPL
	----|------
	GFIPFNFVAKANSLEPEPWFFKNLSRKD
	------------|-----------|---
	LRAANILVSD
	--------|-
	NGHTKVAVKSL
	---|-----|-
	WWKAQSLTTGQE
	-----|-||---
	GKGTLLIRNGSE
	---|------|-
	MGCGCSSHPE
	-----||---
	LVRHYTNASD
	----||--|-
	GAKFPIKWTAPE
	--------|---
	LVERLGAGQFGEVWMGYYNGHTK
	----------------||---|-
	NCHYPIVPLD
	---|------
	APGNTHGSF
	----|--|-
	VRDPLVTYE
	------||-
	GEQLRILEQSGEWWK
	---------|-----
	ANSLEPEPWFFK
	--|---------
	LYQLMRLCWKE
	-|---------
	KTPSGIKL
	-|-|----
	AQSLTTGQEGFIPFNFVAK
	--|-||-------------
	IRESESTAGSF
	---|-||--|-
	ERPEDRPTFDYLRSVLEDFFTATEGQYQPQP
	-------|--|--|------|-|---|----
	TTGQEGF
	||-----
	DQNQGEVVKHY
	----------|
	ANLMKQLQHQRLVRLYAVVTQEPIYIITE
	---------------|---|----|--|-
	RQLLAPGNTHGSFLIRE
	--------|--|-----
	TEIVTHGRIPYPGMTNPEVIQNL
	|---|-----|---|--------
	TNASDGL
	|--|---
	TAREGAKFPIKW
	|-----------
	IADFGLARLIEDNEYTAREGAK
	--------------||------
	TLSCKIAD
	|-|-----
	ISPRITFPGL
	-|---|----
	IVTHGRIPYPGMTNPE
	--|-----|---|---
	RGYRMVRPD
	--|------
	SRKDAERQL
	|--------
	RNYIHRD
	--|----
	EPSHDGDL
	--|-----
	LLDMAAQIAEGMAFIEERNYIHRDLRAANILVSDTLSCK
	-------------------|------------|-|-|--
	SCKIADF
	|------
	EGSNPPASPL
	--|----|--
	WTAPEAINYGTFTIK
	-|------|-|-|--
	AVVTQEPIY
	---|----|
	VWMGYYNGHTKVAVKSLKQGSMSPD
	----||---|-----|----|-|--
	FLKTPSGIKLTINKLLD
	---|-|----|------
	GSNPPASPLQD
	-|----|----
	STAGSFSLSVRD
	||--|-|-|---
	MGCGCSSHPEDDW
	-----||------
	MGCGCSSHPEDDWMENIDVCENCHYPIVPLDGK
	-----||-----------------|--------
	TATEGQY
	|-|---|
	KERPEDRPTF
	--------|-
	TIKSDVW
	|--|---
	QGSMSPDAFLAEANLMK
	--|-|------------
	EVPRETL
	-----|-
	KQGSMSPDAF
	---|-|----
	YLRSVLE
	|--|---
	AINYGTFTIKSD
	---|-|-|--|-
	QLQHQRLVRLYAVVTQEPIYIITEYMENGSLVDFLK
	----------|---|----|--|-|----|------
	NGGFYISPRITFPGLHE
	----|-|---|------

Protein sequence : 
MGCGCSSHPE DDWMENIDVC ENCHYPIVPL DGKGTLLIRN GSEVRDPLVT  
-----||--- ---------- ----|----- ----|----- -|-------|  
YEGSNPPASP LQDNLVIALH SYEPSHDGDL GFEKGEQLRI LEQSGEWWKA  
|--|----|- ---------- ||--|-----     ------ ---|------  
QSLTTGQEGF IPFNFVAKAN SLEPEPWFFK NLSRKDAERQ LLAPGNTHGS  
-|-||----- ---------- |--------- --|------- ------|--|  
FLIRESESTA GSFSLSVRDF DQNQGEVVKH YKIRNLDNGG FYISPRITFP  
-----|-||- -|-|-|---  ---------- |--------- -|-|---|--  
GLHELVRHYT NASDGLCTRL SRPCQTQKPQ KPWWEDEWEV PRETLKLVER  
--------|| --|----|-- |----|---- -----   -- ---|- ----  
LGAGQFGEVW MGYYNGHTKV AVKSLKQGSM SPDAFLAEAN LMKQLQHQRL  
---------- --||---|-- ---|----|- |--------- ----------  
VRLYAVVTQE PIYIITEYME NGSLVDFLKT PSGIKLTINK LLDMAAQIAE  
---|---|-- --|--|-|-- --|------| -|----|--- ----------  
GMAFIEERNY IHRDLRAANI LVSDTLSCKI ADFGLARLIE DNEYTAREGA  
---------| ---------- --|-|-|--- ---------- ---||-----  
KFPIKWTAPE AINYGTFTIK SDVWSFGILL TEIVTHGRIP YPGMTNPEVI  
------|--- ---|-|-|-- |---|----- |---|----- |---|-----  
QNLERGYRMV RPDNCPEELY QLMRLCWKER PEDRPTFDYL RSVLEDFFTA  
--- --|--- ---     -| ---------- -----|--|- -|------|-  
TEGQYQPQP 
|---|---- 


Protein	: P06239
Enzyme	: chymotrypsin Lys-C V8-E

	MENIDVCENCHYPIVPL
	-----------|-----
	VAKANSL
	-----|-
	GQYQPQP
	--|----
	SRPCQTQKPQKPW
	|----|-------
	TAPEAINY
	|------|
	STAGSFSLSVRDFDQNQGE
	||--|-|-|----------
	IRNGSEVRDPL
	----|------
	NGHTKVAVKSL
	---|-----|-
	WWKAQSLTTGQE
	-----|-||---
	MGCGCSSHPE
	-----||---
	GAKFPIKWTAPE
	--------|---
	LVERLGAGQFGEVWMGYYNGHTK
	----------------||---|-
	DFFTATE
	---|-|-
	APGNTHGSF
	----|--|-
	VRDPLVTYE
	------||-
	GFIPFNFVAKANSLEPEPWFFKNLSRKDAE
	------------|-----------|-----
	LVRHYTNASDGLCTRLSRPCQTQKPQKPWWE
	----||--|----|--|----|---------
	GEQLRILEQSGEWWK
	---------|-----
	ANSLEPEPWFFK
	--|---------
	LYQLMRLCWKE
	-|---------
	KTPSGIKL
	-|-|----
	AQSLTTGQEGFIPFNFVAK
	--|-||-------------
	IRESESTAGSF
	---|-||--|-
	ERPEDRPTFDYLRSVLEDFFTATEGQYQPQP
	-------|--|--|------|-|---|----
	TTGQEGF
	||-----
	DQNQGEVVKHY
	----------|
	ANLMKQLQHQRLVRLYAVVTQEPIYIITE
	---------------|---|----|--|-
	RQLLAPGNTHGSFLIRE
	--------|--|-----
	TEIVTHGRIPYPGMTNPEVIQNL
	|---|-----|---|--------
	NGSLVDFLKTPSGIKLTINKLLDMAAQIAE
	--|------|-|----|-------------
	TNASDGL
	|--|---
	GSNPPASPLQDNLVIALHSYEPSHDGDLGFE
	-|----|-----------||--|--------
	VVKHYKIRNLDNGGFYISPRITFPGLHE
	----|----------|-|---|------
	TAREGAKFPIKW
	|-----------
	IADFGLARLIEDNEYTAREGAK
	--------------||------
	ISPRITFPGL
	-|---|----
	IVTHGRIPYPGMTNPE
	--|-----|---|---
	SRKDAERQL
	|--------
	RNYIHRDLRAANILVSDTLSCKIADFGLARLIE
	--|------------|-|-|-------------
	AINYGTFTIKSDVWSFGILLTE
	---|-|-|--|---|-----|-
	EPSHDGDL
	--|-----
	LLDMAAQIAEGMAFIEERNYIHRDLRAANILVSDTLSCK
	-------------------|------------|-|-|--
	VWMGYYNGHTKVAVKSLKQGSMSPDAFLAE
	----||---|-----|----|-|-------
	NCHYPIVPLDGKGTLLIRNGSE
	---|---------|------|-
	SCKIADF
	|------
	DRPTFDYLRSVLE
	---|--|--|---
	EGSNPPASPL
	--|----|--
	WTAPEAINYGTFTIK
	-|------|-|-|--
	AVVTQEPIY
	---|----|
	MGCGCSSHPEDDW
	-----||------
	RGYRMVRPDNCPE
	--|----------
	MGCGCSSHPEDDWMENIDVCENCHYPIVPLDGK
	-----||-----------------|--------
	TATEGQY
	|-|---|
	KERPEDRPTF
	--------|-
	TIKSDVW
	|--|---
	QGSMSPDAFLAEANLMK
	--|-|------------
	EVPRETL
	-----|-
	KQGSMSPDAF
	---|-|----
	QLQHQRLVRLYAVVTQEPIYIITEYMENGSLVDFLK
	----------|---|----|--|-|----|------

Protein sequence : 
MGCGCSSHPE DDWMENIDVC ENCHYPIVPL DGKGTLLIRN GSEVRDPLVT  
-----||--- ---------- ----|----- ----|----- -|-------|  
YEGSNPPASP LQDNLVIALH SYEPSHDGDL GFEKGEQLRI LEQSGEWWKA  
|--|----|- ---------- ||--|----- --- ------ ---|------  
QSLTTGQEGF IPFNFVAKAN SLEPEPWFFK NLSRKDAERQ LLAPGNTHGS  
-|-||----- ---------- |--------- --|------- ------|--|  
FLIRESESTA GSFSLSVRDF DQNQGEVVKH YKIRNLDNGG FYISPRITFP  
-----|-||- -|-|-|---- ---------- |--------- -|-|---|--  
GLHELVRHYT NASDGLCTRL SRPCQTQKPQ KPWWEDEWEV PRETLKLVER  
--------|| --|----|-- |----|---- -----   -- ---|- ----  
LGAGQFGEVW MGYYNGHTKV AVKSLKQGSM SPDAFLAEAN LMKQLQHQRL  
---------- --||---|-- ---|----|- |--------- ----------  
VRLYAVVTQE PIYIITEYME NGSLVDFLKT PSGIKLTINK LLDMAAQIAE  
---|---|-- --|--|-|-- --|------| -|----|--- ----------  
GMAFIEERNY IHRDLRAANI LVSDTLSCKI ADFGLARLIE DNEYTAREGA  
---------| ---------- --|-|-|--- ---------- ---||-----  
KFPIKWTAPE AINYGTFTIK SDVWSFGILL TEIVTHGRIP YPGMTNPEVI  
------|--- ---|-|-|-- |---|----- |---|----- |---|-----  
QNLERGYRMV RPDNCPEELY QLMRLCWKER PEDRPTFDYL RSVLEDFFTA  
--- --|--- ------- -| ---------- -----|--|- -|------|-  
TEGQYQPQP 
|---|---- 


Protein	: P06239
Enzyme	: chymotrypsin Lys-N trypsin_no_P_rule

	MENIDVCENCHYPIVPL
	-----------|-----
	SDVWSFGILLTEIVTHGR
	|---|-----|---|---
	VAKANSL
	-----|-
	KGEQLRILEQSGEWW
	----------|----
	SRPCQTQKPQKPW
	|----|-------
	TAPEAINY
	|------|
	IRNGSEVRDPL
	----|------
	LGAGQFGEVWMGYYNGHTK
	------------||---|-
	ITFPGLHELVR
	-|---------
	NGHTKVAVKSL
	---|-----|-
	LYAVVTQEPIYIITEYMENGSLVDFLK
	-|---|----|--|-|----|------
	NLDNGGFYISPR
	-------|-|--
	APGNTHGSF
	----|--|-
	KAQSLTTGQEGFIPFNFVA
	---|-||------------
	KPWWEDEWEVPRETL
	-------------|-
	KQGSMSPDAFLAEANLM
	---|-|-----------
	KQLQHQRLVRLYAVVTQEPIYIITEYMENGSLVDFL
	-----------|---|----|--|-|----|-----
	HYTNASDGLCTR
	-||--|----|-
	ANSLEPEPWFFK
	--|---------
	IPYPGMTNPEVIQNLER
	--|---|----------
	LIEDNEYTAR
	------||--
	KTPSGIKL
	-|-|----
	AQSLTTGQEGFIPFNFVAK
	--|-||-------------
	IRESESTAGSF
	---|-||--|-
	TTGQEGF
	||-----
	DQNQGEVVKHY
	----------|
	KERPEDRPTFDYLRSVLEDFFTATEGQYQPQP
	--------|--|--|------|-|---|----
	TEIVTHGRIPYPGMTNPEVIQNL
	|---|-----|---|--------
	TNASDGL
	|--|---
	PDNCPEELYQLMR
	--------|----
	TAREGAKFPIKW
	|-----------
	ISPRITFPGL
	-|---|----
	ILEQSGEWWK
	----|-----
	SRKDAERQL
	|--------
	KIADFGLARLIEDNEYTAREGA
	---------------||-----
	KLLDMAAQIAEGMAFIEERNYIHRDLRAANILVSDTLSC
	--------------------|------------|-|-|-
	SVLEDFFTATEGQYQPQP
	|------|-|---|----
	ESESTAGSFSLSVR
	-|-||--|-|-|--
	QLLAPGNTHGSFLIR
	-------|--|----
	EPSHDGDL
	--|-----
	AANILVSDTLSCK
	------|-|-|--
	KWTAPEAINYGTFTI
	--|------|-|-|-
	SCKIADF
	|------
	EGSNPPASPL
	--|----|--
	KANSLEPEPWFF
	---|--------
	WTAPEAINYGTFTIK
	-|------|-|-|--
	AVVTQEPIY
	---|----|
	KLVERLGAGQFGEVWMGYYNGHT
	-----------------||---|
	MGCGCSSHPEDDW
	-----||------
	MGCGCSSHPEDDWMENIDVCENCHYPIVPLDGK
	-----||-----------------|--------
	TATEGQY
	|-|---|
	KERPEDRPTF
	--------|-
	TIKSDVW
	|--|---
	QGSMSPDAFLAEANLMK
	--|-|------------
	EVPRETL
	-----|-
	DPLVTYEGSNPPASPLQDNLVIALHSYEPSHDGDLGFEK
	----||--|----|-----------||--|---------
	KQGSMSPDAF
	---|-|----
	MGCGCSSHPEDDWMENIDVCENCHYPIVPLDG
	-----||-----------------|-------
	PTFDYLR
	-|--|--

Protein sequence : 
MGCGCSSHPE DDWMENIDVC ENCHYPIVPL DGKGTLLIRN GSEVRDPLVT  
-----||--- ---------- ----|----- --- +  --- -|-------|  
YEGSNPPASP LQDNLVIALH SYEPSHDGDL GFEKGEQLRI LEQSGEWWKA  
|--|----|- ---------- ||--|----- ---------- ---|------  
QSLTTGQEGF IPFNFVAKAN SLEPEPWFFK NLSRKDAERQ LLAPGNTHGS  
-|-||----- ---------- |---------   |------- ------|--|  
FLIRESESTA GSFSLSVRDF DQNQGEVVKH YKIRNLDNGG FYISPRITFP  
-----|-||- -|-|-|--   ---------- |   ------ -|-|---|--  
GLHELVRHYT NASDGLCTRL SRPCQTQKPQ KPWWEDEWEV PRETLKLVER  
--------|| --|----|-  |----|---- ---------- ---|------  
LGAGQFGEVW MGYYNGHTKV AVKSLKQGSM SPDAFLAEAN LMKQLQHQRL  
---------- --||---|-- ---|----|- |--------- ----------  
VRLYAVVTQE PIYIITEYME NGSLVDFLKT PSGIKLTINK LLDMAAQIAE  
---|---|-- --|--|-|-- --|------| -|----+  - ----------  
GMAFIEERNY IHRDLRAANI LVSDTLSCKI ADFGLARLIE DNEYTAREGA  
---------| ---------- --|-|-|--- ---------- ---||-----  
KFPIKWTAPE AINYGTFTIK SDVWSFGILL TEIVTHGRIP YPGMTNPEVI  
------|--- ---|-|-|-- |---|----- |---|----- |---|-----  
QNLERGYRMV RPDNCPEELY QLMRLCWKER PEDRPTFDYL RSVLEDFFTA  
----- +     --------| ----   --- -----|--|- -|------|-  
TEGQYQPQP 
|---|---- 


Protein	: P06239
Enzyme	: chymotrypsin Lys-N V8-DE

	MENIDVCENCHYPIVPL
	-----------|-----
	NLVIALHSYEPSHD
	-------||--|--
	VWSFGILLTE
	--|-----|-
	VAKANSL
	-----|-
	VVKHYKIRNLD
	----|------
	GLCTRLSRPCQTQKPQKPWWE
	---|--|----|---------
	KGEQLRILEQSGEWW
	----------|----
	GQYQPQP
	--|----
	SRPCQTQKPQKPW
	|----|-------
	TAPEAINY
	|------|
	IRNGSEVRDPL
	----|------
	GFIPFNFVAKANSLEPEPWFFKNLSRKD
	------------|-----------|---
	LRAANILVSD
	--------|-
	NGHTKVAVKSL
	---|-----|-
	WWKAQSLTTGQE
	-----|-||---
	GKGTLLIRNGSE
	---|------|-
	MGCGCSSHPE
	-----||---
	LVRHYTNASD
	----||--|-
	GAKFPIKWTAPE
	--------|---
	NCHYPIVPLD
	---|------
	APGNTHGSF
	----|--|-
	KAQSLTTGQEGFIPFNFVA
	---|-||------------
	KPWWEDEWEVPRETL
	-------------|-
	KQGSMSPDAFLAEANLM
	---|-|-----------
	VRDPLVTYE
	------||-
	KQLQHQRLVRLYAVVTQEPIYIITEYMENGSLVDFL
	-----------|---|----|--|-|----|-----
	LYQLMRLCWKE
	-|---------
	KTPSGIKL
	-|-|----
	TTGQEGF
	||-----
	IRESESTAGSF
	---|-||--|-
	DQNQGEVVKHY
	----------|
	KERPEDRPTFDYLRSVLEDFFTATEGQYQPQP
	--------|--|--|------|-|---|----
	ANLMKQLQHQRLVRLYAVVTQEPIYIITE
	---------------|---|----|--|-
	RQLLAPGNTHGSFLIRE
	--------|--|-----
	TEIVTHGRIPYPGMTNPEVIQNL
	|---|-----|---|--------
	TNASDGL
	|--|---
	TAREGAKFPIKW
	|-----------
	TLSCKIAD
	|-|-----
	ISPRITFPGL
	-|---|----
	IVTHGRIPYPGMTNPE
	--|-----|---|---
	RGYRMVRPD
	--|------
	SRKDAERQL
	|--------
	KIADFGLARLIEDNEYTAREGA
	---------------||-----
	KLLDMAAQIAEGMAFIEERNYIHRDLRAANILVSDTLSC
	--------------------|------------|-|-|-
	RNYIHRD
	--|----
	EPSHDGDL
	--|-----
	KWTAPEAINYGTFTI
	--|------|-|-|-
	SCKIADF
	|------
	EGSNPPASPL
	--|----|--
	KANSLEPEPWFF
	---|--------
	AVVTQEPIY
	---|----|
	VWMGYYNGHTKVAVKSLKQGSMSPD
	----||---|-----|----|-|--
	FLKTPSGIKLTINKLLD
	---|-|----|------
	GSNPPASPLQD
	-|----|----
	KLVERLGAGQFGEVWMGYYNGHT
	-----------------||---|
	STAGSFSLSVRD
	||--|-|-|---
	MGCGCSSHPEDDW
	-----||------
	TATEGQY
	|-|---|
	KERPEDRPTF
	--------|-
	TIKSDVW
	|--|---
	EVPRETL
	-----|-
	KQGSMSPDAF
	---|-|----
	MGCGCSSHPEDDWMENIDVCENCHYPIVPLDG
	-----||-----------------|-------
	YLRSVLE
	|--|---
	AINYGTFTIKSD
	---|-|-|--|-
	NGGFYISPRITFPGLHE
	----|-|---|------

Protein sequence : 
MGCGCSSHPE DDWMENIDVC ENCHYPIVPL DGKGTLLIRN GSEVRDPLVT  
-----||--- ---------- ----|----- ----|----- -|-------|  
YEGSNPPASP LQDNLVIALH SYEPSHDGDL GFEKGEQLRI LEQSGEWWKA  
|--|----|- ---------- ||--|-----    ------- ---|------  
QSLTTGQEGF IPFNFVAKAN SLEPEPWFFK NLSRKDAERQ LLAPGNTHGS  
-|-||----- ---------- |--------- --|------- ------|--|  
FLIRESESTA GSFSLSVRDF DQNQGEVVKH YKIRNLDNGG FYISPRITFP  
-----|-||- -|-|-|---  ---------- |--------- -|-|---|--  
GLHELVRHYT NASDGLCTRL SRPCQTQKPQ KPWWEDEWEV PRETLKLVER  
--------|| --|----|-- |----|---- ---------- ---|------  
LGAGQFGEVW MGYYNGHTKV AVKSLKQGSM SPDAFLAEAN LMKQLQHQRL  
---------- --||---|-- ---|----|- |--------- ----------  
VRLYAVVTQE PIYIITEYME NGSLVDFLKT PSGIKLTINK LLDMAAQIAE  
---|---|-- --|--|-|-- --|------| -|----|--- ----------  
GMAFIEERNY IHRDLRAANI LVSDTLSCKI ADFGLARLIE DNEYTAREGA  
---------| ---------- --|-|-|--- ---------- ---||-----  
KFPIKWTAPE AINYGTFTIK SDVWSFGILL TEIVTHGRIP YPGMTNPEVI  
------|--- ---|-|-|-- |---|----- |---|----- |---|-----  
QNLERGYRMV RPDNCPEELY QLMRLCWKER PEDRPTFDYL RSVLEDFFTA  
--- --|--- ---     -| ---------- -----|--|- -|------|-  
TEGQYQPQP 
|---|---- 


Protein	: P06239
Enzyme	: chymotrypsin Lys-N V8-E

	MENIDVCENCHYPIVPL
	-----------|-----
	VAKANSL
	-----|-
	KGEQLRILEQSGEWW
	----------|----
	GQYQPQP
	--|----
	SRPCQTQKPQKPW
	|----|-------
	TAPEAINY
	|------|
	STAGSFSLSVRDFDQNQGE
	||--|-|-|----------
	IRNGSEVRDPL
	----|------
	NGHTKVAVKSL
	---|-----|-
	WWKAQSLTTGQE
	-----|-||---
	MGCGCSSHPE
	-----||---
	GAKFPIKWTAPE
	--------|---
	DFFTATE
	---|-|-
	APGNTHGSF
	----|--|-
	KAQSLTTGQEGFIPFNFVA
	---|-||------------
	KPWWEDEWEVPRETL
	-------------|-
	KQGSMSPDAFLAEANLM
	---|-|-----------
	VRDPLVTYE
	------||-
	GFIPFNFVAKANSLEPEPWFFKNLSRKDAE
	------------|-----------|-----
	LVRHYTNASDGLCTRLSRPCQTQKPQKPWWE
	----||--|----|--|----|---------
	KQLQHQRLVRLYAVVTQEPIYIITEYMENGSLVDFL
	-----------|---|----|--|-|----|-----
	LYQLMRLCWKE
	-|---------
	KTPSGIKL
	-|-|----
	TTGQEGF
	||-----
	IRESESTAGSF
	---|-||--|-
	DQNQGEVVKHY
	----------|
	KERPEDRPTFDYLRSVLEDFFTATEGQYQPQP
	--------|--|--|------|-|---|----
	ANLMKQLQHQRLVRLYAVVTQEPIYIITE
	---------------|---|----|--|-
	RQLLAPGNTHGSFLIRE
	--------|--|-----
	TEIVTHGRIPYPGMTNPEVIQNL
	|---|-----|---|--------
	NGSLVDFLKTPSGIKLTINKLLDMAAQIAE
	--|------|-|----|-------------
	TNASDGL
	|--|---
	GSNPPASPLQDNLVIALHSYEPSHDGDLGFE
	-|----|-----------||--|--------
	VVKHYKIRNLDNGGFYISPRITFPGLHE
	----|----------|-|---|------
	TAREGAKFPIKW
	|-----------
	ISPRITFPGL
	-|---|----
	IVTHGRIPYPGMTNPE
	--|-----|---|---
	SRKDAERQL
	|--------
	KIADFGLARLIEDNEYTAREGA
	---------------||-----
	KLLDMAAQIAEGMAFIEERNYIHRDLRAANILVSDTLSC
	--------------------|------------|-|-|-
	RNYIHRDLRAANILVSDTLSCKIADFGLARLIE
	--|------------|-|-|-------------
	AINYGTFTIKSDVWSFGILLTE
	---|-|-|--|---|-----|-
	EPSHDGDL
	--|-----
	VWMGYYNGHTKVAVKSLKQGSMSPDAFLAE
	----||---|-----|----|-|-------
	KWTAPEAINYGTFTI
	--|------|-|-|-
	NCHYPIVPLDGKGTLLIRNGSE
	---|---------|------|-
	SCKIADF
	|------
	DRPTFDYLRSVLE
	---|--|--|---
	EGSNPPASPL
	--|----|--
	KANSLEPEPWFF
	---|--------
	AVVTQEPIY
	---|----|
	KLVERLGAGQFGEVWMGYYNGHT
	-----------------||---|
	MGCGCSSHPEDDW
	-----||------
	RGYRMVRPDNCPE
	--|----------
	TATEGQY
	|-|---|
	KERPEDRPTF
	--------|-
	TIKSDVW
	|--|---
	EVPRETL
	-----|-
	KQGSMSPDAF
	---|-|----
	MGCGCSSHPEDDWMENIDVCENCHYPIVPLDG
	-----||-----------------|-------

Protein sequence : 
MGCGCSSHPE DDWMENIDVC ENCHYPIVPL DGKGTLLIRN GSEVRDPLVT  
-----||--- ---------- ----|----- ----|----- -|-------|  
YEGSNPPASP LQDNLVIALH SYEPSHDGDL GFEKGEQLRI LEQSGEWWKA  
|--|----|- ---------- ||--|----- ---------- ---|------  
QSLTTGQEGF IPFNFVAKAN SLEPEPWFFK NLSRKDAERQ LLAPGNTHGS  
-|-||----- ---------- |--------- --|------- ------|--|  
FLIRESESTA GSFSLSVRDF DQNQGEVVKH YKIRNLDNGG FYISPRITFP  
-----|-||- -|-|-|---- ---------- |--------- -|-|---|--  
GLHELVRHYT NASDGLCTRL SRPCQTQKPQ KPWWEDEWEV PRETLKLVER  
--------|| --|----|-- |----|---- ---------- ---|------  
LGAGQFGEVW MGYYNGHTKV AVKSLKQGSM SPDAFLAEAN LMKQLQHQRL  
---------- --||---|-- ---|----|- |--------- ----------  
VRLYAVVTQE PIYIITEYME NGSLVDFLKT PSGIKLTINK LLDMAAQIAE  
---|---|-- --|--|-|-- --|------| -|----|--- ----------  
GMAFIEERNY IHRDLRAANI LVSDTLSCKI ADFGLARLIE DNEYTAREGA  
---------| ---------- --|-|-|--- ---------- ---||-----  
KFPIKWTAPE AINYGTFTIK SDVWSFGILL TEIVTHGRIP YPGMTNPEVI  
------|--- ---|-|-|-- |---|----- |---|----- |---|-----  
QNLERGYRMV RPDNCPEELY QLMRLCWKER PEDRPTFDYL RSVLEDFFTA  
--- --|--- ------- -| ---------- -----|--|- -|------|-  
TEGQYQPQP 
|---|---- 


Protein	: P06239
Enzyme	: chymotrypsin trypsin_no_P_rule V8-DE

	MENIDVCENCHYPIVPL
	-----------|-----
	SDVWSFGILLTEIVTHGR
	|---|-----|---|---
	NLVIALHSYEPSHD
	-------||--|--
	VWSFGILLTE
	--|-----|-
	VAKANSL
	-----|-
	VVKHYKIRNLD
	----|------
	GLCTRLSRPCQTQKPQKPWWE
	---|--|----|---------
	GQYQPQP
	--|----
	SRPCQTQKPQKPW
	|----|-------
	TAPEAINY
	|------|
	IRNGSEVRDPL
	----|------
	LGAGQFGEVWMGYYNGHTK
	------------||---|-
	ITFPGLHELVR
	-|---------
	GFIPFNFVAKANSLEPEPWFFKNLSRKD
	------------|-----------|---
	LRAANILVSD
	--------|-
	NGHTKVAVKSL
	---|-----|-
	LYAVVTQEPIYIITEYMENGSLVDFLK
	-|---|----|--|-|----|------
	WWKAQSLTTGQE
	-----|-||---
	GKGTLLIRNGSE
	---|------|-
	MGCGCSSHPE
	-----||---
	LVRHYTNASD
	----||--|-
	NLDNGGFYISPR
	-------|-|--
	GAKFPIKWTAPE
	--------|---
	NCHYPIVPLD
	---|------
	APGNTHGSF
	----|--|-
	VRDPLVTYE
	------||-
	HYTNASDGLCTR
	-||--|----|-
	ANSLEPEPWFFK
	--|---------
	IPYPGMTNPEVIQNLER
	--|---|----------
	LIEDNEYTAR
	------||--
	LYQLMRLCWKE
	-|---------
	KTPSGIKL
	-|-|----
	AQSLTTGQEGFIPFNFVAK
	--|-||-------------
	IRESESTAGSF
	---|-||--|-
	TTGQEGF
	||-----
	DQNQGEVVKHY
	----------|
	ANLMKQLQHQRLVRLYAVVTQEPIYIITE
	---------------|---|----|--|-
	RQLLAPGNTHGSFLIRE
	--------|--|-----
	TEIVTHGRIPYPGMTNPEVIQNL
	|---|-----|---|--------
	TNASDGL
	|--|---
	PDNCPEELYQLMR
	--------|----
	TAREGAKFPIKW
	|-----------
	TLSCKIAD
	|-|-----
	ISPRITFPGL
	-|---|----
	ILEQSGEWWK
	----|-----
	IVTHGRIPYPGMTNPE
	--|-----|---|---
	RGYRMVRPD
	--|------
	SRKDAERQL
	|--------
	SVLEDFFTATEGQYQPQP
	|------|-|---|----
	RNYIHRD
	--|----
	ESESTAGSFSLSVR
	-|-||--|-|-|--
	QLLAPGNTHGSFLIR
	-------|--|----
	EPSHDGDL
	--|-----
	AANILVSDTLSCK
	------|-|-|--
	SCKIADF
	|------
	EGSNPPASPL
	--|----|--
	WTAPEAINYGTFTIK
	-|------|-|-|--
	AVVTQEPIY
	---|----|
	VWMGYYNGHTKVAVKSLKQGSMSPD
	----||---|-----|----|-|--
	FLKTPSGIKLTINKLLD
	---|-|----|------
	GSNPPASPLQD
	-|----|----
	STAGSFSLSVRD
	||--|-|-|---
	MGCGCSSHPEDDW
	-----||------
	MGCGCSSHPEDDWMENIDVCENCHYPIVPLDGK
	-----||-----------------|--------
	TATEGQY
	|-|---|
	KERPEDRPTF
	--------|-
	TIKSDVW
	|--|---
	QGSMSPDAFLAEANLMK
	--|-|------------
	EVPRETL
	-----|-
	DPLVTYEGSNPPASPLQDNLVIALHSYEPSHDGDLGFEK
	----||--|----|-----------||--|---------
	KQGSMSPDAF
	---|-|----
	YLRSVLE
	|--|---
	PTFDYLR
	-|--|--
	AINYGTFTIKSD
	---|-|-|--|-
	NGGFYISPRITFPGLHE
	----|-|---|------

Protein sequence : 
MGCGCSSHPE DDWMENIDVC ENCHYPIVPL DGKGTLLIRN GSEVRDPLVT  
-----||--- ---------- ----|----- ----|----- -|-------|  
YEGSNPPASP LQDNLVIALH SYEPSHDGDL GFEKGEQLRI LEQSGEWWKA  
|--|----|- ---------- ||--|----- ----     - ---|------  
QSLTTGQEGF IPFNFVAKAN SLEPEPWFFK NLSRKDAERQ LLAPGNTHGS  
-|-||----- ---------- |--------- --|------- ------|--|  
FLIRESESTA GSFSLSVRDF DQNQGEVVKH YKIRNLDNGG FYISPRITFP  
-----|-||- -|-|-|---  ---------- |--------- -|-|---|--  
GLHELVRHYT NASDGLCTRL SRPCQTQKPQ KPWWEDEWEV PRETLKLVER  
--------|| --|----|-- |----|---- -----   -- ---|-       
LGAGQFGEVW MGYYNGHTKV AVKSLKQGSM SPDAFLAEAN LMKQLQHQRL  
---------- --||---|-- ---|----|- |--------- ----------  
VRLYAVVTQE PIYIITEYME NGSLVDFLKT PSGIKLTINK LLDMAAQIAE  
---|---|-- --|--|-|-- --|------| -|----|--- ---         
GMAFIEERNY IHRDLRAANI LVSDTLSCKI ADFGLARLIE DNEYTAREGA  
       --| ---------- --|-|-|--- ---    --- ---||-----  
KFPIKWTAPE AINYGTFTIK SDVWSFGILL TEIVTHGRIP YPGMTNPEVI  
------|--- ---|-|-|-- |---|----- |---|----- |---|-----  
QNLERGYRMV RPDNCPEELY QLMRLCWKER PEDRPTFDYL RSVLEDFFTA  
------|--- ---------| ---------- -----|--|- -|------|-  
TEGQYQPQP 
|---|---- 


Protein	: P06239
Enzyme	: chymotrypsin trypsin_no_P_rule V8-E

	MENIDVCENCHYPIVPL
	-----------|-----
	SDVWSFGILLTEIVTHGR
	|---|-----|---|---
	VAKANSL
	-----|-
	GQYQPQP
	--|----
	SRPCQTQKPQKPW
	|----|-------
	TAPEAINY
	|------|
	STAGSFSLSVRDFDQNQGE
	||--|-|-|----------
	IRNGSEVRDPL
	----|------
	LGAGQFGEVWMGYYNGHTK
	------------||---|-
	ITFPGLHELVR
	-|---------
	NGHTKVAVKSL
	---|-----|-
	LYAVVTQEPIYIITEYMENGSLVDFLK
	-|---|----|--|-|----|------
	WWKAQSLTTGQE
	-----|-||---
	MGCGCSSHPE
	-----||---
	NLDNGGFYISPR
	-------|-|--
	GAKFPIKWTAPE
	--------|---
	DFFTATE
	---|-|-
	APGNTHGSF
	----|--|-
	VRDPLVTYE
	------||-
	GFIPFNFVAKANSLEPEPWFFKNLSRKDAE
	------------|-----------|-----
	LVRHYTNASDGLCTRLSRPCQTQKPQKPWWE
	----||--|----|--|----|---------
	HYTNASDGLCTR
	-||--|----|-
	ANSLEPEPWFFK
	--|---------
	IPYPGMTNPEVIQNLER
	--|---|----------
	LIEDNEYTAR
	------||--
	LYQLMRLCWKE
	-|---------
	KTPSGIKL
	-|-|----
	AQSLTTGQEGFIPFNFVAK
	--|-||-------------
	IRESESTAGSF
	---|-||--|-
	TTGQEGF
	||-----
	DQNQGEVVKHY
	----------|
	ANLMKQLQHQRLVRLYAVVTQEPIYIITE
	---------------|---|----|--|-
	NGSLVDFLKTPSGIKLTINKLLDMAAQIAE
	--|------|-|----|-------------
	RQLLAPGNTHGSFLIRE
	--------|--|-----
	TEIVTHGRIPYPGMTNPEVIQNL
	|---|-----|---|--------
	TNASDGL
	|--|---
	GSNPPASPLQDNLVIALHSYEPSHDGDLGFE
	-|----|-----------||--|--------
	VVKHYKIRNLDNGGFYISPRITFPGLHE
	----|----------|-|---|------
	PDNCPEELYQLMR
	--------|----
	TAREGAKFPIKW
	|-----------
	ISPRITFPGL
	-|---|----
	ILEQSGEWWK
	----|-----
	IVTHGRIPYPGMTNPE
	--|-----|---|---
	SRKDAERQL
	|--------
	SVLEDFFTATEGQYQPQP
	|------|-|---|----
	RNYIHRDLRAANILVSDTLSCKIADFGLARLIE
	--|------------|-|-|-------------
	ESESTAGSFSLSVR
	-|-||--|-|-|--
	QLLAPGNTHGSFLIR
	-------|--|----
	EPSHDGDL
	--|-----
	VWMGYYNGHTKVAVKSLKQGSMSPDAFLAE
	----||---|-----|----|-|-------
	AINYGTFTIKSDVWSFGILLTE
	---|-|-|--|---|-----|-
	AANILVSDTLSCK
	------|-|-|--
	NCHYPIVPLDGKGTLLIRNGSE
	---|---------|------|-
	SCKIADF
	|------
	DRPTFDYLRSVLE
	---|--|--|---
	EGSNPPASPL
	--|----|--
	WTAPEAINYGTFTIK
	-|------|-|-|--
	AVVTQEPIY
	---|----|
	MGCGCSSHPEDDW
	-----||------
	RGYRMVRPDNCPE
	--|----------
	MGCGCSSHPEDDWMENIDVCENCHYPIVPLDGK
	-----||-----------------|--------
	TATEGQY
	|-|---|
	KERPEDRPTF
	--------|-
	TIKSDVW
	|--|---
	QGSMSPDAFLAEANLMK
	--|-|------------
	EVPRETL
	-----|-
	DPLVTYEGSNPPASPLQDNLVIALHSYEPSHDGDLGFEK
	----||--|----|-----------||--|---------
	KQGSMSPDAF
	---|-|----
	PTFDYLR
	-|--|--

Protein sequence : 
MGCGCSSHPE DDWMENIDVC ENCHYPIVPL DGKGTLLIRN GSEVRDPLVT  
-----||--- ---------- ----|----- ----|----- -|-------|  
YEGSNPPASP LQDNLVIALH SYEPSHDGDL GFEKGEQLRI LEQSGEWWKA  
|--|----|- ---------- ||--|----- ----     - ---|------  
QSLTTGQEGF IPFNFVAKAN SLEPEPWFFK NLSRKDAERQ LLAPGNTHGS  
-|-||----- ---------- |--------- --|------- ------|--|  
FLIRESESTA GSFSLSVRDF DQNQGEVVKH YKIRNLDNGG FYISPRITFP  
-----|-||- -|-|-|---- ---------- |--------- -|-|---|--  
GLHELVRHYT NASDGLCTRL SRPCQTQKPQ KPWWEDEWEV PRETLKLVER  
--------|| --|----|-- |----|---- -----   -- ---|-       
LGAGQFGEVW MGYYNGHTKV AVKSLKQGSM SPDAFLAEAN LMKQLQHQRL  
---------- --||---|-- ---|----|- |--------- ----------  
VRLYAVVTQE PIYIITEYME NGSLVDFLKT PSGIKLTINK LLDMAAQIAE  
---|---|-- --|--|-|-- --|------| -|----|--- ----------  
GMAFIEERNY IHRDLRAANI LVSDTLSCKI ADFGLARLIE DNEYTAREGA  
       --| ---------- --|-|-|--- ---------- ---||-----  
KFPIKWTAPE AINYGTFTIK SDVWSFGILL TEIVTHGRIP YPGMTNPEVI  
------|--- ---|-|-|-- |---|----- |---|----- |---|-----  
QNLERGYRMV RPDNCPEELY QLMRLCWKER PEDRPTFDYL RSVLEDFFTA  
------|--- ---------| ---------- -----|--|- -|------|-  
TEGQYQPQP 
|---|---- 


Protein	: P06239
Enzyme	: chymotrypsin V8-DE V8-E

	MENIDVCENCHYPIVPL
	-----------|-----
	NLVIALHSYEPSHD
	-------||--|--
	VWSFGILLTE
	--|-----|-
	VAKANSL
	-----|-
	VVKHYKIRNLD
	----|------
	GLCTRLSRPCQTQKPQKPWWE
	---|--|----|---------
	GQYQPQP
	--|----
	SRPCQTQKPQKPW
	|----|-------
	TAPEAINY
	|------|
	STAGSFSLSVRDFDQNQGE
	||--|-|-|----------
	IRNGSEVRDPL
	----|------
	GFIPFNFVAKANSLEPEPWFFKNLSRKD
	------------|-----------|---
	LRAANILVSD
	--------|-
	NGHTKVAVKSL
	---|-----|-
	WWKAQSLTTGQE
	-----|-||---
	GKGTLLIRNGSE
	---|------|-
	MGCGCSSHPE
	-----||---
	LVRHYTNASD
	----||--|-
	GAKFPIKWTAPE
	--------|---
	DFFTATE
	---|-|-
	NCHYPIVPLD
	---|------
	APGNTHGSF
	----|--|-
	VRDPLVTYE
	------||-
	GFIPFNFVAKANSLEPEPWFFKNLSRKDAE
	------------|-----------|-----
	LVRHYTNASDGLCTRLSRPCQTQKPQKPWWE
	----||--|----|--|----|---------
	LYQLMRLCWKE
	-|---------
	KTPSGIKL
	-|-|----
	TTGQEGF
	||-----
	IRESESTAGSF
	---|-||--|-
	DQNQGEVVKHY
	----------|
	ANLMKQLQHQRLVRLYAVVTQEPIYIITE
	---------------|---|----|--|-
	NGSLVDFLKTPSGIKLTINKLLDMAAQIAE
	--|------|-|----|-------------
	RQLLAPGNTHGSFLIRE
	--------|--|-----
	TEIVTHGRIPYPGMTNPEVIQNL
	|---|-----|---|--------
	TNASDGL
	|--|---
	GSNPPASPLQDNLVIALHSYEPSHDGDLGFE
	-|----|-----------||--|--------
	VVKHYKIRNLDNGGFYISPRITFPGLHE
	----|----------|-|---|------
	TAREGAKFPIKW
	|-----------
	TLSCKIAD
	|-|-----
	ISPRITFPGL
	-|---|----
	IVTHGRIPYPGMTNPE
	--|-----|---|---
	RGYRMVRPD
	--|------
	SRKDAERQL
	|--------
	RNYIHRD
	--|----
	RNYIHRDLRAANILVSDTLSCKIADFGLARLIE
	--|------------|-|-|-------------
	AINYGTFTIKSDVWSFGILLTE
	---|-|-|--|---|-----|-
	EPSHDGDL
	--|-----
	VWMGYYNGHTKVAVKSLKQGSMSPDAFLAE
	----||---|-----|----|-|-------
	NCHYPIVPLDGKGTLLIRNGSE
	---|---------|------|-
	SCKIADF
	|------
	DRPTFDYLRSVLE
	---|--|--|---
	EGSNPPASPL
	--|----|--
	AVVTQEPIY
	---|----|
	VWMGYYNGHTKVAVKSLKQGSMSPD
	----||---|-----|----|-|--
	FLKTPSGIKLTINKLLD
	---|-|----|------
	GSNPPASPLQD
	-|----|----
	STAGSFSLSVRD
	||--|-|-|---
	MGCGCSSHPEDDW
	-----||------
	RGYRMVRPDNCPE
	--|----------
	TATEGQY
	|-|---|
	KERPEDRPTF
	--------|-
	TIKSDVW
	|--|---
	EVPRETL
	-----|-
	KQGSMSPDAF
	---|-|----
	YLRSVLE
	|--|---
	AINYGTFTIKSD
	---|-|-|--|-
	NGGFYISPRITFPGLHE
	----|-|---|------

Protein sequence : 
MGCGCSSHPE DDWMENIDVC ENCHYPIVPL DGKGTLLIRN GSEVRDPLVT  
-----||--- ---------- ----|----- ----|----- -|-------|  
YEGSNPPASP LQDNLVIALH SYEPSHDGDL GFEKGEQLRI LEQSGEWWKA  
|--|----|- ---------- ||--|----- ---           +  ----  
QSLTTGQEGF IPFNFVAKAN SLEPEPWFFK NLSRKDAERQ LLAPGNTHGS  
-|-||----- ---------- |--------- --|------- ------|--|  
FLIRESESTA GSFSLSVRDF DQNQGEVVKH YKIRNLDNGG FYISPRITFP  
-----|-||- -|-|-|---- ---------- |--------- -|-|---|--  
GLHELVRHYT NASDGLCTRL SRPCQTQKPQ KPWWEDEWEV PRETLKLVER  
--------|| --|----|-- |----|---- -----   -- ---|-       
LGAGQFGEVW MGYYNGHTKV AVKSLKQGSM SPDAFLAEAN LMKQLQHQRL  
        -- --||---|-- ---|----|- |--------- ----------  
VRLYAVVTQE PIYIITEYME NGSLVDFLKT PSGIKLTINK LLDMAAQIAE  
---|---|-- --|--|-+   --|------| -|----|--- ----------  
GMAFIEERNY IHRDLRAANI LVSDTLSCKI ADFGLARLIE DNEYTAREGA  
       --| ---------- --|-|-|--- ----------    +|-----  
KFPIKWTAPE AINYGTFTIK SDVWSFGILL TEIVTHGRIP YPGMTNPEVI  
------|--- ---|-|-|-- |---|----- |---|----- |---|-----  
QNLERGYRMV RPDNCPEELY QLMRLCWKER PEDRPTFDYL RSVLEDFFTA  
--- --|--- ------- -| ---------- -----|--|- -|------|-  
TEGQYQPQP 
|---|---- 


Protein	: P06239
Enzyme	: CNBr Lys-C Lys-N

	GCGCSSHPEDDWM
	----||-------
	ERPEDRPTFDYLRSVLEDFFTATEGQYQPQP
	-------|--|--|------|-|---|----
	LLDMAAQIAEGMAFIEERNYIHRDLRAANILVSDTLSCK
	-------------------|------------|-|-|--
	KERPEDRPTFDYLRSVLEDFFTATEGQYQPQP
	--------|--|--|------|-|---|----
	KWTAPEAINYGTFTI
	--|------|-|-|-
	LVERLGAGQFGEVWMGYYNGHTK
	----------------||---|-
	SPDAFLAEANLM
	|-----------
	RLCWKERPEDRPTFDYLRSVLEDFFTATEGQYQPQP
	------------|--|--|------|-|---|----
	KANSLEPEPWFF
	---|--------
	KAQSLTTGQEGFIPFNFVA
	---|-||------------
	WTAPEAINYGTFTIK
	-|------|-|-|--
	KGEQLRILEQSGEWW
	----------|----
	GYYNGHTKVAVKSLKQGSM
	-||---|-----|----|-
	KPWWEDEWEVPRETL
	-------------|-
	KQGSMSPDAFLAEANLM
	---|-|-----------
	ENGSLVDFLKTPSGIKLTINKLLDM
	---|------|-|----|-------
	KQLQHQRLVRLYAVVTQEPIYIITEYM
	-----------|---|----|--|-|-
	IADFGLARLIEDNEYTAREGAK
	--------------||------
	KLVERLGAGQFGEVWMGYYNGHT
	-----------------||---|
	MGCGCSSHPEDDWMENIDVCENCHYPIVPLDGK
	-----||-----------------|--------
	KQLQHQRLVRLYAVVTQEPIYIITEYMENGSLVDFL
	-----------|---|----|--|-|----|-----
	VRPDNCPEELYQLM
	----------|---
	QGSMSPDAFLAEANLMK
	--|-|------------
	GEQLRILEQSGEWWK
	---------|-----
	TNPEVIQNLERGYRM
	|-----------|--
	ANSLEPEPWFFK
	--|---------
	KIADFGLARLIEDNEYTAREGA
	---------------||-----
	MGCGCSSHPEDDWMENIDVCENCHYPIVPLDG
	-----||-----------------|-------
	KLLDMAAQIAEGMAFIEERNYIHRDLRAANILVSDTLSC
	--------------------|------------|-|-|-
	QLQHQRLVRLYAVVTQEPIYIITEYMENGSLVDFLK
	----------|---|----|--|-|----|------
	AQSLTTGQEGFIPFNFVAK
	--|-||-------------

Protein sequence : 
MGCGCSSHPE DDWMENIDVC ENCHYPIVPL DGKGTLLIRN GSEVRDPLVT  
-----||--- ---------- ----|----- --- +       +       +  
YEGSNPPASP LQDNLVIALH SYEPSHDGDL GFEKGEQLRI LEQSGEWWKA  
+  +    +             ++  +         ------- ---|------  
QSLTTGQEGF IPFNFVAKAN SLEPEPWFFK NLSRKDAERQ LLAPGNTHGS  
-|-||----- ---------- |---------   +              +  +  
FLIRESESTA GSFSLSVRDF DQNQGEVVKH YKIRNLDNGG FYISPRITFP  
     + ++   + + +                +           + +   +    
GLHELVRHYT NASDGLCTRL SRPCQTQKPQ KPWWEDEWEV PRETLKLVER  
        ++   +    +   +    +     ---------- ---|------  
LGAGQFGEVW MGYYNGHTKV AVKSLKQGSM SPDAFLAEAN LMKQLQHQRL  
---------- --||---|-- ---|----|- |--------- ----------  
VRLYAVVTQE PIYIITEYME NGSLVDFLKT PSGIKLTINK LLDMAAQIAE  
---|---|-- --|--|-|-- --|------| -|----|--- ----------  
GMAFIEERNY IHRDLRAANI LVSDTLSCKI ADFGLARLIE DNEYTAREGA  
---------| ---------- --|-|-|--- ---------- ---||-----  
KFPIKWTAPE AINYGTFTIK SDVWSFGILL TEIVTHGRIP YPGMTNPEVI  
-   --|--- ---|-|-|-- +   +      +   +      +   |-----  
QNLERGYRMV RPDNCPEELY QLMRLCWKER PEDRPTFDYL RSVLEDFFTA  
------|--- ---------| ---------- -----|--|- -|------|-  
TEGQYQPQP 
|---|---- 


Protein	: P06239
Enzyme	: CNBr Lys-C trypsin_no_P_rule

	GCGCSSHPEDDWM
	----||-------
	ERPEDRPTFDYLRSVLEDFFTATEGQYQPQP
	-------|--|--|------|-|---|----
	QLLAPGNTHGSFLIR
	-------|--|----
	LLDMAAQIAEGMAFIEERNYIHRDLRAANILVSDTLSCK
	-------------------|------------|-|-|--
	ESESTAGSFSLSVR
	-|-||--|-|-|--
	SDVWSFGILLTEIVTHGR
	|---|-----|---|---
	AANILVSDTLSCK
	------|-|-|--
	NLDNGGFYISPR
	-------|-|--
	LVERLGAGQFGEVWMGYYNGHTK
	----------------||---|-
	SPDAFLAEANLM
	|-----------
	RLCWKERPEDRPTFDYLRSVLEDFFTATEGQYQPQP
	------------|--|--|------|-|---|----
	PDNCPEELYQLMR
	--------|----
	WTAPEAINYGTFTIK
	-|------|-|-|--
	GYYNGHTKVAVKSLKQGSM
	-||---|-----|----|-
	ENGSLVDFLKTPSGIKLTINKLLDM
	---|------|-|----|-------
	KQLQHQRLVRLYAVVTQEPIYIITEYM
	-----------|---|----|--|-|-
	IADFGLARLIEDNEYTAREGAK
	--------------||------
	MGCGCSSHPEDDWMENIDVCENCHYPIVPLDGK
	-----||-----------------|--------
	ILEQSGEWWK
	----|-----
	LGAGQFGEVWMGYYNGHTK
	------------||---|-
	HYTNASDGLCTR
	-||--|----|-
	VRPDNCPEELYQLM
	----------|---
	ITFPGLHELVR
	-|---------
	QGSMSPDAFLAEANLMK
	--|-|------------
	GEQLRILEQSGEWWK
	---------|-----
	TNPEVIQNLERGYRM
	|-----------|--
	ANSLEPEPWFFK
	--|---------
	DPLVTYEGSNPPASPLQDNLVIALHSYEPSHDGDLGFEK
	----||--|----|-----------||--|---------
	LYAVVTQEPIYIITEYMENGSLVDFLK
	-|---|----|--|-|----|------
	LIEDNEYTAR
	------||--
	IPYPGMTNPEVIQNLER
	--|---|----------
	SVLEDFFTATEGQYQPQP
	|------|-|---|----
	PTFDYLR
	-|--|--
	QLQHQRLVRLYAVVTQEPIYIITEYMENGSLVDFLK
	----------|---|----|--|-|----|------
	AQSLTTGQEGFIPFNFVAK
	--|-||-------------

Protein sequence : 
MGCGCSSHPE DDWMENIDVC ENCHYPIVPL DGKGTLLIRN GSEVRDPLVT  
-----||--- ---------- ----|----- --- +       +   ----|  
YEGSNPPASP LQDNLVIALH SYEPSHDGDL GFEKGEQLRI LEQSGEWWKA  
|--|----|- ---------- ||--|----- ---------- ---|------  
QSLTTGQEGF IPFNFVAKAN SLEPEPWFFK NLSRKDAERQ LLAPGNTHGS  
-|-||----- ---------- |---------   +      - ------|--|  
FLIRESESTA GSFSLSVRDF DQNQGEVVKH YKIRNLDNGG FYISPRITFP  
-----|-||- -|-|-|--              +   ------ -|-|---|--  
GLHELVRHYT NASDGLCTRL SRPCQTQKPQ KPWWEDEWEV PRETLKLVER  
--------|| --|----|-  +    +                   +  ----  
LGAGQFGEVW MGYYNGHTKV AVKSLKQGSM SPDAFLAEAN LMKQLQHQRL  
---------- --||---|-- ---|----|- |--------- ----------  
VRLYAVVTQE PIYIITEYME NGSLVDFLKT PSGIKLTINK LLDMAAQIAE  
---|---|-- --|--|-|-- --|------| -|----|--- ----------  
GMAFIEERNY IHRDLRAANI LVSDTLSCKI ADFGLARLIE DNEYTAREGA  
---------| ---------- --|-|-|--- ---------- ---||-----  
KFPIKWTAPE AINYGTFTIK SDVWSFGILL TEIVTHGRIP YPGMTNPEVI  
-    -|--- ---|-|-|-- |---|----- |---|----- |---|-----  
QNLERGYRMV RPDNCPEELY QLMRLCWKER PEDRPTFDYL RSVLEDFFTA  
------|--- ---------| ---------- -----|--|- -|------|-  
TEGQYQPQP 
|---|---- 


Protein	: P06239
Enzyme	: CNBr Lys-C V8-DE

	NLVIALHSYEPSHD
	-------||--|--
	VWSFGILLTE
	--|-----|-
	SPDAFLAEANLM
	|-----------
	VVKHYKIRNLD
	----|------
	GLCTRLSRPCQTQKPQKPWWE
	---|--|----|---------
	GQYQPQP
	--|----
	VRPDNCPEELYQLM
	----------|---
	GFIPFNFVAKANSLEPEPWFFKNLSRKD
	------------|-----------|---
	LRAANILVSD
	--------|-
	WWKAQSLTTGQE
	-----|-||---
	GKGTLLIRNGSE
	---|------|-
	MGCGCSSHPE
	-----||---
	LVRHYTNASD
	----||--|-
	GAKFPIKWTAPE
	--------|---
	LVERLGAGQFGEVWMGYYNGHTK
	----------------||---|-
	NCHYPIVPLD
	---|------
	RLCWKERPEDRPTFDYLRSVLEDFFTATEGQYQPQP
	------------|--|--|------|-|---|----
	VRDPLVTYE
	------||-
	GEQLRILEQSGEWWK
	---------|-----
	ANSLEPEPWFFK
	--|---------
	LYQLMRLCWKE
	-|---------
	GCGCSSHPEDDWM
	----||-------
	ERPEDRPTFDYLRSVLEDFFTATEGQYQPQP
	-------|--|--|------|-|---|----
	AQSLTTGQEGFIPFNFVAK
	--|-||-------------
	ANLMKQLQHQRLVRLYAVVTQEPIYIITE
	---------------|---|----|--|-
	RQLLAPGNTHGSFLIRE
	--------|--|-----
	GYYNGHTKVAVKSLKQGSM
	-||---|-----|----|-
	ENGSLVDFLKTPSGIKLTINKLLDM
	---|------|-|----|-------
	KQLQHQRLVRLYAVVTQEPIYIITEYM
	-----------|---|----|--|-|-
	IADFGLARLIEDNEYTAREGAK
	--------------||------
	TLSCKIAD
	|-|-----
	IVTHGRIPYPGMTNPE
	--|-----|---|---
	RGYRMVRPD
	--|------
	RNYIHRD
	--|----
	LLDMAAQIAEGMAFIEERNYIHRDLRAANILVSDTLSCK
	-------------------|------------|-|-|--
	WTAPEAINYGTFTIK
	-|------|-|-|--
	VWMGYYNGHTKVAVKSLKQGSMSPD
	----||---|-----|----|-|--
	FLKTPSGIKLTINKLLD
	---|-|----|------
	GSNPPASPLQD
	-|----|----
	STAGSFSLSVRD
	||--|-|-|---
	MGCGCSSHPEDDWMENIDVCENCHYPIVPLDGK
	-----||-----------------|--------
	QGSMSPDAFLAEANLMK
	--|-|------------
	TNPEVIQNLERGYRM
	|-----------|--
	YLRSVLE
	|--|---
	AINYGTFTIKSD
	---|-|-|--|-
	QLQHQRLVRLYAVVTQEPIYIITEYMENGSLVDFLK
	----------|---|----|--|-|----|------
	NGGFYISPRITFPGLHE
	----|-|---|------

Protein sequence : 
MGCGCSSHPE DDWMENIDVC ENCHYPIVPL DGKGTLLIRN GSEVRDPLVT  
-----||--- ---------- ----|----- ----|----- -|-------|  
YEGSNPPASP LQDNLVIALH SYEPSHDGDL GFEKGEQLRI LEQSGEWWKA  
|--|----|- ---------- ||--|--        ------ ---|------  
QSLTTGQEGF IPFNFVAKAN SLEPEPWFFK NLSRKDAERQ LLAPGNTHGS  
-|-||----- ---------- |--------- --|---  -- ------|--|  
FLIRESESTA GSFSLSVRDF DQNQGEVVKH YKIRNLDNGG FYISPRITFP  
-----+ ||- -|-|-|---        ---- |--------- -|-|---|--  
GLHELVRHYT NASDGLCTRL SRPCQTQKPQ KPWWEDEWEV PRETLKLVER  
--------|| --|----|-- |----|---- -----         +  ----  
LGAGQFGEVW MGYYNGHTKV AVKSLKQGSM SPDAFLAEAN LMKQLQHQRL  
---------- --||---|-- ---|----|- |--------- ----------  
VRLYAVVTQE PIYIITEYME NGSLVDFLKT PSGIKLTINK LLDMAAQIAE  
---|---|-- --|--|-|-- --|------| -|----|--- ----------  
GMAFIEERNY IHRDLRAANI LVSDTLSCKI ADFGLARLIE DNEYTAREGA  
---------| ---------- --|-|-|--- ---------- ---||-----  
KFPIKWTAPE AINYGTFTIK SDVWSFGILL TEIVTHGRIP YPGMTNPEVI  
------|--- ---|-|-|-- |---|----- |---|----- |---|-----  
QNLERGYRMV RPDNCPEELY QLMRLCWKER PEDRPTFDYL RSVLEDFFTA  
------|--- ---------| ---------- -----|--|- -|------|-  
TEGQYQPQP 
|---|---- 


Protein	: P06239
Enzyme	: CNBr Lys-C V8-E

	SPDAFLAEANLM
	|-----------
	GQYQPQP
	--|----
	STAGSFSLSVRDFDQNQGE
	||--|-|-|----------
	VRPDNCPEELYQLM
	----------|---
	WWKAQSLTTGQE
	-----|-||---
	MGCGCSSHPE
	-----||---
	GAKFPIKWTAPE
	--------|---
	LVERLGAGQFGEVWMGYYNGHTK
	----------------||---|-
	DFFTATE
	---|-|-
	RLCWKERPEDRPTFDYLRSVLEDFFTATEGQYQPQP
	------------|--|--|------|-|---|----
	VRDPLVTYE
	------||-
	GFIPFNFVAKANSLEPEPWFFKNLSRKDAE
	------------|-----------|-----
	LVRHYTNASDGLCTRLSRPCQTQKPQKPWWE
	----||--|----|--|----|---------
	GEQLRILEQSGEWWK
	---------|-----
	ANSLEPEPWFFK
	--|---------
	LYQLMRLCWKE
	-|---------
	GCGCSSHPEDDWM
	----||-------
	ERPEDRPTFDYLRSVLEDFFTATEGQYQPQP
	-------|--|--|------|-|---|----
	AQSLTTGQEGFIPFNFVAK
	--|-||-------------
	ANLMKQLQHQRLVRLYAVVTQEPIYIITE
	---------------|---|----|--|-
	NGSLVDFLKTPSGIKLTINKLLDMAAQIAE
	--|------|-|----|-------------
	RQLLAPGNTHGSFLIRE
	--------|--|-----
	GSNPPASPLQDNLVIALHSYEPSHDGDLGFE
	-|----|-----------||--|--------
	VVKHYKIRNLDNGGFYISPRITFPGLHE
	----|----------|-|---|------
	GYYNGHTKVAVKSLKQGSM
	-||---|-----|----|-
	ENGSLVDFLKTPSGIKLTINKLLDM
	---|------|-|----|-------
	KQLQHQRLVRLYAVVTQEPIYIITEYM
	-----------|---|----|--|-|-
	IADFGLARLIEDNEYTAREGAK
	--------------||------
	IVTHGRIPYPGMTNPE
	--|-----|---|---
	RNYIHRDLRAANILVSDTLSCKIADFGLARLIE
	--|------------|-|-|-------------
	AINYGTFTIKSDVWSFGILLTE
	---|-|-|--|---|-----|-
	LLDMAAQIAEGMAFIEERNYIHRDLRAANILVSDTLSCK
	-------------------|------------|-|-|--
	VWMGYYNGHTKVAVKSLKQGSMSPDAFLAE
	----||---|-----|----|-|-------
	NCHYPIVPLDGKGTLLIRNGSE
	---|---------|------|-
	DRPTFDYLRSVLE
	---|--|--|---
	WTAPEAINYGTFTIK
	-|------|-|-|--
	RGYRMVRPDNCPE
	--|----------
	MGCGCSSHPEDDWMENIDVCENCHYPIVPLDGK
	-----||-----------------|--------
	QGSMSPDAFLAEANLMK
	--|-|------------
	TNPEVIQNLERGYRM
	|-----------|--
	QLQHQRLVRLYAVVTQEPIYIITEYMENGSLVDFLK
	----------|---|----|--|-|----|------

Protein sequence : 
MGCGCSSHPE DDWMENIDVC ENCHYPIVPL DGKGTLLIRN GSEVRDPLVT  
-----||--- ---------- ----|----- ----|----- -|-------|  
YEGSNPPASP LQDNLVIALH SYEPSHDGDL GFEKGEQLRI LEQSGEWWKA  
|--|----|- ---------- ||--|----- --- ------ ---|------  
QSLTTGQEGF IPFNFVAKAN SLEPEPWFFK NLSRKDAERQ LLAPGNTHGS  
-|-||----- ---------- |--------- --|------- ------|--|  
FLIRESESTA GSFSLSVRDF DQNQGEVVKH YKIRNLDNGG FYISPRITFP  
-----+ ||- -|-|-|---- ---------- |--------- -|-|---|--  
GLHELVRHYT NASDGLCTRL SRPCQTQKPQ KPWWEDEWEV PRETLKLVER  
--------|| --|----|-- |----|---- -----         +  ----  
LGAGQFGEVW MGYYNGHTKV AVKSLKQGSM SPDAFLAEAN LMKQLQHQRL  
---------- --||---|-- ---|----|- |--------- ----------  
VRLYAVVTQE PIYIITEYME NGSLVDFLKT PSGIKLTINK LLDMAAQIAE  
---|---|-- --|--|-|-- --|------| -|----|--- ----------  
GMAFIEERNY IHRDLRAANI LVSDTLSCKI ADFGLARLIE DNEYTAREGA  
---------| ---------- --|-|-|--- ---------- ---||-----  
KFPIKWTAPE AINYGTFTIK SDVWSFGILL TEIVTHGRIP YPGMTNPEVI  
------|--- ---|-|-|-- |---|----- |---|----- |---|-----  
QNLERGYRMV RPDNCPEELY QLMRLCWKER PEDRPTFDYL RSVLEDFFTA  
------|--- ---------| ---------- -----|--|- -|------|-  
TEGQYQPQP 
|---|---- 


Protein	: P06239
Enzyme	: CNBr Lys-N trypsin_no_P_rule

	AQSLTTGQEGFIPFNFVAK
	--|-||-------------
	ESESTAGSFSLSVR
	-|-||--|-|-|--
	QLLAPGNTHGSFLIR
	-------|--|----
	KERPEDRPTFDYLRSVLEDFFTATEGQYQPQP
	--------|--|--|------|-|---|----
	SDVWSFGILLTEIVTHGR
	|---|-----|---|---
	AANILVSDTLSCK
	------|-|-|--
	KWTAPEAINYGTFTI
	--|------|-|-|-
	NLDNGGFYISPR
	-------|-|--
	SPDAFLAEANLM
	|-----------
	RLCWKERPEDRPTFDYLRSVLEDFFTATEGQYQPQP
	------------|--|--|------|-|---|----
	PDNCPEELYQLMR
	--------|----
	KANSLEPEPWFF
	---|--------
	KAQSLTTGQEGFIPFNFVA
	---|-||------------
	WTAPEAINYGTFTIK
	-|------|-|-|--
	KGEQLRILEQSGEWW
	----------|----
	GYYNGHTKVAVKSLKQGSM
	-||---|-----|----|-
	KPWWEDEWEVPRETL
	-------------|-
	KQGSMSPDAFLAEANLM
	---|-|-----------
	ENGSLVDFLKTPSGIKLTINKLLDM
	---|------|-|----|-------
	KQLQHQRLVRLYAVVTQEPIYIITEYM
	-----------|---|----|--|-|-
	KLVERLGAGQFGEVWMGYYNGHT
	-----------------||---|
	MGCGCSSHPEDDWMENIDVCENCHYPIVPLDGK
	-----||-----------------|--------
	ILEQSGEWWK
	----|-----
	KQLQHQRLVRLYAVVTQEPIYIITEYMENGSLVDFL
	-----------|---|----|--|-|----|-----
	LGAGQFGEVWMGYYNGHTK
	------------||---|-
	HYTNASDGLCTR
	-||--|----|-
	VRPDNCPEELYQLM
	----------|---
	ITFPGLHELVR
	-|---------
	QGSMSPDAFLAEANLMK
	--|-|------------
	ANSLEPEPWFFK
	--|---------
	TNPEVIQNLERGYRM
	|-----------|--
	IPYPGMTNPEVIQNLER
	--|---|----------
	DPLVTYEGSNPPASPLQDNLVIALHSYEPSHDGDLGFEK
	----||--|----|-----------||--|---------
	KIADFGLARLIEDNEYTAREGA
	---------------||-----
	LYAVVTQEPIYIITEYMENGSLVDFLK
	-|---|----|--|-|----|------
	LIEDNEYTAR
	------||--
	MGCGCSSHPEDDWMENIDVCENCHYPIVPLDG
	-----||-----------------|-------
	KLLDMAAQIAEGMAFIEERNYIHRDLRAANILVSDTLSC
	--------------------|------------|-|-|-
	SVLEDFFTATEGQYQPQP
	|------|-|---|----
	PTFDYLR
	-|--|--
	GCGCSSHPEDDWM
	----||-------

Protein sequence : 
MGCGCSSHPE DDWMENIDVC ENCHYPIVPL DGKGTLLIRN GSEVRDPLVT  
-----||--- ---------- ----|----- --- +       +   ----|  
YEGSNPPASP LQDNLVIALH SYEPSHDGDL GFEKGEQLRI LEQSGEWWKA  
|--|----|- ---------- ||--|----- ---------- ---|------  
QSLTTGQEGF IPFNFVAKAN SLEPEPWFFK NLSRKDAERQ LLAPGNTHGS  
-|-||----- ---------- |---------   +      - ------|--|  
FLIRESESTA GSFSLSVRDF DQNQGEVVKH YKIRNLDNGG FYISPRITFP  
-----|-||- -|-|-|--              +   ------ -|-|---|--  
GLHELVRHYT NASDGLCTRL SRPCQTQKPQ KPWWEDEWEV PRETLKLVER  
--------|| --|----|-  +    +     ---------- ---|------  
LGAGQFGEVW MGYYNGHTKV AVKSLKQGSM SPDAFLAEAN LMKQLQHQRL  
---------- --||---|-- ---|----|- |--------- ----------  
VRLYAVVTQE PIYIITEYME NGSLVDFLKT PSGIKLTINK LLDMAAQIAE  
---|---|-- --|--|-|-- --|------| -|----|--- ----------  
GMAFIEERNY IHRDLRAANI LVSDTLSCKI ADFGLARLIE DNEYTAREGA  
---------| ---------- --|-|-|--- ---------- ---||-----  
KFPIKWTAPE AINYGTFTIK SDVWSFGILL TEIVTHGRIP YPGMTNPEVI  
    --|--- ---|-|-|-- |---|----- |---|----- |---|-----  
QNLERGYRMV RPDNCPEELY QLMRLCWKER PEDRPTFDYL RSVLEDFFTA  
------|--- ---------| ---------- -----|--|- -|------|-  
TEGQYQPQP 
|---|---- 


Protein	: P06239
Enzyme	: CNBr Lys-N V8-DE

	NLVIALHSYEPSHD
	-------||--|--
	VWSFGILLTE
	--|-----|-
	SPDAFLAEANLM
	|-----------
	VVKHYKIRNLD
	----|------
	GLCTRLSRPCQTQKPQKPWWE
	---|--|----|---------
	KGEQLRILEQSGEWW
	----------|----
	GQYQPQP
	--|----
	VRPDNCPEELYQLM
	----------|---
	GFIPFNFVAKANSLEPEPWFFKNLSRKD
	------------|-----------|---
	LRAANILVSD
	--------|-
	WWKAQSLTTGQE
	-----|-||---
	GKGTLLIRNGSE
	---|------|-
	MGCGCSSHPE
	-----||---
	LVRHYTNASD
	----||--|-
	GAKFPIKWTAPE
	--------|---
	NCHYPIVPLD
	---|------
	RLCWKERPEDRPTFDYLRSVLEDFFTATEGQYQPQP
	------------|--|--|------|-|---|----
	KAQSLTTGQEGFIPFNFVA
	---|-||------------
	KPWWEDEWEVPRETL
	-------------|-
	KQGSMSPDAFLAEANLM
	---|-|-----------
	VRDPLVTYE
	------||-
	KQLQHQRLVRLYAVVTQEPIYIITEYMENGSLVDFL
	-----------|---|----|--|-|----|-----
	LYQLMRLCWKE
	-|---------
	GCGCSSHPEDDWM
	----||-------
	KERPEDRPTFDYLRSVLEDFFTATEGQYQPQP
	--------|--|--|------|-|---|----
	ANLMKQLQHQRLVRLYAVVTQEPIYIITE
	---------------|---|----|--|-
	RQLLAPGNTHGSFLIRE
	--------|--|-----
	GYYNGHTKVAVKSLKQGSM
	-||---|-----|----|-
	ENGSLVDFLKTPSGIKLTINKLLDM
	---|------|-|----|-------
	KQLQHQRLVRLYAVVTQEPIYIITEYM
	-----------|---|----|--|-|-
	TLSCKIAD
	|-|-----
	IVTHGRIPYPGMTNPE
	--|-----|---|---
	RGYRMVRPD
	--|------
	KIADFGLARLIEDNEYTAREGA
	---------------||-----
	KLLDMAAQIAEGMAFIEERNYIHRDLRAANILVSDTLSC
	--------------------|------------|-|-|-
	RNYIHRD
	--|----
	KWTAPEAINYGTFTI
	--|------|-|-|-
	KANSLEPEPWFF
	---|--------
	VWMGYYNGHTKVAVKSLKQGSMSPD
	----||---|-----|----|-|--
	FLKTPSGIKLTINKLLD
	---|-|----|------
	GSNPPASPLQD
	-|----|----
	KLVERLGAGQFGEVWMGYYNGHT
	-----------------||---|
	STAGSFSLSVRD
	||--|-|-|---
	TNPEVIQNLERGYRM
	|-----------|--
	YLRSVLE
	|--|---
	MGCGCSSHPEDDWMENIDVCENCHYPIVPLDG
	-----||-----------------|-------
	AINYGTFTIKSD
	---|-|-|--|-
	NGGFYISPRITFPGLHE
	----|-|---|------

Protein sequence : 
MGCGCSSHPE DDWMENIDVC ENCHYPIVPL DGKGTLLIRN GSEVRDPLVT  
-----||--- ---------- ----|----- ----|----- -|-------|  
YEGSNPPASP LQDNLVIALH SYEPSHDGDL GFEKGEQLRI LEQSGEWWKA  
|--|----|- ---------- ||--|--       ------- ---|------  
QSLTTGQEGF IPFNFVAKAN SLEPEPWFFK NLSRKDAERQ LLAPGNTHGS  
-|-||----- ---------- |--------- --|---  -- ------|--|  
FLIRESESTA GSFSLSVRDF DQNQGEVVKH YKIRNLDNGG FYISPRITFP  
-----+ ||- -|-|-|---        ---- |--------- -|-|---|--  
GLHELVRHYT NASDGLCTRL SRPCQTQKPQ KPWWEDEWEV PRETLKLVER  
--------|| --|----|-- |----|---- ---------- ---|------  
LGAGQFGEVW MGYYNGHTKV AVKSLKQGSM SPDAFLAEAN LMKQLQHQRL  
---------- --||---|-- ---|----|- |--------- ----------  
VRLYAVVTQE PIYIITEYME NGSLVDFLKT PSGIKLTINK LLDMAAQIAE  
---|---|-- --|--|-|-- --|------| -|----|--- ----------  
GMAFIEERNY IHRDLRAANI LVSDTLSCKI ADFGLARLIE DNEYTAREGA  
---------| ---------- --|-|-|--- ---------- ---||-----  
KFPIKWTAPE AINYGTFTIK SDVWSFGILL TEIVTHGRIP YPGMTNPEVI  
------|--- ---|-|-|-- |---|----- |---|----- |---|-----  
QNLERGYRMV RPDNCPEELY QLMRLCWKER PEDRPTFDYL RSVLEDFFTA  
------|--- ---------| ---------- -----|--|- -|------|-  
TEGQYQPQP 
|---|---- 


Protein	: P06239
Enzyme	: CNBr Lys-N V8-E

	MGCGCSSHPE
	-----||---
	RNYIHRDLRAANILVSDTLSCKIADFGLARLIE
	--|------------|-|-|-------------
	AINYGTFTIKSDVWSFGILLTE
	---|-|-|--|---|-----|-
	KERPEDRPTFDYLRSVLEDFFTATEGQYQPQP
	--------|--|--|------|-|---|----
	VWMGYYNGHTKVAVKSLKQGSMSPDAFLAE
	----||---|-----|----|-|-------
	RQLLAPGNTHGSFLIRE
	--------|--|-----
	ANLMKQLQHQRLVRLYAVVTQEPIYIITE
	---------------|---|----|--|-
	NGSLVDFLKTPSGIKLTINKLLDMAAQIAE
	--|------|-|----|-------------
	KWTAPEAINYGTFTI
	--|------|-|-|-
	NCHYPIVPLDGKGTLLIRNGSE
	---|---------|------|-
	GSNPPASPLQDNLVIALHSYEPSHDGDLGFE
	-|----|-----------||--|--------
	SPDAFLAEANLM
	|-----------
	RLCWKERPEDRPTFDYLRSVLEDFFTATEGQYQPQP
	------------|--|--|------|-|---|----
	VVKHYKIRNLDNGGFYISPRITFPGLHE
	----|----------|-|---|------
	GAKFPIKWTAPE
	--------|---
	DRPTFDYLRSVLE
	---|--|--|---
	DFFTATE
	---|-|-
	KANSLEPEPWFF
	---|--------
	KAQSLTTGQEGFIPFNFVA
	---|-||------------
	KGEQLRILEQSGEWW
	----------|----
	GQYQPQP
	--|----
	GYYNGHTKVAVKSLKQGSM
	-||---|-----|----|-
	KPWWEDEWEVPRETL
	-------------|-
	KQGSMSPDAFLAEANLM
	---|-|-----------
	VRDPLVTYE
	------||-
	ENGSLVDFLKTPSGIKLTINKLLDM
	---|------|-|----|-------
	KQLQHQRLVRLYAVVTQEPIYIITEYM
	-----------|---|----|--|-|-
	GFIPFNFVAKANSLEPEPWFFKNLSRKDAE
	------------|-----------|-----
	STAGSFSLSVRDFDQNQGE
	||--|-|-|----------
	LVRHYTNASDGLCTRLSRPCQTQKPQKPWWE
	----||--|----|--|----|---------
	KLVERLGAGQFGEVWMGYYNGHT
	-----------------||---|
	RGYRMVRPDNCPE
	--|----------
	IVTHGRIPYPGMTNPE
	--|-----|---|---
	KQLQHQRLVRLYAVVTQEPIYIITEYMENGSLVDFL
	-----------|---|----|--|-|----|-----
	VRPDNCPEELYQLM
	----------|---
	TNPEVIQNLERGYRM
	|-----------|--
	KIADFGLARLIEDNEYTAREGA
	---------------||-----
	LYQLMRLCWKE
	-|---------
	MGCGCSSHPEDDWMENIDVCENCHYPIVPLDG
	-----||-----------------|-------
	KLLDMAAQIAEGMAFIEERNYIHRDLRAANILVSDTLSC
	--------------------|------------|-|-|-
	WWKAQSLTTGQE
	-----|-||---
	GCGCSSHPEDDWM
	----||-------

Protein sequence : 
MGCGCSSHPE DDWMENIDVC ENCHYPIVPL DGKGTLLIRN GSEVRDPLVT  
-----||--- ---------- ----|----- ----|----- -|-------|  
YEGSNPPASP LQDNLVIALH SYEPSHDGDL GFEKGEQLRI LEQSGEWWKA  
|--|----|- ---------- ||--|----- ---------- ---|------  
QSLTTGQEGF IPFNFVAKAN SLEPEPWFFK NLSRKDAERQ LLAPGNTHGS  
-|-||----- ---------- |--------- --|------- ------|--|  
FLIRESESTA GSFSLSVRDF DQNQGEVVKH YKIRNLDNGG FYISPRITFP  
-----+ ||- -|-|-|---- ---------- |--------- -|-|---|--  
GLHELVRHYT NASDGLCTRL SRPCQTQKPQ KPWWEDEWEV PRETLKLVER  
--------|| --|----|-- |----|---- ---------- ---|------  
LGAGQFGEVW MGYYNGHTKV AVKSLKQGSM SPDAFLAEAN LMKQLQHQRL  
---------- --||---|-- ---|----|- |--------- ----------  
VRLYAVVTQE PIYIITEYME NGSLVDFLKT PSGIKLTINK LLDMAAQIAE  
---|---|-- --|--|-|-- --|------| -|----|--- ----------  
GMAFIEERNY IHRDLRAANI LVSDTLSCKI ADFGLARLIE DNEYTAREGA  
---------| ---------- --|-|-|--- ---------- ---||-----  
KFPIKWTAPE AINYGTFTIK SDVWSFGILL TEIVTHGRIP YPGMTNPEVI  
------|--- ---|-|-|-- |---|----- |---|----- |---|-----  
QNLERGYRMV RPDNCPEELY QLMRLCWKER PEDRPTFDYL RSVLEDFFTA  
------|--- ---------| ---------- -----|--|- -|------|-  
TEGQYQPQP 
|---|---- 


Protein	: P06239
Enzyme	: CNBr trypsin_no_P_rule V8-DE

	SDVWSFGILLTEIVTHGR
	|---|-----|---|---
	NLVIALHSYEPSHD
	-------||--|--
	VWSFGILLTE
	--|-----|-
	SPDAFLAEANLM
	|-----------
	VVKHYKIRNLD
	----|------
	GLCTRLSRPCQTQKPQKPWWE
	---|--|----|---------
	GQYQPQP
	--|----
	LGAGQFGEVWMGYYNGHTK
	------------||---|-
	VRPDNCPEELYQLM
	----------|---
	ITFPGLHELVR
	-|---------
	GFIPFNFVAKANSLEPEPWFFKNLSRKD
	------------|-----------|---
	LRAANILVSD
	--------|-
	LYAVVTQEPIYIITEYMENGSLVDFLK
	-|---|----|--|-|----|------
	WWKAQSLTTGQE
	-----|-||---
	GKGTLLIRNGSE
	---|------|-
	MGCGCSSHPE
	-----||---
	LVRHYTNASD
	----||--|-
	NLDNGGFYISPR
	-------|-|--
	GAKFPIKWTAPE
	--------|---
	NCHYPIVPLD
	---|------
	RLCWKERPEDRPTFDYLRSVLEDFFTATEGQYQPQP
	------------|--|--|------|-|---|----
	VRDPLVTYE
	------||-
	HYTNASDGLCTR
	-||--|----|-
	ANSLEPEPWFFK
	--|---------
	IPYPGMTNPEVIQNLER
	--|---|----------
	LIEDNEYTAR
	------||--
	LYQLMRLCWKE
	-|---------
	AQSLTTGQEGFIPFNFVAK
	--|-||-------------
	GCGCSSHPEDDWM
	----||-------
	ANLMKQLQHQRLVRLYAVVTQEPIYIITE
	---------------|---|----|--|-
	RQLLAPGNTHGSFLIRE
	--------|--|-----
	PDNCPEELYQLMR
	--------|----
	GYYNGHTKVAVKSLKQGSM
	-||---|-----|----|-
	ENGSLVDFLKTPSGIKLTINKLLDM
	---|------|-|----|-------
	KQLQHQRLVRLYAVVTQEPIYIITEYM
	-----------|---|----|--|-|-
	TLSCKIAD
	|-|-----
	ILEQSGEWWK
	----|-----
	IVTHGRIPYPGMTNPE
	--|-----|---|---
	RGYRMVRPD
	--|------
	SVLEDFFTATEGQYQPQP
	|------|-|---|----
	RNYIHRD
	--|----
	ESESTAGSFSLSVR
	-|-||--|-|-|--
	QLLAPGNTHGSFLIR
	-------|--|----
	AANILVSDTLSCK
	------|-|-|--
	WTAPEAINYGTFTIK
	-|------|-|-|--
	VWMGYYNGHTKVAVKSLKQGSMSPD
	----||---|-----|----|-|--
	FLKTPSGIKLTINKLLD
	---|-|----|------
	GSNPPASPLQD
	-|----|----
	STAGSFSLSVRD
	||--|-|-|---
	MGCGCSSHPEDDWMENIDVCENCHYPIVPLDGK
	-----||-----------------|--------
	QGSMSPDAFLAEANLMK
	--|-|------------
	TNPEVIQNLERGYRM
	|-----------|--
	DPLVTYEGSNPPASPLQDNLVIALHSYEPSHDGDLGFEK
	----||--|----|-----------||--|---------
	YLRSVLE
	|--|---
	PTFDYLR
	-|--|--
	AINYGTFTIKSD
	---|-|-|--|-
	NGGFYISPRITFPGLHE
	----|-|---|------

Protein sequence : 
MGCGCSSHPE DDWMENIDVC ENCHYPIVPL DGKGTLLIRN GSEVRDPLVT  
-----||--- ---------- ----|----- ----|----- -|-------|  
YEGSNPPASP LQDNLVIALH SYEPSHDGDL GFEKGEQLRI LEQSGEWWKA  
|--|----|- ---------- ||--|----- ----     - ---|------  
QSLTTGQEGF IPFNFVAKAN SLEPEPWFFK NLSRKDAERQ LLAPGNTHGS  
-|-||----- ---------- |--------- --|---  -- ------|--|  
FLIRESESTA GSFSLSVRDF DQNQGEVVKH YKIRNLDNGG FYISPRITFP  
-----|-||- -|-|-|---        ---- |--------- -|-|---|--  
GLHELVRHYT NASDGLCTRL SRPCQTQKPQ KPWWEDEWEV PRETLKLVER  
--------|| --|----|-- |----|---- -----         +        
LGAGQFGEVW MGYYNGHTKV AVKSLKQGSM SPDAFLAEAN LMKQLQHQRL  
---------- --||---|-- ---|----|- |--------- ----------  
VRLYAVVTQE PIYIITEYME NGSLVDFLKT PSGIKLTINK LLDMAAQIAE  
---|---|-- --|--|-|-- --|------| -|----|--- ----        
GMAFIEERNY IHRDLRAANI LVSDTLSCKI ADFGLARLIE DNEYTAREGA  
       --| ---------- --|-|-|--- --     --- ---||-- --  
KFPIKWTAPE AINYGTFTIK SDVWSFGILL TEIVTHGRIP YPGMTNPEVI  
------|--- ---|-|-|-- |---|----- |---|----- |---|-----  
QNLERGYRMV RPDNCPEELY QLMRLCWKER PEDRPTFDYL RSVLEDFFTA  
------|--- ---------| ---------- -----|--|- -|------|-  
TEGQYQPQP 
|---|---- 


Protein	: P06239
Enzyme	: CNBr trypsin_no_P_rule V8-E

	SDVWSFGILLTEIVTHGR
	|---|-----|---|---
	SPDAFLAEANLM
	|-----------
	GQYQPQP
	--|----
	STAGSFSLSVRDFDQNQGE
	||--|-|-|----------
	LGAGQFGEVWMGYYNGHTK
	------------||---|-
	VRPDNCPEELYQLM
	----------|---
	ITFPGLHELVR
	-|---------
	LYAVVTQEPIYIITEYMENGSLVDFLK
	-|---|----|--|-|----|------
	WWKAQSLTTGQE
	-----|-||---
	MGCGCSSHPE
	-----||---
	NLDNGGFYISPR
	-------|-|--
	GAKFPIKWTAPE
	--------|---
	DFFTATE
	---|-|-
	RLCWKERPEDRPTFDYLRSVLEDFFTATEGQYQPQP
	------------|--|--|------|-|---|----
	VRDPLVTYE
	------||-
	GFIPFNFVAKANSLEPEPWFFKNLSRKDAE
	------------|-----------|-----
	LVRHYTNASDGLCTRLSRPCQTQKPQKPWWE
	----||--|----|--|----|---------
	HYTNASDGLCTR
	-||--|----|-
	ANSLEPEPWFFK
	--|---------
	IPYPGMTNPEVIQNLER
	--|---|----------
	LIEDNEYTAR
	------||--
	LYQLMRLCWKE
	-|---------
	AQSLTTGQEGFIPFNFVAK
	--|-||-------------
	GCGCSSHPEDDWM
	----||-------
	ANLMKQLQHQRLVRLYAVVTQEPIYIITE
	---------------|---|----|--|-
	NGSLVDFLKTPSGIKLTINKLLDMAAQIAE
	--|------|-|----|-------------
	RQLLAPGNTHGSFLIRE
	--------|--|-----
	GSNPPASPLQDNLVIALHSYEPSHDGDLGFE
	-|----|-----------||--|--------
	VVKHYKIRNLDNGGFYISPRITFPGLHE
	----|----------|-|---|------
	PDNCPEELYQLMR
	--------|----
	GYYNGHTKVAVKSLKQGSM
	-||---|-----|----|-
	ENGSLVDFLKTPSGIKLTINKLLDM
	---|------|-|----|-------
	KQLQHQRLVRLYAVVTQEPIYIITEYM
	-----------|---|----|--|-|-
	ILEQSGEWWK
	----|-----
	IVTHGRIPYPGMTNPE
	--|-----|---|---
	SVLEDFFTATEGQYQPQP
	|------|-|---|----
	RNYIHRDLRAANILVSDTLSCKIADFGLARLIE
	--|------------|-|-|-------------
	ESESTAGSFSLSVR
	-|-||--|-|-|--
	QLLAPGNTHGSFLIR
	-------|--|----
	AINYGTFTIKSDVWSFGILLTE
	---|-|-|--|---|-----|-
	VWMGYYNGHTKVAVKSLKQGSMSPDAFLAE
	----||---|-----|----|-|-------
	AANILVSDTLSCK
	------|-|-|--
	NCHYPIVPLDGKGTLLIRNGSE
	---|---------|------|-
	DRPTFDYLRSVLE
	---|--|--|---
	WTAPEAINYGTFTIK
	-|------|-|-|--
	RGYRMVRPDNCPE
	--|----------
	MGCGCSSHPEDDWMENIDVCENCHYPIVPLDGK
	-----||-----------------|--------
	QGSMSPDAFLAEANLMK
	--|-|------------
	TNPEVIQNLERGYRM
	|-----------|--
	DPLVTYEGSNPPASPLQDNLVIALHSYEPSHDGDLGFEK
	----||--|----|-----------||--|---------
	PTFDYLR
	-|--|--

Protein sequence : 
MGCGCSSHPE DDWMENIDVC ENCHYPIVPL DGKGTLLIRN GSEVRDPLVT  
-----||--- ---------- ----|----- ----|----- -|-------|  
YEGSNPPASP LQDNLVIALH SYEPSHDGDL GFEKGEQLRI LEQSGEWWKA  
|--|----|- ---------- ||--|----- ----     - ---|------  
QSLTTGQEGF IPFNFVAKAN SLEPEPWFFK NLSRKDAERQ LLAPGNTHGS  
-|-||----- ---------- |--------- --|------- ------|--|  
FLIRESESTA GSFSLSVRDF DQNQGEVVKH YKIRNLDNGG FYISPRITFP  
-----|-||- -|-|-|---- ---------- |--------- -|-|---|--  
GLHELVRHYT NASDGLCTRL SRPCQTQKPQ KPWWEDEWEV PRETLKLVER  
--------|| --|----|-- |----|---- -----         +        
LGAGQFGEVW MGYYNGHTKV AVKSLKQGSM SPDAFLAEAN LMKQLQHQRL  
---------- --||---|-- ---|----|- |--------- ----------  
VRLYAVVTQE PIYIITEYME NGSLVDFLKT PSGIKLTINK LLDMAAQIAE  
---|---|-- --|--|-|-- --|------| -|----|--- ----------  
GMAFIEERNY IHRDLRAANI LVSDTLSCKI ADFGLARLIE DNEYTAREGA  
       --| ---------- --|-|-|--- ---------- ---||-- --  
KFPIKWTAPE AINYGTFTIK SDVWSFGILL TEIVTHGRIP YPGMTNPEVI  
------|--- ---|-|-|-- |---|----- |---|----- |---|-----  
QNLERGYRMV RPDNCPEELY QLMRLCWKER PEDRPTFDYL RSVLEDFFTA  
------|--- ---------| ---------- -----|--|- -|------|-  
TEGQYQPQP 
|---|---- 


Protein	: P06239
Enzyme	: CNBr V8-DE V8-E

	NLVIALHSYEPSHD
	-------||--|--
	VWSFGILLTE
	--|-----|-
	SPDAFLAEANLM
	|-----------
	VVKHYKIRNLD
	----|------
	GLCTRLSRPCQTQKPQKPWWE
	---|--|----|---------
	GQYQPQP
	--|----
	STAGSFSLSVRDFDQNQGE
	||--|-|-|----------
	VRPDNCPEELYQLM
	----------|---
	GFIPFNFVAKANSLEPEPWFFKNLSRKD
	------------|-----------|---
	LRAANILVSD
	--------|-
	WWKAQSLTTGQE
	-----|-||---
	GKGTLLIRNGSE
	---|------|-
	MGCGCSSHPE
	-----||---
	LVRHYTNASD
	----||--|-
	GAKFPIKWTAPE
	--------|---
	DFFTATE
	---|-|-
	NCHYPIVPLD
	---|------
	RLCWKERPEDRPTFDYLRSVLEDFFTATEGQYQPQP
	------------|--|--|------|-|---|----
	VRDPLVTYE
	------||-
	GFIPFNFVAKANSLEPEPWFFKNLSRKDAE
	------------|-----------|-----
	LVRHYTNASDGLCTRLSRPCQTQKPQKPWWE
	----||--|----|--|----|---------
	LYQLMRLCWKE
	-|---------
	GCGCSSHPEDDWM
	----||-------
	ANLMKQLQHQRLVRLYAVVTQEPIYIITE
	---------------|---|----|--|-
	NGSLVDFLKTPSGIKLTINKLLDMAAQIAE
	--|------|-|----|-------------
	RQLLAPGNTHGSFLIRE
	--------|--|-----
	GSNPPASPLQDNLVIALHSYEPSHDGDLGFE
	-|----|-----------||--|--------
	VVKHYKIRNLDNGGFYISPRITFPGLHE
	----|----------|-|---|------
	GYYNGHTKVAVKSLKQGSM
	-||---|-----|----|-
	ENGSLVDFLKTPSGIKLTINKLLDM
	---|------|-|----|-------
	KQLQHQRLVRLYAVVTQEPIYIITEYM
	-----------|---|----|--|-|-
	TLSCKIAD
	|-|-----
	IVTHGRIPYPGMTNPE
	--|-----|---|---
	RGYRMVRPD
	--|------
	RNYIHRD
	--|----
	RNYIHRDLRAANILVSDTLSCKIADFGLARLIE
	--|------------|-|-|-------------
	AINYGTFTIKSDVWSFGILLTE
	---|-|-|--|---|-----|-
	VWMGYYNGHTKVAVKSLKQGSMSPDAFLAE
	----||---|-----|----|-|-------
	NCHYPIVPLDGKGTLLIRNGSE
	---|---------|------|-
	DRPTFDYLRSVLE
	---|--|--|---
	VWMGYYNGHTKVAVKSLKQGSMSPD
	----||---|-----|----|-|--
	FLKTPSGIKLTINKLLD
	---|-|----|------
	GSNPPASPLQD
	-|----|----
	STAGSFSLSVRD
	||--|-|-|---
	RGYRMVRPDNCPE
	--|----------
	TNPEVIQNLERGYRM
	|-----------|--
	YLRSVLE
	|--|---
	AINYGTFTIKSD
	---|-|-|--|-
	NGGFYISPRITFPGLHE
	----|-|---|------

Protein sequence : 
MGCGCSSHPE DDWMENIDVC ENCHYPIVPL DGKGTLLIRN GSEVRDPLVT  
-----||--- ----        ---|----- ----|----- -|-------|  
YEGSNPPASP LQDNLVIALH SYEPSHDGDL GFEKGEQLRI LEQSGEWWKA  
|--|----|- ---------- ||--|----- ---           +  ----  
QSLTTGQEGF IPFNFVAKAN SLEPEPWFFK NLSRKDAERQ LLAPGNTHGS  
-|-||----- ---------- |--------- --|------- ------|--|  
FLIRESESTA GSFSLSVRDF DQNQGEVVKH YKIRNLDNGG FYISPRITFP  
-----+ ||- -|-|-|---- ---------- |--------- -|-|---|--  
GLHELVRHYT NASDGLCTRL SRPCQTQKPQ KPWWEDEWEV PRETLKLVER  
--------|| --|----|-- |----|---- -----         +        
LGAGQFGEVW MGYYNGHTKV AVKSLKQGSM SPDAFLAEAN LMKQLQHQRL  
        -- --||---|-- ---|----|- |--------- ----------  
VRLYAVVTQE PIYIITEYME NGSLVDFLKT PSGIKLTINK LLDMAAQIAE  
---|---|-- --|--|-|-- --|------| -|----|--- ----------  
GMAFIEERNY IHRDLRAANI LVSDTLSCKI ADFGLARLIE DNEYTAREGA  
       --| ---------- --|-|-|--- ----------    ++   --  
KFPIKWTAPE AINYGTFTIK SDVWSFGILL TEIVTHGRIP YPGMTNPEVI  
------|--- ---|-|-|-- |---|----- |---|----- |---|-----  
QNLERGYRMV RPDNCPEELY QLMRLCWKER PEDRPTFDYL RSVLEDFFTA  
------|--- ---------| ---------- -----|--|- -|------|-  
TEGQYQPQP 
|---|---- 


Protein	: P06239
Enzyme	: Lys-C Lys-N trypsin_no_P_rule

	ERPEDRPTFDYLRSVLEDFFTATEGQYQPQP
	-------|--|--|------|-|---|----
	ESESTAGSFSLSVR
	-|-||--|-|-|--
	QLLAPGNTHGSFLIR
	-------|--|----
	LLDMAAQIAEGMAFIEERNYIHRDLRAANILVSDTLSCK
	-------------------|------------|-|-|--
	KERPEDRPTFDYLRSVLEDFFTATEGQYQPQP
	--------|--|--|------|-|---|----
	SDVWSFGILLTEIVTHGR
	|---|-----|---|---
	AANILVSDTLSCK
	------|-|-|--
	KWTAPEAINYGTFTI
	--|------|-|-|-
	NLDNGGFYISPR
	-------|-|--
	LVERLGAGQFGEVWMGYYNGHTK
	----------------||---|-
	PDNCPEELYQLMR
	--------|----
	KANSLEPEPWFF
	---|--------
	KAQSLTTGQEGFIPFNFVA
	---|-||------------
	WTAPEAINYGTFTIK
	-|------|-|-|--
	KGEQLRILEQSGEWW
	----------|----
	KPWWEDEWEVPRETL
	-------------|-
	KQGSMSPDAFLAEANLM
	---|-|-----------
	IADFGLARLIEDNEYTAREGAK
	--------------||------
	KLVERLGAGQFGEVWMGYYNGHT
	-----------------||---|
	MGCGCSSHPEDDWMENIDVCENCHYPIVPLDGK
	-----||-----------------|--------
	ILEQSGEWWK
	----|-----
	KQLQHQRLVRLYAVVTQEPIYIITEYMENGSLVDFL
	-----------|---|----|--|-|----|-----
	LGAGQFGEVWMGYYNGHTK
	------------||---|-
	HYTNASDGLCTR
	-||--|----|-
	ITFPGLHELVR
	-|---------
	QGSMSPDAFLAEANLMK
	--|-|------------
	GEQLRILEQSGEWWK
	---------|-----
	ANSLEPEPWFFK
	--|---------
	IPYPGMTNPEVIQNLER
	--|---|----------
	DPLVTYEGSNPPASPLQDNLVIALHSYEPSHDGDLGFEK
	----||--|----|-----------||--|---------
	KIADFGLARLIEDNEYTAREGA
	---------------||-----
	LYAVVTQEPIYIITEYMENGSLVDFLK
	-|---|----|--|-|----|------
	LIEDNEYTAR
	------||--
	MGCGCSSHPEDDWMENIDVCENCHYPIVPLDG
	-----||-----------------|-------
	KLLDMAAQIAEGMAFIEERNYIHRDLRAANILVSDTLSC
	--------------------|------------|-|-|-
	SVLEDFFTATEGQYQPQP
	|------|-|---|----
	PTFDYLR
	-|--|--
	QLQHQRLVRLYAVVTQEPIYIITEYMENGSLVDFLK
	----------|---|----|--|-|----|------
	AQSLTTGQEGFIPFNFVAK
	--|-||-------------

Protein sequence : 
MGCGCSSHPE DDWMENIDVC ENCHYPIVPL DGKGTLLIRN GSEVRDPLVT  
-----||--- ---------- ----|----- --- +       +   ----|  
YEGSNPPASP LQDNLVIALH SYEPSHDGDL GFEKGEQLRI LEQSGEWWKA  
|--|----|- ---------- ||--|----- ---------- ---|------  
QSLTTGQEGF IPFNFVAKAN SLEPEPWFFK NLSRKDAERQ LLAPGNTHGS  
-|-||----- ---------- |---------   +      - ------|--|  
FLIRESESTA GSFSLSVRDF DQNQGEVVKH YKIRNLDNGG FYISPRITFP  
-----|-||- -|-|-|--              +   ------ -|-|---|--  
GLHELVRHYT NASDGLCTRL SRPCQTQKPQ KPWWEDEWEV PRETLKLVER  
--------|| --|----|-  +    +     ---------- ---|------  
LGAGQFGEVW MGYYNGHTKV AVKSLKQGSM SPDAFLAEAN LMKQLQHQRL  
---------- --||---|-     + ---|- |--------- ----------  
VRLYAVVTQE PIYIITEYME NGSLVDFLKT PSGIKLTINK LLDMAAQIAE  
---|---|-- --|--|-|-- --|------+  +    +  - ----------  
GMAFIEERNY IHRDLRAANI LVSDTLSCKI ADFGLARLIE DNEYTAREGA  
---------| ---------- --|-|-|--- ---------- ---||-----  
KFPIKWTAPE AINYGTFTIK SDVWSFGILL TEIVTHGRIP YPGMTNPEVI  
-   --|--- ---|-|-|-- |---|----- |---|----- |---|-----  
QNLERGYRMV RPDNCPEELY QLMRLCWKER PEDRPTFDYL RSVLEDFFTA  
----- +     --------| ----   --- -----|--|- -|------|-  
TEGQYQPQP 
|---|---- 


Protein	: P06239
Enzyme	: Lys-C Lys-N V8-DE

	NLVIALHSYEPSHD
	-------||--|--
	VWSFGILLTE
	--|-----|-
	VVKHYKIRNLD
	----|------
	GLCTRLSRPCQTQKPQKPWWE
	---|--|----|---------
	KGEQLRILEQSGEWW
	----------|----
	GQYQPQP
	--|----
	GFIPFNFVAKANSLEPEPWFFKNLSRKD
	------------|-----------|---
	LRAANILVSD
	--------|-
	WWKAQSLTTGQE
	-----|-||---
	GKGTLLIRNGSE
	---|------|-
	MGCGCSSHPE
	-----||---
	LVRHYTNASD
	----||--|-
	GAKFPIKWTAPE
	--------|---
	LVERLGAGQFGEVWMGYYNGHTK
	----------------||---|-
	NCHYPIVPLD
	---|------
	KAQSLTTGQEGFIPFNFVA
	---|-||------------
	KPWWEDEWEVPRETL
	-------------|-
	KQGSMSPDAFLAEANLM
	---|-|-----------
	VRDPLVTYE
	------||-
	KQLQHQRLVRLYAVVTQEPIYIITEYMENGSLVDFL
	-----------|---|----|--|-|----|-----
	GEQLRILEQSGEWWK
	---------|-----
	ANSLEPEPWFFK
	--|---------
	LYQLMRLCWKE
	-|---------
	AQSLTTGQEGFIPFNFVAK
	--|-||-------------
	ERPEDRPTFDYLRSVLEDFFTATEGQYQPQP
	-------|--|--|------|-|---|----
	KERPEDRPTFDYLRSVLEDFFTATEGQYQPQP
	--------|--|--|------|-|---|----
	ANLMKQLQHQRLVRLYAVVTQEPIYIITE
	---------------|---|----|--|-
	RQLLAPGNTHGSFLIRE
	--------|--|-----
	IADFGLARLIEDNEYTAREGAK
	--------------||------
	TLSCKIAD
	|-|-----
	IVTHGRIPYPGMTNPE
	--|-----|---|---
	RGYRMVRPD
	--|------
	KIADFGLARLIEDNEYTAREGA
	---------------||-----
	KLLDMAAQIAEGMAFIEERNYIHRDLRAANILVSDTLSC
	--------------------|------------|-|-|-
	RNYIHRD
	--|----
	LLDMAAQIAEGMAFIEERNYIHRDLRAANILVSDTLSCK
	-------------------|------------|-|-|--
	KWTAPEAINYGTFTI
	--|------|-|-|-
	KANSLEPEPWFF
	---|--------
	WTAPEAINYGTFTIK
	-|------|-|-|--
	VWMGYYNGHTKVAVKSLKQGSMSPD
	----||---|-----|----|-|--
	FLKTPSGIKLTINKLLD
	---|-|----|------
	GSNPPASPLQD
	-|----|----
	KLVERLGAGQFGEVWMGYYNGHT
	-----------------||---|
	STAGSFSLSVRD
	||--|-|-|---
	MGCGCSSHPEDDWMENIDVCENCHYPIVPLDGK
	-----||-----------------|--------
	QGSMSPDAFLAEANLMK
	--|-|------------
	YLRSVLE
	|--|---
	MGCGCSSHPEDDWMENIDVCENCHYPIVPLDG
	-----||-----------------|-------
	AINYGTFTIKSD
	---|-|-|--|-
	QLQHQRLVRLYAVVTQEPIYIITEYMENGSLVDFLK
	----------|---|----|--|-|----|------
	NGGFYISPRITFPGLHE
	----|-|---|------

Protein sequence : 
MGCGCSSHPE DDWMENIDVC ENCHYPIVPL DGKGTLLIRN GSEVRDPLVT  
-----||--- ---------- ----|----- ----|----- -|-------|  
YEGSNPPASP LQDNLVIALH SYEPSHDGDL GFEKGEQLRI LEQSGEWWKA  
|--|----|- ---------- ||--|--       ------- ---|------  
QSLTTGQEGF IPFNFVAKAN SLEPEPWFFK NLSRKDAERQ LLAPGNTHGS  
-|-||----- ---------- |--------- --|---  -- ------|--|  
FLIRESESTA GSFSLSVRDF DQNQGEVVKH YKIRNLDNGG FYISPRITFP  
-----+ ||- -|-|-|---        ---- |--------- -|-|---|--  
GLHELVRHYT NASDGLCTRL SRPCQTQKPQ KPWWEDEWEV PRETLKLVER  
--------|| --|----|-- |----|---- ---------- ---|------  
LGAGQFGEVW MGYYNGHTKV AVKSLKQGSM SPDAFLAEAN LMKQLQHQRL  
---------- --||---|-- ---|----|- |--------- ----------  
VRLYAVVTQE PIYIITEYME NGSLVDFLKT PSGIKLTINK LLDMAAQIAE  
---|---|-- --|--|-|-- --|------| -|----|--- ----------  
GMAFIEERNY IHRDLRAANI LVSDTLSCKI ADFGLARLIE DNEYTAREGA  
---------| ---------- --|-|-|--- ---------- ---||-----  
KFPIKWTAPE AINYGTFTIK SDVWSFGILL TEIVTHGRIP YPGMTNPEVI  
------|--- ---|-|-|-- |---|----- |---|----- |---|---    
QNLERGYRMV RPDNCPEELY QLMRLCWKER PEDRPTFDYL RSVLEDFFTA  
    --|--- ---     -| ---------- -----|--|- -|------|-  
TEGQYQPQP 
|---|---- 


Protein	: P06239
Enzyme	: Lys-C Lys-N V8-E

	KGEQLRILEQSGEWW
	----------|----
	GQYQPQP
	--|----
	STAGSFSLSVRDFDQNQGE
	||--|-|-|----------
	WWKAQSLTTGQE
	-----|-||---
	MGCGCSSHPE
	-----||---
	GAKFPIKWTAPE
	--------|---
	LVERLGAGQFGEVWMGYYNGHTK
	----------------||---|-
	DFFTATE
	---|-|-
	KAQSLTTGQEGFIPFNFVA
	---|-||------------
	KPWWEDEWEVPRETL
	-------------|-
	KQGSMSPDAFLAEANLM
	---|-|-----------
	VRDPLVTYE
	------||-
	GFIPFNFVAKANSLEPEPWFFKNLSRKDAE
	------------|-----------|-----
	LVRHYTNASDGLCTRLSRPCQTQKPQKPWWE
	----||--|----|--|----|---------
	KQLQHQRLVRLYAVVTQEPIYIITEYMENGSLVDFL
	-----------|---|----|--|-|----|-----
	GEQLRILEQSGEWWK
	---------|-----
	ANSLEPEPWFFK
	--|---------
	LYQLMRLCWKE
	-|---------
	AQSLTTGQEGFIPFNFVAK
	--|-||-------------
	ERPEDRPTFDYLRSVLEDFFTATEGQYQPQP
	-------|--|--|------|-|---|----
	KERPEDRPTFDYLRSVLEDFFTATEGQYQPQP
	--------|--|--|------|-|---|----
	ANLMKQLQHQRLVRLYAVVTQEPIYIITE
	---------------|---|----|--|-
	RQLLAPGNTHGSFLIRE
	--------|--|-----
	NGSLVDFLKTPSGIKLTINKLLDMAAQIAE
	--|------|-|----|-------------
	GSNPPASPLQDNLVIALHSYEPSHDGDLGFE
	-|----|-----------||--|--------
	VVKHYKIRNLDNGGFYISPRITFPGLHE
	----|----------|-|---|------
	IADFGLARLIEDNEYTAREGAK
	--------------||------
	IVTHGRIPYPGMTNPE
	--|-----|---|---
	KIADFGLARLIEDNEYTAREGA
	---------------||-----
	KLLDMAAQIAEGMAFIEERNYIHRDLRAANILVSDTLSC
	--------------------|------------|-|-|-
	RNYIHRDLRAANILVSDTLSCKIADFGLARLIE
	--|------------|-|-|-------------
	AINYGTFTIKSDVWSFGILLTE
	---|-|-|--|---|-----|-
	LLDMAAQIAEGMAFIEERNYIHRDLRAANILVSDTLSCK
	-------------------|------------|-|-|--
	VWMGYYNGHTKVAVKSLKQGSMSPDAFLAE
	----||---|-----|----|-|-------
	KWTAPEAINYGTFTI
	--|------|-|-|-
	NCHYPIVPLDGKGTLLIRNGSE
	---|---------|------|-
	DRPTFDYLRSVLE
	---|--|--|---
	KANSLEPEPWFF
	---|--------
	WTAPEAINYGTFTIK
	-|------|-|-|--
	KLVERLGAGQFGEVWMGYYNGHT
	-----------------||---|
	RGYRMVRPDNCPE
	--|----------
	MGCGCSSHPEDDWMENIDVCENCHYPIVPLDGK
	-----||-----------------|--------
	QGSMSPDAFLAEANLMK
	--|-|------------
	MGCGCSSHPEDDWMENIDVCENCHYPIVPLDG
	-----||-----------------|-------
	QLQHQRLVRLYAVVTQEPIYIITEYMENGSLVDFLK
	----------|---|----|--|-|----|------

Protein sequence : 
MGCGCSSHPE DDWMENIDVC ENCHYPIVPL DGKGTLLIRN GSEVRDPLVT  
-----||--- ---------- ----|----- ----|----- -|-------|  
YEGSNPPASP LQDNLVIALH SYEPSHDGDL GFEKGEQLRI LEQSGEWWKA  
|--|----|- ---------- ||--|----- ---------- ---|------  
QSLTTGQEGF IPFNFVAKAN SLEPEPWFFK NLSRKDAERQ LLAPGNTHGS  
-|-||----- ---------- |--------- --|------- ------|--|  
FLIRESESTA GSFSLSVRDF DQNQGEVVKH YKIRNLDNGG FYISPRITFP  
-----+ ||- -|-|-|---- ---------- |--------- -|-|---|--  
GLHELVRHYT NASDGLCTRL SRPCQTQKPQ KPWWEDEWEV PRETLKLVER  
--------|| --|----|-- |----|---- ---------- ---|------  
LGAGQFGEVW MGYYNGHTKV AVKSLKQGSM SPDAFLAEAN LMKQLQHQRL  
---------- --||---|-- ---|----|- |--------- ----------  
VRLYAVVTQE PIYIITEYME NGSLVDFLKT PSGIKLTINK LLDMAAQIAE  
---|---|-- --|--|-|-- --|------| -|----|--- ----------  
GMAFIEERNY IHRDLRAANI LVSDTLSCKI ADFGLARLIE DNEYTAREGA  
---------| ---------- --|-|-|--- ---------- ---||-----  
KFPIKWTAPE AINYGTFTIK SDVWSFGILL TEIVTHGRIP YPGMTNPEVI  
------|--- ---|-|-|-- |---|----- |---|----- |---|---    
QNLERGYRMV RPDNCPEELY QLMRLCWKER PEDRPTFDYL RSVLEDFFTA  
    --|--- ------- -| ---------- -----|--|- -|------|-  
TEGQYQPQP 
|---|---- 


Protein	: P06239
Enzyme	: Lys-C trypsin_no_P_rule V8-DE

	SDVWSFGILLTEIVTHGR
	|---|-----|---|---
	NLVIALHSYEPSHD
	-------||--|--
	VWSFGILLTE
	--|-----|-
	VVKHYKIRNLD
	----|------
	GLCTRLSRPCQTQKPQKPWWE
	---|--|----|---------
	GQYQPQP
	--|----
	LGAGQFGEVWMGYYNGHTK
	------------||---|-
	ITFPGLHELVR
	-|---------
	GFIPFNFVAKANSLEPEPWFFKNLSRKD
	------------|-----------|---
	LRAANILVSD
	--------|-
	LYAVVTQEPIYIITEYMENGSLVDFLK
	-|---|----|--|-|----|------
	WWKAQSLTTGQE
	-----|-||---
	GKGTLLIRNGSE
	---|------|-
	MGCGCSSHPE
	-----||---
	LVRHYTNASD
	----||--|-
	NLDNGGFYISPR
	-------|-|--
	LVERLGAGQFGEVWMGYYNGHTK
	----------------||---|-
	NCHYPIVPLD
	---|------
	GAKFPIKWTAPE
	--------|---
	VRDPLVTYE
	------||-
	HYTNASDGLCTR
	-||--|----|-
	GEQLRILEQSGEWWK
	---------|-----
	ANSLEPEPWFFK
	--|---------
	IPYPGMTNPEVIQNLER
	--|---|----------
	LIEDNEYTAR
	------||--
	LYQLMRLCWKE
	-|---------
	AQSLTTGQEGFIPFNFVAK
	--|-||-------------
	ERPEDRPTFDYLRSVLEDFFTATEGQYQPQP
	-------|--|--|------|-|---|----
	ANLMKQLQHQRLVRLYAVVTQEPIYIITE
	---------------|---|----|--|-
	RQLLAPGNTHGSFLIRE
	--------|--|-----
	PDNCPEELYQLMR
	--------|----
	IADFGLARLIEDNEYTAREGAK
	--------------||------
	TLSCKIAD
	|-|-----
	ILEQSGEWWK
	----|-----
	IVTHGRIPYPGMTNPE
	--|-----|---|---
	RGYRMVRPD
	--|------
	SVLEDFFTATEGQYQPQP
	|------|-|---|----
	RNYIHRD
	--|----
	ESESTAGSFSLSVR
	-|-||--|-|-|--
	QLLAPGNTHGSFLIR
	-------|--|----
	LLDMAAQIAEGMAFIEERNYIHRDLRAANILVSDTLSCK
	-------------------|------------|-|-|--
	AANILVSDTLSCK
	------|-|-|--
	WTAPEAINYGTFTIK
	-|------|-|-|--
	VWMGYYNGHTKVAVKSLKQGSMSPD
	----||---|-----|----|-|--
	FLKTPSGIKLTINKLLD
	---|-|----|------
	GSNPPASPLQD
	-|----|----
	STAGSFSLSVRD
	||--|-|-|---
	MGCGCSSHPEDDWMENIDVCENCHYPIVPLDGK
	-----||-----------------|--------
	QGSMSPDAFLAEANLMK
	--|-|------------
	DPLVTYEGSNPPASPLQDNLVIALHSYEPSHDGDLGFEK
	----||--|----|-----------||--|---------
	YLRSVLE
	|--|---
	PTFDYLR
	-|--|--
	AINYGTFTIKSD
	---|-|-|--|-
	QLQHQRLVRLYAVVTQEPIYIITEYMENGSLVDFLK
	----------|---|----|--|-|----|------
	NGGFYISPRITFPGLHE
	----|-|---|------

Protein sequence : 
MGCGCSSHPE DDWMENIDVC ENCHYPIVPL DGKGTLLIRN GSEVRDPLVT  
-----||--- ---------- ----|----- ----|----- -|-------|  
YEGSNPPASP LQDNLVIALH SYEPSHDGDL GFEKGEQLRI LEQSGEWWKA  
|--|----|- ---------- ||--|----- ---------- ---|------  
QSLTTGQEGF IPFNFVAKAN SLEPEPWFFK NLSRKDAERQ LLAPGNTHGS  
-|-||----- ---------- |--------- --|---  -- ------|--|  
FLIRESESTA GSFSLSVRDF DQNQGEVVKH YKIRNLDNGG FYISPRITFP  
-----|-||- -|-|-|---        ---- |--------- -|-|---|--  
GLHELVRHYT NASDGLCTRL SRPCQTQKPQ KPWWEDEWEV PRETLKLVER  
--------|| --|----|-- |----|---- -----         +  ----  
LGAGQFGEVW MGYYNGHTKV AVKSLKQGSM SPDAFLAEAN LMKQLQHQRL  
---------- --||---|-- ---|----|- |--------- ----------  
VRLYAVVTQE PIYIITEYME NGSLVDFLKT PSGIKLTINK LLDMAAQIAE  
---|---|-- --|--|-|-- --|------| -|----|--- ----------  
GMAFIEERNY IHRDLRAANI LVSDTLSCKI ADFGLARLIE DNEYTAREGA  
---------| ---------- --|-|-|--- ---------- ---||-----  
KFPIKWTAPE AINYGTFTIK SDVWSFGILL TEIVTHGRIP YPGMTNPEVI  
------|--- ---|-|-|-- |---|----- |---|----- |---|-----  
QNLERGYRMV RPDNCPEELY QLMRLCWKER PEDRPTFDYL RSVLEDFFTA  
------|--- ---------| ---------- -----|--|- -|------|-  
TEGQYQPQP 
|---|---- 


Protein	: P06239
Enzyme	: Lys-C trypsin_no_P_rule V8-E

	SDVWSFGILLTEIVTHGR
	|---|-----|---|---
	GQYQPQP
	--|----
	STAGSFSLSVRDFDQNQGE
	||--|-|-|----------
	LGAGQFGEVWMGYYNGHTK
	------------||---|-
	ITFPGLHELVR
	-|---------
	LYAVVTQEPIYIITEYMENGSLVDFLK
	-|---|----|--|-|----|------
	WWKAQSLTTGQE
	-----|-||---
	MGCGCSSHPE
	-----||---
	NLDNGGFYISPR
	-------|-|--
	LVERLGAGQFGEVWMGYYNGHTK
	----------------||---|-
	GAKFPIKWTAPE
	--------|---
	DFFTATE
	---|-|-
	VRDPLVTYE
	------||-
	GFIPFNFVAKANSLEPEPWFFKNLSRKDAE
	------------|-----------|-----
	LVRHYTNASDGLCTRLSRPCQTQKPQKPWWE
	----||--|----|--|----|---------
	HYTNASDGLCTR
	-||--|----|-
	GEQLRILEQSGEWWK
	---------|-----
	ANSLEPEPWFFK
	--|---------
	IPYPGMTNPEVIQNLER
	--|---|----------
	LIEDNEYTAR
	------||--
	LYQLMRLCWKE
	-|---------
	AQSLTTGQEGFIPFNFVAK
	--|-||-------------
	ERPEDRPTFDYLRSVLEDFFTATEGQYQPQP
	-------|--|--|------|-|---|----
	ANLMKQLQHQRLVRLYAVVTQEPIYIITE
	---------------|---|----|--|-
	NGSLVDFLKTPSGIKLTINKLLDMAAQIAE
	--|------|-|----|-------------
	RQLLAPGNTHGSFLIRE
	--------|--|-----
	GSNPPASPLQDNLVIALHSYEPSHDGDLGFE
	-|----|-----------||--|--------
	VVKHYKIRNLDNGGFYISPRITFPGLHE
	----|----------|-|---|------
	PDNCPEELYQLMR
	--------|----
	IADFGLARLIEDNEYTAREGAK
	--------------||------
	ILEQSGEWWK
	----|-----
	IVTHGRIPYPGMTNPE
	--|-----|---|---
	SVLEDFFTATEGQYQPQP
	|------|-|---|----
	RNYIHRDLRAANILVSDTLSCKIADFGLARLIE
	--|------------|-|-|-------------
	ESESTAGSFSLSVR
	-|-||--|-|-|--
	QLLAPGNTHGSFLIR
	-------|--|----
	LLDMAAQIAEGMAFIEERNYIHRDLRAANILVSDTLSCK
	-------------------|------------|-|-|--
	VWMGYYNGHTKVAVKSLKQGSMSPDAFLAE
	----||---|-----|----|-|-------
	AINYGTFTIKSDVWSFGILLTE
	---|-|-|--|---|-----|-
	AANILVSDTLSCK
	------|-|-|--
	NCHYPIVPLDGKGTLLIRNGSE
	---|---------|------|-
	DRPTFDYLRSVLE
	---|--|--|---
	WTAPEAINYGTFTIK
	-|------|-|-|--
	RGYRMVRPDNCPE
	--|----------
	MGCGCSSHPEDDWMENIDVCENCHYPIVPLDGK
	-----||-----------------|--------
	QGSMSPDAFLAEANLMK
	--|-|------------
	DPLVTYEGSNPPASPLQDNLVIALHSYEPSHDGDLGFEK
	----||--|----|-----------||--|---------
	PTFDYLR
	-|--|--
	QLQHQRLVRLYAVVTQEPIYIITEYMENGSLVDFLK
	----------|---|----|--|-|----|------

Protein sequence : 
MGCGCSSHPE DDWMENIDVC ENCHYPIVPL DGKGTLLIRN GSEVRDPLVT  
-----||--- ---------- ----|----- ----|----- -|-------|  
YEGSNPPASP LQDNLVIALH SYEPSHDGDL GFEKGEQLRI LEQSGEWWKA  
|--|----|- ---------- ||--|----- ---------- ---|------  
QSLTTGQEGF IPFNFVAKAN SLEPEPWFFK NLSRKDAERQ LLAPGNTHGS  
-|-||----- ---------- |--------- --|------- ------|--|  
FLIRESESTA GSFSLSVRDF DQNQGEVVKH YKIRNLDNGG FYISPRITFP  
-----|-||- -|-|-|---- ---------- |--------- -|-|---|--  
GLHELVRHYT NASDGLCTRL SRPCQTQKPQ KPWWEDEWEV PRETLKLVER  
--------|| --|----|-- |----|---- -----         +  ----  
LGAGQFGEVW MGYYNGHTKV AVKSLKQGSM SPDAFLAEAN LMKQLQHQRL  
---------- --||---|-- ---|----|- |--------- ----------  
VRLYAVVTQE PIYIITEYME NGSLVDFLKT PSGIKLTINK LLDMAAQIAE  
---|---|-- --|--|-|-- --|------| -|----|--- ----------  
GMAFIEERNY IHRDLRAANI LVSDTLSCKI ADFGLARLIE DNEYTAREGA  
---------| ---------- --|-|-|--- ---------- ---||-----  
KFPIKWTAPE AINYGTFTIK SDVWSFGILL TEIVTHGRIP YPGMTNPEVI  
------|--- ---|-|-|-- |---|----- |---|----- |---|-----  
QNLERGYRMV RPDNCPEELY QLMRLCWKER PEDRPTFDYL RSVLEDFFTA  
------|--- ---------| ---------- -----|--|- -|------|-  
TEGQYQPQP 
|---|---- 


Protein	: P06239
Enzyme	: Lys-C V8-DE V8-E

	NLVIALHSYEPSHD
	-------||--|--
	VWSFGILLTE
	--|-----|-
	VVKHYKIRNLD
	----|------
	GLCTRLSRPCQTQKPQKPWWE
	---|--|----|---------
	GQYQPQP
	--|----
	STAGSFSLSVRDFDQNQGE
	||--|-|-|----------
	GFIPFNFVAKANSLEPEPWFFKNLSRKD
	------------|-----------|---
	LRAANILVSD
	--------|-
	WWKAQSLTTGQE
	-----|-||---
	GKGTLLIRNGSE
	---|------|-
	MGCGCSSHPE
	-----||---
	LVRHYTNASD
	----||--|-
	GAKFPIKWTAPE
	--------|---
	LVERLGAGQFGEVWMGYYNGHTK
	----------------||---|-
	NCHYPIVPLD
	---|------
	DFFTATE
	---|-|-
	VRDPLVTYE
	------||-
	GFIPFNFVAKANSLEPEPWFFKNLSRKDAE
	------------|-----------|-----
	LVRHYTNASDGLCTRLSRPCQTQKPQKPWWE
	----||--|----|--|----|---------
	GEQLRILEQSGEWWK
	---------|-----
	ANSLEPEPWFFK
	--|---------
	LYQLMRLCWKE
	-|---------
	AQSLTTGQEGFIPFNFVAK
	--|-||-------------
	ERPEDRPTFDYLRSVLEDFFTATEGQYQPQP
	-------|--|--|------|-|---|----
	ANLMKQLQHQRLVRLYAVVTQEPIYIITE
	---------------|---|----|--|-
	NGSLVDFLKTPSGIKLTINKLLDMAAQIAE
	--|------|-|----|-------------
	RQLLAPGNTHGSFLIRE
	--------|--|-----
	GSNPPASPLQDNLVIALHSYEPSHDGDLGFE
	-|----|-----------||--|--------
	VVKHYKIRNLDNGGFYISPRITFPGLHE
	----|----------|-|---|------
	IADFGLARLIEDNEYTAREGAK
	--------------||------
	TLSCKIAD
	|-|-----
	IVTHGRIPYPGMTNPE
	--|-----|---|---
	RGYRMVRPD
	--|------
	RNYIHRD
	--|----
	RNYIHRDLRAANILVSDTLSCKIADFGLARLIE
	--|------------|-|-|-------------
	AINYGTFTIKSDVWSFGILLTE
	---|-|-|--|---|-----|-
	LLDMAAQIAEGMAFIEERNYIHRDLRAANILVSDTLSCK
	-------------------|------------|-|-|--
	VWMGYYNGHTKVAVKSLKQGSMSPDAFLAE
	----||---|-----|----|-|-------
	NCHYPIVPLDGKGTLLIRNGSE
	---|---------|------|-
	DRPTFDYLRSVLE
	---|--|--|---
	WTAPEAINYGTFTIK
	-|------|-|-|--
	VWMGYYNGHTKVAVKSLKQGSMSPD
	----||---|-----|----|-|--
	FLKTPSGIKLTINKLLD
	---|-|----|------
	GSNPPASPLQD
	-|----|----
	STAGSFSLSVRD
	||--|-|-|---
	RGYRMVRPDNCPE
	--|----------
	MGCGCSSHPEDDWMENIDVCENCHYPIVPLDGK
	-----||-----------------|--------
	QGSMSPDAFLAEANLMK
	--|-|------------
	YLRSVLE
	|--|---
	AINYGTFTIKSD
	---|-|-|--|-
	QLQHQRLVRLYAVVTQEPIYIITEYMENGSLVDFLK
	----------|---|----|--|-|----|------
	NGGFYISPRITFPGLHE
	----|-|---|------

Protein sequence : 
MGCGCSSHPE DDWMENIDVC ENCHYPIVPL DGKGTLLIRN GSEVRDPLVT  
-----||--- ---------- ----|----- ----|----- -|-------|  
YEGSNPPASP LQDNLVIALH SYEPSHDGDL GFEKGEQLRI LEQSGEWWKA  
|--|----|- ---------- ||--|----- --- ------ ---|------  
QSLTTGQEGF IPFNFVAKAN SLEPEPWFFK NLSRKDAERQ LLAPGNTHGS  
-|-||----- ---------- |--------- --|------- ------|--|  
FLIRESESTA GSFSLSVRDF DQNQGEVVKH YKIRNLDNGG FYISPRITFP  
-----+ ||- -|-|-|---- ---------- |--------- -|-|---|--  
GLHELVRHYT NASDGLCTRL SRPCQTQKPQ KPWWEDEWEV PRETLKLVER  
--------|| --|----|-- |----|---- -----         +  ----  
LGAGQFGEVW MGYYNGHTKV AVKSLKQGSM SPDAFLAEAN LMKQLQHQRL  
---------- --||---|-- ---|----|- |--------- ----------  
VRLYAVVTQE PIYIITEYME NGSLVDFLKT PSGIKLTINK LLDMAAQIAE  
---|---|-- --|--|-|-- --|------| -|----|--- ----------  
GMAFIEERNY IHRDLRAANI LVSDTLSCKI ADFGLARLIE DNEYTAREGA  
---------| ---------- --|-|-|--- ---------- ---||-----  
KFPIKWTAPE AINYGTFTIK SDVWSFGILL TEIVTHGRIP YPGMTNPEVI  
------|--- ---|-|-|-- |---|----- |---|----- |---|---    
QNLERGYRMV RPDNCPEELY QLMRLCWKER PEDRPTFDYL RSVLEDFFTA  
    --|--- ------- -| ---------- -----|--|- -|------|-  
TEGQYQPQP 
|---|---- 


Protein	: P06239
Enzyme	: Lys-N trypsin_no_P_rule V8-DE

	SDVWSFGILLTEIVTHGR
	|---|-----|---|---
	NLVIALHSYEPSHD
	-------||--|--
	VWSFGILLTE
	--|-----|-
	VVKHYKIRNLD
	----|------
	GLCTRLSRPCQTQKPQKPWWE
	---|--|----|---------
	KGEQLRILEQSGEWW
	----------|----
	GQYQPQP
	--|----
	LGAGQFGEVWMGYYNGHTK
	------------||---|-
	ITFPGLHELVR
	-|---------
	GFIPFNFVAKANSLEPEPWFFKNLSRKD
	------------|-----------|---
	LRAANILVSD
	--------|-
	LYAVVTQEPIYIITEYMENGSLVDFLK
	-|---|----|--|-|----|------
	WWKAQSLTTGQE
	-----|-||---
	GKGTLLIRNGSE
	---|------|-
	MGCGCSSHPE
	-----||---
	LVRHYTNASD
	----||--|-
	NLDNGGFYISPR
	-------|-|--
	GAKFPIKWTAPE
	--------|---
	NCHYPIVPLD
	---|------
	KAQSLTTGQEGFIPFNFVA
	---|-||------------
	KPWWEDEWEVPRETL
	-------------|-
	KQGSMSPDAFLAEANLM
	---|-|-----------
	VRDPLVTYE
	------||-
	KQLQHQRLVRLYAVVTQEPIYIITEYMENGSLVDFL
	-----------|---|----|--|-|----|-----
	HYTNASDGLCTR
	-||--|----|-
	ANSLEPEPWFFK
	--|---------
	IPYPGMTNPEVIQNLER
	--|---|----------
	LIEDNEYTAR
	------||--
	LYQLMRLCWKE
	-|---------
	AQSLTTGQEGFIPFNFVAK
	--|-||-------------
	KERPEDRPTFDYLRSVLEDFFTATEGQYQPQP
	--------|--|--|------|-|---|----
	ANLMKQLQHQRLVRLYAVVTQEPIYIITE
	---------------|---|----|--|-
	RQLLAPGNTHGSFLIRE
	--------|--|-----
	PDNCPEELYQLMR
	--------|----
	TLSCKIAD
	|-|-----
	ILEQSGEWWK
	----|-----
	IVTHGRIPYPGMTNPE
	--|-----|---|---
	RGYRMVRPD
	--|------
	KIADFGLARLIEDNEYTAREGA
	---------------||-----
	KLLDMAAQIAEGMAFIEERNYIHRDLRAANILVSDTLSC
	--------------------|------------|-|-|-
	SVLEDFFTATEGQYQPQP
	|------|-|---|----
	RNYIHRD
	--|----
	ESESTAGSFSLSVR
	-|-||--|-|-|--
	QLLAPGNTHGSFLIR
	-------|--|----
	AANILVSDTLSCK
	------|-|-|--
	KWTAPEAINYGTFTI
	--|------|-|-|-
	KANSLEPEPWFF
	---|--------
	WTAPEAINYGTFTIK
	-|------|-|-|--
	VWMGYYNGHTKVAVKSLKQGSMSPD
	----||---|-----|----|-|--
	FLKTPSGIKLTINKLLD
	---|-|----|------
	GSNPPASPLQD
	-|----|----
	KLVERLGAGQFGEVWMGYYNGHT
	-----------------||---|
	STAGSFSLSVRD
	||--|-|-|---
	MGCGCSSHPEDDWMENIDVCENCHYPIVPLDGK
	-----||-----------------|--------
	QGSMSPDAFLAEANLMK
	--|-|------------
	DPLVTYEGSNPPASPLQDNLVIALHSYEPSHDGDLGFEK
	----||--|----|-----------||--|---------
	YLRSVLE
	|--|---
	MGCGCSSHPEDDWMENIDVCENCHYPIVPLDG
	-----||-----------------|-------
	PTFDYLR
	-|--|--
	AINYGTFTIKSD
	---|-|-|--|-
	NGGFYISPRITFPGLHE
	----|-|---|------

Protein sequence : 
MGCGCSSHPE DDWMENIDVC ENCHYPIVPL DGKGTLLIRN GSEVRDPLVT  
-----||--- ---------- ----|----- ----|----- -|-------|  
YEGSNPPASP LQDNLVIALH SYEPSHDGDL GFEKGEQLRI LEQSGEWWKA  
|--|----|- ---------- ||--|----- ---------- ---|------  
QSLTTGQEGF IPFNFVAKAN SLEPEPWFFK NLSRKDAERQ LLAPGNTHGS  
-|-||----- ---------- |--------- --|---  -- ------|--|  
FLIRESESTA GSFSLSVRDF DQNQGEVVKH YKIRNLDNGG FYISPRITFP  
-----|-||- -|-|-|---        ---- |--------- -|-|---|--  
GLHELVRHYT NASDGLCTRL SRPCQTQKPQ KPWWEDEWEV PRETLKLVER  
--------|| --|----|-- |----|---- ---------- ---|------  
LGAGQFGEVW MGYYNGHTKV AVKSLKQGSM SPDAFLAEAN LMKQLQHQRL  
---------- --||---|-- ---|----|- |--------- ----------  
VRLYAVVTQE PIYIITEYME NGSLVDFLKT PSGIKLTINK LLDMAAQIAE  
---|---|-- --|--|-|-- --|------| -|----|--- ----------  
GMAFIEERNY IHRDLRAANI LVSDTLSCKI ADFGLARLIE DNEYTAREGA  
---------| ---------- --|-|-|--- ---------- ---||-----  
KFPIKWTAPE AINYGTFTIK SDVWSFGILL TEIVTHGRIP YPGMTNPEVI  
------|--- ---|-|-|-- |---|----- |---|----- |---|-----  
QNLERGYRMV RPDNCPEELY QLMRLCWKER PEDRPTFDYL RSVLEDFFTA  
------|--- ---------| ---------- -----|--|- -|------|-  
TEGQYQPQP 
|---|---- 


Protein	: P06239
Enzyme	: Lys-N trypsin_no_P_rule V8-E

	SDVWSFGILLTEIVTHGR
	|---|-----|---|---
	KGEQLRILEQSGEWW
	----------|----
	GQYQPQP
	--|----
	STAGSFSLSVRDFDQNQGE
	||--|-|-|----------
	LGAGQFGEVWMGYYNGHTK
	------------||---|-
	ITFPGLHELVR
	-|---------
	LYAVVTQEPIYIITEYMENGSLVDFLK
	-|---|----|--|-|----|------
	WWKAQSLTTGQE
	-----|-||---
	MGCGCSSHPE
	-----||---
	NLDNGGFYISPR
	-------|-|--
	GAKFPIKWTAPE
	--------|---
	DFFTATE
	---|-|-
	KAQSLTTGQEGFIPFNFVA
	---|-||------------
	KPWWEDEWEVPRETL
	-------------|-
	KQGSMSPDAFLAEANLM
	---|-|-----------
	VRDPLVTYE
	------||-
	GFIPFNFVAKANSLEPEPWFFKNLSRKDAE
	------------|-----------|-----
	LVRHYTNASDGLCTRLSRPCQTQKPQKPWWE
	----||--|----|--|----|---------
	KQLQHQRLVRLYAVVTQEPIYIITEYMENGSLVDFL
	-----------|---|----|--|-|----|-----
	HYTNASDGLCTR
	-||--|----|-
	ANSLEPEPWFFK
	--|---------
	IPYPGMTNPEVIQNLER
	--|---|----------
	LIEDNEYTAR
	------||--
	LYQLMRLCWKE
	-|---------
	AQSLTTGQEGFIPFNFVAK
	--|-||-------------
	KERPEDRPTFDYLRSVLEDFFTATEGQYQPQP
	--------|--|--|------|-|---|----
	ANLMKQLQHQRLVRLYAVVTQEPIYIITE
	---------------|---|----|--|-
	RQLLAPGNTHGSFLIRE
	--------|--|-----
	NGSLVDFLKTPSGIKLTINKLLDMAAQIAE
	--|------|-|----|-------------
	GSNPPASPLQDNLVIALHSYEPSHDGDLGFE
	-|----|-----------||--|--------
	VVKHYKIRNLDNGGFYISPRITFPGLHE
	----|----------|-|---|------
	PDNCPEELYQLMR
	--------|----
	ILEQSGEWWK
	----|-----
	IVTHGRIPYPGMTNPE
	--|-----|---|---
	KIADFGLARLIEDNEYTAREGA
	---------------||-----
	KLLDMAAQIAEGMAFIEERNYIHRDLRAANILVSDTLSC
	--------------------|------------|-|-|-
	SVLEDFFTATEGQYQPQP
	|------|-|---|----
	RNYIHRDLRAANILVSDTLSCKIADFGLARLIE
	--|------------|-|-|-------------
	ESESTAGSFSLSVR
	-|-||--|-|-|--
	QLLAPGNTHGSFLIR
	-------|--|----
	AINYGTFTIKSDVWSFGILLTE
	---|-|-|--|---|-----|-
	VWMGYYNGHTKVAVKSLKQGSMSPDAFLAE
	----||---|-----|----|-|-------
	AANILVSDTLSCK
	------|-|-|--
	KWTAPEAINYGTFTI
	--|------|-|-|-
	NCHYPIVPLDGKGTLLIRNGSE
	---|---------|------|-
	DRPTFDYLRSVLE
	---|--|--|---
	KANSLEPEPWFF
	---|--------
	WTAPEAINYGTFTIK
	-|------|-|-|--
	KLVERLGAGQFGEVWMGYYNGHT
	-----------------||---|
	RGYRMVRPDNCPE
	--|----------
	MGCGCSSHPEDDWMENIDVCENCHYPIVPLDGK
	-----||-----------------|--------
	QGSMSPDAFLAEANLMK
	--|-|------------
	DPLVTYEGSNPPASPLQDNLVIALHSYEPSHDGDLGFEK
	----||--|----|-----------||--|---------
	MGCGCSSHPEDDWMENIDVCENCHYPIVPLDG
	-----||-----------------|-------
	PTFDYLR
	-|--|--

Protein sequence : 
MGCGCSSHPE DDWMENIDVC ENCHYPIVPL DGKGTLLIRN GSEVRDPLVT  
-----||--- ---------- ----|----- ----|----- -|-------|  
YEGSNPPASP LQDNLVIALH SYEPSHDGDL GFEKGEQLRI LEQSGEWWKA  
|--|----|- ---------- ||--|----- ---------- ---|------  
QSLTTGQEGF IPFNFVAKAN SLEPEPWFFK NLSRKDAERQ LLAPGNTHGS  
-|-||----- ---------- |--------- --|------- ------|--|  
FLIRESESTA GSFSLSVRDF DQNQGEVVKH YKIRNLDNGG FYISPRITFP  
-----|-||- -|-|-|---- ---------- |--------- -|-|---|--  
GLHELVRHYT NASDGLCTRL SRPCQTQKPQ KPWWEDEWEV PRETLKLVER  
--------|| --|----|-- |----|---- ---------- ---|------  
LGAGQFGEVW MGYYNGHTKV AVKSLKQGSM SPDAFLAEAN LMKQLQHQRL  
---------- --||---|-- ---|----|- |--------- ----------  
VRLYAVVTQE PIYIITEYME NGSLVDFLKT PSGIKLTINK LLDMAAQIAE  
---|---|-- --|--|-|-- --|------| -|----|--- ----------  
GMAFIEERNY IHRDLRAANI LVSDTLSCKI ADFGLARLIE DNEYTAREGA  
---------| ---------- --|-|-|--- ---------- ---||-----  
KFPIKWTAPE AINYGTFTIK SDVWSFGILL TEIVTHGRIP YPGMTNPEVI  
------|--- ---|-|-|-- |---|----- |---|----- |---|-----  
QNLERGYRMV RPDNCPEELY QLMRLCWKER PEDRPTFDYL RSVLEDFFTA  
------|--- ---------| ---------- -----|--|- -|------|-  
TEGQYQPQP 
|---|---- 


Protein	: P06239
Enzyme	: Lys-N V8-DE V8-E

	NLVIALHSYEPSHD
	-------||--|--
	VWSFGILLTE
	--|-----|-
	VVKHYKIRNLD
	----|------
	GLCTRLSRPCQTQKPQKPWWE
	---|--|----|---------
	KGEQLRILEQSGEWW
	----------|----
	GQYQPQP
	--|----
	STAGSFSLSVRDFDQNQGE
	||--|-|-|----------
	GFIPFNFVAKANSLEPEPWFFKNLSRKD
	------------|-----------|---
	LRAANILVSD
	--------|-
	WWKAQSLTTGQE
	-----|-||---
	GKGTLLIRNGSE
	---|------|-
	MGCGCSSHPE
	-----||---
	LVRHYTNASD
	----||--|-
	GAKFPIKWTAPE
	--------|---
	DFFTATE
	---|-|-
	NCHYPIVPLD
	---|------
	KAQSLTTGQEGFIPFNFVA
	---|-||------------
	KPWWEDEWEVPRETL
	-------------|-
	KQGSMSPDAFLAEANLM
	---|-|-----------
	VRDPLVTYE
	------||-
	GFIPFNFVAKANSLEPEPWFFKNLSRKDAE
	------------|-----------|-----
	LVRHYTNASDGLCTRLSRPCQTQKPQKPWWE
	----||--|----|--|----|---------
	KQLQHQRLVRLYAVVTQEPIYIITEYMENGSLVDFL
	-----------|---|----|--|-|----|-----
	LYQLMRLCWKE
	-|---------
	KERPEDRPTFDYLRSVLEDFFTATEGQYQPQP
	--------|--|--|------|-|---|----
	ANLMKQLQHQRLVRLYAVVTQEPIYIITE
	---------------|---|----|--|-
	RQLLAPGNTHGSFLIRE
	--------|--|-----
	NGSLVDFLKTPSGIKLTINKLLDMAAQIAE
	--|------|-|----|-------------
	GSNPPASPLQDNLVIALHSYEPSHDGDLGFE
	-|----|-----------||--|--------
	VVKHYKIRNLDNGGFYISPRITFPGLHE
	----|----------|-|---|------
	TLSCKIAD
	|-|-----
	IVTHGRIPYPGMTNPE
	--|-----|---|---
	RGYRMVRPD
	--|------
	KIADFGLARLIEDNEYTAREGA
	---------------||-----
	KLLDMAAQIAEGMAFIEERNYIHRDLRAANILVSDTLSC
	--------------------|------------|-|-|-
	RNYIHRD
	--|----
	RNYIHRDLRAANILVSDTLSCKIADFGLARLIE
	--|------------|-|-|-------------
	AINYGTFTIKSDVWSFGILLTE
	---|-|-|--|---|-----|-
	VWMGYYNGHTKVAVKSLKQGSMSPDAFLAE
	----||---|-----|----|-|-------
	KWTAPEAINYGTFTI
	--|------|-|-|-
	NCHYPIVPLDGKGTLLIRNGSE
	---|---------|------|-
	DRPTFDYLRSVLE
	---|--|--|---
	KANSLEPEPWFF
	---|--------
	VWMGYYNGHTKVAVKSLKQGSMSPD
	----||---|-----|----|-|--
	FLKTPSGIKLTINKLLD
	---|-|----|------
	GSNPPASPLQD
	-|----|----
	KLVERLGAGQFGEVWMGYYNGHT
	-----------------||---|
	STAGSFSLSVRD
	||--|-|-|---
	RGYRMVRPDNCPE
	--|----------
	YLRSVLE
	|--|---
	MGCGCSSHPEDDWMENIDVCENCHYPIVPLDG
	-----||-----------------|-------
	AINYGTFTIKSD
	---|-|-|--|-
	NGGFYISPRITFPGLHE
	----|-|---|------

Protein sequence : 
MGCGCSSHPE DDWMENIDVC ENCHYPIVPL DGKGTLLIRN GSEVRDPLVT  
-----||--- ---------- ----|----- ----|----- -|-------|  
YEGSNPPASP LQDNLVIALH SYEPSHDGDL GFEKGEQLRI LEQSGEWWKA  
|--|----|- ---------- ||--|----- ---------- ---|------  
QSLTTGQEGF IPFNFVAKAN SLEPEPWFFK NLSRKDAERQ LLAPGNTHGS  
-|-||----- ---------- |--------- --|------- ------|--|  
FLIRESESTA GSFSLSVRDF DQNQGEVVKH YKIRNLDNGG FYISPRITFP  
-----+ ||- -|-|-|---- ---------- |--------- -|-|---|--  
GLHELVRHYT NASDGLCTRL SRPCQTQKPQ KPWWEDEWEV PRETLKLVER  
--------|| --|----|-- |----|---- ---------- ---|------  
LGAGQFGEVW MGYYNGHTKV AVKSLKQGSM SPDAFLAEAN LMKQLQHQRL  
---------- --||---|-- ---|----|- |--------- ----------  
VRLYAVVTQE PIYIITEYME NGSLVDFLKT PSGIKLTINK LLDMAAQIAE  
---|---|-- --|--|-|-- --|------| -|----|--- ----------  
GMAFIEERNY IHRDLRAANI LVSDTLSCKI ADFGLARLIE DNEYTAREGA  
---------| ---------- --|-|-|--- ---------- ---||-----  
KFPIKWTAPE AINYGTFTIK SDVWSFGILL TEIVTHGRIP YPGMTNPEVI  
------|--- ---|-|-|-- |---|----- |---|----- |---|---    
QNLERGYRMV RPDNCPEELY QLMRLCWKER PEDRPTFDYL RSVLEDFFTA  
    --|--- ------- -| ---------- -----|--|- -|------|-  
TEGQYQPQP 
|---|---- 


Protein	: P06239
Enzyme	: trypsin_no_P_rule V8-DE V8-E

	SDVWSFGILLTEIVTHGR
	|---|-----|---|---
	NLVIALHSYEPSHD
	-------||--|--
	VWSFGILLTE
	--|-----|-
	VVKHYKIRNLD
	----|------
	GLCTRLSRPCQTQKPQKPWWE
	---|--|----|---------
	GQYQPQP
	--|----
	STAGSFSLSVRDFDQNQGE
	||--|-|-|----------
	LGAGQFGEVWMGYYNGHTK
	------------||---|-
	ITFPGLHELVR
	-|---------
	GFIPFNFVAKANSLEPEPWFFKNLSRKD
	------------|-----------|---
	LRAANILVSD
	--------|-
	LYAVVTQEPIYIITEYMENGSLVDFLK
	-|---|----|--|-|----|------
	WWKAQSLTTGQE
	-----|-||---
	GKGTLLIRNGSE
	---|------|-
	MGCGCSSHPE
	-----||---
	LVRHYTNASD
	----||--|-
	NLDNGGFYISPR
	-------|-|--
	GAKFPIKWTAPE
	--------|---
	NCHYPIVPLD
	---|------
	DFFTATE
	---|-|-
	VRDPLVTYE
	------||-
	GFIPFNFVAKANSLEPEPWFFKNLSRKDAE
	------------|-----------|-----
	LVRHYTNASDGLCTRLSRPCQTQKPQKPWWE
	----||--|----|--|----|---------
	HYTNASDGLCTR
	-||--|----|-
	ANSLEPEPWFFK
	--|---------
	IPYPGMTNPEVIQNLER
	--|---|----------
	LIEDNEYTAR
	------||--
	LYQLMRLCWKE
	-|---------
	AQSLTTGQEGFIPFNFVAK
	--|-||-------------
	ANLMKQLQHQRLVRLYAVVTQEPIYIITE
	---------------|---|----|--|-
	NGSLVDFLKTPSGIKLTINKLLDMAAQIAE
	--|------|-|----|-------------
	RQLLAPGNTHGSFLIRE
	--------|--|-----
	GSNPPASPLQDNLVIALHSYEPSHDGDLGFE
	-|----|-----------||--|--------
	VVKHYKIRNLDNGGFYISPRITFPGLHE
	----|----------|-|---|------
	PDNCPEELYQLMR
	--------|----
	TLSCKIAD
	|-|-----
	ILEQSGEWWK
	----|-----
	IVTHGRIPYPGMTNPE
	--|-----|---|---
	RGYRMVRPD
	--|------
	SVLEDFFTATEGQYQPQP
	|------|-|---|----
	RNYIHRD
	--|----
	RNYIHRDLRAANILVSDTLSCKIADFGLARLIE
	--|------------|-|-|-------------
	ESESTAGSFSLSVR
	-|-||--|-|-|--
	QLLAPGNTHGSFLIR
	-------|--|----
	AINYGTFTIKSDVWSFGILLTE
	---|-|-|--|---|-----|-
	VWMGYYNGHTKVAVKSLKQGSMSPDAFLAE
	----||---|-----|----|-|-------
	AANILVSDTLSCK
	------|-|-|--
	NCHYPIVPLDGKGTLLIRNGSE
	---|---------|------|-
	DRPTFDYLRSVLE
	---|--|--|---
	WTAPEAINYGTFTIK
	-|------|-|-|--
	VWMGYYNGHTKVAVKSLKQGSMSPD
	----||---|-----|----|-|--
	FLKTPSGIKLTINKLLD
	---|-|----|------
	GSNPPASPLQD
	-|----|----
	STAGSFSLSVRD
	||--|-|-|---
	RGYRMVRPDNCPE
	--|----------
	MGCGCSSHPEDDWMENIDVCENCHYPIVPLDGK
	-----||-----------------|--------
	QGSMSPDAFLAEANLMK
	--|-|------------
	DPLVTYEGSNPPASPLQDNLVIALHSYEPSHDGDLGFEK
	----||--|----|-----------||--|---------
	YLRSVLE
	|--|---
	PTFDYLR
	-|--|--
	AINYGTFTIKSD
	---|-|-|--|-
	NGGFYISPRITFPGLHE
	----|-|---|------

Protein sequence : 
MGCGCSSHPE DDWMENIDVC ENCHYPIVPL DGKGTLLIRN GSEVRDPLVT  
-----||--- ---------- ----|----- ----|----- -|-------|  
YEGSNPPASP LQDNLVIALH SYEPSHDGDL GFEKGEQLRI LEQSGEWWKA  
|--|----|- ---------- ||--|----- ----     - ---|------  
QSLTTGQEGF IPFNFVAKAN SLEPEPWFFK NLSRKDAERQ LLAPGNTHGS  
-|-||----- ---------- |--------- --|------- ------|--|  
FLIRESESTA GSFSLSVRDF DQNQGEVVKH YKIRNLDNGG FYISPRITFP  
-----|-||- -|-|-|---- ---------- |--------- -|-|---|--  
GLHELVRHYT NASDGLCTRL SRPCQTQKPQ KPWWEDEWEV PRETLKLVER  
--------|| --|----|-- |----|---- -----         +        
LGAGQFGEVW MGYYNGHTKV AVKSLKQGSM SPDAFLAEAN LMKQLQHQRL  
---------- --||---|-- ---|----|- |--------- ----------  
VRLYAVVTQE PIYIITEYME NGSLVDFLKT PSGIKLTINK LLDMAAQIAE  
---|---|-- --|--|-|-- --|------| -|----|--- ----------  
GMAFIEERNY IHRDLRAANI LVSDTLSCKI ADFGLARLIE DNEYTAREGA  
       --| ---------- --|-|-|--- ---------- ---||-- --  
KFPIKWTAPE AINYGTFTIK SDVWSFGILL TEIVTHGRIP YPGMTNPEVI  
------|--- ---|-|-|-- |---|----- |---|----- |---|-----  
QNLERGYRMV RPDNCPEELY QLMRLCWKER PEDRPTFDYL RSVLEDFFTA  
------|--- ---------| ---------    ---|--|- -|------|-  
TEGQYQPQP 
|---|---- 
