# Supplementary material for: PTMselect: optimization of protein modifications discovery by mass spectrometry
Source: Sci Rep. 2019 Mar 12;9:4181. doi: 10.1038/s41598-019-40873-3 (PMC6414543; doi:10.1038/s41598-019-40873-3)
Supplement: Supplementary file 3 — Dataset 1 [file 41598_2019_40873_MOESM3_ESM.zip › supplemental_files/TCR_pathway/fasta/SLP76.fasta]

>sp|Q13094|LCP2_HUMAN Lymphocyte cytosolic protein 2 OS=Homo sapiens GN=LCP2 PE=1 SV=1
MALRNVPFRSEVLGWDPDSLADYFKKLNYKDCEKAVKKYHIDGARFLNLTENDIQKFPKL
RVPILSKLSQEINKNEERRSIFTRKPQVPRFPEETESHEEDNGGWSSFEEDDYESPNDDQ
DGEDDGDYESPNEEEEAPVEDDADYEPPPSNDEEALQNSILPAKPFPNSNSMYIDRPPSG
KTPQQPPVPPQRPMAALPPPPAGRNHSPLPPPQTNHEEPSRSRNHKTAKLPAPSIDRSTK
PPLDRSLAPFDREPFTLGKKPPFSDKPSIPAGRSLGEHLPKIQKPPLPPTTERHERSSPL
PGKKPPVPKHGWGPDRRENDEDDVHQRPLPQPALLPMSSNTFPSRSTKPSPMNPLPSSHM
PGAFSESNSSFPQSASLPPYFSQGPSNRPPIRAEGRNFPLPLPNKPRPPSPAEEENSLNE
EWYVSYITRPEAEAALRKINQDGTFLVRDSSKKTTTNPYVLMVLYKDKVYNIQIRYQKES
QVYLLGTGLRGKEDFLSVSDIIDYFRKMPLLLIDGKNRGSRYQCTLTHAAGYP
