# Supplementary material for: PTMselect: optimization of protein modifications discovery by mass spectrometry
Source: Sci Rep. 2019 Mar 12;9:4181. doi: 10.1038/s41598-019-40873-3 (PMC6414543; doi:10.1038/s41598-019-40873-3)
Supplement: Supplementary file 3 — Dataset 1 [file 41598_2019_40873_MOESM3_ESM.zip › supplemental_files/Cross-talk/summarizer_015.jl]

# This program is free software: you can redistribute it and/or modify
# it under the terms of the GNU General Public License as published by
# the Free Software Foundation, either version 3 of the License, or
# (at your option) any later version.

# This program is distributed in the hope that it will be useful,
# but WITHOUT ANY WARRANTY; without even the implied warranty of
# MERCHANTABILITY or FITNESS FOR A PARTICULAR PURPOSE.  See the
# GNU General Public License for more details.

# You should have received a copy of the GNU General Public License
# along with this program.  If not, see <http://www.gnu.org/licenses/>.

# Written by Frederic PONT.
#(c) Frederic Pont 2017

println("\nSummarizer precompilation...please wait few seconds")
using DataFrames
using CSV

struct SITE
    prot::String
    pos::Int64
end

# modification of hash to be able to use SITE as dict key
import Base: ==, hash
==(x::SITE, y::SITE) = x.prot == y.prot && x.pos == y.pos
hash(x::SITE, h::UInt) = hash(x.prot, hash(x.pos, hash(0x7d6979235cb005d0, h))) 

mutable struct ENZYME
    Score_CID::Float64
    Score_ETD::Float64
    MaxScore::Int64
    Enz_nb::Int64
    Peptide_monoPhos::Int64
    Pred_score_M::Float64
    Pred_score_U::Float64
    Target_nb::Int64
    Missing_Target_nb::Int64
    Target::Dict{SITE, Int64}
    Missing_Target::Dict{SITE, Int64}
    protNB::Int64
end


##########################################
# Print title
function title()
    println("   ┌───────────────────────────────────────────┐") # unicode U+250C
	println("   │   Summarizer -  (c)Frederic PONT 2018     │")
	println("   │ Free Software GNU General Public License  │")
	println("   └───────────────────────────────────────────┘")
end


##########################################
# read dataframe and select all columns except protein column
function read_table(file::String, sep::Char, h::Bool)
  println("Reading...\t", file)
  x = CSV.read(file , delim = sep, header = h) # read data file
  return x[2:13]
end

##########################################
# aggregate dataframes
function StoreDf(df::DataFrame, AllComb::Dict{String,ENZYME}, AllSites::Dict{SITE, Int64}, fname::String)
    fname = replace(fname, "_score" => "") # suppress "score" in file name

    for i in 1:size(df, 1)  # foreach row of the current dataframe
        enz = df[:Enzyme][i]
        Score_CID = df[:Score_CID][i]
        Score_ETD = df[:Score_ETD][i]
        MaxScore = df[:MaxScore][i]
        Enz_nb = df[:Enz_nb][i]
        Peptide_monoPhos = df[:Peptide_monoMod][i]
        Pred_score_M = df[:Pred_score_M][i]
        Pred_score_U = df[:Pred_score_U][i]
        Target_nb = df[:Target_nb][i]
        Missing_Target_nb = df[:Missing_Target_nb][i]

        TargetDic = Dict{SITE, Int64}()     # dictionnary of the targeted sites
        TargetMissDic = Dict{SITE, Int64}() # dictionnary of the missed targeted sites
        
        if Target_nb == Missing_Target_nb == 0
            protNB = 0 # if no target sites, then the nb of protein matched = 0
        else
             Target_nb >= 1 ? protNB = 1 : protNB = 0 # if at least one target sites, then the nb of protein matched = 1
             
            if Target_nb == 1
                Target = df[:Target][i]
                isa(Target, Int64) ? 1 : Target = parse(Int64, Target)  # if Target is not Int64, parse it
                AllSites[SITE(fname, Target)] = 1
                TargetDic = Dict(SITE(fname, Target) => 1)
            elseif Target_nb > 1 
                Target = split(df[:Target][i], ", ") # split phosphosites list : 171, 394, 545
                for t in Target                      # each phosphosite is stored in TargetDic
                    t = parse(Int64, t)
                    AllSites[SITE(fname, t)] = 1
                    TargetDic = merge(TargetDic, Dict(SITE(fname, t) => 1))
                end
            end
            if Missing_Target_nb == 1
                Target = df[:Missing_Target][i]
                isa(Target, Int64) ? 1 : Target = parse(Int64, Target)
                AllSites[SITE(fname, Target)] = 1
                TargetMissDic = Dict(SITE(fname, Target) => 1)
            elseif Missing_Target_nb > 1   
                Target = split(df[:Missing_Target][i], ", ")
                for t in Target
                    t = parse(Int64, t)
                    AllSites[SITE(fname, t)] = 1
                    TargetMissDic = merge(TargetMissDic, Dict(SITE(fname, t) => 1))
                end
            end
            
        end
        
        if haskey(AllComb, enz)
            # if the enz already exists, all numerical values are summed to the existing values
            Score_CID = Score_CID + AllComb[enz].Score_CID
            Score_ETD = Score_ETD + AllComb[enz].Score_ETD
            MaxScore = MaxScore + AllComb[enz].MaxScore   
            Peptide_monoPhos = Peptide_monoPhos + AllComb[enz].Peptide_monoPhos
            Pred_score_M =  Pred_score_M + AllComb[enz].Pred_score_M
            Pred_score_U = Pred_score_U + AllComb[enz].Pred_score_U

            Target_nb = Target_nb + AllComb[enz].Target_nb
            Missing_Target_nb = Missing_Target_nb + AllComb[enz].Missing_Target_nb
            TargetDic = merge(TargetDic, AllComb[enz].Target)        
            TargetMissDic = merge(TargetMissDic, AllComb[enz].Missing_Target)

            protNB = protNB + AllComb[enz].protNB 

        end
       
        AllComb[enz] = ENZYME(
                            Score_CID, Score_ETD, MaxScore, 
                            Enz_nb, Peptide_monoPhos, Pred_score_M,
                            Pred_score_U, Target_nb, Missing_Target_nb,
                            TargetDic, TargetMissDic, protNB
                            )

        
    end
    #println(AllComb)
end

##########################################

function removeExtension(filename)
  m = match(r"(.+)\.\w{2,}", filename)                                         # get the characters before extention
  name_without_ext = m.captures[1]
  name_without_ext = removeSpecialCharacters(name_without_ext)
  #println(name_without_ext)
  return name_without_ext
end

function removeSpecialCharacters(file)
  newfile = replace(file, " " => "_")                                            # replace space with _
  return(newfile)
end

##########################################
function formatSites(AllSites::Dict{SITE, Int64})
    # format target sites for header table
    sites = Array{String,1}()
    for k in keys(AllSites)
        s = string(k.prot, "__", k.pos)
        push!(sites, s)
    end
    return sort!(sites)
end
##########################################
function MatchTargSites(sites::Array{String}, Target::Dict{SITE, Int64})
    Msites = Array{Int64, 1}()    # array of target sites for each summary table cell

    for s in sites
        
        sProt, sSite = split(s, "__")   # CD3z__142 , ZAP70__315      
        sSite = parse(Int64, sSite)

        if haskey(Target, SITE(sProt, sSite))
            
            push!(Msites, 1)
        else
            push!(Msites, 0)
        end
    end
    return join(Msites, "\t")
end
##########################################
function writeTmp(AllComb::Dict{String,ENZYME}, AllSites::Dict{SITE, Int64})

    sites = formatSites(AllSites)
    head = join(
        ["Enzyme","ScoreCID","ScoreETD",
        "MaxScore","EnzNb","PeptideMonoMod",
        "PredScoreM","PredScoreU",
        "TargetNb","MissingTargetNb",
        "TargetProtNb"],
        "\t")
    
    head2 = join(sites, "\t")
    head = string(head, "\t", head2, "\n")  
    
    h = false
    ks = keys(AllComb) # = all enz names
 
    open("summary/tmp.tsv", "w") do f
        write(f, head) # write header

        for i in ks # foreach enz names
            s = join(
              [
                i, AllComb[i].Score_CID, AllComb[i].Score_ETD,
                AllComb[i].MaxScore, AllComb[i].Enz_nb,
                AllComb[i].Peptide_monoPhos, AllComb[i].Pred_score_M,
                AllComb[i].Pred_score_U, AllComb[i].Target_nb,
                AllComb[i].Missing_Target_nb, AllComb[i].protNB
              ], "\t")
            TargSites = MatchTargSites(sites, AllComb[i].Target)
            s = string(s,"\t", TargSites, "\n") 
            write(f, s)
        end
        
    end
end

# write table
function writeSum(df::DataFrame, file::String, sep::Char)
    CSV.write(file, df, delim = sep)
end

##########################################
function mainF()
    title()
    sep = '\t'  # table separator
    h = true    # header in table
    AllComb = Dict{String,ENZYME}()     # all combination of proteases of all tables
    AllSites = Dict{SITE, Int64}()      # all phosphosites in all proteins

    t1 = time()
 
    # list tables in score directory
    f = readdir("scores/")
    #println("Files to merge :", f)

    println("Aggregate files...")
    # merge all tables
    for i in 1:length(f)
        fname = f[i]
        fnNoEx = removeExtension(fname)
        f2 = string("scores/", fname)
        df = read_table(f2, sep, h)
        StoreDf(df, AllComb, AllSites, fnNoEx)
     
    end
    

    # aggregate tables by sum
    


    # write summary
    println("Write summary in summary folder...")
    writeTmp(AllComb, AllSites)
   
    file = "summary/summary.tsv"
    tmp = "summary/tmp.tsv"
  
    x = CSV.read(tmp , delim = sep, header = h)
    # sort columns
    sort!(x, (:EnzNb, :ScoreETD, :PeptideMonoMod, :PredScoreM, :PredScoreU),
            rev = (false, true, true, true, false))
    writeSum(x::DataFrame, file::String, sep::Char)

    Sys.islinux() ? rm(tmp) : 1 # unlink is not permitted on windows
    t2 = time()
    println("elapsed time: ", t2-t1, " seconds")
end


mainF()
