# Supplementary material for: PTMselect: optimization of protein modifications discovery by mass spectrometry
Source: Sci Rep. 2019 Mar 12;9:4181. doi: 10.1038/s41598-019-40873-3 (PMC6414543; doi:10.1038/s41598-019-40873-3)
Supplement: Supplementary file 3 — Dataset 1 [file 41598_2019_40873_MOESM3_ESM.zip › supplemental_files/Cross-talk/scores/H3_score.tsv]

Protein	Enzyme	Score_CID	Score_ETD	MaxScore	Enz_nb	Peptide_monoMod	Pred_score_M	Pred_score_U	Target_nb	Missing_Target_nb	Target	Missing_Target
P68433	Lys-C	0.83	5	13.0	1	0	0.0	0.0	2	0	9, 14
P68433	Lys-N	1.42	5	13.0	1	0	0.0	0.0	2	0	9, 14
P68433	chymotrypsin	0.25	4	13.0	1	0	0.0	0.0	2	0	9, 14
P68433	trypsin_no_P_rule	0.83	3	13.0	1	0	0.0	0.0	2	0	9, 14
P68433	Arg-C	0.5	2	13.0	1	0	0.0	0.0	2	0	9, 14
P68433	CNBr	0.0	0	13.0	1	0	0.0	0.0	0	2		9, 14
P68433	V8-E	0.0	0	13.0	1	0	0.0	0.0	0	2		9, 14
P68433	Asp-N	0.0	0	13.0	1	0	0.0	0.0	0	2		9, 14
P68433	V8-DE	0.0	0	13.0	1	0	0.0	0.0	0	2		9, 14
