# Supplementary material for: PTMselect: optimization of protein modifications discovery by mass spectrometry
Source: Sci Rep. 2019 Mar 12;9:4181. doi: 10.1038/s41598-019-40873-3 (PMC6414543; doi:10.1038/s41598-019-40873-3)
Supplement: Supplementary file 3 — Dataset 1 [file 41598_2019_40873_MOESM3_ESM.zip › supplemental_files/Cross-talk/config/proteases.tsv]

Name	Cleave	Sequences_Preventing_Cleavage	Cleavage_Terminus	Missed_Cleavages
Arg-C	R	P	C	0
Asp-N	D	NA	N	0
chymotrypsin	FWYL	P	C	2
CNBr	M	NA	C	0
Lys-C	K	P	C	3
Lys-N	K	NA	N	3
trypsin_no_P_rule	KR	NA	C	3
V8-DE	DE	P	C	1
V8-E	E	P	C	1
