# Supplementary material for: PTMselect: optimization of protein modifications discovery by mass spectrometry
Source: Sci Rep. 2019 Mar 12;9:4181. doi: 10.1038/s41598-019-40873-3 (PMC6414543; doi:10.1038/s41598-019-40873-3)
Supplement: Supplementary file 3 — Dataset 1 [file 41598_2019_40873_MOESM3_ESM.zip › supplemental_files/Cross-talk/pipeHT_PTMSelect-008.py]

######################################
# HT_PhosphoSelect SnakeMake Workflow
######################################

# usage : 
# snakemake -ps pipeHT_PTMSelect-008.py --cores 8
# snakemake -s pipeHT_PTMSelect-008.py --rulegraph | dot -Tpng > dag1.png


# remove old configuration file
try:
    os.remove("config/HTconfig.conf")
except OSError:
    pass

import multiprocessing
nbThreads = multiprocessing.cpu_count()
print("   ┌────────────────────────────────────────────┐") # unicode U+250C
print("   │    HT PTM Select (c)Frederic PONT 2018     │")
print("   │  Free Software GNU General Public License  │")
print("   └────────────────────────────────────────────┘")

print("Max Number of threads = ",nbThreads)

#nbThreads = 8

files, = glob_wildcards("fasta/{base}.fasta")

rule all:
    input:
        expand("config/HTconfig.conf"),
        expand("scores/{base}_score.tsv", base=files ),           

    threads: nbThreads


rule Create_config_file:
    input:
        #
    output:
        "config/HTconfig.conf"
    shell:
    	"julia HT_PTMSelect_004.jl"

rule Fasta_process:
    input:
        "fasta/{base}.fasta",
        "config/HTconfig.conf"
    output:
        "scores/{base}_score.tsv"
    shell:
    	"julia PTMSelect_095.jl -w {wildcards.base}.fasta"        


# start summarizer
onsuccess:
    shell("julia summarizer_015.jl")    
