# Supplementary material for: PTMselect: optimization of protein modifications discovery by mass spectrometry
Source: Sci Rep. 2019 Mar 12;9:4181. doi: 10.1038/s41598-019-40873-3 (PMC6414543; doi:10.1038/s41598-019-40873-3)
Supplement: Supplementary file 3 — Dataset 1 [file 41598_2019_40873_MOESM3_ESM.zip › supplemental_files/Cross-talk/HT_PTMSelect_004.jl]

# This program is free software: you can redistribute it and/or modify
# it under the terms of the GNU General Public License as published by
# the Free Software Foundation, either version 3 of the License, or
# (at your option) any later version.

# This program is distributed in the hope that it will be useful,
# but WITHOUT ANY WARRANTY; without even the implied warranty of
# MERCHANTABILITY or FITNESS FOR A PARTICULAR PURPOSE.  See the
# GNU General Public License for more details.

# You should have received a copy of the GNU General Public License
# along with this program.  If not, see <http://www.gnu.org/licenses/>.

# Written by Frederic PONT.
#(c) Frederic Pont 2017


println("Precompilation...please wait few seconds")

##########################################
# Print header
function header()
    println("   ┌────────────────────────────────────────────┐") # unicode U+250C
	println("   │    HT PTM Select (c)Frederic PONT 2018     │")
	println("   │  Free Software GNU General Public License  │")
	println("   └────────────────────────────────────────────┘")
end


##########################################
# write config file
function writeConf(MyConf)
    outfile = "config/HTconfig.conf"
    println("Saving...\t", outfile)

    HThead = "
    #================================#
    # config file for HT PTM Select
    #================================#


    # no blancs allowed around =\n\n"
  

    open(outfile, "w") do f
        write(f, "$HThead\n")
        for (k,v) in MyConf
            l = string(k, "=",v, "\n")
            write(f, l)
        end
    end

end

##########################################


function main()
   header()
   
   l_min = 7
   l_max = 40
   nbenz = 1

   println("min <= Peptide_size <= max")
   print("Please enter peptide size min (def = $l_min) : ")
   rl = chomp(readline(stdin))
   rl == "" ? 1 : l_min = parse(Int,rl)

   print("Please enter peptide size max (def = $l_max) : ")
   rl = chomp(readline(stdin))
   rl == "" ? 1 : l_max = parse(Int,rl)

   println("Caution ! combining many enzymes produces large results ")
   print("Max number of proteases ton combine (def = $nbenz) : ")
   rl = chomp(readline(stdin))
   rl == "" ? 1 : nbenz = parse(Int,rl)

   MyConf = Dict{String, Int}(
       "Lmin" => l_min,
       "Lmax" => l_max,
       "NbEnz" => nbenz
   )

   # write config file
   writeConf(MyConf)

 
end

main()
