# Supplementary material for: PTMselect: optimization of protein modifications discovery by mass spectrometry
Source: Sci Rep. 2019 Mar 12;9:4181. doi: 10.1038/s41598-019-40873-3 (PMC6414543; doi:10.1038/s41598-019-40873-3)
Supplement: Supplementary file 3 — Dataset 1 [file 41598_2019_40873_MOESM3_ESM.zip › supplemental_files/Cross-talk/results/H3_res.txt]

=======================
PTM Select Results
=======================
7 <= peptides <= 40
PTM linked to : K

Protein	: P68433
Enzyme	: Arg-C

	KSTGGKAPR
	|----|---

Protein sequence : 
ARTKQTARKS TGGKAPRKQL ATKAARKSAP ATGGVKKPHR YRPGTVALRE  
   +    |- ---|---+     +   +         ++                
IRRYQKSTEL LIRKLPFQRL VREIAQDFKT DLRFQSSAVM ALQEACEAYL  
     +        +               +                         
VGLFEDTNLC AIHAKRVTIM PKDIQLARRI RGERA 
               +       +               


Protein	: P68433
Enzyme	: Asp-N


Protein sequence : 
ARTKQTARKS TGGKAPRKQL ATKAARKSAP ATGGVKKPHR YRPGTVALRE  
   +    +     +   +     +   +         ++                
IRRYQKSTEL LIRKLPFQRL VREIAQDFKT DLRFQSSAVM ALQEACEAYL  
     +        +               +                         
VGLFEDTNLC AIHAKRVTIM PKDIQLARRI RGERA 
               +       +               


Protein	: P68433
Enzyme	: chymotrypsin

	ARTKQTARKSTGGKAPRKQL
	---|----|----|---|--

Protein sequence : 
ARTKQTARKS TGGKAPRKQL ATKAARKSAP ATGGVKKPHR YRPGTVALRE  
---|----|- ---|---|--   +   +         ++                
IRRYQKSTEL LIRKLPFQRL VREIAQDFKT DLRFQSSAVM ALQEACEAYL  
     +        +               +                         
VGLFEDTNLC AIHAKRVTIM PKDIQLARRI RGERA 
               +       +               


Protein	: P68433
Enzyme	: CNBr


Protein sequence : 
ARTKQTARKS TGGKAPRKQL ATKAARKSAP ATGGVKKPHR YRPGTVALRE  
   +    +     +   +     +   +         ++                
IRRYQKSTEL LIRKLPFQRL VREIAQDFKT DLRFQSSAVM ALQEACEAYL  
     +        +               +                         
VGLFEDTNLC AIHAKRVTIM PKDIQLARRI RGERA 
               +       +               


Protein	: P68433
Enzyme	: Lys-C

	QTARKSTGGKAPRK
	----|----|---|
	ARTKQTARKSTGGKAPRK
	---|----|----|---|
	QTARKSTGGKAPRKQLATK
	----|----|---|----|

Protein sequence : 
ARTKQTARKS TGGKAPRKQL ATKAARKSAP ATGGVKKPHR YRPGTVALRE  
---|----|- ---|---|-- --|   +         ++                
IRRYQKSTEL LIRKLPFQRL VREIAQDFKT DLRFQSSAVM ALQEACEAYL  
     +        +               +                         
VGLFEDTNLC AIHAKRVTIM PKDIQLARRI RGERA 
               +       +               


Protein	: P68433
Enzyme	: Lys-N

	KSTGGKAPR
	|----|---
	KQTARKSTGGKAPR
	|----|----|---
	KSTGGKAPRKQLAT
	|----|---|----
	ARTKQTARKSTGGKAPR
	---|----|----|---
	KQTARKSTGGKAPRKQLAT
	|----|----|---|----
	KSTGGKAPRKQLATKAAR
	|----|---|----|---

Protein sequence : 
ARTKQTARKS TGGKAPRKQL ATKAARKSAP ATGGVKKPHR YRPGTVALRE  
---|----|- ---|---|-- --|---+         ++                
IRRYQKSTEL LIRKLPFQRL VREIAQDFKT DLRFQSSAVM ALQEACEAYL  
     +        +               +                         
VGLFEDTNLC AIHAKRVTIM PKDIQLARRI RGERA 
               +       +               


Protein	: P68433
Enzyme	: trypsin_no_P_rule

	KSTGGKAPR
	|----|---
	QTARKSTGGKAPR
	----|----|---
	KSTGGKAPRK
	|----|---|

Protein sequence : 
ARTKQTARKS TGGKAPRKQL ATKAARKSAP ATGGVKKPHR YRPGTVALRE  
   +----|- ---|---|     +   +         ++                
IRRYQKSTEL LIRKLPFQRL VREIAQDFKT DLRFQSSAVM ALQEACEAYL  
     +        +               +                         
VGLFEDTNLC AIHAKRVTIM PKDIQLARRI RGERA 
               +       +               


Protein	: P68433
Enzyme	: V8-DE


Protein sequence : 
ARTKQTARKS TGGKAPRKQL ATKAARKSAP ATGGVKKPHR YRPGTVALRE  
   +    +     +   +     +   +         ++                
IRRYQKSTEL LIRKLPFQRL VREIAQDFKT DLRFQSSAVM ALQEACEAYL  
     +        +               +                         
VGLFEDTNLC AIHAKRVTIM PKDIQLARRI RGERA 
               +       +               


Protein	: P68433
Enzyme	: V8-E


Protein sequence : 
ARTKQTARKS TGGKAPRKQL ATKAARKSAP ATGGVKKPHR YRPGTVALRE  
   +    +     +   +     +   +         ++                
IRRYQKSTEL LIRKLPFQRL VREIAQDFKT DLRFQSSAVM ALQEACEAYL  
     +        +               +                         
VGLFEDTNLC AIHAKRVTIM PKDIQLARRI RGERA 
               +       +               
