# Supplementary material for: PTMselect: optimization of protein modifications discovery by mass spectrometry
Source: Sci Rep. 2019 Mar 12;9:4181. doi: 10.1038/s41598-019-40873-3 (PMC6414543; doi:10.1038/s41598-019-40873-3)
Supplement: Supplementary file 3 — Dataset 1 [file 41598_2019_40873_MOESM3_ESM.zip › supplemental_files/Cross-talk/PTMSelect_095.jl]

# This program is free software: you can redistribute it and/or modify
# it under the terms of the GNU General Public License as published by
# the Free Software Foundation, either version 3 of the License, or
# (at your option) any later version.

# This program is distributed in the hope that it will be useful,
# but WITHOUT ANY WARRANTY; without even the implied warranty of
# MERCHANTABILITY or FITNESS FOR A PARTICULAR PURPOSE.  See the
# GNU General Public License for more details.

# You should have received a copy of the GNU General Public License
# along with this program.  If not, see <http://www.gnu.org/licenses/>.

# Written by Frederic PONT.
#(c) Frederic Pont 2017

# need Julia v1.0

println("Precompilation...please wait few seconds")
using DataFrames
using CSV
using Combinatorics
using DelimitedFiles


##########################################
# objet to store the simulation results
mutable struct ENZ
  enzName::String                                                         # enz name
  nbe::Int                                                                # number of enzymes
  pep::Array{String,1}                                                    # peptide array with [sequence]
  phosPos::Array{Array{Int,1},1}                                          # phosphate position of each peptides in prot sequence
  pepStart::Array{Int,1}                                                  # peptide start in prot sequence
  pepEnd::Array{Int,1}                                                    # peptide stop in prot sequence
  score::Float64                                                          # enzyme(s) score CID = 1/n n phosphosites
  score_ETD::Int                                                          # ETD score = 1 if peptide length is good
  score_PredM::Float64                                                    # score predicted matched by PhosphoPick
  score_PredU::Float64                                                    # score predicted unmatched by PhosphoPick
  single_phos::Int                                                        # nb of peptide with only one phosphate
  protmotif::String                                                       # motif of matching phospho site in protein
end

# objet to store the prediction results
mutable struct PRED                                                                 # prediction data
  site::Dict{Int, Float64}                                                # PTM site = AA number in sequence => score
end


##########################################
# parses configuration file
##########################################
function parse_config()
    #f = "config.txt"
    f = open("config/config.txt")
    d = Dict()
    for line in eachline(f)
        # skip comments and newlines
        if (occursin(r"^\s*(\n|\#|;)", line))
            continue
        end

        if (!occursin(r"\w", line))
            continue
        end

        line = chomp(line)

        # parse key/value
        m = match(r"^\s*([^=]*\w)\s*=\s*(.*)\s*$", line)
        if (m != nothing)
            println(line)
            key::String, value::String = m.captures
            merge!(d, Dict(key => value))
            continue
        end
        error("invalid syntax on line: $(line)")
    end
    return d
end


##########################################
# parses HT_configuration file
##########################################
function parseHTconf()
    #f = "config.txt"
    f = open("config/HTconfig.conf")
    HTd = Dict()
    for line in eachline(f)
        # skip comments and newlines
        if (occursin(r"^\s*(\n|\#|;)", line))
            continue
        end

        if (!occursin(r"\w", line))
            continue
        end

        line = chomp(line)

        # parse key/value
        m = match(r"^\s*([^=]*\w)\s*=\s*(.*)\s*$", line)
        if (m != nothing)
            println(line)
            key::String, value::String = m.captures
            merge!(HTd, Dict(key => value))
            continue
        end
        error("invalid syntax on line: $(line)")
    end
    return HTd
end # function parse_in

##########################################
# read dataframe
function read_table(file, sep, h)
  println("Reading...\t", file)
  x = CSV.read(file , delim = sep, header = h)
  return x
end

##########################################
function read_predictions(pred_table::DataFrame, pred_acc::Symbol, pred_score::Symbol, pred_site::Symbol)

  # read prediction table

  # pred_table : dataframe of the predictions
  # pred_acc : column name for the colum of accession number
  # pred_score : column name for the colum of score
  # pred_site : column name for the colum of site


  All_pred = Dict{String, PRED}()                                             #  dictionnary of prediction struct
  All_ACC = Dict{String, Int}()                                               #  dictionnary of ACC keys

  l = size(pred_table,1)                                                      # line # of prediction table

  acc = pred_table[pred_acc][1]                                               # read acc on the 1st line of the table

  All_pred[acc] = PRED(Dict())
  site_dic = Dict()
  for i in 1:l
    sp = pred_table[pred_site][i]                                             # site predicted
    scp = pred_table[pred_score][i]                                           # score predicted
    if haskey(site_dic, sp)
      if scp > site_dic[sp]                                                   # test if the current score is > to the stored score - take the score max at a given position
        site_dic[sp] = scp                                                    # ACC => {site => score max}
      end
    else
      site_dic[sp] = scp                                                      # if the site does not exist, store current score
    end
  end
  All_pred[acc].site = site_dic

  return All_pred
end

##########################################
function read_fasta(fasta)
    # read protein sequence and ACC
    # fasta : fasta file name

  prot_name, seq = "", ""                                                      # name and sequence fasta of protein

  open(fasta) do f
    while !eof(f)
      x = readuntil(f, "\n>")                                                  # x = current fasta sequence

      prot_name, seq = fasta_split(x)                                          # name and sequence fasta of protein
      println("Protein name     :  $prot_name")
      println("Protein sequence :\n", insert_newline(seq, 50))
      println("Starting calculations...")
    end
  end

  return prot_name, seq

end

########################################
# count number of phosophosites in sequence
function count_phosphosites(seq, ptmAA::String)
  # seq = sequence
  n = length(collect((m.match for m = eachmatch(Regex("[$(ptmAA)]"), seq))))
  return n
end


##########################################
function fasta_split(x)
    # extract ACC and sequence in fasta string
    # remove newlines in sequence
    # x : fasta sequence + title

  prot_name, seq = split(x, "\n"; limit=2)
  seq = replace(seq, "\n" => "")                                                # remove newlines
  seq = replace(seq, ">" => "")                                                 # remove >
  if occursin("|", prot_name)
      m = match(r">..\|(.*)\|", prot_name)
      acc = m.captures[1]
  else
    acc = replace(prot_name, ">" =>  "")                                     # remove >
  end
  return acc, seq
end


##########################################
function digestAll(x, seq::String, l_min::Int, l_max::Int, 
    All_phos::Dict{Int, ENZ}, protPhosPos::Array{Int,1}, 
    compute_pred::Int, ptmAA::String, pepContent::Array{<:Any,1} ; pred = Dict(0 => 0.0))

  # process protein sequence with only one enzyme
  # x  : protease table
  # seq : protein sequence
  # All_phos : enzyme struct : integer = enz number => ENZ
  # l_min : peptide size min
  # l_max : peptide size max
  # protPhosPos array of protein PTMs positions
  # compute_pred = 0/1 disable/enable prediction calculations
  # pred dict to store the prediction results : site => score
  # ptmAA amino acids linked to PTM
  nrow = size(x)[1]
  for i in 1:nrow
    protease = x[i:i,:]
    pep, enzyme = digest(seq, protease, pepContent)
    pStArr, pEtArr, pPoArr, monoP, phosphoP = pepPositions(seq, pep, l_min, l_max, ptmAA)
    score_CID = pScores(pStArr, pEtArr, pPoArr, phosphoP, ptmAA)
    score_ETD = pep_score_ETD(pPoArr)
    m = motif(seq, pStArr, pEtArr, pPoArr, ptmAA)
    if compute_pred == 1
        predSM, predSU = pred_score(protPhosPos, pPoArr, pred) # pred score match and unmantched
    else
        predSM, predSU = 0.0, 0.0
    end
    All_phos[i] = ENZ(enzyme, 1, phosphoP, pPoArr, pStArr, pEtArr, score_CID, score_ETD, predSM, predSU, monoP, m)
  end

end

##########################################
function digest(seq::String, protease::DataFrame, pepContent::Array{<:Any,1})
    # digest protein sequence with one protease
    # seq : fasta sequence
    # protease : one row of the dataframe of enzymes to process
    # this row contains all digestion rules

  enzyme = protease[:Name][1]
  cleav = protease[:Cleave][1]
  inhib = protease[:Sequences_Preventing_Cleavage][1]
  cterm = protease[:Cleavage_Terminus][1]
  nbMissCleav = protease[:Missed_Cleavages][1]

  if cterm == "C"
      #reg = r"(?!P)(?<=[RK])"
      if inhib == "NA"
        reg = Regex("(?<=[$cleav])")
      else
        reg = Regex("(?!$inhib)(?<=[$cleav])")
      end
  else
      reg = Regex("(?=[$cleav])")
  end
  pep = split(seq, reg)                                                       # peptide array
  nbMissCleav > 0 ? missedCleav(pep,  nbMissCleav) : 1
  length(pepContent) > 0 ? pepFilter(pep, pepContent) : 1
  return pep, enzyme
end

##########################################
function missedCleav(pep::Array{<:AbstractString,1}, nbMissCleav::Int64)
    # this function modify the array pep to include missed cleavages
    # missed cleavages are simulated by joining together successive peptides
    # pep : array of digested peptides
    # nbMissCleav : number of missed cleavages

    # test
    # pep = ["1", "2", "3", "4", "5", "6"]
    # output for nbMissCleav = 3
    # ["1", "2", "3", "4", "5", "6", "12", "23", "34", "45", "56", "123", "234", "345", "456", "1234", "2345", "3456"]
    
    lmax = length(pep)
    p = ""
    shift = 1
    pepc = pep
    pep2 = pep
    for i = 1:nbMissCleav
        tmp = Array{String,1}()
        for j = 1:(lmax-shift)  
            p = pep2[j] * pepc[j+i]  # join consecutive peptides together
            push!(tmp, p)
            push!(pep, p)
        end
        shift += 1
        pep2 = tmp
    end
end

##########################################
function pepFilter(pep::Array{<:AbstractString,1}, pepContent)
    # peptide filter to better control peptide content and missed cleavages induced by PTMs
    # this function selects peptides according to filter rules
    # defined by the user in the configuration filter
    # pepContent can contain a list of sequence or a list of regex to filter peptides
    # a peptide is selected if at least one of the sequence/regex in the list match the peptide
    # for example peptides can be filtered by consensus sequence, cross talks PTMs etc...

    lmax = length(pep)
    delPep = Array{String,1}()  # array of peptides to remove
    for p in pep
        # check if peptide contains at least one subsequence in pepContent list
        if length(pepContent) > 0
            
            pepCheck = false
            for ct in pepContent
                if occursin(Regex(ct), p)
                    pepCheck = true
                    
                    break
                end
            end
            if pepCheck == false # the peptide is removed from pep list
                push!(delPep, p)
                
                continue
            end
        end
    end

    filter!(e->e∉delPep, pep)   # remove unwanted peptides from pep

end
##########################################
# pepPositions calculates :
# pStArr = Array{Int,1}()                 # pep start array
# pEtArr = Array{Int,1}()                 # pep End array
# pPoArr = Array{Array{Int,1},1}()        # pep phosphosites postions array
# phosphoP = Array{SubString{String},1}() # phosphopeptides with good lenght

function pepPositions(seq::String, pep::Array{SubString{String},1}, l_min::Int, l_max::Int, ptmAA::String)
    # seq::String  protein sequence
    pepStart = 1                            # position of the 1st aa of the peptide
    pepEnd = 0                              # position of the last aa of the peptide
    monoP = 0                               # nb of peptides with only one phosphosite
    pStArr = Array{Int,1}()                 # pep start array
    pEtArr = Array{Int,1}()                 # pep End array
    pPoArr = Array{Array{Int,1},1}()        # pep PTMs postions array
    phosphoP = Array{SubString{String},1}() # phosphopeptides with good lenght

    # the petide position is calculated from the 1st one in the pep array
    # the 1st peptitde start at position 1 and end at position length(p)
    for p in pep
        l = length(p)
        # search peptide position in sequence
        if l > 1 
            #pepRange = search(seq, p)   # search return a range a:b
            pepRange = something(findfirst(p, seq), 0:-1)
            pepStart, pepEnd = pepRange[1], pepRange[end]
        else 
            pepStart = pepEnd = something(findfirst(p, seq), 0:-1)
        end
        # search if peptide is modified and have PTMs
        if  l_min <= l <= l_max && occursin(Regex("[$(ptmAA)]"), p)
            pPos = phosPos(p, ptmAA)
            lp = length(pPos)
            for i in 1:lp
                pPos[i] = pPos[i] + pepStart -1
            end
            push!(pStArr ,pepStart)
            push!(pEtArr ,pepEnd)
            push!(pPoArr ,pPos)
            push!(phosphoP ,p)
            lp == 1 ? monoP +=1 : 1
        end
    end
    return pStArr, pEtArr, pPoArr, monoP, phosphoP
end

# calculates phosphosites positions in peptide sequence
function phosPos(seq, ptmAA::String) # seq can be string and substring{string}
    phosPos = Array{Int, 1}()
    for i in 1:length(seq)
        if occursin(Regex("[$(ptmAA)]"),string(seq[i]))    
            push!(phosPos, i)
        end
    end
    return phosPos
end


# calculate peptides score CID digested with one enz
function pScores(pStArr, pEtArr, pPoArr, phosPep::Array{SubString{String},1}, ptmAA::String)
    # phosPep : phosphopeptide sequence
    # pStArr : pep start array
    # pEtArr : pep End array
    # pPoArr : pep PTMs postions array
    # store peptide information in PEPSITES struct
    pepInfo = Dict{String, PEPSITES}()
    maxMod = 0  # max number of PTMs in the most modified peptide
    for (i,p) in enumerate(phosPep)
        nbPTMS = length(pPoArr[i])
        nbPTMS > maxMod ? maxMod = nbPTMS : 1
        pepInfo[p] = PEPSITES(nbPTMS, pPoArr[i], pStArr[i], pEtArr[i])
    end

    score_CID, uniqueP = nPepScoreCID(pepInfo, maxMod)

    return score_CID
end

##########################################
function pep_score_CID(seq::SubString{String}, ptmAA::String)
  # calculate CID score in peptide sequence (only valid without missed cleavages)
  
  score = 0.0
  sites = collect((m.match for m = eachmatch(Regex("[$(ptmAA)]"), seq)))
  sites > 0 ? score = 1/sites : 1
  #score = round(score,2)
  return score
end

function pep_score_ETD(phosPos::Array{Array{Int,1},1})
  # calculate ETD score from peptide phosphosites positions digested with one enz
  # phosPos = phosphates positions in sequence
  
  # merge all PTM positions from all peptides
  uniquePos = mergeArrayofInt(phosPos)
  
  return length(uniquePos)
end


function mergeArrayofInt(AI::Array{Array{Int,1},1})
    # merge in one array with unique values a Array{Array{Int,1},1} 
    uniqueA = Array{Int64,1}()  # array of unique PTM positions
    for a in AI
        for pos in a
            push!(uniqueA, pos)
        end
    end
    return(sort(unique(uniqueA)))
end

##########################################
# replace peptides by "-", matched PTMs by "|", unmatched by "+" in protein sequence
function motif(seq::String, pStArr::Array{Int,1} , pEtArr::Array{Int,1} , pPoArr::Array{Array{Int,1}}, ptmAA::String )

   protPhosPos = phosPos(seq, ptmAA)

   seq = " "^(length(seq))                           # replace letter with " " in protein seq

   for i in 1:length(pStArr)
            seq = replaceNchar(seq, "-", pStArr[i], pEtArr[i]) # replace peptides with "-"
   end
   
   for i in 1:length(protPhosPos)
        seq = replaceChar(seq,  protPhosPos[i], "+") # replace PTMs with "+" in prot sequence
   end
   
   for i in 1:length(pPoArr)
       for j in 1:length(pPoArr[i])
            seq = replaceChar(seq,  pPoArr[i][j], "|") # replace identified PTMs with "|"
        end
   end
   
   return seq
end

# replace n char between start and end
function replaceNchar(s::String, char::String, start::Int, stop::Int)
    nChar = char^(stop - start + 1)
   c = string(s[1:start-1], nChar, s[stop+1:end])
   return c
end

# replace 1 char at index
function replaceChar(s::String, index::Int, char::String)
   c = string(s[1:index-1], char, s[index+1:end])
   return c
end

##########################################
# protein max score = nb of phosphosites
function prot_score(seq, ptmAA::String)

  # protein score
  # seq : protein sequence

  score = 0.0
  lp = length(seq)
  score = length(collect((m.match for m = eachmatch(Regex("[$(ptmAA)]"), seq))))

  return score
end

##########################################
# computes predicted scores
function pred_score(protSites::Array{Int,1}, pepSites::Array{Array{Int,1},1} , pred::Dict)

  # pred : dictionnary prediction site => score
  # protSites : array of protein sites positions
  # pepSites : array of peptide sites positions

  score_match = 0.0                                                           # predicted score for matching phosphosite
  score_unmatch = 0.0                                                         # predicted score for un-matching phosphosite

  pepSites = mergeArrofArr(pepSites)
  pepS = copy(pepSites)
  protS = copy(protSites)
  unmatchSites = substAB(pepS, protS) # array of unmatched sites in the protein sequence

  l = length(unmatchSites)

  for i in pepSites
    if  haskey(pred,i)
        score_match += pred[i]                # pred[i] is the predicted score for amino acid at position i
    end
  end

  for i in unmatchSites
    if  haskey(pred,i)
        score_unmatch += pred[i]                # pred[i] is the predicted score for amino acid at position i
    end
  end

  return round(score_match; digits=3), round(score_unmatch; digits=3)
end


##########################################
# substract element of array A in B
function substAB(A::Array{Int,1}, B::Array{Int,1})
    for i in A
        filter!(x->x!=i,B)
    end
    return B
end

function mergeArrofArr(a::Array{Array{Int,1},1})
    # merge array of array into one array of unique values
    merge = Array{Int,1}()
    for i in a
        merge = append!(merge, i)
    end
    merge = unique(merge)
    return merge
end

##########################################

function combineEnz(index::Int, seq::String, All_phos::Dict{Int, ENZ}, nenz::Int, 
    nbTotEnz::Int,  ptmAA::String ; pred = Dict(0 => 0.0), compPred = 0, protS=Array{Int,1}())
    # combine >1 enzy from the result of individual digestion
    # seq : protein sequence
    # nenz::Int nb of enz to combine
    # All_phos : enzyme struct : integer = enz number => ENZ
    # nbTotEnz total nb of enzymes
    # pred : prediction dictionnary to store the prediction results : site => score
    # compred = 0/1 disable/enable prediction calculations
    # protS : all phosphosites in protein sequence

    #index = nbTotEnz

    #for c in combinations(1:nbTotEnz,nenz)
    for c in Combinatorics.Combinations(1:nbTotEnz,nenz)  # for each enzyme combination (= c [1,2], [1,3]...)
        index += 1
        mergePep(seq, index, c, All_phos, pred ,compPred, protS, ptmAA)
    end
    return index
end

# objet to store temporary peptides infos
mutable struct PEPSITES
        nbPhos::Int                                               # number of phosphosites
        phosPos::Array{Int,1}                                     # phosphate position of each peptides in prot sequence
        Start::Int                                                # peptide start in prot sequence
        End::Int                                                  # peptide stop in prot sequence

end

function mergePep(seq::String, index::Int, c::Array{Int,1}, All_phos::Dict{Int, ENZ}, 
    pred::Dict{Int, Float64} ,compPred::Int, protS::Array{Int,1}, ptmAA::String)
    # merge peptides for combination c

    # seq : protein sequence
    # index : index of the index => ENZ dictionnary
    # c : combination (= c [1,2], [1,3]...)
    # All_phos : enzyme struct : integer = enz number => ENZ
    # pred : prediction dictionnary to store the prediction results : site => score
    # compred = 0/1 disable/enable prediction calculations
    # protS : all phosphosites in protein sequence

    # merge peptides sequences
    pepSeq = Dict{String, PEPSITES}()
    enzNames = Array{String,1}()
    singlePhos = 0
    lc = length(c)
    maxPsites = 0

    for i in 1:lc
        enzN = All_phos[c[i]].enzName
        push!(enzNames, enzN)                                                   # store proteases names in array
        pepS = All_phos[c[i]].pep
        phosP = All_phos[c[i]].phosPos
        pepStart = All_phos[c[i]].pepStart
        pepEnd = All_phos[c[i]].pepEnd

        for j in 1:length(pepS)                                                 # for each peptide get nbPhos, phosPositions, pep start and end
            nbP = length(phosP[j])                                              # nb of phosphosites in peptide
            nbP > maxPsites ? maxPsites = nbP : 1                               # increase max nb of phosphosites
            pepSeq[pepS[j]] = PEPSITES(nbP, phosP[j], pepStart[j], pepEnd[j])   # peptide sequence => nb of phosphosites, phosphosites position, start, end
        end
    end

    All_phos[index] = ENZ("",0,[],[],[],[],0.0,0,0.0,0.0,0,"")                              # initialize All_phos[index]
    All_phos[index].enzName = join(enzNames, " ")                                           # enz names
    All_phos[index].nbe = lc                                                                # nb of enz
    All_phos[index].score, All_phos[index].single_phos = nPepScoreCID(pepSeq, maxPsites)    # CID score and number of mono phos peptides
    RecordUniquePep(pepSeq,All_phos, index)                                                 # store peptides without duplicates
    All_phos[index].score_ETD, uniquePpos = nPepScoreETD(pepSeq)                            # score ETD and nb of peptides with one phosphate
    # computes prediction score
    compPred == 1 ? (All_phos[index].score_PredM, All_phos[index].score_PredU) = pred_score(protS, [uniquePpos], pred) : 1
    # computes protein motif
    All_phos[index].protmotif = motif(seq, All_phos[index].pepStart , All_phos[index].pepEnd , All_phos[index].phosPos, ptmAA )

end

##########################################
function nPepScoreCID(pepSeq::Dict{String, PEPSITES}, maxPsites::Int)
    # calculate CID score from a mix of peptides from >1 enz
    # peptides with 1 phosphate are aligned first, then peptides with 2,3 etc...
    # petides with at least 1 phosphosite not yet recorded are taken into account, if not they are skiped

    uniqueP = 0 # peptides with one Phosphosite
    CIDscore = 0.0
    phosSites = Dict{Int, Int}()
    freeSite = false

    for i in 1:maxPsites
        for v in values(pepSeq)
            if v.nbPhos == i                    # if nb of phosphosites  = i
                freeSite = false
                for j in 1:length(v.phosPos)    # for each phosphosite position

                    if !haskey(phosSites, v.phosPos[j]) # if the phosphosite is not yet recorded
                        phosSites[v.phosPos[j]] = 1     # record phosphate position
                        freeSite = true
                        if v.nbPhos == 1
                            uniqueP += 1
                            CIDscore += 1
                        end
                    end
                end
                if v.nbPhos > 1 && freeSite == true # if at least one phosphosite is not yet recorded
                    CIDscore += 1/i
                end
            end
        end
    end
    return round(CIDscore; digits=2), uniqueP
end

function nPepScoreETD(pepSeq::Dict{String, PEPSITES})
    # computes peptide ETD score from all peptides
    # all phosphate positions in all peptides are merged
    # then duplicates sites are removed

    Ppos = Array{Int,1}()
    for v in values(pepSeq)
        for pos in v.phosPos
                push!(Ppos, pos)
        end
    end
    uniquePpos = unique(Ppos)
    ETDscore = length(uniquePpos)
    return ETDscore, uniquePpos
end

##########################################
function RecordUniquePep(pepSeq::Dict{String, PEPSITES},All_phos::Dict{Int, ENZ}, index::Int)
    # store peptides sequences, phos position, start and end in All_phos

    # pepSeq contains peptides from >1 enz without duplicates
    # index : index of the index => ENZ dictionnary
    # All_phos : enzyme struct : integer = enz number => ENZ
    pepArray = Array{String,1}()
    phosPosArray = Array{Array{Int,1},1}()                                     # phosphate position of each peptides in prot sequence
    StartArray = Array{Int,1}()
    EndArray = Array{Int,1}()
    for (k,v) in pepSeq
        push!(pepArray, k)
        push!(phosPosArray, v.phosPos)
        push!(StartArray, v.Start)
        push!(EndArray, v.End)
    end
    All_phos[index].pep = pepArray
    All_phos[index].phosPos = phosPosArray
    All_phos[index].pepStart = StartArray
    All_phos[index].pepEnd = EndArray
end

##########################################
function insert_blank(seq ; n=10)
    # insert newlines in fasta sequence every n characters
    #n = 10
    buf = IOBuffer(read=true, write=true, maxsize=(length(seq)*n+1)>>3) # big enough buffer
    lseq = 0
    l = length(seq)

    if l > n
        l % n == 0 ? lseq = l : lseq = l - l % n  # test if seq length is an exact multiple of n

        for i=1:n:lseq
            write(buf,SubString(seq,i,i+n-1),' ')  # write lseq numbers of n characters
        end

        write(buf,SubString(seq,lseq+1,l),' ') # write the tail of seq
    else
        write(buf,seq,' ') # is seq is smaller than n, write entire seq
    end

    return(String(take!(buf)))
    
end

function mix_seq_motif(seq, motif)
  # combine fasta sequence and motifs together

  # seq : protein sequence
  # motif : protein motif with --+--^--
  seq_a = collect((m.match for m = eachmatch(r"(.{1,50})", seq)))             # array of protein sequence of 50 AA
  motif_a = collect((m.match for m = eachmatch(r"(.{1,50})", motif)))         # array of motif sequence of 50 AA

  fasta_formated = ""
    for i in 1:length(seq_a)
      seq_tmp = insert_blank(seq_a[i])                                        # insert blank every 10 AA
      motif_tmp = insert_blank(motif_a[i])                                    # insert blank every 10 AA
      fasta_formated = string(fasta_formated, seq_tmp, "\n", motif_tmp, "\n")
    end

  return fasta_formated

end

function insert_newline(seq::String, n::Int)
    # insert newlines in fasta sequence every n characters
    # n = 50
    buf = IOBuffer(read=true, write=true, maxsize=(length(seq)*n+1)>>3) # big enough buffer
    lseq = 0
    l = length(seq)

    if l > n
        l % n == 0 ? lseq = l : lseq = l - l % n  # test if seq length is an exact multiple of n

        for i=1:n:lseq
            write(buf,SubString(seq,i,i+n-1),'\n')  # write lseq numbers of n characters
        end

        write(buf,SubString(seq,lseq+1,l),'\n') # write the tail of seq
    else
        write(buf,seq,'\n') # is seq is smaller than n, write entire seq
    end

    return(String(take!(buf)))
    
end

##########################################
function writeScores(All_phos::Dict{Int, ENZ}, MaxScore::Int, ProtACC, targetFilter::Int, TargetP::Dict{Int,Int}, fScore::String)
  # create a dataframe from a struct
  # then print the dataframe in score directory
  df = DataFrame(Protein = String[], Enzyme = String[], Score_CID = Float64[],
  Score_ETD = Int[], MaxScore = Float64[], Enz_nb = Int[], Peptide_monoMod = Int[],
  Pred_score_M = Float64[], Pred_score_U = Float64[],
  Target_nb = Int[], Missing_Target_nb = Int[], Target = String[], Missing_Target = String[])

  if targetFilter == 1
    for idx in keys(All_phos)
            v = All_phos[idx]
            MTarg, UTarg, lMTarg, lUTarg = filterTarget(TargetP, v.phosPos)
            push!(df, [ProtACC v.enzName v.score v.score_ETD MaxScore v.nbe v.single_phos v.score_PredM v.score_PredU lMTarg lUTarg MTarg UTarg])
    end
  else
      MTarg, UTarg, lMTarg, lUTarg = "", "", 0, 0
      for idx in keys(All_phos)
            v = All_phos[idx]
            push!(df, [ProtACC v.enzName v.score v.score_ETD MaxScore v.nbe v.single_phos v.score_PredM v.score_PredU lMTarg lUTarg MTarg UTarg])
    end
  end

  outfile = "scores/$(fScore)"
  println("Saving...\t", outfile)
  sort!(df, (:Enz_nb, :Score_ETD, :Peptide_monoMod, :Pred_score_M, :Pred_score_U),
            rev = (false, true, true, true, false))

  #writetable( outfile, df, separator = '\t' , header = true)
  CSV.write(outfile, df, delim = '\t')
end
##########################################

function filterTarget(TargetP::Dict{Int, Int}, phosphosites::Array{Array{Int,1},1})
    # target : target sites in protein
    # phosphosites : all peptides phosphosites

    phosSarray = mergeArrofArr(phosphosites) # get unique phosphosites
    phosDic = Dict{Int, Int}()               # array of unique phosphosites
    ArrayToDic(phosSarray, phosDic)          # transform phosSarray into dic
    MatchTarget = Array{Int,1}()             # array of found Target
    UnatchTarget = Array{Int,1}()            # array of not found Target

    for k in keys(TargetP)
        if haskey(phosDic, k)
            push!(MatchTarget,k)
        else
            push!(UnatchTarget,k)
        end
    end
    lMTarg = length(MatchTarget)
    lUTarg = length(UnatchTarget)
    MTarg = join(sort!(MatchTarget), ", ")
    UTarg = join(sort!(UnatchTarget), ", ")
    return MTarg, UTarg, lMTarg, lUTarg
end

function pepMotif(seq, ptmAA::String)
    # replace phospho by + and other AA by -
    seq = replace(seq, Regex("[$(ptmAA)]") => "|")
    seq = replace(seq, r"[A-Z]" =>  "-")
    return seq
end

function sortDicKey(d::Dict)
    # sort key of a dict
    # here sort ENZ indexes
    keyArray = Array{Int,1}()
    for k in keys(d)
        push!(keyArray, k)
    end
    sort!(keyArray)
    return keyArray
end

# transform array to dictionnary
function ArrayToDic(a::Array, d::Dict)
    for i in a
           d[i] = 1
        end
end

##########################################
function write_results(Protseq::String, All_phos::Dict{Int, ENZ}, ProtACC, l_min::Int, l_max::Int, fRes::String, ptmAA::String)
  # write a text file with prot, enz, peptides and motifs

  # s : protein dict
  # df : results dataframe


  outfile = "results/$(fRes)"
  println("Saving...\t", outfile)


  open(outfile, "w") do f
    write(f, "=======================\nPTM Select Results\n=======================\n")
    write(f, string(l_min," <= peptides <= ", l_max, "\n") )
    write(f, string("PTM linked to : ", ptmAA, "\n"))

    keysArray = sortDicKey(All_phos)
     for i in keysArray
         v = All_phos[i]
        # write protein and enz name
        line = string("\nProtein\t: ", ProtACC, "\nEnzyme\t: ", v.enzName, "\n")
        write(f, "$line\n")

        for p in v.pep
        line = string("\t", p, "\n\t", pepMotif(p, ptmAA))
        write(f, "$line\n")
        end

      fasta_formated = mix_seq_motif(Protseq, v.protmotif)

      write(f, "\nProtein sequence : \n")
      write(f, "$fasta_formated\n")

    end
 end

end
##########################################
function pixelUnit(seq::String)
    # calculate nb of pixel per amino acid to draw the protein
    l = length(seq)
    if l < 1800
        p = round((1800-2)/l; digits=1)
    #elseif 800 < l < 1000
    #    p = 2
    else
            p = 1
    end
    return p,l
end

function htmlHeader(pageW, fRes::String)
    # pageW::Int or Float page width
    # fRes::String html file name

    text =  "<?xml version=\"1.0\" encoding=\"UTF-8\" standalone=\"no\"?>
    <svg
        width=\"$pageW\"
        height=\"75\"
        style=\"position: fixed; background-color: #FFF;\"
        id=\"svg2\"
        version=\"1.1\"
        sodipodi:docname=\"$(fRes)\">\n"

        return text
end

function htmlTitle(ProtACC, lim::String, colors::DataFrame, ptmAA::String, aaColors::Dict{Char, String})
    # ProtACC::String protein accession number
    # lim::String peptides size limit

    text = "<text
       xml:space=\"preserve\"
       style=\"font-style:normal;font-variant:normal;font-weight:bold;font-stretch:normal;font-size:15px;line-height:125%;font-family:sans-serif;-inkscape-font-specification:'sans-serif Bold';letter-spacing:0px;word-spacing:0px;fill:#000000;fill-opacity:1;stroke:none;stroke-width:1px;stroke-linecap:butt;stroke-linejoin:miter;stroke-opacity:1\"

         x=\"10\"
         y=\"20\">PTM Select - Protein : $ProtACC  ($lim) - Legend : target peptides : yellow, AminoAcids : </tspan></text>\n"

        aaLegend =  aminoAcidsColors(colors, ptmAA, aaColors)

        return text *  aaLegend
end

# draw rule rectangle to measure protein length
function htmlRule(protLength)
    text =  "
        <rect
            style=\"opacity:1;fill:#d7eef4;fill-opacity:1;stroke:#000000;stroke-width:1;stroke-miterlimit:4;stroke-dasharray:none;stroke-dashoffset:0;stroke-opacity:1\"
            width= \"$protLength\"
            height=\"5\"
            x=\"10\"
            y=\"60\"
            rx=\"0\"
            ry=\"0\" />\n"

    return text
end

# draw big tic rectangle
function htmlBigTic(color::String, pix, sp)
    text =  "
    <rect
        style=\"opacity:1;fill:$color;fill-opacity:1;stroke:$color;stroke-width:0;stroke-miterlimit:4;stroke-dasharray:none;stroke-dashoffset:0;stroke-opacity:1\"
        width= \"$pix\"
        height=\"20\"
        x=\"$sp\"
        y=\"60\"
        rx=\"0\"
        ry=\"0\" />\n"

    return text
end

# draw big tic mark (values)
function htmlTicMark(ticM::Int, sp)
    text =  "<text
        xml:space=\"preserve\"
        style=\"font-style:normal;font-variant:normal;font-weight:bold;font-stretch:normal;font-size:15px;line-height:125%;font-family:sans-serif;-inkscape-font-specification:'sans-serif Bold';letter-spacing:0px;word-spacing:0px;fill:#000000;fill-opacity:1;stroke:none;stroke-width:1px;stroke-linecap:butt;stroke-linejoin:miter;stroke-opacity:1\"
        x=\"$sp\"
        y=\"55\">$ticM</tspan></text>\n"

    return text
end

# draw small tic rectangle
function htmlSmallTic(color::String, color3::String, pix, sp)
    text =  "
    <rect
        style=\"opacity:1;fill:$color3;fill-opacity:1;stroke:$color;stroke-width:0;stroke-miterlimit:4;stroke-dasharray:none;stroke-dashoffset:0;stroke-opacity:1\"
        width= \"$pix\"
        height=\"15\"
        x=\"$sp\"
        y=\"60\"
        rx=\"0\"
        ry=\"0\" />\n"

    return text
end

# draw page separator
function htmlPageSeparator(pageW, pageH, fRes::String)
    text =  "
    </svg>
    <svg
        width= \"$pageW\"
        height=\"$pageH\"
        id=\"svg2\"
        version=\"1.1\"
        sodippodi:docname=\"$(fRes)\">\n"

    return text
end

# write enzyme name
function htmlEnzName(vspace::Int, line::String)
    text =  "<text
        xml:space=\"preserve\"
        style=\"font-style:normal;font-variant:normal;font-weight:bold;font-stretch:normal;font-size:15px;line-height:125%;font-family:sans-serif;-inkscape-font-specification:'sans-serif Bold';letter-spacing:0px;word-spacing:0px;fill:#000000;fill-opacity:1;stroke:none;stroke-width:1px;stroke-linecap:butt;stroke-linejoin:miter;stroke-opacity:1\"
        x=\"10\"
        y=\"$vspace\">$line</tspan></text>\n"

    return text
end

# draw protein rectangle
function htmlProtRect(protLength, vspace2::Int64)
    text =  "<rect
       style=\"opacity:1;fill:#d7eef4;fill-opacity:1;stroke:#000000;stroke-width:1;stroke-miterlimit:4;stroke-dasharray:none;stroke-dashoffset:0;stroke-opacity:1\"
       width= \"$protLength\"
       height=\"10\"
       x=\"10\"
       y=\"$vspace2\"
       rx=\"0\"
       ry=\"0\" />\n"

    return text
end

# draw peptide position
function htmlPepPos(PposX, PposY, wid)
    text =  "<rect
        style=\"opacity:1;fill:#fff4a8;fill-opacity:1;stroke:#000000;stroke-width:1;stroke-miterlimit:4;stroke-dasharray:none;stroke-dashoffset:0;stroke-opacity:1\"
        width= \"$wid\"
        height=\"20\"
        x=\"$PposX\"
        y=\"$PposY\"
        rx=\"0\"
        ry=\"0\" />\n"

    return text
end

# draw amino acid position
function htmlAAPos(PposX, PposY, color::String, wid)
    text =  "<rect
        style=\"opacity:1;fill:$color;fill-opacity:1;stroke:$color;stroke-width:0;stroke-miterlimit:4;stroke-dasharray:none;stroke-dashoffset:0;stroke-opacity:1\"
        width= \"$wid\"
        height=\"20\"
        x=\"$PposX\"
        y=\"$PposY\"
        rx=\"0\"
        ry=\"0\" />\n"

    return text
end

# AA colors in legend
function aminoAcidsColors(colors::DataFrame, ptmAA::String, aaColors::Dict{Char, String})

    nbColors = nrow(colors)
    nbAA = length(ptmAA)
    text = ""
    
    for aa in 1:nbAA
        aaName = string(ptmAA[aa])
        xPosLegend = 850 + 15*aa

        if aa <= nbColors
            text = text * "
            <text
            xml:space=\"preserve\"
            style=\"font-weight:bold;font-size:20px;fill:$(colors[aa,1]);fill-opacity:1\"
            x=\"$xPosLegend\"
            y=\"20\">$aaName</tspan></text>\n"

            aaColors[ptmAA[aa]] = colors[aa,1]  # AA => color
        else
            text = text * "
            <text
            xml:space=\"preserve\"
            style=\"font-weight:bold;font-size:20px;fill:#ebdddd;fill-opacity:1\"
            x=\"$xPosLegend\"
            y=\"20\">$aaName</tspan></text>\n"

            aaColors[ptmAA[aa]] = "#ebdddd"  # AA => color
        end
    end
    
    return text
end


function writeSVG(Protseq::String, All_phos::Dict{Int, ENZ}, ProtACC, 
    protPhosPos::Array{Int,1}, l_min::Int, l_max::Int, fRes::String, 
    ptmAA::String, colors::DataFrame)
    # write a SVG file with prot, enz, peptides and motifs
    pix, L = pixelUnit(Protseq) # nb of pixel per amino acid to draw the protein
    protLength = pix * L
    println("Protein length : ", L)
    # page format
    pageH = length(All_phos) * 50 + 100
    pageW = protLength +20 + pix*2 #  rectangle border

    outfile = "html/$(fRes)"
    println("Saving...\t", outfile)

    lim = string(l_min," &le; peptides &le; ", l_max) # peptide size limit

    open(outfile, "w") do f
    # print html header
    header = htmlHeader(pageW, fRes)
    write(f, header)
    # print title and peptides size
    aaColors = Dict{Char, String}()
    titlePage = htmlTitle(ProtACC, lim, colors, ptmAA, aaColors)
    write(f, titlePage)
    # rule
    rule = htmlRule(protLength)
    write(f, rule)
    
    color = "#000000"           # tic 100
    # color2 = "#6d6767"          # tic 500
    color3 = "#a39b9b"          # tic 50
    for aaPosition = 0:50:L     # tic every 50
        i = aaPosition * pix
        sp = i +10              # space between tics

        if aaPosition % 100 == 0
            bigTic = htmlBigTic(color, pix, sp)
            write(f, bigTic)
            ticM = aaPosition     # ticM = trunc(Int,aaPosition)
            ticMark = htmlTicMark(ticM, sp)
            write(f, ticMark)
        else
            smallTic = htmlSmallTic(color::String, color3::String, pix, sp)
            write(f, smallTic)
        end
    end
    # beginning of page separator
    pageSep = htmlPageSeparator(pageW, pageH, fRes::String)
    write(f,pageSep)

    vspace2 = 0
    j = 0
    keysArray = sortDicKey(All_phos)
     for i in keysArray
         v = All_phos[i]
        # write protein and enz name
        line = string("Enzyme\t: ", v.enzName)
        vspace = 120 + 50 * j
        vspace2 = vspace + 10 +5
        j += 1
        enzName = htmlEnzName(vspace::Int, line::String)
        write(f, enzName)

        # write protein rectangle
        protRect = htmlProtRect(protLength, vspace2)
        write(f, protRect)


        # draw peptides positions
        for i in 1:length(v.pepStart)

            PposX = 10 + (v.pepStart[i] -1) * pix
            wid = (v.pepEnd[i] - v.pepStart[i] + 1)* pix
            PposY = vspace2 -5
            pepPos = htmlPepPos(PposX, PposY, wid)
            write(f, pepPos)
        end

        # draw PTM positions
        for p in protPhosPos
            color = aaColors[Protseq[p]]    # aa colors are the colors of the colors.csv config file. The 1st aa in ptmAA get the 1st color in the config file
            PposX = 10 + (p-1) * pix
            PposY = vspace2 -5
            wid = pix
            AApos = htmlAAPos(PposX, PposY, color, wid)
            write(f, AApos)
        end

    end
    write(f, "</svg>\n")
 end

end
##########################################

function remove_extension(filename)
  m = match(r"(.+)\.\w{2,}", filename)                                         # get the characters before extention
  name_without_ext = m.captures[1]
  name_without_ext = remove_special_characters(name_without_ext)
  #println(name_without_ext)
  return name_without_ext
end

function remove_special_characters(file)
  newfile = replace(file, " " =>  "_")                                            # replace space with _
  return(newfile)
end


##########################################
# Print header

function header()
    println("   ┌────────────────────────────────────────────┐") # unicode U+250C
	println("   │      PTMSelect (c)Frederic PONT 2018       │")
	println("   │ Free Software GNU General Public License   │")
	println("   └────────────────────────────────────────────┘")
end

##########################################
# ask user for parameters
function askUser()

   l_min = 7        # peptide size min
   l_max = 40       # peptide size max
   nbenz = 1        # number of parallel digestions

   println("min <= Peptide_size <= max")
   print("Please enter peptide size min (def = $l_min) : ")
   rl = chomp(readline(stdin))
   rl == "" ? 1 : l_min = parse(Int,rl)

   print("Please enter peptide size max (def = $l_max) : ")
   rl = chomp(readline(stdin))
   rl == "" ? 1 : l_max = parse(Int,rl)

   println("Caution ! combining many enzymes produces large results ")
   print("Max number of proteases ton combine (def = $nbenz) : ")
   rl = chomp(readline(stdin))
   rl == "" ? 1 : nbenz = parse(Int,rl)


   return l_min, l_max, nbenz
end

##########################################
function processOneProt(fastaName::String, pred_acc::Symbol, 
                        pred_score::Symbol, pred_site::Symbol, 
                        protease_table::DataFrame, l_min::Int, 
                        l_max::Int, nbenz::Int, nbTotEnz::Int, 
                        phosMap::Int, seqRes::Int, ptmAA::String,
                        colors::DataFrame, pepContent::Array{<:Any,1})

    sep = '\t'       # table separator
    h = true         # table header

    # read fasta sequence
   fasta = "fasta/$fastaName"
   println("Reading...      $fasta")
   prot_name, seq = read_fasta(fasta)                                         # name and sequence fasta of protein
   protPhosPos = phosPos(seq, ptmAA)                                          # phosphosites positions in protein sequence
   #println(protPhosPos)

   # count phosphosites in fasta sequence
   nP_prot = count_phosphosites(seq, ptmAA::String)                           # number of phosphosite in protein sequence
   println("$nP_prot modified sites in $prot_name")

    pred_file = string("predictions/", remove_extension(fastaName), ".pred")
    Tgfile = string("target_peptides/", remove_extension(fastaName), ".targ")

    # read target peptides if exists
   computeTarget = 0
   TargetP = Dict{Int, Int}() # phosphosite position in protein => 1
   targDir = readdir("target_peptides/")
   if isfile(Tgfile)
        computeTarget = 1
        println("Reading...      $Tgfile")
        TP = DelimitedFiles.readdlm(Tgfile)
        ArrayToDic(TP::Array, TargetP::Dict)
   end

   # read prediction table if exists
   compute_pred = 0
   All_pred = Dict()
   p = readdir("predictions/")
   if isfile(pred_file)
        compute_pred = 1
        pred_table = read_table(pred_file, sep, h)
        All_pred = read_predictions(pred_table::DataFrame, pred_acc::Symbol, pred_score::Symbol, pred_site::Symbol)
   end

   # digest protein with one enz of enz table
   println("In silico protease digestion...")
   All_phos = Dict{Int, ENZ}()                          # index => enz
   if compute_pred == 0 || !haskey(All_pred, prot_name) # if no prediction or if protein ACC is not present in prediction table
        digestAll(protease_table, seq, l_min, l_max, All_phos, protPhosPos, compute_pred, ptmAA, pepContent)
    else
        digestAll(protease_table, seq, l_min, l_max, All_phos, protPhosPos, compute_pred, ptmAA, pepContent, pred=All_pred[prot_name].site)
    end


   if nbenz > 1
       index = nbTotEnz # index in All_phos = Dict{Int, ENZ}() index => enz
       for n in 2:nbenz
           if compute_pred == 0 || !haskey(All_pred, prot_name) # if no prediction or if protein ACC is not present in prediction table
                idx = combineEnz(index, seq, All_phos, n, nbTotEnz, ptmAA)
            else
                idx = combineEnz(index, seq, All_phos, n, nbTotEnz, ptmAA, pred=All_pred[prot_name].site, compPred=compute_pred, protS=protPhosPos)
            end
            index = idx # increment index
        end
   end


   # write final results
    file = remove_extension(fastaName)
    fScore = string(file, "_score.tsv")
    writeScores(All_phos, nP_prot, prot_name, computeTarget, TargetP, fScore)
    fRes = string(file, "_res.txt")
    seqRes == 1 ? write_results(seq, All_phos, prot_name, l_min, l_max, fRes, ptmAA) : 1
    fSVG = string(file, ".html")
    phosMap == 1 ? writeSVG(seq, All_phos, prot_name, protPhosPos, l_min, l_max, fSVG, ptmAA, colors) : 1


end

##########################################

 function main()
   header()
   sep = "\t"       # table separator
   h = true         # table header
  
   HTwork = false   # enable workflow for Highthrouput version

   fastaName = ""   # name of the fasta file
   pred_file = ""   # name of the prediction file
   Tgfile = ""      # name of the target peptides file

   if length(ARGS) > 0 && ARGS[1] == "-w" # if workflow for Highthrouput version
        HTwork = true
        fastaName = basename(ARGS[2])
        # read HTconfig file
        HTd = parseHTconf()
        l_min = parse(Int,HTd["Lmin"])             # peptide size min
        l_max = parse(Int,HTd["Lmax"])             # peptide size max
        nbenz = parse(Int,HTd["NbEnz"])            # number of parallel digestions
        #targetFilter = parse(Int,HTd["Fitering"])  # enable target filtering
    else
        # ask parmeters to user
        l_min, l_max, nbenz = askUser()
    end


   t1 = time()

   # read config file
   d = parse_config()
   pred_acc = Symbol(d["acc"])
   pred_score = Symbol(d["score"])
   pred_site = Symbol(d["site"])
   # list of sequences/regex for final filtering of peptides by content
   pepFilters = d["pepContent"] 
   pepFilters == "" ? pepContent = [] : pepContent = split(pepFilters, ",")
   # amino acids attached to PTM
   ptmAA = d["AA"]
   # enable 1 disable 0 phosphomap output
   phosMap = parse(Int,d["pepMap"])
   # enable 1 disable 0 detailed sequence result output
   seqRes = parse(Int,d["seqRes"])

   # read proteases
   proteases = "config/proteases.tsv"
   protease_table = read_table(proteases, sep, h)
   nbTotEnz = size(protease_table)[1]

   # read colors for html svg plot
   colors = read_table("config/colors.csv", sep, false)
   
   # process fasta dir
   f = readdir("fasta/")
    if HTwork == false
        # sequential processing of all fasta files
        for fasta in f
            processOneProt(fasta, pred_acc, pred_score, pred_site, protease_table, l_min, l_max, nbenz, nbTotEnz, phosMap, seqRes, ptmAA, colors, pepContent)
        end
        t2 = time()
        println("elapsed time: ", t2-t1, " seconds")
        length(f) > 1 ? include("summarizer_015.jl") : 1 # start summarizer if nb files > 1
         
    else 
        # processing of one fasta file
        processOneProt(fastaName, pred_acc, pred_score, pred_site, protease_table, l_min, l_max, nbenz, nbTotEnz, phosMap, seqRes, ptmAA, colors, pepContent)
        t2 = time()
        println("elapsed time: ", t2-t1, " seconds")
    end

 end

 ##########################################


main()
