# Supplementary material for: PTMselect: optimization of protein modifications discovery by mass spectrometry
Source: Sci Rep. 2019 Mar 12;9:4181. doi: 10.1038/s41598-019-40873-3 (PMC6414543; doi:10.1038/s41598-019-40873-3)
Supplement: Supplementary file 3 — Dataset 1 [file 41598_2019_40873_MOESM3_ESM.zip › supplemental_files/6_proteins/scores/P53_score.tsv]

Protein	Enzyme	Score_CID	Score_ETD	MaxScore	Enz_nb	Peptide_monoMod	Pred_score_M	Pred_score_U	Target_nb	Missing_Target_nb	Target	Missing_Target
P04637	trypsin_no_P_rule	7.18	57	69.0	1	2	40.59	10.248	0	0
P04637	chymotrypsin	8.17	55	69.0	1	3	40.308	10.529	0	0
P04637	V8-E	4.15	43	69.0	1	1	33.363	17.475	0	0
P04637	V8-DE	2.58	41	69.0	1	0	31.401	19.436	0	0
P04637	Asp-N	4.23	40	69.0	1	2	30.579	20.259	0	0
P04637	Arg-C	5.53	37	69.0	1	3	27.263	23.574	0	0
P04637	Lys-C	3.18	37	69.0	1	0	28.018	22.819	0	0
P04637	Lys-N	3.18	37	69.0	1	0	28.018	22.819	0	0
P04637	CNBr	1.89	17	69.0	1	0	13.807	37.03	0	0
P04637	Asp-N trypsin_no_P_rule	9.79	68	69.0	2	3	49.837	1.0	0	0
P04637	chymotrypsin trypsin_no_P_rule	13.09	67	69.0	2	4	49.215	1.623	0	0
P04637	trypsin_no_P_rule V8-E	8.85	67	69.0	2	2	49.646	1.192	0	0
P04637	trypsin_no_P_rule V8-DE	9.09	67	69.0	2	2	49.319	1.519	0	0
P04637	Asp-N chymotrypsin	11.62	66	69.0	2	5	48.781	2.056	0	0
P04637	chymotrypsin V8-E	10.69	66	69.0	2	3	48.781	2.056	0	0
P04637	chymotrypsin Lys-C	10.15	63	69.0	2	3	46.88	3.957	0	0
P04637	chymotrypsin Lys-N	9.98	63	69.0	2	3	46.88	3.957	0	0
P04637	chymotrypsin V8-DE	9.79	63	69.0	2	3	46.185	4.652	0	0
P04637	Arg-C trypsin_no_P_rule	8.68	63	69.0	2	3	45.796	5.042	0	0
P04637	Lys-C trypsin_no_P_rule	8.04	62	69.0	2	2	44.796	6.042	0	0
P04637	Lys-N trypsin_no_P_rule	8.04	62	69.0	2	2	44.796	6.042	0	0
P04637	CNBr trypsin_no_P_rule	8.32	62	69.0	2	2	44.682	6.156	0	0
P04637	Arg-C chymotrypsin	11.61	61	69.0	2	5	44.159	6.679	0	0
P04637	Asp-N Lys-N	6.91	60	69.0	2	2	44.312	6.526	0	0
P04637	Asp-N Lys-C	6.91	60	69.0	2	2	44.312	6.526	0	0
P04637	Lys-C V8-E	6.47	60	69.0	2	1	44.622	6.215	0	0
P04637	Lys-N V8-E	6.47	60	69.0	2	1	44.622	6.215	0	0
P04637	chymotrypsin CNBr	9.31	58	69.0	2	3	43.308	7.529	0	0
P04637	Arg-C Lys-N	7.54	57	69.0	2	3	41.355	9.482	0	0
P04637	Arg-C Lys-C	7.54	57	69.0	2	3	41.355	9.482	0	0
P04637	Lys-N V8-DE	5.1	56	69.0	2	0	41.8	9.038	0	0
P04637	Lys-C V8-DE	5.1	56	69.0	2	0	41.8	9.038	0	0
P04637	CNBr V8-E	5.9	51	69.0	2	1	38.98	11.858	0	0
P04637	Asp-N V8-E	6.81	50	69.0	2	3	37.999	12.839	0	0
P04637	Arg-C CNBr	6.92	50	69.0	2	3	37.882	12.956	0	0
P04637	Arg-C Asp-N	8.52	49	69.0	2	4	37.493	13.345	0	0
P04637	V8-DE V8-E	5.28	49	69.0	2	1	37.48	13.358	0	0
P04637	Arg-C V8-E	7.78	47	69.0	2	3	36.292	14.546	0	0
P04637	Arg-C V8-DE	7.82	47	69.0	2	3	35.48	15.358	0	0
P04637	Asp-N V8-DE	5.23	47	69.0	2	2	35.913	14.924	0	0
P04637	CNBr V8-DE	4.48	47	69.0	2	0	36.426	14.411	0	0
P04637	Asp-N CNBr	6.12	44	69.0	2	2	33.591	17.247	0	0
P04637	CNBr Lys-C	4.38	42	69.0	2	0	32.168	18.669	0	0
P04637	CNBr Lys-N	4.38	42	69.0	2	0	32.168	18.669	0	0
P04637	Lys-C Lys-N	3.18	37	69.0	2	0	28.018	22.819	0	0
P04637	Asp-N chymotrypsin trypsin_no_P_rule	14.49	69	69.0	3	5	50.837	0.0	0	0
P04637	Asp-N chymotrypsin Lys-N	12.74	69	69.0	3	5	50.837	0.0	0	0
P04637	Asp-N chymotrypsin Lys-C	12.91	69	69.0	3	5	50.837	0.0	0	0
P04637	chymotrypsin trypsin_no_P_rule V8-DE	13.86	69	69.0	3	4	50.837	0.0	0	0
P04637	chymotrypsin trypsin_no_P_rule V8-E	14.06	69	69.0	3	4	50.837	0.0	0	0
P04637	Asp-N trypsin_no_P_rule V8-E	10.51	69	69.0	3	3	50.837	0.0	0	0
P04637	chymotrypsin Lys-C V8-E	11.98	69	69.0	3	3	50.837	0.0	0	0
P04637	chymotrypsin Lys-N V8-E	11.81	69	69.0	3	3	50.837	0.0	0	0
P04637	Asp-N CNBr trypsin_no_P_rule	10.65	69	69.0	3	3	50.837	0.0	0	0
P04637	CNBr trypsin_no_P_rule V8-DE	9.93	69	69.0	3	2	50.837	0.0	0	0
P04637	CNBr trypsin_no_P_rule V8-E	9.85	69	69.0	3	2	50.837	0.0	0	0
P04637	Arg-C Asp-N trypsin_no_P_rule	11.02	68	69.0	3	4	49.837	1.0	0	0
P04637	Arg-C trypsin_no_P_rule V8-E	10.23	68	69.0	3	3	50.319	0.519	0	0
P04637	chymotrypsin Lys-C V8-DE	11.27	68	69.0	3	3	50.241	0.596	0	0
P04637	chymotrypsin Lys-N V8-DE	11.11	68	69.0	3	3	50.241	0.596	0	0
P04637	Asp-N Lys-N trypsin_no_P_rule	10.52	68	69.0	3	3	49.837	1.0	0	0
P04637	Asp-N trypsin_no_P_rule V8-DE	10.28	68	69.0	3	3	49.837	1.0	0	0
P04637	Asp-N Lys-C trypsin_no_P_rule	10.52	68	69.0	3	3	49.837	1.0	0	0
P04637	trypsin_no_P_rule V8-DE V8-E	9.73	68	69.0	3	2	50.319	0.519	0	0
P04637	Lys-N trypsin_no_P_rule V8-E	9.72	68	69.0	3	2	50.319	0.519	0	0
P04637	Lys-C trypsin_no_P_rule V8-E	9.72	68	69.0	3	2	50.319	0.519	0	0
P04637	Arg-C chymotrypsin Lys-N	12.93	67	69.0	3	5	49.215	1.623	0	0
P04637	Arg-C chymotrypsin Lys-C	13.09	67	69.0	3	5	49.215	1.623	0	0
P04637	Arg-C chymotrypsin trypsin_no_P_rule	13.84	67	69.0	3	5	49.215	1.623	0	0
P04637	chymotrypsin Lys-N trypsin_no_P_rule	13.18	67	69.0	3	4	49.215	1.623	0	0
P04637	chymotrypsin Lys-C trypsin_no_P_rule	13.43	67	69.0	3	4	49.215	1.623	0	0
P04637	chymotrypsin CNBr trypsin_no_P_rule	13.84	67	69.0	3	4	49.215	1.623	0	0
P04637	Arg-C trypsin_no_P_rule V8-DE	10.3	67	69.0	3	3	49.319	1.519	0	0
P04637	Arg-C CNBr trypsin_no_P_rule	9.49	67	69.0	3	3	49.215	1.623	0	0
P04637	Lys-C trypsin_no_P_rule V8-DE	9.79	67	69.0	3	2	49.319	1.519	0	0
P04637	Lys-N trypsin_no_P_rule V8-DE	9.79	67	69.0	3	2	49.319	1.519	0	0
P04637	Arg-C Asp-N chymotrypsin	13.96	66	69.0	3	6	48.781	2.056	0	0
P04637	Asp-N chymotrypsin CNBr	12.12	66	69.0	3	5	48.781	2.056	0	0
P04637	Asp-N chymotrypsin V8-E	12.71	66	69.0	3	5	48.781	2.056	0	0
P04637	Asp-N chymotrypsin V8-DE	12.29	66	69.0	3	5	48.781	2.056	0	0
P04637	Arg-C chymotrypsin V8-E	13.53	66	69.0	3	5	48.781	2.056	0	0
P04637	chymotrypsin CNBr V8-E	11.69	66	69.0	3	3	48.781	2.056	0	0
P04637	chymotrypsin V8-DE V8-E	11.04	66	69.0	3	3	48.781	2.056	0	0
P04637	CNBr Lys-N trypsin_no_P_rule	8.99	66	69.0	3	2	48.215	2.623	0	0
P04637	CNBr Lys-C trypsin_no_P_rule	8.99	66	69.0	3	2	48.215	2.623	0	0
P04637	chymotrypsin CNBr V8-DE	10.93	65	69.0	3	3	48.185	2.652	0	0
P04637	Arg-C chymotrypsin CNBr	12.75	64	69.0	3	5	47.159	3.679	0	0
P04637	Arg-C chymotrypsin V8-DE	13.13	64	69.0	3	5	46.781	4.056	0	0
P04637	chymotrypsin CNBr Lys-N	10.98	63	69.0	3	3	46.88	3.957	0	0
P04637	chymotrypsin CNBr Lys-C	11.15	63	69.0	3	3	46.88	3.957	0	0
P04637	chymotrypsin Lys-C Lys-N	9.98	63	69.0	3	3	46.88	3.957	0	0
P04637	Asp-N Lys-C V8-E	9.13	63	69.0	3	3	46.397	4.44	0	0
P04637	Asp-N Lys-N V8-E	9.13	63	69.0	3	3	46.397	4.44	0	0
P04637	Arg-C Lys-C trypsin_no_P_rule	9.01	63	69.0	3	3	45.796	5.042	0	0
P04637	Arg-C Lys-N trypsin_no_P_rule	9.01	63	69.0	3	3	45.796	5.042	0	0
P04637	Arg-C Asp-N Lys-N	9.89	62	69.0	3	4	45.397	5.44	0	0
P04637	Arg-C Asp-N Lys-C	9.89	62	69.0	3	4	45.397	5.44	0	0
P04637	Arg-C Lys-N V8-E	9.09	62	69.0	3	3	45.878	4.959	0	0
P04637	Arg-C Lys-C V8-E	9.09	62	69.0	3	3	45.878	4.959	0	0
P04637	Lys-C Lys-N trypsin_no_P_rule	8.04	62	69.0	3	2	44.796	6.042	0	0
P04637	Lys-C V8-DE V8-E	7.59	62	69.0	3	1	45.878	4.959	0	0
P04637	Lys-N V8-DE V8-E	7.59	62	69.0	3	1	45.878	4.959	0	0
P04637	CNBr Lys-C V8-E	7.52	62	69.0	3	1	45.872	4.965	0	0
P04637	CNBr Lys-N V8-E	7.52	62	69.0	3	1	45.872	4.965	0	0
P04637	Arg-C Lys-C V8-DE	9.17	61	69.0	3	3	44.878	5.959	0	0
P04637	Arg-C Lys-N V8-DE	9.17	61	69.0	3	3	44.878	5.959	0	0
P04637	Arg-C CNBr Lys-N	8.74	61	69.0	3	3	44.774	6.063	0	0
P04637	Arg-C CNBr Lys-C	8.74	61	69.0	3	3	44.774	6.063	0	0
P04637	Asp-N CNBr Lys-C	7.96	61	69.0	3	2	45.312	5.526	0	0
P04637	Asp-N CNBr Lys-N	7.96	61	69.0	3	2	45.312	5.526	0	0
P04637	Asp-N Lys-N V8-DE	7.54	60	69.0	3	2	44.312	6.526	0	0
P04637	Asp-N Lys-C Lys-N	6.91	60	69.0	3	2	44.312	6.526	0	0
P04637	Asp-N Lys-C V8-DE	7.54	60	69.0	3	2	44.312	6.526	0	0
P04637	Lys-C Lys-N V8-E	6.47	60	69.0	3	1	44.622	6.215	0	0
P04637	CNBr Lys-C V8-DE	6.15	58	69.0	3	0	43.319	7.519	0	0
P04637	CNBr Lys-N V8-DE	6.15	58	69.0	3	0	43.319	7.519	0	0
P04637	Arg-C Lys-C Lys-N	7.54	57	69.0	3	3	41.355	9.482	0	0
P04637	Lys-C Lys-N V8-DE	5.1	56	69.0	3	0	41.8	9.038	0	0
P04637	Arg-C Asp-N CNBr	9.77	52	69.0	3	4	39.505	11.333	0	0
P04637	Asp-N CNBr V8-E	8.23	52	69.0	3	3	39.505	11.333	0	0
P04637	Arg-C CNBr V8-DE	9.05	52	69.0	3	3	39.505	11.333	0	0
P04637	Arg-C CNBr V8-E	9.03	52	69.0	3	3	39.505	11.333	0	0
P04637	CNBr V8-DE V8-E	6.69	52	69.0	3	1	39.505	11.333	0	0
P04637	Arg-C Asp-N V8-E	9.43	51	69.0	3	4	38.999	11.839	0	0
P04637	Arg-C Asp-N V8-DE	9.21	50	69.0	3	4	37.999	12.839	0	0
P04637	Arg-C V8-DE V8-E	8.65	50	69.0	3	3	38.48	12.358	0	0
P04637	Asp-N V8-DE V8-E	7.17	50	69.0	3	3	37.999	12.839	0	0
P04637	Asp-N CNBr V8-DE	6.98	50	69.0	3	2	38.419	12.418	0	0
P04637	CNBr Lys-C Lys-N	4.38	42	69.0	3	0	32.168	18.669	0	0
P04637	Arg-C Asp-N chymotrypsin Lys-C	14.74	69	69.0	4	6	50.837	0.0	0	0
P04637	Arg-C Asp-N chymotrypsin trypsin_no_P_rule	15.49	69	69.0	4	6	50.837	0.0	0	0
P04637	Arg-C Asp-N chymotrypsin Lys-N	14.74	69	69.0	4	6	50.837	0.0	0	0
P04637	Arg-C chymotrypsin Lys-C V8-DE	14.11	69	69.0	4	5	50.837	0.0	0	0
P04637	Asp-N chymotrypsin CNBr trypsin_no_P_rule	14.99	69	69.0	4	5	50.837	0.0	0	0
P04637	Asp-N chymotrypsin Lys-N trypsin_no_P_rule	14.82	69	69.0	4	5	50.837	0.0	0	0
P04637	Arg-C chymotrypsin Lys-N V8-E	14.31	69	69.0	4	5	50.837	0.0	0	0
P04637	Asp-N chymotrypsin Lys-C trypsin_no_P_rule	14.82	69	69.0	4	5	50.837	0.0	0	0
P04637	Asp-N chymotrypsin Lys-N V8-DE	13.58	69	69.0	4	5	50.837	0.0	0	0
P04637	Asp-N chymotrypsin Lys-C Lys-N	12.91	69	69.0	4	5	50.837	0.0	0	0
P04637	Arg-C chymotrypsin trypsin_no_P_rule V8-DE	14.86	69	69.0	4	5	50.837	0.0	0	0
P04637	Arg-C chymotrypsin trypsin_no_P_rule V8-E	15.06	69	69.0	4	5	50.837	0.0	0	0
P04637	Asp-N chymotrypsin Lys-N V8-E	14.24	69	69.0	4	5	50.837	0.0	0	0
P04637	Arg-C chymotrypsin Lys-C V8-E	14.31	69	69.0	4	5	50.837	0.0	0	0
P04637	Asp-N chymotrypsin trypsin_no_P_rule V8-DE	15.16	69	69.0	4	5	50.837	0.0	0	0
P04637	Asp-N chymotrypsin Lys-C V8-DE	13.58	69	69.0	4	5	50.837	0.0	0	0
P04637	Asp-N chymotrypsin trypsin_no_P_rule V8-E	15.32	69	69.0	4	5	50.837	0.0	0	0
P04637	Asp-N chymotrypsin Lys-C V8-E	14.24	69	69.0	4	5	50.837	0.0	0	0
P04637	Asp-N chymotrypsin CNBr Lys-N	13.24	69	69.0	4	5	50.837	0.0	0	0
P04637	Arg-C chymotrypsin Lys-N V8-DE	14.11	69	69.0	4	5	50.837	0.0	0	0
P04637	Asp-N chymotrypsin CNBr Lys-C	13.41	69	69.0	4	5	50.837	0.0	0	0
P04637	chymotrypsin trypsin_no_P_rule V8-DE V8-E	14.16	69	69.0	4	4	50.837	0.0	0	0
P04637	Arg-C Asp-N trypsin_no_P_rule V8-E	11.99	69	69.0	4	4	50.837	0.0	0	0
P04637	Arg-C Asp-N CNBr trypsin_no_P_rule	11.69	69	69.0	4	4	50.837	0.0	0	0
P04637	chymotrypsin Lys-C trypsin_no_P_rule V8-E	14.39	69	69.0	4	4	50.837	0.0	0	0
P04637	chymotrypsin Lys-N trypsin_no_P_rule V8-E	14.39	69	69.0	4	4	50.837	0.0	0	0
P04637	chymotrypsin Lys-C trypsin_no_P_rule V8-DE	14.19	69	69.0	4	4	50.837	0.0	0	0
P04637	chymotrypsin CNBr trypsin_no_P_rule V8-E	15.06	69	69.0	4	4	50.837	0.0	0	0
P04637	chymotrypsin CNBr trypsin_no_P_rule V8-DE	14.86	69	69.0	4	4	50.837	0.0	0	0
P04637	chymotrypsin Lys-N trypsin_no_P_rule V8-DE	14.19	69	69.0	4	4	50.837	0.0	0	0
P04637	Asp-N Lys-C trypsin_no_P_rule V8-E	11.48	69	69.0	4	3	50.837	0.0	0	0
P04637	Arg-C CNBr trypsin_no_P_rule V8-DE	10.97	69	69.0	4	3	50.837	0.0	0	0
P04637	chymotrypsin CNBr Lys-N V8-E	12.98	69	69.0	4	3	50.837	0.0	0	0
P04637	chymotrypsin CNBr Lys-C V8-E	12.98	69	69.0	4	3	50.837	0.0	0	0
P04637	chymotrypsin Lys-N V8-DE V8-E	12.32	69	69.0	4	3	50.837	0.0	0	0
P04637	Asp-N CNBr trypsin_no_P_rule V8-E	11.28	69	69.0	4	3	50.837	0.0	0	0
P04637	chymotrypsin Lys-C V8-DE V8-E	12.32	69	69.0	4	3	50.837	0.0	0	0
P04637	Asp-N CNBr Lys-N trypsin_no_P_rule	11.32	69	69.0	4	3	50.837	0.0	0	0
P04637	Asp-N CNBr Lys-C trypsin_no_P_rule	11.32	69	69.0	4	3	50.837	0.0	0	0
P04637	Asp-N CNBr trypsin_no_P_rule V8-DE	11.12	69	69.0	4	3	50.837	0.0	0	0
P04637	chymotrypsin Lys-C Lys-N V8-E	11.98	69	69.0	4	3	50.837	0.0	0	0
P04637	Asp-N trypsin_no_P_rule V8-DE V8-E	10.87	69	69.0	4	3	50.837	0.0	0	0
P04637	Arg-C CNBr trypsin_no_P_rule V8-E	10.89	69	69.0	4	3	50.837	0.0	0	0
P04637	Asp-N Lys-N trypsin_no_P_rule V8-E	11.48	69	69.0	4	3	50.837	0.0	0	0
P04637	CNBr Lys-N trypsin_no_P_rule V8-E	10.52	69	69.0	4	2	50.837	0.0	0	0
P04637	CNBr Lys-C trypsin_no_P_rule V8-E	10.52	69	69.0	4	2	50.837	0.0	0	0
P04637	CNBr trypsin_no_P_rule V8-DE V8-E	10.23	69	69.0	4	2	50.837	0.0	0	0
P04637	CNBr Lys-C trypsin_no_P_rule V8-DE	10.59	69	69.0	4	2	50.837	0.0	0	0
P04637	CNBr Lys-N trypsin_no_P_rule V8-DE	10.59	69	69.0	4	2	50.837	0.0	0	0
P04637	Arg-C Asp-N trypsin_no_P_rule V8-DE	11.49	68	69.0	4	4	49.837	1.0	0	0
P04637	Arg-C Asp-N Lys-C trypsin_no_P_rule	11.36	68	69.0	4	4	49.837	1.0	0	0
P04637	Arg-C Asp-N Lys-N trypsin_no_P_rule	11.36	68	69.0	4	4	49.837	1.0	0	0
P04637	Arg-C Lys-C trypsin_no_P_rule V8-E	10.56	68	69.0	4	3	50.319	0.519	0	0
P04637	Arg-C Lys-N trypsin_no_P_rule V8-E	10.56	68	69.0	4	3	50.319	0.519	0	0
P04637	Arg-C trypsin_no_P_rule V8-DE V8-E	10.94	68	69.0	4	3	50.319	0.519	0	0
P04637	chymotrypsin CNBr Lys-N V8-DE	12.11	68	69.0	4	3	50.241	0.596	0	0
P04637	chymotrypsin Lys-C Lys-N V8-DE	11.27	68	69.0	4	3	50.241	0.596	0	0
P04637	chymotrypsin CNBr Lys-C V8-DE	12.28	68	69.0	4	3	50.241	0.596	0	0
P04637	Asp-N Lys-N trypsin_no_P_rule V8-DE	10.98	68	69.0	4	3	49.837	1.0	0	0
P04637	Asp-N Lys-C trypsin_no_P_rule V8-DE	10.98	68	69.0	4	3	49.837	1.0	0	0
P04637	Asp-N Lys-C Lys-N trypsin_no_P_rule	10.52	68	69.0	4	3	49.837	1.0	0	0
P04637	Lys-C Lys-N trypsin_no_P_rule V8-E	9.72	68	69.0	4	2	50.319	0.519	0	0
P04637	Lys-N trypsin_no_P_rule V8-DE V8-E	10.43	68	69.0	4	2	50.319	0.519	0	0
P04637	Lys-C trypsin_no_P_rule V8-DE V8-E	10.43	68	69.0	4	2	50.319	0.519	0	0
P04637	Arg-C chymotrypsin Lys-N trypsin_no_P_rule	14.18	67	69.0	4	5	49.215	1.623	0	0
P04637	Arg-C chymotrypsin Lys-C trypsin_no_P_rule	14.18	67	69.0	4	5	49.215	1.623	0	0
P04637	Arg-C chymotrypsin CNBr trypsin_no_P_rule	14.51	67	69.0	4	5	49.215	1.623	0	0
P04637	Arg-C chymotrypsin CNBr Lys-N	14.09	67	69.0	4	5	49.215	1.623	0	0
P04637	Arg-C chymotrypsin CNBr Lys-C	14.09	67	69.0	4	5	49.215	1.623	0	0
P04637	Arg-C chymotrypsin Lys-C Lys-N	13.09	67	69.0	4	5	49.215	1.623	0	0
P04637	chymotrypsin Lys-C Lys-N trypsin_no_P_rule	13.18	67	69.0	4	4	49.215	1.623	0	0
P04637	chymotrypsin CNBr Lys-N trypsin_no_P_rule	14.18	67	69.0	4	4	49.215	1.623	0	0
P04637	chymotrypsin CNBr Lys-C trypsin_no_P_rule	14.18	67	69.0	4	4	49.215	1.623	0	0
P04637	Arg-C Lys-N trypsin_no_P_rule V8-DE	10.64	67	69.0	4	3	49.319	1.519	0	0
P04637	Arg-C Lys-C trypsin_no_P_rule V8-DE	10.64	67	69.0	4	3	49.319	1.519	0	0
P04637	Arg-C CNBr Lys-C trypsin_no_P_rule	9.82	67	69.0	4	3	49.215	1.623	0	0
P04637	Arg-C CNBr Lys-N trypsin_no_P_rule	9.82	67	69.0	4	3	49.215	1.623	0	0
P04637	Lys-C Lys-N trypsin_no_P_rule V8-DE	9.79	67	69.0	4	2	49.319	1.519	0	0
P04637	Arg-C Asp-N chymotrypsin V8-DE	14.63	66	69.0	4	6	48.781	2.056	0	0
P04637	Arg-C Asp-N chymotrypsin V8-E	14.79	66	69.0	4	6	48.781	2.056	0	0
P04637	Arg-C Asp-N chymotrypsin CNBr	14.46	66	69.0	4	6	48.781	2.056	0	0
P04637	Arg-C chymotrypsin V8-DE V8-E	13.63	66	69.0	4	5	48.781	2.056	0	0
P04637	Arg-C chymotrypsin CNBr V8-DE	14.27	66	69.0	4	5	48.781	2.056	0	0
P04637	Arg-C chymotrypsin CNBr V8-E	14.53	66	69.0	4	5	48.781	2.056	0	0
P04637	Asp-N chymotrypsin V8-DE V8-E	13.04	66	69.0	4	5	48.781	2.056	0	0
P04637	Asp-N chymotrypsin CNBr V8-DE	12.79	66	69.0	4	5	48.781	2.056	0	0
P04637	Asp-N chymotrypsin CNBr V8-E	13.46	66	69.0	4	5	48.781	2.056	0	0
P04637	chymotrypsin CNBr V8-DE V8-E	12.04	66	69.0	4	3	48.781	2.056	0	0
P04637	CNBr Lys-C Lys-N trypsin_no_P_rule	8.99	66	69.0	4	2	48.215	2.623	0	0
P04637	Arg-C Asp-N CNBr Lys-N	10.94	63	69.0	4	4	46.397	4.44	0	0
P04637	Arg-C Asp-N Lys-N V8-E	10.61	63	69.0	4	4	46.397	4.44	0	0
P04637	Arg-C Asp-N CNBr Lys-C	10.94	63	69.0	4	4	46.397	4.44	0	0
P04637	Arg-C Asp-N Lys-C V8-E	10.61	63	69.0	4	4	46.397	4.44	0	0
P04637	chymotrypsin CNBr Lys-C Lys-N	10.98	63	69.0	4	3	46.88	3.957	0	0
P04637	Asp-N CNBr Lys-N V8-E	9.84	63	69.0	4	3	46.397	4.44	0	0
P04637	Asp-N Lys-C Lys-N V8-E	9.13	63	69.0	4	3	46.397	4.44	0	0
P04637	Asp-N CNBr Lys-C V8-E	9.84	63	69.0	4	3	46.397	4.44	0	0
P04637	Arg-C CNBr Lys-C V8-E	10.14	63	69.0	4	3	46.397	4.44	0	0
P04637	Arg-C CNBr Lys-N V8-E	10.14	63	69.0	4	3	46.397	4.44	0	0
P04637	Asp-N Lys-C V8-DE V8-E	9.48	63	69.0	4	3	46.397	4.44	0	0
P04637	Arg-C CNBr Lys-C V8-DE	10.22	63	69.0	4	3	46.397	4.44	0	0
P04637	Arg-C CNBr Lys-N V8-DE	10.22	63	69.0	4	3	46.397	4.44	0	0
P04637	Asp-N Lys-N V8-DE V8-E	9.48	63	69.0	4	3	46.397	4.44	0	0
P04637	Arg-C Lys-C Lys-N trypsin_no_P_rule	9.01	63	69.0	4	3	45.796	5.042	0	0
P04637	CNBr Lys-N V8-DE V8-E	8.31	63	69.0	4	1	46.397	4.44	0	0
P04637	CNBr Lys-C V8-DE V8-E	8.31	63	69.0	4	1	46.397	4.44	0	0
P04637	Arg-C Asp-N Lys-C V8-DE	10.36	62	69.0	4	4	45.397	5.44	0	0
P04637	Arg-C Asp-N Lys-N V8-DE	10.36	62	69.0	4	4	45.397	5.44	0	0
P04637	Arg-C Asp-N Lys-C Lys-N	9.89	62	69.0	4	4	45.397	5.44	0	0
P04637	Arg-C Lys-N V8-DE V8-E	9.8	62	69.0	4	3	45.878	4.959	0	0
P04637	Arg-C Lys-C Lys-N V8-E	9.09	62	69.0	4	3	45.878	4.959	0	0
P04637	Arg-C Lys-C V8-DE V8-E	9.8	62	69.0	4	3	45.878	4.959	0	0
P04637	Lys-C Lys-N V8-DE V8-E	7.59	62	69.0	4	1	45.878	4.959	0	0
P04637	CNBr Lys-C Lys-N V8-E	7.52	62	69.0	4	1	45.872	4.965	0	0
P04637	Arg-C Lys-C Lys-N V8-DE	9.17	61	69.0	4	3	44.878	5.959	0	0
P04637	Arg-C CNBr Lys-C Lys-N	8.74	61	69.0	4	3	44.774	6.063	0	0
P04637	Asp-N CNBr Lys-C Lys-N	7.96	61	69.0	4	2	45.312	5.526	0	0
P04637	Asp-N CNBr Lys-C V8-DE	8.59	61	69.0	4	2	45.312	5.526	0	0
P04637	Asp-N CNBr Lys-N V8-DE	8.59	61	69.0	4	2	45.312	5.526	0	0
P04637	Asp-N Lys-C Lys-N V8-DE	7.54	60	69.0	4	2	44.312	6.526	0	0
P04637	CNBr Lys-C Lys-N V8-DE	6.15	58	69.0	4	0	43.319	7.519	0	0
P04637	Arg-C Asp-N CNBr V8-DE	10.29	52	69.0	4	4	39.505	11.333	0	0
P04637	Arg-C Asp-N CNBr V8-E	10.21	52	69.0	4	4	39.505	11.333	0	0
P04637	Asp-N CNBr V8-DE V8-E	8.58	52	69.0	4	3	39.505	11.333	0	0
P04637	Arg-C CNBr V8-DE V8-E	9.4	52	69.0	4	3	39.505	11.333	0	0
P04637	Arg-C Asp-N V8-DE V8-E	9.79	51	69.0	4	4	38.999	11.839	0	0
P04637	Arg-C Asp-N chymotrypsin Lys-C V8-E	15.58	69	69.0	5	6	50.837	0.0	0	0
P04637	Arg-C Asp-N chymotrypsin Lys-C Lys-N	14.74	69	69.0	5	6	50.837	0.0	0	0
P04637	Arg-C Asp-N chymotrypsin CNBr Lys-C	15.24	69	69.0	5	6	50.837	0.0	0	0
P04637	Arg-C Asp-N chymotrypsin CNBr trypsin_no_P_rule	15.66	69	69.0	5	6	50.837	0.0	0	0
P04637	Arg-C Asp-N chymotrypsin Lys-N trypsin_no_P_rule	15.82	69	69.0	5	6	50.837	0.0	0	0
P04637	Arg-C Asp-N chymotrypsin trypsin_no_P_rule V8-E	16.33	69	69.0	5	6	50.837	0.0	0	0
P04637	Arg-C Asp-N chymotrypsin trypsin_no_P_rule V8-DE	16.16	69	69.0	5	6	50.837	0.0	0	0
P04637	Arg-C Asp-N chymotrypsin Lys-C trypsin_no_P_rule	15.82	69	69.0	5	6	50.837	0.0	0	0
P04637	Arg-C Asp-N chymotrypsin Lys-N V8-E	15.58	69	69.0	5	6	50.837	0.0	0	0
P04637	Arg-C Asp-N chymotrypsin Lys-N V8-DE	15.41	69	69.0	5	6	50.837	0.0	0	0
P04637	Arg-C Asp-N chymotrypsin CNBr Lys-N	15.24	69	69.0	5	6	50.837	0.0	0	0
P04637	Arg-C Asp-N chymotrypsin Lys-C V8-DE	15.41	69	69.0	5	6	50.837	0.0	0	0
P04637	Arg-C chymotrypsin Lys-C V8-DE V8-E	14.41	69	69.0	5	5	50.837	0.0	0	0
P04637	Asp-N chymotrypsin CNBr Lys-C V8-DE	14.08	69	69.0	5	5	50.837	0.0	0	0
P04637	Asp-N chymotrypsin CNBr Lys-C trypsin_no_P_rule	15.32	69	69.0	5	5	50.837	0.0	0	0
P04637	Asp-N chymotrypsin CNBr Lys-C Lys-N	13.41	69	69.0	5	5	50.837	0.0	0	0
P04637	Arg-C chymotrypsin Lys-C Lys-N V8-DE	14.11	69	69.0	5	5	50.837	0.0	0	0
P04637	Arg-C chymotrypsin CNBr Lys-C V8-E	15.31	69	69.0	5	5	50.837	0.0	0	0
P04637	Asp-N chymotrypsin CNBr Lys-N V8-DE	14.08	69	69.0	5	5	50.837	0.0	0	0
P04637	Arg-C chymotrypsin CNBr Lys-N V8-DE	15.11	69	69.0	5	5	50.837	0.0	0	0
P04637	Asp-N chymotrypsin Lys-N V8-DE V8-E	14.32	69	69.0	5	5	50.837	0.0	0	0
P04637	Arg-C chymotrypsin Lys-N trypsin_no_P_rule V8-E	15.39	69	69.0	5	5	50.837	0.0	0	0
P04637	Arg-C chymotrypsin trypsin_no_P_rule V8-DE V8-E	15.16	69	69.0	5	5	50.837	0.0	0	0
P04637	Arg-C chymotrypsin Lys-N V8-DE V8-E	14.41	69	69.0	5	5	50.837	0.0	0	0
P04637	Asp-N chymotrypsin Lys-C trypsin_no_P_rule V8-DE	15.49	69	69.0	5	5	50.837	0.0	0	0
P04637	Arg-C chymotrypsin Lys-N trypsin_no_P_rule V8-DE	15.19	69	69.0	5	5	50.837	0.0	0	0
P04637	Asp-N chymotrypsin trypsin_no_P_rule V8-DE V8-E	15.41	69	69.0	5	5	50.837	0.0	0	0
P04637	Asp-N chymotrypsin CNBr Lys-C V8-E	14.74	69	69.0	5	5	50.837	0.0	0	0
P04637	Asp-N chymotrypsin Lys-N trypsin_no_P_rule V8-DE	15.49	69	69.0	5	5	50.837	0.0	0	0
P04637	Arg-C chymotrypsin CNBr trypsin_no_P_rule V8-DE	15.52	69	69.0	5	5	50.837	0.0	0	0
P04637	Asp-N chymotrypsin Lys-C Lys-N V8-DE	13.58	69	69.0	5	5	50.837	0.0	0	0
P04637	Asp-N chymotrypsin CNBr Lys-N V8-E	14.74	69	69.0	5	5	50.837	0.0	0	0
P04637	Asp-N chymotrypsin CNBr trypsin_no_P_rule V8-E	15.82	69	69.0	5	5	50.837	0.0	0	0
P04637	Arg-C chymotrypsin CNBr trypsin_no_P_rule V8-E	15.73	69	69.0	5	5	50.837	0.0	0	0
P04637	Arg-C chymotrypsin CNBr Lys-C V8-DE	15.11	69	69.0	5	5	50.837	0.0	0	0
P04637	Asp-N chymotrypsin Lys-N trypsin_no_P_rule V8-E	15.66	69	69.0	5	5	50.837	0.0	0	0
P04637	Arg-C chymotrypsin CNBr Lys-N V8-E	15.31	69	69.0	5	5	50.837	0.0	0	0
P04637	Asp-N chymotrypsin Lys-C Lys-N V8-E	14.24	69	69.0	5	5	50.837	0.0	0	0
P04637	Asp-N chymotrypsin CNBr trypsin_no_P_rule V8-DE	15.66	69	69.0	5	5	50.837	0.0	0	0
P04637	Asp-N chymotrypsin Lys-C Lys-N trypsin_no_P_rule	14.82	69	69.0	5	5	50.837	0.0	0	0
P04637	Arg-C chymotrypsin Lys-C Lys-N V8-E	14.31	69	69.0	5	5	50.837	0.0	0	0
P04637	Asp-N chymotrypsin CNBr Lys-N trypsin_no_P_rule	15.32	69	69.0	5	5	50.837	0.0	0	0
P04637	Asp-N chymotrypsin Lys-C trypsin_no_P_rule V8-E	15.66	69	69.0	5	5	50.837	0.0	0	0
P04637	Arg-C chymotrypsin Lys-C trypsin_no_P_rule V8-DE	15.19	69	69.0	5	5	50.837	0.0	0	0
P04637	Asp-N chymotrypsin Lys-C V8-DE V8-E	14.32	69	69.0	5	5	50.837	0.0	0	0
P04637	Arg-C chymotrypsin Lys-C trypsin_no_P_rule V8-E	15.39	69	69.0	5	5	50.837	0.0	0	0
P04637	Arg-C Asp-N Lys-N trypsin_no_P_rule V8-E	12.32	69	69.0	5	4	50.837	0.0	0	0
P04637	Arg-C Asp-N Lys-C trypsin_no_P_rule V8-E	12.32	69	69.0	5	4	50.837	0.0	0	0
P04637	chymotrypsin CNBr trypsin_no_P_rule V8-DE V8-E	15.16	69	69.0	5	4	50.837	0.0	0	0
P04637	chymotrypsin CNBr Lys-C trypsin_no_P_rule V8-E	15.39	69	69.0	5	4	50.837	0.0	0	0
P04637	chymotrypsin Lys-N trypsin_no_P_rule V8-DE V8-E	14.49	69	69.0	5	4	50.837	0.0	0	0
P04637	chymotrypsin Lys-C Lys-N trypsin_no_P_rule V8-E	14.39	69	69.0	5	4	50.837	0.0	0	0
P04637	Arg-C Asp-N CNBr trypsin_no_P_rule V8-E	12.32	69	69.0	5	4	50.837	0.0	0	0
P04637	chymotrypsin CNBr Lys-N trypsin_no_P_rule V8-E	15.39	69	69.0	5	4	50.837	0.0	0	0
P04637	Arg-C Asp-N trypsin_no_P_rule V8-DE V8-E	12.08	69	69.0	5	4	50.837	0.0	0	0
P04637	Arg-C Asp-N CNBr Lys-C trypsin_no_P_rule	12.02	69	69.0	5	4	50.837	0.0	0	0
P04637	chymotrypsin CNBr Lys-C trypsin_no_P_rule V8-DE	15.19	69	69.0	5	4	50.837	0.0	0	0
P04637	chymotrypsin Lys-C trypsin_no_P_rule V8-DE V8-E	14.49	69	69.0	5	4	50.837	0.0	0	0
P04637	Arg-C Asp-N CNBr Lys-N trypsin_no_P_rule	12.02	69	69.0	5	4	50.837	0.0	0	0
P04637	chymotrypsin CNBr Lys-N trypsin_no_P_rule V8-DE	15.19	69	69.0	5	4	50.837	0.0	0	0
P04637	Arg-C Asp-N CNBr trypsin_no_P_rule V8-DE	12.16	69	69.0	5	4	50.837	0.0	0	0
P04637	chymotrypsin Lys-C Lys-N trypsin_no_P_rule V8-DE	14.19	69	69.0	5	4	50.837	0.0	0	0
P04637	Arg-C CNBr Lys-N trypsin_no_P_rule V8-E	11.23	69	69.0	5	3	50.837	0.0	0	0
P04637	Asp-N CNBr Lys-N trypsin_no_P_rule V8-E	11.95	69	69.0	5	3	50.837	0.0	0	0
P04637	Arg-C CNBr Lys-C trypsin_no_P_rule V8-DE	11.3	69	69.0	5	3	50.837	0.0	0	0
P04637	chymotrypsin CNBr Lys-C V8-DE V8-E	13.32	69	69.0	5	3	50.837	0.0	0	0
P04637	Asp-N CNBr Lys-N trypsin_no_P_rule V8-DE	11.78	69	69.0	5	3	50.837	0.0	0	0
P04637	Arg-C CNBr trypsin_no_P_rule V8-DE V8-E	11.27	69	69.0	5	3	50.837	0.0	0	0
P04637	Arg-C CNBr Lys-N trypsin_no_P_rule V8-DE	11.3	69	69.0	5	3	50.837	0.0	0	0
P04637	Asp-N CNBr Lys-C trypsin_no_P_rule V8-E	11.95	69	69.0	5	3	50.837	0.0	0	0
P04637	chymotrypsin Lys-C Lys-N V8-DE V8-E	12.32	69	69.0	5	3	50.837	0.0	0	0
P04637	Asp-N Lys-C trypsin_no_P_rule V8-DE V8-E	11.57	69	69.0	5	3	50.837	0.0	0	0
P04637	chymotrypsin CNBr Lys-C Lys-N V8-E	12.98	69	69.0	5	3	50.837	0.0	0	0
P04637	chymotrypsin CNBr Lys-N V8-DE V8-E	13.32	69	69.0	5	3	50.837	0.0	0	0
P04637	Asp-N Lys-N trypsin_no_P_rule V8-DE V8-E	11.57	69	69.0	5	3	50.837	0.0	0	0
P04637	Asp-N CNBr trypsin_no_P_rule V8-DE V8-E	11.37	69	69.0	5	3	50.837	0.0	0	0
P04637	Asp-N Lys-C Lys-N trypsin_no_P_rule V8-E	11.48	69	69.0	5	3	50.837	0.0	0	0
P04637	Asp-N CNBr Lys-C Lys-N trypsin_no_P_rule	11.32	69	69.0	5	3	50.837	0.0	0	0
P04637	Arg-C CNBr Lys-C trypsin_no_P_rule V8-E	11.23	69	69.0	5	3	50.837	0.0	0	0
P04637	Asp-N CNBr Lys-C trypsin_no_P_rule V8-DE	11.78	69	69.0	5	3	50.837	0.0	0	0
P04637	CNBr Lys-C trypsin_no_P_rule V8-DE V8-E	10.89	69	69.0	5	2	50.837	0.0	0	0
P04637	CNBr Lys-N trypsin_no_P_rule V8-DE V8-E	10.89	69	69.0	5	2	50.837	0.0	0	0
P04637	CNBr Lys-C Lys-N trypsin_no_P_rule V8-E	10.52	69	69.0	5	2	50.837	0.0	0	0
P04637	CNBr Lys-C Lys-N trypsin_no_P_rule V8-DE	10.59	69	69.0	5	2	50.837	0.0	0	0
P04637	Arg-C Asp-N Lys-C trypsin_no_P_rule V8-DE	11.82	68	69.0	5	4	49.837	1.0	0	0
P04637	Arg-C Asp-N Lys-N trypsin_no_P_rule V8-DE	11.82	68	69.0	5	4	49.837	1.0	0	0
P04637	Arg-C Asp-N Lys-C Lys-N trypsin_no_P_rule	11.36	68	69.0	5	4	49.837	1.0	0	0
P04637	Arg-C Lys-C trypsin_no_P_rule V8-DE V8-E	11.27	68	69.0	5	3	50.319	0.519	0	0
P04637	Arg-C Lys-N trypsin_no_P_rule V8-DE V8-E	11.27	68	69.0	5	3	50.319	0.519	0	0
P04637	Arg-C Lys-C Lys-N trypsin_no_P_rule V8-E	10.56	68	69.0	5	3	50.319	0.519	0	0
P04637	chymotrypsin CNBr Lys-C Lys-N V8-DE	12.28	68	69.0	5	3	50.241	0.596	0	0
P04637	Asp-N Lys-C Lys-N trypsin_no_P_rule V8-DE	10.98	68	69.0	5	3	49.837	1.0	0	0
P04637	Lys-C Lys-N trypsin_no_P_rule V8-DE V8-E	10.43	68	69.0	5	2	50.319	0.519	0	0
P04637	Arg-C chymotrypsin CNBr Lys-C Lys-N	14.09	67	69.0	5	5	49.215	1.623	0	0
P04637	Arg-C chymotrypsin Lys-C Lys-N trypsin_no_P_rule	14.18	67	69.0	5	5	49.215	1.623	0	0
P04637	Arg-C chymotrypsin CNBr Lys-C trypsin_no_P_rule	14.84	67	69.0	5	5	49.215	1.623	0	0
P04637	Arg-C chymotrypsin CNBr Lys-N trypsin_no_P_rule	14.84	67	69.0	5	5	49.215	1.623	0	0
P04637	chymotrypsin CNBr Lys-C Lys-N trypsin_no_P_rule	14.18	67	69.0	5	4	49.215	1.623	0	0
P04637	Arg-C Lys-C Lys-N trypsin_no_P_rule V8-DE	10.64	67	69.0	5	3	49.319	1.519	0	0
P04637	Arg-C CNBr Lys-C Lys-N trypsin_no_P_rule	9.82	67	69.0	5	3	49.215	1.623	0	0
P04637	Arg-C Asp-N chymotrypsin CNBr V8-E	15.29	66	69.0	5	6	48.781	2.056	0	0
P04637	Arg-C Asp-N chymotrypsin V8-DE V8-E	14.88	66	69.0	5	6	48.781	2.056	0	0
P04637	Arg-C Asp-N chymotrypsin CNBr V8-DE	15.13	66	69.0	5	6	48.781	2.056	0	0
P04637	Arg-C chymotrypsin CNBr V8-DE V8-E	14.63	66	69.0	5	5	48.781	2.056	0	0
P04637	Asp-N chymotrypsin CNBr V8-DE V8-E	13.54	66	69.0	5	5	48.781	2.056	0	0
P04637	Arg-C Asp-N Lys-N V8-DE V8-E	10.94	63	69.0	5	4	46.397	4.44	0	0
P04637	Arg-C Asp-N CNBr Lys-C V8-DE	11.41	63	69.0	5	4	46.397	4.44	0	0
P04637	Arg-C Asp-N CNBr Lys-N V8-E	11.58	63	69.0	5	4	46.397	4.44	0	0
P04637	Arg-C Asp-N CNBr Lys-N V8-DE	11.41	63	69.0	5	4	46.397	4.44	0	0
P04637	Arg-C Asp-N Lys-C Lys-N V8-E	10.86	63	69.0	5	4	46.397	4.44	0	0
P04637	Arg-C Asp-N CNBr Lys-C V8-E	11.58	63	69.0	5	4	46.397	4.44	0	0
P04637	Arg-C Asp-N Lys-C V8-DE V8-E	10.94	63	69.0	5	4	46.397	4.44	0	0
P04637	Arg-C Asp-N CNBr Lys-C Lys-N	10.94	63	69.0	5	4	46.397	4.44	0	0
P04637	Asp-N CNBr Lys-N V8-DE V8-E	10.2	63	69.0	5	3	46.397	4.44	0	0
P04637	Asp-N CNBr Lys-C Lys-N V8-E	10.09	63	69.0	5	3	46.397	4.44	0	0
P04637	Arg-C CNBr Lys-C Lys-N V8-DE	10.22	63	69.0	5	3	46.397	4.44	0	0
P04637	Asp-N Lys-C Lys-N V8-DE V8-E	9.48	63	69.0	5	3	46.397	4.44	0	0
P04637	Arg-C CNBr Lys-C Lys-N V8-E	10.14	63	69.0	5	3	46.397	4.44	0	0
P04637	Asp-N CNBr Lys-C V8-DE V8-E	10.2	63	69.0	5	3	46.397	4.44	0	0
P04637	Arg-C CNBr Lys-C V8-DE V8-E	10.52	63	69.0	5	3	46.397	4.44	0	0
P04637	Arg-C CNBr Lys-N V8-DE V8-E	10.52	63	69.0	5	3	46.397	4.44	0	0
P04637	CNBr Lys-C Lys-N V8-DE V8-E	8.31	63	69.0	5	1	46.397	4.44	0	0
P04637	Arg-C Asp-N Lys-C Lys-N V8-DE	10.36	62	69.0	5	4	45.397	5.44	0	0
P04637	Arg-C Lys-C Lys-N V8-DE V8-E	9.8	62	69.0	5	3	45.878	4.959	0	0
P04637	Asp-N CNBr Lys-C Lys-N V8-DE	8.59	61	69.0	5	2	45.312	5.526	0	0
P04637	Arg-C Asp-N CNBr V8-DE V8-E	10.54	52	69.0	5	4	39.505	11.333	0	0
