# Supplementary material for: PTMselect: optimization of protein modifications discovery by mass spectrometry
Source: Sci Rep. 2019 Mar 12;9:4181. doi: 10.1038/s41598-019-40873-3 (PMC6414543; doi:10.1038/s41598-019-40873-3)
Supplement: Supplementary file 3 — Dataset 1 [file 41598_2019_40873_MOESM3_ESM.zip › supplemental_files/6_proteins/scores/PD1_score.tsv]

Protein	Enzyme	Score_CID	Score_ETD	MaxScore	Enz_nb	Peptide_monoMod	Pred_score_M	Pred_score_U	Target_nb	Missing_Target_nb	Target	Missing_Target
Q15116	trypsin_no_P_rule	7.8	41	46.0	1	6	17.471	2.438	0	0
Q15116	chymotrypsin	8.39	36	46.0	1	6	16.281	3.629	0	0
Q15116	V8-DE	7.59	33	46.0	1	6	14.079	5.83	0	0
Q15116	Arg-C	5.41	26	46.0	1	4	11.052	8.858	0	0
Q15116	V8-E	2.82	24	46.0	1	2	10.334	9.576	0	0
Q15116	Asp-N	5.92	21	46.0	1	5	9.131	10.779	0	0
Q15116	CNBr	0.37	11	46.0	1	0	4.714	15.196	0	0
Q15116	Lys-C	0.33	3	46.0	1	0	1.566	18.344	0	0
Q15116	Lys-N	0.33	3	46.0	1	0	1.566	18.344	0	0
Q15116	chymotrypsin trypsin_no_P_rule	11.48	46	46.0	2	8	19.909	0.0	0	0
Q15116	Arg-C trypsin_no_P_rule	8.75	44	46.0	2	6	18.881	1.029	0	0
Q15116	chymotrypsin V8-DE	12.84	43	46.0	2	9	19.122	0.787	0	0
Q15116	Asp-N chymotrypsin	11.32	42	46.0	2	8	18.68	1.23	0	0
Q15116	trypsin_no_P_rule V8-DE	11.05	42	46.0	2	8	17.914	1.996	0	0
Q15116	trypsin_no_P_rule V8-E	9.29	42	46.0	2	7	17.914	1.996	0	0
Q15116	Asp-N trypsin_no_P_rule	9.63	42	46.0	2	7	17.914	1.996	0	0
Q15116	CNBr trypsin_no_P_rule	7.97	42	46.0	2	6	17.914	1.996	0	0
Q15116	chymotrypsin V8-E	10.09	41	46.0	2	7	17.985	1.924	0	0
Q15116	Lys-C trypsin_no_P_rule	7.8	41	46.0	2	6	17.471	2.438	0	0
Q15116	Lys-N trypsin_no_P_rule	7.8	41	46.0	2	6	17.471	2.438	0	0
Q15116	Arg-C chymotrypsin	11.34	39	46.0	2	8	17.356	2.553	0	0
Q15116	chymotrypsin Lys-C	8.73	38	46.0	2	6	16.914	2.996	0	0
Q15116	chymotrypsin Lys-N	8.73	38	46.0	2	6	16.914	2.996	0	0
Q15116	Arg-C V8-DE	9.5	37	46.0	2	7	15.679	4.23	0	0
Q15116	Arg-C Asp-N	7.83	37	46.0	2	6	15.679	4.23	0	0
Q15116	chymotrypsin CNBr	8.56	36	46.0	2	6	16.281	3.629	0	0
Q15116	Arg-C V8-E	8.23	34	46.0	2	6	14.352	5.558	0	0
Q15116	Lys-N V8-DE	7.93	34	46.0	2	6	14.27	5.64	0	0
Q15116	Lys-C V8-DE	7.93	34	46.0	2	6	14.27	5.64	0	0
Q15116	V8-DE V8-E	7.93	34	46.0	2	6	14.27	5.64	0	0
Q15116	CNBr V8-DE	7.76	33	46.0	2	6	14.079	5.83	0	0
Q15116	Asp-N V8-DE	7.59	33	46.0	2	6	14.079	5.83	0	0
Q15116	Asp-N V8-E	7.66	30	46.0	2	6	12.865	7.044	0	0
Q15116	Arg-C Lys-N	5.74	26	46.0	2	4	11.052	8.858	0	0
Q15116	Arg-C Lys-C	5.74	26	46.0	2	4	11.052	8.858	0	0
Q15116	Arg-C CNBr	5.58	26	46.0	2	4	11.052	8.858	0	0
Q15116	CNBr V8-E	3.19	26	46.0	2	2	11.219	8.691	0	0
Q15116	Asp-N CNBr	6.29	25	46.0	2	5	11.036	8.874	0	0
Q15116	Lys-C V8-E	2.82	24	46.0	2	2	10.334	9.576	0	0
Q15116	Lys-N V8-E	2.82	24	46.0	2	2	10.334	9.576	0	0
Q15116	Asp-N Lys-N	6.26	22	46.0	2	5	9.321	10.588	0	0
Q15116	Asp-N Lys-C	6.26	22	46.0	2	5	9.321	10.588	0	0
Q15116	CNBr Lys-C	0.7	14	46.0	2	0	6.28	13.63	0	0
Q15116	CNBr Lys-N	0.7	14	46.0	2	0	6.28	13.63	0	0
Q15116	Lys-C Lys-N	0.33	3	46.0	2	0	1.566	18.344	0	0
Q15116	chymotrypsin trypsin_no_P_rule V8-DE	14.59	46	46.0	3	10	19.909	0.0	0	0
Q15116	Asp-N chymotrypsin trypsin_no_P_rule	13.32	46	46.0	3	9	19.909	0.0	0	0
Q15116	chymotrypsin trypsin_no_P_rule V8-E	12.85	46	46.0	3	9	19.909	0.0	0	0
Q15116	chymotrypsin Lys-N trypsin_no_P_rule	11.48	46	46.0	3	8	19.909	0.0	0	0
Q15116	chymotrypsin Lys-C trypsin_no_P_rule	11.48	46	46.0	3	8	19.909	0.0	0	0
Q15116	chymotrypsin CNBr trypsin_no_P_rule	11.65	46	46.0	3	8	19.909	0.0	0	0
Q15116	Arg-C chymotrypsin trypsin_no_P_rule	11.98	46	46.0	3	8	19.909	0.0	0	0
Q15116	Arg-C chymotrypsin V8-DE	14.09	44	46.0	3	10	19.313	0.597	0	0
Q15116	chymotrypsin Lys-C V8-DE	13.18	44	46.0	3	9	19.313	0.597	0	0
Q15116	chymotrypsin Lys-N V8-DE	13.18	44	46.0	3	9	19.313	0.597	0	0
Q15116	chymotrypsin V8-DE V8-E	13.18	44	46.0	3	9	19.313	0.597	0	0
Q15116	Arg-C Asp-N chymotrypsin	12.77	44	46.0	3	9	19.313	0.597	0	0
Q15116	Arg-C trypsin_no_P_rule V8-DE	11.5	44	46.0	3	8	18.881	1.029	0	0
Q15116	Arg-C Asp-N trypsin_no_P_rule	10.08	44	46.0	3	7	18.881	1.029	0	0
Q15116	Arg-C trypsin_no_P_rule V8-E	10.24	44	46.0	3	7	18.881	1.029	0	0
Q15116	Arg-C Lys-C trypsin_no_P_rule	8.75	44	46.0	3	6	18.881	1.029	0	0
Q15116	Arg-C Lys-N trypsin_no_P_rule	8.75	44	46.0	3	6	18.881	1.029	0	0
Q15116	Arg-C CNBr trypsin_no_P_rule	8.92	44	46.0	3	6	18.881	1.029	0	0
Q15116	Asp-N chymotrypsin V8-DE	12.84	43	46.0	3	9	19.122	0.787	0	0
Q15116	chymotrypsin CNBr V8-DE	13.01	43	46.0	3	9	19.122	0.787	0	0
Q15116	Asp-N chymotrypsin V8-E	12.93	43	46.0	3	9	18.87	1.039	0	0
Q15116	Asp-N chymotrypsin Lys-N	11.65	43	46.0	3	8	18.87	1.039	0	0
Q15116	Asp-N chymotrypsin Lys-C	11.65	43	46.0	3	8	18.87	1.039	0	0
Q15116	Arg-C chymotrypsin V8-E	12.79	42	46.0	3	9	18.428	1.482	0	0
Q15116	Asp-N chymotrypsin CNBr	11.48	42	46.0	3	8	18.68	1.23	0	0
Q15116	CNBr trypsin_no_P_rule V8-DE	11.22	42	46.0	3	8	17.914	1.996	0	0
Q15116	Asp-N trypsin_no_P_rule V8-E	11.03	42	46.0	3	8	17.914	1.996	0	0
Q15116	trypsin_no_P_rule V8-DE V8-E	11.05	42	46.0	3	8	17.914	1.996	0	0
Q15116	Lys-C trypsin_no_P_rule V8-DE	11.05	42	46.0	3	8	17.914	1.996	0	0
Q15116	Asp-N trypsin_no_P_rule V8-DE	11.05	42	46.0	3	8	17.914	1.996	0	0
Q15116	Lys-N trypsin_no_P_rule V8-DE	11.05	42	46.0	3	8	17.914	1.996	0	0
Q15116	Lys-N trypsin_no_P_rule V8-E	9.29	42	46.0	3	7	17.914	1.996	0	0
Q15116	CNBr trypsin_no_P_rule V8-E	9.46	42	46.0	3	7	17.914	1.996	0	0
Q15116	Asp-N Lys-N trypsin_no_P_rule	9.63	42	46.0	3	7	17.914	1.996	0	0
Q15116	Lys-C trypsin_no_P_rule V8-E	9.29	42	46.0	3	7	17.914	1.996	0	0
Q15116	Asp-N Lys-C trypsin_no_P_rule	9.63	42	46.0	3	7	17.914	1.996	0	0
Q15116	Asp-N CNBr trypsin_no_P_rule	9.8	42	46.0	3	7	17.914	1.996	0	0
Q15116	CNBr Lys-N trypsin_no_P_rule	7.97	42	46.0	3	6	17.914	1.996	0	0
Q15116	CNBr Lys-C trypsin_no_P_rule	7.97	42	46.0	3	6	17.914	1.996	0	0
Q15116	chymotrypsin CNBr V8-E	10.26	41	46.0	3	7	17.985	1.924	0	0
Q15116	chymotrypsin Lys-C V8-E	10.09	41	46.0	3	7	17.985	1.924	0	0
Q15116	chymotrypsin Lys-N V8-E	10.09	41	46.0	3	7	17.985	1.924	0	0
Q15116	Lys-C Lys-N trypsin_no_P_rule	7.8	41	46.0	3	6	17.471	2.438	0	0
Q15116	Arg-C chymotrypsin Lys-N	11.43	39	46.0	3	8	17.356	2.553	0	0
Q15116	Arg-C chymotrypsin Lys-C	11.43	39	46.0	3	8	17.356	2.553	0	0
Q15116	Arg-C chymotrypsin CNBr	11.51	39	46.0	3	8	17.356	2.553	0	0
Q15116	chymotrypsin CNBr Lys-N	8.89	38	46.0	3	6	16.914	2.996	0	0
Q15116	chymotrypsin CNBr Lys-C	8.89	38	46.0	3	6	16.914	2.996	0	0
Q15116	chymotrypsin Lys-C Lys-N	8.73	38	46.0	3	6	16.914	2.996	0	0
Q15116	Arg-C CNBr V8-DE	9.67	37	46.0	3	7	15.679	4.23	0	0
Q15116	Arg-C Lys-C V8-DE	9.83	37	46.0	3	7	15.679	4.23	0	0
Q15116	Arg-C Asp-N V8-DE	9.5	37	46.0	3	7	15.679	4.23	0	0
Q15116	Arg-C Asp-N V8-E	9.57	37	46.0	3	7	15.679	4.23	0	0
Q15116	Arg-C Lys-N V8-DE	9.83	37	46.0	3	7	15.679	4.23	0	0
Q15116	Arg-C V8-DE V8-E	9.83	37	46.0	3	7	15.679	4.23	0	0
Q15116	Arg-C Asp-N Lys-N	8.17	37	46.0	3	6	15.679	4.23	0	0
Q15116	Arg-C Asp-N CNBr	8.0	37	46.0	3	6	15.679	4.23	0	0
Q15116	Arg-C Asp-N Lys-C	8.17	37	46.0	3	6	15.679	4.23	0	0
Q15116	Arg-C Lys-N V8-E	8.23	34	46.0	3	6	14.352	5.558	0	0
Q15116	Arg-C CNBr V8-E	8.4	34	46.0	3	6	14.352	5.558	0	0
Q15116	Arg-C Lys-C V8-E	8.23	34	46.0	3	6	14.352	5.558	0	0
Q15116	Asp-N Lys-N V8-DE	7.93	34	46.0	3	6	14.27	5.64	0	0
Q15116	Lys-C V8-DE V8-E	7.93	34	46.0	3	6	14.27	5.64	0	0
Q15116	Lys-N V8-DE V8-E	7.93	34	46.0	3	6	14.27	5.64	0	0
Q15116	CNBr Lys-C V8-DE	8.09	34	46.0	3	6	14.27	5.64	0	0
Q15116	Lys-C Lys-N V8-DE	7.93	34	46.0	3	6	14.27	5.64	0	0
Q15116	Asp-N V8-DE V8-E	7.93	34	46.0	3	6	14.27	5.64	0	0
Q15116	CNBr Lys-N V8-DE	8.09	34	46.0	3	6	14.27	5.64	0	0
Q15116	Asp-N Lys-C V8-DE	7.93	34	46.0	3	6	14.27	5.64	0	0
Q15116	CNBr V8-DE V8-E	8.09	34	46.0	3	6	14.27	5.64	0	0
Q15116	Asp-N CNBr V8-DE	7.76	33	46.0	3	6	14.079	5.83	0	0
Q15116	Asp-N CNBr V8-E	7.82	30	46.0	3	6	12.865	7.044	0	0
Q15116	Asp-N Lys-C V8-E	7.66	30	46.0	3	6	12.865	7.044	0	0
Q15116	Asp-N Lys-N V8-E	7.66	30	46.0	3	6	12.865	7.044	0	0
Q15116	Asp-N CNBr Lys-C	6.62	26	46.0	3	5	11.226	8.683	0	0
Q15116	Asp-N CNBr Lys-N	6.62	26	46.0	3	5	11.226	8.683	0	0
Q15116	Arg-C CNBr Lys-N	5.91	26	46.0	3	4	11.052	8.858	0	0
Q15116	Arg-C CNBr Lys-C	5.91	26	46.0	3	4	11.052	8.858	0	0
Q15116	Arg-C Lys-C Lys-N	5.74	26	46.0	3	4	11.052	8.858	0	0
Q15116	CNBr Lys-C V8-E	3.19	26	46.0	3	2	11.219	8.691	0	0
Q15116	CNBr Lys-N V8-E	3.19	26	46.0	3	2	11.219	8.691	0	0
Q15116	Lys-C Lys-N V8-E	2.82	24	46.0	3	2	10.334	9.576	0	0
Q15116	Asp-N Lys-C Lys-N	6.26	22	46.0	3	5	9.321	10.588	0	0
Q15116	CNBr Lys-C Lys-N	0.7	14	46.0	3	0	6.28	13.63	0	0
Q15116	chymotrypsin trypsin_no_P_rule V8-DE V8-E	14.59	46	46.0	4	10	19.909	0.0	0	0
Q15116	Arg-C chymotrypsin trypsin_no_P_rule V8-DE	14.59	46	46.0	4	10	19.909	0.0	0	0
Q15116	Asp-N chymotrypsin trypsin_no_P_rule V8-DE	14.59	46	46.0	4	10	19.909	0.0	0	0
Q15116	Asp-N chymotrypsin trypsin_no_P_rule V8-E	14.59	46	46.0	4	10	19.909	0.0	0	0
Q15116	chymotrypsin Lys-C trypsin_no_P_rule V8-DE	14.59	46	46.0	4	10	19.909	0.0	0	0
Q15116	chymotrypsin CNBr trypsin_no_P_rule V8-DE	14.76	46	46.0	4	10	19.909	0.0	0	0
Q15116	chymotrypsin Lys-N trypsin_no_P_rule V8-DE	14.59	46	46.0	4	10	19.909	0.0	0	0
Q15116	Arg-C Asp-N chymotrypsin trypsin_no_P_rule	13.32	46	46.0	4	9	19.909	0.0	0	0
Q15116	Asp-N chymotrypsin CNBr trypsin_no_P_rule	13.48	46	46.0	4	9	19.909	0.0	0	0
Q15116	Asp-N chymotrypsin Lys-N trypsin_no_P_rule	13.32	46	46.0	4	9	19.909	0.0	0	0
Q15116	Asp-N chymotrypsin Lys-C trypsin_no_P_rule	13.32	46	46.0	4	9	19.909	0.0	0	0
Q15116	Arg-C chymotrypsin trypsin_no_P_rule V8-E	13.35	46	46.0	4	9	19.909	0.0	0	0
Q15116	chymotrypsin Lys-C trypsin_no_P_rule V8-E	12.85	46	46.0	4	9	19.909	0.0	0	0
Q15116	chymotrypsin Lys-N trypsin_no_P_rule V8-E	12.85	46	46.0	4	9	19.909	0.0	0	0
Q15116	chymotrypsin CNBr trypsin_no_P_rule V8-E	13.02	46	46.0	4	9	19.909	0.0	0	0
Q15116	Arg-C chymotrypsin Lys-N trypsin_no_P_rule	11.98	46	46.0	4	8	19.909	0.0	0	0
Q15116	Arg-C chymotrypsin Lys-C trypsin_no_P_rule	11.98	46	46.0	4	8	19.909	0.0	0	0
Q15116	chymotrypsin Lys-C Lys-N trypsin_no_P_rule	11.48	46	46.0	4	8	19.909	0.0	0	0
Q15116	Arg-C chymotrypsin CNBr trypsin_no_P_rule	12.15	46	46.0	4	8	19.909	0.0	0	0
Q15116	chymotrypsin CNBr Lys-N trypsin_no_P_rule	11.65	46	46.0	4	8	19.909	0.0	0	0
Q15116	chymotrypsin CNBr Lys-C trypsin_no_P_rule	11.65	46	46.0	4	8	19.909	0.0	0	0
Q15116	Arg-C Asp-N chymotrypsin V8-DE	13.84	44	46.0	4	10	19.313	0.597	0	0
Q15116	Arg-C chymotrypsin Lys-C V8-DE	14.18	44	46.0	4	10	19.313	0.597	0	0
Q15116	Arg-C chymotrypsin V8-DE V8-E	14.18	44	46.0	4	10	19.313	0.597	0	0
Q15116	Arg-C chymotrypsin CNBr V8-DE	14.26	44	46.0	4	10	19.313	0.597	0	0
Q15116	Arg-C Asp-N chymotrypsin V8-E	14.13	44	46.0	4	10	19.313	0.597	0	0
Q15116	Arg-C chymotrypsin Lys-N V8-DE	14.18	44	46.0	4	10	19.313	0.597	0	0
Q15116	Arg-C Asp-N chymotrypsin Lys-C	12.85	44	46.0	4	9	19.313	0.597	0	0
Q15116	chymotrypsin CNBr V8-DE V8-E	13.34	44	46.0	4	9	19.313	0.597	0	0
Q15116	Arg-C Asp-N chymotrypsin Lys-N	12.85	44	46.0	4	9	19.313	0.597	0	0
Q15116	chymotrypsin Lys-N V8-DE V8-E	13.18	44	46.0	4	9	19.313	0.597	0	0
Q15116	chymotrypsin Lys-C V8-DE V8-E	13.18	44	46.0	4	9	19.313	0.597	0	0
Q15116	Asp-N chymotrypsin V8-DE V8-E	13.18	44	46.0	4	9	19.313	0.597	0	0
Q15116	Arg-C Asp-N chymotrypsin CNBr	12.93	44	46.0	4	9	19.313	0.597	0	0
Q15116	chymotrypsin CNBr Lys-N V8-DE	13.34	44	46.0	4	9	19.313	0.597	0	0
Q15116	Asp-N chymotrypsin Lys-N V8-DE	13.18	44	46.0	4	9	19.313	0.597	0	0
Q15116	Asp-N chymotrypsin Lys-C V8-DE	13.18	44	46.0	4	9	19.313	0.597	0	0
Q15116	chymotrypsin Lys-C Lys-N V8-DE	13.18	44	46.0	4	9	19.313	0.597	0	0
Q15116	chymotrypsin CNBr Lys-C V8-DE	13.34	44	46.0	4	9	19.313	0.597	0	0
Q15116	Arg-C CNBr trypsin_no_P_rule V8-DE	11.67	44	46.0	4	8	18.881	1.029	0	0
Q15116	Arg-C Asp-N trypsin_no_P_rule V8-E	11.48	44	46.0	4	8	18.881	1.029	0	0
Q15116	Arg-C Asp-N trypsin_no_P_rule V8-DE	11.5	44	46.0	4	8	18.881	1.029	0	0
Q15116	Arg-C Lys-N trypsin_no_P_rule V8-DE	11.5	44	46.0	4	8	18.881	1.029	0	0
Q15116	Arg-C trypsin_no_P_rule V8-DE V8-E	11.5	44	46.0	4	8	18.881	1.029	0	0
Q15116	Arg-C Lys-C trypsin_no_P_rule V8-DE	11.5	44	46.0	4	8	18.881	1.029	0	0
Q15116	Arg-C Lys-C trypsin_no_P_rule V8-E	10.24	44	46.0	4	7	18.881	1.029	0	0
Q15116	Arg-C Lys-N trypsin_no_P_rule V8-E	10.24	44	46.0	4	7	18.881	1.029	0	0
Q15116	Arg-C Asp-N Lys-C trypsin_no_P_rule	10.08	44	46.0	4	7	18.881	1.029	0	0
Q15116	Arg-C Asp-N CNBr trypsin_no_P_rule	10.25	44	46.0	4	7	18.881	1.029	0	0
Q15116	Arg-C Asp-N Lys-N trypsin_no_P_rule	10.08	44	46.0	4	7	18.881	1.029	0	0
Q15116	Arg-C CNBr trypsin_no_P_rule V8-E	10.41	44	46.0	4	7	18.881	1.029	0	0
Q15116	Arg-C Lys-C Lys-N trypsin_no_P_rule	8.75	44	46.0	4	6	18.881	1.029	0	0
Q15116	Arg-C CNBr Lys-C trypsin_no_P_rule	8.92	44	46.0	4	6	18.881	1.029	0	0
Q15116	Arg-C CNBr Lys-N trypsin_no_P_rule	8.92	44	46.0	4	6	18.881	1.029	0	0
Q15116	Asp-N chymotrypsin CNBr V8-DE	13.01	43	46.0	4	9	19.122	0.787	0	0
Q15116	Asp-N chymotrypsin Lys-N V8-E	12.93	43	46.0	4	9	18.87	1.039	0	0
Q15116	Asp-N chymotrypsin Lys-C V8-E	12.93	43	46.0	4	9	18.87	1.039	0	0
Q15116	Asp-N chymotrypsin CNBr V8-E	13.09	43	46.0	4	9	18.87	1.039	0	0
Q15116	Asp-N chymotrypsin Lys-C Lys-N	11.65	43	46.0	4	8	18.87	1.039	0	0
Q15116	Asp-N chymotrypsin CNBr Lys-N	11.82	43	46.0	4	8	18.87	1.039	0	0
Q15116	Asp-N chymotrypsin CNBr Lys-C	11.82	43	46.0	4	8	18.87	1.039	0	0
Q15116	Arg-C chymotrypsin Lys-N V8-E	12.79	42	46.0	4	9	18.428	1.482	0	0
Q15116	Arg-C chymotrypsin CNBr V8-E	12.96	42	46.0	4	9	18.428	1.482	0	0
Q15116	Arg-C chymotrypsin Lys-C V8-E	12.79	42	46.0	4	9	18.428	1.482	0	0
Q15116	Asp-N Lys-C trypsin_no_P_rule V8-E	11.03	42	46.0	4	8	17.914	1.996	0	0
Q15116	Asp-N Lys-N trypsin_no_P_rule V8-DE	11.05	42	46.0	4	8	17.914	1.996	0	0
Q15116	Lys-C Lys-N trypsin_no_P_rule V8-DE	11.05	42	46.0	4	8	17.914	1.996	0	0
Q15116	Asp-N CNBr trypsin_no_P_rule V8-E	11.2	42	46.0	4	8	17.914	1.996	0	0
Q15116	CNBr trypsin_no_P_rule V8-DE V8-E	11.22	42	46.0	4	8	17.914	1.996	0	0
Q15116	Asp-N Lys-C trypsin_no_P_rule V8-DE	11.05	42	46.0	4	8	17.914	1.996	0	0
Q15116	CNBr Lys-C trypsin_no_P_rule V8-DE	11.22	42	46.0	4	8	17.914	1.996	0	0
Q15116	Lys-N trypsin_no_P_rule V8-DE V8-E	11.05	42	46.0	4	8	17.914	1.996	0	0
Q15116	Asp-N CNBr trypsin_no_P_rule V8-DE	11.22	42	46.0	4	8	17.914	1.996	0	0
Q15116	Lys-C trypsin_no_P_rule V8-DE V8-E	11.05	42	46.0	4	8	17.914	1.996	0	0
Q15116	CNBr Lys-N trypsin_no_P_rule V8-DE	11.22	42	46.0	4	8	17.914	1.996	0	0
Q15116	Asp-N trypsin_no_P_rule V8-DE V8-E	11.05	42	46.0	4	8	17.914	1.996	0	0
Q15116	Asp-N Lys-N trypsin_no_P_rule V8-E	11.03	42	46.0	4	8	17.914	1.996	0	0
Q15116	Lys-C Lys-N trypsin_no_P_rule V8-E	9.29	42	46.0	4	7	17.914	1.996	0	0
Q15116	CNBr Lys-N trypsin_no_P_rule V8-E	9.46	42	46.0	4	7	17.914	1.996	0	0
Q15116	CNBr Lys-C trypsin_no_P_rule V8-E	9.46	42	46.0	4	7	17.914	1.996	0	0
Q15116	Asp-N CNBr Lys-N trypsin_no_P_rule	9.8	42	46.0	4	7	17.914	1.996	0	0
Q15116	Asp-N CNBr Lys-C trypsin_no_P_rule	9.8	42	46.0	4	7	17.914	1.996	0	0
Q15116	Asp-N Lys-C Lys-N trypsin_no_P_rule	9.63	42	46.0	4	7	17.914	1.996	0	0
Q15116	CNBr Lys-C Lys-N trypsin_no_P_rule	7.97	42	46.0	4	6	17.914	1.996	0	0
Q15116	chymotrypsin CNBr Lys-N V8-E	10.26	41	46.0	4	7	17.985	1.924	0	0
Q15116	chymotrypsin CNBr Lys-C V8-E	10.26	41	46.0	4	7	17.985	1.924	0	0
Q15116	chymotrypsin Lys-C Lys-N V8-E	10.09	41	46.0	4	7	17.985	1.924	0	0
Q15116	Arg-C chymotrypsin CNBr Lys-N	11.59	39	46.0	4	8	17.356	2.553	0	0
Q15116	Arg-C chymotrypsin CNBr Lys-C	11.59	39	46.0	4	8	17.356	2.553	0	0
Q15116	Arg-C chymotrypsin Lys-C Lys-N	11.43	39	46.0	4	8	17.356	2.553	0	0
Q15116	chymotrypsin CNBr Lys-C Lys-N	8.89	38	46.0	4	6	16.914	2.996	0	0
Q15116	Arg-C Lys-N V8-DE V8-E	9.83	37	46.0	4	7	15.679	4.23	0	0
Q15116	Arg-C Asp-N Lys-C V8-DE	9.83	37	46.0	4	7	15.679	4.23	0	0
Q15116	Arg-C Asp-N V8-DE V8-E	9.83	37	46.0	4	7	15.679	4.23	0	0
Q15116	Arg-C Asp-N CNBr V8-DE	9.67	37	46.0	4	7	15.679	4.23	0	0
Q15116	Arg-C CNBr V8-DE V8-E	10.0	37	46.0	4	7	15.679	4.23	0	0
Q15116	Arg-C Asp-N Lys-N V8-DE	9.83	37	46.0	4	7	15.679	4.23	0	0
Q15116	Arg-C Asp-N Lys-N V8-E	9.57	37	46.0	4	7	15.679	4.23	0	0
Q15116	Arg-C Asp-N CNBr V8-E	9.73	37	46.0	4	7	15.679	4.23	0	0
Q15116	Arg-C Lys-C Lys-N V8-DE	9.83	37	46.0	4	7	15.679	4.23	0	0
Q15116	Arg-C Asp-N Lys-C V8-E	9.57	37	46.0	4	7	15.679	4.23	0	0
Q15116	Arg-C CNBr Lys-C V8-DE	10.0	37	46.0	4	7	15.679	4.23	0	0
Q15116	Arg-C CNBr Lys-N V8-DE	10.0	37	46.0	4	7	15.679	4.23	0	0
Q15116	Arg-C Lys-C V8-DE V8-E	9.83	37	46.0	4	7	15.679	4.23	0	0
Q15116	Arg-C Asp-N CNBr Lys-N	8.33	37	46.0	4	6	15.679	4.23	0	0
Q15116	Arg-C Asp-N Lys-C Lys-N	8.17	37	46.0	4	6	15.679	4.23	0	0
Q15116	Arg-C Asp-N CNBr Lys-C	8.33	37	46.0	4	6	15.679	4.23	0	0
Q15116	Arg-C CNBr Lys-C V8-E	8.4	34	46.0	4	6	14.352	5.558	0	0
Q15116	Arg-C CNBr Lys-N V8-E	8.4	34	46.0	4	6	14.352	5.558	0	0
Q15116	Arg-C Lys-C Lys-N V8-E	8.23	34	46.0	4	6	14.352	5.558	0	0
Q15116	CNBr Lys-N V8-DE V8-E	8.09	34	46.0	4	6	14.27	5.64	0	0
Q15116	Asp-N CNBr V8-DE V8-E	8.09	34	46.0	4	6	14.27	5.64	0	0
Q15116	Lys-C Lys-N V8-DE V8-E	7.93	34	46.0	4	6	14.27	5.64	0	0
Q15116	Asp-N Lys-C Lys-N V8-DE	7.93	34	46.0	4	6	14.27	5.64	0	0
Q15116	Asp-N Lys-C V8-DE V8-E	7.93	34	46.0	4	6	14.27	5.64	0	0
Q15116	Asp-N CNBr Lys-C V8-DE	8.09	34	46.0	4	6	14.27	5.64	0	0
Q15116	CNBr Lys-C Lys-N V8-DE	8.09	34	46.0	4	6	14.27	5.64	0	0
Q15116	CNBr Lys-C V8-DE V8-E	8.09	34	46.0	4	6	14.27	5.64	0	0
Q15116	Asp-N Lys-N V8-DE V8-E	7.93	34	46.0	4	6	14.27	5.64	0	0
Q15116	Asp-N CNBr Lys-N V8-DE	8.09	34	46.0	4	6	14.27	5.64	0	0
Q15116	Asp-N CNBr Lys-N V8-E	7.82	30	46.0	4	6	12.865	7.044	0	0
Q15116	Asp-N Lys-C Lys-N V8-E	7.66	30	46.0	4	6	12.865	7.044	0	0
Q15116	Asp-N CNBr Lys-C V8-E	7.82	30	46.0	4	6	12.865	7.044	0	0
Q15116	Asp-N CNBr Lys-C Lys-N	6.62	26	46.0	4	5	11.226	8.683	0	0
Q15116	Arg-C CNBr Lys-C Lys-N	5.91	26	46.0	4	4	11.052	8.858	0	0
Q15116	CNBr Lys-C Lys-N V8-E	3.19	26	46.0	4	2	11.219	8.691	0	0
Q15116	Arg-C chymotrypsin trypsin_no_P_rule V8-DE V8-E	14.59	46	46.0	5	10	19.909	0.0	0	0
Q15116	Arg-C Asp-N chymotrypsin trypsin_no_P_rule V8-E	14.59	46	46.0	5	10	19.909	0.0	0	0
Q15116	Asp-N chymotrypsin Lys-C trypsin_no_P_rule V8-DE	14.59	46	46.0	5	10	19.909	0.0	0	0
Q15116	Arg-C chymotrypsin Lys-N trypsin_no_P_rule V8-DE	14.59	46	46.0	5	10	19.909	0.0	0	0
Q15116	Asp-N chymotrypsin trypsin_no_P_rule V8-DE V8-E	14.59	46	46.0	5	10	19.909	0.0	0	0
Q15116	Arg-C Asp-N chymotrypsin trypsin_no_P_rule V8-DE	14.59	46	46.0	5	10	19.909	0.0	0	0
Q15116	chymotrypsin CNBr trypsin_no_P_rule V8-DE V8-E	14.76	46	46.0	5	10	19.909	0.0	0	0
Q15116	Asp-N chymotrypsin Lys-N trypsin_no_P_rule V8-DE	14.59	46	46.0	5	10	19.909	0.0	0	0
Q15116	chymotrypsin Lys-N trypsin_no_P_rule V8-DE V8-E	14.59	46	46.0	5	10	19.909	0.0	0	0
Q15116	Arg-C chymotrypsin CNBr trypsin_no_P_rule V8-DE	14.76	46	46.0	5	10	19.909	0.0	0	0
Q15116	Asp-N chymotrypsin CNBr trypsin_no_P_rule V8-E	14.76	46	46.0	5	10	19.909	0.0	0	0
Q15116	Asp-N chymotrypsin Lys-N trypsin_no_P_rule V8-E	14.59	46	46.0	5	10	19.909	0.0	0	0
Q15116	chymotrypsin CNBr Lys-C trypsin_no_P_rule V8-DE	14.76	46	46.0	5	10	19.909	0.0	0	0
Q15116	chymotrypsin Lys-C trypsin_no_P_rule V8-DE V8-E	14.59	46	46.0	5	10	19.909	0.0	0	0
Q15116	Asp-N chymotrypsin CNBr trypsin_no_P_rule V8-DE	14.76	46	46.0	5	10	19.909	0.0	0	0
Q15116	chymotrypsin CNBr Lys-N trypsin_no_P_rule V8-DE	14.76	46	46.0	5	10	19.909	0.0	0	0
Q15116	Asp-N chymotrypsin Lys-C trypsin_no_P_rule V8-E	14.59	46	46.0	5	10	19.909	0.0	0	0
Q15116	Arg-C chymotrypsin Lys-C trypsin_no_P_rule V8-DE	14.59	46	46.0	5	10	19.909	0.0	0	0
Q15116	chymotrypsin Lys-C Lys-N trypsin_no_P_rule V8-DE	14.59	46	46.0	5	10	19.909	0.0	0	0
Q15116	Asp-N chymotrypsin CNBr Lys-C trypsin_no_P_rule	13.48	46	46.0	5	9	19.909	0.0	0	0
Q15116	Arg-C Asp-N chymotrypsin CNBr trypsin_no_P_rule	13.48	46	46.0	5	9	19.909	0.0	0	0
Q15116	Arg-C chymotrypsin Lys-N trypsin_no_P_rule V8-E	13.35	46	46.0	5	9	19.909	0.0	0	0
Q15116	Arg-C Asp-N chymotrypsin Lys-N trypsin_no_P_rule	13.32	46	46.0	5	9	19.909	0.0	0	0
Q15116	chymotrypsin CNBr Lys-C trypsin_no_P_rule V8-E	13.02	46	46.0	5	9	19.909	0.0	0	0
Q15116	chymotrypsin Lys-C Lys-N trypsin_no_P_rule V8-E	12.85	46	46.0	5	9	19.909	0.0	0	0
Q15116	chymotrypsin CNBr Lys-N trypsin_no_P_rule V8-E	13.02	46	46.0	5	9	19.909	0.0	0	0
Q15116	Arg-C chymotrypsin CNBr trypsin_no_P_rule V8-E	13.52	46	46.0	5	9	19.909	0.0	0	0
Q15116	Arg-C Asp-N chymotrypsin Lys-C trypsin_no_P_rule	13.32	46	46.0	5	9	19.909	0.0	0	0
Q15116	Asp-N chymotrypsin Lys-C Lys-N trypsin_no_P_rule	13.32	46	46.0	5	9	19.909	0.0	0	0
Q15116	Asp-N chymotrypsin CNBr Lys-N trypsin_no_P_rule	13.48	46	46.0	5	9	19.909	0.0	0	0
Q15116	Arg-C chymotrypsin Lys-C trypsin_no_P_rule V8-E	13.35	46	46.0	5	9	19.909	0.0	0	0
Q15116	Arg-C chymotrypsin Lys-C Lys-N trypsin_no_P_rule	11.98	46	46.0	5	8	19.909	0.0	0	0
Q15116	Arg-C chymotrypsin CNBr Lys-C trypsin_no_P_rule	12.15	46	46.0	5	8	19.909	0.0	0	0
Q15116	Arg-C chymotrypsin CNBr Lys-N trypsin_no_P_rule	12.15	46	46.0	5	8	19.909	0.0	0	0
Q15116	chymotrypsin CNBr Lys-C Lys-N trypsin_no_P_rule	11.65	46	46.0	5	8	19.909	0.0	0	0
Q15116	Arg-C chymotrypsin Lys-C V8-DE V8-E	14.18	44	46.0	5	10	19.313	0.597	0	0
Q15116	Arg-C chymotrypsin CNBr V8-DE V8-E	14.34	44	46.0	5	10	19.313	0.597	0	0
Q15116	Arg-C Asp-N chymotrypsin Lys-C V8-E	14.13	44	46.0	5	10	19.313	0.597	0	0
Q15116	Arg-C chymotrypsin Lys-C Lys-N V8-DE	14.18	44	46.0	5	10	19.313	0.597	0	0
Q15116	Arg-C Asp-N chymotrypsin CNBr V8-E	14.29	44	46.0	5	10	19.313	0.597	0	0
Q15116	Arg-C chymotrypsin CNBr Lys-N V8-DE	14.34	44	46.0	5	10	19.313	0.597	0	0
Q15116	Arg-C chymotrypsin Lys-N V8-DE V8-E	14.18	44	46.0	5	10	19.313	0.597	0	0
Q15116	Arg-C Asp-N chymotrypsin V8-DE V8-E	13.93	44	46.0	5	10	19.313	0.597	0	0
Q15116	Arg-C chymotrypsin CNBr Lys-C V8-DE	14.34	44	46.0	5	10	19.313	0.597	0	0
Q15116	Arg-C Asp-N chymotrypsin Lys-N V8-E	14.13	44	46.0	5	10	19.313	0.597	0	0
Q15116	Arg-C Asp-N chymotrypsin Lys-N V8-DE	13.93	44	46.0	5	10	19.313	0.597	0	0
Q15116	Arg-C Asp-N chymotrypsin CNBr V8-DE	14.01	44	46.0	5	10	19.313	0.597	0	0
Q15116	Arg-C Asp-N chymotrypsin Lys-C V8-DE	13.93	44	46.0	5	10	19.313	0.597	0	0
Q15116	Asp-N chymotrypsin CNBr V8-DE V8-E	13.34	44	46.0	5	9	19.313	0.597	0	0
Q15116	Asp-N chymotrypsin CNBr Lys-C V8-DE	13.34	44	46.0	5	9	19.313	0.597	0	0
Q15116	Arg-C Asp-N chymotrypsin Lys-C Lys-N	12.85	44	46.0	5	9	19.313	0.597	0	0
Q15116	Asp-N chymotrypsin CNBr Lys-N V8-DE	13.34	44	46.0	5	9	19.313	0.597	0	0
Q15116	Asp-N chymotrypsin Lys-N V8-DE V8-E	13.18	44	46.0	5	9	19.313	0.597	0	0
Q15116	Arg-C Asp-N chymotrypsin CNBr Lys-C	13.02	44	46.0	5	9	19.313	0.597	0	0
Q15116	chymotrypsin CNBr Lys-C V8-DE V8-E	13.34	44	46.0	5	9	19.313	0.597	0	0
Q15116	chymotrypsin Lys-C Lys-N V8-DE V8-E	13.18	44	46.0	5	9	19.313	0.597	0	0
Q15116	Asp-N chymotrypsin Lys-C Lys-N V8-DE	13.18	44	46.0	5	9	19.313	0.597	0	0
Q15116	chymotrypsin CNBr Lys-N V8-DE V8-E	13.34	44	46.0	5	9	19.313	0.597	0	0
Q15116	chymotrypsin CNBr Lys-C Lys-N V8-DE	13.34	44	46.0	5	9	19.313	0.597	0	0
Q15116	Arg-C Asp-N chymotrypsin CNBr Lys-N	13.02	44	46.0	5	9	19.313	0.597	0	0
Q15116	Asp-N chymotrypsin Lys-C V8-DE V8-E	13.18	44	46.0	5	9	19.313	0.597	0	0
Q15116	Arg-C Asp-N Lys-N trypsin_no_P_rule V8-E	11.48	44	46.0	5	8	18.881	1.029	0	0
Q15116	Arg-C Asp-N Lys-C trypsin_no_P_rule V8-E	11.48	44	46.0	5	8	18.881	1.029	0	0
Q15116	Arg-C Asp-N Lys-C trypsin_no_P_rule V8-DE	11.5	44	46.0	5	8	18.881	1.029	0	0
Q15116	Arg-C Asp-N Lys-N trypsin_no_P_rule V8-DE	11.5	44	46.0	5	8	18.881	1.029	0	0
Q15116	Arg-C CNBr Lys-C trypsin_no_P_rule V8-DE	11.67	44	46.0	5	8	18.881	1.029	0	0
Q15116	Arg-C Lys-C trypsin_no_P_rule V8-DE V8-E	11.5	44	46.0	5	8	18.881	1.029	0	0
Q15116	Arg-C CNBr trypsin_no_P_rule V8-DE V8-E	11.67	44	46.0	5	8	18.881	1.029	0	0
Q15116	Arg-C CNBr Lys-N trypsin_no_P_rule V8-DE	11.67	44	46.0	5	8	18.881	1.029	0	0
Q15116	Arg-C Asp-N CNBr trypsin_no_P_rule V8-E	11.65	44	46.0	5	8	18.881	1.029	0	0
Q15116	Arg-C Asp-N trypsin_no_P_rule V8-DE V8-E	11.5	44	46.0	5	8	18.881	1.029	0	0
Q15116	Arg-C Asp-N CNBr trypsin_no_P_rule V8-DE	11.67	44	46.0	5	8	18.881	1.029	0	0
Q15116	Arg-C Lys-N trypsin_no_P_rule V8-DE V8-E	11.5	44	46.0	5	8	18.881	1.029	0	0
Q15116	Arg-C Lys-C Lys-N trypsin_no_P_rule V8-DE	11.5	44	46.0	5	8	18.881	1.029	0	0
Q15116	Arg-C CNBr Lys-N trypsin_no_P_rule V8-E	10.41	44	46.0	5	7	18.881	1.029	0	0
Q15116	Arg-C Asp-N Lys-C Lys-N trypsin_no_P_rule	10.08	44	46.0	5	7	18.881	1.029	0	0
Q15116	Arg-C Asp-N CNBr Lys-C trypsin_no_P_rule	10.25	44	46.0	5	7	18.881	1.029	0	0
Q15116	Arg-C Asp-N CNBr Lys-N trypsin_no_P_rule	10.25	44	46.0	5	7	18.881	1.029	0	0
Q15116	Arg-C CNBr Lys-C trypsin_no_P_rule V8-E	10.41	44	46.0	5	7	18.881	1.029	0	0
Q15116	Arg-C Lys-C Lys-N trypsin_no_P_rule V8-E	10.24	44	46.0	5	7	18.881	1.029	0	0
Q15116	Arg-C CNBr Lys-C Lys-N trypsin_no_P_rule	8.92	44	46.0	5	6	18.881	1.029	0	0
Q15116	Asp-N chymotrypsin CNBr Lys-C V8-E	13.09	43	46.0	5	9	18.87	1.039	0	0
Q15116	Asp-N chymotrypsin CNBr Lys-N V8-E	13.09	43	46.0	5	9	18.87	1.039	0	0
Q15116	Asp-N chymotrypsin Lys-C Lys-N V8-E	12.93	43	46.0	5	9	18.87	1.039	0	0
Q15116	Asp-N chymotrypsin CNBr Lys-C Lys-N	11.82	43	46.0	5	8	18.87	1.039	0	0
Q15116	Arg-C chymotrypsin CNBr Lys-C V8-E	12.96	42	46.0	5	9	18.428	1.482	0	0
Q15116	Arg-C chymotrypsin CNBr Lys-N V8-E	12.96	42	46.0	5	9	18.428	1.482	0	0
Q15116	Arg-C chymotrypsin Lys-C Lys-N V8-E	12.79	42	46.0	5	9	18.428	1.482	0	0
Q15116	Asp-N CNBr Lys-N trypsin_no_P_rule V8-E	11.2	42	46.0	5	8	17.914	1.996	0	0
Q15116	CNBr Lys-C trypsin_no_P_rule V8-DE V8-E	11.22	42	46.0	5	8	17.914	1.996	0	0
Q15116	Asp-N CNBr Lys-N trypsin_no_P_rule V8-DE	11.22	42	46.0	5	8	17.914	1.996	0	0
Q15116	Asp-N CNBr Lys-C trypsin_no_P_rule V8-E	11.2	42	46.0	5	8	17.914	1.996	0	0
Q15116	Asp-N Lys-C trypsin_no_P_rule V8-DE V8-E	11.05	42	46.0	5	8	17.914	1.996	0	0
Q15116	CNBr Lys-N trypsin_no_P_rule V8-DE V8-E	11.22	42	46.0	5	8	17.914	1.996	0	0
Q15116	Asp-N Lys-N trypsin_no_P_rule V8-DE V8-E	11.05	42	46.0	5	8	17.914	1.996	0	0
Q15116	Asp-N Lys-C Lys-N trypsin_no_P_rule V8-DE	11.05	42	46.0	5	8	17.914	1.996	0	0
Q15116	Asp-N CNBr trypsin_no_P_rule V8-DE V8-E	11.22	42	46.0	5	8	17.914	1.996	0	0
Q15116	Asp-N Lys-C Lys-N trypsin_no_P_rule V8-E	11.03	42	46.0	5	8	17.914	1.996	0	0
Q15116	Lys-C Lys-N trypsin_no_P_rule V8-DE V8-E	11.05	42	46.0	5	8	17.914	1.996	0	0
Q15116	CNBr Lys-C Lys-N trypsin_no_P_rule V8-DE	11.22	42	46.0	5	8	17.914	1.996	0	0
Q15116	Asp-N CNBr Lys-C trypsin_no_P_rule V8-DE	11.22	42	46.0	5	8	17.914	1.996	0	0
Q15116	CNBr Lys-C Lys-N trypsin_no_P_rule V8-E	9.46	42	46.0	5	7	17.914	1.996	0	0
Q15116	Asp-N CNBr Lys-C Lys-N trypsin_no_P_rule	9.8	42	46.0	5	7	17.914	1.996	0	0
Q15116	chymotrypsin CNBr Lys-C Lys-N V8-E	10.26	41	46.0	5	7	17.985	1.924	0	0
Q15116	Arg-C chymotrypsin CNBr Lys-C Lys-N	11.59	39	46.0	5	8	17.356	2.553	0	0
Q15116	Arg-C Asp-N Lys-N V8-DE V8-E	9.83	37	46.0	5	7	15.679	4.23	0	0
Q15116	Arg-C Asp-N CNBr V8-DE V8-E	10.0	37	46.0	5	7	15.679	4.23	0	0
Q15116	Arg-C Asp-N Lys-C Lys-N V8-DE	9.83	37	46.0	5	7	15.679	4.23	0	0
Q15116	Arg-C Asp-N CNBr Lys-C V8-DE	10.0	37	46.0	5	7	15.679	4.23	0	0
Q15116	Arg-C Asp-N CNBr Lys-N V8-E	9.73	37	46.0	5	7	15.679	4.23	0	0
Q15116	Arg-C CNBr Lys-C Lys-N V8-DE	10.0	37	46.0	5	7	15.679	4.23	0	0
Q15116	Arg-C Asp-N CNBr Lys-N V8-DE	10.0	37	46.0	5	7	15.679	4.23	0	0
Q15116	Arg-C Asp-N Lys-C Lys-N V8-E	9.57	37	46.0	5	7	15.679	4.23	0	0
Q15116	Arg-C Asp-N CNBr Lys-C V8-E	9.73	37	46.0	5	7	15.679	4.23	0	0
Q15116	Arg-C Lys-C Lys-N V8-DE V8-E	9.83	37	46.0	5	7	15.679	4.23	0	0
Q15116	Arg-C Asp-N Lys-C V8-DE V8-E	9.83	37	46.0	5	7	15.679	4.23	0	0
Q15116	Arg-C CNBr Lys-C V8-DE V8-E	10.0	37	46.0	5	7	15.679	4.23	0	0
Q15116	Arg-C CNBr Lys-N V8-DE V8-E	10.0	37	46.0	5	7	15.679	4.23	0	0
Q15116	Arg-C Asp-N CNBr Lys-C Lys-N	8.33	37	46.0	5	6	15.679	4.23	0	0
Q15116	Arg-C CNBr Lys-C Lys-N V8-E	8.4	34	46.0	5	6	14.352	5.558	0	0
Q15116	Asp-N CNBr Lys-N V8-DE V8-E	8.09	34	46.0	5	6	14.27	5.64	0	0
Q15116	CNBr Lys-C Lys-N V8-DE V8-E	8.09	34	46.0	5	6	14.27	5.64	0	0
Q15116	Asp-N Lys-C Lys-N V8-DE V8-E	7.93	34	46.0	5	6	14.27	5.64	0	0
Q15116	Asp-N CNBr Lys-C V8-DE V8-E	8.09	34	46.0	5	6	14.27	5.64	0	0
Q15116	Asp-N CNBr Lys-C Lys-N V8-DE	8.09	34	46.0	5	6	14.27	5.64	0	0
Q15116	Asp-N CNBr Lys-C Lys-N V8-E	7.82	30	46.0	5	6	12.865	7.044	0	0
