# Supplementary material for: PTMselect: optimization of protein modifications discovery by mass spectrometry
Source: Sci Rep. 2019 Mar 12;9:4181. doi: 10.1038/s41598-019-40873-3 (PMC6414543; doi:10.1038/s41598-019-40873-3)
Supplement: Supplementary file 3 — Dataset 1 [file 41598_2019_40873_MOESM3_ESM.zip › supplemental_files/6_proteins/scores/Cortactin_score.tsv]

Protein	Enzyme	Score_CID	Score_ETD	MaxScore	Enz_nb	Peptide_monoMod	Pred_score_M	Pred_score_U	Target_nb	Missing_Target_nb	Target	Missing_Target
Q14247	V8-E	9.36	79	91.0	1	3	44.487	7.248	0	0
Q14247	Asp-N	10.66	70	91.0	1	5	39.774	11.96	0	0
Q14247	V8-DE	15.28	67	91.0	1	9	37.459	14.276	0	0
Q14247	Arg-C	3.17	66	91.0	1	0	36.782	14.952	0	0
Q14247	chymotrypsin	16.29	64	91.0	1	9	34.706	17.029	0	0
Q14247	Lys-N	11.54	57	91.0	1	5	31.037	20.698	0	0
Q14247	trypsin_no_P_rule	11.95	55	91.0	1	6	30.219	21.516	0	0
Q14247	Lys-C	11.04	55	91.0	1	5	29.96	21.775	0	0
Q14247	CNBr	0.67	8	91.0	1	0	4.948	46.787	0	0
Q14247	Asp-N chymotrypsin	23.84	87	91.0	2	12	49.345	2.389	0	0
Q14247	chymotrypsin V8-E	23.14	86	91.0	2	12	48.805	2.93	0	0
Q14247	Asp-N V8-E	17.36	86	91.0	2	8	48.343	3.392	0	0
Q14247	Asp-N trypsin_no_P_rule	20.03	85	91.0	2	10	47.523	4.212	0	0
Q14247	Asp-N Lys-N	19.68	85	91.0	2	9	47.523	4.212	0	0
Q14247	Asp-N Lys-C	19.18	85	91.0	2	9	47.523	4.212	0	0
Q14247	Arg-C Asp-N	12.14	85	91.0	2	5	47.523	4.212	0	0
Q14247	Arg-C V8-E	10.39	83	91.0	2	3	46.589	5.146	0	0
Q14247	Asp-N V8-DE	18.74	82	91.0	2	11	45.994	5.741	0	0
Q14247	trypsin_no_P_rule V8-E	18.73	82	91.0	2	9	46.099	5.636	0	0
Q14247	Arg-C chymotrypsin	18.53	82	91.0	2	9	45.842	5.893	0	0
Q14247	Lys-N V8-E	18.78	82	91.0	2	8	46.148	5.587	0	0
Q14247	chymotrypsin V8-DE	26.4	81	91.0	2	15	45.648	6.087	0	0
Q14247	Lys-C V8-E	18.44	81	91.0	2	8	45.563	6.172	0	0
Q14247	chymotrypsin Lys-N	25.63	79	91.0	2	13	43.553	8.182	0	0
Q14247	V8-DE V8-E	18.19	79	91.0	2	9	44.487	7.248	0	0
Q14247	Arg-C V8-DE	16.78	79	91.0	2	9	44.126	7.609	0	0
Q14247	CNBr V8-E	9.52	79	91.0	2	3	44.487	7.248	0	0
Q14247	chymotrypsin Lys-C	25.13	78	91.0	2	13	42.968	8.767	0	0
Q14247	Lys-N V8-DE	24.7	77	91.0	2	14	43.194	8.541	0	0
Q14247	chymotrypsin trypsin_no_P_rule	25.9	77	91.0	2	14	42.465	9.27	0	0
Q14247	trypsin_no_P_rule V8-DE	24.98	76	91.0	2	15	42.583	9.152	0	0
Q14247	Lys-C V8-DE	24.2	76	91.0	2	14	42.609	9.126	0	0
Q14247	Arg-C Lys-N	12.99	71	91.0	2	5	39.382	12.353	0	0
Q14247	Asp-N CNBr	10.66	70	91.0	2	5	39.774	11.96	0	0
Q14247	Arg-C Lys-C	12.49	69	91.0	2	5	38.305	13.43	0	0
Q14247	CNBr V8-DE	15.28	67	91.0	2	9	37.459	14.276	0	0
Q14247	Arg-C trypsin_no_P_rule	13.17	67	91.0	2	6	37.273	14.462	0	0
Q14247	chymotrypsin CNBr	16.96	66	91.0	2	9	36.111	15.624	0	0
Q14247	Arg-C CNBr	3.17	66	91.0	2	0	36.782	14.952	0	0
Q14247	Lys-N trypsin_no_P_rule	13.28	62	91.0	2	6	33.871	17.864	0	0
Q14247	Lys-C trypsin_no_P_rule	12.78	60	91.0	2	6	32.794	18.941	0	0
Q14247	CNBr Lys-N	11.71	58	91.0	2	5	31.527	20.208	0	0
Q14247	Lys-C Lys-N	11.54	57	91.0	2	5	31.037	20.698	0	0
Q14247	CNBr trypsin_no_P_rule	12.12	56	91.0	2	6	30.709	21.026	0	0
Q14247	CNBr Lys-C	11.21	56	91.0	2	5	30.45	21.284	0	0
Q14247	chymotrypsin Lys-N V8-E	30.73	89	91.0	3	16	50.466	1.269	0	0
Q14247	Asp-N chymotrypsin trypsin_no_P_rule	29.92	89	91.0	3	16	50.384	1.351	0	0
Q14247	Asp-N chymotrypsin V8-E	28.64	89	91.0	3	15	50.653	1.082	0	0
Q14247	Asp-N chymotrypsin Lys-N	29.61	89	91.0	3	15	50.384	1.351	0	0
Q14247	Asp-N chymotrypsin Lys-C	29.36	89	91.0	3	15	50.384	1.351	0	0
Q14247	Arg-C Asp-N chymotrypsin	24.47	89	91.0	3	12	50.384	1.351	0	0
Q14247	chymotrypsin Lys-N V8-DE	34.03	88	91.0	3	19	49.706	2.029	0	0
Q14247	chymotrypsin trypsin_no_P_rule V8-E	30.65	88	91.0	3	17	49.88	1.854	0	0
Q14247	chymotrypsin Lys-C V8-E	30.23	88	91.0	3	16	49.88	1.854	0	0
Q14247	Arg-C chymotrypsin V8-E	23.77	88	91.0	3	12	49.88	1.854	0	0
Q14247	chymotrypsin trypsin_no_P_rule V8-DE	33.62	87	91.0	3	20	49.121	2.614	0	0
Q14247	chymotrypsin Lys-C V8-DE	33.53	87	91.0	3	19	49.121	2.614	0	0
Q14247	Asp-N chymotrypsin V8-DE	28.52	87	91.0	3	16	49.345	2.389	0	0
Q14247	Arg-C chymotrypsin V8-DE	27.69	87	91.0	3	15	49.121	2.614	0	0
Q14247	Asp-N trypsin_no_P_rule V8-E	25.47	87	91.0	3	13	48.833	2.901	0	0
Q14247	Asp-N chymotrypsin CNBr	23.84	87	91.0	3	12	49.345	2.389	0	0
Q14247	Asp-N Lys-C V8-E	24.86	87	91.0	3	12	48.833	2.901	0	0
Q14247	Asp-N Lys-N V8-E	25.36	87	91.0	3	12	48.833	2.901	0	0
Q14247	Arg-C Asp-N V8-E	18.31	87	91.0	3	8	48.833	2.901	0	0
Q14247	chymotrypsin V8-DE V8-E	28.11	86	91.0	3	15	48.805	2.93	0	0
Q14247	chymotrypsin CNBr V8-E	23.14	86	91.0	3	12	48.805	2.93	0	0
Q14247	Asp-N V8-DE V8-E	20.91	86	91.0	3	11	48.343	3.392	0	0
Q14247	Asp-N CNBr V8-E	17.36	86	91.0	3	8	48.343	3.392	0	0
Q14247	Asp-N trypsin_no_P_rule V8-DE	26.61	85	91.0	3	16	47.523	4.212	0	0
Q14247	Asp-N Lys-N V8-DE	26.49	85	91.0	3	15	47.523	4.212	0	0
Q14247	Asp-N Lys-C V8-DE	25.99	85	91.0	3	15	47.523	4.212	0	0
Q14247	Arg-C Asp-N V8-DE	19.44	85	91.0	3	11	47.523	4.212	0	0
Q14247	Arg-C Asp-N trypsin_no_P_rule	20.05	85	91.0	3	10	47.523	4.212	0	0
Q14247	Asp-N Lys-N trypsin_no_P_rule	21.25	85	91.0	3	10	47.523	4.212	0	0
Q14247	Asp-N Lys-C trypsin_no_P_rule	20.75	85	91.0	3	10	47.523	4.212	0	0
Q14247	Asp-N CNBr trypsin_no_P_rule	20.03	85	91.0	3	10	47.523	4.212	0	0
Q14247	Arg-C Asp-N Lys-N	20.02	85	91.0	3	9	47.523	4.212	0	0
Q14247	Asp-N CNBr Lys-C	19.18	85	91.0	3	9	47.523	4.212	0	0
Q14247	Arg-C Asp-N Lys-C	19.52	85	91.0	3	9	47.523	4.212	0	0
Q14247	Asp-N CNBr Lys-N	19.68	85	91.0	3	9	47.523	4.212	0	0
Q14247	Asp-N Lys-C Lys-N	19.68	85	91.0	3	9	47.523	4.212	0	0
Q14247	Arg-C Asp-N CNBr	12.14	85	91.0	3	5	47.523	4.212	0	0
Q14247	Arg-C chymotrypsin Lys-N	26.2	84	91.0	3	13	46.93	4.805	0	0
Q14247	Arg-C Lys-N V8-E	19.52	84	91.0	3	8	47.174	4.56	0	0
Q14247	Arg-C chymotrypsin Lys-C	25.7	83	91.0	3	13	46.344	5.39	0	0
Q14247	Lys-N trypsin_no_P_rule V8-E	19.81	83	91.0	3	9	46.684	5.051	0	0
Q14247	Arg-C trypsin_no_P_rule V8-E	19.1	83	91.0	3	9	46.589	5.146	0	0
Q14247	Arg-C V8-DE V8-E	18.69	83	91.0	3	9	46.589	5.146	0	0
Q14247	Arg-C Lys-C V8-E	19.02	83	91.0	3	8	46.589	5.146	0	0
Q14247	Arg-C CNBr V8-E	10.39	83	91.0	3	3	46.589	5.146	0	0
Q14247	trypsin_no_P_rule V8-DE V8-E	26.72	82	91.0	3	15	46.099	5.636	0	0
Q14247	Lys-N V8-DE V8-E	26.74	82	91.0	3	14	46.148	5.587	0	0
Q14247	Arg-C chymotrypsin trypsin_no_P_rule	26.48	82	91.0	3	14	45.842	5.893	0	0
Q14247	Asp-N CNBr V8-DE	18.74	82	91.0	3	11	45.994	5.741	0	0
Q14247	CNBr trypsin_no_P_rule V8-E	18.73	82	91.0	3	9	46.099	5.636	0	0
Q14247	Lys-C trypsin_no_P_rule V8-E	19.31	82	91.0	3	9	46.099	5.636	0	0
Q14247	Arg-C chymotrypsin CNBr	18.53	82	91.0	3	9	45.842	5.893	0	0
Q14247	Lys-C Lys-N V8-E	18.94	82	91.0	3	8	46.148	5.587	0	0
Q14247	CNBr Lys-N V8-E	18.78	82	91.0	3	8	46.148	5.587	0	0
Q14247	chymotrypsin CNBr V8-DE	26.4	81	91.0	3	15	45.648	6.087	0	0
Q14247	Lys-C V8-DE V8-E	26.24	81	91.0	3	14	45.563	6.172	0	0
Q14247	CNBr Lys-C V8-E	18.44	81	91.0	3	8	45.563	6.172	0	0
Q14247	Arg-C Lys-N V8-DE	25.27	80	91.0	3	14	44.711	7.024	0	0
Q14247	Arg-C trypsin_no_P_rule V8-DE	25.36	79	91.0	3	15	44.126	7.609	0	0
Q14247	Arg-C Lys-C V8-DE	24.77	79	91.0	3	14	44.126	7.609	0	0
Q14247	chymotrypsin Lys-N trypsin_no_P_rule	27.03	79	91.0	3	14	43.553	8.182	0	0
Q14247	chymotrypsin CNBr Lys-N	25.63	79	91.0	3	13	43.553	8.182	0	0
Q14247	chymotrypsin Lys-C Lys-N	25.63	79	91.0	3	13	43.553	8.182	0	0
Q14247	CNBr V8-DE V8-E	18.19	79	91.0	3	9	44.487	7.248	0	0
Q14247	Arg-C CNBr V8-DE	16.78	79	91.0	3	9	44.126	7.609	0	0
Q14247	Lys-N trypsin_no_P_rule V8-DE	26.07	78	91.0	3	15	43.73	8.005	0	0
Q14247	chymotrypsin Lys-C trypsin_no_P_rule	26.53	78	91.0	3	14	42.968	8.767	0	0
Q14247	chymotrypsin CNBr Lys-C	25.13	78	91.0	3	13	42.968	8.767	0	0
Q14247	Lys-C trypsin_no_P_rule V8-DE	25.57	77	91.0	3	15	43.145	8.59	0	0
Q14247	Lys-C Lys-N V8-DE	24.7	77	91.0	3	14	43.194	8.541	0	0
Q14247	CNBr Lys-N V8-DE	24.7	77	91.0	3	14	43.194	8.541	0	0
Q14247	chymotrypsin CNBr trypsin_no_P_rule	25.9	77	91.0	3	14	42.465	9.27	0	0
Q14247	CNBr trypsin_no_P_rule V8-DE	24.98	76	91.0	3	15	42.583	9.152	0	0
Q14247	CNBr Lys-C V8-DE	24.2	76	91.0	3	14	42.609	9.126	0	0
Q14247	Arg-C Lys-N trypsin_no_P_rule	14.41	71	91.0	3	6	39.382	12.353	0	0
Q14247	Arg-C CNBr Lys-N	12.99	71	91.0	3	5	39.382	12.353	0	0
Q14247	Arg-C Lys-C Lys-N	12.99	71	91.0	3	5	39.382	12.353	0	0
Q14247	Arg-C Lys-C trypsin_no_P_rule	13.91	69	91.0	3	6	38.305	13.43	0	0
Q14247	Arg-C CNBr Lys-C	12.49	69	91.0	3	5	38.305	13.43	0	0
Q14247	Arg-C CNBr trypsin_no_P_rule	13.17	67	91.0	3	6	37.273	14.462	0	0
Q14247	CNBr Lys-N trypsin_no_P_rule	13.45	63	91.0	3	6	34.361	17.374	0	0
Q14247	Lys-C Lys-N trypsin_no_P_rule	13.28	62	91.0	3	6	33.871	17.864	0	0
Q14247	CNBr Lys-C trypsin_no_P_rule	12.95	61	91.0	3	6	33.284	18.45	0	0
Q14247	CNBr Lys-C Lys-N	11.71	58	91.0	3	5	31.527	20.208	0	0
Q14247	Asp-N chymotrypsin trypsin_no_P_rule V8-E	33.91	90	91.0	4	19	51.144	0.591	0	0
Q14247	Asp-N chymotrypsin Lys-N V8-E	33.91	90	91.0	4	18	51.144	0.591	0	0
Q14247	Asp-N chymotrypsin Lys-C V8-E	33.66	90	91.0	4	18	51.144	0.591	0	0
Q14247	Arg-C Asp-N chymotrypsin V8-E	28.89	90	91.0	4	15	51.144	0.591	0	0
Q14247	Asp-N chymotrypsin trypsin_no_P_rule V8-DE	33.99	89	91.0	4	20	50.384	1.351	0	0
Q14247	chymotrypsin Lys-N V8-DE V8-E	34.78	89	91.0	4	19	50.466	1.269	0	0
Q14247	Asp-N chymotrypsin Lys-N V8-DE	34.32	89	91.0	4	19	50.384	1.351	0	0
Q14247	Asp-N chymotrypsin Lys-C V8-DE	34.07	89	91.0	4	19	50.384	1.351	0	0
Q14247	chymotrypsin Lys-N trypsin_no_P_rule V8-E	31.73	89	91.0	4	17	50.466	1.269	0	0
Q14247	Asp-N chymotrypsin V8-DE V8-E	29.36	89	91.0	4	16	50.653	1.082	0	0
Q14247	chymotrypsin CNBr Lys-N V8-E	30.73	89	91.0	4	16	50.466	1.269	0	0
Q14247	Arg-C chymotrypsin Lys-N V8-E	30.73	89	91.0	4	16	50.466	1.269	0	0
Q14247	chymotrypsin Lys-C Lys-N V8-E	30.73	89	91.0	4	16	50.466	1.269	0	0
Q14247	Arg-C Asp-N chymotrypsin V8-DE	29.02	89	91.0	4	16	50.384	1.351	0	0
Q14247	Arg-C Asp-N chymotrypsin trypsin_no_P_rule	29.94	89	91.0	4	16	50.384	1.351	0	0
Q14247	Asp-N chymotrypsin CNBr trypsin_no_P_rule	29.92	89	91.0	4	16	50.384	1.351	0	0
Q14247	Asp-N chymotrypsin Lys-N trypsin_no_P_rule	30.47	89	91.0	4	16	50.384	1.351	0	0
Q14247	Asp-N chymotrypsin Lys-C trypsin_no_P_rule	30.22	89	91.0	4	16	50.384	1.351	0	0
Q14247	Asp-N chymotrypsin CNBr V8-E	28.64	89	91.0	4	15	50.653	1.082	0	0
Q14247	Arg-C Asp-N chymotrypsin Lys-C	29.49	89	91.0	4	15	50.384	1.351	0	0
Q14247	Arg-C Asp-N chymotrypsin Lys-N	29.74	89	91.0	4	15	50.384	1.351	0	0
Q14247	Asp-N chymotrypsin Lys-C Lys-N	29.61	89	91.0	4	15	50.384	1.351	0	0
Q14247	Asp-N chymotrypsin CNBr Lys-N	29.61	89	91.0	4	15	50.384	1.351	0	0
Q14247	Asp-N chymotrypsin CNBr Lys-C	29.36	89	91.0	4	15	50.384	1.351	0	0
Q14247	Arg-C Asp-N chymotrypsin CNBr	24.47	89	91.0	4	12	50.384	1.351	0	0
Q14247	chymotrypsin trypsin_no_P_rule V8-DE V8-E	34.2	88	91.0	4	20	49.88	1.854	0	0
Q14247	chymotrypsin Lys-N trypsin_no_P_rule V8-DE	34.7	88	91.0	4	20	49.706	2.029	0	0
Q14247	chymotrypsin Lys-C V8-DE V8-E	34.28	88	91.0	4	19	49.88	1.854	0	0
Q14247	chymotrypsin CNBr Lys-N V8-DE	34.03	88	91.0	4	19	49.706	2.029	0	0
Q14247	chymotrypsin Lys-C Lys-N V8-DE	34.03	88	91.0	4	19	49.706	2.029	0	0
Q14247	Arg-C chymotrypsin Lys-N V8-DE	34.03	88	91.0	4	19	49.706	2.029	0	0
Q14247	Arg-C chymotrypsin trypsin_no_P_rule V8-E	30.65	88	91.0	4	17	49.88	1.854	0	0
Q14247	chymotrypsin Lys-C trypsin_no_P_rule V8-E	31.23	88	91.0	4	17	49.88	1.854	0	0
Q14247	chymotrypsin CNBr trypsin_no_P_rule V8-E	30.65	88	91.0	4	17	49.88	1.854	0	0
Q14247	chymotrypsin CNBr Lys-C V8-E	30.23	88	91.0	4	16	49.88	1.854	0	0
Q14247	Arg-C chymotrypsin Lys-C V8-E	30.23	88	91.0	4	16	49.88	1.854	0	0
Q14247	Arg-C chymotrypsin V8-DE V8-E	28.61	88	91.0	4	15	49.88	1.854	0	0
Q14247	Arg-C chymotrypsin CNBr V8-E	23.77	88	91.0	4	12	49.88	1.854	0	0
Q14247	Arg-C chymotrypsin trypsin_no_P_rule V8-DE	33.62	87	91.0	4	20	49.121	2.614	0	0
Q14247	chymotrypsin Lys-C trypsin_no_P_rule V8-DE	34.2	87	91.0	4	20	49.121	2.614	0	0
Q14247	chymotrypsin CNBr trypsin_no_P_rule V8-DE	33.62	87	91.0	4	20	49.121	2.614	0	0
Q14247	Arg-C chymotrypsin Lys-C V8-DE	33.53	87	91.0	4	19	49.121	2.614	0	0
Q14247	chymotrypsin CNBr Lys-C V8-DE	33.53	87	91.0	4	19	49.121	2.614	0	0
Q14247	Asp-N chymotrypsin CNBr V8-DE	28.52	87	91.0	4	16	49.345	2.389	0	0
Q14247	Asp-N trypsin_no_P_rule V8-DE V8-E	28.52	87	91.0	4	16	48.833	2.901	0	0
Q14247	Arg-C chymotrypsin CNBr V8-DE	27.69	87	91.0	4	15	49.121	2.614	0	0
Q14247	Asp-N Lys-C V8-DE V8-E	27.91	87	91.0	4	15	48.833	2.901	0	0
Q14247	Asp-N Lys-N V8-DE V8-E	28.41	87	91.0	4	15	48.833	2.901	0	0
Q14247	Asp-N Lys-C trypsin_no_P_rule V8-E	26.06	87	91.0	4	13	48.833	2.901	0	0
Q14247	Arg-C Asp-N trypsin_no_P_rule V8-E	25.47	87	91.0	4	13	48.833	2.901	0	0
Q14247	Asp-N CNBr trypsin_no_P_rule V8-E	25.47	87	91.0	4	13	48.833	2.901	0	0
Q14247	Asp-N Lys-N trypsin_no_P_rule V8-E	26.56	87	91.0	4	13	48.833	2.901	0	0
Q14247	Asp-N CNBr Lys-N V8-E	25.36	87	91.0	4	12	48.833	2.901	0	0
Q14247	Asp-N Lys-C Lys-N V8-E	25.36	87	91.0	4	12	48.833	2.901	0	0
Q14247	Asp-N CNBr Lys-C V8-E	24.86	87	91.0	4	12	48.833	2.901	0	0
Q14247	Arg-C Asp-N Lys-N V8-E	25.56	87	91.0	4	12	48.833	2.901	0	0
Q14247	Arg-C Asp-N Lys-C V8-E	25.06	87	91.0	4	12	48.833	2.901	0	0
Q14247	Arg-C Asp-N V8-DE V8-E	21.36	87	91.0	4	11	48.833	2.901	0	0
Q14247	Arg-C Asp-N CNBr V8-E	18.31	87	91.0	4	8	48.833	2.901	0	0
Q14247	chymotrypsin CNBr V8-DE V8-E	28.11	86	91.0	4	15	48.805	2.93	0	0
Q14247	Asp-N CNBr V8-DE V8-E	20.91	86	91.0	4	11	48.343	3.392	0	0
Q14247	Asp-N Lys-N trypsin_no_P_rule V8-DE	27.69	85	91.0	4	16	47.523	4.212	0	0
Q14247	Arg-C Asp-N trypsin_no_P_rule V8-DE	26.61	85	91.0	4	16	47.523	4.212	0	0
Q14247	Asp-N Lys-C trypsin_no_P_rule V8-DE	27.19	85	91.0	4	16	47.523	4.212	0	0
Q14247	Asp-N CNBr trypsin_no_P_rule V8-DE	26.61	85	91.0	4	16	47.523	4.212	0	0
Q14247	Arg-C Asp-N Lys-C V8-DE	26.19	85	91.0	4	15	47.523	4.212	0	0
Q14247	Asp-N Lys-C Lys-N V8-DE	26.49	85	91.0	4	15	47.523	4.212	0	0
Q14247	Arg-C Asp-N Lys-N V8-DE	26.69	85	91.0	4	15	47.523	4.212	0	0
Q14247	Asp-N CNBr Lys-C V8-DE	25.99	85	91.0	4	15	47.523	4.212	0	0
Q14247	Asp-N CNBr Lys-N V8-DE	26.49	85	91.0	4	15	47.523	4.212	0	0
Q14247	Arg-C Asp-N CNBr V8-DE	19.44	85	91.0	4	11	47.523	4.212	0	0
Q14247	Asp-N CNBr Lys-N trypsin_no_P_rule	21.25	85	91.0	4	10	47.523	4.212	0	0
Q14247	Asp-N CNBr Lys-C trypsin_no_P_rule	20.75	85	91.0	4	10	47.523	4.212	0	0
Q14247	Arg-C Asp-N Lys-C trypsin_no_P_rule	20.77	85	91.0	4	10	47.523	4.212	0	0
Q14247	Arg-C Asp-N CNBr trypsin_no_P_rule	20.05	85	91.0	4	10	47.523	4.212	0	0
Q14247	Asp-N Lys-C Lys-N trypsin_no_P_rule	21.25	85	91.0	4	10	47.523	4.212	0	0
Q14247	Arg-C Asp-N Lys-N trypsin_no_P_rule	21.27	85	91.0	4	10	47.523	4.212	0	0
Q14247	Asp-N CNBr Lys-C Lys-N	19.68	85	91.0	4	9	47.523	4.212	0	0
Q14247	Arg-C Asp-N CNBr Lys-N	20.02	85	91.0	4	9	47.523	4.212	0	0
Q14247	Arg-C Asp-N Lys-C Lys-N	20.02	85	91.0	4	9	47.523	4.212	0	0
Q14247	Arg-C Asp-N CNBr Lys-C	19.52	85	91.0	4	9	47.523	4.212	0	0
Q14247	Arg-C Lys-N V8-DE V8-E	27.19	84	91.0	4	14	47.174	4.56	0	0
Q14247	Arg-C chymotrypsin Lys-N trypsin_no_P_rule	27.62	84	91.0	4	14	46.93	4.805	0	0
Q14247	Arg-C chymotrypsin CNBr Lys-N	26.2	84	91.0	4	13	46.93	4.805	0	0
Q14247	Arg-C chymotrypsin Lys-C Lys-N	26.2	84	91.0	4	13	46.93	4.805	0	0
Q14247	Arg-C Lys-N trypsin_no_P_rule V8-E	20.18	84	91.0	4	9	47.174	4.56	0	0
Q14247	Arg-C CNBr Lys-N V8-E	19.52	84	91.0	4	8	47.174	4.56	0	0
Q14247	Arg-C Lys-C Lys-N V8-E	19.52	84	91.0	4	8	47.174	4.56	0	0
Q14247	Lys-N trypsin_no_P_rule V8-DE V8-E	27.61	83	91.0	4	15	46.684	5.051	0	0
Q14247	Arg-C trypsin_no_P_rule V8-DE V8-E	26.77	83	91.0	4	15	46.589	5.146	0	0
Q14247	Arg-C Lys-C V8-DE V8-E	26.69	83	91.0	4	14	46.589	5.146	0	0
Q14247	Arg-C chymotrypsin Lys-C trypsin_no_P_rule	27.12	83	91.0	4	14	46.344	5.39	0	0
Q14247	Arg-C chymotrypsin CNBr Lys-C	25.7	83	91.0	4	13	46.344	5.39	0	0
Q14247	Lys-C Lys-N trypsin_no_P_rule V8-E	19.81	83	91.0	4	9	46.684	5.051	0	0
Q14247	CNBr Lys-N trypsin_no_P_rule V8-E	19.81	83	91.0	4	9	46.684	5.051	0	0
Q14247	Arg-C Lys-C trypsin_no_P_rule V8-E	19.68	83	91.0	4	9	46.589	5.146	0	0
Q14247	Arg-C CNBr V8-DE V8-E	18.69	83	91.0	4	9	46.589	5.146	0	0
Q14247	Arg-C CNBr trypsin_no_P_rule V8-E	19.1	83	91.0	4	9	46.589	5.146	0	0
Q14247	Arg-C CNBr Lys-C V8-E	19.02	83	91.0	4	8	46.589	5.146	0	0
Q14247	CNBr trypsin_no_P_rule V8-DE V8-E	26.72	82	91.0	4	15	46.099	5.636	0	0
Q14247	Lys-C trypsin_no_P_rule V8-DE V8-E	27.11	82	91.0	4	15	46.099	5.636	0	0
Q14247	CNBr Lys-N V8-DE V8-E	26.74	82	91.0	4	14	46.148	5.587	0	0
Q14247	Lys-C Lys-N V8-DE V8-E	26.74	82	91.0	4	14	46.148	5.587	0	0
Q14247	Arg-C chymotrypsin CNBr trypsin_no_P_rule	26.48	82	91.0	4	14	45.842	5.893	0	0
Q14247	CNBr Lys-C trypsin_no_P_rule V8-E	19.31	82	91.0	4	9	46.099	5.636	0	0
Q14247	CNBr Lys-C Lys-N V8-E	18.94	82	91.0	4	8	46.148	5.587	0	0
Q14247	CNBr Lys-C V8-DE V8-E	26.24	81	91.0	4	14	45.563	6.172	0	0
Q14247	Arg-C Lys-N trypsin_no_P_rule V8-DE	26.44	80	91.0	4	15	44.711	7.024	0	0
Q14247	Arg-C Lys-C Lys-N V8-DE	25.27	80	91.0	4	14	44.711	7.024	0	0
Q14247	Arg-C CNBr Lys-N V8-DE	25.27	80	91.0	4	14	44.711	7.024	0	0
Q14247	Arg-C CNBr trypsin_no_P_rule V8-DE	25.36	79	91.0	4	15	44.126	7.609	0	0
Q14247	Arg-C Lys-C trypsin_no_P_rule V8-DE	25.94	79	91.0	4	15	44.126	7.609	0	0
Q14247	Arg-C CNBr Lys-C V8-DE	24.77	79	91.0	4	14	44.126	7.609	0	0
Q14247	chymotrypsin Lys-C Lys-N trypsin_no_P_rule	27.03	79	91.0	4	14	43.553	8.182	0	0
Q14247	chymotrypsin CNBr Lys-N trypsin_no_P_rule	27.03	79	91.0	4	14	43.553	8.182	0	0
Q14247	chymotrypsin CNBr Lys-C Lys-N	25.63	79	91.0	4	13	43.553	8.182	0	0
Q14247	Lys-C Lys-N trypsin_no_P_rule V8-DE	26.07	78	91.0	4	15	43.73	8.005	0	0
Q14247	CNBr Lys-N trypsin_no_P_rule V8-DE	26.07	78	91.0	4	15	43.73	8.005	0	0
Q14247	chymotrypsin CNBr Lys-C trypsin_no_P_rule	26.53	78	91.0	4	14	42.968	8.767	0	0
Q14247	CNBr Lys-C trypsin_no_P_rule V8-DE	25.57	77	91.0	4	15	43.145	8.59	0	0
Q14247	CNBr Lys-C Lys-N V8-DE	24.7	77	91.0	4	14	43.194	8.541	0	0
Q14247	Arg-C Lys-C Lys-N trypsin_no_P_rule	14.41	71	91.0	4	6	39.382	12.353	0	0
Q14247	Arg-C CNBr Lys-N trypsin_no_P_rule	14.41	71	91.0	4	6	39.382	12.353	0	0
Q14247	Arg-C CNBr Lys-C Lys-N	12.99	71	91.0	4	5	39.382	12.353	0	0
Q14247	Arg-C CNBr Lys-C trypsin_no_P_rule	13.91	69	91.0	4	6	38.305	13.43	0	0
Q14247	CNBr Lys-C Lys-N trypsin_no_P_rule	13.45	63	91.0	4	6	34.361	17.374	0	0
Q14247	Asp-N chymotrypsin trypsin_no_P_rule V8-DE V8-E	34.57	90	91.0	5	20	51.144	0.591	0	0
Q14247	Asp-N chymotrypsin Lys-N V8-DE V8-E	34.91	90	91.0	5	19	51.144	0.591	0	0
Q14247	Arg-C Asp-N chymotrypsin trypsin_no_P_rule V8-E	33.91	90	91.0	5	19	51.144	0.591	0	0
Q14247	Asp-N chymotrypsin CNBr trypsin_no_P_rule V8-E	33.91	90	91.0	5	19	51.144	0.591	0	0
Q14247	Asp-N chymotrypsin Lys-N trypsin_no_P_rule V8-E	34.41	90	91.0	5	19	51.144	0.591	0	0
Q14247	Asp-N chymotrypsin Lys-C trypsin_no_P_rule V8-E	34.16	90	91.0	5	19	51.144	0.591	0	0
Q14247	Asp-N chymotrypsin Lys-C V8-DE V8-E	34.66	90	91.0	5	19	51.144	0.591	0	0
Q14247	Arg-C Asp-N chymotrypsin Lys-C V8-E	33.66	90	91.0	5	18	51.144	0.591	0	0
Q14247	Asp-N chymotrypsin CNBr Lys-C V8-E	33.66	90	91.0	5	18	51.144	0.591	0	0
Q14247	Asp-N chymotrypsin CNBr Lys-N V8-E	33.91	90	91.0	5	18	51.144	0.591	0	0
Q14247	Asp-N chymotrypsin Lys-C Lys-N V8-E	33.91	90	91.0	5	18	51.144	0.591	0	0
Q14247	Arg-C Asp-N chymotrypsin Lys-N V8-E	33.91	90	91.0	5	18	51.144	0.591	0	0
Q14247	Arg-C Asp-N chymotrypsin V8-DE V8-E	29.61	90	91.0	5	16	51.144	0.591	0	0
Q14247	Arg-C Asp-N chymotrypsin CNBr V8-E	28.89	90	91.0	5	15	51.144	0.591	0	0
Q14247	chymotrypsin Lys-N trypsin_no_P_rule V8-DE V8-E	35.28	89	91.0	5	20	50.466	1.269	0	0
Q14247	Asp-N chymotrypsin Lys-C trypsin_no_P_rule V8-DE	34.57	89	91.0	5	20	50.384	1.351	0	0
Q14247	Arg-C Asp-N chymotrypsin trypsin_no_P_rule V8-DE	33.99	89	91.0	5	20	50.384	1.351	0	0
Q14247	Asp-N chymotrypsin Lys-N trypsin_no_P_rule V8-DE	34.82	89	91.0	5	20	50.384	1.351	0	0
Q14247	Asp-N chymotrypsin CNBr trypsin_no_P_rule V8-DE	33.99	89	91.0	5	20	50.384	1.351	0	0
Q14247	Arg-C chymotrypsin Lys-N V8-DE V8-E	34.78	89	91.0	5	19	50.466	1.269	0	0
Q14247	chymotrypsin Lys-C Lys-N V8-DE V8-E	34.78	89	91.0	5	19	50.466	1.269	0	0
Q14247	chymotrypsin CNBr Lys-N V8-DE V8-E	34.78	89	91.0	5	19	50.466	1.269	0	0
Q14247	Asp-N chymotrypsin CNBr Lys-C V8-DE	34.07	89	91.0	5	19	50.384	1.351	0	0
Q14247	Asp-N chymotrypsin CNBr Lys-N V8-DE	34.32	89	91.0	5	19	50.384	1.351	0	0
Q14247	Asp-N chymotrypsin Lys-C Lys-N V8-DE	34.32	89	91.0	5	19	50.384	1.351	0	0
Q14247	Arg-C Asp-N chymotrypsin Lys-N V8-DE	34.32	89	91.0	5	19	50.384	1.351	0	0
Q14247	Arg-C Asp-N chymotrypsin Lys-C V8-DE	34.07	89	91.0	5	19	50.384	1.351	0	0
Q14247	Arg-C chymotrypsin Lys-N trypsin_no_P_rule V8-E	31.73	89	91.0	5	17	50.466	1.269	0	0
Q14247	chymotrypsin Lys-C Lys-N trypsin_no_P_rule V8-E	31.73	89	91.0	5	17	50.466	1.269	0	0
Q14247	chymotrypsin CNBr Lys-N trypsin_no_P_rule V8-E	31.73	89	91.0	5	17	50.466	1.269	0	0
Q14247	Asp-N chymotrypsin CNBr V8-DE V8-E	29.36	89	91.0	5	16	50.653	1.082	0	0
Q14247	chymotrypsin CNBr Lys-C Lys-N V8-E	30.73	89	91.0	5	16	50.466	1.269	0	0
Q14247	Arg-C chymotrypsin CNBr Lys-N V8-E	30.73	89	91.0	5	16	50.466	1.269	0	0
Q14247	Arg-C chymotrypsin Lys-C Lys-N V8-E	30.73	89	91.0	5	16	50.466	1.269	0	0
Q14247	Asp-N chymotrypsin CNBr Lys-C trypsin_no_P_rule	30.22	89	91.0	5	16	50.384	1.351	0	0
Q14247	Arg-C Asp-N chymotrypsin CNBr trypsin_no_P_rule	29.94	89	91.0	5	16	50.384	1.351	0	0
Q14247	Arg-C Asp-N chymotrypsin Lys-N trypsin_no_P_rule	30.49	89	91.0	5	16	50.384	1.351	0	0
Q14247	Arg-C Asp-N chymotrypsin Lys-C trypsin_no_P_rule	30.24	89	91.0	5	16	50.384	1.351	0	0
Q14247	Asp-N chymotrypsin Lys-C Lys-N trypsin_no_P_rule	30.47	89	91.0	5	16	50.384	1.351	0	0
Q14247	Arg-C Asp-N chymotrypsin CNBr V8-DE	29.02	89	91.0	5	16	50.384	1.351	0	0
Q14247	Asp-N chymotrypsin CNBr Lys-N trypsin_no_P_rule	30.47	89	91.0	5	16	50.384	1.351	0	0
Q14247	Asp-N chymotrypsin CNBr Lys-C Lys-N	29.61	89	91.0	5	15	50.384	1.351	0	0
Q14247	Arg-C Asp-N chymotrypsin Lys-C Lys-N	29.74	89	91.0	5	15	50.384	1.351	0	0
Q14247	Arg-C Asp-N chymotrypsin CNBr Lys-C	29.49	89	91.0	5	15	50.384	1.351	0	0
Q14247	Arg-C Asp-N chymotrypsin CNBr Lys-N	29.74	89	91.0	5	15	50.384	1.351	0	0
Q14247	Arg-C chymotrypsin trypsin_no_P_rule V8-DE V8-E	34.2	88	91.0	5	20	49.88	1.854	0	0
Q14247	chymotrypsin CNBr trypsin_no_P_rule V8-DE V8-E	34.2	88	91.0	5	20	49.88	1.854	0	0
Q14247	chymotrypsin Lys-C trypsin_no_P_rule V8-DE V8-E	34.78	88	91.0	5	20	49.88	1.854	0	0
Q14247	Arg-C chymotrypsin Lys-N trypsin_no_P_rule V8-DE	34.7	88	91.0	5	20	49.706	2.029	0	0
Q14247	chymotrypsin CNBr Lys-N trypsin_no_P_rule V8-DE	34.7	88	91.0	5	20	49.706	2.029	0	0
Q14247	chymotrypsin Lys-C Lys-N trypsin_no_P_rule V8-DE	34.7	88	91.0	5	20	49.706	2.029	0	0
Q14247	Arg-C chymotrypsin Lys-C V8-DE V8-E	34.28	88	91.0	5	19	49.88	1.854	0	0
Q14247	chymotrypsin CNBr Lys-C V8-DE V8-E	34.28	88	91.0	5	19	49.88	1.854	0	0
Q14247	Arg-C chymotrypsin Lys-C Lys-N V8-DE	34.03	88	91.0	5	19	49.706	2.029	0	0
Q14247	Arg-C chymotrypsin CNBr Lys-N V8-DE	34.03	88	91.0	5	19	49.706	2.029	0	0
Q14247	chymotrypsin CNBr Lys-C Lys-N V8-DE	34.03	88	91.0	5	19	49.706	2.029	0	0
Q14247	chymotrypsin CNBr Lys-C trypsin_no_P_rule V8-E	31.23	88	91.0	5	17	49.88	1.854	0	0
Q14247	Arg-C chymotrypsin CNBr trypsin_no_P_rule V8-E	30.65	88	91.0	5	17	49.88	1.854	0	0
Q14247	Arg-C chymotrypsin Lys-C trypsin_no_P_rule V8-E	31.23	88	91.0	5	17	49.88	1.854	0	0
Q14247	Arg-C chymotrypsin CNBr Lys-C V8-E	30.23	88	91.0	5	16	49.88	1.854	0	0
Q14247	Arg-C chymotrypsin CNBr V8-DE V8-E	28.61	88	91.0	5	15	49.88	1.854	0	0
Q14247	Arg-C chymotrypsin CNBr trypsin_no_P_rule V8-DE	33.62	87	91.0	5	20	49.121	2.614	0	0
Q14247	chymotrypsin CNBr Lys-C trypsin_no_P_rule V8-DE	34.2	87	91.0	5	20	49.121	2.614	0	0
Q14247	Arg-C chymotrypsin Lys-C trypsin_no_P_rule V8-DE	34.2	87	91.0	5	20	49.121	2.614	0	0
Q14247	Arg-C chymotrypsin CNBr Lys-C V8-DE	33.53	87	91.0	5	19	49.121	2.614	0	0
Q14247	Arg-C Asp-N trypsin_no_P_rule V8-DE V8-E	28.52	87	91.0	5	16	48.833	2.901	0	0
Q14247	Asp-N Lys-C trypsin_no_P_rule V8-DE V8-E	29.11	87	91.0	5	16	48.833	2.901	0	0
Q14247	Asp-N Lys-N trypsin_no_P_rule V8-DE V8-E	29.61	87	91.0	5	16	48.833	2.901	0	0
Q14247	Asp-N CNBr trypsin_no_P_rule V8-DE V8-E	28.52	87	91.0	5	16	48.833	2.901	0	0
Q14247	Arg-C Asp-N Lys-N V8-DE V8-E	28.61	87	91.0	5	15	48.833	2.901	0	0
Q14247	Asp-N CNBr Lys-N V8-DE V8-E	28.41	87	91.0	5	15	48.833	2.901	0	0
Q14247	Asp-N Lys-C Lys-N V8-DE V8-E	28.41	87	91.0	5	15	48.833	2.901	0	0
Q14247	Asp-N CNBr Lys-C V8-DE V8-E	27.91	87	91.0	5	15	48.833	2.901	0	0
Q14247	Arg-C Asp-N Lys-C V8-DE V8-E	28.11	87	91.0	5	15	48.833	2.901	0	0
Q14247	Arg-C Asp-N Lys-N trypsin_no_P_rule V8-E	26.56	87	91.0	5	13	48.833	2.901	0	0
Q14247	Arg-C Asp-N Lys-C trypsin_no_P_rule V8-E	26.06	87	91.0	5	13	48.833	2.901	0	0
Q14247	Asp-N CNBr Lys-N trypsin_no_P_rule V8-E	26.56	87	91.0	5	13	48.833	2.901	0	0
Q14247	Arg-C Asp-N CNBr trypsin_no_P_rule V8-E	25.47	87	91.0	5	13	48.833	2.901	0	0
Q14247	Asp-N CNBr Lys-C trypsin_no_P_rule V8-E	26.06	87	91.0	5	13	48.833	2.901	0	0
Q14247	Asp-N Lys-C Lys-N trypsin_no_P_rule V8-E	26.56	87	91.0	5	13	48.833	2.901	0	0
Q14247	Asp-N CNBr Lys-C Lys-N V8-E	25.36	87	91.0	5	12	48.833	2.901	0	0
Q14247	Arg-C Asp-N CNBr Lys-N V8-E	25.56	87	91.0	5	12	48.833	2.901	0	0
Q14247	Arg-C Asp-N Lys-C Lys-N V8-E	25.56	87	91.0	5	12	48.833	2.901	0	0
Q14247	Arg-C Asp-N CNBr Lys-C V8-E	25.06	87	91.0	5	12	48.833	2.901	0	0
Q14247	Arg-C Asp-N CNBr V8-DE V8-E	21.36	87	91.0	5	11	48.833	2.901	0	0
Q14247	Arg-C Asp-N Lys-C trypsin_no_P_rule V8-DE	27.19	85	91.0	5	16	47.523	4.212	0	0
Q14247	Arg-C Asp-N Lys-N trypsin_no_P_rule V8-DE	27.69	85	91.0	5	16	47.523	4.212	0	0
Q14247	Asp-N CNBr Lys-N trypsin_no_P_rule V8-DE	27.69	85	91.0	5	16	47.523	4.212	0	0
Q14247	Asp-N Lys-C Lys-N trypsin_no_P_rule V8-DE	27.69	85	91.0	5	16	47.523	4.212	0	0
Q14247	Arg-C Asp-N CNBr trypsin_no_P_rule V8-DE	26.61	85	91.0	5	16	47.523	4.212	0	0
Q14247	Asp-N CNBr Lys-C trypsin_no_P_rule V8-DE	27.19	85	91.0	5	16	47.523	4.212	0	0
Q14247	Arg-C Asp-N Lys-C Lys-N V8-DE	26.69	85	91.0	5	15	47.523	4.212	0	0
Q14247	Arg-C Asp-N CNBr Lys-C V8-DE	26.19	85	91.0	5	15	47.523	4.212	0	0
Q14247	Arg-C Asp-N CNBr Lys-N V8-DE	26.69	85	91.0	5	15	47.523	4.212	0	0
Q14247	Asp-N CNBr Lys-C Lys-N V8-DE	26.49	85	91.0	5	15	47.523	4.212	0	0
Q14247	Arg-C Asp-N Lys-C Lys-N trypsin_no_P_rule	21.27	85	91.0	5	10	47.523	4.212	0	0
Q14247	Arg-C Asp-N CNBr Lys-C trypsin_no_P_rule	20.77	85	91.0	5	10	47.523	4.212	0	0
Q14247	Arg-C Asp-N CNBr Lys-N trypsin_no_P_rule	21.27	85	91.0	5	10	47.523	4.212	0	0
Q14247	Asp-N CNBr Lys-C Lys-N trypsin_no_P_rule	21.25	85	91.0	5	10	47.523	4.212	0	0
Q14247	Arg-C Asp-N CNBr Lys-C Lys-N	20.02	85	91.0	5	9	47.523	4.212	0	0
Q14247	Arg-C Lys-N trypsin_no_P_rule V8-DE V8-E	27.86	84	91.0	5	15	47.174	4.56	0	0
Q14247	Arg-C Lys-C Lys-N V8-DE V8-E	27.19	84	91.0	5	14	47.174	4.56	0	0
Q14247	Arg-C CNBr Lys-N V8-DE V8-E	27.19	84	91.0	5	14	47.174	4.56	0	0
Q14247	Arg-C chymotrypsin Lys-C Lys-N trypsin_no_P_rule	27.62	84	91.0	5	14	46.93	4.805	0	0
Q14247	Arg-C chymotrypsin CNBr Lys-N trypsin_no_P_rule	27.62	84	91.0	5	14	46.93	4.805	0	0
Q14247	Arg-C chymotrypsin CNBr Lys-C Lys-N	26.2	84	91.0	5	13	46.93	4.805	0	0
Q14247	Arg-C CNBr Lys-N trypsin_no_P_rule V8-E	20.18	84	91.0	5	9	47.174	4.56	0	0
Q14247	Arg-C Lys-C Lys-N trypsin_no_P_rule V8-E	20.18	84	91.0	5	9	47.174	4.56	0	0
Q14247	Arg-C CNBr Lys-C Lys-N V8-E	19.52	84	91.0	5	8	47.174	4.56	0	0
Q14247	CNBr Lys-N trypsin_no_P_rule V8-DE V8-E	27.61	83	91.0	5	15	46.684	5.051	0	0
Q14247	Lys-C Lys-N trypsin_no_P_rule V8-DE V8-E	27.61	83	91.0	5	15	46.684	5.051	0	0
Q14247	Arg-C Lys-C trypsin_no_P_rule V8-DE V8-E	27.36	83	91.0	5	15	46.589	5.146	0	0
Q14247	Arg-C CNBr trypsin_no_P_rule V8-DE V8-E	26.77	83	91.0	5	15	46.589	5.146	0	0
Q14247	Arg-C CNBr Lys-C V8-DE V8-E	26.69	83	91.0	5	14	46.589	5.146	0	0
Q14247	Arg-C chymotrypsin CNBr Lys-C trypsin_no_P_rule	27.12	83	91.0	5	14	46.344	5.39	0	0
Q14247	CNBr Lys-C Lys-N trypsin_no_P_rule V8-E	19.81	83	91.0	5	9	46.684	5.051	0	0
Q14247	Arg-C CNBr Lys-C trypsin_no_P_rule V8-E	19.68	83	91.0	5	9	46.589	5.146	0	0
Q14247	CNBr Lys-C trypsin_no_P_rule V8-DE V8-E	27.11	82	91.0	5	15	46.099	5.636	0	0
Q14247	CNBr Lys-C Lys-N V8-DE V8-E	26.74	82	91.0	5	14	46.148	5.587	0	0
Q14247	Arg-C CNBr Lys-N trypsin_no_P_rule V8-DE	26.44	80	91.0	5	15	44.711	7.024	0	0
Q14247	Arg-C Lys-C Lys-N trypsin_no_P_rule V8-DE	26.44	80	91.0	5	15	44.711	7.024	0	0
Q14247	Arg-C CNBr Lys-C Lys-N V8-DE	25.27	80	91.0	5	14	44.711	7.024	0	0
Q14247	Arg-C CNBr Lys-C trypsin_no_P_rule V8-DE	25.94	79	91.0	5	15	44.126	7.609	0	0
Q14247	chymotrypsin CNBr Lys-C Lys-N trypsin_no_P_rule	27.03	79	91.0	5	14	43.553	8.182	0	0
Q14247	CNBr Lys-C Lys-N trypsin_no_P_rule V8-DE	26.07	78	91.0	5	15	43.73	8.005	0	0
Q14247	Arg-C CNBr Lys-C Lys-N trypsin_no_P_rule	14.41	71	91.0	5	6	39.382	12.353	0	0
