# Supplementary material for: PTMselect: optimization of protein modifications discovery by mass spectrometry
Source: Sci Rep. 2019 Mar 12;9:4181. doi: 10.1038/s41598-019-40873-3 (PMC6414543; doi:10.1038/s41598-019-40873-3)
Supplement: Supplementary file 3 — Dataset 1 [file 41598_2019_40873_MOESM3_ESM.zip › supplemental_files/6_proteins/scores/HTT_score.tsv]

Protein	Enzyme	Score_CID	Score_ETD	MaxScore	Enz_nb	Peptide_monoMod	Pred_score_M	Pred_score_U	Target_nb	Missing_Target_nb	Target	Missing_Target
P42858	V8-DE	67.32	430	538.0	1	38	247.449	66.262	0	0
P42858	trypsin_no_P_rule	63.09	418	538.0	1	31	241.756	71.954	0	0
P42858	chymotrypsin	74.04	356	538.0	1	38	211.885	101.825	0	0
P42858	Arg-C	37.65	329	538.0	1	16	191.02	122.69	0	0
P42858	V8-E	43.34	309	538.0	1	25	181.719	131.992	0	0
P42858	Asp-N	28.52	289	538.0	1	14	166.992	146.718	0	0
P42858	Lys-C	26.45	192	538.0	1	12	114.707	199.003	0	0
P42858	Lys-N	26.95	191	538.0	1	13	114.046	199.664	0	0
P42858	CNBr	10.39	104	538.0	1	5	60.477	253.234	0	0
P42858	trypsin_no_P_rule V8-DE	111.93	520	538.0	2	60	301.974	11.737	0	0
P42858	chymotrypsin trypsin_no_P_rule	122.4	508	538.0	2	62	296.319	17.391	0	0
P42858	chymotrypsin V8-DE	126.74	505	538.0	2	67	294.122	19.589	0	0
P42858	trypsin_no_P_rule V8-E	93.18	500	538.0	2	50	292.089	21.622	0	0
P42858	Arg-C V8-DE	92.91	499	538.0	2	49	290.17	23.541	0	0
P42858	Asp-N trypsin_no_P_rule	84.26	492	538.0	2	42	286.248	27.462	0	0
P42858	Arg-C chymotrypsin	104.51	481	538.0	2	51	281.741	31.969	0	0
P42858	Lys-C V8-DE	85.5	462	538.0	2	47	268.479	45.231	0	0
P42858	Asp-N V8-DE	74.08	462	538.0	2	40	265.284	48.427	0	0
P42858	Lys-N V8-DE	85.0	461	538.0	2	47	267.819	45.892	0	0
P42858	V8-DE V8-E	76.75	460	538.0	2	44	266.774	46.936	0	0
P42858	Asp-N chymotrypsin	98.46	456	538.0	2	50	267.021	46.689	0	0
P42858	CNBr V8-DE	74.49	454	538.0	2	41	261.452	52.258	0	0
P42858	Arg-C Asp-N	60.59	454	538.0	2	28	264.371	49.34	0	0
P42858	chymotrypsin V8-E	107.77	450	538.0	2	58	264.526	49.184	0	0
P42858	Arg-C V8-E	70.74	441	538.0	2	36	257.666	56.045	0	0
P42858	Arg-C trypsin_no_P_rule	68.36	438	538.0	2	33	252.649	61.061	0	0
P42858	Lys-C trypsin_no_P_rule	70.28	437	538.0	2	35	253.58	60.13	0	0
P42858	Lys-N trypsin_no_P_rule	69.78	436	538.0	2	35	252.919	60.791	0	0
P42858	CNBr trypsin_no_P_rule	68.75	428	538.0	2	34	247.733	65.978	0	0
P42858	Asp-N V8-E	67.13	426	538.0	2	37	247.02	66.69	0	0
P42858	chymotrypsin Lys-C	91.24	418	538.0	2	45	246.979	66.732	0	0
P42858	chymotrypsin Lys-N	91.24	418	538.0	2	45	246.979	66.732	0	0
P42858	Lys-C V8-E	64.1	406	538.0	2	35	237.195	76.515	0	0
P42858	Lys-N V8-E	64.1	405	538.0	2	36	236.535	77.176	0	0
P42858	Arg-C Lys-C	57.99	399	538.0	2	25	231.766	81.945	0	0
P42858	chymotrypsin CNBr	81.76	398	538.0	2	42	234.857	78.853	0	0
P42858	Arg-C Lys-N	58.49	398	538.0	2	26	231.105	82.606	0	0
P42858	Asp-N Lys-C	49.96	383	538.0	2	23	225.4	88.311	0	0
P42858	Asp-N Lys-N	50.46	382	538.0	2	24	224.739	88.971	0	0
P42858	CNBr V8-E	51.15	360	538.0	2	29	210.237	103.473	0	0
P42858	Arg-C CNBr	44.48	360	538.0	2	19	208.42	105.29	0	0
P42858	Asp-N CNBr	37.34	348	538.0	2	18	200.927	112.783	0	0
P42858	CNBr Lys-C	34.94	274	538.0	2	16	160.739	152.971	0	0
P42858	CNBr Lys-N	35.44	273	538.0	2	17	160.078	153.632	0	0
P42858	Lys-C Lys-N	27.45	192	538.0	2	13	114.707	199.003	0	0
P42858	chymotrypsin trypsin_no_P_rule V8-DE	159.09	532	538.0	3	86	309.345	4.365	0	0
P42858	Arg-C chymotrypsin V8-DE	144.87	529	538.0	3	76	307.87	5.84	0	0
P42858	Asp-N chymotrypsin trypsin_no_P_rule	138.76	529	538.0	3	71	307.57	6.14	0	0
P42858	trypsin_no_P_rule V8-DE V8-E	118.68	527	538.0	3	65	306.461	7.25	0	0
P42858	Asp-N trypsin_no_P_rule V8-DE	115.65	527	538.0	3	61	306.241	7.469	0	0
P42858	chymotrypsin trypsin_no_P_rule V8-E	144.74	523	538.0	3	78	304.902	8.808	0	0
P42858	CNBr trypsin_no_P_rule V8-DE	116.01	522	538.0	3	62	303.208	10.503	0	0
P42858	Arg-C trypsin_no_P_rule V8-DE	114.49	522	538.0	3	62	303.15	10.56	0	0
P42858	Asp-N trypsin_no_P_rule V8-E	111.01	522	538.0	3	60	303.881	9.829	0	0
P42858	Lys-C trypsin_no_P_rule V8-DE	114.62	521	538.0	3	62	302.634	11.076	0	0
P42858	Lys-N trypsin_no_P_rule V8-DE	114.12	520	538.0	3	62	301.974	11.737	0	0
P42858	Arg-C Asp-N V8-DE	97.79	519	538.0	3	50	301.124	12.586	0	0
P42858	Arg-C Asp-N chymotrypsin	122.75	518	538.0	3	61	301.537	12.173	0	0
P42858	chymotrypsin Lys-C V8-DE	137.59	514	538.0	3	73	299.256	14.455	0	0
P42858	chymotrypsin Lys-N V8-DE	137.84	514	538.0	3	73	299.256	14.455	0	0
P42858	chymotrypsin CNBr V8-DE	131.73	514	538.0	3	70	298.826	14.884	0	0
P42858	Arg-C chymotrypsin trypsin_no_P_rule	125.49	513	538.0	3	64	299.108	14.603	0	0
P42858	Arg-C V8-DE V8-E	99.91	513	538.0	3	54	298.713	14.997	0	0
P42858	Asp-N chymotrypsin V8-DE	131.63	512	538.0	3	69	297.718	15.992	0	0
P42858	chymotrypsin CNBr trypsin_no_P_rule	125.98	512	538.0	3	64	298.546	15.164	0	0
P42858	chymotrypsin V8-DE V8-E	133.48	511	538.0	3	73	297.784	15.926	0	0
P42858	chymotrypsin Lys-N trypsin_no_P_rule	124.47	511	538.0	3	63	298.039	15.672	0	0
P42858	chymotrypsin Lys-C trypsin_no_P_rule	124.47	511	538.0	3	63	298.039	15.672	0	0
P42858	Arg-C trypsin_no_P_rule V8-E	97.53	511	538.0	3	52	298.002	15.708	0	0
P42858	Lys-C trypsin_no_P_rule V8-E	97.99	508	538.0	3	53	296.523	17.188	0	0
P42858	Arg-C Lys-C V8-DE	105.4	507	538.0	3	55	295.246	18.464	0	0
P42858	Lys-N trypsin_no_P_rule V8-E	97.49	507	538.0	3	53	295.862	17.848	0	0
P42858	Arg-C Lys-N V8-DE	104.9	506	538.0	3	55	294.586	19.125	0	0
P42858	Arg-C chymotrypsin V8-E	129.02	504	538.0	3	67	294.273	19.437	0	0
P42858	CNBr trypsin_no_P_rule V8-E	98.6	504	538.0	3	53	294.261	19.449	0	0
P42858	Arg-C CNBr V8-DE	97.55	503	538.0	3	51	292.409	21.301	0	0
P42858	Asp-N Lys-C trypsin_no_P_rule	89.6	503	538.0	3	45	292.742	20.968	0	0
P42858	Arg-C chymotrypsin Lys-N	115.59	502	538.0	3	56	293.515	20.195	0	0
P42858	Arg-C chymotrypsin Lys-C	115.59	502	538.0	3	56	293.515	20.195	0	0
P42858	Asp-N Lys-N trypsin_no_P_rule	89.1	502	538.0	3	45	292.081	21.629	0	0
P42858	Arg-C Asp-N V8-E	90.82	501	538.0	3	47	291.749	21.962	0	0
P42858	Arg-C Asp-N trypsin_no_P_rule	88.05	499	538.0	3	44	290.041	23.67	0	0
P42858	Arg-C chymotrypsin CNBr	109.1	496	538.0	3	53	289.99	23.72	0	0
P42858	Asp-N CNBr trypsin_no_P_rule	88.55	496	538.0	3	44	288.45	25.26	0	0
P42858	Asp-N chymotrypsin V8-E	126.42	493	538.0	3	68	287.791	25.92	0	0
P42858	Asp-N Lys-C V8-DE	90.43	489	538.0	3	48	283.647	30.064	0	0
P42858	Asp-N Lys-N V8-DE	89.93	488	538.0	3	48	282.986	30.724	0	0
P42858	chymotrypsin Lys-C V8-E	121.09	487	538.0	3	64	285.3	28.411	0	0
P42858	chymotrypsin Lys-N V8-E	121.09	487	538.0	3	64	285.3	28.411	0	0
P42858	Asp-N chymotrypsin Lys-N	111.92	487	538.0	3	55	284.433	29.277	0	0
P42858	Asp-N chymotrypsin Lys-C	111.92	487	538.0	3	55	284.433	29.277	0	0
P42858	Arg-C Lys-C V8-E	87.42	487	538.0	3	44	283.698	30.013	0	0
P42858	Arg-C Lys-N V8-E	87.92	486	538.0	3	45	283.037	30.673	0	0
P42858	Arg-C Asp-N Lys-C	77.15	485	538.0	3	35	283.225	30.485	0	0
P42858	Arg-C Asp-N Lys-N	77.32	484	538.0	3	36	282.565	31.146	0	0
P42858	Lys-C V8-DE V8-E	93.27	483	538.0	3	52	281.124	32.586	0	0
P42858	Asp-N CNBr V8-DE	80.69	483	538.0	3	43	277.706	36.005	0	0
P42858	Asp-N chymotrypsin CNBr	105.42	482	538.0	3	54	281.212	32.498	0	0
P42858	Lys-N V8-DE V8-E	92.77	482	538.0	3	52	280.463	33.247	0	0
P42858	CNBr Lys-C V8-DE	91.79	482	538.0	3	50	279.48	34.231	0	0
P42858	CNBr Lys-N V8-DE	91.29	481	538.0	3	50	278.819	34.892	0	0
P42858	CNBr V8-DE V8-E	82.74	478	538.0	3	47	276.724	36.987	0	0
P42858	chymotrypsin CNBr V8-E	113.58	475	538.0	3	61	277.97	35.74	0	0
P42858	Arg-C Asp-N CNBr	65.75	474	538.0	3	30	275.426	38.284	0	0
P42858	Asp-N Lys-C V8-E	84.2	473	538.0	3	45	275.534	38.177	0	0
P42858	Asp-N V8-DE V8-E	79.82	473	538.0	3	45	273.473	40.237	0	0
P42858	Asp-N Lys-N V8-E	85.03	472	538.0	3	46	274.873	38.838	0	0
P42858	Asp-N CNBr V8-E	73.7	463	538.0	3	40	267.935	45.775	0	0
P42858	Lys-C Lys-N V8-DE	85.5	462	538.0	3	47	268.479	45.231	0	0
P42858	Arg-C CNBr V8-E	76.81	460	538.0	3	39	268.289	45.421	0	0
P42858	chymotrypsin CNBr Lys-N	98.06	454	538.0	3	49	266.543	47.167	0	0
P42858	chymotrypsin CNBr Lys-C	98.06	454	538.0	3	49	266.543	47.167	0	0
P42858	CNBr Lys-C V8-E	70.67	451	538.0	3	38	261.941	51.77	0	0
P42858	CNBr Lys-N V8-E	71.5	450	538.0	3	39	261.28	52.43	0	0
P42858	Arg-C Lys-C trypsin_no_P_rule	73.6	447	538.0	3	36	258.984	54.726	0	0
P42858	Arg-C CNBr trypsin_no_P_rule	73.88	447	538.0	3	36	258.021	55.689	0	0
P42858	Arg-C Lys-N trypsin_no_P_rule	73.1	446	538.0	3	36	258.323	55.387	0	0
P42858	CNBr Lys-C trypsin_no_P_rule	74.8	445	538.0	3	37	257.986	55.724	0	0
P42858	CNBr Lys-N trypsin_no_P_rule	74.3	444	538.0	3	37	257.325	56.385	0	0
P42858	Lys-C Lys-N trypsin_no_P_rule	70.28	437	538.0	3	35	253.58	60.13	0	0
P42858	Asp-N CNBr Lys-C	57.95	431	538.0	3	27	252.096	61.615	0	0
P42858	Asp-N CNBr Lys-N	58.45	430	538.0	3	28	251.435	62.276	0	0
P42858	Arg-C CNBr Lys-C	63.07	421	538.0	3	27	243.456	70.254	0	0
P42858	Arg-C CNBr Lys-N	63.57	420	538.0	3	28	242.795	70.915	0	0
P42858	chymotrypsin Lys-C Lys-N	91.24	418	538.0	3	45	246.979	66.732	0	0
P42858	Lys-C Lys-N V8-E	65.43	406	538.0	3	36	237.195	76.515	0	0
P42858	Arg-C Lys-C Lys-N	58.99	399	538.0	3	26	231.766	81.945	0	0
P42858	Asp-N Lys-C Lys-N	51.29	383	538.0	3	24	225.4	88.311	0	0
P42858	CNBr Lys-C Lys-N	35.94	274	538.0	3	17	160.739	152.971	0	0
P42858	chymotrypsin trypsin_no_P_rule V8-DE V8-E	164.53	535	538.0	4	91	311.088	2.622	0	0
P42858	chymotrypsin CNBr trypsin_no_P_rule V8-DE	162.34	534	538.0	4	88	310.579	3.131	0	0
P42858	Asp-N chymotrypsin trypsin_no_P_rule V8-DE	162.03	534	538.0	4	87	310.406	3.304	0	0
P42858	Arg-C chymotrypsin trypsin_no_P_rule V8-DE	160.7	532	538.0	4	88	309.345	4.365	0	0
P42858	chymotrypsin Lys-C trypsin_no_P_rule V8-DE	160.28	532	538.0	4	87	309.345	4.365	0	0
P42858	chymotrypsin Lys-N trypsin_no_P_rule V8-DE	160.28	532	538.0	4	87	309.345	4.365	0	0
P42858	Asp-N chymotrypsin trypsin_no_P_rule V8-E	158.39	532	538.0	4	86	309.515	4.195	0	0
P42858	Arg-C chymotrypsin V8-DE V8-E	150.17	532	538.0	4	81	309.613	4.097	0	0
P42858	Arg-C Asp-N chymotrypsin V8-DE	148.16	532	538.0	4	77	309.436	4.275	0	0
P42858	Arg-C chymotrypsin CNBr V8-DE	148.4	531	538.0	4	78	309.104	4.606	0	0
P42858	Asp-N chymotrypsin CNBr trypsin_no_P_rule	142.18	531	538.0	4	73	308.772	4.938	0	0
P42858	Arg-C Asp-N chymotrypsin trypsin_no_P_rule	141.15	531	538.0	4	73	308.62	5.09	0	0
P42858	Asp-N chymotrypsin Lys-N trypsin_no_P_rule	140.84	531	538.0	4	72	308.62	5.09	0	0
P42858	Asp-N chymotrypsin Lys-C trypsin_no_P_rule	140.84	531	538.0	4	72	308.62	5.09	0	0
P42858	Arg-C chymotrypsin Lys-C V8-DE	152.45	530	538.0	4	80	308.37	5.34	0	0
P42858	Arg-C chymotrypsin Lys-N V8-DE	152.45	530	538.0	4	80	308.37	5.34	0	0
P42858	Asp-N trypsin_no_P_rule V8-DE V8-E	120.85	530	538.0	4	66	307.998	5.712	0	0
P42858	Arg-C trypsin_no_P_rule V8-DE V8-E	121.24	529	538.0	4	67	307.637	6.073	0	0
P42858	Arg-C Asp-N trypsin_no_P_rule V8-DE	118.21	529	538.0	4	63	307.418	6.293	0	0
P42858	CNBr trypsin_no_P_rule V8-DE V8-E	122.56	528	538.0	4	67	307.141	6.57	0	0
P42858	Lys-C trypsin_no_P_rule V8-DE V8-E	121.37	528	538.0	4	67	307.122	6.589	0	0
P42858	Arg-C Asp-N chymotrypsin CNBr	127.1	528	538.0	4	63	307.259	6.452	0	0
P42858	Asp-N CNBr trypsin_no_P_rule V8-DE	119.56	528	538.0	4	63	306.921	6.789	0	0
P42858	Asp-N Lys-C trypsin_no_P_rule V8-DE	118.34	528	538.0	4	63	306.902	6.808	0	0
P42858	Arg-C Asp-N trypsin_no_P_rule V8-E	114.38	528	538.0	4	62	307.137	6.574	0	0
P42858	Asp-N Lys-C trypsin_no_P_rule V8-E	114.46	528	538.0	4	62	307.134	6.576	0	0
P42858	Arg-C chymotrypsin trypsin_no_P_rule V8-E	147.52	527	538.0	4	80	307.021	6.689	0	0
P42858	Lys-N trypsin_no_P_rule V8-DE V8-E	120.87	527	538.0	4	67	306.461	7.25	0	0
P42858	Asp-N Lys-N trypsin_no_P_rule V8-DE	117.84	527	538.0	4	63	306.241	7.469	0	0
P42858	Asp-N Lys-N trypsin_no_P_rule V8-E	113.96	527	538.0	4	62	306.473	7.237	0	0
P42858	chymotrypsin CNBr trypsin_no_P_rule V8-E	148.19	526	538.0	4	80	306.575	7.136	0	0
P42858	chymotrypsin Lys-C trypsin_no_P_rule V8-E	146.24	525	538.0	4	79	305.952	7.758	0	0
P42858	chymotrypsin Lys-N trypsin_no_P_rule V8-E	146.24	525	538.0	4	79	305.952	7.758	0	0
P42858	Arg-C Asp-N chymotrypsin V8-E	143.85	525	538.0	4	76	305.558	8.152	0	0
P42858	Arg-C Asp-N chymotrypsin Lys-C	131.68	525	538.0	4	65	305.545	8.166	0	0
P42858	Arg-C Asp-N chymotrypsin Lys-N	131.68	525	538.0	4	65	305.545	8.166	0	0
P42858	Arg-C Asp-N Lys-C V8-DE	109.61	525	538.0	4	56	305.193	8.517	0	0
P42858	Arg-C CNBr trypsin_no_P_rule V8-DE	118.58	524	538.0	4	64	304.384	9.326	0	0
P42858	Asp-N CNBr trypsin_no_P_rule V8-E	115.29	524	538.0	4	62	305.083	8.627	0	0
P42858	Arg-C Asp-N Lys-N V8-DE	109.11	524	538.0	4	56	304.533	9.178	0	0
P42858	chymotrypsin CNBr Lys-N V8-DE	142.58	523	538.0	4	76	303.96	9.75	0	0
P42858	chymotrypsin CNBr Lys-C V8-DE	142.33	523	538.0	4	76	303.96	9.75	0	0
P42858	CNBr Lys-C trypsin_no_P_rule V8-DE	118.7	523	538.0	4	64	303.869	9.842	0	0
P42858	Arg-C Lys-C trypsin_no_P_rule V8-DE	116.16	523	538.0	4	63	303.811	9.899	0	0
P42858	Arg-C Asp-N V8-DE V8-E	102.67	523	538.0	4	55	303.881	9.83	0	0
P42858	CNBr Lys-N trypsin_no_P_rule V8-DE	118.2	522	538.0	4	64	303.208	10.503	0	0
P42858	Arg-C Lys-N trypsin_no_P_rule V8-DE	115.66	522	538.0	4	63	303.15	10.56	0	0
P42858	Arg-C chymotrypsin Lys-N V8-E	138.83	521	538.0	4	72	304.043	9.667	0	0
P42858	Arg-C chymotrypsin Lys-C V8-E	138.83	521	538.0	4	72	304.043	9.667	0	0
P42858	Lys-C Lys-N trypsin_no_P_rule V8-DE	114.62	521	538.0	4	62	302.634	11.076	0	0
P42858	Arg-C Asp-N CNBr V8-DE	102.01	521	538.0	4	52	302.308	11.402	0	0
P42858	Asp-N chymotrypsin Lys-N V8-DE	141.37	520	538.0	4	74	302.352	11.358	0	0
P42858	Asp-N chymotrypsin Lys-C V8-DE	141.12	520	538.0	4	74	302.352	11.358	0	0
P42858	Asp-N chymotrypsin CNBr V8-DE	136.45	520	538.0	4	72	301.869	11.842	0	0
P42858	Arg-C Lys-C V8-DE V8-E	112.42	520	538.0	4	60	302.79	10.92	0	0
P42858	chymotrypsin Lys-N V8-DE V8-E	143.72	519	538.0	4	78	302.418	11.293	0	0
P42858	chymotrypsin Lys-C V8-DE V8-E	143.47	519	538.0	4	78	302.418	11.293	0	0
P42858	chymotrypsin CNBr V8-DE V8-E	138.27	519	538.0	4	76	301.934	11.776	0	0
P42858	Arg-C Lys-N V8-DE V8-E	111.92	519	538.0	4	60	302.129	11.581	0	0
P42858	Arg-C Asp-N Lys-C V8-E	103.91	518	538.0	4	53	301.944	11.767	0	0
P42858	Arg-C chymotrypsin CNBr trypsin_no_P_rule	129.07	517	538.0	4	66	301.334	12.376	0	0
P42858	Arg-C Asp-N Lys-N V8-E	104.41	517	538.0	4	54	301.283	12.428	0	0
P42858	chymotrypsin CNBr Lys-N trypsin_no_P_rule	128.05	515	538.0	4	65	300.266	13.445	0	0
P42858	chymotrypsin CNBr Lys-C trypsin_no_P_rule	128.05	515	538.0	4	65	300.266	13.445	0	0
P42858	Arg-C CNBr V8-DE V8-E	104.08	515	538.0	4	56	299.897	13.813	0	0
P42858	Arg-C CNBr trypsin_no_P_rule V8-E	102.96	515	538.0	4	55	300.175	13.536	0	0
P42858	Asp-N chymotrypsin V8-DE V8-E	135.72	514	538.0	4	74	299.313	14.398	0	0
P42858	Asp-N chymotrypsin Lys-N V8-E	137.33	514	538.0	4	73	299.758	13.952	0	0
P42858	Asp-N chymotrypsin Lys-C V8-E	137.33	514	538.0	4	73	299.758	13.952	0	0
P42858	chymotrypsin Lys-C Lys-N V8-DE	137.59	514	538.0	4	73	299.256	14.455	0	0
P42858	Arg-C Lys-C trypsin_no_P_rule V8-E	100.9	514	538.0	4	54	299.811	13.899	0	0
P42858	Arg-C Asp-N CNBr V8-E	95.5	514	538.0	4	49	299.229	14.482	0	0
P42858	Arg-C chymotrypsin CNBr V8-E	133.11	513	538.0	4	69	299.393	14.318	0	0
P42858	Arg-C chymotrypsin Lys-N trypsin_no_P_rule	126.2	513	538.0	4	64	299.108	14.603	0	0
P42858	Arg-C chymotrypsin Lys-C trypsin_no_P_rule	126.2	513	538.0	4	64	299.108	14.603	0	0
P42858	Arg-C chymotrypsin CNBr Lys-N	119.94	513	538.0	4	58	299.35	14.36	0	0
P42858	Arg-C chymotrypsin CNBr Lys-C	119.94	513	538.0	4	58	299.35	14.36	0	0
P42858	Arg-C Lys-N trypsin_no_P_rule V8-E	100.4	513	538.0	4	54	299.15	14.56	0	0
P42858	CNBr Lys-C trypsin_no_P_rule V8-E	102.42	512	538.0	4	55	298.695	15.015	0	0
P42858	Asp-N chymotrypsin CNBr V8-E	131.86	511	538.0	4	71	297.573	16.137	0	0
P42858	chymotrypsin Lys-C Lys-N trypsin_no_P_rule	124.47	511	538.0	4	63	298.039	15.672	0	0
P42858	CNBr Lys-N trypsin_no_P_rule V8-E	101.92	511	538.0	4	55	298.035	15.676	0	0
P42858	Arg-C CNBr Lys-C V8-DE	109.76	510	538.0	4	57	296.981	16.729	0	0
P42858	chymotrypsin CNBr Lys-N V8-E	126.66	509	538.0	4	67	296.8	16.91	0	0
P42858	chymotrypsin CNBr Lys-C V8-E	126.66	509	538.0	4	67	296.8	16.91	0	0
P42858	Arg-C CNBr Lys-N V8-DE	109.26	509	538.0	4	57	296.32	17.39	0	0
P42858	Asp-N chymotrypsin CNBr Lys-N	117.96	508	538.0	4	59	295.687	18.023	0	0
P42858	Asp-N chymotrypsin CNBr Lys-C	117.96	508	538.0	4	59	295.687	18.023	0	0
P42858	Lys-C Lys-N trypsin_no_P_rule V8-E	97.99	508	538.0	4	53	296.523	17.188	0	0
P42858	Arg-C Lys-C Lys-N V8-DE	105.4	507	538.0	4	55	295.246	18.464	0	0
P42858	Asp-N CNBr Lys-C V8-DE	96.3	507	538.0	4	51	293.592	20.119	0	0
P42858	Asp-N CNBr Lys-C trypsin_no_P_rule	93.9	507	538.0	4	47	294.944	18.766	0	0
P42858	Asp-N CNBr Lys-N V8-DE	95.8	506	538.0	4	51	292.931	20.779	0	0
P42858	Asp-N CNBr Lys-N trypsin_no_P_rule	93.4	506	538.0	4	47	294.283	19.427	0	0
P42858	Arg-C Asp-N Lys-C trypsin_no_P_rule	91.8	505	538.0	4	46	293.919	19.792	0	0
P42858	Asp-N CNBr Lys-C V8-E	90.52	504	538.0	4	48	292.676	21.035	0	0
P42858	Arg-C Asp-N Lys-N trypsin_no_P_rule	91.3	504	538.0	4	46	293.258	20.452	0	0
P42858	Asp-N CNBr Lys-N V8-E	91.35	503	538.0	4	49	292.015	21.695	0	0
P42858	Arg-C Asp-N CNBr trypsin_no_P_rule	92.35	503	538.0	4	46	292.243	21.468	0	0
P42858	Asp-N Lys-C Lys-N trypsin_no_P_rule	89.6	503	538.0	4	45	292.742	20.968	0	0
P42858	Arg-C chymotrypsin Lys-C Lys-N	115.59	502	538.0	4	56	293.515	20.195	0	0
P42858	CNBr Lys-C V8-DE V8-E	99.01	500	538.0	4	55	290.569	23.141	0	0
P42858	Arg-C CNBr Lys-C V8-E	92.24	500	538.0	4	46	290.548	23.162	0	0
P42858	CNBr Lys-N V8-DE V8-E	98.51	499	538.0	4	55	289.908	23.802	0	0
P42858	Arg-C CNBr Lys-N V8-E	92.74	499	538.0	4	47	289.888	23.823	0	0
P42858	Arg-C Asp-N CNBr Lys-C	81.76	497	538.0	4	37	289.538	24.173	0	0
P42858	Arg-C Asp-N CNBr Lys-N	81.92	496	538.0	4	38	288.877	24.833	0	0
P42858	Asp-N Lys-C V8-DE V8-E	96.01	494	538.0	4	53	286.816	26.894	0	0
P42858	Asp-N Lys-N V8-DE V8-E	95.51	493	538.0	4	53	286.155	27.555	0	0
P42858	Asp-N CNBr V8-DE V8-E	85.81	491	538.0	4	48	283.423	30.288	0	0
P42858	Asp-N Lys-C Lys-N V8-DE	90.43	489	538.0	4	48	283.647	30.064	0	0
P42858	chymotrypsin Lys-C Lys-N V8-E	121.09	487	538.0	4	64	285.3	28.411	0	0
P42858	Asp-N chymotrypsin Lys-C Lys-N	111.92	487	538.0	4	55	284.433	29.277	0	0
P42858	Arg-C Lys-C Lys-N V8-E	88.42	487	538.0	4	45	283.698	30.013	0	0
P42858	Arg-C Asp-N Lys-C Lys-N	78.15	485	538.0	4	36	283.225	30.485	0	0
P42858	Lys-C Lys-N V8-DE V8-E	93.27	483	538.0	4	52	281.124	32.586	0	0
P42858	CNBr Lys-C Lys-N V8-DE	91.79	482	538.0	4	50	279.48	34.231	0	0
P42858	Asp-N Lys-C Lys-N V8-E	85.53	473	538.0	4	46	275.534	38.177	0	0
P42858	Arg-C CNBr Lys-C trypsin_no_P_rule	78.12	455	538.0	4	38	263.39	50.32	0	0
P42858	chymotrypsin CNBr Lys-C Lys-N	98.06	454	538.0	4	49	266.543	47.167	0	0
P42858	Arg-C CNBr Lys-N trypsin_no_P_rule	77.62	454	538.0	4	38	262.729	50.981	0	0
P42858	CNBr Lys-C Lys-N V8-E	72.0	451	538.0	4	39	261.941	51.77	0	0
P42858	Arg-C Lys-C Lys-N trypsin_no_P_rule	73.6	447	538.0	4	36	258.984	54.726	0	0
P42858	CNBr Lys-C Lys-N trypsin_no_P_rule	74.8	445	538.0	4	37	257.986	55.724	0	0
P42858	Asp-N CNBr Lys-C Lys-N	59.29	431	538.0	4	28	252.096	61.615	0	0
P42858	Arg-C CNBr Lys-C Lys-N	64.07	421	538.0	4	28	243.456	70.254	0	0
P42858	chymotrypsin CNBr trypsin_no_P_rule V8-DE V8-E	167.58	536	538.0	5	93	311.768	1.942	0	0
P42858	Arg-C chymotrypsin trypsin_no_P_rule V8-DE V8-E	166.14	535	538.0	5	93	311.088	2.622	0	0
P42858	Asp-N chymotrypsin trypsin_no_P_rule V8-DE V8-E	166.48	535	538.0	5	92	311.088	2.622	0	0
P42858	chymotrypsin Lys-N trypsin_no_P_rule V8-DE V8-E	165.72	535	538.0	5	92	311.088	2.622	0	0
P42858	chymotrypsin Lys-C trypsin_no_P_rule V8-DE V8-E	165.72	535	538.0	5	92	311.088	2.622	0	0
P42858	Asp-N chymotrypsin CNBr trypsin_no_P_rule V8-DE	165.11	535	538.0	5	89	311.086	2.624	0	0
P42858	Arg-C chymotrypsin CNBr trypsin_no_P_rule V8-DE	163.95	534	538.0	5	90	310.579	3.131	0	0
P42858	chymotrypsin CNBr Lys-C trypsin_no_P_rule V8-DE	163.53	534	538.0	5	89	310.579	3.131	0	0
P42858	chymotrypsin CNBr Lys-N trypsin_no_P_rule V8-DE	163.53	534	538.0	5	89	310.579	3.131	0	0
P42858	Arg-C Asp-N chymotrypsin trypsin_no_P_rule V8-DE	163.63	534	538.0	5	89	310.406	3.304	0	0
P42858	Asp-N chymotrypsin CNBr trypsin_no_P_rule V8-E	161.67	534	538.0	5	88	310.717	2.993	0	0
P42858	Arg-C Asp-N chymotrypsin trypsin_no_P_rule V8-E	160.47	534	538.0	5	88	310.566	3.145	0	0
P42858	Asp-N chymotrypsin Lys-C trypsin_no_P_rule V8-DE	163.22	534	538.0	5	88	310.406	3.304	0	0
P42858	Asp-N chymotrypsin Lys-N trypsin_no_P_rule V8-DE	163.22	534	538.0	5	88	310.406	3.304	0	0
P42858	Asp-N chymotrypsin Lys-N trypsin_no_P_rule V8-E	159.89	534	538.0	5	87	310.566	3.145	0	0
P42858	Asp-N chymotrypsin Lys-C trypsin_no_P_rule V8-E	159.89	534	538.0	5	87	310.566	3.145	0	0
P42858	Arg-C chymotrypsin Lys-C V8-DE V8-E	157.91	533	538.0	5	85	310.113	3.597	0	0
P42858	Arg-C chymotrypsin Lys-N V8-DE V8-E	157.91	533	538.0	5	85	310.113	3.597	0	0
P42858	Arg-C chymotrypsin CNBr V8-DE V8-E	153.5	533	538.0	5	83	310.293	3.417	0	0
P42858	Arg-C Asp-N chymotrypsin V8-DE V8-E	152.12	533	538.0	5	82	310.118	3.593	0	0
P42858	Arg-C Asp-N chymotrypsin Lys-N V8-DE	155.4	533	538.0	5	81	309.936	3.775	0	0
P42858	Arg-C Asp-N chymotrypsin Lys-C V8-DE	155.4	533	538.0	5	81	309.936	3.775	0	0
P42858	Arg-C Asp-N chymotrypsin CNBr V8-DE	151.52	533	538.0	5	79	310.116	3.595	0	0
P42858	Arg-C Asp-N chymotrypsin CNBr trypsin_no_P_rule	144.57	533	538.0	5	75	309.822	3.888	0	0
P42858	Asp-N chymotrypsin CNBr Lys-C trypsin_no_P_rule	144.25	533	538.0	5	74	309.822	3.888	0	0
P42858	Asp-N chymotrypsin CNBr Lys-N trypsin_no_P_rule	144.25	533	538.0	5	74	309.822	3.888	0	0
P42858	Arg-C chymotrypsin Lys-N trypsin_no_P_rule V8-DE	160.86	532	538.0	5	88	309.345	4.365	0	0
P42858	Arg-C chymotrypsin Lys-C trypsin_no_P_rule V8-DE	160.86	532	538.0	5	88	309.345	4.365	0	0
P42858	chymotrypsin Lys-C Lys-N trypsin_no_P_rule V8-DE	160.28	532	538.0	5	87	309.345	4.365	0	0
P42858	Arg-C chymotrypsin CNBr Lys-N V8-DE	155.73	532	538.0	5	82	309.604	4.106	0	0
P42858	Arg-C chymotrypsin CNBr Lys-C V8-DE	155.73	532	538.0	5	82	309.604	4.106	0	0
P42858	Arg-C Asp-N trypsin_no_P_rule V8-DE V8-E	123.42	532	538.0	5	68	309.175	4.536	0	0
P42858	Arg-C Asp-N chymotrypsin Lys-C V8-E	151.83	531	538.0	5	80	309.095	4.615	0	0
P42858	Arg-C Asp-N chymotrypsin Lys-N V8-E	151.83	531	538.0	5	80	309.095	4.615	0	0
P42858	Arg-C Asp-N chymotrypsin CNBr V8-E	147.69	531	538.0	5	78	309.204	4.506	0	0
P42858	Arg-C Asp-N chymotrypsin Lys-N trypsin_no_P_rule	141.87	531	538.0	5	73	308.62	5.09	0	0
P42858	Arg-C Asp-N chymotrypsin Lys-C trypsin_no_P_rule	141.87	531	538.0	5	73	308.62	5.09	0	0
P42858	Asp-N chymotrypsin Lys-C Lys-N trypsin_no_P_rule	140.84	531	538.0	5	72	308.62	5.09	0	0
P42858	Asp-N CNBr trypsin_no_P_rule V8-DE V8-E	124.74	531	538.0	5	68	308.678	5.032	0	0
P42858	Asp-N Lys-C trypsin_no_P_rule V8-DE V8-E	123.54	531	538.0	5	68	308.659	5.051	0	0
P42858	Arg-C Asp-N chymotrypsin CNBr Lys-C	135.6	531	538.0	5	67	308.852	4.858	0	0
P42858	Arg-C Asp-N chymotrypsin CNBr Lys-N	135.6	531	538.0	5	67	308.852	4.858	0	0
P42858	Arg-C chymotrypsin CNBr trypsin_no_P_rule V8-E	150.97	530	538.0	5	82	308.694	5.016	0	0
P42858	Arg-C chymotrypsin Lys-C Lys-N V8-DE	152.45	530	538.0	5	80	308.37	5.34	0	0
P42858	Arg-C CNBr trypsin_no_P_rule V8-DE V8-E	125.13	530	538.0	5	69	308.317	5.393	0	0
P42858	Arg-C Lys-C trypsin_no_P_rule V8-DE V8-E	122.91	530	538.0	5	68	308.298	5.412	0	0
P42858	Asp-N Lys-N trypsin_no_P_rule V8-DE V8-E	123.04	530	538.0	5	68	307.998	5.712	0	0
P42858	Arg-C Asp-N CNBr trypsin_no_P_rule V8-DE	122.13	530	538.0	5	65	308.098	5.613	0	0
P42858	Arg-C Asp-N CNBr trypsin_no_P_rule V8-E	118.66	530	538.0	5	64	308.339	5.372	0	0
P42858	Asp-N CNBr Lys-C trypsin_no_P_rule V8-E	118.74	530	538.0	5	64	308.336	5.374	0	0
P42858	Arg-C Asp-N Lys-C trypsin_no_P_rule V8-DE	119.88	530	538.0	5	64	308.079	5.632	0	0
P42858	Arg-C Asp-N Lys-C trypsin_no_P_rule V8-E	116.24	530	538.0	5	63	308.311	5.4	0	0
P42858	Asp-N chymotrypsin CNBr Lys-C V8-E	142.36	529	538.0	5	76	307.597	6.114	0	0
P42858	Asp-N chymotrypsin CNBr Lys-N V8-E	142.36	529	538.0	5	76	307.597	6.114	0	0
P42858	CNBr Lys-C trypsin_no_P_rule V8-DE V8-E	125.25	529	538.0	5	69	307.801	5.909	0	0
P42858	Arg-C Lys-N trypsin_no_P_rule V8-DE V8-E	122.41	529	538.0	5	68	307.637	6.073	0	0
P42858	Asp-N CNBr Lys-C trypsin_no_P_rule V8-DE	122.25	529	538.0	5	65	307.582	6.128	0	0
P42858	Asp-N CNBr Lys-N trypsin_no_P_rule V8-E	118.24	529	538.0	5	64	307.675	6.035	0	0
P42858	Arg-C Asp-N Lys-N trypsin_no_P_rule V8-DE	119.38	529	538.0	5	64	307.418	6.293	0	0
P42858	Arg-C Asp-N Lys-N trypsin_no_P_rule V8-E	115.74	529	538.0	5	63	307.65	6.061	0	0
P42858	chymotrypsin CNBr Lys-C trypsin_no_P_rule V8-E	149.69	528	538.0	5	81	307.625	6.085	0	0
P42858	chymotrypsin CNBr Lys-N trypsin_no_P_rule V8-E	149.69	528	538.0	5	81	307.625	6.085	0	0
P42858	Asp-N chymotrypsin CNBr Lys-C V8-DE	145.69	528	538.0	5	77	306.503	7.208	0	0
P42858	Asp-N chymotrypsin CNBr Lys-N V8-DE	145.94	528	538.0	5	77	306.503	7.208	0	0
P42858	CNBr Lys-N trypsin_no_P_rule V8-DE V8-E	124.75	528	538.0	5	69	307.141	6.57	0	0
P42858	Lys-C Lys-N trypsin_no_P_rule V8-DE V8-E	121.23	528	538.0	5	67	307.122	6.589	0	0
P42858	Asp-N CNBr Lys-N trypsin_no_P_rule V8-DE	121.75	528	538.0	5	65	306.921	6.789	0	0
P42858	Asp-N Lys-C Lys-N trypsin_no_P_rule V8-DE	118.34	528	538.0	5	63	306.902	6.808	0	0
P42858	Asp-N Lys-C Lys-N trypsin_no_P_rule V8-E	114.46	528	538.0	5	62	307.134	6.576	0	0
P42858	Arg-C Asp-N Lys-C V8-DE V8-E	114.83	528	538.0	5	61	306.95	6.76	0	0
P42858	chymotrypsin CNBr Lys-C V8-DE V8-E	148.01	527	538.0	5	81	306.568	7.142	0	0
P42858	chymotrypsin CNBr Lys-N V8-DE V8-E	148.26	527	538.0	5	81	306.568	7.142	0	0
P42858	Arg-C chymotrypsin Lys-N trypsin_no_P_rule V8-E	147.69	527	538.0	5	80	307.021	6.689	0	0
P42858	Arg-C chymotrypsin Lys-C trypsin_no_P_rule V8-E	147.69	527	538.0	5	80	307.021	6.689	0	0
P42858	Arg-C chymotrypsin CNBr Lys-C V8-E	142.67	527	538.0	5	74	307.219	6.491	0	0
P42858	Arg-C chymotrypsin CNBr Lys-N V8-E	142.67	527	538.0	5	74	307.219	6.491	0	0
P42858	Arg-C Asp-N Lys-N V8-DE V8-E	114.33	527	538.0	5	61	306.289	7.421	0	0
P42858	Arg-C Asp-N CNBr Lys-C V8-DE	113.56	526	538.0	5	58	305.873	7.837	0	0
P42858	chymotrypsin Lys-C Lys-N trypsin_no_P_rule V8-E	146.24	525	538.0	5	79	305.952	7.758	0	0
P42858	Arg-C Asp-N chymotrypsin Lys-C Lys-N	131.68	525	538.0	5	65	305.545	8.166	0	0
P42858	Arg-C CNBr Lys-C trypsin_no_P_rule V8-DE	120.24	525	538.0	5	65	305.045	8.665	0	0
P42858	Arg-C Asp-N CNBr Lys-N V8-DE	113.06	525	538.0	5	58	305.212	8.498	0	0
P42858	Arg-C Asp-N CNBr V8-DE V8-E	106.83	525	538.0	5	57	305.065	8.646	0	0
P42858	Arg-C Asp-N Lys-C Lys-N V8-DE	109.61	525	538.0	5	56	305.193	8.517	0	0
P42858	Arg-C Asp-N CNBr Lys-C V8-E	108.34	525	538.0	5	55	305.651	8.06	0	0
P42858	Arg-C CNBr Lys-N trypsin_no_P_rule V8-DE	119.74	524	538.0	5	65	304.384	9.326	0	0
P42858	Arg-C Asp-N CNBr Lys-N V8-E	108.84	524	538.0	5	56	304.99	8.721	0	0
P42858	chymotrypsin CNBr Lys-C Lys-N V8-DE	142.33	523	538.0	5	76	303.96	9.75	0	0
P42858	CNBr Lys-C Lys-N trypsin_no_P_rule V8-DE	118.7	523	538.0	5	64	303.869	9.842	0	0
P42858	Arg-C Lys-C Lys-N trypsin_no_P_rule V8-DE	116.16	523	538.0	5	63	303.811	9.899	0	0
P42858	Asp-N chymotrypsin Lys-N V8-DE V8-E	145.96	522	538.0	5	79	303.946	9.764	0	0
P42858	Asp-N chymotrypsin Lys-C V8-DE V8-E	145.71	522	538.0	5	79	303.946	9.764	0	0
P42858	Asp-N chymotrypsin CNBr V8-DE V8-E	140.51	522	538.0	5	77	303.463	10.247	0	0
P42858	Arg-C chymotrypsin Lys-C Lys-N V8-E	138.83	521	538.0	5	72	304.043	9.667	0	0
P42858	Arg-C CNBr Lys-C V8-DE V8-E	116.33	521	538.0	5	62	303.47	10.241	0	0
P42858	Asp-N chymotrypsin Lys-C Lys-N V8-DE	141.12	520	538.0	5	74	302.352	11.358	0	0
P42858	Arg-C CNBr Lys-N V8-DE V8-E	115.83	520	538.0	5	62	302.809	10.901	0	0
P42858	Arg-C Lys-C Lys-N V8-DE V8-E	112.27	520	538.0	5	60	302.79	10.92	0	0
P42858	chymotrypsin Lys-C Lys-N V8-DE V8-E	143.47	519	538.0	5	78	302.418	11.293	0	0
P42858	Arg-C CNBr Lys-C trypsin_no_P_rule V8-E	105.33	518	538.0	5	56	301.984	11.727	0	0
P42858	Arg-C Asp-N Lys-C Lys-N V8-E	104.91	518	538.0	5	54	301.944	11.767	0	0
P42858	Arg-C chymotrypsin CNBr Lys-C trypsin_no_P_rule	129.79	517	538.0	5	66	301.334	12.376	0	0
P42858	Arg-C chymotrypsin CNBr Lys-N trypsin_no_P_rule	129.79	517	538.0	5	66	301.334	12.376	0	0
P42858	Arg-C CNBr Lys-N trypsin_no_P_rule V8-E	104.83	517	538.0	5	56	301.323	12.388	0	0
P42858	chymotrypsin CNBr Lys-C Lys-N trypsin_no_P_rule	128.05	515	538.0	5	65	300.266	13.445	0	0
P42858	Asp-N chymotrypsin Lys-C Lys-N V8-E	137.33	514	538.0	5	73	299.758	13.952	0	0
P42858	Arg-C Lys-C Lys-N trypsin_no_P_rule V8-E	100.9	514	538.0	5	54	299.811	13.899	0	0
P42858	Arg-C chymotrypsin Lys-C Lys-N trypsin_no_P_rule	126.2	513	538.0	5	64	299.108	14.603	0	0
P42858	Arg-C chymotrypsin CNBr Lys-C Lys-N	119.94	513	538.0	5	58	299.35	14.36	0	0
P42858	CNBr Lys-C Lys-N trypsin_no_P_rule V8-E	102.42	512	538.0	5	55	298.695	15.015	0	0
P42858	Asp-N CNBr Lys-C V8-DE V8-E	101.75	511	538.0	5	56	296.261	17.449	0	0
P42858	Arg-C CNBr Lys-C Lys-N V8-DE	109.76	510	538.0	5	57	296.981	16.729	0	0
P42858	Asp-N CNBr Lys-N V8-DE V8-E	101.25	510	538.0	5	56	295.6	18.11	0	0
P42858	chymotrypsin CNBr Lys-C Lys-N V8-E	126.66	509	538.0	5	67	296.8	16.91	0	0
P42858	Arg-C Asp-N CNBr Lys-C trypsin_no_P_rule	96.09	509	538.0	5	48	296.121	17.589	0	0
P42858	Asp-N chymotrypsin CNBr Lys-C Lys-N	117.96	508	538.0	5	59	295.687	18.023	0	0
P42858	Arg-C Asp-N CNBr Lys-N trypsin_no_P_rule	95.59	508	538.0	5	48	295.46	18.25	0	0
P42858	Asp-N CNBr Lys-C Lys-N V8-DE	96.3	507	538.0	5	51	293.592	20.119	0	0
P42858	Asp-N CNBr Lys-C Lys-N trypsin_no_P_rule	93.9	507	538.0	5	47	294.944	18.766	0	0
P42858	Arg-C Asp-N Lys-C Lys-N trypsin_no_P_rule	91.8	505	538.0	5	46	293.919	19.792	0	0
P42858	Asp-N CNBr Lys-C Lys-N V8-E	91.85	504	538.0	5	49	292.676	21.035	0	0
P42858	CNBr Lys-C Lys-N V8-DE V8-E	99.01	500	538.0	5	55	290.569	23.141	0	0
P42858	Arg-C CNBr Lys-C Lys-N V8-E	93.24	500	538.0	5	47	290.548	23.162	0	0
P42858	Arg-C Asp-N CNBr Lys-C Lys-N	82.76	497	538.0	5	38	289.538	24.173	0	0
P42858	Asp-N Lys-C Lys-N V8-DE V8-E	96.01	494	538.0	5	53	286.816	26.894	0	0
P42858	Arg-C CNBr Lys-C Lys-N trypsin_no_P_rule	78.12	455	538.0	5	38	263.39	50.32	0	0
