# Supplementary material for: PTMselect: optimization of protein modifications discovery by mass spectrometry
Source: Sci Rep. 2019 Mar 12;9:4181. doi: 10.1038/s41598-019-40873-3 (PMC6414543; doi:10.1038/s41598-019-40873-3)
Supplement: Supplementary file 3 — Dataset 1 [file 41598_2019_40873_MOESM3_ESM.zip › supplemental_files/6_proteins/scores/CTRO_score.tsv]

Protein	Enzyme	Score_CID	Score_ETD	MaxScore	Enz_nb	Peptide_monoMod	Pred_score_M	Pred_score_U	Target_nb	Missing_Target_nb	Target	Missing_Target
O14578	trypsin_no_P_rule	59.54	240	287.0	1	38	79.29	20.205	0	0
O14578	V8-DE	63.8	238	287.0	1	42	81.858	17.636	0	0
O14578	V8-E	49.4	219	287.0	1	30	74.322	25.172	0	0
O14578	Lys-N	43.55	217	287.0	1	26	76.453	23.041	0	0
O14578	Lys-C	41.96	209	287.0	1	25	72.622	26.872	0	0
O14578	chymotrypsin	62.7	194	287.0	1	45	73.045	26.449	0	0
O14578	Arg-C	37.0	169	287.0	1	21	59.257	40.237	0	0
O14578	Asp-N	23.32	142	287.0	1	10	49.156	50.339	0	0
O14578	CNBr	8.13	70	287.0	1	2	24.873	74.621	0	0
O14578	Lys-N V8-DE	85.82	282	287.0	2	54	98.359	1.135	0	0
O14578	Lys-C V8-DE	85.93	282	287.0	2	54	98.359	1.135	0	0
O14578	chymotrypsin trypsin_no_P_rule	103.74	279	287.0	2	71	96.422	3.073	0	0
O14578	trypsin_no_P_rule V8-DE	104.12	276	287.0	2	71	95.151	4.343	0	0
O14578	Lys-N trypsin_no_P_rule	71.14	276	287.0	2	45	94.358	5.136	0	0
O14578	Lys-C trypsin_no_P_rule	69.8	273	287.0	2	44	93.018	6.476	0	0
O14578	chymotrypsin V8-DE	102.58	272	287.0	2	72	94.039	5.455	0	0
O14578	trypsin_no_P_rule V8-E	90.14	272	287.0	2	59	92.267	7.227	0	0
O14578	Arg-C V8-E	74.63	269	287.0	2	44	93.24	6.254	0	0
O14578	Arg-C V8-DE	87.25	268	287.0	2	55	92.751	6.743	0	0
O14578	Asp-N trypsin_no_P_rule	74.09	268	287.0	2	43	92.008	7.487	0	0
O14578	Arg-C Lys-N	68.29	266	287.0	2	41	91.704	7.791	0	0
O14578	chymotrypsin V8-E	92.4	265	287.0	2	62	92.049	7.445	0	0
O14578	Arg-C Lys-C	66.96	264	287.0	2	40	90.631	8.863	0	0
O14578	Lys-N V8-E	75.19	260	287.0	2	46	89.73	9.764	0	0
O14578	Arg-C chymotrypsin	91.75	259	287.0	2	61	91.397	8.097	0	0
O14578	Asp-N V8-DE	70.76	259	287.0	2	44	88.431	11.063	0	0
O14578	Arg-C trypsin_no_P_rule	67.26	257	287.0	2	42	86.363	13.132	0	0
O14578	chymotrypsin Lys-N	90.5	255	287.0	2	60	90.957	8.537	0	0
O14578	V8-DE V8-E	71.0	255	287.0	2	46	88.143	11.352	0	0
O14578	chymotrypsin Lys-C	89.67	253	287.0	2	60	90.248	9.246	0	0
O14578	Lys-C V8-E	74.31	253	287.0	2	45	86.423	13.072	0	0
O14578	Asp-N Lys-N	58.61	253	287.0	2	31	87.891	11.603	0	0
O14578	Asp-N Lys-C	58.56	253	287.0	2	31	87.891	11.603	0	0
O14578	CNBr trypsin_no_P_rule	65.62	252	287.0	2	40	84.405	15.09	0	0
O14578	Asp-N V8-E	63.12	252	287.0	2	34	86.151	13.343	0	0
O14578	CNBr V8-DE	67.45	248	287.0	2	42	85.262	14.232	0	0
O14578	Asp-N chymotrypsin	76.48	239	287.0	2	50	85.025	14.47	0	0
O14578	CNBr V8-E	54.46	239	287.0	2	31	81.782	17.712	0	0
O14578	CNBr Lys-N	48.47	236	287.0	2	28	82.206	17.288	0	0
O14578	Arg-C Asp-N	53.89	235	287.0	2	27	83.011	16.483	0	0
O14578	CNBr Lys-C	47.22	235	287.0	2	27	81.709	17.786	0	0
O14578	Lys-C Lys-N	43.55	217	287.0	2	26	76.453	23.041	0	0
O14578	chymotrypsin CNBr	69.38	213	287.0	2	47	78.721	20.773	0	0
O14578	Arg-C CNBr	43.14	187	287.0	2	23	65.405	34.089	0	0
O14578	Asp-N CNBr	30.75	177	287.0	2	12	61.363	38.131	0	0
O14578	Asp-N Lys-N V8-DE	90.23	287	287.0	3	56	99.494	0.0	0	0
O14578	Asp-N Lys-C V8-DE	90.1	287	287.0	3	56	99.494	0.0	0	0
O14578	Lys-C trypsin_no_P_rule V8-DE	107.62	286	287.0	3	72	98.917	0.577	0	0
O14578	Lys-N trypsin_no_P_rule V8-DE	107.76	286	287.0	3	72	98.917	0.577	0	0
O14578	Arg-C Lys-C V8-DE	102.61	286	287.0	3	66	98.917	0.577	0	0
O14578	Arg-C Lys-N V8-DE	102.74	286	287.0	3	66	98.917	0.577	0	0
O14578	Asp-N Lys-N trypsin_no_P_rule	81.96	285	287.0	3	48	99.127	0.368	0	0
O14578	Asp-N Lys-C trypsin_no_P_rule	81.83	285	287.0	3	48	99.127	0.368	0	0
O14578	chymotrypsin trypsin_no_P_rule V8-DE	128.14	284	287.0	3	92	97.978	1.517	0	0
O14578	Arg-C chymotrypsin Lys-N	107.0	284	287.0	3	71	98.436	1.059	0	0
O14578	Arg-C chymotrypsin Lys-C	107.0	284	287.0	3	71	98.436	1.059	0	0
O14578	Arg-C Lys-N V8-E	93.6	284	287.0	3	58	97.686	1.808	0	0
O14578	Lys-C V8-DE V8-E	90.1	284	287.0	3	57	98.63	0.864	0	0
O14578	Lys-N V8-DE V8-E	90.48	284	287.0	3	57	98.63	0.864	0	0
O14578	chymotrypsin Lys-C V8-DE	116.3	283	287.0	3	80	98.361	1.133	0	0
O14578	chymotrypsin Lys-N V8-DE	115.85	283	287.0	3	80	98.361	1.133	0	0
O14578	Arg-C chymotrypsin V8-E	110.92	283	287.0	3	74	97.978	1.517	0	0
O14578	Asp-N chymotrypsin trypsin_no_P_rule	109.83	283	287.0	3	73	98.187	1.307	0	0
O14578	chymotrypsin Lys-N trypsin_no_P_rule	107.69	283	287.0	3	73	98.07	1.424	0	0
O14578	Arg-C chymotrypsin trypsin_no_P_rule	108.07	283	287.0	3	73	97.425	2.069	0	0
O14578	Asp-N trypsin_no_P_rule V8-DE	107.6	283	287.0	3	72	97.823	1.671	0	0
O14578	CNBr Lys-C V8-DE	87.18	283	287.0	3	54	98.361	1.133	0	0
O14578	CNBr Lys-N V8-DE	87.23	283	287.0	3	54	98.361	1.133	0	0
O14578	chymotrypsin trypsin_no_P_rule V8-E	120.19	282	287.0	3	83	97.342	2.152	0	0
O14578	chymotrypsin Lys-C trypsin_no_P_rule	107.35	282	287.0	3	73	97.802	1.692	0	0
O14578	chymotrypsin CNBr trypsin_no_P_rule	107.91	282	287.0	3	73	97.537	1.957	0	0
O14578	Asp-N trypsin_no_P_rule V8-E	100.18	282	287.0	3	63	97.456	2.039	0	0
O14578	Lys-N trypsin_no_P_rule V8-E	96.69	282	287.0	3	63	96.378	3.116	0	0
O14578	Arg-C Lys-C V8-E	91.6	282	287.0	3	57	96.614	2.881	0	0
O14578	Lys-C Lys-N V8-DE	86.32	282	287.0	3	54	98.359	1.135	0	0
O14578	Arg-C Asp-N V8-E	84.67	282	287.0	3	47	98.274	1.22	0	0
O14578	Arg-C chymotrypsin V8-DE	119.01	281	287.0	3	83	97.114	2.38	0	0
O14578	Arg-C trypsin_no_P_rule V8-DE	107.17	281	287.0	3	72	96.839	2.656	0	0
O14578	Asp-N chymotrypsin V8-DE	104.75	280	287.0	3	72	96.403	3.091	0	0
O14578	Arg-C Lys-N trypsin_no_P_rule	75.9	280	287.0	3	48	96.032	3.462	0	0
O14578	trypsin_no_P_rule V8-DE V8-E	106.95	279	287.0	3	73	96.147	3.347	0	0
O14578	Lys-C trypsin_no_P_rule V8-E	95.36	279	287.0	3	62	95.038	4.457	0	0
O14578	Arg-C Asp-N V8-DE	92.16	279	287.0	3	57	96.616	2.879	0	0
O14578	chymotrypsin V8-DE V8-E	107.41	278	287.0	3	75	95.98	3.515	0	0
O14578	CNBr trypsin_no_P_rule V8-DE	105.89	278	287.0	3	71	95.884	3.61	0	0
O14578	Arg-C trypsin_no_P_rule V8-E	93.89	278	287.0	3	60	94.943	4.552	0	0
O14578	CNBr Lys-N trypsin_no_P_rule	75.55	278	287.0	3	47	95.204	4.291	0	0
O14578	Arg-C Lys-C trypsin_no_P_rule	74.56	278	287.0	3	47	94.96	4.535	0	0
O14578	CNBr Lys-C trypsin_no_P_rule	74.05	278	287.0	3	46	95.204	4.291	0	0
O14578	Arg-C Asp-N Lys-N	78.34	278	287.0	3	44	96.769	2.725	0	0
O14578	Arg-C Asp-N Lys-C	77.7	278	287.0	3	44	96.769	2.725	0	0
O14578	Asp-N chymotrypsin V8-E	98.54	277	287.0	3	64	95.671	3.823	0	0
O14578	CNBr trypsin_no_P_rule V8-E	93.49	277	287.0	3	60	94.341	5.153	0	0
O14578	Arg-C Asp-N trypsin_no_P_rule	79.48	277	287.0	3	46	95.578	3.916	0	0
O14578	Lys-C Lys-N trypsin_no_P_rule	71.14	276	287.0	3	45	94.358	5.136	0	0
O14578	chymotrypsin Lys-N V8-E	108.27	275	287.0	3	72	95.872	3.623	0	0
O14578	Arg-C Asp-N chymotrypsin	98.54	275	287.0	3	63	96.358	3.136	0	0
O14578	Arg-C V8-DE V8-E	90.94	275	287.0	3	58	96.121	3.373	0	0
O14578	Asp-N Lys-C V8-E	83.07	275	287.0	3	48	94.724	4.77	0	0
O14578	Asp-N Lys-N V8-E	83.53	275	287.0	3	48	94.724	4.77	0	0
O14578	chymotrypsin CNBr V8-DE	104.46	274	287.0	3	72	94.625	4.869	0	0
O14578	Arg-C CNBr V8-E	76.81	274	287.0	3	45	94.924	4.57	0	0
O14578	chymotrypsin Lys-C V8-E	107.69	273	287.0	3	72	95.163	4.332	0	0
O14578	Asp-N CNBr trypsin_no_P_rule	78.3	273	287.0	3	45	94.074	5.421	0	0
O14578	Arg-C CNBr Lys-N	71.91	272	287.0	3	43	93.373	6.122	0	0
O14578	Arg-C CNBr Lys-C	70.91	272	287.0	3	42	93.373	6.122	0	0
O14578	Asp-N chymotrypsin Lys-N	96.61	271	287.0	3	61	94.662	4.832	0	0
O14578	Asp-N chymotrypsin Lys-C	96.06	271	287.0	3	61	94.662	4.832	0	0
O14578	Arg-C CNBr V8-DE	88.01	270	287.0	3	55	93.34	6.154	0	0
O14578	chymotrypsin CNBr V8-E	95.98	269	287.0	3	63	93.344	6.15	0	0
O14578	Asp-N V8-DE V8-E	75.42	266	287.0	3	47	91.495	7.999	0	0
O14578	Arg-C Lys-C Lys-N	67.79	266	287.0	3	41	91.704	7.791	0	0
O14578	Asp-N CNBr Lys-C	62.4	266	287.0	3	33	92.136	7.359	0	0
O14578	Asp-N CNBr Lys-N	62.12	266	287.0	3	33	92.136	7.359	0	0
O14578	Asp-N CNBr V8-DE	73.76	265	287.0	3	44	90.886	8.608	0	0
O14578	CNBr Lys-N V8-E	77.61	264	287.0	3	47	90.956	8.538	0	0
O14578	CNBr V8-DE V8-E	74.15	264	287.0	3	46	90.991	8.503	0	0
O14578	chymotrypsin CNBr Lys-N	93.93	263	287.0	3	62	93.117	6.378	0	0
O14578	chymotrypsin CNBr Lys-C	93.43	263	287.0	3	62	93.117	6.378	0	0
O14578	CNBr Lys-C V8-E	76.69	263	287.0	3	46	90.459	9.036	0	0
O14578	Arg-C CNBr trypsin_no_P_rule	71.37	262	287.0	3	44	88.853	10.641	0	0
O14578	Arg-C chymotrypsin CNBr	95.97	261	287.0	3	63	91.879	7.615	0	0
O14578	Lys-C Lys-N V8-E	75.19	260	287.0	3	46	89.73	9.764	0	0
O14578	Asp-N CNBr V8-E	67.28	260	287.0	3	35	89.275	10.219	0	0
O14578	chymotrypsin Lys-C Lys-N	90.0	255	287.0	3	60	90.957	8.537	0	0
O14578	Asp-N chymotrypsin CNBr	81.84	253	287.0	3	52	89.07	10.425	0	0
O14578	Asp-N Lys-C Lys-N	59.11	253	287.0	3	31	87.891	11.603	0	0
O14578	Arg-C Asp-N CNBr	59.5	240	287.0	3	29	84.537	14.958	0	0
O14578	CNBr Lys-C Lys-N	48.47	236	287.0	3	28	82.206	17.288	0	0
O14578	Asp-N chymotrypsin Lys-N V8-DE	116.76	287	287.0	4	80	99.494	0.0	0	0
O14578	Asp-N chymotrypsin Lys-C V8-DE	117.21	287	287.0	4	80	99.494	0.0	0	0
O14578	Asp-N Lys-N trypsin_no_P_rule V8-DE	110.14	287	287.0	4	73	99.494	0.0	0	0
O14578	Asp-N Lys-C trypsin_no_P_rule V8-DE	110.01	287	287.0	4	73	99.494	0.0	0	0
O14578	Arg-C Asp-N Lys-C V8-DE	105.88	287	287.0	4	68	99.494	0.0	0	0
O14578	Arg-C Asp-N Lys-N V8-DE	106.01	287	287.0	4	68	99.494	0.0	0	0
O14578	Arg-C Asp-N Lys-N V8-E	99.96	287	287.0	4	59	99.494	0.0	0	0
O14578	Arg-C Asp-N Lys-C V8-E	99.33	287	287.0	4	59	99.494	0.0	0	0
O14578	Asp-N Lys-C V8-DE V8-E	92.43	287	287.0	4	58	99.494	0.0	0	0
O14578	Asp-N Lys-N V8-DE V8-E	93.07	287	287.0	4	58	99.494	0.0	0	0
O14578	Asp-N Lys-C Lys-N V8-DE	90.73	287	287.0	4	56	99.494	0.0	0	0
O14578	Asp-N CNBr Lys-C V8-DE	91.6	287	287.0	4	56	99.494	0.0	0	0
O14578	Asp-N CNBr Lys-N V8-DE	91.15	287	287.0	4	56	99.494	0.0	0	0
O14578	Arg-C Asp-N Lys-C trypsin_no_P_rule	84.29	287	287.0	4	50	99.494	0.0	0	0
O14578	Arg-C Asp-N Lys-N trypsin_no_P_rule	84.42	287	287.0	4	50	99.494	0.0	0	0
O14578	chymotrypsin Lys-C trypsin_no_P_rule V8-DE	130.72	286	287.0	4	93	98.917	0.577	0	0
O14578	chymotrypsin Lys-N trypsin_no_P_rule V8-DE	130.72	286	287.0	4	93	98.917	0.577	0	0
O14578	Arg-C chymotrypsin Lys-C V8-DE	128.81	286	287.0	4	90	98.917	0.577	0	0
O14578	Arg-C chymotrypsin Lys-N V8-DE	128.31	286	287.0	4	90	98.917	0.577	0	0
O14578	Arg-C Asp-N chymotrypsin V8-DE	120.54	286	287.0	4	83	98.922	0.572	0	0
O14578	Arg-C chymotrypsin Lys-N V8-E	121.55	286	287.0	4	82	98.917	0.577	0	0
O14578	Arg-C chymotrypsin Lys-C V8-E	121.55	286	287.0	4	82	98.917	0.577	0	0
O14578	Arg-C Asp-N chymotrypsin V8-E	114.75	286	287.0	4	75	98.922	0.572	0	0
O14578	Arg-C Asp-N chymotrypsin trypsin_no_P_rule	112.17	286	287.0	4	74	98.922	0.572	0	0
O14578	Lys-N trypsin_no_P_rule V8-DE V8-E	110.39	286	287.0	4	74	98.917	0.577	0	0
O14578	Lys-C trypsin_no_P_rule V8-DE V8-E	110.26	286	287.0	4	74	98.917	0.577	0	0
O14578	Arg-C chymotrypsin CNBr Lys-N	110.03	286	287.0	4	73	98.917	0.577	0	0
O14578	Arg-C chymotrypsin CNBr Lys-C	110.03	286	287.0	4	73	98.917	0.577	0	0
O14578	Arg-C Lys-N trypsin_no_P_rule V8-DE	109.48	286	287.0	4	73	98.917	0.577	0	0
O14578	Arg-C Lys-C trypsin_no_P_rule V8-DE	109.35	286	287.0	4	73	98.917	0.577	0	0
O14578	Lys-C Lys-N trypsin_no_P_rule V8-DE	107.76	286	287.0	4	72	98.917	0.577	0	0
O14578	CNBr Lys-C trypsin_no_P_rule V8-DE	108.39	286	287.0	4	72	98.917	0.577	0	0
O14578	CNBr Lys-N trypsin_no_P_rule V8-DE	108.89	286	287.0	4	72	98.917	0.577	0	0
O14578	Arg-C Asp-N chymotrypsin Lys-C	110.64	286	287.0	4	71	99.492	0.002	0	0
O14578	Arg-C Asp-N chymotrypsin Lys-N	110.64	286	287.0	4	71	99.492	0.002	0	0
O14578	Arg-C Lys-N V8-DE V8-E	105.76	286	287.0	4	68	98.917	0.577	0	0
O14578	Arg-C Lys-C V8-DE V8-E	105.13	286	287.0	4	68	98.917	0.577	0	0
O14578	Arg-C Lys-C Lys-N V8-DE	102.74	286	287.0	4	66	98.917	0.577	0	0
O14578	Arg-C CNBr Lys-C V8-DE	103.04	286	287.0	4	66	98.917	0.577	0	0
O14578	Arg-C CNBr Lys-N V8-DE	103.04	286	287.0	4	66	98.917	0.577	0	0
O14578	Asp-N Lys-C trypsin_no_P_rule V8-E	103.76	286	287.0	4	65	99.127	0.368	0	0
O14578	Asp-N Lys-N trypsin_no_P_rule V8-E	103.89	286	287.0	4	65	99.127	0.368	0	0
O14578	Arg-C chymotrypsin trypsin_no_P_rule V8-DE	130.44	285	287.0	4	93	98.345	1.149	0	0
O14578	Asp-N chymotrypsin trypsin_no_P_rule V8-DE	129.22	285	287.0	4	92	98.555	0.94	0	0
O14578	chymotrypsin CNBr trypsin_no_P_rule V8-DE	128.94	285	287.0	4	92	98.345	1.149	0	0
O14578	chymotrypsin Lys-N trypsin_no_P_rule V8-E	123.1	285	287.0	4	85	98.55	0.945	0	0
O14578	Arg-C chymotrypsin trypsin_no_P_rule V8-E	122.69	285	287.0	4	84	98.345	1.149	0	0
O14578	chymotrypsin Lys-N V8-DE V8-E	119.01	285	287.0	4	82	98.632	0.862	0	0
O14578	chymotrypsin Lys-C V8-DE V8-E	118.96	285	287.0	4	82	98.632	0.862	0	0
O14578	Arg-C chymotrypsin Lys-N trypsin_no_P_rule	110.35	285	287.0	4	75	98.438	1.057	0	0
O14578	Arg-C chymotrypsin Lys-C trypsin_no_P_rule	110.35	285	287.0	4	75	98.438	1.057	0	0
O14578	Asp-N chymotrypsin Lys-N trypsin_no_P_rule	112.47	285	287.0	4	74	99.127	0.368	0	0
O14578	Asp-N chymotrypsin Lys-C trypsin_no_P_rule	112.47	285	287.0	4	74	99.127	0.368	0	0
O14578	Arg-C Asp-N trypsin_no_P_rule V8-DE	109.65	285	287.0	4	73	98.557	0.938	0	0
O14578	Arg-C Asp-N trypsin_no_P_rule V8-E	102.43	285	287.0	4	63	98.557	0.938	0	0
O14578	CNBr Lys-N V8-DE V8-E	91.4	285	287.0	4	57	98.632	0.862	0	0
O14578	CNBr Lys-C V8-DE V8-E	91.35	285	287.0	4	57	98.632	0.862	0	0
O14578	Asp-N CNBr Lys-N trypsin_no_P_rule	85.05	285	287.0	4	50	99.127	0.368	0	0
O14578	Asp-N CNBr Lys-C trypsin_no_P_rule	85.05	285	287.0	4	50	99.127	0.368	0	0
O14578	Asp-N Lys-C Lys-N trypsin_no_P_rule	81.96	285	287.0	4	48	99.127	0.368	0	0
O14578	chymotrypsin trypsin_no_P_rule V8-DE V8-E	130.97	284	287.0	4	94	97.978	1.517	0	0
O14578	chymotrypsin Lys-C trypsin_no_P_rule V8-E	122.77	284	287.0	4	85	98.282	1.213	0	0
O14578	Asp-N chymotrypsin trypsin_no_P_rule V8-E	123.85	284	287.0	4	85	98.187	1.307	0	0
O14578	chymotrypsin CNBr trypsin_no_P_rule V8-E	122.32	284	287.0	4	84	97.978	1.516	0	0
O14578	Asp-N chymotrypsin CNBr trypsin_no_P_rule	112.63	284	287.0	4	75	98.555	0.939	0	0
O14578	chymotrypsin CNBr Lys-N trypsin_no_P_rule	110.69	284	287.0	4	75	98.55	0.945	0	0
O14578	chymotrypsin CNBr Lys-C trypsin_no_P_rule	110.69	284	287.0	4	75	98.55	0.945	0	0
O14578	Arg-C chymotrypsin CNBr trypsin_no_P_rule	110.91	284	287.0	4	75	97.905	1.59	0	0
O14578	Asp-N CNBr trypsin_no_P_rule V8-DE	109.2	284	287.0	4	72	98.191	1.303	0	0
O14578	Arg-C chymotrypsin Lys-C Lys-N	107.0	284	287.0	4	71	98.436	1.059	0	0
O14578	Arg-C Lys-N trypsin_no_P_rule V8-E	98.81	284	287.0	4	64	97.686	1.808	0	0
O14578	Arg-C CNBr Lys-N V8-E	94.95	284	287.0	4	59	97.686	1.808	0	0
O14578	Arg-C CNBr Lys-C V8-E	93.61	284	287.0	4	58	97.686	1.808	0	0
O14578	Arg-C Lys-C Lys-N V8-E	93.1	284	287.0	4	58	97.686	1.808	0	0
O14578	Lys-C Lys-N V8-DE V8-E	90.48	284	287.0	4	57	98.63	0.864	0	0
O14578	Arg-C chymotrypsin V8-DE V8-E	121.54	283	287.0	4	85	97.978	1.517	0	0
O14578	chymotrypsin CNBr Lys-N V8-DE	116.43	283	287.0	4	80	98.361	1.133	0	0
O14578	chymotrypsin Lys-C Lys-N V8-DE	116.35	283	287.0	4	80	98.361	1.133	0	0
O14578	chymotrypsin CNBr Lys-C V8-DE	116.93	283	287.0	4	80	98.361	1.133	0	0
O14578	Arg-C chymotrypsin CNBr V8-E	112.97	283	287.0	4	75	97.978	1.517	0	0
O14578	Asp-N trypsin_no_P_rule V8-DE V8-E	109.93	283	287.0	4	74	97.823	1.671	0	0
O14578	chymotrypsin Lys-C Lys-N trypsin_no_P_rule	107.69	283	287.0	4	73	98.07	1.424	0	0
O14578	Asp-N CNBr trypsin_no_P_rule V8-E	102.5	283	287.0	4	64	97.823	1.671	0	0
O14578	CNBr Lys-C Lys-N V8-DE	87.23	283	287.0	4	54	98.361	1.133	0	0
O14578	Asp-N chymotrypsin V8-DE V8-E	108.75	282	287.0	4	75	97.21	2.285	0	0
O14578	Asp-N chymotrypsin Lys-N V8-E	111.66	282	287.0	4	73	97.956	1.538	0	0
O14578	Asp-N chymotrypsin Lys-C V8-E	111.61	282	287.0	4	73	97.956	1.538	0	0
O14578	Arg-C trypsin_no_P_rule V8-DE V8-E	108.5	282	287.0	4	73	97.246	2.248	0	0
O14578	Asp-N chymotrypsin CNBr V8-DE	106.88	282	287.0	4	72	96.989	2.505	0	0
O14578	CNBr Lys-N trypsin_no_P_rule V8-E	98.37	282	287.0	4	64	96.378	3.116	0	0
O14578	Arg-C Lys-C trypsin_no_P_rule V8-E	97.48	282	287.0	4	63	96.614	2.881	0	0
O14578	Lys-C Lys-N trypsin_no_P_rule V8-E	96.69	282	287.0	4	63	96.378	3.116	0	0
O14578	CNBr Lys-C trypsin_no_P_rule V8-E	97.71	282	287.0	4	63	96.378	3.116	0	0
O14578	Arg-C Asp-N V8-DE V8-E	94.66	282	287.0	4	59	98.274	1.22	0	0
O14578	Arg-C Asp-N CNBr V8-E	86.57	282	287.0	4	48	98.274	1.22	0	0
O14578	Arg-C chymotrypsin CNBr V8-DE	119.9	281	287.0	4	83	97.114	2.38	0	0
O14578	CNBr trypsin_no_P_rule V8-DE V8-E	108.72	281	287.0	4	73	96.881	2.614	0	0
O14578	Arg-C CNBr trypsin_no_P_rule V8-DE	107.6	281	287.0	4	72	96.839	2.656	0	0
O14578	Arg-C CNBr Lys-N trypsin_no_P_rule	78.98	281	287.0	4	50	96.512	2.982	0	0
O14578	Arg-C CNBr Lys-C trypsin_no_P_rule	77.98	281	287.0	4	49	96.512	2.982	0	0
O14578	Arg-C Asp-N CNBr Lys-N	81.95	281	287.0	4	46	97.299	2.195	0	0
O14578	Arg-C Asp-N CNBr Lys-C	81.12	281	287.0	4	46	97.299	2.195	0	0
O14578	chymotrypsin CNBr V8-DE V8-E	108.8	280	287.0	4	75	96.566	2.928	0	0
O14578	Arg-C CNBr trypsin_no_P_rule V8-E	95.9	280	287.0	4	61	96.015	3.479	0	0
O14578	Arg-C Asp-N CNBr V8-DE	93.43	280	287.0	4	57	97.171	2.324	0	0
O14578	Arg-C Lys-C Lys-N trypsin_no_P_rule	75.9	280	287.0	4	48	96.032	3.462	0	0
O14578	Asp-N chymotrypsin CNBr V8-E	101.26	279	287.0	4	65	96.258	3.237	0	0
O14578	Asp-N CNBr Lys-N V8-E	85.7	278	287.0	4	49	95.948	3.546	0	0
O14578	Asp-N CNBr Lys-C V8-E	85.48	278	287.0	4	49	95.948	3.546	0	0
O14578	Arg-C Asp-N CNBr trypsin_no_P_rule	82.72	278	287.0	4	48	96.019	3.475	0	0
O14578	CNBr Lys-C Lys-N trypsin_no_P_rule	75.05	278	287.0	4	47	95.204	4.291	0	0
O14578	Arg-C Asp-N Lys-C Lys-N	77.84	278	287.0	4	44	96.769	2.725	0	0
O14578	Asp-N chymotrypsin CNBr Lys-N	99.67	277	287.0	4	63	96.34	3.154	0	0
O14578	Asp-N chymotrypsin CNBr Lys-C	98.84	277	287.0	4	63	96.34	3.154	0	0
O14578	Arg-C Asp-N chymotrypsin CNBr	102.23	276	287.0	4	65	96.36	3.134	0	0
O14578	Arg-C CNBr V8-DE V8-E	91.7	276	287.0	4	58	96.155	3.339	0	0
O14578	chymotrypsin CNBr Lys-N V8-E	109.85	275	287.0	4	73	95.872	3.623	0	0
O14578	chymotrypsin CNBr Lys-C V8-E	109.85	275	287.0	4	73	95.872	3.623	0	0
O14578	chymotrypsin Lys-C Lys-N V8-E	108.27	275	287.0	4	72	95.872	3.623	0	0
O14578	Asp-N Lys-C Lys-N V8-E	83.53	275	287.0	4	48	94.724	4.77	0	0
O14578	Arg-C CNBr Lys-C Lys-N	71.41	272	287.0	4	43	93.373	6.122	0	0
O14578	Asp-N chymotrypsin Lys-C Lys-N	96.11	271	287.0	4	61	94.662	4.832	0	0
O14578	Asp-N CNBr V8-DE V8-E	77.92	271	287.0	4	47	93.395	6.099	0	0
O14578	Asp-N CNBr Lys-C Lys-N	62.62	266	287.0	4	33	92.136	7.359	0	0
O14578	CNBr Lys-C Lys-N V8-E	77.61	264	287.0	4	47	90.956	8.538	0	0
O14578	chymotrypsin CNBr Lys-C Lys-N	93.43	263	287.0	4	62	93.117	6.378	0	0
O14578	Asp-N chymotrypsin Lys-C trypsin_no_P_rule V8-DE	131.3	287	287.0	5	93	99.494	0.0	0	0
O14578	Asp-N chymotrypsin Lys-N trypsin_no_P_rule V8-DE	131.3	287	287.0	5	93	99.494	0.0	0	0
O14578	Arg-C Asp-N chymotrypsin Lys-N V8-DE	129.09	287	287.0	5	90	99.494	0.0	0	0
O14578	Arg-C Asp-N chymotrypsin Lys-C V8-DE	129.59	287	287.0	5	90	99.494	0.0	0	0
O14578	Arg-C Asp-N chymotrypsin Lys-C V8-E	123.89	287	287.0	5	82	99.494	0.0	0	0
O14578	Asp-N chymotrypsin Lys-N V8-DE V8-E	119.6	287	287.0	5	82	99.494	0.0	0	0
O14578	Arg-C Asp-N chymotrypsin Lys-N V8-E	123.89	287	287.0	5	82	99.494	0.0	0	0
O14578	Asp-N chymotrypsin Lys-C V8-DE V8-E	119.55	287	287.0	5	82	99.494	0.0	0	0
O14578	Asp-N chymotrypsin CNBr Lys-C V8-DE	118.18	287	287.0	5	80	99.494	0.0	0	0
O14578	Asp-N chymotrypsin CNBr Lys-N V8-DE	117.68	287	287.0	5	80	99.494	0.0	0	0
O14578	Asp-N chymotrypsin Lys-C Lys-N V8-DE	117.26	287	287.0	5	80	99.494	0.0	0	0
O14578	Arg-C Asp-N chymotrypsin Lys-N trypsin_no_P_rule	113.8	287	287.0	5	75	99.494	0.0	0	0
O14578	Asp-N Lys-C trypsin_no_P_rule V8-DE V8-E	112.34	287	287.0	5	75	99.494	0.0	0	0
O14578	Arg-C Asp-N chymotrypsin Lys-C trypsin_no_P_rule	113.8	287	287.0	5	75	99.494	0.0	0	0
O14578	Asp-N Lys-N trypsin_no_P_rule V8-DE V8-E	112.47	287	287.0	5	75	99.494	0.0	0	0
O14578	Arg-C Asp-N Lys-C trypsin_no_P_rule V8-DE	111.43	287	287.0	5	74	99.494	0.0	0	0
O14578	Arg-C Asp-N Lys-N trypsin_no_P_rule V8-DE	111.56	287	287.0	5	74	99.494	0.0	0	0
O14578	Arg-C Asp-N chymotrypsin CNBr Lys-C	113.14	287	287.0	5	73	99.494	0.0	0	0
O14578	Asp-N CNBr Lys-N trypsin_no_P_rule V8-DE	111.11	287	287.0	5	73	99.494	0.0	0	0
O14578	Asp-N Lys-C Lys-N trypsin_no_P_rule V8-DE	110.14	287	287.0	5	73	99.494	0.0	0	0
O14578	Arg-C Asp-N chymotrypsin CNBr Lys-N	113.47	287	287.0	5	73	99.494	0.0	0	0
O14578	Asp-N CNBr Lys-C trypsin_no_P_rule V8-DE	111.11	287	287.0	5	73	99.494	0.0	0	0
O14578	Arg-C Asp-N Lys-N V8-DE V8-E	107.85	287	287.0	5	69	99.494	0.0	0	0
O14578	Arg-C Asp-N Lys-C V8-DE V8-E	107.21	287	287.0	5	69	99.494	0.0	0	0
O14578	Arg-C Asp-N Lys-C Lys-N V8-DE	106.01	287	287.0	5	68	99.494	0.0	0	0
O14578	Arg-C Asp-N CNBr Lys-C V8-DE	106.65	287	287.0	5	68	99.494	0.0	0	0
O14578	Arg-C Asp-N CNBr Lys-N V8-DE	106.65	287	287.0	5	68	99.494	0.0	0	0
O14578	Arg-C Asp-N Lys-N trypsin_no_P_rule V8-E	105.01	287	287.0	5	65	99.494	0.0	0	0
O14578	Arg-C Asp-N Lys-C trypsin_no_P_rule V8-E	104.88	287	287.0	5	65	99.494	0.0	0	0
O14578	Arg-C Asp-N CNBr Lys-N V8-E	101.65	287	287.0	5	60	99.494	0.0	0	0
O14578	Arg-C Asp-N CNBr Lys-C V8-E	100.81	287	287.0	5	60	99.494	0.0	0	0
O14578	Arg-C Asp-N Lys-C Lys-N V8-E	99.46	287	287.0	5	59	99.494	0.0	0	0
O14578	Asp-N CNBr Lys-N V8-DE V8-E	93.98	287	287.0	5	58	99.494	0.0	0	0
O14578	Asp-N Lys-C Lys-N V8-DE V8-E	93.07	287	287.0	5	58	99.494	0.0	0	0
O14578	Asp-N CNBr Lys-C V8-DE V8-E	93.93	287	287.0	5	58	99.494	0.0	0	0
O14578	Asp-N CNBr Lys-C Lys-N V8-DE	91.65	287	287.0	5	56	99.494	0.0	0	0
O14578	Arg-C Asp-N CNBr Lys-C trypsin_no_P_rule	87.17	287	287.0	5	52	99.494	0.0	0	0
O14578	Arg-C Asp-N CNBr Lys-N trypsin_no_P_rule	87.17	287	287.0	5	52	99.494	0.0	0	0
O14578	Arg-C Asp-N Lys-C Lys-N trypsin_no_P_rule	84.42	287	287.0	5	50	99.494	0.0	0	0
O14578	chymotrypsin Lys-N trypsin_no_P_rule V8-DE V8-E	133.05	286	287.0	5	95	98.917	0.577	0	0
O14578	chymotrypsin Lys-C trypsin_no_P_rule V8-DE V8-E	133.05	286	287.0	5	95	98.917	0.577	0	0
O14578	Arg-C chymotrypsin Lys-N trypsin_no_P_rule V8-DE	132.02	286	287.0	5	94	98.917	0.577	0	0
O14578	Arg-C chymotrypsin Lys-C trypsin_no_P_rule V8-DE	132.02	286	287.0	5	94	98.917	0.577	0	0
O14578	Arg-C Asp-N chymotrypsin trypsin_no_P_rule V8-DE	131.02	286	287.0	5	93	98.922	0.572	0	0
O14578	chymotrypsin CNBr Lys-C trypsin_no_P_rule V8-DE	131.02	286	287.0	5	93	98.917	0.577	0	0
O14578	chymotrypsin CNBr Lys-N trypsin_no_P_rule V8-DE	131.02	286	287.0	5	93	98.917	0.577	0	0
O14578	chymotrypsin Lys-C Lys-N trypsin_no_P_rule V8-DE	130.72	286	287.0	5	93	98.917	0.577	0	0
O14578	Asp-N chymotrypsin CNBr trypsin_no_P_rule V8-DE	130.35	286	287.0	5	92	98.922	0.572	0	0
O14578	Arg-C chymotrypsin Lys-C V8-DE V8-E	130.34	286	287.0	5	91	98.917	0.577	0	0
O14578	Arg-C chymotrypsin Lys-N V8-DE V8-E	130.34	286	287.0	5	91	98.917	0.577	0	0
O14578	Arg-C chymotrypsin Lys-C Lys-N V8-DE	128.81	286	287.0	5	90	98.917	0.577	0	0
O14578	Arg-C chymotrypsin CNBr Lys-N V8-DE	128.61	286	287.0	5	90	98.917	0.577	0	0
O14578	Arg-C chymotrypsin CNBr Lys-C V8-DE	129.11	286	287.0	5	90	98.917	0.577	0	0
O14578	Asp-N chymotrypsin Lys-N trypsin_no_P_rule V8-E	125.94	286	287.0	5	86	99.127	0.368	0	0
O14578	Asp-N chymotrypsin Lys-C trypsin_no_P_rule V8-E	125.94	286	287.0	5	86	99.127	0.368	0	0
O14578	Arg-C chymotrypsin Lys-N trypsin_no_P_rule V8-E	124.77	286	287.0	5	86	98.917	0.577	0	0
O14578	Arg-C chymotrypsin Lys-C trypsin_no_P_rule V8-E	124.77	286	287.0	5	86	98.917	0.577	0	0
O14578	Arg-C Asp-N chymotrypsin trypsin_no_P_rule V8-E	125.35	286	287.0	5	85	98.922	0.572	0	0
O14578	Arg-C Asp-N chymotrypsin V8-DE V8-E	122.87	286	287.0	5	85	98.922	0.572	0	0
O14578	Arg-C Asp-N chymotrypsin CNBr V8-DE	121.67	286	287.0	5	83	98.922	0.572	0	0
O14578	Arg-C chymotrypsin CNBr Lys-C V8-E	122.85	286	287.0	5	83	98.917	0.577	0	0
O14578	Arg-C chymotrypsin CNBr Lys-N V8-E	122.85	286	287.0	5	83	98.917	0.577	0	0
O14578	Arg-C chymotrypsin Lys-C Lys-N V8-E	121.55	286	287.0	5	82	98.917	0.577	0	0
O14578	Arg-C chymotrypsin CNBr Lys-C trypsin_no_P_rule	113.19	286	287.0	5	77	98.917	0.577	0	0
O14578	Arg-C chymotrypsin CNBr Lys-N trypsin_no_P_rule	113.19	286	287.0	5	77	98.917	0.577	0	0
O14578	Arg-C Asp-N chymotrypsin CNBr V8-E	116.47	286	287.0	5	76	98.922	0.572	0	0
O14578	Arg-C Asp-N chymotrypsin CNBr trypsin_no_P_rule	114.47	286	287.0	5	76	98.922	0.572	0	0
O14578	Arg-C Lys-C trypsin_no_P_rule V8-DE V8-E	110.68	286	287.0	5	74	98.917	0.577	0	0
O14578	CNBr Lys-C trypsin_no_P_rule V8-DE V8-E	111.02	286	287.0	5	74	98.917	0.577	0	0
O14578	CNBr Lys-N trypsin_no_P_rule V8-DE V8-E	111.02	286	287.0	5	74	98.917	0.577	0	0
O14578	Lys-C Lys-N trypsin_no_P_rule V8-DE V8-E	110.39	286	287.0	5	74	98.917	0.577	0	0
O14578	Arg-C Lys-N trypsin_no_P_rule V8-DE V8-E	110.81	286	287.0	5	74	98.917	0.577	0	0
O14578	Arg-C CNBr Lys-C trypsin_no_P_rule V8-DE	109.78	286	287.0	5	73	98.917	0.577	0	0
O14578	Arg-C chymotrypsin CNBr Lys-C Lys-N	110.03	286	287.0	5	73	98.917	0.577	0	0
O14578	Arg-C CNBr Lys-N trypsin_no_P_rule V8-DE	109.78	286	287.0	5	73	98.917	0.577	0	0
O14578	Arg-C Lys-C Lys-N trypsin_no_P_rule V8-DE	109.48	286	287.0	5	73	98.917	0.577	0	0
O14578	CNBr Lys-C Lys-N trypsin_no_P_rule V8-DE	108.39	286	287.0	5	72	98.917	0.577	0	0
O14578	Arg-C Asp-N chymotrypsin Lys-C Lys-N	110.64	286	287.0	5	71	99.492	0.002	0	0
O14578	Arg-C Lys-C Lys-N V8-DE V8-E	105.26	286	287.0	5	68	98.917	0.577	0	0
O14578	Arg-C CNBr Lys-C V8-DE V8-E	105.56	286	287.0	5	68	98.917	0.577	0	0
O14578	Arg-C CNBr Lys-N V8-DE V8-E	106.06	286	287.0	5	68	98.917	0.577	0	0
O14578	Asp-N CNBr Lys-N trypsin_no_P_rule V8-E	105.57	286	287.0	5	66	99.127	0.368	0	0
O14578	Asp-N CNBr Lys-C trypsin_no_P_rule V8-E	105.57	286	287.0	5	66	99.127	0.368	0	0
O14578	Arg-C CNBr Lys-C Lys-N V8-DE	103.04	286	287.0	5	66	98.917	0.577	0	0
O14578	Asp-N Lys-C Lys-N trypsin_no_P_rule V8-E	103.89	286	287.0	5	65	99.127	0.368	0	0
O14578	Asp-N chymotrypsin trypsin_no_P_rule V8-DE V8-E	131.55	285	287.0	5	94	98.555	0.94	0	0
O14578	Arg-C chymotrypsin trypsin_no_P_rule V8-DE V8-E	131.77	285	287.0	5	94	98.345	1.149	0	0
O14578	chymotrypsin CNBr trypsin_no_P_rule V8-DE V8-E	131.77	285	287.0	5	94	98.345	1.149	0	0
O14578	Arg-C chymotrypsin CNBr trypsin_no_P_rule V8-DE	130.74	285	287.0	5	93	98.345	1.149	0	0
O14578	Asp-N chymotrypsin CNBr trypsin_no_P_rule V8-E	125.65	285	287.0	5	86	98.555	0.939	0	0
O14578	chymotrypsin CNBr Lys-C trypsin_no_P_rule V8-E	124.4	285	287.0	5	86	98.55	0.945	0	0
O14578	chymotrypsin CNBr Lys-N trypsin_no_P_rule V8-E	124.4	285	287.0	5	86	98.55	0.945	0	0
O14578	chymotrypsin Lys-C Lys-N trypsin_no_P_rule V8-E	123.1	285	287.0	5	85	98.55	0.945	0	0
O14578	Arg-C chymotrypsin CNBr trypsin_no_P_rule V8-E	123.99	285	287.0	5	85	98.345	1.149	0	0
O14578	chymotrypsin CNBr Lys-C V8-DE V8-E	119.6	285	287.0	5	82	98.632	0.862	0	0
O14578	chymotrypsin Lys-C Lys-N V8-DE V8-E	119.01	285	287.0	5	82	98.632	0.862	0	0
O14578	chymotrypsin CNBr Lys-N V8-DE V8-E	119.6	285	287.0	5	82	98.632	0.862	0	0
O14578	Asp-N chymotrypsin CNBr Lys-C trypsin_no_P_rule	114.77	285	287.0	5	76	99.127	0.368	0	0
O14578	Asp-N chymotrypsin CNBr Lys-N trypsin_no_P_rule	114.77	285	287.0	5	76	99.127	0.368	0	0
O14578	Arg-C chymotrypsin Lys-C Lys-N trypsin_no_P_rule	110.35	285	287.0	5	75	98.438	1.057	0	0
O14578	Asp-N chymotrypsin Lys-C Lys-N trypsin_no_P_rule	112.47	285	287.0	5	74	99.127	0.368	0	0
O14578	Arg-C Asp-N trypsin_no_P_rule V8-DE V8-E	110.98	285	287.0	5	74	98.557	0.938	0	0
O14578	Arg-C Asp-N CNBr trypsin_no_P_rule V8-DE	110.41	285	287.0	5	73	98.557	0.938	0	0
O14578	Arg-C Asp-N CNBr trypsin_no_P_rule V8-E	103.91	285	287.0	5	64	98.557	0.938	0	0
O14578	CNBr Lys-C Lys-N V8-DE V8-E	91.4	285	287.0	5	57	98.632	0.862	0	0
O14578	Asp-N CNBr Lys-C Lys-N trypsin_no_P_rule	85.05	285	287.0	5	50	99.127	0.368	0	0
O14578	chymotrypsin CNBr Lys-C Lys-N trypsin_no_P_rule	110.69	284	287.0	5	75	98.55	0.945	0	0
O14578	Asp-N chymotrypsin CNBr V8-DE V8-E	110.38	284	287.0	5	75	97.796	1.698	0	0
O14578	Asp-N CNBr trypsin_no_P_rule V8-DE V8-E	111.53	284	287.0	5	74	98.191	1.303	0	0
O14578	Arg-C CNBr Lys-N trypsin_no_P_rule V8-E	100.16	284	287.0	5	65	97.686	1.808	0	0
O14578	Arg-C CNBr Lys-C trypsin_no_P_rule V8-E	99.5	284	287.0	5	64	97.686	1.808	0	0
O14578	Arg-C Lys-C Lys-N trypsin_no_P_rule V8-E	98.81	284	287.0	5	64	97.686	1.808	0	0
O14578	Arg-C CNBr Lys-C Lys-N V8-E	94.45	284	287.0	5	59	97.686	1.808	0	0
O14578	Arg-C chymotrypsin CNBr V8-DE V8-E	121.92	283	287.0	5	85	97.978	1.517	0	0
O14578	chymotrypsin CNBr Lys-C Lys-N V8-DE	116.93	283	287.0	5	80	98.361	1.133	0	0
O14578	Asp-N chymotrypsin CNBr Lys-C V8-E	113.25	282	287.0	5	74	97.956	1.538	0	0
O14578	Asp-N chymotrypsin CNBr Lys-N V8-E	113.58	282	287.0	5	74	97.956	1.538	0	0
O14578	Asp-N chymotrypsin Lys-C Lys-N V8-E	111.66	282	287.0	5	73	97.956	1.538	0	0
O14578	Arg-C CNBr trypsin_no_P_rule V8-DE V8-E	108.94	282	287.0	5	73	97.246	2.248	0	0
O14578	CNBr Lys-C Lys-N trypsin_no_P_rule V8-E	98.37	282	287.0	5	64	96.378	3.116	0	0
O14578	Arg-C Asp-N CNBr V8-DE V8-E	95.43	282	287.0	5	59	98.274	1.22	0	0
O14578	Arg-C CNBr Lys-C Lys-N trypsin_no_P_rule	78.98	281	287.0	5	50	96.512	2.982	0	0
O14578	Arg-C Asp-N CNBr Lys-C Lys-N	81.12	281	287.0	5	46	97.299	2.195	0	0
O14578	Asp-N CNBr Lys-C Lys-N V8-E	85.37	278	287.0	5	49	95.948	3.546	0	0
O14578	Asp-N chymotrypsin CNBr Lys-C Lys-N	98.84	277	287.0	5	63	96.34	3.154	0	0
O14578	chymotrypsin CNBr Lys-C Lys-N V8-E	109.85	275	287.0	5	73	95.872	3.623	0	0
