# Supplementary material for: PTMselect: optimization of protein modifications discovery by mass spectrometry
Source: Sci Rep. 2019 Mar 12;9:4181. doi: 10.1038/s41598-019-40873-3 (PMC6414543; doi:10.1038/s41598-019-40873-3)
Supplement: Supplementary file 3 — Dataset 1 [file 41598_2019_40873_MOESM3_ESM.zip › supplemental_files/6_proteins/scores/Lamin_score.tsv]

Protein	Enzyme	Score_CID	Score_ETD	MaxScore	Enz_nb	Peptide_monoMod	Pred_score_M	Pred_score_U	Target_nb	Missing_Target_nb	Target	Missing_Target
P20700	Lys-C	16.17	89	100.0	1	10	50.441	6.714	0	0
P20700	Lys-N	16.17	89	100.0	1	10	50.441	6.714	0	0
P20700	V8-DE	14.49	84	100.0	1	8	48.812	8.344	0	0
P20700	trypsin_no_P_rule	18.89	76	100.0	1	12	43.953	13.202	0	0
P20700	V8-E	16.75	76	100.0	1	10	44.428	12.727	0	0
P20700	Arg-C	11.4	72	100.0	1	6	41.444	15.712	0	0
P20700	Asp-N	10.04	62	100.0	1	6	34.823	22.332	0	0
P20700	chymotrypsin	15.62	50	100.0	1	10	28.464	28.691	0	0
P20700	CNBr	3.28	25	100.0	1	2	14.15	43.005	0	0
P20700	Arg-C Lys-N	22.59	100	100.0	2	15	57.155	0.0	0	0
P20700	Arg-C Lys-C	22.92	100	100.0	2	15	57.155	0.0	0	0
P20700	Lys-C trypsin_no_P_rule	22.84	100	100.0	2	14	57.155	0.0	0	0
P20700	Lys-N trypsin_no_P_rule	22.84	100	100.0	2	14	57.155	0.0	0	0
P20700	Lys-C V8-E	23.68	99	100.0	2	14	56.649	0.506	0	0
P20700	Lys-N V8-E	23.68	99	100.0	2	14	56.649	0.506	0	0
P20700	Lys-N V8-DE	22.18	99	100.0	2	13	56.649	0.506	0	0
P20700	Lys-C V8-DE	22.18	99	100.0	2	13	56.649	0.506	0	0
P20700	CNBr Lys-C	18.29	99	100.0	2	11	56.649	0.506	0	0
P20700	CNBr Lys-N	18.29	99	100.0	2	11	56.649	0.506	0	0
P20700	trypsin_no_P_rule V8-DE	25.47	98	100.0	2	15	56.065	1.09	0	0
P20700	Asp-N V8-E	21.33	98	100.0	2	13	56.063	1.092	0	0
P20700	chymotrypsin Lys-C	27.3	97	100.0	2	18	55.104	2.052	0	0
P20700	chymotrypsin Lys-N	27.3	97	100.0	2	18	55.104	2.052	0	0
P20700	Asp-N V8-DE	19.33	97	100.0	2	11	56.063	1.092	0	0
P20700	Arg-C V8-DE	22.7	96	100.0	2	13	55.412	1.743	0	0
P20700	chymotrypsin V8-DE	26.86	94	100.0	2	17	54.403	2.753	0	0
P20700	trypsin_no_P_rule V8-E	24.89	94	100.0	2	14	54.583	2.572	0	0
P20700	chymotrypsin V8-E	28.12	92	100.0	2	18	53.447	3.708	0	0
P20700	V8-DE V8-E	20.33	91	100.0	2	13	52.221	4.934	0	0
P20700	Arg-C V8-E	23.12	90	100.0	2	14	52.306	4.849	0	0
P20700	CNBr V8-DE	17.33	90	100.0	2	10	51.62	5.536	0	0
P20700	Asp-N Lys-N	17.5	89	100.0	2	11	50.441	6.714	0	0
P20700	Asp-N Lys-C	17.5	89	100.0	2	11	50.441	6.714	0	0
P20700	Lys-C Lys-N	16.17	89	100.0	2	10	50.441	6.714	0	0
P20700	Arg-C Asp-N	16.86	89	100.0	2	10	50.07	7.086	0	0
P20700	Arg-C trypsin_no_P_rule	22.1	86	100.0	2	14	49.115	8.04	0	0
P20700	Asp-N trypsin_no_P_rule	19.99	86	100.0	2	12	48.738	8.417	0	0
P20700	chymotrypsin trypsin_no_P_rule	29.81	85	100.0	2	20	48.634	8.521	0	0
P20700	Arg-C chymotrypsin	22.9	84	100.0	2	13	48.383	8.773	0	0
P20700	Asp-N chymotrypsin	23.66	81	100.0	2	15	45.321	11.834	0	0
P20700	CNBr trypsin_no_P_rule	20.51	81	100.0	2	13	46.58	10.575	0	0
P20700	CNBr V8-E	18.58	80	100.0	2	11	46.63	10.525	0	0
P20700	Asp-N CNBr	13.16	77	100.0	2	8	43.113	14.043	0	0
P20700	Arg-C CNBr	12.85	73	100.0	2	7	41.948	15.208	0	0
P20700	chymotrypsin CNBr	17.73	59	100.0	2	11	33.282	23.873	0	0
P20700	chymotrypsin trypsin_no_P_rule V8-DE	33.97	100	100.0	3	22	57.155	0.0	0	0
P20700	Asp-N chymotrypsin V8-E	31.61	100	100.0	3	21	57.155	0.0	0	0
P20700	chymotrypsin Lys-N trypsin_no_P_rule	31.47	100	100.0	3	21	57.155	0.0	0	0
P20700	chymotrypsin Lys-C V8-E	31.98	100	100.0	3	21	57.155	0.0	0	0
P20700	chymotrypsin Lys-N V8-E	31.98	100	100.0	3	21	57.155	0.0	0	0
P20700	chymotrypsin Lys-C trypsin_no_P_rule	31.47	100	100.0	3	21	57.155	0.0	0	0
P20700	chymotrypsin Lys-C V8-DE	30.98	100	100.0	3	20	57.155	0.0	0	0
P20700	Arg-C chymotrypsin Lys-N	30.55	100	100.0	3	20	57.155	0.0	0	0
P20700	chymotrypsin Lys-N V8-DE	30.98	100	100.0	3	20	57.155	0.0	0	0
P20700	Arg-C chymotrypsin Lys-C	30.89	100	100.0	3	20	57.155	0.0	0	0
P20700	chymotrypsin CNBr Lys-N	28.25	100	100.0	3	18	57.155	0.0	0	0
P20700	Arg-C Lys-C V8-DE	28.23	100	100.0	3	18	57.155	0.0	0	0
P20700	chymotrypsin CNBr Lys-C	28.25	100	100.0	3	18	57.155	0.0	0	0
P20700	Arg-C Lys-N V8-DE	28.23	100	100.0	3	18	57.155	0.0	0	0
P20700	Arg-C Lys-N V8-E	27.73	100	100.0	3	17	57.155	0.0	0	0
P20700	Arg-C Lys-C V8-E	27.73	100	100.0	3	17	57.155	0.0	0	0
P20700	CNBr trypsin_no_P_rule V8-DE	26.8	100	100.0	3	16	57.155	0.0	0	0
P20700	Arg-C Lys-C trypsin_no_P_rule	24.47	100	100.0	3	16	57.155	0.0	0	0
P20700	Lys-C trypsin_no_P_rule V8-DE	26.98	100	100.0	3	16	57.155	0.0	0	0
P20700	Arg-C Lys-N trypsin_no_P_rule	24.47	100	100.0	3	16	57.155	0.0	0	0
P20700	Arg-C Asp-N V8-E	26.11	100	100.0	3	16	57.155	0.0	0	0
P20700	Lys-N trypsin_no_P_rule V8-DE	26.98	100	100.0	3	16	57.155	0.0	0	0
P20700	CNBr Lys-N trypsin_no_P_rule	24.12	100	100.0	3	15	57.155	0.0	0	0
P20700	Arg-C Asp-N Lys-N	22.59	100	100.0	3	15	57.155	0.0	0	0
P20700	CNBr Lys-C trypsin_no_P_rule	24.12	100	100.0	3	15	57.155	0.0	0	0
P20700	Lys-N trypsin_no_P_rule V8-E	26.48	100	100.0	3	15	57.155	0.0	0	0
P20700	Arg-C Asp-N Lys-C	22.92	100	100.0	3	15	57.155	0.0	0	0
P20700	Arg-C Asp-N V8-DE	25.45	100	100.0	3	15	57.155	0.0	0	0
P20700	Arg-C CNBr Lys-N	22.87	100	100.0	3	15	57.155	0.0	0	0
P20700	Lys-C trypsin_no_P_rule V8-E	26.48	100	100.0	3	15	57.155	0.0	0	0
P20700	Arg-C CNBr Lys-C	23.2	100	100.0	3	15	57.155	0.0	0	0
P20700	Arg-C Lys-C Lys-N	22.92	100	100.0	3	15	57.155	0.0	0	0
P20700	Lys-C Lys-N trypsin_no_P_rule	22.84	100	100.0	3	14	57.155	0.0	0	0
P20700	Asp-N Lys-N trypsin_no_P_rule	22.84	100	100.0	3	14	57.155	0.0	0	0
P20700	Asp-N Lys-C trypsin_no_P_rule	22.84	100	100.0	3	14	57.155	0.0	0	0
P20700	Asp-N chymotrypsin V8-DE	29.61	99	100.0	3	19	57.155	0.0	0	0
P20700	Arg-C trypsin_no_P_rule V8-DE	27.31	99	100.0	3	17	56.651	0.504	0	0
P20700	Lys-C V8-DE V8-E	24.68	99	100.0	3	15	56.649	0.506	0	0
P20700	Lys-N V8-DE V8-E	24.68	99	100.0	3	15	56.649	0.506	0	0
P20700	CNBr Lys-C V8-E	25.18	99	100.0	3	15	56.649	0.506	0	0
P20700	CNBr Lys-N V8-E	25.18	99	100.0	3	15	56.649	0.506	0	0
P20700	Asp-N trypsin_no_P_rule V8-DE	25.72	99	100.0	3	15	56.569	0.586	0	0
P20700	Asp-N CNBr V8-E	23.0	99	100.0	3	14	56.649	0.506	0	0
P20700	Lys-C Lys-N V8-E	23.68	99	100.0	3	14	56.649	0.506	0	0
P20700	Asp-N Lys-C V8-E	24.01	99	100.0	3	14	56.649	0.506	0	0
P20700	Asp-N Lys-N V8-DE	23.51	99	100.0	3	14	56.649	0.506	0	0
P20700	Asp-N Lys-N V8-E	24.01	99	100.0	3	14	56.649	0.506	0	0
P20700	CNBr Lys-C V8-DE	23.68	99	100.0	3	14	56.649	0.506	0	0
P20700	CNBr Lys-N V8-DE	23.68	99	100.0	3	14	56.649	0.506	0	0
P20700	Asp-N Lys-C V8-DE	23.51	99	100.0	3	14	56.649	0.506	0	0
P20700	Asp-N trypsin_no_P_rule V8-E	25.22	99	100.0	3	14	56.569	0.586	0	0
P20700	Lys-C Lys-N V8-DE	22.18	99	100.0	3	13	56.649	0.506	0	0
P20700	Asp-N CNBr V8-DE	22.0	99	100.0	3	13	56.649	0.506	0	0
P20700	Asp-N CNBr Lys-C	19.62	99	100.0	3	12	56.649	0.506	0	0
P20700	Asp-N CNBr Lys-N	19.62	99	100.0	3	12	56.649	0.506	0	0
P20700	CNBr Lys-C Lys-N	18.29	99	100.0	3	11	56.649	0.506	0	0
P20700	Arg-C trypsin_no_P_rule V8-E	26.74	98	100.0	3	16	56.651	0.504	0	0
P20700	Arg-C V8-DE V8-E	25.7	98	100.0	3	16	56.438	0.717	0	0
P20700	trypsin_no_P_rule V8-DE V8-E	25.97	98	100.0	3	15	56.065	1.09	0	0
P20700	Asp-N V8-DE V8-E	22.33	98	100.0	3	14	56.063	1.092	0	0
P20700	Arg-C chymotrypsin V8-E	31.2	97	100.0	3	20	56.442	0.713	0	0
P20700	chymotrypsin V8-DE V8-E	30.19	97	100.0	3	20	55.429	1.726	0	0
P20700	Arg-C chymotrypsin V8-DE	30.78	97	100.0	3	19	55.916	1.239	0	0
P20700	Asp-N chymotrypsin Lys-N	27.39	97	100.0	3	18	55.104	2.052	0	0
P20700	chymotrypsin Lys-C Lys-N	27.3	97	100.0	3	18	55.104	2.052	0	0
P20700	Asp-N chymotrypsin Lys-C	27.39	97	100.0	3	18	55.104	2.052	0	0
P20700	Arg-C CNBr V8-DE	23.53	97	100.0	3	14	55.916	1.239	0	0
P20700	chymotrypsin trypsin_no_P_rule V8-E	33.89	96	100.0	3	22	55.673	1.482	0	0
P20700	CNBr trypsin_no_P_rule V8-E	26.23	96	100.0	3	15	55.673	1.482	0	0
P20700	chymotrypsin CNBr V8-DE	28.36	95	100.0	3	18	54.403	2.753	0	0
P20700	CNBr V8-DE V8-E	22.16	95	100.0	3	14	54.423	2.732	0	0
P20700	chymotrypsin CNBr V8-E	28.62	92	100.0	3	18	53.447	3.708	0	0
P20700	Arg-C Asp-N chymotrypsin	28.11	92	100.0	3	17	51.867	5.288	0	0
P20700	Asp-N chymotrypsin trypsin_no_P_rule	30.16	91	100.0	3	20	51.371	5.784	0	0
P20700	Arg-C CNBr V8-E	23.29	91	100.0	3	14	52.81	4.345	0	0
P20700	Arg-C chymotrypsin trypsin_no_P_rule	30.62	90	100.0	3	20	51.131	6.024	0	0
P20700	Arg-C Asp-N trypsin_no_P_rule	22.56	90	100.0	3	14	50.86	6.295	0	0
P20700	Asp-N Lys-C Lys-N	17.5	89	100.0	3	11	50.441	6.714	0	0
P20700	Arg-C Asp-N CNBr	18.14	89	100.0	3	11	50.07	7.086	0	0
P20700	Asp-N chymotrypsin CNBr	25.61	88	100.0	3	16	48.868	8.288	0	0
P20700	Asp-N CNBr trypsin_no_P_rule	21.44	88	100.0	3	13	49.821	7.334	0	0
P20700	Arg-C CNBr trypsin_no_P_rule	22.55	87	100.0	3	14	49.619	7.536	0	0
P20700	chymotrypsin CNBr trypsin_no_P_rule	30.09	86	100.0	3	20	49.131	8.024	0	0
P20700	Arg-C chymotrypsin CNBr	23.85	84	100.0	3	14	48.383	8.773	0	0
P20700	Arg-C chymotrypsin Lys-C V8-DE	33.98	100	100.0	4	22	57.155	0.0	0	0
P20700	Arg-C chymotrypsin Lys-N V8-E	33.98	100	100.0	4	22	57.155	0.0	0	0
P20700	chymotrypsin trypsin_no_P_rule V8-DE V8-E	33.97	100	100.0	4	22	57.155	0.0	0	0
P20700	Arg-C Asp-N chymotrypsin V8-E	33.95	100	100.0	4	22	57.155	0.0	0	0
P20700	Arg-C chymotrypsin trypsin_no_P_rule V8-DE	34.11	100	100.0	4	22	57.155	0.0	0	0
P20700	Arg-C chymotrypsin Lys-C V8-E	33.98	100	100.0	4	22	57.155	0.0	0	0
P20700	chymotrypsin Lys-C trypsin_no_P_rule V8-E	34.14	100	100.0	4	22	57.155	0.0	0	0
P20700	Asp-N chymotrypsin trypsin_no_P_rule V8-DE	33.97	100	100.0	4	22	57.155	0.0	0	0
P20700	chymotrypsin Lys-N trypsin_no_P_rule V8-E	34.14	100	100.0	4	22	57.155	0.0	0	0
P20700	Asp-N chymotrypsin trypsin_no_P_rule V8-E	33.97	100	100.0	4	22	57.155	0.0	0	0
P20700	chymotrypsin Lys-C trypsin_no_P_rule V8-DE	34.14	100	100.0	4	22	57.155	0.0	0	0
P20700	chymotrypsin CNBr trypsin_no_P_rule V8-DE	33.97	100	100.0	4	22	57.155	0.0	0	0
P20700	chymotrypsin Lys-N trypsin_no_P_rule V8-DE	34.14	100	100.0	4	22	57.155	0.0	0	0
P20700	Arg-C chymotrypsin Lys-N V8-DE	33.98	100	100.0	4	22	57.155	0.0	0	0
P20700	Arg-C Asp-N chymotrypsin V8-DE	33.28	100	100.0	4	21	57.155	0.0	0	0
P20700	Arg-C chymotrypsin Lys-N trypsin_no_P_rule	31.6	100	100.0	4	21	57.155	0.0	0	0
P20700	chymotrypsin CNBr Lys-N V8-E	32.48	100	100.0	4	21	57.155	0.0	0	0
P20700	Asp-N chymotrypsin Lys-N trypsin_no_P_rule	31.47	100	100.0	4	21	57.155	0.0	0	0
P20700	Arg-C chymotrypsin Lys-C trypsin_no_P_rule	31.6	100	100.0	4	21	57.155	0.0	0	0
P20700	chymotrypsin Lys-C Lys-N trypsin_no_P_rule	31.47	100	100.0	4	21	57.155	0.0	0	0
P20700	chymotrypsin CNBr Lys-N trypsin_no_P_rule	31.75	100	100.0	4	21	57.155	0.0	0	0
P20700	chymotrypsin CNBr Lys-C V8-E	32.48	100	100.0	4	21	57.155	0.0	0	0
P20700	chymotrypsin Lys-N V8-DE V8-E	31.98	100	100.0	4	21	57.155	0.0	0	0
P20700	chymotrypsin Lys-C V8-DE V8-E	31.98	100	100.0	4	21	57.155	0.0	0	0
P20700	Asp-N chymotrypsin V8-DE V8-E	31.61	100	100.0	4	21	57.155	0.0	0	0
P20700	Asp-N chymotrypsin Lys-C trypsin_no_P_rule	31.47	100	100.0	4	21	57.155	0.0	0	0
P20700	Asp-N chymotrypsin Lys-N V8-E	31.98	100	100.0	4	21	57.155	0.0	0	0
P20700	Asp-N chymotrypsin Lys-C V8-E	31.98	100	100.0	4	21	57.155	0.0	0	0
P20700	chymotrypsin Lys-C Lys-N V8-E	31.98	100	100.0	4	21	57.155	0.0	0	0
P20700	Asp-N chymotrypsin CNBr V8-E	32.11	100	100.0	4	21	57.155	0.0	0	0
P20700	chymotrypsin CNBr Lys-C trypsin_no_P_rule	31.75	100	100.0	4	21	57.155	0.0	0	0
P20700	Arg-C Asp-N chymotrypsin Lys-C	30.89	100	100.0	4	20	57.155	0.0	0	0
P20700	Arg-C Asp-N chymotrypsin Lys-N	30.55	100	100.0	4	20	57.155	0.0	0	0
P20700	chymotrypsin CNBr Lys-N V8-DE	31.48	100	100.0	4	20	57.155	0.0	0	0
P20700	Arg-C chymotrypsin CNBr Lys-N	30.84	100	100.0	4	20	57.155	0.0	0	0
P20700	Asp-N chymotrypsin Lys-N V8-DE	30.98	100	100.0	4	20	57.155	0.0	0	0
P20700	Arg-C chymotrypsin CNBr Lys-C	31.17	100	100.0	4	20	57.155	0.0	0	0
P20700	Asp-N chymotrypsin CNBr V8-DE	31.11	100	100.0	4	20	57.155	0.0	0	0
P20700	Asp-N chymotrypsin Lys-C V8-DE	30.98	100	100.0	4	20	57.155	0.0	0	0
P20700	chymotrypsin Lys-C Lys-N V8-DE	30.98	100	100.0	4	20	57.155	0.0	0	0
P20700	chymotrypsin CNBr Lys-C V8-DE	31.48	100	100.0	4	20	57.155	0.0	0	0
P20700	Arg-C chymotrypsin Lys-C Lys-N	30.89	100	100.0	4	20	57.155	0.0	0	0
P20700	chymotrypsin CNBr Lys-C Lys-N	28.25	100	100.0	4	18	57.155	0.0	0	0
P20700	Arg-C Lys-N V8-DE V8-E	28.73	100	100.0	4	18	57.155	0.0	0	0
P20700	Arg-C Asp-N Lys-C V8-DE	28.23	100	100.0	4	18	57.155	0.0	0	0
P20700	Arg-C Asp-N Lys-N V8-DE	28.23	100	100.0	4	18	57.155	0.0	0	0
P20700	Arg-C Lys-C Lys-N V8-DE	28.23	100	100.0	4	18	57.155	0.0	0	0
P20700	Arg-C Lys-N trypsin_no_P_rule V8-DE	28.48	100	100.0	4	18	57.155	0.0	0	0
P20700	Arg-C CNBr Lys-C V8-DE	28.23	100	100.0	4	18	57.155	0.0	0	0
P20700	Arg-C CNBr Lys-N V8-DE	28.23	100	100.0	4	18	57.155	0.0	0	0
P20700	Arg-C Lys-C V8-DE V8-E	28.73	100	100.0	4	18	57.155	0.0	0	0
P20700	Asp-N chymotrypsin CNBr Lys-N	28.34	100	100.0	4	18	57.155	0.0	0	0
P20700	Arg-C Lys-C trypsin_no_P_rule V8-DE	28.48	100	100.0	4	18	57.155	0.0	0	0
P20700	Asp-N chymotrypsin CNBr Lys-C	28.34	100	100.0	4	18	57.155	0.0	0	0
P20700	Arg-C CNBr trypsin_no_P_rule V8-DE	27.48	100	100.0	4	17	57.155	0.0	0	0
P20700	Arg-C CNBr Lys-C V8-E	27.73	100	100.0	4	17	57.155	0.0	0	0
P20700	Arg-C Lys-C trypsin_no_P_rule V8-E	27.98	100	100.0	4	17	57.155	0.0	0	0
P20700	Arg-C Asp-N trypsin_no_P_rule V8-DE	27.56	100	100.0	4	17	57.155	0.0	0	0
P20700	Arg-C Asp-N V8-DE V8-E	27.11	100	100.0	4	17	57.155	0.0	0	0
P20700	Arg-C CNBr Lys-N V8-E	27.73	100	100.0	4	17	57.155	0.0	0	0
P20700	Arg-C Asp-N Lys-N V8-E	27.73	100	100.0	4	17	57.155	0.0	0	0
P20700	CNBr Lys-C trypsin_no_P_rule V8-DE	27.98	100	100.0	4	17	57.155	0.0	0	0
P20700	Arg-C Lys-N trypsin_no_P_rule V8-E	27.98	100	100.0	4	17	57.155	0.0	0	0
P20700	Arg-C Asp-N Lys-C V8-E	27.73	100	100.0	4	17	57.155	0.0	0	0
P20700	Arg-C Lys-C Lys-N V8-E	27.73	100	100.0	4	17	57.155	0.0	0	0
P20700	CNBr Lys-N trypsin_no_P_rule V8-DE	27.98	100	100.0	4	17	57.155	0.0	0	0
P20700	Arg-C Lys-C Lys-N trypsin_no_P_rule	24.47	100	100.0	4	16	57.155	0.0	0	0
P20700	CNBr Lys-N trypsin_no_P_rule V8-E	27.48	100	100.0	4	16	57.155	0.0	0	0
P20700	Asp-N Lys-N trypsin_no_P_rule V8-DE	26.98	100	100.0	4	16	57.155	0.0	0	0
P20700	Arg-C CNBr Lys-C trypsin_no_P_rule	24.75	100	100.0	4	16	57.155	0.0	0	0
P20700	Lys-C Lys-N trypsin_no_P_rule V8-DE	26.98	100	100.0	4	16	57.155	0.0	0	0
P20700	Arg-C Asp-N trypsin_no_P_rule V8-E	27.06	100	100.0	4	16	57.155	0.0	0	0
P20700	CNBr Lys-C trypsin_no_P_rule V8-E	27.48	100	100.0	4	16	57.155	0.0	0	0
P20700	Arg-C Asp-N CNBr V8-DE	26.11	100	100.0	4	16	57.155	0.0	0	0
P20700	CNBr trypsin_no_P_rule V8-DE V8-E	27.3	100	100.0	4	16	57.155	0.0	0	0
P20700	Asp-N Lys-C trypsin_no_P_rule V8-DE	26.98	100	100.0	4	16	57.155	0.0	0	0
P20700	Arg-C Asp-N CNBr V8-E	26.11	100	100.0	4	16	57.155	0.0	0	0
P20700	Lys-N trypsin_no_P_rule V8-DE V8-E	27.48	100	100.0	4	16	57.155	0.0	0	0
P20700	Arg-C Asp-N Lys-C trypsin_no_P_rule	24.47	100	100.0	4	16	57.155	0.0	0	0
P20700	Asp-N CNBr trypsin_no_P_rule V8-DE	26.89	100	100.0	4	16	57.155	0.0	0	0
P20700	Arg-C CNBr Lys-N trypsin_no_P_rule	24.75	100	100.0	4	16	57.155	0.0	0	0
P20700	Lys-C trypsin_no_P_rule V8-DE V8-E	27.48	100	100.0	4	16	57.155	0.0	0	0
P20700	Arg-C Asp-N Lys-N trypsin_no_P_rule	24.47	100	100.0	4	16	57.155	0.0	0	0
P20700	Asp-N Lys-C trypsin_no_P_rule V8-E	26.48	100	100.0	4	15	57.155	0.0	0	0
P20700	Lys-C Lys-N trypsin_no_P_rule V8-E	26.48	100	100.0	4	15	57.155	0.0	0	0
P20700	Asp-N CNBr trypsin_no_P_rule V8-E	26.39	100	100.0	4	15	57.155	0.0	0	0
P20700	Asp-N CNBr Lys-N trypsin_no_P_rule	24.12	100	100.0	4	15	57.155	0.0	0	0
P20700	Asp-N CNBr Lys-C trypsin_no_P_rule	24.12	100	100.0	4	15	57.155	0.0	0	0
P20700	Arg-C Asp-N CNBr Lys-N	22.87	100	100.0	4	15	57.155	0.0	0	0
P20700	Arg-C Asp-N Lys-C Lys-N	22.92	100	100.0	4	15	57.155	0.0	0	0
P20700	CNBr Lys-C Lys-N trypsin_no_P_rule	24.12	100	100.0	4	15	57.155	0.0	0	0
P20700	Arg-C Asp-N CNBr Lys-C	23.2	100	100.0	4	15	57.155	0.0	0	0
P20700	Arg-C CNBr Lys-C Lys-N	23.2	100	100.0	4	15	57.155	0.0	0	0
P20700	Asp-N Lys-N trypsin_no_P_rule V8-E	26.48	100	100.0	4	15	57.155	0.0	0	0
P20700	Asp-N Lys-C Lys-N trypsin_no_P_rule	22.84	100	100.0	4	14	57.155	0.0	0	0
P20700	Arg-C chymotrypsin trypsin_no_P_rule V8-E	34.04	99	100.0	4	22	57.155	0.0	0	0
P20700	Arg-C chymotrypsin V8-DE V8-E	32.78	99	100.0	4	21	56.942	0.213	0	0
P20700	Arg-C trypsin_no_P_rule V8-DE V8-E	27.81	99	100.0	4	17	56.651	0.504	0	0
P20700	Arg-C CNBr trypsin_no_P_rule V8-E	26.9	99	100.0	4	16	57.155	0.0	0	0
P20700	Arg-C CNBr V8-DE V8-E	25.86	99	100.0	4	16	56.942	0.213	0	0
P20700	CNBr Lys-N V8-DE V8-E	26.18	99	100.0	4	16	56.649	0.506	0	0
P20700	CNBr Lys-C V8-DE V8-E	26.18	99	100.0	4	16	56.649	0.506	0	0
P20700	Asp-N CNBr Lys-N V8-E	25.51	99	100.0	4	15	56.649	0.506	0	0
P20700	Asp-N CNBr Lys-C V8-E	25.51	99	100.0	4	15	56.649	0.506	0	0
P20700	Asp-N CNBr V8-DE V8-E	24.0	99	100.0	4	15	56.649	0.506	0	0
P20700	Lys-C Lys-N V8-DE V8-E	24.68	99	100.0	4	15	56.649	0.506	0	0
P20700	Asp-N Lys-C V8-DE V8-E	25.01	99	100.0	4	15	56.649	0.506	0	0
P20700	Asp-N CNBr Lys-C V8-DE	25.01	99	100.0	4	15	56.649	0.506	0	0
P20700	CNBr Lys-C Lys-N V8-E	25.18	99	100.0	4	15	56.649	0.506	0	0
P20700	Asp-N Lys-N V8-DE V8-E	25.01	99	100.0	4	15	56.649	0.506	0	0
P20700	Asp-N CNBr Lys-N V8-DE	25.01	99	100.0	4	15	56.649	0.506	0	0
P20700	Asp-N trypsin_no_P_rule V8-DE V8-E	26.22	99	100.0	4	15	56.569	0.586	0	0
P20700	Asp-N Lys-C Lys-N V8-E	24.01	99	100.0	4	14	56.649	0.506	0	0
P20700	Asp-N Lys-C Lys-N V8-DE	23.51	99	100.0	4	14	56.649	0.506	0	0
P20700	CNBr Lys-C Lys-N V8-DE	23.68	99	100.0	4	14	56.649	0.506	0	0
P20700	Asp-N CNBr Lys-C Lys-N	19.62	99	100.0	4	12	56.649	0.506	0	0
P20700	Arg-C chymotrypsin CNBr V8-E	31.2	97	100.0	4	20	56.442	0.713	0	0
P20700	Arg-C chymotrypsin CNBr V8-DE	31.45	97	100.0	4	20	55.916	1.239	0	0
P20700	chymotrypsin CNBr V8-DE V8-E	30.69	97	100.0	4	20	55.429	1.726	0	0
P20700	Asp-N chymotrypsin Lys-C Lys-N	27.39	97	100.0	4	18	55.104	2.052	0	0
P20700	chymotrypsin CNBr trypsin_no_P_rule V8-E	33.89	96	100.0	4	22	55.673	1.482	0	0
P20700	Arg-C Asp-N chymotrypsin trypsin_no_P_rule	30.82	92	100.0	4	20	51.867	5.288	0	0
P20700	Asp-N chymotrypsin CNBr trypsin_no_P_rule	30.44	92	100.0	4	20	51.867	5.288	0	0
P20700	Arg-C Asp-N chymotrypsin CNBr	29.06	92	100.0	4	18	51.867	5.288	0	0
P20700	Arg-C chymotrypsin CNBr trypsin_no_P_rule	30.9	90	100.0	4	20	51.131	6.024	0	0
P20700	Arg-C Asp-N CNBr trypsin_no_P_rule	22.84	90	100.0	4	14	50.86	6.295	0	0
P20700	Arg-C chymotrypsin Lys-C V8-DE V8-E	33.98	100	100.0	5	22	57.155	0.0	0	0
P20700	Arg-C Asp-N chymotrypsin Lys-C V8-E	33.98	100	100.0	5	22	57.155	0.0	0	0
P20700	Arg-C chymotrypsin Lys-C Lys-N V8-DE	33.98	100	100.0	5	22	57.155	0.0	0	0
P20700	Arg-C chymotrypsin CNBr Lys-C V8-E	33.98	100	100.0	5	22	57.155	0.0	0	0
P20700	Arg-C Asp-N chymotrypsin CNBr V8-E	33.95	100	100.0	5	22	57.155	0.0	0	0
P20700	Arg-C chymotrypsin CNBr Lys-N V8-DE	33.98	100	100.0	5	22	57.155	0.0	0	0
P20700	Arg-C chymotrypsin Lys-N trypsin_no_P_rule V8-E	34.14	100	100.0	5	22	57.155	0.0	0	0
P20700	Arg-C chymotrypsin trypsin_no_P_rule V8-DE V8-E	34.11	100	100.0	5	22	57.155	0.0	0	0
P20700	Arg-C Asp-N chymotrypsin trypsin_no_P_rule V8-E	34.11	100	100.0	5	22	57.155	0.0	0	0
P20700	Arg-C chymotrypsin Lys-N V8-DE V8-E	33.98	100	100.0	5	22	57.155	0.0	0	0
P20700	Arg-C Asp-N chymotrypsin V8-DE V8-E	33.95	100	100.0	5	22	57.155	0.0	0	0
P20700	Asp-N chymotrypsin Lys-C trypsin_no_P_rule V8-DE	34.14	100	100.0	5	22	57.155	0.0	0	0
P20700	Arg-C chymotrypsin Lys-N trypsin_no_P_rule V8-DE	34.14	100	100.0	5	22	57.155	0.0	0	0
P20700	Asp-N chymotrypsin trypsin_no_P_rule V8-DE V8-E	33.97	100	100.0	5	22	57.155	0.0	0	0
P20700	Arg-C Asp-N chymotrypsin trypsin_no_P_rule V8-DE	34.11	100	100.0	5	22	57.155	0.0	0	0
P20700	chymotrypsin CNBr trypsin_no_P_rule V8-DE V8-E	33.97	100	100.0	5	22	57.155	0.0	0	0
P20700	chymotrypsin CNBr Lys-C trypsin_no_P_rule V8-E	34.14	100	100.0	5	22	57.155	0.0	0	0
P20700	Asp-N chymotrypsin Lys-N trypsin_no_P_rule V8-DE	34.14	100	100.0	5	22	57.155	0.0	0	0
P20700	chymotrypsin Lys-N trypsin_no_P_rule V8-DE V8-E	34.14	100	100.0	5	22	57.155	0.0	0	0
P20700	chymotrypsin Lys-C Lys-N trypsin_no_P_rule V8-E	34.14	100	100.0	5	22	57.155	0.0	0	0
P20700	chymotrypsin CNBr Lys-N trypsin_no_P_rule V8-E	34.14	100	100.0	5	22	57.155	0.0	0	0
P20700	Arg-C chymotrypsin CNBr trypsin_no_P_rule V8-DE	34.11	100	100.0	5	22	57.155	0.0	0	0
P20700	Asp-N chymotrypsin CNBr trypsin_no_P_rule V8-E	33.97	100	100.0	5	22	57.155	0.0	0	0
P20700	Arg-C chymotrypsin CNBr Lys-C V8-DE	33.98	100	100.0	5	22	57.155	0.0	0	0
P20700	Asp-N chymotrypsin Lys-N trypsin_no_P_rule V8-E	34.14	100	100.0	5	22	57.155	0.0	0	0
P20700	Arg-C chymotrypsin CNBr Lys-N V8-E	33.98	100	100.0	5	22	57.155	0.0	0	0
P20700	chymotrypsin CNBr Lys-C trypsin_no_P_rule V8-DE	34.14	100	100.0	5	22	57.155	0.0	0	0
P20700	chymotrypsin Lys-C trypsin_no_P_rule V8-DE V8-E	34.14	100	100.0	5	22	57.155	0.0	0	0
P20700	Arg-C Asp-N chymotrypsin Lys-N V8-E	33.98	100	100.0	5	22	57.155	0.0	0	0
P20700	Asp-N chymotrypsin CNBr trypsin_no_P_rule V8-DE	33.97	100	100.0	5	22	57.155	0.0	0	0
P20700	Arg-C Asp-N chymotrypsin Lys-N V8-DE	33.98	100	100.0	5	22	57.155	0.0	0	0
P20700	chymotrypsin CNBr Lys-N trypsin_no_P_rule V8-DE	34.14	100	100.0	5	22	57.155	0.0	0	0
P20700	Arg-C Asp-N chymotrypsin CNBr V8-DE	33.95	100	100.0	5	22	57.155	0.0	0	0
P20700	Arg-C Asp-N chymotrypsin Lys-C V8-DE	33.98	100	100.0	5	22	57.155	0.0	0	0
P20700	Arg-C chymotrypsin Lys-C Lys-N V8-E	33.98	100	100.0	5	22	57.155	0.0	0	0
P20700	Asp-N chymotrypsin Lys-C trypsin_no_P_rule V8-E	34.14	100	100.0	5	22	57.155	0.0	0	0
P20700	Arg-C chymotrypsin Lys-C trypsin_no_P_rule V8-DE	34.14	100	100.0	5	22	57.155	0.0	0	0
P20700	chymotrypsin Lys-C Lys-N trypsin_no_P_rule V8-DE	34.14	100	100.0	5	22	57.155	0.0	0	0
P20700	Arg-C chymotrypsin Lys-C trypsin_no_P_rule V8-E	34.14	100	100.0	5	22	57.155	0.0	0	0
P20700	Asp-N chymotrypsin CNBr V8-DE V8-E	32.11	100	100.0	5	21	57.155	0.0	0	0
P20700	Asp-N chymotrypsin CNBr Lys-C trypsin_no_P_rule	31.75	100	100.0	5	21	57.155	0.0	0	0
P20700	Asp-N chymotrypsin Lys-N V8-DE V8-E	31.98	100	100.0	5	21	57.155	0.0	0	0
P20700	Arg-C Asp-N chymotrypsin Lys-N trypsin_no_P_rule	31.6	100	100.0	5	21	57.155	0.0	0	0
P20700	chymotrypsin CNBr Lys-C V8-DE V8-E	32.48	100	100.0	5	21	57.155	0.0	0	0
P20700	Arg-C chymotrypsin Lys-C Lys-N trypsin_no_P_rule	31.6	100	100.0	5	21	57.155	0.0	0	0
P20700	Asp-N chymotrypsin CNBr Lys-C V8-E	32.48	100	100.0	5	21	57.155	0.0	0	0
P20700	Arg-C chymotrypsin CNBr Lys-C trypsin_no_P_rule	31.89	100	100.0	5	21	57.155	0.0	0	0
P20700	chymotrypsin Lys-C Lys-N V8-DE V8-E	31.98	100	100.0	5	21	57.155	0.0	0	0
P20700	Asp-N chymotrypsin CNBr Lys-N V8-E	32.48	100	100.0	5	21	57.155	0.0	0	0
P20700	chymotrypsin CNBr Lys-C Lys-N V8-E	32.48	100	100.0	5	21	57.155	0.0	0	0
P20700	Arg-C chymotrypsin CNBr Lys-N trypsin_no_P_rule	31.89	100	100.0	5	21	57.155	0.0	0	0
P20700	Arg-C Asp-N chymotrypsin Lys-C trypsin_no_P_rule	31.6	100	100.0	5	21	57.155	0.0	0	0
P20700	Asp-N chymotrypsin Lys-C Lys-N V8-E	31.98	100	100.0	5	21	57.155	0.0	0	0
P20700	chymotrypsin CNBr Lys-N V8-DE V8-E	32.48	100	100.0	5	21	57.155	0.0	0	0
P20700	Asp-N chymotrypsin Lys-C Lys-N trypsin_no_P_rule	31.47	100	100.0	5	21	57.155	0.0	0	0
P20700	Asp-N chymotrypsin CNBr Lys-N trypsin_no_P_rule	31.75	100	100.0	5	21	57.155	0.0	0	0
P20700	chymotrypsin CNBr Lys-C Lys-N trypsin_no_P_rule	31.75	100	100.0	5	21	57.155	0.0	0	0
P20700	Asp-N chymotrypsin Lys-C V8-DE V8-E	31.98	100	100.0	5	21	57.155	0.0	0	0
P20700	Asp-N chymotrypsin CNBr Lys-C V8-DE	31.48	100	100.0	5	20	57.155	0.0	0	0
P20700	Arg-C Asp-N chymotrypsin Lys-C Lys-N	30.89	100	100.0	5	20	57.155	0.0	0	0
P20700	Asp-N chymotrypsin CNBr Lys-N V8-DE	31.48	100	100.0	5	20	57.155	0.0	0	0
P20700	Arg-C Asp-N chymotrypsin CNBr Lys-C	31.17	100	100.0	5	20	57.155	0.0	0	0
P20700	Arg-C chymotrypsin CNBr Lys-C Lys-N	31.17	100	100.0	5	20	57.155	0.0	0	0
P20700	Asp-N chymotrypsin Lys-C Lys-N V8-DE	30.98	100	100.0	5	20	57.155	0.0	0	0
P20700	chymotrypsin CNBr Lys-C Lys-N V8-DE	31.48	100	100.0	5	20	57.155	0.0	0	0
P20700	Arg-C Asp-N chymotrypsin CNBr Lys-N	30.84	100	100.0	5	20	57.155	0.0	0	0
P20700	Arg-C Asp-N Lys-N V8-DE V8-E	28.73	100	100.0	5	18	57.155	0.0	0	0
P20700	Arg-C Asp-N Lys-C trypsin_no_P_rule V8-DE	28.48	100	100.0	5	18	57.155	0.0	0	0
P20700	Asp-N chymotrypsin CNBr Lys-C Lys-N	28.34	100	100.0	5	18	57.155	0.0	0	0
P20700	Arg-C Asp-N Lys-N trypsin_no_P_rule V8-DE	28.48	100	100.0	5	18	57.155	0.0	0	0
P20700	Arg-C Asp-N Lys-C Lys-N V8-DE	28.23	100	100.0	5	18	57.155	0.0	0	0
P20700	Arg-C CNBr Lys-C trypsin_no_P_rule V8-DE	28.48	100	100.0	5	18	57.155	0.0	0	0
P20700	Arg-C Lys-C trypsin_no_P_rule V8-DE V8-E	28.98	100	100.0	5	18	57.155	0.0	0	0
P20700	Arg-C Asp-N CNBr Lys-C V8-DE	28.23	100	100.0	5	18	57.155	0.0	0	0
P20700	Arg-C CNBr Lys-C Lys-N V8-DE	28.23	100	100.0	5	18	57.155	0.0	0	0
P20700	Arg-C CNBr Lys-N trypsin_no_P_rule V8-DE	28.48	100	100.0	5	18	57.155	0.0	0	0
P20700	Arg-C Asp-N CNBr Lys-N V8-DE	28.23	100	100.0	5	18	57.155	0.0	0	0
P20700	Arg-C Lys-C Lys-N V8-DE V8-E	28.73	100	100.0	5	18	57.155	0.0	0	0
P20700	Arg-C Asp-N Lys-C V8-DE V8-E	28.73	100	100.0	5	18	57.155	0.0	0	0
P20700	Arg-C CNBr Lys-C V8-DE V8-E	28.73	100	100.0	5	18	57.155	0.0	0	0
P20700	Arg-C Lys-N trypsin_no_P_rule V8-DE V8-E	28.98	100	100.0	5	18	57.155	0.0	0	0
P20700	Arg-C CNBr Lys-N V8-DE V8-E	28.73	100	100.0	5	18	57.155	0.0	0	0
P20700	Arg-C Lys-C Lys-N trypsin_no_P_rule V8-DE	28.48	100	100.0	5	18	57.155	0.0	0	0
P20700	Arg-C Asp-N Lys-N trypsin_no_P_rule V8-E	27.98	100	100.0	5	17	57.155	0.0	0	0
P20700	Arg-C Asp-N Lys-C trypsin_no_P_rule V8-E	27.98	100	100.0	5	17	57.155	0.0	0	0
P20700	Arg-C CNBr Lys-N trypsin_no_P_rule V8-E	27.98	100	100.0	5	17	57.155	0.0	0	0
P20700	Arg-C Asp-N CNBr V8-DE V8-E	27.11	100	100.0	5	17	57.155	0.0	0	0
P20700	CNBr Lys-C trypsin_no_P_rule V8-DE V8-E	28.48	100	100.0	5	17	57.155	0.0	0	0
P20700	Asp-N CNBr Lys-N trypsin_no_P_rule V8-DE	27.98	100	100.0	5	17	57.155	0.0	0	0
P20700	Arg-C CNBr trypsin_no_P_rule V8-DE V8-E	27.98	100	100.0	5	17	57.155	0.0	0	0
P20700	Arg-C Asp-N CNBr Lys-N V8-E	27.73	100	100.0	5	17	57.155	0.0	0	0
P20700	Arg-C Asp-N Lys-C Lys-N V8-E	27.73	100	100.0	5	17	57.155	0.0	0	0
P20700	Arg-C Asp-N trypsin_no_P_rule V8-DE V8-E	28.06	100	100.0	5	17	57.155	0.0	0	0
P20700	Arg-C CNBr Lys-C Lys-N V8-E	27.73	100	100.0	5	17	57.155	0.0	0	0
P20700	Arg-C Asp-N CNBr Lys-C V8-E	27.73	100	100.0	5	17	57.155	0.0	0	0
P20700	CNBr Lys-N trypsin_no_P_rule V8-DE V8-E	28.48	100	100.0	5	17	57.155	0.0	0	0
P20700	Arg-C Asp-N CNBr trypsin_no_P_rule V8-DE	27.56	100	100.0	5	17	57.155	0.0	0	0
P20700	CNBr Lys-C Lys-N trypsin_no_P_rule V8-DE	27.98	100	100.0	5	17	57.155	0.0	0	0
P20700	Arg-C CNBr Lys-C trypsin_no_P_rule V8-E	27.98	100	100.0	5	17	57.155	0.0	0	0
P20700	Arg-C Lys-C Lys-N trypsin_no_P_rule V8-E	27.98	100	100.0	5	17	57.155	0.0	0	0
P20700	Asp-N CNBr Lys-C trypsin_no_P_rule V8-DE	27.98	100	100.0	5	17	57.155	0.0	0	0
P20700	Arg-C CNBr Lys-C Lys-N trypsin_no_P_rule	24.75	100	100.0	5	16	57.155	0.0	0	0
P20700	Asp-N CNBr Lys-N trypsin_no_P_rule V8-E	27.48	100	100.0	5	16	57.155	0.0	0	0
P20700	Arg-C Asp-N Lys-C Lys-N trypsin_no_P_rule	24.47	100	100.0	5	16	57.155	0.0	0	0
P20700	Arg-C Asp-N CNBr trypsin_no_P_rule V8-E	27.06	100	100.0	5	16	57.155	0.0	0	0
P20700	Asp-N CNBr Lys-C trypsin_no_P_rule V8-E	27.48	100	100.0	5	16	57.155	0.0	0	0
P20700	Asp-N Lys-C trypsin_no_P_rule V8-DE V8-E	27.48	100	100.0	5	16	57.155	0.0	0	0
P20700	Arg-C Asp-N CNBr Lys-C trypsin_no_P_rule	24.75	100	100.0	5	16	57.155	0.0	0	0
P20700	CNBr Lys-C Lys-N trypsin_no_P_rule V8-E	27.48	100	100.0	5	16	57.155	0.0	0	0
P20700	Arg-C Asp-N CNBr Lys-N trypsin_no_P_rule	24.75	100	100.0	5	16	57.155	0.0	0	0
P20700	Asp-N Lys-N trypsin_no_P_rule V8-DE V8-E	27.48	100	100.0	5	16	57.155	0.0	0	0
P20700	Asp-N Lys-C Lys-N trypsin_no_P_rule V8-DE	26.98	100	100.0	5	16	57.155	0.0	0	0
P20700	Asp-N CNBr trypsin_no_P_rule V8-DE V8-E	27.39	100	100.0	5	16	57.155	0.0	0	0
P20700	Lys-C Lys-N trypsin_no_P_rule V8-DE V8-E	27.48	100	100.0	5	16	57.155	0.0	0	0
P20700	Asp-N Lys-C Lys-N trypsin_no_P_rule V8-E	26.48	100	100.0	5	15	57.155	0.0	0	0
P20700	Asp-N CNBr Lys-C Lys-N trypsin_no_P_rule	24.12	100	100.0	5	15	57.155	0.0	0	0
P20700	Arg-C Asp-N CNBr Lys-C Lys-N	23.2	100	100.0	5	15	57.155	0.0	0	0
P20700	Arg-C chymotrypsin CNBr trypsin_no_P_rule V8-E	34.04	99	100.0	5	22	57.155	0.0	0	0
P20700	Arg-C chymotrypsin CNBr V8-DE V8-E	32.78	99	100.0	5	21	56.942	0.213	0	0
P20700	Asp-N CNBr Lys-N V8-DE V8-E	26.51	99	100.0	5	16	56.649	0.506	0	0
P20700	CNBr Lys-C Lys-N V8-DE V8-E	26.18	99	100.0	5	16	56.649	0.506	0	0
P20700	Asp-N CNBr Lys-C V8-DE V8-E	26.51	99	100.0	5	16	56.649	0.506	0	0
P20700	Asp-N CNBr Lys-C Lys-N V8-E	25.51	99	100.0	5	15	56.649	0.506	0	0
P20700	Asp-N Lys-C Lys-N V8-DE V8-E	25.01	99	100.0	5	15	56.649	0.506	0	0
P20700	Asp-N CNBr Lys-C Lys-N V8-DE	25.01	99	100.0	5	15	56.649	0.506	0	0
P20700	Arg-C Asp-N chymotrypsin CNBr trypsin_no_P_rule	31.11	92	100.0	5	20	51.867	5.288	0	0
