# Supplementary material for: PTMselect: optimization of protein modifications discovery by mass spectrometry
Source: Sci Rep. 2019 Mar 12;9:4181. doi: 10.1038/s41598-019-40873-3 (PMC6414543; doi:10.1038/s41598-019-40873-3)
Supplement: Supplementary file 3 — Dataset 1 [file 41598_2019_40873_MOESM3_ESM.zip › supplemental_files/6_proteins/predictions/Lamin.pred]

identifier	Uniprot-Acc	blastp-identity	kinase	context-score	context-p-value	site	site-score	site-p-value	combined-score	combined-p-value
sp|P20700|LMNB1_HUMAN	P20700	100	GSK3A	0.0001436664	0.004604232	19	0.0005198808	0.0010873095	0.0003317736	6.61063452248E-05
sp|P20700|LMNB1_HUMAN	P20700	100	AURKA	0.9997446251	0.0052899687	412	0.8638503551	0.0025476466	0.9317974901	0.0001646148
sp|P20700|LMNB1_HUMAN	P20700	100	GSK3A	0.0001436664	0.004604232	406	1.30425819739E-05	0.0032494027	7.83544953226E-05	0.0001811787
sp|P20700|LMNB1_HUMAN	P20700	100	CDK1	0.9999979032	0.0045307602	508	0.6763455806	0.0033205864	0.8381717419	0.0001821092
sp|P20700|LMNB1_HUMAN	P20700	100	AURKB	0.9999999999	0.0042123824	278	0.9314893615	0.0039710169	0.9657446807	0.0002007035
sp|P20700|LMNB1_HUMAN	P20700	100	CDK1	0.9999979032	0.0045307602	5	0.6543175856	0.0038057361	0.8271577444	0.0002063647
sp|P20700|LMNB1_HUMAN	P20700	100	CHEK1	0.3047964313	0.0150372257	395	0.6319705673	0.0013139978	0.4683834993	0.0002337853
sp|P20700|LMNB1_HUMAN	P20700	100	AURKB	0.9999999999	0.0042123824	210	0.8872851224	0.0050729909	0.9436425612	0.0002511661
sp|P20700|LMNB1_HUMAN	P20700	100	CDK2	0.9981779735	0.0072492163	25	0.8777524553	0.0031394191	0.9379652144	0.000266058
sp|P20700|LMNB1_HUMAN	P20700	100	ROCK1	0.4433654775	0.0386216693	408	0.8187587862	0.0007912705	0.6310621318	0.0003482582
sp|P20700|LMNB1_HUMAN	P20700	100	MAP3K5	1.29559343583E-10	0.0140576019	435	9.0376000377E-06	0.0022657516	4.51886479852E-06	0.0003616507
sp|P20700|LMNB1_HUMAN	P20700	100	PLK1	0.9999999999	0.0041144201	375	0.5877307826	0.0081940794	0.7938653912	0.000380886
sp|P20700|LMNB1_HUMAN	P20700	100	CDK4	0.0006730399	0.0319847179	20	0.5202423049	0.0011575768	0.2604576724	0.0004148227
sp|P20700|LMNB1_HUMAN	P20700	100	CDK2	0.9981779735	0.0072492163	20	0.7742419684	0.0063821005	0.8862099709	0.000508044
sp|P20700|LMNB1_HUMAN	P20700	100	AURKB	0.9999999999	0.0042123824	28	0.4720130957	0.0126765198	0.7360065478	0.0005787169
sp|P20700|LMNB1_HUMAN	P20700	100	CDK2	0.9981779735	0.0072492163	393	0.7422984167	0.0074898792	0.8702381951	0.0005875379
sp|P20700|LMNB1_HUMAN	P20700	100	GSK3A	0.0001436664	0.004604232	395	8.78120708757E-08	0.0128677689	7.18771103711E-05	0.0006359373
sp|P20700|LMNB1_HUMAN	P20700	100	PRKD1	0.0763487501	0.0369563088	405	0.6569128354	0.0016674727	0.3666307928	0.0006590318
sp|P20700|LMNB1_HUMAN	P20700	100	PLK3	0.002786345	0.0188577586	296	0.0291461075	0.003292785	0.0159662263	0.0006635952
sp|P20700|LMNB1_HUMAN	P20700	100	ROCK1	0.4433654775	0.0386216693	412	0.5150302004	0.0017194094	0.4791978389	0.0007052178
sp|P20700|LMNB1_HUMAN	P20700	100	DAPK3	4.2937167887E-07	0.0131514498	401	3.52909149489E-07	0.0051466188	3.91140414179E-07	0.0007175095
sp|P20700|LMNB1_HUMAN	P20700	100	MAP3KB	1.00460970391E-07	0.0168740204	232	2.06405356643E-06	0.0040590037	1.08225726841E-06	0.0007252449
sp|P20700|LMNB1_HUMAN	P20700	100	PAK1	0.0609682257	0.0496914185	335	0.8919185106	0.0014410899	0.4764433682	0.0007550737
sp|P20700|LMNB1_HUMAN	P20700	100	CDK2	0.9981779735	0.0072492163	19	0.6758384453	0.0100882404	0.8370082094	0.0007695844
sp|P20700|LMNB1_HUMAN	P20700	100	AURKA	0.9997446251	0.0052899687	486	0.0668159434	0.0154264138	0.5332802843	0.0008498058
sp|P20700|LMNB1_HUMAN	P20700	100	AURKB	0.9999999999	0.0042123824	219	0.2122088025	0.0201199615	0.6061044012	0.0008793773
sp|P20700|LMNB1_HUMAN	P20700	100	RPS6KB1	0.0011129517	0.0763371865	284	0.825218167	0.0011154164	0.4131655594	0.0008830778
sp|P20700|LMNB1_HUMAN	P20700	100	GSK3A	0.0001436664	0.004604232	401	2.10598363945E-08	0.018536504	7.18437342538E-05	0.0008849388
sp|P20700|LMNB1_HUMAN	P20700	100	AURKA	0.9997446251	0.0052899687	28	0.059672374	0.0161465005	0.5297084996	0.0008855769
sp|P20700|LMNB1_HUMAN	P20700	100	AURKB	0.9999999999	0.0042123824	408	0.2081747714	0.0202800486	0.6040873857	0.0008856972
sp|P20700|LMNB1_HUMAN	P20700	100	CDK2	0.9981779735	0.0072492163	23	0.6335020466	0.0120043981	0.81584001	0.0009006256
sp|P20700|LMNB1_HUMAN	P20700	100	AURKB	0.9999999999	0.0042123824	405	0.1971795906	0.0208012484	0.5985897953	0.0009062362
sp|P20700|LMNB1_HUMAN	P20700	100	MAP3K5	1.29559343583E-10	0.0140576019	433	2.32415340049E-07	0.0063488811	1.16272449696E-07	0.0009214236
sp|P20700|LMNB1_HUMAN	P20700	100	CDK1	0.9999979032	0.0045307602	575	0.233815355	0.0209588915	0.6169066291	0.0009744821
sp|P20700|LMNB1_HUMAN	P20700	100	MAPK14	0.0171602356	0.0359521944	20	0.7290402976	0.0026741276	0.3731002666	0.0009854136
sp|P20700|LMNB1_HUMAN	P20700	100	CDK4	0.0006730399	0.0319847179	575	0.1082457522	0.0030722069	0.054459396	0.0010050267
sp|P20700|LMNB1_HUMAN	P20700	100	PLK1	0.9999999999	0.0041144201	96	0.2257772653	0.0247701268	0.6128886326	0.0010386509
sp|P20700|LMNB1_HUMAN	P20700	100	PAK1	0.0609682257	0.0496914185	210	0.8135799132	0.0021211548	0.4372740694	0.0010706559
sp|P20700|LMNB1_HUMAN	P20700	100	ROCK1	0.4433654775	0.0386216693	411	0.2907606696	0.0027599759	0.3670630735	0.0010815623
sp|P20700|LMNB1_HUMAN	P20700	100	PLK1	0.9999999999	0.0041144201	232	0.2123833334	0.0260257722	0.6061916666	0.0010860071
sp|P20700|LMNB1_HUMAN	P20700	100	PRKCE	0.0230518452	0.0754800157	481	0.5082108279	0.0014676693	0.2656313366	0.0011197575
sp|P20700|LMNB1_HUMAN	P20700	100	CDK2	0.9981779735	0.0072492163	5	0.5586035766	0.0157181757	0.778390775	0.0011485373
sp|P20700|LMNB1_HUMAN	P20700	100	AURKA	0.9997446251	0.0052899687	210	0.0264226971	0.0220779741	0.5130836611	0.0011743552
sp|P20700|LMNB1_HUMAN	P20700	100	PLK3	0.002786345	0.0188577586	375	0.0049394487	0.00628892	0.0038628969	0.0011906691
sp|P20700|LMNB1_HUMAN	P20700	100	PRKCD	0.3697056879	0.0139351489	404	0.3234900155	0.0086043791	0.3465978517	0.0012024892
sp|P20700|LMNB1_HUMAN	P20700	100	DAPK3	4.2937167887E-07	0.0131514498	411	0.000000046	0.0092575592	2.37674956056E-07	0.0012191515
sp|P20700|LMNB1_HUMAN	P20700	100	CAMK2D	2.50040205517E-06	0.0851048197	549	0.000000729	0.0014530048	1.61471814655E-06	0.001236329
sp|P20700|LMNB1_HUMAN	P20700	100	PAK2	2.50163906545E-07	0.016653605	28	1.36110137183E-07	0.007543649	1.93137021864E-07	0.0012540505
sp|P20700|LMNB1_HUMAN	P20700	100	PRKD2	1.40761401419E-06	0.1033258229	435	1.91513071657E-06	0.001227844	1.66137236538E-06	0.0012651738
sp|P20700|LMNB1_HUMAN	P20700	100	MAP3K5	1.29559343583E-10	0.0140576019	437	6.03438639596E-08	0.0090992154	3.02367116516E-08	0.001274547
sp|P20700|LMNB1_HUMAN	P20700	100	DYRK1A	6.13551131371E-09	0.0196904389	508	0.000000156	0.0065094981	8.10575546035E-08	0.0012768929
sp|P20700|LMNB1_HUMAN	P20700	100	PLK1	0.9999999999	0.0041144201	284	0.1645344111	0.0315909394	0.5822672055	0.0012930436
sp|P20700|LMNB1_HUMAN	P20700	100	DAPK3	4.2937167887E-07	0.0131514498	548	3.44509495303E-08	0.0100253054	2.319113142E-07	0.0013097534
sp|P20700|LMNB1_HUMAN	P20700	100	CDK2	0.9981779735	0.0072492163	395	0.494145941	0.019468309	0.7461619572	0.0013923643
sp|P20700|LMNB1_HUMAN	P20700	100	DAPK3	4.2937167887E-07	0.0131514498	225	2.60812471067E-08	0.0108764558	2.27726462988E-07	0.0014092956
sp|P20700|LMNB1_HUMAN	P20700	100	MAP2K1	1.98658757418E-10	0.0219925549	202	2.00782483809E-08	0.0065196535	1.01384535692E-08	0.0014123287
sp|P20700|LMNB1_HUMAN	P20700	100	ATM	0.7058407151	0.0455769984	305	0.9965532045	0.0031883007	0.8511969598	0.0014293904
sp|P20700|LMNB1_HUMAN	P20700	100	DAPK3	4.2937167887E-07	0.0131514498	200	0.000000023	0.0112274866	2.26201982656E-07	0.0014500895
sp|P20700|LMNB1_HUMAN	P20700	100	PRKCA	0.970427674	0.0186618339	411	0.8820473108	0.0080397969	0.9262374924	0.0014710602
sp|P20700|LMNB1_HUMAN	P20700	100	AURKB	0.9999999999	0.0042123824	404	0.0511599139	0.0372886979	0.5255799569	0.001532855
sp|P20700|LMNB1_HUMAN	P20700	100	AURKB	0.9999999999	0.0042123824	544	0.0500410958	0.0376223147	0.5250205479	0.0015451576
sp|P20700|LMNB1_HUMAN	P20700	100	PLK1	0.9999999999	0.0041144201	267	0.1213479927	0.0390517952	0.5606739963	0.0015643565
sp|P20700|LMNB1_HUMAN	P20700	100	CDK4	0.0006730399	0.0319847179	5	0.0349012827	0.0050256369	0.0177871613	0.0015649513
sp|P20700|LMNB1_HUMAN	P20700	100	AURKB	0.9999999999	0.0042123824	406	0.04362848	0.0399078338	0.52181424	0.0016291103
sp|P20700|LMNB1_HUMAN	P20700	100	PRKCD	0.3697056879	0.0139351489	401	0.2334420464	0.0121803718	0.3015738672	0.0016432533
sp|P20700|LMNB1_HUMAN	P20700	100	AURKA	0.9997446251	0.0052899687	13	0.0098700922	0.0324515607	0.5048073586	0.0016600184
sp|P20700|LMNB1_HUMAN	P20700	100	CSNK2A2	1.46138385111E-05	0.0958317006	65	4.18496471228E-05	0.0018226717	2.82317428169E-05	0.0016860194
sp|P20700|LMNB1_HUMAN	P20700	100	AURKB	0.9999999999	0.0042123824	399	0.0395615643	0.0415820277	0.5197807821	0.0016902557
sp|P20700|LMNB1_HUMAN	P20700	100	PRKCD	0.3697056879	0.0139351489	544	0.2255508136	0.012575396	0.2976282508	0.0016909529
sp|P20700|LMNB1_HUMAN	P20700	100	CDK2	0.9981779735	0.0072492163	396	0.4272439572	0.0243017802	0.7127109653	0.0016989844
sp|P20700|LMNB1_HUMAN	P20700	100	CDK7	3.77221082876E-09	0.0225558386	486	0.000135243	0.0081891912	6.76234034514E-05	0.0017726458
sp|P20700|LMNB1_HUMAN	P20700	100	PLK1	0.9999999999	0.0041144201	279	0.0977473725	0.0451714628	0.5488736862	0.0017824451
sp|P20700|LMNB1_HUMAN	P20700	100	RPS6KA1	5.74833294149E-05	0.1053095611	404	0.2475974634	0.0017722626	0.1238274734	0.0017891598
sp|P20700|LMNB1_HUMAN	P20700	100	AURKA	0.9997446251	0.0052899687	188	0.0077490202	0.0357776463	0.5037468226	0.0018116928
sp|P20700|LMNB1_HUMAN	P20700	100	MAP3K5	1.29559343583E-10	0.0140576019	439	1.31134919053E-08	0.0135274849	6.62152562445E-09	0.0018194176
sp|P20700|LMNB1_HUMAN	P20700	100	AURKB	0.9999999999	0.0042123824	158	0.0310458541	0.0460675232	0.515522927	0.0018527064
sp|P20700|LMNB1_HUMAN	P20700	100	GSK3A	0.0001436664	0.004604232	485	5.35508001299E-10	0.0437138754	7.18334720896E-05	0.0019142414
sp|P20700|LMNB1_HUMAN	P20700	100	VRK1	7.80703534968E-08	0.0245395768	188	1.42593703458E-07	0.0082405169	1.10332028477E-07	0.0019223243
sp|P20700|LMNB1_HUMAN	P20700	100	PLK3	0.002786345	0.0188577586	288	0.0010821646	0.0107948847	0.0019342548	0.0019337906
sp|P20700|LMNB1_HUMAN	P20700	100	CDK1	0.9999979032	0.0045307602	391	0.0706239652	0.0455887893	0.5353109342	0.001959136
sp|P20700|LMNB1_HUMAN	P20700	100	AURKA	0.9997446251	0.0052899687	479	0.0059700783	0.0398177084	0.5028573517	0.0019937363
sp|P20700|LMNB1_HUMAN	P20700	100	PAK2	2.50163906545E-07	0.016653605	210	1.65010714083E-08	0.0127324281	1.33332488977E-07	0.0020056373
sp|P20700|LMNB1_HUMAN	P20700	100	GSK3A	0.0001436664	0.004604232	283	4.02743283757E-10	0.0465068463	7.18334057073E-05	0.0020232845
sp|P20700|LMNB1_HUMAN	P20700	100	CDK2	0.9981779735	0.0072492163	506	0.3640971737	0.0297832377	0.6811375736	0.0020382894
sp|P20700|LMNB1_HUMAN	P20700	100	STK3	2.07173848551E-08	0.0219435737	200	3.73912256144E-07	0.0098545254	1.97314820499E-07	0.0020411452
sp|P20700|LMNB1_HUMAN	P20700	100	TTK	6.41094616929E-05	0.0137392241	158	2.36867888552E-06	0.0162583171	3.32390702892E-05	0.0021012263
sp|P20700|LMNB1_HUMAN	P20700	100	CDK2	0.9981779735	0.0072492163	391	0.3424815917	0.0319236396	0.6703297826	0.0021687122
sp|P20700|LMNB1_HUMAN	P20700	100	CDK1	0.9999979032	0.0045307602	396	0.0520080276	0.0518593787	0.5260029654	0.0021983283
sp|P20700|LMNB1_HUMAN	P20700	100	PLK1	0.9999999999	0.0041144201	58	0.0655372965	0.0576051023	0.5327686482	0.0022154425
sp|P20700|LMNB1_HUMAN	P20700	100	PRKCD	0.3697056879	0.0139351489	399	0.1555243021	0.0174919659	0.262614995	0.002271622
sp|P20700|LMNB1_HUMAN	P20700	100	VRK1	7.80703534968E-08	0.0245395768	3	4.94113864251E-08	0.0099483169	6.37408699609E-08	0.002274736
sp|P20700|LMNB1_HUMAN	P20700	100	GSK3A	0.0001436664	0.004604232	13	2.07640692971E-10	0.0536282807	7.1833308156E-05	0.0022979231
sp|P20700|LMNB1_HUMAN	P20700	100	ROCK1	0.4433654775	0.0386216693	406	0.0666665503	0.0064407584	0.2550160139	0.0023131653
sp|P20700|LMNB1_HUMAN	P20700	100	CHEK1	0.3047964313	0.0150372257	302	0.0176806257	0.0165998771	0.1612385285	0.002320328
sp|P20700|LMNB1_HUMAN	P20700	100	PLK3	0.002786345	0.0188577586	188	0.000563416	0.0134809272	0.0016748805	0.0023584785
sp|P20700|LMNB1_HUMAN	P20700	100	DAPK3	4.2937167887E-07	0.0131514498	412	3.08933033998E-09	0.0193647412	2.16230504605E-07	0.0023622389
sp|P20700|LMNB1_HUMAN	P20700	100	CDK6	5.7363567457E-06	0.0361726097	575	0.0002857473	0.0070927164	0.0001457418	0.0023778531
sp|P20700|LMNB1_HUMAN	P20700	100	CAMK2A	0.1532701124	0.1310246865	302	0.6606586668	0.0019845919	0.4069643896	0.0024065076
sp|P20700|LMNB1_HUMAN	P20700	100	MAP2K1	1.98658757418E-10	0.0219925549	238	1.67368447556E-09	0.011869837	9.36171616489E-10	0.0024149048
sp|P20700|LMNB1_HUMAN	P20700	100	DYRK1A	6.13551131371E-09	0.0196904389	506	1.05850129135E-08	0.0133538351	8.36026211362E-09	0.0024305318
sp|P20700|LMNB1_HUMAN	P20700	100	VRK1	7.80703534968E-08	0.0245395768	84	3.18406814878E-08	0.0108113822	0.000000055	0.002450008
sp|P20700|LMNB1_HUMAN	P20700	100	PLK1	0.9999999999	0.0041144201	302	0.0529080181	0.0650482385	0.526454009	0.0024691765
sp|P20700|LMNB1_HUMAN	P20700	100	CDK1	0.9999979032	0.0045307602	393	0.0354540193	0.05932054	0.5177259612	0.0024784806
sp|P20700|LMNB1_HUMAN	P20700	100	TTK	6.41094616929E-05	0.0137392241	55	1.12257321304E-06	0.0197579323	0.000032616	0.0025005959
sp|P20700|LMNB1_HUMAN	P20700	100	AURKB	0.9999999999	0.0042123824	412	0.0139600016	0.0652776764	0.5069800008	0.0025294446
sp|P20700|LMNB1_HUMAN	P20700	100	MAP3K5	1.29559343583E-10	0.0140576019	482	2.93231522975E-09	0.0196837655	1.53093728667E-09	0.0025436395
sp|P20700|LMNB1_HUMAN	P20700	100	CDK1	0.9999979032	0.0045307602	23	0.0317588557	0.0613656229	0.5158783794	0.0025545028
sp|P20700|LMNB1_HUMAN	P20700	100	PAK1	0.0609682257	0.0496914185	52	0.4531193254	0.0057646652	0.2570437755	0.0026233296
sp|P20700|LMNB1_HUMAN	P20700	100	PLK1	0.9999999999	0.0041144201	84	0.0466729265	0.0697347594	0.5233364632	0.0026271121
sp|P20700|LMNB1_HUMAN	P20700	100	AURKB	0.9999999999	0.0042123824	579	0.012676342	0.0682090433	0.506338171	0.0026304109
sp|P20700|LMNB1_HUMAN	P20700	100	AURKB	0.9999999999	0.0042123824	288	0.012581514	0.0684421473	0.506290757	0.0026384167
sp|P20700|LMNB1_HUMAN	P20700	100	CDK2	0.9981779735	0.0072492163	28	0.2684871188	0.0408261964	0.6333325461	0.0027007029
sp|P20700|LMNB1_HUMAN	P20700	100	TTK	6.41094616929E-05	0.0137392241	534	7.92079737658E-07	0.0216346793	3.24507707153E-05	0.0027111474
sp|P20700|LMNB1_HUMAN	P20700	100	GSK3A	0.0001436664	0.004604232	481	8.49201963991E-11	0.0647240925	7.18332467957E-05	0.0027173267
sp|P20700|LMNB1_HUMAN	P20700	100	STK3	2.07173848551E-08	0.0219435737	176	1.08435806599E-07	0.0136025201	6.45765957268E-08	0.0027212489
sp|P20700|LMNB1_HUMAN	P20700	100	DAPK3	4.2937167887E-07	0.0131514498	28	1.53373005908E-09	0.0231209846	2.15452704465E-07	0.0027665419
sp|P20700|LMNB1_HUMAN	P20700	100	PRKCD	0.3697056879	0.0139351489	406	0.1168257458	0.0221238005	0.2432657169	0.0028007195
sp|P20700|LMNB1_HUMAN	P20700	100	DAPK3	4.2937167887E-07	0.0131514498	391	1.36381821208E-09	0.0237952449	2.15367748541E-07	0.0028382249
sp|P20700|LMNB1_HUMAN	P20700	100	AURKB	0.9999999999	0.0042123824	401	0.010143112	0.0754404612	0.505071556	0.002877261
sp|P20700|LMNB1_HUMAN	P20700	100	RPS6KA1	5.74833294149E-05	0.1053095611	405	0.076533397	0.0030242419	0.0382954402	0.0028828781
sp|P20700|LMNB1_HUMAN	P20700	100	CDK1	0.9999979032	0.0045307602	511	0.0189385255	0.0707704378	0.5094682143	0.0029002815
sp|P20700|LMNB1_HUMAN	P20700	100	MTOR	0.0006947894	0.1186324451	25	0.7907895248	0.0027196486	0.3957421571	0.0029163228
sp|P20700|LMNB1_HUMAN	P20700	100	GSK3A	0.0001436664	0.004604232	439	5.0288716557E-11	0.0718476655	7.183322948E-05	0.0029818567
sp|P20700|LMNB1_HUMAN	P20700	100	TBK1	2.79096658382E-08	0.0264008621	308	0.0019161679	0.0126404696	0.0009580979	0.0030052124
sp|P20700|LMNB1_HUMAN	P20700	100	PRKCD	0.3697056879	0.0139351489	405	0.1030337352	0.0243582995	0.2363697116	0.0030509314
sp|P20700|LMNB1_HUMAN	P20700	100	PRKCD	0.3697056879	0.0139351489	408	0.1012817611	0.0246476173	0.2354937245	0.0030831136
sp|P20700|LMNB1_HUMAN	P20700	100	AURKA	0.9997446251	0.0052899687	401	0.0017887897	0.0652086311	0.5007667074	0.0030949426
sp|P20700|LMNB1_HUMAN	P20700	100	CDK1	0.9999979032	0.0045307602	20	0.0135248814	0.0766365322	0.5067613923	0.0031130329
sp|P20700|LMNB1_HUMAN	P20700	100	CDK4	0.0006730399	0.0319847179	28	0.0048475332	0.0110420421	0.0027602865	0.0031604158
sp|P20700|LMNB1_HUMAN	P20700	100	AURKA	0.9997446251	0.0052899687	543	0.0016528747	0.0673792786	0.5006987499	0.0031862945
sp|P20700|LMNB1_HUMAN	P20700	100	CDK2	0.9981779735	0.0072492163	511	0.2111961573	0.0500269307	0.6046870654	0.0032356374
sp|P20700|LMNB1_HUMAN	P20700	100	MTOR	0.0006947894	0.1186324451	23	0.7232319868	0.0030621251	0.3619633881	0.00324048
sp|P20700|LMNB1_HUMAN	P20700	100	CHEK1	0.3047964313	0.0150372257	13	0.0077650825	0.0245996523	0.1562807569	0.0032930357
sp|P20700|LMNB1_HUMAN	P20700	100	DAPK3	4.2937167887E-07	0.0131514498	393	7.1089098517E-10	0.0282040574	0.000000215	0.003301045
sp|P20700|LMNB1_HUMAN	P20700	100	RPS6KB1	0.0011129517	0.0763371865	283	0.0650160317	0.0048884629	0.0330644917	0.0033187905
sp|P20700|LMNB1_HUMAN	P20700	100	MAP2K1	1.98658757418E-10	0.0219925549	138	3.7680519666E-10	0.0169724648	2.87731977039E-10	0.0033195511
sp|P20700|LMNB1_HUMAN	P20700	100	ROCK1	0.4433654775	0.0386216693	399	0.0287481687	0.0098371113	0.2360568231	0.0033720435
sp|P20700|LMNB1_HUMAN	P20700	100	DYRK1A	6.13551131371E-09	0.0196904389	3	2.41946199445E-09	0.0194276762	4.27748665408E-09	0.0033926197
sp|P20700|LMNB1_HUMAN	P20700	100	AURKB	0.9999999999	0.0042123824	411	0.006642229	0.0917391056	0.5033211145	0.0034232934
sp|P20700|LMNB1_HUMAN	P20700	100	PLK1	0.9999999999	0.0041144201	210	0.0258293604	0.0949555132	0.5129146801	0.0034566428
sp|P20700|LMNB1_HUMAN	P20700	100	PLK1	0.9999999999	0.0041144201	126	0.025162459	0.096175414	0.5125812294	0.0034959992
sp|P20700|LMNB1_HUMAN	P20700	100	PAK2	2.50163906545E-07	0.016653605	543	1.09281727613E-09	0.0237979945	1.25628361911E-07	0.0035008277
sp|P20700|LMNB1_HUMAN	P20700	100	GSK3A	0.0001436664	0.004604232	486	2.00570419623E-11	0.0861284174	7.18332143642E-05	0.0035026514
sp|P20700|LMNB1_HUMAN	P20700	100	GSK3A	0.0001436664	0.004604232	396	1.998905746E-11	0.0861882973	7.18332143302E-05	0.0035048107
sp|P20700|LMNB1_HUMAN	P20700	100	AURKB	0.9999999999	0.0042123824	52	0.0062413463	0.094500609	0.5031206731	0.0035145345
sp|P20700|LMNB1_HUMAN	P20700	100	AURKA	0.9997446251	0.0052899687	399	0.0012438006	0.0753552239	0.5004942128	0.0035188718
sp|P20700|LMNB1_HUMAN	P20700	100	ROCK1	0.4433654775	0.0386216693	486	0.0257002871	0.0103470072	0.2345328823	0.0035266348
sp|P20700|LMNB1_HUMAN	P20700	100	GSK3A	0.0001436664	0.004604232	3	1.7442555643E-11	0.0884964242	7.18332130569E-05	0.0035879016
sp|P20700|LMNB1_HUMAN	P20700	100	AURKA	0.9997446251	0.0052899687	411	0.0011653444	0.0774391065	0.5004549848	0.0036050084
sp|P20700|LMNB1_HUMAN	P20700	100	CDK2	0.9981779735	0.0072492163	508	0.1781857453	0.0566656595	0.5881818594	0.0036138303
sp|P20700|LMNB1_HUMAN	P20700	100	PRKCE	0.0230518452	0.0754800157	485	0.0470565378	0.0054545727	0.0350541915	0.0036210778
sp|P20700|LMNB1_HUMAN	P20700	100	PRKCD	0.3697056879	0.0139351489	543	0.0786374178	0.0296616448	0.2241715529	0.0036337668
sp|P20700|LMNB1_HUMAN	P20700	100	NEK6	0.000000799	0.152919279	506	3.81661315038E-07	0.0027107888	5.90346243757E-07	0.0036430556
sp|P20700|LMNB1_HUMAN	P20700	100	TBK1	2.79096658382E-08	0.0264008621	431	0.0008691868	0.0158736802	0.0004346074	0.0036784442
sp|P20700|LMNB1_HUMAN	P20700	100	PLK1	0.9999999999	0.0041144201	188	0.0212215947	0.1044910863	0.5106107973	0.0037626235
sp|P20700|LMNB1_HUMAN	P20700	100	HIPK2	9.48282515663E-07	0.0773902821	5	4.69763817114E-06	0.0056308519	0.000002823	0.0038079557
sp|P20700|LMNB1_HUMAN	P20700	100	DYRK1A	6.13551131371E-09	0.0196904389	225	1.33546243035E-09	0.0224684156	3.73548687203E-09	0.0038592863
sp|P20700|LMNB1_HUMAN	P20700	100	CDK1	0.9999979032	0.0045307602	25	0.004603765	0.0982296621	0.5023008341	0.0038796839
sp|P20700|LMNB1_HUMAN	P20700	100	PLK1	0.9999999999	0.0041144201	435	0.0195663947	0.108644187	0.5097831973	0.0038947499
sp|P20700|LMNB1_HUMAN	P20700	100	CDK1	0.9999979032	0.0045307602	506	0.0044059699	0.0993099449	0.5022019366	0.0039174295
sp|P20700|LMNB1_HUMAN	P20700	100	MAP3K5	1.29559343583E-10	0.0140576019	82	3.78944880436E-10	0.0320155868	2.54252112009E-10	0.003918299
sp|P20700|LMNB1_HUMAN	P20700	100	PRKCD	0.3697056879	0.0139351489	575	0.0696375378	0.0323259961	0.2196716129	0.0039214213
sp|P20700|LMNB1_HUMAN	P20700	100	AURKA	0.9997446251	0.0052899687	340	0.0009195161	0.0851859195	0.5003320706	0.0039226793
sp|P20700|LMNB1_HUMAN	P20700	100	PLK1	0.9999999999	0.0041144201	428	0.0188468746	0.1106532198	0.5094234372	0.0039584291
sp|P20700|LMNB1_HUMAN	P20700	100	PRKCA	0.970427674	0.0186618339	96	0.5523350156	0.024420318	0.7613813448	0.0039619229
sp|P20700|LMNB1_HUMAN	P20700	100	PAK1	0.0609682257	0.0496914185	411	0.2706341641	0.0092459498	0.1658011949	0.0039905006
sp|P20700|LMNB1_HUMAN	P20700	100	GSK3A	0.0001436664	0.004604232	433	9.06106774269E-12	0.1002628301	7.18332088662E-05	0.0040073187
sp|P20700|LMNB1_HUMAN	P20700	100	CDK4	0.0006730399	0.0319847179	391	0.0023212841	0.0144973584	0.001497162	0.004023141
sp|P20700|LMNB1_HUMAN	P20700	100	CDK5	0.0041476006	0.0676430251	391	0.0782245499	0.0068614455	0.0411860752	0.0040264801
sp|P20700|LMNB1_HUMAN	P20700	100	TBK1	2.79096658382E-08	0.0264008621	433	0.0005850908	0.017777312	0.0002925594	0.0040664198
sp|P20700|LMNB1_HUMAN	P20700	100	IKBKE	4.59079179976E-10	0.0281396944	435	7.28350005469E-08	0.0168403134	3.66470398635E-08	0.0041012309
sp|P20700|LMNB1_HUMAN	P20700	100	CDK1	0.9999979032	0.0045307602	395	0.0032253754	0.1074695017	0.5016116393	0.0042008477
sp|P20700|LMNB1_HUMAN	P20700	100	PLK1	0.9999999999	0.0041144201	495	0.016055924	0.1191100376	0.5080279619	0.0042248653
sp|P20700|LMNB1_HUMAN	P20700	100	PRKD1	0.0763487501	0.0369563088	225	0.0457881441	0.0136214617	0.0610684471	0.0043262747
sp|P20700|LMNB1_HUMAN	P20700	100	PLK1	0.9999999999	0.0041144201	151	0.0149606102	0.1228256483	0.507480305	0.0043411354
sp|P20700|LMNB1_HUMAN	P20700	100	ROCK1	0.4433654775	0.0386216693	543	0.0151779814	0.0131448664	0.2292717294	0.0043587423
sp|P20700|LMNB1_HUMAN	P20700	100	PRKCD	0.3697056879	0.0139351489	340	0.0577561929	0.0366462107	0.2137309404	0.0043814429
sp|P20700|LMNB1_HUMAN	P20700	100	PRKCA	0.970427674	0.0186618339	412	0.5056210391	0.027370321	0.7380243566	0.0043822765
sp|P20700|LMNB1_HUMAN	P20700	100	PLK1	0.9999999999	0.0041144201	285	0.0142969661	0.1253344951	0.507148483	0.0044193807
sp|P20700|LMNB1_HUMAN	P20700	100	ROCK2	0.4933952337	0.199794279	485	0.3571836629	0.0025977502	0.4252894483	0.00444463
sp|P20700|LMNB1_HUMAN	P20700	100	GSK3A	0.0001436664	0.004604232	284	4.75426011507E-12	0.1130688861	7.18332067128E-05	0.0044565762
sp|P20700|LMNB1_HUMAN	P20700	100	PRKG1	0.085022436	0.1708219044	210	0.052746394	0.0030502102	0.068884415	0.0044599582
sp|P20700|LMNB1_HUMAN	P20700	100	PRKCD	0.3697056879	0.0139351489	96	0.0546391027	0.0380457513	0.2121723953	0.0045289022
sp|P20700|LMNB1_HUMAN	P20700	100	MAP2K1	1.98658757418E-10	0.0219925549	482	8.15470170874E-11	0.0243904068	1.40102887252E-10	0.0045758856
sp|P20700|LMNB1_HUMAN	P20700	100	CDK1	0.9999979032	0.0045307602	19	0.002181467	0.1195279751	0.5010896851	0.0046146077
sp|P20700|LMNB1_HUMAN	P20700	100	PAK2	2.50163906545E-07	0.016653605	3	2.79217313994E-10	0.03261898	1.25221561929E-07	0.004627173
sp|P20700|LMNB1_HUMAN	P20700	100	MAP3KB	1.00460970391E-07	0.0168740204	411	5.96191548371E-10	0.0324506441	5.05285809696E-08	0.004659853
sp|P20700|LMNB1_HUMAN	P20700	100	TTK	6.41094616929E-05	0.0137392241	405	7.33774514238E-08	0.0398696451	3.20914195722E-05	0.0046613938
sp|P20700|LMNB1_HUMAN	P20700	100	CDK1	0.9999979032	0.0045307602	548	0.001998337	0.1226246228	0.5009981201	0.0047199494
sp|P20700|LMNB1_HUMAN	P20700	100	GSK3A	0.0001436664	0.004604232	399	3.1539634441E-12	0.1216075806	7.18332059126E-05	0.0047523638
sp|P20700|LMNB1_HUMAN	P20700	100	MAPK14	0.0171602356	0.0359521944	23	0.1555822451	0.0155852789	0.0863712403	0.0047554745
sp|P20700|LMNB1_HUMAN	P20700	100	PRKCD	0.3697056879	0.0139351489	497	0.0498618584	0.040379541	0.2097837732	0.0047732132
sp|P20700|LMNB1_HUMAN	P20700	100	PLK1	0.9999999999	0.0041144201	296	0.0116026802	0.13728604	0.50580134	0.0047893533
sp|P20700|LMNB1_HUMAN	P20700	100	PLK1	0.9999999999	0.0041144201	429	0.0115252264	0.1376987838	0.5057626131	0.0048020515
sp|P20700|LMNB1_HUMAN	P20700	100	PRKD2	1.40761401419E-06	0.1033258229	412	7.14760798326E-09	0.0055508083	7.07380811084E-07	0.0048542744
sp|P20700|LMNB1_HUMAN	P20700	100	ATR	0.0002265253	0.0673491379	534	0.2331172739	0.0085298347	0.1166718996	0.0048612535
sp|P20700|LMNB1_HUMAN	P20700	100	PLK1	0.9999999999	0.0041144201	433	0.011113767	0.1398504896	0.5055568834	0.0048681674
sp|P20700|LMNB1_HUMAN	P20700	100	CAMK4	0.0013663973	0.2214194749	405	0.0014336489	0.0026554915	0.0014000231	0.0049618377
sp|P20700|LMNB1_HUMAN	P20700	100	ATM	0.7058407151	0.0455769984	534	0.8743709847	0.0129395637	0.7901058499	0.0049749938
sp|P20700|LMNB1_HUMAN	P20700	100	MAP3KB	1.00460970391E-07	0.0168740204	52	4.24042337735E-10	0.0351580723	5.04425063643E-08	0.0050010947
sp|P20700|LMNB1_HUMAN	P20700	100	PRKCD	0.3697056879	0.0139351489	65	0.0457984923	0.0426277879	0.2077520901	0.0050067895
sp|P20700|LMNB1_HUMAN	P20700	100	PRKCG	0.1648778055	0.0480995298	401	0.0010627592	0.0123905626	0.0829702824	0.0050213141
sp|P20700|LMNB1_HUMAN	P20700	100	AURKA	0.9997446251	0.0052899687	25	0.0004399148	0.1132353889	0.50009227	0.0050438156
sp|P20700|LMNB1_HUMAN	P20700	100	ROCK1	0.4433654775	0.0386216693	401	0.0104402986	0.0156060536	0.226902888	0.0050714087
sp|P20700|LMNB1_HUMAN	P20700	100	AURKA	0.9997446251	0.0052899687	308	0.000430192	0.1142952025	0.5000874086	0.0050853901
sp|P20700|LMNB1_HUMAN	P20700	100	PRKD2	1.40761401419E-06	0.1033258229	405	5.52254806089E-09	0.0059388058	7.06568281123E-07	0.0051521249
sp|P20700|LMNB1_HUMAN	P20700	100	AURKA	0.9997446251	0.0052899687	278	0.0004087111	0.1164542406	0.5000766681	0.0051699248
sp|P20700|LMNB1_HUMAN	P20700	100	AURKA	0.9997446251	0.0052899687	158	0.0004029657	0.1170337927	0.5000737954	0.0051925802
sp|P20700|LMNB1_HUMAN	P20700	100	CDK1	0.9999979032	0.0045307602	401	0.0013788952	0.1370813484	0.5006883992	0.0052071862
sp|P20700|LMNB1_HUMAN	P20700	100	DAPK3	4.2937167887E-07	0.0131514498	52	7.74035180208E-11	0.0482534461	2.14724541194E-07	0.0053068729
sp|P20700|LMNB1_HUMAN	P20700	100	PLK1	0.9999999999	0.0041144201	288	0.0082987813	0.1577368687	0.5041493906	0.0054126792
sp|P20700|LMNB1_HUMAN	P20700	100	CHEK1	0.3047964313	0.0150372257	76	0.0021605841	0.0434193639	0.1534785077	0.0054413748
sp|P20700|LMNB1_HUMAN	P20700	100	AURKB	0.9999999999	0.0042123824	428	0.0021603363	0.1553505313	0.5010801681	0.0054522941
sp|P20700|LMNB1_HUMAN	P20700	100	GSK3A	0.0001436664	0.004604232	435	1.23413674151E-12	0.1432373717	7.18332049527E-05	0.0054896828
sp|P20700|LMNB1_HUMAN	P20700	100	CDK7	3.77221082876E-09	0.0225558386	485	1.69374441004E-06	0.0294627579	8.48758310436E-07	0.0055267167
sp|P20700|LMNB1_HUMAN	P20700	100	PLK1	0.9999999999	0.0041144201	225	0.0077600671	0.1620998547	0.5038800335	0.0055441962
sp|P20700|LMNB1_HUMAN	P20700	100	SRC	0.6756012787	0.0179516066	240	0.8237844757	0.0376480821	0.7496928772	0.0056091967
sp|P20700|LMNB1_HUMAN	P20700	100	PRKCG	0.1648778055	0.0480995298	439	0.0007267258	0.0140699501	0.0828022657	0.005615871
sp|P20700|LMNB1_HUMAN	P20700	100	CDK2	0.9981779735	0.0072492163	399	0.072348406	0.0935086186	0.5352631897	0.0056239435
sp|P20700|LMNB1_HUMAN	P20700	100	AURKB	0.9999999999	0.0042123824	582	0.0019480641	0.1628828764	0.500974032	0.0056841685
sp|P20700|LMNB1_HUMAN	P20700	100	DAPK3	4.2937167887E-07	0.0131514498	25	5.50299007272E-11	0.0522311842	2.14713354385E-07	0.0056899288
sp|P20700|LMNB1_HUMAN	P20700	100	PLK1	0.9999999999	0.0041144201	305	0.0072056887	0.1669718201	0.5036028443	0.0056904853
sp|P20700|LMNB1_HUMAN	P20700	100	PRKD1	0.0763487501	0.0369563088	176	0.0247262835	0.0186082988	0.0505375168	0.0056955965
sp|P20700|LMNB1_HUMAN	P20700	100	PLK1	0.9999999999	0.0041144201	158	0.0070567925	0.1683243121	0.5035283962	0.0057309918
sp|P20700|LMNB1_HUMAN	P20700	100	AURKA	0.9997446251	0.0052899687	314	0.0002897272	0.1325478879	0.5000171762	0.0057936299
sp|P20700|LMNB1_HUMAN	P20700	100	MAP3K5	1.29559343583E-10	0.0140576019	429	5.43275115669E-11	0.0500096043	9.19434275748E-11	0.0058069977
sp|P20700|LMNB1_HUMAN	P20700	100	AURKA	0.9997446251	0.0052899687	435	0.0002859161	0.1331970963	0.5000152706	0.0058185639
sp|P20700|LMNB1_HUMAN	P20700	100	PLK1	0.9999999999	0.0041144201	278	0.0066991374	0.17184348	0.5033495686	0.0058361803
sp|P20700|LMNB1_HUMAN	P20700	100	CDK9	4.54414608132E-07	0.0290458464	28	3.02659336553E-05	0.0243582995	1.53601741317E-05	0.0058395982
sp|P20700|LMNB1_HUMAN	P20700	100	AURKA	0.9997446251	0.0052899687	481	0.0002811525	0.1340393869	0.5000128888	0.0058508886
sp|P20700|LMNB1_HUMAN	P20700	100	CDK4	0.0006730399	0.0319847179	393	0.0006465634	0.0228753547	0.0006598016	0.0060144004
sp|P20700|LMNB1_HUMAN	P20700	100	AURKB	0.9999999999	0.0042123824	431	0.0016635775	0.1748723045	0.5008317887	0.0060502481
sp|P20700|LMNB1_HUMAN	P20700	100	AURKA	0.9997446251	0.0052899687	126	0.000252493	0.1393900863	0.4999985591	0.0060555868
sp|P20700|LMNB1_HUMAN	P20700	100	GSK3A	0.0001436664	0.004604232	405	6.25795192589E-13	0.1603715855	7.18332046485E-05	0.0060629341
sp|P20700|LMNB1_HUMAN	P20700	100	MAP2K1	1.98658757418E-10	0.0219925549	485	2.11153637288E-11	0.0337135523	1.09887060573E-10	0.0060849876
sp|P20700|LMNB1_HUMAN	P20700	100	PLK1	0.9999999999	0.0041144201	544	0.0058277018	0.1812901497	0.5029138508	0.0061170931
sp|P20700|LMNB1_HUMAN	P20700	100	AURKA	0.9997446251	0.0052899687	408	0.0002419711	0.1415674549	0.4999932981	0.0061385715
sp|P20700|LMNB1_HUMAN	P20700	100	AURKB	0.9999999999	0.0042123824	549	0.0015670216	0.1796025134	0.5007835108	0.0061937118
sp|P20700|LMNB1_HUMAN	P20700	100	CDK2	0.9981779735	0.0072492163	575	0.0551751482	0.104840284	0.5266765608	0.0062185371
sp|P20700|LMNB1_HUMAN	P20700	100	STK3	2.07173848551E-08	0.0219435737	55	2.12002004163E-09	0.0349188581	1.14187024484E-08	0.0062632899
sp|P20700|LMNB1_HUMAN	P20700	100	PRKD1	0.0763487501	0.0369563088	395	0.0200105354	0.0207523669	0.0481796428	0.0062682134
sp|P20700|LMNB1_HUMAN	P20700	100	AURKB	0.9999999999	0.0042123824	314	0.0015057842	0.1828482499	0.5007528921	0.0062918481
sp|P20700|LMNB1_HUMAN	P20700	100	AURKA	0.9997446251	0.0052899687	52	0.0002240036	0.1456105721	0.4999843143	0.0062921965
sp|P20700|LMNB1_HUMAN	P20700	100	MAP2K1	1.98658757418E-10	0.0219925549	84	1.80773748834E-11	0.0350668914	1.0836806615E-10	0.0062988999
sp|P20700|LMNB1_HUMAN	P20700	100	DYRK1A	6.13551131371E-09	0.0196904389	5	1.3116016819E-10	0.0393579161	3.13333574095E-09	0.0063258702
sp|P20700|LMNB1_HUMAN	P20700	100	AURKA	0.9997446251	0.0052899687	548	0.0002192208	0.14669391	0.499981923	0.0063332581
sp|P20700|LMNB1_HUMAN	P20700	100	AURKA	0.9997446251	0.0052899687	406	0.000218534	0.1468882143	0.4999815795	0.0063406183
sp|P20700|LMNB1_HUMAN	P20700	100	CDK1	0.9999979032	0.0045307602	412	0.0007181191	0.1716714779	0.5003580111	0.0063461186
sp|P20700|LMNB1_HUMAN	P20700	100	MAP2K1	1.98658757418E-10	0.0219925549	486	1.66915565182E-11	0.035735857	1.07675156968E-10	0.0064042113
sp|P20700|LMNB1_HUMAN	P20700	100	AURKB	0.9999999999	0.0042123824	200	0.0014350721	0.1870337347	0.500717536	0.0064180404
sp|P20700|LMNB1_HUMAN	P20700	100	PAK1	0.0609682257	0.0496914185	405	0.1259216047	0.015911869	0.0934449152	0.0064382284
sp|P20700|LMNB1_HUMAN	P20700	100	AURKA	0.9997446251	0.0052899687	485	0.0002056399	0.1502008574	0.4999751325	0.0064658929
sp|P20700|LMNB1_HUMAN	P20700	100	AURKB	0.9999999999	0.0042123824	429	0.001399283	0.1891655824	0.5006996415	0.0064821633
sp|P20700|LMNB1_HUMAN	P20700	100	PRKD1	0.0763487501	0.0369563088	435	0.0184204682	0.0216747011	0.0473846092	0.0065119702
sp|P20700|LMNB1_HUMAN	P20700	100	DAPK3	4.2937167887E-07	0.0131514498	340	2.82450973018E-11	0.0609693766	2.14699961984E-07	0.0065178071
sp|P20700|LMNB1_HUMAN	P20700	100	PRKD1	0.0763487501	0.0369563088	543	0.0183257215	0.0217272488	0.0473372358	0.0065258133
sp|P20700|LMNB1_HUMAN	P20700	100	MAPK1	0.0157924085	0.0376420455	508	0.2459265393	0.0213368072	0.1308594739	0.0065272541
sp|P20700|LMNB1_HUMAN	P20700	100	AURKB	0.9999999999	0.0042123824	151	0.0013741503	0.1907285707	0.5006870751	0.0065291114
sp|P20700|LMNB1_HUMAN	P20700	100	AURKB	0.9999999999	0.0042123824	435	0.0013648497	0.1913722799	0.5006824248	0.0065484311
sp|P20700|LMNB1_HUMAN	P20700	100	PAK1	0.0609682257	0.0496914185	485	0.1220837938	0.0162699265	0.0915260098	0.0065651139
sp|P20700|LMNB1_HUMAN	P20700	100	MAP2K1	1.98658757418E-10	0.0219925549	285	1.46750712935E-11	0.0368444651	1.06666914356E-10	0.0065781292
sp|P20700|LMNB1_HUMAN	P20700	100	ATM	0.7058407151	0.0455769984	308	0.6946403969	0.0178704925	0.700240556	0.0066078685
sp|P20700|LMNB1_HUMAN	P20700	100	CHUK	2.18182011975E-06	0.1269837382	232	0.0095094591	0.0064263995	0.0047558204	0.0066189975
sp|P20700|LMNB1_HUMAN	P20700	100	PRKCD	0.3697056879	0.0139351489	437	0.0272616457	0.0585714299	0.1984836668	0.0066200881
sp|P20700|LMNB1_HUMAN	P20700	100	PRKCH	1.49382378527E-11	0.0365399687	582	3.00658830954E-11	0.0223394905	2.25020604741E-11	0.006620676
sp|P20700|LMNB1_HUMAN	P20700	100	MAP3K5	1.29559343583E-10	0.0140576019	406	2.70154135124E-11	0.0582850035	7.82873785475E-11	0.0066424511
sp|P20700|LMNB1_HUMAN	P20700	100	GSK3A	0.0001436664	0.004604232	28	3.20548512811E-13	0.1787840525	7.18332044959E-05	0.0066695617
sp|P20700|LMNB1_HUMAN	P20700	100	PRKCA	0.970427674	0.0186618339	404	0.3049764898	0.044324284	0.6377020819	0.0066980265
sp|P20700|LMNB1_HUMAN	P20700	100	AURKB	0.9999999999	0.0042123824	25	0.0012860598	0.1964929304	0.5006430299	0.0067017948
sp|P20700|LMNB1_HUMAN	P20700	100	PAK1	0.0609682257	0.0496914185	158	0.1173483788	0.0166765601	0.0891583023	0.0067087389
sp|P20700|LMNB1_HUMAN	P20700	100	GSK3A	0.0001436664	0.004604232	431	2.99336076325E-13	0.1806821851	7.18332044853E-05	0.0067315861
sp|P20700|LMNB1_HUMAN	P20700	100	GSK3A	0.0001436664	0.004604232	25	2.98637441581E-13	0.1807555075	7.1833204485E-05	0.0067339802
sp|P20700|LMNB1_HUMAN	P20700	100	PRKCD	0.3697056879	0.0139351489	28	0.0258971223	0.0603910465	0.1978014051	0.0068000054
sp|P20700|LMNB1_HUMAN	P20700	100	AURKB	0.9999999999	0.0042123824	13	0.0012090449	0.2018900672	0.5006045224	0.006862831
sp|P20700|LMNB1_HUMAN	P20700	100	DAPK3	4.2937167887E-07	0.0131514498	304	2.1742692416E-11	0.0646990407	2.14696710781E-07	0.0068659982
sp|P20700|LMNB1_HUMAN	P20700	100	PRKCE	0.0230518452	0.0754800157	479	0.0079946034	0.0113145569	0.0155232243	0.0068881668
sp|P20700|LMNB1_HUMAN	P20700	100	TTK	6.41094616929E-05	0.0137392241	393	1.09248196304E-08	0.0628531503	3.20601932563E-05	0.0069554527
sp|P20700|LMNB1_HUMAN	P20700	100	ROCK2	0.4933952337	0.199794279	495	0.0631562655	0.0043510711	0.2782757496	0.0069961067
sp|P20700|LMNB1_HUMAN	P20700	100	PLK3	0.002786345	0.0188577586	5	1.18708043984E-05	0.0462349426	0.0013991079	0.0070142035
sp|P20700|LMNB1_HUMAN	P20700	100	PLK1	0.9999999999	0.0041144201	202	0.0037548606	0.2131728511	0.5018774302	0.0070507879
sp|P20700|LMNB1_HUMAN	P20700	100	PRKD1	0.0763487501	0.0369563088	3	0.0150966215	0.0238248793	0.0457226858	0.0070746921
sp|P20700|LMNB1_HUMAN	P20700	100	AURKA	0.9997446251	0.0052899687	200	0.0001539298	0.1664704784	0.4999492774	0.0070757053
sp|P20700|LMNB1_HUMAN	P20700	100	PRKCD	0.3697056879	0.0139351489	335	0.023375801	0.0640617472	0.1965407445	0.0071606489
sp|P20700|LMNB1_HUMAN	P20700	100	AURKB	0.9999999999	0.0042123824	433	0.0010604615	0.21374446	0.5005302307	0.0072144229
sp|P20700|LMNB1_HUMAN	P20700	100	DAPK3	4.2937167887E-07	0.0131514498	399	1.65146473752E-11	0.0688756657	2.14694096759E-07	0.0072525658
sp|P20700|LMNB1_HUMAN	P20700	100	AURKA	0.9997446251	0.0052899687	582	0.0001398986	0.1721777077	0.4999422618	0.0072875841
sp|P20700|LMNB1_HUMAN	P20700	100	PLK1	0.9999999999	0.0041144201	176	0.0033482201	0.2217845624	0.50167411	0.0072994857
sp|P20700|LMNB1_HUMAN	P20700	100	PRKD1	0.0763487501	0.0369563088	408	0.0140115068	0.0247038311	0.0451801285	0.0073026182
sp|P20700|LMNB1_HUMAN	P20700	100	GSK3A	0.0001436664	0.004604232	5	1.59555001207E-13	0.1995730806	7.18332044154E-05	0.0073440205
sp|P20700|LMNB1_HUMAN	P20700	100	PRKCD	0.3697056879	0.0139351489	534	0.0218196543	0.0666051166	0.1957626711	0.0074088032
sp|P20700|LMNB1_HUMAN	P20700	100	GSK3A	0.0001436664	0.004604232	278	1.45873290995E-13	0.2022985338	7.18332044086E-05	0.0074316796
sp|P20700|LMNB1_HUMAN	P20700	100	PLK1	0.9999999999	0.0041144201	424	0.0030516969	0.2289490736	0.5015258484	0.0075053388
sp|P20700|LMNB1_HUMAN	P20700	100	AURKA	0.9997446251	0.0052899687	429	0.0001269184	0.1780767972	0.4999357717	0.007505534
sp|P20700|LMNB1_HUMAN	P20700	100	PAK2	2.50163906545E-07	0.016653605	375	2.20348042191E-11	0.0569412294	1.25092970675E-07	0.0075491024
sp|P20700|LMNB1_HUMAN	P20700	100	TTK	6.41094616929E-05	0.0137392241	267	7.12135429765E-09	0.0694118355	3.20582915236E-05	0.0075865924
sp|P20700|LMNB1_HUMAN	P20700	100	TTK	6.41094616929E-05	0.0137392241	219	6.93082706279E-09	0.0698331336	3.205819626E-05	0.0076268337
sp|P20700|LMNB1_HUMAN	P20700	100	CHEK1	0.3047964313	0.0150372257	308	0.0008146137	0.0640782447	0.1528055225	0.0076553578
sp|P20700|LMNB1_HUMAN	P20700	100	CAMK2A	0.1532701124	0.1310246865	225	0.252699189	0.0073594265	0.2029846507	0.0076602712
sp|P20700|LMNB1_HUMAN	P20700	100	MAP3K5	1.29559343583E-10	0.0140576019	431	1.24484002174E-11	0.0686548682	7.10038719E-11	0.0076662167
sp|P20700|LMNB1_HUMAN	P20700	100	CDK1	0.9999979032	0.0045307602	219	0.0004139202	0.2131927092	0.5002059117	0.0076717865
sp|P20700|LMNB1_HUMAN	P20700	100	PRKCI	0.0075702066	0.2507347179	158	0.0099043909	0.0038601168	0.0087372987	0.0076852547
sp|P20700|LMNB1_HUMAN	P20700	100	PLK1	0.9999999999	0.0041144201	548	0.0027552941	0.2369506819	0.501377647	0.0077341544
sp|P20700|LMNB1_HUMAN	P20700	100	PDGFRB	1.13673137795E-09	0.0273804859	484	9.31366215566E-05	0.0357506986	4.6568879144E-05	0.00776158
sp|P20700|LMNB1_HUMAN	P20700	100	AURKA	0.9997446251	0.0052899687	396	0.0001105812	0.1868544004	0.4999276032	0.0078279309
sp|P20700|LMNB1_HUMAN	P20700	100	AURKB	0.9999999999	0.0042123824	548	0.0008524572	0.2346911311	0.5004262286	0.0078290025
sp|P20700|LMNB1_HUMAN	P20700	100	DYRK2	8.16277894705E-10	0.0345562304	412	6.48106315247E-10	0.028877401	7.32192104976E-10	0.0078932062
sp|P20700|LMNB1_HUMAN	P20700	100	CDK1	0.9999979032	0.0045307602	433	0.0003816169	0.2203343072	0.50018976	0.0078958856
sp|P20700|LMNB1_HUMAN	P20700	100	ROCK1	0.4433654775	0.0386216693	96	0.0030835343	0.0262106057	0.2232245059	0.007992627
sp|P20700|LMNB1_HUMAN	P20700	100	PRKCD	0.3697056879	0.0139351489	279	0.0185648535	0.072996688	0.1941352707	0.0080265574
sp|P20700|LMNB1_HUMAN	P20700	100	GSK3A	0.0001436664	0.004604232	429	8.09250581417E-14	0.2211121352	7.18332043761E-05	0.0080322891
sp|P20700|LMNB1_HUMAN	P20700	100	RPS6KA1	5.74833294149E-05	0.1053095611	408	0.0035553271	0.0096999374	0.0018064052	0.008056016
sp|P20700|LMNB1_HUMAN	P20700	100	AURKB	0.9999999999	0.0042123824	284	0.0007855085	0.2428900986	0.5003927542	0.0080673763
sp|P20700|LMNB1_HUMAN	P20700	100	PRKD1	0.0763487501	0.0369563088	406	0.0109008351	0.0277882585	0.0436247926	0.0080935694
sp|P20700|LMNB1_HUMAN	P20700	100	PAK2	2.50163906545E-07	0.016653605	278	1.43608790538E-11	0.062284902	1.25089133712E-07	0.0081645086
sp|P20700|LMNB1_HUMAN	P20700	100	PAK1	0.0609682257	0.0496914185	486	0.081782304	0.0210481004	0.0713752649	0.008223852
sp|P20700|LMNB1_HUMAN	P20700	100	PRKD2	1.40761401419E-06	0.1033258229	428	7.32473390356E-10	0.0101245961	7.04173243788E-07	0.0082253773
sp|P20700|LMNB1_HUMAN	P20700	100	AURKA	0.9997446251	0.0052899687	302	9.13106153422E-05	0.1988771291	0.4999179679	0.0082659982
sp|P20700|LMNB1_HUMAN	P20700	100	CDK1	0.9999979032	0.0045307602	582	0.0003331358	0.232638105	0.5001655195	0.0082795299
sp|P20700|LMNB1_HUMAN	P20700	100	CDK6	5.7363567457E-06	0.0361726097	19	4.20942262319E-06	0.029141056	4.97288968444E-06	0.0082800823
sp|P20700|LMNB1_HUMAN	P20700	100	PAK2	2.50163906545E-07	0.016653605	340	1.32454935046E-11	0.0633489927	1.25088576019E-07	0.0082861216
sp|P20700|LMNB1_HUMAN	P20700	100	AURKB	0.9999999999	0.0042123824	302	0.0007276139	0.2506424108	0.5003638069	0.008291691
sp|P20700|LMNB1_HUMAN	P20700	100	CDK7	3.77221082876E-09	0.0225558386	401	2.91130964783E-07	0.0468584881	1.47451587806E-07	0.0082994403
sp|P20700|LMNB1_HUMAN	P20700	100	GSK3A	0.0001436664	0.004604232	478	5.63084551215E-14	0.2331849676	7.18332043638E-05	0.0084137793
sp|P20700|LMNB1_HUMAN	P20700	100	PLK3	0.002786345	0.0188577586	3	0.000005749	0.0569882779	0.001396047	0.0084208446
sp|P20700|LMNB1_HUMAN	P20700	100	CHEK1	0.3047964313	0.0150372257	335	0.0006088358	0.0715559036	0.1527026336	0.0084299427
sp|P20700|LMNB1_HUMAN	P20700	100	AURKB	0.9999999999	0.0042123824	285	0.0006895412	0.2561947466	0.5003447706	0.0084517263
sp|P20700|LMNB1_HUMAN	P20700	100	DAPK3	4.2937167887E-07	0.0131514498	202	7.30321768751E-12	0.0820929379	2.14689491044E-07	0.0084548065
sp|P20700|LMNB1_HUMAN	P20700	100	PRKCH	1.49382378527E-11	0.0365399687	408	8.66842681026E-12	0.0296368985	1.18033323315E-11	0.0084772772
sp|P20700|LMNB1_HUMAN	P20700	100	MAPK14	0.0171602356	0.0359521944	25	0.0515984196	0.0301889548	0.0343793276	0.0084938519
sp|P20700|LMNB1_HUMAN	P20700	100	PRKD1	0.0763487501	0.0369563088	579	0.0095948849	0.0295104174	0.0429718175	0.0085295857
sp|P20700|LMNB1_HUMAN	P20700	100	CDK4	0.0006730399	0.0319847179	25	0.0001980978	0.034123616	0.0004355688	0.0085353023
sp|P20700|LMNB1_HUMAN	P20700	100	GSK3A	0.0001436664	0.004604232	232	4.76670084152E-14	0.2388500365	7.18332043595E-05	0.0085917887
sp|P20700|LMNB1_HUMAN	P20700	100	PLK1	0.9999999999	0.0041144201	283	0.0019002232	0.2675056374	0.5009501115	0.0085979851
sp|P20700|LMNB1_HUMAN	P20700	100	RPS6KA1	5.74833294149E-05	0.1053095611	479	0.0028791092	0.0104679891	0.0014682962	0.0086098962
sp|P20700|LMNB1_HUMAN	P20700	100	AURKA	0.9997446251	0.0052899687	460	7.84135402278E-05	0.2090530509	0.4999115193	0.0086337589
sp|P20700|LMNB1_HUMAN	P20700	100	GSK3A	0.0001436664	0.004604232	393	4.54868405097E-14	0.2405071219	7.18332043584E-05	0.0086437405
sp|P20700|LMNB1_HUMAN	P20700	100	CDK1	0.9999979032	0.0045307602	65	0.0002916998	0.2459442805	0.5001448015	0.008691114
sp|P20700|LMNB1_HUMAN	P20700	100	PRKCA	0.970427674	0.0186618339	314	0.2015782053	0.0597885811	0.5860029397	0.0087009724
sp|P20700|LMNB1_HUMAN	P20700	100	ATM	0.7058407151	0.0455769984	302	0.3854806448	0.0246543385	0.5456606799	0.0087546924
sp|P20700|LMNB1_HUMAN	P20700	100	VRK1	7.80703534968E-08	0.0245395768	5	2.04253222347E-11	0.0460210857	0.000000039	0.0087931651
sp|P20700|LMNB1_HUMAN	P20700	100	PLK1	0.9999999999	0.0041144201	479	0.0016561226	0.2791027909	0.5008280612	0.0089219977
sp|P20700|LMNB1_HUMAN	P20700	100	AURKB	0.9999999999	0.0042123824	335	0.0005811284	0.2739916113	0.5002905642	0.0089613224
sp|P20700|LMNB1_HUMAN	P20700	100	PLK1	0.9999999999	0.0041144201	459	0.0016047685	0.281868266	0.5008023842	0.0089989663
sp|P20700|LMNB1_HUMAN	P20700	100	MAP2K1	1.98658757418E-10	0.0219925549	497	3.03568891715E-12	0.0530419057	1.00847223167E-10	0.0090449289
sp|P20700|LMNB1_HUMAN	P20700	100	GSK3A	0.0001436664	0.004604232	508	3.11943485303E-14	0.2539941593	7.18332043512E-05	0.0090646529
sp|P20700|LMNB1_HUMAN	P20700	100	GSK3A	0.0001436664	0.004604232	437	3.04288208465E-14	0.2548648623	7.18332043509E-05	0.0090917112
sp|P20700|LMNB1_HUMAN	P20700	100	PLK3	0.002786345	0.0188577586	126	4.15111229609E-06	0.0624468222	0.0013952481	0.0091197083
sp|P20700|LMNB1_HUMAN	P20700	100	PRKCA	0.970427674	0.0186618339	408	0.1854098204	0.0631216934	0.5779187472	0.0091221325
sp|P20700|LMNB1_HUMAN	P20700	100	RPS6KB1	0.0011129517	0.0763371865	279	0.0015470505	0.015507985	0.0013300011	0.0091617008
sp|P20700|LMNB1_HUMAN	P20700	100	PAK1	0.0609682257	0.0496914185	408	0.0663113144	0.0238370997	0.0636397701	0.009166171
sp|P20700|LMNB1_HUMAN	P20700	100	AURKA	0.9997446251	0.0052899687	225	6.31696599495E-05	0.2239967592	0.4999038974	0.0091691125
sp|P20700|LMNB1_HUMAN	P20700	100	CHEK1	0.3047964313	0.0150372257	340	0.0004660726	0.0790937478	0.1526312519	0.0091988508
sp|P20700|LMNB1_HUMAN	P20700	100	DAPK3	4.2937167887E-07	0.0131514498	405	4.33119663806E-12	0.0918008186	2.14688005033E-07	0.0093196871
sp|P20700|LMNB1_HUMAN	P20700	100	PAK2	2.50163906545E-07	0.016653605	548	6.90896065047E-12	0.0725802781	1.25085407753E-07	0.0093291567
sp|P20700|LMNB1_HUMAN	P20700	100	CDK1	0.9999979032	0.0045307602	411	0.0002376747	0.2673437172	0.500117789	0.0093462652
sp|P20700|LMNB1_HUMAN	P20700	100	PLK1	0.9999999999	0.0041144201	308	0.0013895645	0.2945557841	0.5006947822	0.0093506705
sp|P20700|LMNB1_HUMAN	P20700	100	CSNK1E	9.67442866696E-08	0.0318622649	23	4.97213070617E-06	0.0380866896	2.53443749642E-06	0.0093614275
sp|P20700|LMNB1_HUMAN	P20700	100	GSK3A	0.0001436664	0.004604232	23	2.38769200641E-14	0.2636003051	7.18332043476E-05	0.0093624263
sp|P20700|LMNB1_HUMAN	P20700	100	PLK1	0.9999999999	0.0041144201	219	0.0013707483	0.2957869888	0.5006853741	0.0093846788
sp|P20700|LMNB1_HUMAN	P20700	100	PLK1	0.9999999999	0.0041144201	511	0.0013584907	0.2965816199	0.5006792453	0.0094066169
sp|P20700|LMNB1_HUMAN	P20700	100	PLK1	0.9999999999	0.0041144201	144	0.0013549767	0.2968073916	0.5006774883	0.0094128483
sp|P20700|LMNB1_HUMAN	P20700	100	MAP2K1	1.98658757418E-10	0.0219925549	55	2.48971256733E-12	0.0555513611	1.00574234992E-10	0.0094163771
sp|P20700|LMNB1_HUMAN	P20700	100	AURKB	0.9999999999	0.0042123824	459	0.0005005874	0.2901766061	0.5002502937	0.0094205254
sp|P20700|LMNB1_HUMAN	P20700	100	MAPKAPK2	0.000639598	0.1445679859	65	0.0561867831	0.0084998948	0.0284131905	0.009463955
sp|P20700|LMNB1_HUMAN	P20700	100	AURKB	0.9999999999	0.0042123824	486	0.0004921882	0.292068934	0.5002460941	0.0094739623
sp|P20700|LMNB1_HUMAN	P20700	100	RPS6KB1	0.0011129517	0.0763371865	405	0.0013571789	0.0161559713	0.0012350653	0.0094940289
sp|P20700|LMNB1_HUMAN	P20700	100	PRKG1	0.085022436	0.1708219044	433	0.0070107613	0.007249443	0.0460165987	0.0095279259
sp|P20700|LMNB1_HUMAN	P20700	100	GSK3A	0.0001436664	0.004604232	495	2.03262658204E-14	0.2694297384	7.18332043458E-05	0.0095423385
sp|P20700|LMNB1_HUMAN	P20700	100	CDK1	0.9999979032	0.0045307602	76	0.0002238839	0.273921344	0.5001108935	0.009546052
sp|P20700|LMNB1_HUMAN	P20700	100	STK3	2.07173848551E-08	0.0219435737	575	2.40074170572E-10	0.0566018079	1.04787295128E-08	0.0095525695
sp|P20700|LMNB1_HUMAN	P20700	100	CDK6	5.7363567457E-06	0.0361726097	395	2.34266177666E-06	0.0344743413	4.03950926118E-06	0.0095858871
sp|P20700|LMNB1_HUMAN	P20700	100	DAPK3	4.2937167887E-07	0.0131514498	495	3.54801796029E-12	0.0957049288	2.14687613444E-07	0.0096636139
sp|P20700|LMNB1_HUMAN	P20700	100	PAK2	2.50163906545E-07	0.016653605	549	5.47971521835E-12	0.0761254142	1.2508469313E-07	0.009724375
sp|P20700|LMNB1_HUMAN	P20700	100	AURKA	0.9997446251	0.0052899687	433	4.94883651948E-05	0.2412379014	0.4998970567	0.0097802352
sp|P20700|LMNB1_HUMAN	P20700	100	ROCK2	0.4933952337	0.199794279	399	0.0135804384	0.0064419805	0.253487836	0.0098530245
sp|P20700|LMNB1_HUMAN	P20700	100	AURKB	0.9999999999	0.0042123824	437	0.0004364147	0.3055504722	0.5002182073	0.0098531882
sp|P20700|LMNB1_HUMAN	P20700	100	AURKA	0.9997446251	0.0052899687	219	4.76042948415E-05	0.2441766006	0.4998961147	0.0098837356
sp|P20700|LMNB1_HUMAN	P20700	100	PAK2	2.50163906545E-07	0.016653605	84	4.98777210061E-12	0.0775701703	1.25084447159E-07	0.009884643
sp|P20700|LMNB1_HUMAN	P20700	100	AURKB	0.9999999999	0.0042123824	534	0.0004238338	0.3088866397	0.5002119169	0.0099466411
sp|P20700|LMNB1_HUMAN	P20700	100	TTK	6.41094616929E-05	0.0137392241	144	1.73498659119E-09	0.0949573462	3.20555983398E-05	0.0099698364
sp|P20700|LMNB1_HUMAN	P20700	100	PLK1	0.9999999999	0.0041144201	549	0.0010653971	0.3182013292	0.5005326985	0.0100002059
sp|P20700|LMNB1_HUMAN	P20700	100	CSNK1E	9.67442866696E-08	0.0318622649	399	0.000003479	0.0411280401	1.78785296445E-06	0.0100082947
sp|P20700|LMNB1_HUMAN	P20700	100	AURKA	0.9997446251	0.0052899687	391	4.49908237623E-05	0.2483034275	0.499894808	0.0100287663
sp|P20700|LMNB1_HUMAN	P20700	100	MAP3KB	1.00460970391E-07	0.0168740204	478	1.22209947679E-11	0.0782813972	5.02365956928E-08	0.010077875
sp|P20700|LMNB1_HUMAN	P20700	100	PLK1	0.9999999999	0.0041144201	460	0.0010260278	0.321641981	0.5005130138	0.0100941037
sp|P20700|LMNB1_HUMAN	P20700	100	DAPK3	4.2937167887E-07	0.0131514498	188	2.73346933243E-12	0.1009312856	2.1468720617E-07	0.0101207572
sp|P20700|LMNB1_HUMAN	P20700	100	MAP3KB	1.00460970391E-07	0.0168740204	485	1.18362320772E-11	0.0787906821	5.02364033115E-08	0.0101348183
sp|P20700|LMNB1_HUMAN	P20700	100	CSNK1E	9.67442866696E-08	0.0318622649	20	0.000003234	0.0418435441	1.66538283492E-06	0.0101594141
sp|P20700|LMNB1_HUMAN	P20700	100	CHEK1	0.3047964313	0.0150372257	411	0.0003390183	0.0888022395	0.1525677248	0.0101733759
sp|P20700|LMNB1_HUMAN	P20700	100	GSK3A	0.0001436664	0.004604232	408	1.17420810803E-14	0.2902911723	7.18332043415E-05	0.0101815067
sp|P20700|LMNB1_HUMAN	P20700	100	CDK1	0.9999979032	0.0045307602	478	0.000186259	0.2950378786	0.5000920811	0.0101826845
sp|P20700|LMNB1_HUMAN	P20700	100	IKBKE	4.59079179976E-10	0.0281396944	308	5.74662261475E-10	0.0484431677	5.16870720725E-10	0.0103573263
sp|P20700|LMNB1_HUMAN	P20700	100	MAP3K5	1.29559343583E-10	0.0140576019	238	2.27636551197E-12	0.0970803827	6.59178545473E-11	0.0103674957
sp|P20700|LMNB1_HUMAN	P20700	100	DYRK1A	6.13551131371E-09	0.0196904389	459	9.81906694904E-12	0.0699241755	3.07266519033E-09	0.0104473976
sp|P20700|LMNB1_HUMAN	P20700	100	VRK1	7.80703534968E-08	0.0245395768	126	7.48298439743E-12	0.0561942578	0.000000039	0.0104615311
sp|P20700|LMNB1_HUMAN	P20700	100	AURKB	0.9999999999	0.0042123824	304	0.0003610798	0.3279968911	0.5001805399	0.0104790815
sp|P20700|LMNB1_HUMAN	P20700	100	PAK2	2.50163906545E-07	0.016653605	544	3.52952522123E-12	0.0832269905	1.25083718035E-07	0.0105079217
sp|P20700|LMNB1_HUMAN	P20700	100	TTK	6.41094616929E-05	0.0137392241	284	1.26223480102E-09	0.1017451639	3.20553619639E-05	0.0105859924
sp|P20700|LMNB1_HUMAN	P20700	100	CDK9	4.54414608132E-07	0.0290458464	283	2.12516887327E-06	0.0484462228	1.2897917407E-06	0.0106468385
sp|P20700|LMNB1_HUMAN	P20700	100	CDK2	0.9981779735	0.0072492163	13	0.0076201401	0.1955635694	0.5028990568	0.0107158825
sp|P20700|LMNB1_HUMAN	P20700	100	CSNK1E	9.67442866696E-08	0.0318622649	433	2.35787794076E-06	0.0448421232	1.22731111372E-06	0.010788569
sp|P20700|LMNB1_HUMAN	P20700	100	DYRK2	8.16277894705E-10	0.0345562304	399	1.37442134695E-10	0.0414020824	4.768600147E-10	0.0108011998
sp|P20700|LMNB1_HUMAN	P20700	100	AKT1	0.0005478708	0.3123285658	76	0.6083714332	0.004611671	0.304459652	0.0108644147
sp|P20700|LMNB1_HUMAN	P20700	100	GSK3A	0.0001436664	0.004604232	497	6.36639324983E-15	0.3142721671	7.18332043388E-05	0.0109077484
sp|P20700|LMNB1_HUMAN	P20700	100	CDK2	0.9981779735	0.0072492163	151	0.0069208314	0.2006017322	0.5025494024	0.0109549589
sp|P20700|LMNB1_HUMAN	P20700	100	PAK1	0.0609682257	0.0496914185	13	0.0466809475	0.0292834236	0.0538245866	0.0109610313
sp|P20700|LMNB1_HUMAN	P20700	100	PLK1	0.9999999999	0.0041144201	439	0.0007131166	0.3545716645	0.5003565582	0.0109853406
sp|P20700|LMNB1_HUMAN	P20700	100	AURKA	0.9997446251	0.0052899687	478	3.11011505245E-05	0.2763165412	0.4998878631	0.0110039425
sp|P20700|LMNB1_HUMAN	P20700	100	VRK1	7.80703534968E-08	0.0245395768	460	5.52348189596E-12	0.0597045659	0.000000039	0.0110262578
sp|P20700|LMNB1_HUMAN	P20700	100	PRKCH	1.49382378527E-11	0.0365399687	437	2.2235425411E-12	0.0402160932	8.58089019692E-12	0.0110547692
sp|P20700|LMNB1_HUMAN	P20700	100	STK3	2.07173848551E-08	0.0219435737	460	1.0735636502E-10	0.0671012646	1.041237061E-08	0.0110739875
sp|P20700|LMNB1_HUMAN	P20700	100	TTK	6.41094616929E-05	0.0137392241	495	9.49036238465E-10	0.1079412089	3.20552053646E-05	0.011142985
sp|P20700|LMNB1_HUMAN	P20700	100	DAPK3	4.2937167887E-07	0.0131514498	302	1.5827689033E-12	0.1128043145	2.14686630819E-07	0.0111463188
sp|P20700|LMNB1_HUMAN	P20700	100	MAP3K5	1.29559343583E-10	0.0140576019	76	1.43195299429E-12	0.1064343443	6.54956482884E-11	0.0112287974
sp|P20700|LMNB1_HUMAN	P20700	100	CDK2	0.9981779735	0.0072492163	412	0.0061717309	0.2068481864	0.5021748522	0.0112501011
sp|P20700|LMNB1_HUMAN	P20700	100	PLK1	0.9999999999	0.0041144201	335	0.0006410097	0.364490958	0.5003205048	0.0112512824
sp|P20700|LMNB1_HUMAN	P20700	100	DAPK3	4.2937167887E-07	0.0131514498	232	1.46525818065E-12	0.1145631347	2.14686572064E-07	0.0112967993
sp|P20700|LMNB1_HUMAN	P20700	100	MAP2K1	1.98658757418E-10	0.0219925549	314	9.96048784775E-13	0.06856884	9.98274031011E-11	0.0113054581
sp|P20700|LMNB1_HUMAN	P20700	100	AURKA	0.9997446251	0.0052899687	579	2.78866622425E-05	0.2850965885	0.4998862559	0.0113064199
sp|P20700|LMNB1_HUMAN	P20700	100	PAK1	0.0609682257	0.0496914185	406	0.0432957354	0.0305665649	0.0521319806	0.0113761838
sp|P20700|LMNB1_HUMAN	P20700	100	DAPK3	4.2937167887E-07	0.0131514498	278	1.38264373653E-12	0.1159015733	2.14686530757E-07	0.0114110747
sp|P20700|LMNB1_HUMAN	P20700	100	PAK2	2.50163906545E-07	0.016653605	288	2.14769426895E-12	0.0919841245	1.2508302712E-07	0.0114603094
sp|P20700|LMNB1_HUMAN	P20700	100	STK3	2.07173848551E-08	0.0219435737	543	8.70057615773E-11	0.070047907	1.04021953083E-08	0.0114942243
sp|P20700|LMNB1_HUMAN	P20700	100	AURKB	0.9999999999	0.0042123824	485	0.0002627677	0.3657136084	0.5001313838	0.0115164018
sp|P20700|LMNB1_HUMAN	P20700	100	PDGFRB	1.13673137795E-09	0.0273804859	46	1.77807563763E-05	0.0562965588	8.89094655384E-06	0.0115222396
sp|P20700|LMNB1_HUMAN	P20700	100	TTK	6.41094616929E-05	0.0137392241	395	7.71527634245E-10	0.1126249803	3.20551166103E-05	0.0115607722
sp|P20700|LMNB1_HUMAN	P20700	100	MAPK1	0.0157924085	0.0376420455	20	0.0916207519	0.0411307897	0.0537065802	0.0115663839
sp|P20700|LMNB1_HUMAN	P20700	100	CDK1	0.9999979032	0.0045307602	439	0.0001265967	0.3423622693	0.50006225	0.0115852384
sp|P20700|LMNB1_HUMAN	P20700	100	DYRK1A	6.13551131371E-09	0.0196904389	219	5.50976647661E-12	0.0788798909	3.0705105401E-09	0.0115982932
sp|P20700|LMNB1_HUMAN	P20700	100	PLK1	0.9999999999	0.0041144201	478	0.0005559268	0.3777647495	0.5002779633	0.0116054276
sp|P20700|LMNB1_HUMAN	P20700	100	AURKB	0.9999999999	0.0042123824	305	0.0002530936	0.3700393222	0.5001265468	0.0116342906
sp|P20700|LMNB1_HUMAN	P20700	100	PLK1	0.9999999999	0.0041144201	314	0.0005477887	0.3791022716	0.5002738943	0.0116410052
sp|P20700|LMNB1_HUMAN	P20700	100	CDK1	0.9999979032	0.0045307602	188	0.0001245472	0.3444592888	0.5000612252	0.0116466696
sp|P20700|LMNB1_HUMAN	P20700	100	CDK1	0.9999979032	0.0045307602	296	0.0001244215	0.3446218201	0.5000611623	0.0116514284
sp|P20700|LMNB1_HUMAN	P20700	100	AURKB	0.9999999999	0.0042123824	396	0.0002472451	0.3728558174	0.5001236225	0.0117109339
sp|P20700|LMNB1_HUMAN	P20700	100	CDK7	3.77221082876E-09	0.0225558386	284	5.48714123228E-08	0.070017356	2.93218115758E-08	0.0117670078
sp|P20700|LMNB1_HUMAN	P20700	100	MAP3KB	1.00460970391E-07	0.0168740204	408	5.23875863539E-12	0.0935959944	5.02331045748E-08	0.0117672693
sp|P20700|LMNB1_HUMAN	P20700	100	PRKCG	0.1648778055	0.0480995298	486	5.48549356951E-05	0.0329168521	0.0824663302	0.0117927087
sp|P20700|LMNB1_HUMAN	P20700	100	AURKA	0.9997446251	0.0052899687	437	0.000023237	0.3000418243	0.4998839311	0.0118180244
sp|P20700|LMNB1_HUMAN	P20700	100	PRKCA	0.970427674	0.0186618339	479	0.1122625136	0.0854865412	0.5413450938	0.0118703678
sp|P20700|LMNB1_HUMAN	P20700	100	PRKCD	0.3697056879	0.0139351489	411	0.0077722069	0.1145298341	0.1887389474	0.0118745841
sp|P20700|LMNB1_HUMAN	P20700	100	AURKA	0.9997446251	0.0052899687	544	0.000022313	0.3033220834	0.4998834691	0.01192978
sp|P20700|LMNB1_HUMAN	P20700	100	CDK1	0.9999979032	0.0045307602	428	0.0001142719	0.3558480846	0.5000560876	0.0119792976
sp|P20700|LMNB1_HUMAN	P20700	100	MAPK1	0.0157924085	0.0376420455	23	0.0844684362	0.0429024412	0.0501304224	0.0119964851
sp|P20700|LMNB1_HUMAN	P20700	100	PRKCA	0.970427674	0.0186618339	335	0.1097858508	0.0865888207	0.5401067624	0.0120027239
sp|P20700|LMNB1_HUMAN	P20700	100	STK3	2.07173848551E-08	0.0219435737	202	6.76210049862E-11	0.0737818483	1.039250293E-08	0.012022848
sp|P20700|LMNB1_HUMAN	P20700	100	RPS6KB1	0.0011129517	0.0763371865	302	0.0005278421	0.0212805934	0.0008203969	0.0120579449
sp|P20700|LMNB1_HUMAN	P20700	100	MAP2K1	1.98658757418E-10	0.0219925549	76	7.11850832435E-13	0.0740053086	9.9685304125E-11	0.0120776284
sp|P20700|LMNB1_HUMAN	P20700	100	PLK1	0.9999999999	0.0041144201	28	0.0004519638	0.3970958846	0.5002259818	0.0121177678
sp|P20700|LMNB1_HUMAN	P20700	100	PRKCH	1.49382378527E-11	0.0365399687	375	1.30485293717E-12	0.0451149435	8.12154539495E-12	0.012211897
sp|P20700|LMNB1_HUMAN	P20700	100	AURKB	0.9999999999	0.0042123824	126	0.0002076285	0.3939549379	0.5001038142	0.0122822847
sp|P20700|LMNB1_HUMAN	P20700	100	TTK	6.41094616929E-05	0.0137392241	497	5.4569509047E-10	0.1210240568	0.000032055	0.0123033273
sp|P20700|LMNB1_HUMAN	P20700	100	CDK1	0.9999979032	0.0045307602	176	0.0001047265	0.3675442233	0.5000513148	0.0123191835
sp|P20700|LMNB1_HUMAN	P20700	100	AURKB	0.9999999999	0.0042123824	225	0.0001999982	0.3984789276	0.5000999991	0.0124041628
sp|P20700|LMNB1_HUMAN	P20700	100	PLK1	0.9999999999	0.0041144201	55	0.0004014043	0.4084519908	0.5002007021	0.0124169248
sp|P20700|LMNB1_HUMAN	P20700	100	AKT1	0.0005478708	0.3123285658	340	0.5203475444	0.005385833	0.2604477076	0.0124271869
sp|P20700|LMNB1_HUMAN	P20700	100	DAPK3	4.2937167887E-07	0.0131514498	549	8.35258125451E-13	0.1283284915	2.14686257064E-07	0.0124626692
sp|P20700|LMNB1_HUMAN	P20700	100	PRKCD	0.3697056879	0.0139351489	210	0.0068283627	0.1217193972	0.1882670253	0.0125167378
sp|P20700|LMNB1_HUMAN	P20700	100	AURKB	0.9999999999	0.0042123824	5	0.0001899231	0.404762654	0.5000949615	0.0125730905
sp|P20700|LMNB1_HUMAN	P20700	100	MAP3K5	1.29559343583E-10	0.0140576019	486	7.21439861598E-13	0.1214499886	6.51403917221E-11	0.0125876252
sp|P20700|LMNB1_HUMAN	P20700	100	PRKCG	0.1648778055	0.0480995298	412	4.30073771098E-05	0.0354953552	0.0824604065	0.0125877164
sp|P20700|LMNB1_HUMAN	P20700	100	CDK7	3.77221082876E-09	0.0225558386	391	3.84468756165E-08	0.0758391515	2.11095432226E-08	0.0126087803
sp|P20700|LMNB1_HUMAN	P20700	100	ROCK1	0.4433654775	0.0386216693	335	0.0007804124	0.0443942458	0.222072945	0.0126340313
sp|P20700|LMNB1_HUMAN	P20700	100	GSK3A	0.0001436664	0.004604232	424	1.49370469048E-15	0.3745764488	7.18332043364E-05	0.0126980507
sp|P20700|LMNB1_HUMAN	P20700	100	CHEK1	0.3047964313	0.0150372257	305	0.0001596788	0.1148121252	0.1524780551	0.0127096234
sp|P20700|LMNB1_HUMAN	P20700	100	TTK	6.41094616929E-05	0.0137392241	200	4.52854008984E-10	0.1256806377	0.000032055	0.0127115231
sp|P20700|LMNB1_HUMAN	P20700	100	PLK1	0.9999999999	0.0041144201	427	0.0003556803	0.4201203281	0.5001778401	0.0127229541
sp|P20700|LMNB1_HUMAN	P20700	100	CDK1	0.9999979032	0.0045307602	404	9.33860537797E-05	0.3828915101	0.5000456446	0.0127626201
sp|P20700|LMNB1_HUMAN	P20700	100	DAPK3	4.2937167887E-07	0.0131514498	575	7.20697373445E-13	0.1321085648	2.14686199784E-07	0.0127793339
sp|P20700|LMNB1_HUMAN	P20700	100	VRK1	7.80703534968E-08	0.0245395768	411	2.27383282998E-12	0.0711162749	0.000000039	0.0128285333
sp|P20700|LMNB1_HUMAN	P20700	100	AURKB	0.9999999999	0.0042123824	279	0.0001746438	0.4146633114	0.5000873219	0.012838422
sp|P20700|LMNB1_HUMAN	P20700	100	CSNK2A2	1.46138385111E-05	0.0958317006	543	5.21821033137E-09	0.0182316052	7.30952836072E-06	0.0128412495
sp|P20700|LMNB1_HUMAN	P20700	100	IKBKE	4.59079179976E-10	0.0281396944	279	1.67320192404E-10	0.0621089283	3.1319968619E-10	0.0128448086
sp|P20700|LMNB1_HUMAN	P20700	100	MAP3KB	1.00460970391E-07	0.0168740204	158	3.15013028518E-12	0.1035776119	5.02320602606E-08	0.012845091
sp|P20700|LMNB1_HUMAN	P20700	100	STK3	2.07173848551E-08	0.0219435737	267	4.6251669333E-11	0.0798110849	1.03818182622E-08	0.0128677528
sp|P20700|LMNB1_HUMAN	P20700	100	TTK	6.41094616929E-05	0.0137392241	58	4.22275667844E-10	0.1275005598	3.20549419843E-05	0.0128704081
sp|P20700|LMNB1_HUMAN	P20700	100	AURKB	0.9999999999	0.0042123824	439	0.0001728056	0.4158728248	0.5000864028	0.0128707675
sp|P20700|LMNB1_HUMAN	P20700	100	PLK1	0.9999999999	0.0041144201	543	0.0003329621	0.426279712	0.500166481	0.0128839582
sp|P20700|LMNB1_HUMAN	P20700	100	CSNK2A1	0.9830841925	0.1465762147	424	0.9964619532	0.0119967604	0.9897730728	0.0129128003
sp|P20700|LMNB1_HUMAN	P20700	100	PRKCG	0.1648778055	0.0480995298	232	0.000038994	0.0365734994	0.0824583998	0.0129174207
sp|P20700|LMNB1_HUMAN	P20700	100	PLK1	0.9999999999	0.0041144201	393	0.0003275694	0.4278093997	0.5001637847	0.0129238867
sp|P20700|LMNB1_HUMAN	P20700	100	PAK2	2.50163906545E-07	0.016653605	52	1.0413021084E-12	0.1061075389	1.25082473924E-07	0.0129675431
sp|P20700|LMNB1_HUMAN	P20700	100	ATR	0.0002265253	0.0673491379	308	0.0155502587	0.0262970649	0.007888392	0.0129929659
sp|P20700|LMNB1_HUMAN	P20700	100	CDK2	0.9981779735	0.0072492163	411	0.003274057	0.2443479916	0.5007260152	0.0129945296
sp|P20700|LMNB1_HUMAN	P20700	100	MAP2K1	1.98658757418E-10	0.0219925549	82	4.84886141887E-13	0.0807006137	9.95718217797E-11	0.0130165833
sp|P20700|LMNB1_HUMAN	P20700	100	MAPK1	0.0157924085	0.0376420455	506	0.070208333	0.0472199063	0.0430003707	0.0130333108
sp|P20700|LMNB1_HUMAN	P20700	100	PLK1	0.9999999999	0.0041144201	582	0.0003095163	0.4333748725	0.5001547581	0.0130689695
sp|P20700|LMNB1_HUMAN	P20700	100	PLK1	0.9999999999	0.0041144201	76	0.0003088873	0.433592701	0.5001544436	0.013074642
sp|P20700|LMNB1_HUMAN	P20700	100	PRKG1	0.085022436	0.1708219044	28	0.0027245777	0.0105226754	0.0438735069	0.0131601637
sp|P20700|LMNB1_HUMAN	P20700	100	PLK1	0.9999999999	0.0041144201	200	0.0002980638	0.4369499486	0.5001490318	0.0131620106
sp|P20700|LMNB1_HUMAN	P20700	100	RPS6KA1	5.74833294149E-05	0.1053095611	478	0.0006911095	0.0170990802	0.0003742964	0.0131803461
sp|P20700|LMNB1_HUMAN	P20700	100	TTK	6.41094616929E-05	0.0137392241	508	3.68449512588E-10	0.1310731919	3.20549150712E-05	0.0131812771
sp|P20700|LMNB1_HUMAN	P20700	100	TTK	6.41094616929E-05	0.0137392241	210	3.61650197381E-10	0.131557425	3.20549116716E-05	0.0132233084
sp|P20700|LMNB1_HUMAN	P20700	100	GSK3A	0.0001436664	0.004604232	575	9.72160454516E-16	0.3934425979	7.18332043361E-05	0.0132485927
sp|P20700|LMNB1_HUMAN	P20700	100	CHEK1	0.3047964313	0.0150372257	52	0.0001369921	0.1206446135	0.1524667117	0.0132653805
sp|P20700|LMNB1_HUMAN	P20700	100	TBK1	2.79096658382E-08	0.0264008621	158	3.49911741456E-06	0.0688093701	1.7635135402E-06	0.0132809471
sp|P20700|LMNB1_HUMAN	P20700	100	GSK3A	0.0001436664	0.004604232	279	9.41605085919E-16	0.394935319	7.18332043361E-05	0.013291972
sp|P20700|LMNB1_HUMAN	P20700	100	DYRK1A	6.13551131371E-09	0.0196904389	28	2.44814023933E-12	0.0928606322	3.06897972698E-09	0.0133556276
sp|P20700|LMNB1_HUMAN	P20700	100	PRKCD	0.3697056879	0.0139351489	176	0.0057541787	0.1316310529	0.1877299333	0.0133923831
sp|P20700|LMNB1_HUMAN	P20700	100	CDK2	0.9981779735	0.0072492163	433	0.0028571389	0.2531729488	0.5005175562	0.013398729
sp|P20700|LMNB1_HUMAN	P20700	100	CDK7	3.77221082876E-09	0.0225558386	23	2.80979722245E-08	0.0813985141	1.59350915266E-08	0.0134031787
sp|P20700|LMNB1_HUMAN	P20700	100	MAP3K5	1.29559343583E-10	0.0140576019	488	4.93374473593E-13	0.130623933	6.50263590281E-11	0.013404738
sp|P20700|LMNB1_HUMAN	P20700	100	CDK1	0.9999979032	0.0045307602	284	7.9526487568E-05	0.4053477053	0.5000387148	0.0134064642
sp|P20700|LMNB1_HUMAN	P20700	100	CDK4	0.0006730399	0.0319847179	19	3.71302771895E-05	0.0574859534	0.0003550851	0.0134199369
sp|P20700|LMNB1_HUMAN	P20700	100	PLK1	0.9999999999	0.0041144201	25	0.0002664849	0.447455821	0.5001332424	0.0134347323
sp|P20700|LMNB1_HUMAN	P20700	100	MAPK3	0.0012395078	0.160609326	23	0.3266674485	0.011488392	0.1639534782	0.0134606838
sp|P20700|LMNB1_HUMAN	P20700	100	CHEK1	0.3047964313	0.0150372257	55	0.000129815	0.1227602692	0.1524631231	0.0134659148
sp|P20700|LMNB1_HUMAN	P20700	100	CSNK1E	9.67442866696E-08	0.0318622649	302	7.12895502015E-07	0.0580190681	4.04819894342E-07	0.0134825628
sp|P20700|LMNB1_HUMAN	P20700	100	MAP2K1	1.98658757418E-10	0.0219925549	488	3.95101114159E-13	0.0845251449	9.95269292658E-11	0.0135473865
sp|P20700|LMNB1_HUMAN	P20700	100	TBK1	2.79096658382E-08	0.0264008621	435	3.10447599622E-06	0.0707942675	1.56619283103E-06	0.013610902
sp|P20700|LMNB1_HUMAN	P20700	100	CDK1	0.9999979032	0.0045307602	543	7.53935696464E-05	0.4128183374	0.5000366484	0.0136193901
sp|P20700|LMNB1_HUMAN	P20700	100	DAPK3	4.2937167887E-07	0.0131514498	429	4.92662404184E-13	0.1422417151	2.14686085766E-07	0.0136212991
sp|P20700|LMNB1_HUMAN	P20700	100	CDK4	0.0006730399	0.0319847179	395	3.49799419818E-05	0.0585088004	0.0003540099	0.0136257128
sp|P20700|LMNB1_HUMAN	P20700	100	DAPK3	4.2937167887E-07	0.0131514498	543	4.81372426378E-13	0.1428799252	2.14686080121E-07	0.0136740029
sp|P20700|LMNB1_HUMAN	P20700	100	PLK1	0.9999999999	0.0041144201	304	0.0002415014	0.4568685791	0.5001207506	0.0136782151
sp|P20700|LMNB1_HUMAN	P20700	100	AKT1	0.0005478708	0.3123285658	302	0.4592988445	0.0060270981	0.2299233576	0.0136950701
sp|P20700|LMNB1_HUMAN	P20700	100	AURKB	0.9999999999	0.0042123824	497	0.0001328406	0.4471493946	0.5000664203	0.0137021566
sp|P20700|LMNB1_HUMAN	P20700	100	RPS6KA3	1.63877796196E-05	0.3403458072	582	0.0166227752	0.0055453091	0.0083195815	0.0137257355
sp|P20700|LMNB1_HUMAN	P20700	100	CDK1	0.9999979032	0.0045307602	52	7.33667357362E-05	0.4166396545	0.500035635	0.0137280668
sp|P20700|LMNB1_HUMAN	P20700	100	CAMK2A	0.1532701124	0.1310246865	55	0.1148076613	0.0144212865	0.1340388868	0.0137396709
sp|P20700|LMNB1_HUMAN	P20700	100	AURKB	0.9999999999	0.0042123824	460	0.0001310777	0.4487643196	0.5000655388	0.0137448284
sp|P20700|LMNB1_HUMAN	P20700	100	CDK1	0.9999979032	0.0045307602	459	7.25671297928E-05	0.4182121136	0.5000352352	0.0137727407
sp|P20700|LMNB1_HUMAN	P20700	100	MAP3KB	1.00460970391E-07	0.0168740204	76	2.05774318629E-12	0.1128733598	5.0231514067E-08	0.0138342017
sp|P20700|LMNB1_HUMAN	P20700	100	IKBKE	4.59079179976E-10	0.0281396944	433	1.07390768567E-10	0.0677290873	2.83234974272E-10	0.0138420209
sp|P20700|LMNB1_HUMAN	P20700	100	TTK	6.41094616929E-05	0.0137392241	399	2.72312476724E-10	0.139289879	3.20548670027E-05	0.0138912245
sp|P20700|LMNB1_HUMAN	P20700	100	TTK	6.41094616929E-05	0.0137392241	19	2.71440383236E-10	0.1393931414	3.20548665667E-05	0.0139001034
sp|P20700|LMNB1_HUMAN	P20700	100	PRKCA	0.970427674	0.0186618339	65	0.0794524012	0.1030115021	0.5249400376	0.0139453344
sp|P20700|LMNB1_HUMAN	P20700	100	AURKA	0.9997446251	0.0052899687	404	1.10997154564E-05	0.3640287216	0.4998778624	0.0139660766
sp|P20700|LMNB1_HUMAN	P20700	100	GSK3A	0.0001436664	0.004604232	479	5.32390478105E-16	0.4201499626	7.18332043359E-05	0.0140208743
sp|P20700|LMNB1_HUMAN	P20700	100	RPS6KA1	5.74833294149E-05	0.1053095611	399	0.0005533169	0.0184109395	0.0003054001	0.0140482356
sp|P20700|LMNB1_HUMAN	P20700	100	DAPK3	4.2937167887E-07	0.0131514498	404	4.05091898161E-13	0.1476147167	2.14686041981E-07	0.0140638456
sp|P20700|LMNB1_HUMAN	P20700	100	AURKA	0.9997446251	0.0052899687	176	1.03352302652E-05	0.3703992128	0.4998774802	0.0141764896
sp|P20700|LMNB1_HUMAN	P20700	100	VRK1	7.80703534968E-08	0.0245395768	375	1.22931032491E-12	0.0800191371	0.000000039	0.0142028941
sp|P20700|LMNB1_HUMAN	P20700	100	GSK3A	0.0001436664	0.004604232	411	4.59135439823E-16	0.4267251453	7.18332043359E-05	0.0142097862
sp|P20700|LMNB1_HUMAN	P20700	100	DYRK1A	6.13551131371E-09	0.0196904389	391	1.70441216627E-12	0.0998528359	3.06860786294E-09	0.0142185397
sp|P20700|LMNB1_HUMAN	P20700	100	ROCK1	0.4433654775	0.0386216693	285	0.0005350394	0.0509119927	0.2219502585	0.0142195367
sp|P20700|LMNB1_HUMAN	P20700	100	PAK2	2.50163906545E-07	0.016653605	200	5.87329507337E-13	0.1184733551	1.25082246937E-07	0.0142612914
sp|P20700|LMNB1_HUMAN	P20700	100	AURKA	0.9997446251	0.0052899687	296	1.00810685966E-05	0.3731002253	0.4998773531	0.0142655267
sp|P20700|LMNB1_HUMAN	P20700	100	STK3	2.07173848551E-08	0.0219435737	188	2.48099442791E-11	0.0900557464	1.03710973997E-08	0.0142808233
sp|P20700|LMNB1_HUMAN	P20700	100	CDK7	3.77221082876E-09	0.0225558386	396	2.0070035621E-08	0.0877479251	1.19211232249E-08	0.0143000183
sp|P20700|LMNB1_HUMAN	P20700	100	DAPK3	4.2937167887E-07	0.0131514498	84	3.61539769107E-13	0.1508042394	2.14686020205E-07	0.0143253274
sp|P20700|LMNB1_HUMAN	P20700	100	DAPK3	4.2937167887E-07	0.0131514498	55	3.60024272877E-13	0.1509133064	2.14686019447E-07	0.0143342531
sp|P20700|LMNB1_HUMAN	P20700	100	MAP3K5	1.29559343583E-10	0.0140576019	284	3.22414482731E-13	0.1412030902	6.49408790327E-11	0.0143357965
sp|P20700|LMNB1_HUMAN	P20700	100	GSK3A	0.0001436664	0.004604232	428	4.12962672955E-16	0.4315295931	7.18332043358E-05	0.0143475276
sp|P20700|LMNB1_HUMAN	P20700	100	PRKCA	0.970427674	0.0186618339	406	0.074310682	0.1066452362	0.522369178	0.0143682621
sp|P20700|LMNB1_HUMAN	P20700	100	CDK1	0.9999979032	0.0045307602	84	0.000062439	0.4394969842	0.5000301711	0.014374853
sp|P20700|LMNB1_HUMAN	P20700	100	CSNK1E	9.67442866696E-08	0.0318622649	305	4.88715399149E-07	0.0626848144	2.92729842909E-07	0.0144123116
sp|P20700|LMNB1_HUMAN	P20700	100	CDK6	5.7363567457E-06	0.0361726097	13	4.15380082637E-07	0.0554063479	3.07586841417E-06	0.0144552647
sp|P20700|LMNB1_HUMAN	P20700	100	CSNK1E	9.67442866696E-08	0.0318622649	396	4.80051598509E-07	0.0629359434	2.88397942589E-07	0.0144620329
sp|P20700|LMNB1_HUMAN	P20700	100	GSK3A	0.0001436664	0.004604232	288	3.72843910122E-16	0.4361372925	7.18332043358E-05	0.014479397
sp|P20700|LMNB1_HUMAN	P20700	100	CDK1	0.9999979032	0.0045307602	13	6.04656063945E-05	0.4439788135	0.5000291844	0.0145010332
sp|P20700|LMNB1_HUMAN	P20700	100	CDK7	3.77221082876E-09	0.0225558386	19	1.84541577605E-08	0.0893820972	1.11131842947E-08	0.0145291332
sp|P20700|LMNB1_HUMAN	P20700	100	CDK6	5.7363567457E-06	0.0361726097	393	4.04637457896E-07	0.0557784589	3.0704971018E-06	0.0145388414
sp|P20700|LMNB1_HUMAN	P20700	100	MAP3KB	1.00460970391E-07	0.0168740204	225	1.52733882643E-12	0.1196113793	5.02312488649E-08	0.0145430143
sp|P20700|LMNB1_HUMAN	P20700	100	MAP2K1	1.98658757418E-10	0.0219925549	520	2.70590914062E-13	0.0918824819	9.94646741658E-11	0.0145579412
sp|P20700|LMNB1_HUMAN	P20700	100	ROCK1	0.4433654775	0.0386216693	497	0.0004915774	0.0524936171	0.2219285274	0.0145992546
sp|P20700|LMNB1_HUMAN	P20700	100	CDK6	5.7363567457E-06	0.0361726097	20	3.87877226026E-07	0.0563760362	3.06211698586E-06	0.0146728706
sp|P20700|LMNB1_HUMAN	P20700	100	CDK4	0.0006730399	0.0319847179	411	2.59701852564E-05	0.0639068537	0.000349505	0.0147024428
sp|P20700|LMNB1_HUMAN	P20700	100	DYRK1A	6.13551131371E-09	0.0196904389	23	1.39203222206E-12	0.1039417796	3.06845167297E-09	0.0147186451
sp|P20700|LMNB1_HUMAN	P20700	100	TBK1	2.79096658382E-08	0.0264008621	304	2.10220658603E-06	0.0776392155	1.06505812594E-06	0.0147377311
sp|P20700|LMNB1_HUMAN	P20700	100	CDK2	0.9981779735	0.0072492163	176	0.0018470053	0.2837969496	0.5000124894	0.014784534
sp|P20700|LMNB1_HUMAN	P20700	100	TTK	6.41094616929E-05	0.0137392241	202	1.86418514057E-10	0.149971114	3.20548240557E-05	0.0148042121
sp|P20700|LMNB1_HUMAN	P20700	100	ROCK1	0.4433654775	0.0386216693	405	0.000461713	0.0536851055	0.2219135952	0.0148840896
sp|P20700|LMNB1_HUMAN	P20700	100	CSNK1E	9.67442866696E-08	0.0318622649	19	4.08672008499E-07	0.0650742068	2.52708147584E-07	0.0148841095
sp|P20700|LMNB1_HUMAN	P20700	100	GSK3A	0.0001436664	0.004604232	285	2.71881481499E-16	0.4505704938	7.18332043358E-05	0.0148910258
sp|P20700|LMNB1_HUMAN	P20700	100	PRKCH	1.49382378527E-11	0.0365399687	544	4.37206805158E-13	0.0568025279	7.68772232894E-12	0.0148973983
sp|P20700|LMNB1_HUMAN	P20700	100	CSNK1E	9.67442866696E-08	0.0318622649	13	0.000000396	0.0654854231	2.46392192209E-07	0.0149650214
sp|P20700|LMNB1_HUMAN	P20700	100	CSNK2A2	1.46138385111E-05	0.0958317006	232	2.34803616763E-09	0.0218024042	7.30809327364E-06	0.0149825954
sp|P20700|LMNB1_HUMAN	P20700	100	MAP3K5	1.29559343583E-10	0.0140576019	485	2.36895980463E-13	0.1492979585	6.48981197815E-11	0.0150406411
sp|P20700|LMNB1_HUMAN	P20700	100	AURKA	0.9997446251	0.0052899687	284	7.72979135957E-06	0.3975232928	0.4998761775	0.0150660087
sp|P20700|LMNB1_HUMAN	P20700	100	TTK	6.41094616929E-05	0.0137392241	84	1.68351430169E-10	0.1530747885	3.20548150222E-05	0.0150675071
sp|P20700|LMNB1_HUMAN	P20700	100	PRKCA	0.970427674	0.0186618339	76	0.0661824498	0.1131058527	0.5183050619	0.0151145506
sp|P20700|LMNB1_HUMAN	P20700	100	CHEK1	0.3047964313	0.0150372257	520	8.43166876894E-05	0.1404667029	0.152440374	0.0151235871
sp|P20700|LMNB1_HUMAN	P20700	100	PLK1	0.9999999999	0.0041144201	437	0.0001311268	0.5151271669	0.5000655633	0.0151680503
sp|P20700|LMNB1_HUMAN	P20700	100	AURKA	0.9997446251	0.0052899687	534	7.27785537259E-06	0.4030557705	0.4998759515	0.0152462186
sp|P20700|LMNB1_HUMAN	P20700	100	EGFR	0.0015026165	0.063651058	268	0.0934674211	0.0335650031	0.0474850188	0.0152726347
sp|P20700|LMNB1_HUMAN	P20700	100	PRKCH	1.49382378527E-11	0.0365399687	543	3.75519674617E-13	0.0586187839	7.65687876367E-12	0.0153063255
sp|P20700|LMNB1_HUMAN	P20700	100	IKBKE	4.59079179976E-10	0.0281396944	232	5.69740383916E-11	0.0764397839	2.58026609184E-10	0.0153620119
sp|P20700|LMNB1_HUMAN	P20700	100	CHEK1	0.3047964313	0.0150372257	288	7.91433216138E-05	0.1432407323	0.1524377873	0.0153801348
sp|P20700|LMNB1_HUMAN	P20700	100	AURKA	0.9997446251	0.0052899687	305	0.000006945	0.4071792368	0.4998757851	0.015380271
sp|P20700|LMNB1_HUMAN	P20700	100	AKT1	0.0005478708	0.3123285658	13	0.3944637133	0.0068965791	0.1975057921	0.0153804752
sp|P20700|LMNB1_HUMAN	P20700	100	PAK1	0.0609682257	0.0496914185	543	0.0223966416	0.0435919769	0.0416824336	0.0154550381
sp|P20700|LMNB1_HUMAN	P20700	100	PAK2	2.50163906545E-07	0.016653605	5	3.54694743797E-13	0.1301731599	1.2508213062E-07	0.0154654986
sp|P20700|LMNB1_HUMAN	P20700	100	MAPK3	0.0012395078	0.160609326	508	0.2743113661	0.0135047569	0.1377754369	0.0154724759
sp|P20700|LMNB1_HUMAN	P20700	100	AURKB	0.9999999999	0.0042123824	20	7.37268062433E-05	0.5155005	0.5000368634	0.0154877796
sp|P20700|LMNB1_HUMAN	P20700	100	GSK3A	0.0001436664	0.004604232	582	1.70188626926E-16	0.4721636237	7.18332043357E-05	0.0155028981
sp|P20700|LMNB1_HUMAN	P20700	100	SRC	0.6756012787	0.0179516066	482	0.5990491788	0.121369724	0.6373252288	0.0155325107
sp|P20700|LMNB1_HUMAN	P20700	100	AURKB	0.9999999999	0.0042123824	391	7.19206878681E-05	0.5183524343	0.5000359603	0.015561417
sp|P20700|LMNB1_HUMAN	P20700	100	PRKCD	0.3697056879	0.0139351489	55	0.0038614736	0.1568496681	0.1867835808	0.0155750467
sp|P20700|LMNB1_HUMAN	P20700	100	MAP2K1	1.98658757418E-10	0.0219925549	25	1.8898503152E-13	0.0994568154	9.94238712245E-11	0.0155847616
sp|P20700|LMNB1_HUMAN	P20700	100	MAP3KB	1.00460970391E-07	0.0168740204	486	1.01132905421E-12	0.1296305744	5.023099086E-08	0.0155852485
sp|P20700|LMNB1_HUMAN	P20700	100	AURKA	0.9997446251	0.0052899687	5	6.47736373764E-06	0.4137831375	0.4998755512	0.0155945021
sp|P20700|LMNB1_HUMAN	P20700	100	DAPK3	4.2937167887E-07	0.0131514498	219	2.11595189974E-13	0.166458258	2.14685945233E-07	0.015596141
sp|P20700|LMNB1_HUMAN	P20700	100	GSK3A	0.0001436664	0.004604232	460	1.57266789003E-16	0.4758425732	7.18332043357E-05	0.0156066872
sp|P20700|LMNB1_HUMAN	P20700	100	AURKB	0.9999999999	0.0042123824	375	6.98288483349E-05	0.5216158904	0.5000349144	0.0156455988
sp|P20700|LMNB1_HUMAN	P20700	100	AURKB	0.9999999999	0.0042123824	543	6.76277005478E-05	0.5252151018	0.5000338138	0.0157383419
sp|P20700|LMNB1_HUMAN	P20700	100	PRKCD	0.3697056879	0.0139351489	25	0.0037319721	0.1591556563	0.18671883	0.0157716602
sp|P20700|LMNB1_HUMAN	P20700	100	TTK	6.41094616929E-05	0.0137392241	375	1.27628362297E-10	0.1615154143	3.20547946606E-05	0.0157792298
sp|P20700|LMNB1_HUMAN	P20700	100	STK3	2.07173848551E-08	0.0219435737	549	1.35406167063E-11	0.1011796651	1.03654627359E-08	0.0157862382
sp|P20700|LMNB1_HUMAN	P20700	100	PAK2	2.50163906545E-07	0.016653605	435	3.04769195693E-13	0.1338530259	1.25082105657E-07	0.0158405517
sp|P20700|LMNB1_HUMAN	P20700	100	CDK2	0.9981779735	0.0072492163	543	0.0013430416	0.3083807154	0.4997605075	0.0158795186
sp|P20700|LMNB1_HUMAN	P20700	100	GSK3A	0.0001436664	0.004604232	391	1.2737677895E-16	0.4857539234	7.18332043357E-05	0.0158856536
sp|P20700|LMNB1_HUMAN	P20700	100	CSNK1E	9.67442866696E-08	0.0318622649	408	2.80646522157E-07	0.0703567774	1.88695404413E-07	0.0159173977
sp|P20700|LMNB1_HUMAN	P20700	100	PLK3	0.002786345	0.0188577586	25	3.46420550454E-07	0.1192557658	0.0013933457	0.0159611279
sp|P20700|LMNB1_HUMAN	P20700	100	CDK2	0.9981779735	0.0072492163	401	0.0012790279	0.3123193482	0.4997285007	0.0160535979
sp|P20700|LMNB1_HUMAN	P20700	100	PRKCA	0.970427674	0.0186618339	543	0.0574774234	0.1214001394	0.5139525487	0.0160626037
sp|P20700|LMNB1_HUMAN	P20700	100	MAP3KB	1.00460970391E-07	0.0168740204	481	8.32061296572E-13	0.1346100793	5.02309012261E-08	0.0160983075
sp|P20700|LMNB1_HUMAN	P20700	100	PLK1	0.9999999999	0.0041144201	395	0.000088123	0.552294272	0.5000440614	0.0161041354
sp|P20700|LMNB1_HUMAN	P20700	100	CHEK1	0.3047964313	0.0150372257	225	6.5602506988E-05	0.1513223841	0.1524310169	0.0161229919
sp|P20700|LMNB1_HUMAN	P20700	100	CDK5	0.0041476006	0.0676430251	393	0.0026101487	0.0336622961	0.0033788746	0.0161324282
sp|P20700|LMNB1_HUMAN	P20700	100	DYRK1A	6.13551131371E-09	0.0196904389	20	7.94519195199E-13	0.1157821189	3.06815291645E-09	0.0161493498
sp|P20700|LMNB1_HUMAN	P20700	100	MAP3K5	1.29559343583E-10	0.0140576019	232	1.4812805581E-13	0.1622787149	6.48537358192E-11	0.0161581635
sp|P20700|LMNB1_HUMAN	P20700	100	PAK2	2.50163906545E-07	0.016653605	25	2.6637488496E-13	0.1372674039	1.2508208646E-07	0.0161870381
sp|P20700|LMNB1_HUMAN	P20700	100	CDK1	0.9999979032	0.0045307602	485	3.98890850015E-05	0.5049084738	0.5000188961	0.0161969014
sp|P20700|LMNB1_HUMAN	P20700	100	CSNK2A1	0.9830841925	0.1465762147	428	0.9860572145	0.0156219401	0.9845707035	0.0162101896
sp|P20700|LMNB1_HUMAN	P20700	100	PRKCD	0.3697056879	0.0139351489	459	0.0034026269	0.1655169822	0.1865541574	0.0163116465
sp|P20700|LMNB1_HUMAN	P20700	100	PRKCD	0.3697056879	0.0139351489	13	0.0033935089	0.1657070093	0.1865495984	0.0163277241
sp|P20700|LMNB1_HUMAN	P20700	100	PRKCA	0.970427674	0.0186618339	210	0.0551623012	0.1237889208	0.5127949876	0.0163336516
sp|P20700|LMNB1_HUMAN	P20700	100	PRKD2	1.40761401419E-06	0.1033258229	308	2.70289116926E-11	0.0223840949	7.03820521548E-07	0.0163502026
sp|P20700|LMNB1_HUMAN	P20700	100	CDK1	0.9999979032	0.0045307602	406	0.000038293	0.5108155066	0.5000180981	0.0163594731
sp|P20700|LMNB1_HUMAN	P20700	100	IKBKB	6.72841577907E-07	0.3581504702	58	0.0183911809	0.0064664213	0.0091959269	0.0163689958
sp|P20700|LMNB1_HUMAN	P20700	100	CDK1	0.9999979032	0.0045307602	28	3.7962844863E-05	0.5120515994	0.500017933	0.0163934533
sp|P20700|LMNB1_HUMAN	P20700	100	PRKCA	0.970427674	0.0186618339	28	0.0544747955	0.1245539174	0.5124512348	0.0164202708
sp|P20700|LMNB1_HUMAN	P20700	100	PLK3	0.002786345	0.0188577586	28	2.99610490414E-07	0.1233676227	0.0013933223	0.0164325946
sp|P20700|LMNB1_HUMAN	P20700	100	DYRK1A	6.13551131371E-09	0.0196904389	25	7.12793749129E-13	0.1182112277	3.06811205373E-09	0.0164398346
sp|P20700|LMNB1_HUMAN	P20700	100	RPS6KB1	0.0011129517	0.0763371865	404	0.0001347939	0.0306233898	0.0006238728	0.0165008813
sp|P20700|LMNB1_HUMAN	P20700	100	MAPK1	0.0157924085	0.0376420455	396	0.0381758719	0.0621122889	0.0269841402	0.0165028817
sp|P20700|LMNB1_HUMAN	P20700	100	CDK1	0.9999979032	0.0045307602	304	0.000036523	0.5175862156	0.5000172131	0.0165454343
sp|P20700|LMNB1_HUMAN	P20700	100	RPS6KA1	5.74833294149E-05	0.1053095611	279	0.0003082891	0.0222753334	0.0001828862	0.0165499549
sp|P20700|LMNB1_HUMAN	P20700	100	CHEK1	0.3047964313	0.0150372257	151	5.89223895527E-05	0.1561760189	0.1524276768	0.0165659902
sp|P20700|LMNB1_HUMAN	P20700	100	AURKB	0.9999999999	0.0042123824	283	0.00004987	0.5591312767	0.500024935	0.016607273
sp|P20700|LMNB1_HUMAN	P20700	100	CDK2	0.9981779735	0.0072492163	495	0.0010872678	0.3258143288	0.4996326206	0.0166473447
sp|P20700|LMNB1_HUMAN	P20700	100	AURKA	0.9997446251	0.0052899687	523	4.57730515087E-06	0.4467177092	0.4998746012	0.0166547483
sp|P20700|LMNB1_HUMAN	P20700	100	VRK1	7.80703534968E-08	0.0245395768	523	4.63842442902E-13	0.0963504711	0.000000039	0.0166624717
sp|P20700|LMNB1_HUMAN	P20700	100	AURKA	0.9997446251	0.0052899687	335	4.54073586188E-06	0.4474662083	0.4998745829	0.0166786914
sp|P20700|LMNB1_HUMAN	P20700	100	AURKA	0.9997446251	0.0052899687	3	4.53620577517E-06	0.4475545007	0.4998745807	0.0166815153
sp|P20700|LMNB1_HUMAN	P20700	100	GSK3A	0.0001436664	0.004604232	543	6.92081519729E-17	0.5143789733	7.18332043357E-05	0.0166861756
sp|P20700|LMNB1_HUMAN	P20700	100	MAPKAPK2	0.000639598	0.1445679859	405	0.0148981909	0.0163957966	0.0077688944	0.0166981883
sp|P20700|LMNB1_HUMAN	P20700	100	CAMK2A	0.1532701124	0.1310246865	65	0.0856478696	0.0180959588	0.119458991	0.0167024802
sp|P20700|LMNB1_HUMAN	P20700	100	CDK2	0.9981779735	0.0072492163	548	0.0010623999	0.3277766185	0.4996201867	0.0167333393
sp|P20700|LMNB1_HUMAN	P20700	100	CDK5	0.0041476006	0.0676430251	23	0.0023269592	0.0351360756	0.0032372799	0.0167368851
sp|P20700|LMNB1_HUMAN	P20700	100	AURKA	0.9997446251	0.0052899687	506	4.42790261707E-06	0.4497181213	0.4998745265	0.0167506859
sp|P20700|LMNB1_HUMAN	P20700	100	PRKCA	0.970427674	0.0186618339	486	0.0512566464	0.1282991626	0.5108421602	0.0168430827
sp|P20700|LMNB1_HUMAN	P20700	100	GSK3A	0.0001436664	0.004604232	219	6.13658322854E-17	0.5200370156	7.18332043357E-05	0.0168435257
sp|P20700|LMNB1_HUMAN	P20700	100	CDK7	3.77221082876E-09	0.0225558386	20	8.29280012032E-09	0.1061845273	0.000000006	0.0168478102
sp|P20700|LMNB1_HUMAN	P20700	100	GSK3A	0.0001436664	0.004604232	58	5.6777879333E-17	0.5236689165	7.18332043357E-05	0.0169443793
sp|P20700|LMNB1_HUMAN	P20700	100	CDK1	0.9999979032	0.0045307602	549	3.29581160399E-05	0.5324996785	0.5000154307	0.0169536323
sp|P20700|LMNB1_HUMAN	P20700	100	CDK1	0.9999979032	0.0045307602	55	3.2251728809E-05	0.5357084483	0.5000150775	0.0170412107
sp|P20700|LMNB1_HUMAN	P20700	100	DAPK3	4.2937167887E-07	0.0131514498	308	1.19134645228E-13	0.1845969882	2.14685899002E-07	0.0170445314
sp|P20700|LMNB1_HUMAN	P20700	100	CDK1	0.9999979032	0.0045307602	202	3.21180607839E-05	0.5362956382	0.5000150106	0.0170572277
sp|P20700|LMNB1_HUMAN	P20700	100	PLK1	0.9999999999	0.0041144201	486	5.79873978206E-05	0.5906128436	0.5000289936	0.0170584462
sp|P20700|LMNB1_HUMAN	P20700	100	MAP2K1	1.98658757418E-10	0.0219925549	484	1.13399675684E-13	0.1110033405	9.93860785466E-11	0.0171259493
sp|P20700|LMNB1_HUMAN	P20700	100	ATR	0.0002265253	0.0673491379	305	0.0044498265	0.0364039414	0.0023381759	0.0171892493
sp|P20700|LMNB1_HUMAN	P20700	100	PLK1	0.9999999999	0.0041144201	405	5.44744921552E-05	0.5962760795	0.5000272372	0.017198603
sp|P20700|LMNB1_HUMAN	P20700	100	PRKCH	1.49382378527E-11	0.0365399687	435	1.9228285573E-13	0.0671635886	7.56526035423E-12	0.0172035623
sp|P20700|LMNB1_HUMAN	P20700	100	CDK1	0.9999979032	0.0045307602	424	3.07488362814E-05	0.5423972807	0.500014326	0.0172234926
sp|P20700|LMNB1_HUMAN	P20700	100	MAP3KB	1.00460970391E-07	0.0168740204	335	5.45597591951E-13	0.1457556893	5.02307579942E-08	0.0172355839
sp|P20700|LMNB1_HUMAN	P20700	100	PRKD2	1.40761401419E-06	0.1033258229	429	2.05353051107E-11	0.0238795656	7.03817274745E-07	0.0172829806
sp|P20700|LMNB1_HUMAN	P20700	100	GSK3A	0.0001436664	0.004604232	335	4.30084844109E-17	0.53667722	7.18332043357E-05	0.0173046585
sp|P20700|LMNB1_HUMAN	P20700	100	CSNK1E	9.67442866696E-08	0.0318622649	429	1.70585938004E-07	0.0777669186	1.33665112337E-07	0.017345733
sp|P20700|LMNB1_HUMAN	P20700	100	PRKCD	0.3697056879	0.0139351489	225	0.0028600874	0.1779741459	0.1862828877	0.0173593292
sp|P20700|LMNB1_HUMAN	P20700	100	PRKCD	0.3697056879	0.0139351489	375	0.0028346073	0.1786120505	0.1862701476	0.0174126442
sp|P20700|LMNB1_HUMAN	P20700	100	AURKA	0.9997446251	0.0052899687	84	3.53771541686E-06	0.4707298661	0.4998740814	0.0174196034
sp|P20700|LMNB1_HUMAN	P20700	100	PRKCA	0.970427674	0.0186618339	219	0.0470053773	0.1335963977	0.5087165257	0.0174376331
sp|P20700|LMNB1_HUMAN	P20700	100	PLK1	0.9999999999	0.0041144201	406	4.85997498133E-05	0.6062946636	0.5000242998	0.0174460075
sp|P20700|LMNB1_HUMAN	P20700	100	CSNK1E	9.67442866696E-08	0.0318622649	506	1.64470245246E-07	0.07832203	1.30607265958E-07	0.0174517992
sp|P20700|LMNB1_HUMAN	P20700	100	CDK4	0.0006730399	0.0319847179	3	1.29197878997E-05	0.078044016	0.0003429798	0.0174559858
sp|P20700|LMNB1_HUMAN	P20700	100	RPS6KB1	0.0011129517	0.0763371865	401	0.0001044354	0.0327656248	0.0006086936	0.0174860642
sp|P20700|LMNB1_HUMAN	P20700	100	TTK	6.41094616929E-05	0.0137392241	288	6.75043496383E-11	0.1821972084	3.20547645986E-05	0.0174981212
sp|P20700|LMNB1_HUMAN	P20700	100	CDK7	3.77221082876E-09	0.0225558386	5	6.56705063441E-09	0.1114554886	5.16963073158E-09	0.0175623352
sp|P20700|LMNB1_HUMAN	P20700	100	IKBKE	4.59079179976E-10	0.0281396944	431	2.45331556387E-11	0.0893790421	2.41806167807E-10	0.0175690805
sp|P20700|LMNB1_HUMAN	P20700	100	TBK1	2.79096658382E-08	0.0264008621	283	8.82107920928E-07	0.0954437179	0.000000455	0.0175971928
sp|P20700|LMNB1_HUMAN	P20700	100	VRK1	7.80703534968E-08	0.0245395768	534	3.24863250755E-13	0.1031673122	0.000000039	0.0176682841
sp|P20700|LMNB1_HUMAN	P20700	100	MAPK3	0.0012395078	0.160609326	20	0.2273932839	0.0157655298	0.1143163958	0.017670729
sp|P20700|LMNB1_HUMAN	P20700	100	MAP3KB	1.00460970391E-07	0.0168740204	210	4.64434418166E-13	0.1501287571	5.02307174127E-08	0.0176778111
sp|P20700|LMNB1_HUMAN	P20700	100	ADRBK1	0.0002551917	0.3171287226	429	0.0029762928	0.0079887768	0.0016157423	0.0176789761
sp|P20700|LMNB1_HUMAN	P20700	100	MAP2K1	1.98658757418E-10	0.0219925549	544	9.53993953924E-14	0.1153196448	9.93770784065E-11	0.0176951338
sp|P20700|LMNB1_HUMAN	P20700	100	AURKB	0.9999999999	0.0042123824	176	3.32791849998E-05	0.6029939353	0.5000166396	0.017718247
sp|P20700|LMNB1_HUMAN	P20700	100	CDK7	3.77221082876E-09	0.0225558386	433	6.23342023373E-09	0.1127413795	0.000000005	0.0177357854
sp|P20700|LMNB1_HUMAN	P20700	100	GSK3A	0.0001436664	0.004604232	506	3.07255926026E-17	0.5523593456	7.18332043357E-05	0.0177370651
sp|P20700|LMNB1_HUMAN	P20700	100	TTK	6.41094616929E-05	0.0137392241	52	6.02644740838E-11	0.1860389947	3.20547609787E-05	0.0178137485
sp|P20700|LMNB1_HUMAN	P20700	100	PRKD1	0.0763487501	0.0369563088	144	0.001324857	0.0691662056	0.0388368036	0.0178143228
sp|P20700|LMNB1_HUMAN	P20700	100	PLK1	0.9999999999	0.0041144201	340	4.02395252797E-05	0.6230393524	0.5000201197	0.0178579952
sp|P20700|LMNB1_HUMAN	P20700	100	PRKCA	0.970427674	0.0186618339	158	0.0443162257	0.1373978566	0.5073719499	0.0178618754
sp|P20700|LMNB1_HUMAN	P20700	100	AURKA	0.9997446251	0.0052899687	439	3.0113602768E-06	0.4862855106	0.4998738182	0.0179116144
sp|P20700|LMNB1_HUMAN	P20700	100	PRKCH	1.49382378527E-11	0.0365399687	288	1.48466909297E-13	0.0706253206	7.54335238101E-12	0.017960568
sp|P20700|LMNB1_HUMAN	P20700	100	NEK2	0	1	308	3.50954478703E-06	0.0025815581	1.75477239352E-06	0.017965998
sp|P20700|LMNB1_HUMAN	P20700	100	CDK1	0.9999979032	0.0045307602	340	2.5349608936E-05	0.5700517259	0.5000116264	0.0179732057
sp|P20700|LMNB1_HUMAN	P20700	100	AURKA	0.9997446251	0.0052899687	96	0.000002917	0.4894062936	0.499873771	0.0180100021
sp|P20700|LMNB1_HUMAN	P20700	100	TTK	6.41094616929E-05	0.0137392241	285	5.51822996013E-11	0.1890054952	3.20547584376E-05	0.0180567185
sp|P20700|LMNB1_HUMAN	P20700	100	MAP2K1	1.98658757418E-10	0.0219925549	479	8.23126164512E-14	0.1190031925	9.9370535017E-11	0.0181780621
sp|P20700|LMNB1_HUMAN	P20700	100	PRKCA	0.970427674	0.0186618339	544	0.0423071082	0.1404370685	0.5063673911	0.0181996364
sp|P20700|LMNB1_HUMAN	P20700	100	MAP3K5	1.29559343583E-10	0.0140576019	268	6.5749692376E-14	0.1864449348	6.48125466375E-11	0.0182005603
sp|P20700|LMNB1_HUMAN	P20700	100	CHEK1	0.3047964313	0.0150372257	460	4.02182250646E-05	0.1745884859	0.1524183248	0.0182264603
sp|P20700|LMNB1_HUMAN	P20700	100	CDK4	0.0006730399	0.0319847179	396	1.06471444803E-05	0.0824846015	0.0003418435	0.0183032078
sp|P20700|LMNB1_HUMAN	P20700	100	MAP2K1	1.98658757418E-10	0.0219925549	20	7.91888125289E-14	0.1200180685	9.9368973115E-11	0.0183106725
sp|P20700|LMNB1_HUMAN	P20700	100	DYRK1A	6.13551131371E-09	0.0196904389	435	3.63948933202E-13	0.1341872537	3.06793763132E-09	0.0183267131
sp|P20700|LMNB1_HUMAN	P20700	100	CDK1	0.9999979032	0.0045307602	405	2.29142087974E-05	0.5842386863	0.5000104087	0.0183554365
sp|P20700|LMNB1_HUMAN	P20700	100	AURKA	0.9997446251	0.0052899687	549	2.56792772902E-06	0.5015985802	0.4998735965	0.0183933809
sp|P20700|LMNB1_HUMAN	P20700	100	CDK1	0.9999979032	0.0045307602	232	2.2670431465E-05	0.5857344625	0.5000102868	0.0183956446
sp|P20700|LMNB1_HUMAN	P20700	100	CHEK1	0.3047964313	0.0150372257	314	3.83651362768E-05	0.1768953907	0.1524173982	0.0184323759
sp|P20700|LMNB1_HUMAN	P20700	100	TBK1	2.79096658382E-08	0.0264008621	429	6.94715677477E-07	0.1009044008	3.61312671657E-07	0.0184557779
sp|P20700|LMNB1_HUMAN	P20700	100	CDK1	0.9999979032	0.0045307602	225	2.22795052177E-05	0.5882313944	0.5000100913	0.0184627265
sp|P20700|LMNB1_HUMAN	P20700	100	GSK3A	0.0001436664	0.004604232	267	1.73327855662E-17	0.5790202727	7.18332043356E-05	0.0184675174
sp|P20700|LMNB1_HUMAN	P20700	100	DAPK3	4.2937167887E-07	0.0131514498	396	6.89801964202E-14	0.2029456037	2.14685873925E-07	0.0184858026
sp|P20700|LMNB1_HUMAN	P20700	100	VRK1	7.80703534968E-08	0.0245395768	96	2.32695868665E-13	0.1096954464	0.000000039	0.0186211205
sp|P20700|LMNB1_HUMAN	P20700	100	IKBKE	4.59079179976E-10	0.0281396944	399	1.69055078877E-11	0.0956801825	2.37992343932E-10	0.0186242642
sp|P20700|LMNB1_HUMAN	P20700	100	CDK2	0.9981779735	0.0072492163	267	0.000654949	0.3716065876	0.4994164612	0.0186328169
sp|P20700|LMNB1_HUMAN	P20700	100	STK3	2.07173848551E-08	0.0219435737	523	4.80476365378E-12	0.1230896088	1.03610948094E-08	0.0186752269
sp|P20700|LMNB1_HUMAN	P20700	100	PRKD1	0.0763487501	0.0369563088	76	0.0011484263	0.0731008668	0.0387485882	0.0186782568
sp|P20700|LMNB1_HUMAN	P20700	100	CDK1	0.9999979032	0.0045307602	427	2.07571426483E-05	0.5980517027	0.5000093302	0.0187260922
sp|P20700|LMNB1_HUMAN	P20700	100	AURKB	0.9999999999	0.0042123824	520	2.27414738875E-05	0.6433887518	0.5000113707	0.0187294651
sp|P20700|LMNB1_HUMAN	P20700	100	AURKA	0.9997446251	0.0052899687	76	2.28213964025E-06	0.5125309443	0.4998734536	0.018735808
sp|P20700|LMNB1_HUMAN	P20700	100	TBK1	2.79096658382E-08	0.0264008621	58	6.4288865037E-07	0.1027206568	3.35399158104E-07	0.018739598
sp|P20700|LMNB1_HUMAN	P20700	100	DAPK3	4.2937167887E-07	0.0131514498	406	6.17301227618E-14	0.2067721144	2.146858703E-07	0.0187835542
sp|P20700|LMNB1_HUMAN	P20700	100	PRKCD	0.3697056879	0.0139351489	479	0.002277489	0.1955204925	0.1859915885	0.0188145869
sp|P20700|LMNB1_HUMAN	P20700	100	CDK2	0.9981779735	0.0072492163	144	0.0006265317	0.3758705885	0.4994022526	0.0188155319
sp|P20700|LMNB1_HUMAN	P20700	100	STK3	2.07173848551E-08	0.0219435737	548	4.52152210934E-12	0.1244576818	1.03609531886E-08	0.0188526052
sp|P20700|LMNB1_HUMAN	P20700	100	PRKCD	0.3697056879	0.0139351489	549	0.0022616471	0.1960309995	0.1859836675	0.0188565888
sp|P20700|LMNB1_HUMAN	P20700	100	DAPK3	4.2937167887E-07	0.0131514498	395	6.00899714472E-14	0.2077460798	2.1468586948E-07	0.0188591918
sp|P20700|LMNB1_HUMAN	P20700	100	CDK1	0.9999979032	0.0045307602	579	1.99438673692E-05	0.6035579065	0.5000089235	0.0188734397
sp|P20700|LMNB1_HUMAN	P20700	100	GSK3A	0.0001436664	0.004604232	305	1.22381141899E-17	0.5953711593	7.18332043356E-05	0.0189126831
sp|P20700|LMNB1_HUMAN	P20700	100	MAP2K1	1.98658757418E-10	0.0219925549	260	6.45798835503E-14	0.1252832511	9.93616686505E-11	0.0189956618
sp|P20700|LMNB1_HUMAN	P20700	100	AURKA	0.9997446251	0.0052899687	304	2.09207925149E-06	0.5212669982	0.4998733586	0.0190085534
sp|P20700|LMNB1_HUMAN	P20700	100	CDK2	0.9981779735	0.0072492163	375	0.0005973609	0.3806777858	0.4993876672	0.0190211028
sp|P20700|LMNB1_HUMAN	P20700	100	PRKD1	0.0763487501	0.0369563088	308	0.0010845292	0.0747304563	0.0387166397	0.0190337489
sp|P20700|LMNB1_HUMAN	P20700	100	DYRK1A	6.13551131371E-09	0.0196904389	176	2.82934046134E-13	0.1404495944	3.06789712388E-09	0.0190558547
sp|P20700|LMNB1_HUMAN	P20700	100	MAP2K1	1.98658757418E-10	0.0219925549	308	6.34277787988E-14	0.1257488305	9.93610925982E-11	0.0190559955
sp|P20700|LMNB1_HUMAN	P20700	100	GSK3A	0.0001436664	0.004604232	144	1.06156660189E-17	0.6020324959	7.18332043356E-05	0.0190934472
sp|P20700|LMNB1_HUMAN	P20700	100	IKBKE	4.59079179976E-10	0.0281396944	19	1.43664189371E-11	0.0985849701	2.36722799457E-10	0.0191067164
sp|P20700|LMNB1_HUMAN	P20700	100	CDK2	0.9981779735	0.0072492163	219	0.0005843628	0.3828921211	0.4993811681	0.0191156464
sp|P20700|LMNB1_HUMAN	P20700	100	GSK3A	0.0001436664	0.004604232	151	1.03972862737E-17	0.6029869086	7.18332043356E-05	0.0191193186
sp|P20700|LMNB1_HUMAN	P20700	100	CDK2	0.9981779735	0.0072492163	404	0.0005828207	0.3831701351	0.4993803971	0.01912751
sp|P20700|LMNB1_HUMAN	P20700	100	MAP3KB	1.00460970391E-07	0.0168740204	13	2.79577677786E-13	0.1646643043	5.02306249843E-08	0.0191326051
sp|P20700|LMNB1_HUMAN	P20700	100	CDK1	0.9999979032	0.0045307602	486	1.86270910018E-05	0.6133937958	0.5000082651	0.0191360857
sp|P20700|LMNB1_HUMAN	P20700	100	PRKD2	1.40761401419E-06	0.1033258229	395	1.22938426836E-11	0.0269487174	7.03813154014E-07	0.0191676169
sp|P20700|LMNB1_HUMAN	P20700	100	AURKB	0.9999999999	0.0042123824	575	1.90886804395E-05	0.6614061946	0.5000095443	0.0191770153
sp|P20700|LMNB1_HUMAN	P20700	100	ROCK1	0.4433654775	0.0386216693	485	0.0001919904	0.0723062357	0.221778734	0.019215199
sp|P20700|LMNB1_HUMAN	P20700	100	PLK1	0.9999999999	0.0041144201	52	2.07000704201E-05	0.6791123228	0.50001035	0.019224407
sp|P20700|LMNB1_HUMAN	P20700	100	GSK3A	0.0001436664	0.004604232	427	8.83874519308E-18	0.6105330016	7.18332043356E-05	0.0193236273
sp|P20700|LMNB1_HUMAN	P20700	100	AURKB	0.9999999999	0.0042123824	395	1.77241642167E-05	0.6691120693	0.5000088621	0.0193677934
sp|P20700|LMNB1_HUMAN	P20700	100	MAP3KB	1.00460970391E-07	0.0168740204	435	2.55204402216E-13	0.1673735655	5.02306127977E-08	0.0194013083
sp|P20700|LMNB1_HUMAN	P20700	100	AURKA	0.9997446251	0.0052899687	495	1.8211969428E-06	0.5344524973	0.4998732232	0.0194187509
sp|P20700|LMNB1_HUMAN	P20700	100	PRKCE	0.0230518452	0.0754800157	478	0.0003129188	0.0374970556	0.011682382	0.0194365975
sp|P20700|LMNB1_HUMAN	P20700	100	CHEK1	0.3047964313	0.0150372257	393	3.04243883547E-05	0.1884674924	0.1524134278	0.019458597
sp|P20700|LMNB1_HUMAN	P20700	100	PLK3	0.002786345	0.0188577586	549	1.27120022052E-07	0.1504449598	0.0013932361	0.0194763491
sp|P20700|LMNB1_HUMAN	P20700	100	CDK1	0.9999979032	0.0045307602	399	1.69559218902E-05	0.6261992407	0.5000074296	0.0194769582
sp|P20700|LMNB1_HUMAN	P20700	100	GSK3A	0.0001436664	0.004604232	412	7.65978152478E-18	0.617218779	7.18332043356E-05	0.0195042841
sp|P20700|LMNB1_HUMAN	P20700	100	CDK1	0.9999979032	0.0045307602	151	1.67127166752E-05	0.6282082734	0.500007308	0.019530329
sp|P20700|LMNB1_HUMAN	P20700	100	AURKB	0.9999999999	0.0042123824	340	1.64797123713E-05	0.676508157	0.5000082398	0.0195505502
sp|P20700|LMNB1_HUMAN	P20700	100	TTK	6.41094616929E-05	0.0137392241	3	3.2782197221E-11	0.2074851744	3.20547472376E-05	0.0195562596
sp|P20700|LMNB1_HUMAN	P20700	100	GSK3A	0.0001436664	0.004604232	404	7.21060709139E-18	0.6199259016	7.18332043356E-05	0.0195773384
sp|P20700|LMNB1_HUMAN	P20700	100	VRK1	7.80703534968E-08	0.0245395768	412	1.68332315974E-13	0.1163839733	0.000000039	0.0195874785
sp|P20700|LMNB1_HUMAN	P20700	100	PLK1	0.9999999999	0.0041144201	404	1.71647244033E-05	0.6942359764	0.5000085823	0.0195896167
sp|P20700|LMNB1_HUMAN	P20700	100	CHEK1	0.3047964313	0.0150372257	437	0.000029146	0.190677245	0.1524127886	0.0196533235
sp|P20700|LMNB1_HUMAN	P20700	100	DAPK3	4.2937167887E-07	0.0131514498	279	4.43128457062E-14	0.218823561	2.14685861591E-07	0.0197153039
sp|P20700|LMNB1_HUMAN	P20700	100	AURKA	0.9997446251	0.0052899687	393	0.000001629	0.5450167221	0.4998731271	0.0197461574
sp|P20700|LMNB1_HUMAN	P20700	100	CDK6	5.7363567457E-06	0.0361726097	404	9.55486619302E-08	0.0799781988	0.000002916	0.0198040373
sp|P20700|LMNB1_HUMAN	P20700	100	TTK	6.41094616929E-05	0.0137392241	283	2.99212207143E-11	0.2108250079	3.20547458071E-05	0.0198247974
sp|P20700|LMNB1_HUMAN	P20700	100	ATM	0.7058407151	0.0455769984	304	0.0060928282	0.0635704874	0.3559667716	0.0198293556
sp|P20700|LMNB1_HUMAN	P20700	100	PAK1	0.0609682257	0.0496914185	278	0.0127519263	0.0583670438	0.036860076	0.0198468228
sp|P20700|LMNB1_HUMAN	P20700	100	CDK1	0.9999979032	0.0045307602	544	1.52507408358E-05	0.6408142204	0.500006577	0.0198645507
sp|P20700|LMNB1_HUMAN	P20700	100	GSK3A	0.0001436664	0.004604232	459	5.68649415392E-18	0.6307330067	7.18332043356E-05	0.0198684386
sp|P20700|LMNB1_HUMAN	P20700	100	AURKA	0.9997446251	0.0052899687	285	0.000001525	0.5513352766	0.499873075	0.019941463
sp|P20700|LMNB1_HUMAN	P20700	100	CHEK1	0.3047964313	0.0150372257	279	2.72644053061E-05	0.1940711539	0.1524118478	0.0199516511
sp|P20700|LMNB1_HUMAN	P20700	100	PLK1	0.9999999999	0.0041144201	5	0.000014094	0.7094772513	0.5000070469	0.0199562952
sp|P20700|LMNB1_HUMAN	P20700	100	PLK3	0.002786345	0.0188577586	437	1.11115674351E-07	0.154998584	0.0013932281	0.0199786957
sp|P20700|LMNB1_HUMAN	P20700	100	CDK9	4.54414608132E-07	0.0290458464	485	9.14166022339E-08	0.1006337191	2.72915605183E-07	0.0199790789
sp|P20700|LMNB1_HUMAN	P20700	100	CSNK1E	9.67442866696E-08	0.0318622649	304	7.33211447868E-08	0.0918066233	0.000000085	0.0199917719
sp|P20700|LMNB1_HUMAN	P20700	100	CDK2	0.9981779735	0.0072492163	435	0.0004746375	0.4038934785	0.4993263055	0.0200077816
sp|P20700|LMNB1_HUMAN	P20700	100	AURKB	0.9999999999	0.0042123824	23	1.36587300248E-05	0.6952719603	0.5000068293	0.0200126828
sp|P20700|LMNB1_HUMAN	P20700	100	CDK1	0.9999979032	0.0045307602	335	1.45063897156E-05	0.647742267	0.5000062048	0.0200477543
sp|P20700|LMNB1_HUMAN	P20700	100	TBK1	2.79096658382E-08	0.0264008621	200	4.49137988706E-07	0.1112504915	2.38523827272E-07	0.0200614216
sp|P20700|LMNB1_HUMAN	P20700	100	PLK1	0.9999999999	0.0041144201	520	1.30444627472E-05	0.7153714526	0.5000065222	0.0200977366
sp|P20700|LMNB1_HUMAN	P20700	100	GSK3A	0.0001436664	0.004604232	520	4.69602081266E-18	0.6395005281	7.18332043356E-05	0.0201039733
sp|P20700|LMNB1_HUMAN	P20700	100	CSNK1E	9.67442866696E-08	0.0318622649	404	0.000000071	0.0924167264	8.38554669985E-08	0.020105124
sp|P20700|LMNB1_HUMAN	P20700	100	AURKA	0.9997446251	0.0052899687	20	1.43106515727E-06	0.557294857	0.4998730281	0.0201253216
sp|P20700|LMNB1_HUMAN	P20700	100	PRKCD	0.3697056879	0.0139351489	396	0.0018518939	0.2115677024	0.1857787909	0.0201262254
sp|P20700|LMNB1_HUMAN	P20700	100	NEK2	0	1	176	2.21850471099E-06	0.0029558077	1.1092523555E-06	0.0201703825
sp|P20700|LMNB1_HUMAN	P20700	100	AURKB	0.9999999999	0.0042123824	58	1.25435769596E-05	0.7038705347	0.5000062718	0.0202237403
sp|P20700|LMNB1_HUMAN	P20700	100	PRKCD	0.3697056879	0.0139351489	314	0.0018211714	0.2129504399	0.1857634297	0.0202384324
sp|P20700|LMNB1_HUMAN	P20700	100	CDK1	0.9999979032	0.0045307602	158	1.36767921687E-05	0.6557069085	0.50000579	0.0202579548
sp|P20700|LMNB1_HUMAN	P20700	100	MAP3K5	1.29559343583E-10	0.0140576019	225	3.03697629117E-14	0.2115253647	6.47948566728E-11	0.0202735983
sp|P20700|LMNB1_HUMAN	P20700	100	CHEK1	0.3047964313	0.0150372257	19	2.5343802917E-05	0.1978594759	0.1524108875	0.0202835945
sp|P20700|LMNB1_HUMAN	P20700	100	PRKCD	0.3697056879	0.0139351489	278	0.0018072567	0.2135373243	0.1857564723	0.0202860193
sp|P20700|LMNB1_HUMAN	P20700	100	DYRK1A	6.13551131371E-09	0.0196904389	544	1.86670404158E-13	0.1513278832	3.06784899206E-09	0.0203095068
sp|P20700|LMNB1_HUMAN	P20700	100	HIPK2	9.48282515663E-07	0.0773902821	65	0.000000001	0.0385507591	4.74634281611E-07	0.0203312659
sp|P20700|LMNB1_HUMAN	P20700	100	PRKD1	0.0763487501	0.0369563088	544	0.0008913866	0.0807514442	0.0386200684	0.0203360407
sp|P20700|LMNB1_HUMAN	P20700	100	ATR	0.0002265253	0.0673491379	84	0.0021093294	0.0443132857	0.0011679274	0.0203371238
sp|P20700|LMNB1_HUMAN	P20700	100	AURKB	0.9999999999	0.0042123824	188	1.1841628807E-05	0.709376433	0.5000059208	0.0203586534
sp|P20700|LMNB1_HUMAN	P20700	100	HIPK2	9.48282515663E-07	0.0773902821	19	0.000000001	0.0387563672	4.74620968366E-07	0.020423747
sp|P20700|LMNB1_HUMAN	P20700	100	RPSK6A5	1.69541127638E-09	0.4207484326	84	0.000000098	0.0071446531	4.98629285294E-08	0.0204628678
sp|P20700|LMNB1_HUMAN	P20700	100	AURKB	0.9999999999	0.0042123824	267	1.13412093767E-05	0.7136828997	0.5000056706	0.0204640508
sp|P20700|LMNB1_HUMAN	P20700	100	CHEK1	0.3047964313	0.0150372257	202	2.42572648155E-05	0.200099474	0.1524103443	0.0204793549
sp|P20700|LMNB1_HUMAN	P20700	100	AURKB	0.9999999999	0.0042123824	65	0.000011126	0.7155086265	0.500005563	0.020508701
sp|P20700|LMNB1_HUMAN	P20700	100	AURKA	0.9997446251	0.0052899687	459	1.24227804739E-06	0.5706532747	0.4998729337	0.0205362219
sp|P20700|LMNB1_HUMAN	P20700	100	TBK1	2.79096658382E-08	0.0264008621	428	3.89662401607E-07	0.1147937946	2.08786033723E-07	0.020605353
sp|P20700|LMNB1_HUMAN	P20700	100	PRKD1	0.0763487501	0.0369563088	151	0.0008553891	0.0820403902	0.0386020696	0.0206126296
sp|P20700|LMNB1_HUMAN	P20700	100	AURKB	0.9999999999	0.0042123824	55	1.05804965849E-05	0.7203069641	0.5000052902	0.0206259562
sp|P20700|LMNB1_HUMAN	P20700	100	AURKB	0.9999999999	0.0042123824	76	0.000010462	0.7213863303	0.500005231	0.0206523137
sp|P20700|LMNB1_HUMAN	P20700	100	CDK2	0.9981779735	0.0072492163	283	0.0004084569	0.4193651078	0.4992932152	0.0206599255
sp|P20700|LMNB1_HUMAN	P20700	100	PRKCD	0.3697056879	0.0139351489	424	0.0017024991	0.2182085697	0.1857040935	0.0206639856
sp|P20700|LMNB1_HUMAN	P20700	100	DYRK1A	6.13551131371E-09	0.0196904389	267	1.65849776989E-13	0.1546246399	3.06783858175E-09	0.0206863434
sp|P20700|LMNB1_HUMAN	P20700	100	PRKCZ	0.0017006791	0.2683924373	158	0.1208289876	0.0113444969	0.0612648333	0.0206872134
sp|P20700|LMNB1_HUMAN	P20700	100	AURKB	0.9999999999	0.0042123824	523	1.02952938368E-05	0.722990257	0.5000051476	0.0206914681
sp|P20700|LMNB1_HUMAN	P20700	100	GSK3A	0.0001436664	0.004604232	202	2.82454366563E-18	0.6620346283	7.18332043356E-05	0.0207068186
sp|P20700|LMNB1_HUMAN	P20700	100	PLK1	0.9999999999	0.0041144201	65	9.20176032119E-06	0.741433275	0.5000046008	0.0207207616
sp|P20700|LMNB1_HUMAN	P20700	100	ROCK1	0.4433654775	0.0386216693	232	0.0001463776	0.0790222585	0.2217559276	0.0207288915
sp|P20700|LMNB1_HUMAN	P20700	100	PIM1	4.98371788855E-08	0.3361089342	412	0.0001954356	0.0090803634	9.77427037257E-05	0.0207290058
sp|P20700|LMNB1_HUMAN	P20700	100	CSNK1E	9.67442866696E-08	0.0318622649	435	5.88136034098E-08	0.0958915953	7.77789450397E-08	0.0207483036
sp|P20700|LMNB1_HUMAN	P20700	100	CDK1	0.9999979032	0.0045307602	520	1.18735087752E-05	0.6744557419	0.5000048883	0.0207510473
sp|P20700|LMNB1_HUMAN	P20700	100	GSK3A	0.0001436664	0.004604232	200	2.63956774391E-18	0.6650170154	7.18332043356E-05	0.0207863379
sp|P20700|LMNB1_HUMAN	P20700	100	PLK1	0.9999999999	0.0041144201	411	8.81834893509E-06	0.7444688207	0.5000044091	0.0207930806
sp|P20700|LMNB1_HUMAN	P20700	100	GSK3A	0.0001436664	0.004604232	579	2.59473422738E-18	0.6658278385	7.18332043356E-05	0.0208079462
sp|P20700|LMNB1_HUMAN	P20700	100	MAP2K1	1.98658757418E-10	0.0219925549	360	3.8725204547E-14	0.1395171943	9.9348741311E-11	0.0208236507
sp|P20700|LMNB1_HUMAN	P20700	100	PRKCA	0.970427674	0.0186618339	459	0.0297115731	0.1645298799	0.5000696236	0.0208357424
sp|P20700|LMNB1_HUMAN	P20700	100	CDK2	0.9981779735	0.0072492163	437	0.0003898451	0.4241579461	0.4992839093	0.0208611015
sp|P20700|LMNB1_HUMAN	P20700	100	PRKD2	1.40761401419E-06	0.1033258229	431	7.89998019118E-12	0.0297997352	7.03810957083E-07	0.0208857953
sp|P20700|LMNB1_HUMAN	P20700	100	AURKA	0.9997446251	0.0052899687	151	1.09433442207E-06	0.5823170294	0.4998728597	0.0208936408
sp|P20700|LMNB1_HUMAN	P20700	100	DAPK3	4.2937167887E-07	0.0131514498	459	2.93767705851E-14	0.2343370452	2.14685854123E-07	0.0209019274
sp|P20700|LMNB1_HUMAN	P20700	100	GSK3A	0.0001436664	0.004604232	308	2.35743678077E-18	0.6699531378	7.18332043356E-05	0.0209178143
sp|P20700|LMNB1_HUMAN	P20700	100	CHEK1	0.3047964313	0.0150372257	544	2.19892674308E-05	0.205285809	0.1524092103	0.0209311648
sp|P20700|LMNB1_HUMAN	P20700	100	PAK1	0.0609682257	0.0496914185	76	0.0111942991	0.0622134127	0.0360812624	0.0209574265
sp|P20700|LMNB1_HUMAN	P20700	100	AURKB	0.9999999999	0.0042123824	508	9.14578872388E-06	0.7341300623	0.5000045729	0.0209629966
sp|P20700|LMNB1_HUMAN	P20700	100	HIPK2	9.48282515663E-07	0.0773902821	3	8.22272869971E-10	0.0399799341	4.74552394266E-07	0.0209723682
sp|P20700|LMNB1_HUMAN	P20700	100	CDK1	0.9999979032	0.0045307602	279	1.11115913891E-05	0.6832202081	0.5000045074	0.0209807379
sp|P20700|LMNB1_HUMAN	P20700	100	CDK1	0.9999979032	0.0045307602	523	1.10686882723E-05	0.6837795966	0.5000044859	0.0209953805
sp|P20700|LMNB1_HUMAN	P20700	100	PRKCG	0.1648778055	0.0480995298	151	5.56675944038E-06	0.0645453693	0.0824416862	0.0210332737
sp|P20700|LMNB1_HUMAN	P20700	100	GSK3A	0.0001436664	0.004604232	96	2.08690076771E-18	0.6752763413	7.18332043356E-05	0.0210594133
sp|P20700|LMNB1_HUMAN	P20700	100	GSK3A	0.0001436664	0.004604232	548	2.05703646445E-18	0.6759020254	7.18332043356E-05	0.021076044
sp|P20700|LMNB1_HUMAN	P20700	100	AURKB	0.9999999999	0.0042123824	427	8.71944631067E-06	0.7388199438	0.5000043597	0.0210770971
sp|P20700|LMNB1_HUMAN	P20700	100	GSK3A	0.0001436664	0.004604232	296	2.0324482503E-18	0.6763798428	7.18332043356E-05	0.0210887425
sp|P20700|LMNB1_HUMAN	P20700	100	GSK3A	0.0001436664	0.004604232	544	2.02029214115E-18	0.6766557182	7.18332043356E-05	0.0210960736
sp|P20700|LMNB1_HUMAN	P20700	100	AURKB	0.9999999999	0.0042123824	481	8.61942629852E-06	0.7399390263	0.5000043097	0.0211043048
sp|P20700|LMNB1_HUMAN	P20700	100	PRKD1	0.0763487501	0.0369563088	401	0.0007931739	0.0843781515	0.038570962	0.0211123772
sp|P20700|LMNB1_HUMAN	P20700	100	DAPK3	4.2937167887E-07	0.0131514498	76	2.71569168722E-14	0.2373230983	2.14685853013E-07	0.0211287513
sp|P20700|LMNB1_HUMAN	P20700	100	AURKA	0.9997446251	0.0052899687	511	1.00366169046E-06	0.5903580484	0.4998728144	0.0211393249
sp|P20700|LMNB1_HUMAN	P20700	100	CDK2	0.9981779735	0.0072492163	579	0.0003644151	0.4313847814	0.4992711943	0.0211637018
sp|P20700|LMNB1_HUMAN	P20700	100	CHEK1	0.3047964313	0.0150372257	401	2.08429333309E-05	0.2082565867	0.1524086371	0.0211890746
sp|P20700|LMNB1_HUMAN	P20700	100	CSNK1E	9.67442866696E-08	0.0318622649	401	5.14677316915E-08	0.0983601148	7.41060091805E-08	0.0212027669
sp|P20700|LMNB1_HUMAN	P20700	100	AURKB	0.9999999999	0.0042123824	144	8.17147106122E-06	0.744911199	0.5000040857	0.0212251046
sp|P20700|LMNB1_HUMAN	P20700	100	CDK7	3.77221082876E-09	0.0225558386	28	2.1656404231E-09	0.1391523996	0.000000003	0.0212299937
sp|P20700|LMNB1_HUMAN	P20700	100	PRKD2	1.40761401419E-06	0.1033258229	404	7.21245036383E-12	0.0304107549	7.03810613318E-07	0.0212502648
sp|P20700|LMNB1_HUMAN	P20700	100	CDK2	0.9981779735	0.0072492163	188	0.0003573791	0.4334640814	0.4992676763	0.0212506025
sp|P20700|LMNB1_HUMAN	P20700	100	PDPK1	2.74992940878E-05	0.2453467868	285	0.0119877236	0.0128198039	0.0060076114	0.0212680209
sp|P20700|LMNB1_HUMAN	P20700	100	ADRBK1	0.0002551917	0.3171287226	126	0.0014135032	0.009919599	0.0008343474	0.0212708561
sp|P20700|LMNB1_HUMAN	P20700	100	PLK3	0.002786345	0.0188577586	285	8.01324032781E-08	0.1668496161	0.0013932126	0.0212744285
sp|P20700|LMNB1_HUMAN	P20700	100	CHEK1	0.3047964313	0.0150372257	304	2.03473119402E-05	0.2095562256	0.1524083893	0.0213017025
sp|P20700|LMNB1_HUMAN	P20700	100	CDK1	0.9999979032	0.0045307602	278	9.99645747983E-06	0.6968068417	0.5000039498	0.0213357986
sp|P20700|LMNB1_HUMAN	P20700	100	AURKB	0.9999999999	0.0042123824	308	7.68850824462E-06	0.7507113033	0.5000038442	0.0213658426
sp|P20700|LMNB1_HUMAN	P20700	100	PAK2	2.50163906545E-07	0.016653605	459	4.10087243995E-14	0.1907542335	1.25081973777E-07	0.0214490626
sp|P20700|LMNB1_HUMAN	P20700	100	PRKCA	0.970427674	0.0186618339	375	0.0274894245	0.1702896569	0.4989585493	0.0214558015
sp|P20700|LMNB1_HUMAN	P20700	100	PRKCA	0.970427674	0.0186618339	340	0.0274638669	0.1703513699	0.4989457705	0.0214624252
sp|P20700|LMNB1_HUMAN	P20700	100	MAPK1	0.0157924085	0.0376420455	399	0.0165977664	0.0844737761	0.0161950875	0.0214664323
sp|P20700|LMNB1_HUMAN	P20700	100	MAPK1	0.0157924085	0.0376420455	391	0.0164887703	0.0846854944	0.0161405894	0.0215122545
sp|P20700|LMNB1_HUMAN	P20700	100	MAPKAPK2	0.000639598	0.1445679859	308	0.0078595726	0.02207553	0.0042495853	0.0215334048
sp|P20700|LMNB1_HUMAN	P20700	100	MAP2K1	1.98658757418E-10	0.0219925549	240	3.17963333785E-14	0.1454241216	9.93452768754E-11	0.0215726691
sp|P20700|LMNB1_HUMAN	P20700	100	PRKCA	0.970427674	0.0186618339	478	0.0270458695	0.1715104743	0.4987367718	0.0215867553
sp|P20700|LMNB1_HUMAN	P20700	100	PRKD1	0.0763487501	0.0369563088	404	0.0007366521	0.0867287442	0.0385427011	0.0216124541
sp|P20700|LMNB1_HUMAN	P20700	100	AURKB	0.9999999999	0.0042123824	19	6.87260441713E-06	0.7609859047	0.5000034363	0.0216146905
sp|P20700|LMNB1_HUMAN	P20700	100	AURKA	0.9997446251	0.0052899687	395	8.42299486147E-07	0.6064257274	0.4998727337	0.0216285266
sp|P20700|LMNB1_HUMAN	P20700	100	MAP3KB	1.00460970391E-07	0.0168740204	459	1.21083440798E-13	0.1906931316	5.02305457372E-08	0.0216847081
sp|P20700|LMNB1_HUMAN	P20700	100	CDK7	3.77221082876E-09	0.0225558386	399	1.90327948353E-09	0.1427934659	2.83774515614E-09	0.0217023059
sp|P20700|LMNB1_HUMAN	P20700	100	CDK6	5.7363567457E-06	0.0361726097	28	6.00699398968E-08	0.0891370783	2.8982133428E-06	0.0217223552
sp|P20700|LMNB1_HUMAN	P20700	100	MAPK3	0.0012395078	0.160609326	511	0.1621320372	0.0200814673	0.0816857725	0.0217278062
sp|P20700|LMNB1_HUMAN	P20700	100	AURKB	0.9999999999	0.0042123824	495	6.26672313362E-06	0.7692594167	0.5000031333	0.0218146476
sp|P20700|LMNB1_HUMAN	P20700	100	PLK1	0.9999999999	0.0041144201	579	4.65321599238E-06	0.787884213	0.5000023265	0.021821937
sp|P20700|LMNB1_HUMAN	P20700	100	PAK2	2.50163906545E-07	0.016653605	437	3.61914173146E-14	0.1948575362	1.25081971368E-07	0.0218413876
sp|P20700|LMNB1_HUMAN	P20700	100	MAP3K5	1.29559343583E-10	0.0140576019	427	1.74360314936E-14	0.2310997331	6.4788389807E-11	0.0218621739
sp|P20700|LMNB1_HUMAN	P20700	100	CDK1	0.9999979032	0.0045307602	481	8.51949490029E-06	0.7172979977	0.5000032113	0.0218690329
sp|P20700|LMNB1_HUMAN	P20700	100	CDK2	0.9981779735	0.0072492163	76	0.0003061275	0.4498656826	0.4992420505	0.0219335716
sp|P20700|LMNB1_HUMAN	P20700	100	PLK1	0.9999999999	0.0041144201	534	0.000004265	0.7933821681	0.5000021324	0.0219515136
sp|P20700|LMNB1_HUMAN	P20700	100	GSK3A	0.0001436664	0.004604232	302	9.19387722622E-19	0.7100424445	7.18332043356E-05	0.0219795188
sp|P20700|LMNB1_HUMAN	P20700	100	MAP3K5	1.29559343583E-10	0.0140576019	25	1.67010780104E-14	0.2326484975	6.47880223303E-11	0.0219868432
sp|P20700|LMNB1_HUMAN	P20700	100	CDK2	0.9981779735	0.0072492163	486	0.0003000624	0.4519788942	0.4992390179	0.022021248
sp|P20700|LMNB1_HUMAN	P20700	100	TBK1	2.79096658382E-08	0.0264008621	340	2.74347890936E-07	0.1241870001	1.51128778387E-07	0.0220335536
sp|P20700|LMNB1_HUMAN	P20700	100	PLK1	0.9999999999	0.0041144201	396	3.9928740355E-06	0.7975141886	0.5000019964	0.0220487944
sp|P20700|LMNB1_HUMAN	P20700	100	MAP3K5	1.29559343583E-10	0.0140576019	484	1.63157595478E-14	0.233545502	6.47878296711E-11	0.0220589822
sp|P20700|LMNB1_HUMAN	P20700	100	PRKD1	0.0763487501	0.0369563088	393	0.000689755	0.0889177222	0.0385192526	0.0220760297
sp|P20700|LMNB1_HUMAN	P20700	100	RPS6KA3	1.63877796196E-05	0.3403458072	408	0.0040340746	0.0096666368	0.0020252312	0.0220984909
sp|P20700|LMNB1_HUMAN	P20700	100	CSNK1E	9.67442866696E-08	0.0318622649	3	3.93863874615E-08	0.1034752661	6.80653370655E-08	0.0221382559
sp|P20700|LMNB1_HUMAN	P20700	100	AKT1	0.0005478708	0.3123285658	405	0.2140521289	0.0105929427	0.1072999999	0.0222040826
sp|P20700|LMNB1_HUMAN	P20700	100	DYRK2	8.16277894705E-10	0.0345562304	13	2.55127545303E-12	0.0958396587	4.09414585079E-10	0.0222233778
sp|P20700|LMNB1_HUMAN	P20700	100	RPS6KB1	0.0011129517	0.0763371865	55	3.49857227606E-05	0.0434257796	0.0005739687	0.0222413322
sp|P20700|LMNB1_HUMAN	P20700	100	CDK1	0.9999979032	0.0045307602	285	7.57825168233E-06	0.7320443466	0.5000027407	0.0222511263
sp|P20700|LMNB1_HUMAN	P20700	100	AURKB	0.9999999999	0.0042123824	506	5.09033304401E-06	0.7875368483	0.5000025451	0.0222550597
sp|P20700|LMNB1_HUMAN	P20700	100	CDK2	0.9981779735	0.0072492163	284	0.0002845547	0.4576833739	0.4992312641	0.0222575679
sp|P20700|LMNB1_HUMAN	P20700	100	CDK2	0.9981779735	0.0072492163	406	0.0002839259	0.4579164779	0.4992309497	0.0222672137
sp|P20700|LMNB1_HUMAN	P20700	100	PRKCD	0.3697056879	0.0139351489	219	0.0013347658	0.2382326011	0.1855202269	0.0222687615
sp|P20700|LMNB1_HUMAN	P20700	100	DAPK3	4.2937167887E-07	0.0131514498	428	1.8379873539E-14	0.2525937022	2.14685848625E-07	0.0222811276
sp|P20700|LMNB1_HUMAN	P20700	100	PLK3	0.002786345	0.0188577586	481	6.22303306664E-08	0.1762327398	0.0013932036	0.0222890094
sp|P20700|LMNB1_HUMAN	P20700	100	TBK1	2.79096658382E-08	0.0264008621	305	2.57591943747E-07	0.1258896065	1.42750804792E-07	0.0222903771
sp|P20700|LMNB1_HUMAN	P20700	100	MAP3KB	1.00460970391E-07	0.0168740204	25	1.00047464817E-13	0.1971161704	5.02305352192E-08	0.0223049176
sp|P20700|LMNB1_HUMAN	P20700	100	CDK1	0.9999979032	0.0045307602	435	7.43625029894E-06	0.7343506404	0.5000026697	0.0223107624
sp|P20700|LMNB1_HUMAN	P20700	100	CDK1	0.9999979032	0.0045307602	283	7.43235225766E-06	0.7344074652	0.5000026678	0.0223122314
sp|P20700|LMNB1_HUMAN	P20700	100	MAP3KB	1.00460970391E-07	0.0168740204	544	9.90568936287E-14	0.1974546753	5.02305347239E-08	0.0223375047
sp|P20700|LMNB1_HUMAN	P20700	100	CDK2	0.9981779735	0.0072492163	497	0.0002771905	0.4604989526	0.499227582	0.0223740187
sp|P20700|LMNB1_HUMAN	P20700	100	PRKCD	0.3697056879	0.0139351489	305	0.001311752	0.2397189065	0.18550872	0.0223869174
sp|P20700|LMNB1_HUMAN	P20700	100	MAPK1	0.0157924085	0.0376420455	28	0.0142030392	0.088849899	0.0149977239	0.0224095692
sp|P20700|LMNB1_HUMAN	P20700	100	RPS6KA1	5.74833294149E-05	0.1053095611	485	0.0001044073	0.0317702737	8.0945306587E-05	0.0224165329
sp|P20700|LMNB1_HUMAN	P20700	100	PRKCD	0.3697056879	0.0139351489	296	0.0013013218	0.2403665874	0.1855035049	0.0224383654
sp|P20700|LMNB1_HUMAN	P20700	100	GSK3A	0.0001436664	0.004604232	20	6.01341102663E-19	0.7276355341	7.18332043356E-05	0.0224421187
sp|P20700|LMNB1_HUMAN	P20700	100	GSK3B	0.001439038	0.2597717476	395	0.4893953011	0.0129612549	0.2454171696	0.0225376164
sp|P20700|LMNB1_HUMAN	P20700	100	CDK9	4.54414608132E-07	0.0290458464	308	4.68872845039E-08	0.1160011695	2.50650946318E-07	0.0225511912
sp|P20700|LMNB1_HUMAN	P20700	100	PAK2	2.50163906545E-07	0.016653605	412	2.87629788558E-14	0.2025157513	1.25081967654E-07	0.0225697784
sp|P20700|LMNB1_HUMAN	P20700	100	PRKCH	1.49382378527E-11	0.0365399687	96	3.82511529804E-14	0.0923070484	7.48824450285E-12	0.0225713683
sp|P20700|LMNB1_HUMAN	P20700	100	CHEK1	0.3047964313	0.0150372257	278	1.56610560971E-05	0.2243337365	0.1524060462	0.0225739887
sp|P20700|LMNB1_HUMAN	P20700	100	MAP2K1	1.98658757418E-10	0.0219925549	508	2.43763362177E-14	0.1535187331	9.93415668769E-11	0.0225905629
sp|P20700|LMNB1_HUMAN	P20700	100	DAPK3	4.2937167887E-07	0.0131514498	431	1.650057493E-14	0.256997932	2.14685847685E-07	0.0226111979
sp|P20700|LMNB1_HUMAN	P20700	100	CDK2	0.9981779735	0.0072492163	485	0.000259918	0.4675513417	0.4992189457	0.0226651556
sp|P20700|LMNB1_HUMAN	P20700	100	PAK2	2.50163906545E-07	0.016653605	411	2.78745721675E-14	0.2035691493	1.2508196721E-07	0.022669588
sp|P20700|LMNB1_HUMAN	P20700	100	CDK1	0.9999979032	0.0045307602	495	6.59467439198E-06	0.749024278	0.5000022489	0.0226894287
sp|P20700|LMNB1_HUMAN	P20700	100	MAPK1	0.0157924085	0.0376420455	13	0.0135003673	0.0902140005	0.0146463879	0.0227018808
sp|P20700|LMNB1_HUMAN	P20700	100	AURKA	0.9997446251	0.0052899687	427	5.65150034063E-07	0.642324661	0.4998725951	0.0227134656
sp|P20700|LMNB1_HUMAN	P20700	100	CDK4	0.0006730399	0.0319847179	23	0.000004227	0.1063210902	0.0003386335	0.0227292264
sp|P20700|LMNB1_HUMAN	P20700	100	PLK1	0.9999999999	0.0041144201	391	2.41881061289E-06	0.826728567	0.5000012093	0.022734106
sp|P20700|LMNB1_HUMAN	P20700	100	PLK1	0.9999999999	0.0041144201	408	2.36890071229E-06	0.8278995862	0.5000011844	0.0227614862
sp|P20700|LMNB1_HUMAN	P20700	100	PLK1	0.9999999999	0.0041144201	506	2.35623731437E-06	0.8281989859	0.500001178	0.0227684856
sp|P20700|LMNB1_HUMAN	P20700	100	CDK1	0.9999979032	0.0045307602	126	6.22585130145E-06	0.7558618937	0.5000020645	0.0228654331
sp|P20700|LMNB1_HUMAN	P20700	100	MAPK1	0.0157924085	0.0376420455	25	0.0130844686	0.0911864383	0.0144384385	0.0229097885
sp|P20700|LMNB1_HUMAN	P20700	100	DYRK2	8.16277894705E-10	0.0345562304	20	2.11952555322E-12	0.09934294	4.09198710129E-10	0.0229124752
sp|P20700|LMNB1_HUMAN	P20700	100	AURKA	0.9997446251	0.0052899687	431	5.21633342715E-07	0.6494757298	0.4998725734	0.0229282983
sp|P20700|LMNB1_HUMAN	P20700	100	TTK	6.41094616929E-05	0.0137392241	391	1.10465716835E-11	0.2500714129	3.20547363698E-05	0.0229287575
sp|P20700|LMNB1_HUMAN	P20700	100	PLK1	0.9999999999	0.0041144201	399	2.04754169614E-06	0.8357368302	0.5000010237	0.0229445581
sp|P20700|LMNB1_HUMAN	P20700	100	MAP2K1	1.98658757418E-10	0.0219925549	176	2.2225597952E-14	0.1564234046	9.93404915077E-11	0.0229535089
sp|P20700|LMNB1_HUMAN	P20700	100	AURKB	0.9999999999	0.0042123824	296	3.4993614064E-06	0.817397991	0.5000017497	0.0229707661
sp|P20700|LMNB1_HUMAN	P20700	100	MAP3KB	1.00460970391E-07	0.0168740204	58	8.07745321278E-14	0.204431298	5.02305255827E-08	0.0230069715
sp|P20700|LMNB1_HUMAN	P20700	100	PKN1	9.34854609854E-06	0.4527576411	412	5.49013189769E-06	0.0076246091	7.41933899811E-06	0.0230212698
sp|P20700|LMNB1_HUMAN	P20700	100	CDK2	0.9981779735	0.0072492163	478	0.0002390399	0.4765947384	0.4992085067	0.0230373585
sp|P20700|LMNB1_HUMAN	P20700	100	CAMK2D	2.50040205517E-06	0.0851048197	544	1.19343180327E-12	0.0406056183	1.2502016243E-06	0.0230418671
sp|P20700|LMNB1_HUMAN	P20700	100	AURKB	0.9999999999	0.0042123824	479	3.34370919799E-06	0.8207173554	0.5000016718	0.0230500371
sp|P20700|LMNB1_HUMAN	P20700	100	PLK1	0.9999999999	0.0041144201	485	1.857270033E-06	0.8410319267	0.5000009286	0.0230680761
sp|P20700|LMNB1_HUMAN	P20700	100	PLK1	0.9999999999	0.0041144201	523	1.81615825792E-06	0.8422115002	0.500000908	0.0230955731
sp|P20700|LMNB1_HUMAN	P20700	100	AKT1	0.0005478708	0.3123285658	406	0.1971612428	0.0111003945	0.0988545568	0.023105534
sp|P20700|LMNB1_HUMAN	P20700	100	CDK2	0.9981779735	0.0072492163	308	0.0002351827	0.4783822765	0.4992065781	0.0231107809
sp|P20700|LMNB1_HUMAN	P20700	100	ROCK1	0.4433654775	0.0386216693	544	9.69452941368E-05	0.089904519	0.2217312114	0.0231355081
sp|P20700|LMNB1_HUMAN	P20700	100	CDK1	0.9999979032	0.0045307602	302	5.61457857133E-06	0.7675711693	0.5000017589	0.0231661874
sp|P20700|LMNB1_HUMAN	P20700	100	TTK	6.41094616929E-05	0.0137392241	401	1.00936489357E-11	0.2536501552	3.20547358933E-05	0.0232073689
sp|P20700|LMNB1_HUMAN	P20700	100	RPS6KA1	5.74833294149E-05	0.1053095611	401	9.08718435325E-05	0.0332413036	7.41775864737E-05	0.0232960192
sp|P20700|LMNB1_HUMAN	P20700	100	MAP3K5	1.29559343583E-10	0.0140576019	377	1.06283234454E-14	0.2492111086	6.4784985953E-11	0.0233111926
sp|P20700|LMNB1_HUMAN	P20700	100	AURKB	0.9999999999	0.0042123824	393	2.87325940753E-06	0.8317340402	0.5000014366	0.0233127267
sp|P20700|LMNB1_HUMAN	P20700	100	GSK3A	0.0001436664	0.004604232	340	2.59807976266E-19	0.7615309342	7.18332043356E-05	0.0233278964
sp|P20700|LMNB1_HUMAN	P20700	100	PRKD1	0.0763487501	0.0369563088	340	0.0005798567	0.0949897303	0.0384643034	0.0233516641
sp|P20700|LMNB1_HUMAN	P20700	100	AURKB	0.9999999999	0.0042123824	84	2.72778499808E-06	0.8353977142	0.5000013639	0.0233999493
sp|P20700|LMNB1_HUMAN	P20700	100	AURKB	0.9999999999	0.0042123824	511	2.63844722487E-06	0.8377754973	0.5000013192	0.023456522
sp|P20700|LMNB1_HUMAN	P20700	100	PLK1	0.9999999999	0.0041144201	13	1.32362696676E-06	0.8581099267	0.5000006617	0.0234655219
sp|P20700|LMNB1_HUMAN	P20700	100	GSK3A	0.0001436664	0.004604232	534	2.21395272553E-19	0.7676652663	7.18332043356E-05	0.0234874515
sp|P20700|LMNB1_HUMAN	P20700	100	MAPK1	0.0157924085	0.0376420455	511	0.0118114758	0.0940570087	0.0138019422	0.0235212567
sp|P20700|LMNB1_HUMAN	P20700	100	PRKCD	0.3697056879	0.0139351489	23	0.0011016414	0.2545226913	0.1854036647	0.0235568807
sp|P20700|LMNB1_HUMAN	P20700	100	PLK1	0.9999999999	0.0041144201	19	1.18526293886E-06	0.8633390331	0.5000005926	0.0235869348
sp|P20700|LMNB1_HUMAN	P20700	100	AURKB	0.9999999999	0.0042123824	232	2.397617984E-06	0.8439996493	0.5000011988	0.0236044737
sp|P20700|LMNB1_HUMAN	P20700	100	AURKB	0.9999999999	0.0042123824	3	2.38827345024E-06	0.8442629988	0.5000011941	0.0236107294
sp|P20700|LMNB1_HUMAN	P20700	100	CDK6	5.7363567457E-06	0.0361726097	25	3.90508941252E-08	0.0983396457	2.88770381991E-06	0.0236154829
sp|P20700|LMNB1_HUMAN	P20700	100	CSNK1D	0.0001125108	0.34375	424	0.0220815543	0.0103622827	0.0110970325	0.0236427322
sp|P20700|LMNB1_HUMAN	P20700	100	PRKCD	0.3697056879	0.0139351489	412	0.0010830822	0.2559961652	0.1853943851	0.023672663
sp|P20700|LMNB1_HUMAN	P20700	100	PLK1	0.9999999999	0.0041144201	3	0.000001094	0.8671319378	0.5000005469	0.0236749193
sp|P20700|LMNB1_HUMAN	P20700	100	CDK1	0.9999979032	0.0045307602	200	4.5415071731E-06	0.7919856826	0.5000012223	0.0237906886
sp|P20700|LMNB1_HUMAN	P20700	100	PRKCA	0.970427674	0.0186618339	225	0.0205668471	0.1926138719	0.4954972606	0.0238257635
sp|P20700|LMNB1_HUMAN	P20700	100	CDK1	0.9999979032	0.0045307602	460	4.4603164358E-06	0.7940219057	0.5000011818	0.0238426178
sp|P20700|LMNB1_HUMAN	P20700	100	PRKCD	0.3697056879	0.0139351489	188	0.0010547128	0.2583183455	0.1853802004	0.023854895
sp|P20700|LMNB1_HUMAN	P20700	100	CDK5	0.0041476006	0.0676430251	395	0.0007065952	0.0532170644	0.0024270979	0.0238552249
sp|P20700|LMNB1_HUMAN	P20700	100	PAK2	2.50163906545E-07	0.016653605	19	1.9280814668E-14	0.2164360016	1.25081962913E-07	0.0238815357
sp|P20700|LMNB1_HUMAN	P20700	100	PRKD1	0.0763487501	0.0369563088	428	0.0005368321	0.0976378896	0.0384427911	0.0239034527
sp|P20700|LMNB1_HUMAN	P20700	100	CDK1	0.9999979032	0.0045307602	308	4.33305099882E-06	0.7971558256	0.5000011181	0.023922495
sp|P20700|LMNB1_HUMAN	P20700	100	CDK1	0.9999979032	0.0045307602	429	4.31192866156E-06	0.7977262125	0.5000011076	0.023937027
sp|P20700|LMNB1_HUMAN	P20700	100	PDGFRB	1.13673137795E-09	0.0273804859	488	6.19172309944E-07	0.1320292178	3.10154520661E-07	0.023941064
sp|P20700|LMNB1_HUMAN	P20700	100	PRKCA	0.970427674	0.0186618339	55	0.0202025187	0.1939914158	0.4953150964	0.0239703623
sp|P20700|LMNB1_HUMAN	P20700	100	CDK5	0.0041476006	0.0676430251	511	0.0006939924	0.0535561804	0.0024207965	0.0239842261
sp|P20700|LMNB1_HUMAN	P20700	100	GSK3A	0.0001436664	0.004604232	549	1.31644328833E-19	0.7870434499	7.18332043356E-05	0.0239900071
sp|P20700|LMNB1_HUMAN	P20700	100	CDK7	3.77221082876E-09	0.0225558386	511	0.000000001	0.1608817869	2.39277295263E-09	0.0240186274
sp|P20700|LMNB1_HUMAN	P20700	100	CDK1	0.9999979032	0.0045307602	431	4.16349173349E-06	0.8015023141	0.5000010333	0.0240331858
sp|P20700|LMNB1_HUMAN	P20700	100	IKBKE	4.59079179976E-10	0.0281396944	304	2.98605877167E-12	0.129242577	2.31032619374E-10	0.0240636985
sp|P20700|LMNB1_HUMAN	P20700	100	CHEK2	1.39188019982E-05	0.231166732	437	0.0402035757	0.0157927201	0.0201087472	0.0241417707
sp|P20700|LMNB1_HUMAN	P20700	100	AURKB	0.9999999999	0.0042123824	96	1.62020763309E-06	0.8684187452	0.5000008101	0.0241830758
sp|P20700|LMNB1_HUMAN	P20700	100	PRKAA1	0.0036063201	0.2136559561	401	0.0365509602	0.01712291	0.0200786402	0.024184758
sp|P20700|LMNB1_HUMAN	P20700	100	DYRK1A	6.13551131371E-09	0.0196904389	511	5.64503151553E-14	0.1861318697	3.06778388201E-09	0.0242218193
sp|P20700|LMNB1_HUMAN	P20700	100	GSK3A	0.0001436664	0.004604232	304	9.98036996646E-20	0.7969309704	7.18332043356E-05	0.0242455811
sp|P20700|LMNB1_HUMAN	P20700	100	ROCK1	0.4433654775	0.0386216693	575	8.06336243409E-05	0.095243609	0.2217230556	0.0242972289
sp|P20700|LMNB1_HUMAN	P20700	100	PRKCA	0.970427674	0.0186618339	288	0.0193584183	0.1974803382	0.4948930462	0.024335776
sp|P20700|LMNB1_HUMAN	P20700	100	RPS6KA1	5.74833294149E-05	0.1053095611	411	7.68492128286E-05	0.0349970686	6.71662711217E-05	0.0243367884
sp|P20700|LMNB1_HUMAN	P20700	100	AURKA	0.9997446251	0.0052899687	508	2.9740048431E-07	0.6969663178	0.4998724613	0.0243446554
sp|P20700|LMNB1_HUMAN	P20700	100	PRKCD	0.3697056879	0.0139351489	579	0.0009785396	0.2649262178	0.1853421138	0.024371862
sp|P20700|LMNB1_HUMAN	P20700	100	CHEK1	0.3047964313	0.0150372257	283	1.08277404304E-05	0.2458868447	0.1524036295	0.0244036172
sp|P20700|LMNB1_HUMAN	P20700	100	DAPK3	4.2937167887E-07	0.0131514498	267	9.12678427055E-15	0.2813699794	2.14685843998E-07	0.0244202326
sp|P20700|LMNB1_HUMAN	P20700	100	TTK	6.41094616929E-05	0.0137392241	305	6.90809614416E-12	0.2695962413	3.20547343005E-05	0.0244405004
sp|P20700|LMNB1_HUMAN	P20700	100	MAP3K5	1.29559343583E-10	0.0140576019	314	7.22972021488E-15	0.2640259348	6.47832866514E-11	0.0244826386
sp|P20700|LMNB1_HUMAN	P20700	100	CDK5	0.0041476006	0.0676430251	396	0.000640033	0.0549065338	0.0023938168	0.024496475
sp|P20700|LMNB1_HUMAN	P20700	100	PDGFRB	1.13673137795E-09	0.0273804859	482	5.51450932796E-07	0.1357096262	2.76293832087E-07	0.0245062751
sp|P20700|LMNB1_HUMAN	P20700	100	VRK1	7.80703534968E-08	0.0245395768	459	3.87901165168E-14	0.1516743314	0.000000039	0.0245411188
sp|P20700|LMNB1_HUMAN	P20700	100	MAP2K1	1.98658757418E-10	0.0219925549	200	1.50392327521E-14	0.1694950684	9.93368983251E-11	0.0245724699
sp|P20700|LMNB1_HUMAN	P20700	100	GSK3A	0.0001436664	0.004604232	314	6.74760487693E-20	0.8104690279	7.18332043356E-05	0.0245945999
sp|P20700|LMNB1_HUMAN	P20700	100	MAP3K5	1.29559343583E-10	0.0140576019	375	6.95449304213E-15	0.2656442921	6.47831490378E-11	0.0246098861
sp|P20700|LMNB1_HUMAN	P20700	100	CDK1	0.9999979032	0.0045307602	3	3.34752903128E-06	0.8242756285	0.5000006254	0.024611415
sp|P20700|LMNB1_HUMAN	P20700	100	PLK1	0.9999999999	0.0041144201	431	3.81429653435E-07	0.9093094042	0.5000001906	0.0246487826
sp|P20700|LMNB1_HUMAN	P20700	100	CSNK2A1	0.9830841925	0.1465762147	427	0.861115719	0.025537262	0.9220999557	0.0246592566
sp|P20700|LMNB1_HUMAN	P20700	100	PRKD1	0.0763487501	0.0369563088	55	0.0004840851	0.1013596104	0.0384164176	0.0246744649
sp|P20700|LMNB1_HUMAN	P20700	100	PRKCE	0.0230518452	0.0754800157	158	0.0001343187	0.0497033958	0.011593082	0.0247065083
sp|P20700|LMNB1_HUMAN	P20700	100	CDK2	0.9981779735	0.0072492163	84	0.0001665446	0.5175202255	0.499172259	0.0247065248
sp|P20700|LMNB1_HUMAN	P20700	100	PLK3	0.002786345	0.0188577586	508	3.42752495347E-08	0.1998889777	0.0013931896	0.0248061404
sp|P20700|LMNB1_HUMAN	P20700	100	CDK1	0.9999979032	0.0045307602	375	3.08140067803E-06	0.8324177713	0.5000004923	0.0248174533
sp|P20700|LMNB1_HUMAN	P20700	100	MTOR	0.0006947894	0.1186324451	5	0.000920804	0.0318145726	0.0008077967	0.0248328274
sp|P20700|LMNB1_HUMAN	P20700	100	RPS6KB1	0.0011129517	0.0763371865	408	2.00795337575E-05	0.0498781474	0.0005665156	0.0250185743
sp|P20700|LMNB1_HUMAN	P20700	100	PAK2	2.50163906545E-07	0.016653605	284	1.36943738073E-14	0.2288390901	1.2508196012E-07	0.0250377271
sp|P20700|LMNB1_HUMAN	P20700	100	PAK2	2.50163906545E-07	0.016653605	279	1.35792672105E-14	0.2291531542	1.25081960062E-07	0.0250668556
sp|P20700|LMNB1_HUMAN	P20700	100	CDK7	3.77221082876E-09	0.0225558386	3	7.7029782047E-10	0.1692710871	2.27125432461E-09	0.0250770187
sp|P20700|LMNB1_HUMAN	P20700	100	PRKD1	0.0763487501	0.0369563088	481	0.000456628	0.1035317854	0.038402689	0.0251221184
sp|P20700|LMNB1_HUMAN	P20700	100	STK3	2.07173848551E-08	0.0219435737	534	6.39546561141E-13	0.1743981533	1.03590122008E-08	0.0251263823
sp|P20700|LMNB1_HUMAN	P20700	100	GSK3A	0.0001436664	0.004604232	176	3.57319966784E-20	0.8316677446	7.18332043356E-05	0.0251390297
sp|P20700|LMNB1_HUMAN	P20700	100	AURKB	0.9999999999	0.0042123824	478	6.93940058369E-07	0.9093042105	0.5000003469	0.0251454064
sp|P20700|LMNB1_HUMAN	P20700	100	MAP2K1	1.98658757418E-10	0.0219925549	478	1.28632404947E-14	0.1748986665	9.9335810329E-11	0.0252351407
sp|P20700|LMNB1_HUMAN	P20700	100	CSNK2A2	1.46138385111E-05	0.0958317006	523	1.42037155557E-10	0.040179432	0.000007307	0.025257352
sp|P20700|LMNB1_HUMAN	P20700	100	TTK	6.41094616929E-05	0.0137392241	126	5.40100252262E-12	0.2803837937	3.2054733547E-05	0.025267317
sp|P20700|LMNB1_HUMAN	P20700	100	CAMK2D	2.50040205517E-06	0.0851048197	283	7.38512722178E-13	0.0453437704	1.25020139684E-06	0.025304655
sp|P20700|LMNB1_HUMAN	P20700	100	CSNK2A2	1.46138385111E-05	0.0958317006	219	1.374386377E-10	0.0404299501	0.000007307	0.0253907489
sp|P20700|LMNB1_HUMAN	P20700	100	PLK1	0.9999999999	0.0041144201	20	1.23073863171E-07	0.9420460055	0.5000000615	0.0253990903
sp|P20700|LMNB1_HUMAN	P20700	100	MAP3K5	1.29559343583E-10	0.0140576019	481	5.35412439214E-15	0.2757668579	6.47823488535E-11	0.025402687
sp|P20700|LMNB1_HUMAN	P20700	100	CAMK4	0.0013663973	0.2214194749	428	2.26527671051E-06	0.0175185452	0.0006843313	0.0254156042
sp|P20700|LMNB1_HUMAN	P20700	100	CAMK2D	2.50040205517E-06	0.0851048197	412	7.17902936444E-13	0.0456306441	1.25020138654E-06	0.0254402571
sp|P20700|LMNB1_HUMAN	P20700	100	CDK1	0.9999979032	0.0045307602	408	0.000002342	0.858135284	0.5000001226	0.025465886
sp|P20700|LMNB1_HUMAN	P20700	100	PLK1	0.9999999999	0.0041144201	23	1.02786982578E-07	0.9462803719	0.5000000513	0.0254957947
sp|P20700|LMNB1_HUMAN	P20700	100	STK3	2.07173848551E-08	0.0219435737	210	5.66713168599E-13	0.1778000053	1.03589757841E-08	0.0255411314
sp|P20700|LMNB1_HUMAN	P20700	100	CDK9	4.54414608132E-07	0.0290458464	399	2.2679582245E-08	0.1343571172	2.38547095189E-07	0.025546393
sp|P20700|LMNB1_HUMAN	P20700	100	IKBKE	4.59079179976E-10	0.0281396944	302	1.9517409784E-12	0.1386871081	2.30515460477E-10	0.025546929
sp|P20700|LMNB1_HUMAN	P20700	100	TTK	6.41094616929E-05	0.0137392241	279	4.96242209908E-12	0.2841931959	3.20547333277E-05	0.0255579163
sp|P20700|LMNB1_HUMAN	P20700	100	RPS6KB1	0.0011129517	0.0763371865	582	1.81135021338E-05	0.0511505959	0.0005655326	0.0255584629
sp|P20700|LMNB1_HUMAN	P20700	100	GSK3A	0.0001436664	0.004604232	52	2.08174449506E-20	0.8481328919	7.18332043356E-05	0.0255601709
sp|P20700|LMNB1_HUMAN	P20700	100	PLK3	0.002786345	0.0188577586	202	2.86649438007E-08	0.2072239635	0.0013931868	0.0255755803
sp|P20700|LMNB1_HUMAN	P20700	100	CSNK1E	9.67442866696E-08	0.0318622649	25	1.54267450703E-08	0.122755381	5.60855158699E-08	0.0255949023
sp|P20700|LMNB1_HUMAN	P20700	100	RPS6KB1	0.0011129517	0.0763371865	431	1.79592203296E-05	0.0512544692	0.0005654555	0.0256024279
sp|P20700|LMNB1_HUMAN	P20700	100	CDK4	0.0006730399	0.0319847179	405	2.45211117712E-06	0.1225008913	0.000337746	0.0256331046
sp|P20700|LMNB1_HUMAN	P20700	100	PLK1	0.9999999999	0.0041144201	412	0.000000077	0.9524901649	0.5000000384	0.0256374728
sp|P20700|LMNB1_HUMAN	P20700	100	PLK1	0.9999999999	0.0041144201	497	6.92203400875E-08	0.954466508	0.5000000345	0.0256825287
sp|P20700|LMNB1_HUMAN	P20700	100	VRK1	7.80703534968E-08	0.0245395768	23	2.83639147998E-14	0.1604265773	0.000000039	0.0257363872
sp|P20700|LMNB1_HUMAN	P20700	100	DYRK1A	6.13551131371E-09	0.0196904389	582	3.67254050658E-14	0.1999375538	3.06777401956E-09	0.0257367076
sp|P20700|LMNB1_HUMAN	P20700	100	ATM	0.7058407151	0.0455769984	424	0.0014471254	0.0864977788	0.3536439203	0.0257668877
sp|P20700|LMNB1_HUMAN	P20700	100	MAP3KB	1.00460970391E-07	0.0168740204	219	3.6113542765E-14	0.2337070839	5.02305032522E-08	0.0257739125
sp|P20700|LMNB1_HUMAN	P20700	100	CDK1	0.9999979032	0.0045307602	288	2.01532801955E-06	0.8710381866	0.4999999593	0.0257898932
sp|P20700|LMNB1_HUMAN	P20700	100	PLK1	0.9999999999	0.0041144201	401	4.68016889443E-08	0.9616258256	0.5000000233	0.025845603
sp|P20700|LMNB1_HUMAN	P20700	100	CDK2	0.9981779735	0.0072492163	3	0.0001292958	0.5462986414	0.4991536346	0.0258660956
sp|P20700|LMNB1_HUMAN	P20700	100	ROCK1	0.4433654775	0.0386216693	404	6.30819331569E-05	0.1026916333	0.2217142797	0.0258986454
sp|P20700|LMNB1_HUMAN	P20700	100	PLK1	0.9999999999	0.0041144201	481	3.52418245012E-08	0.9661433996	0.5000000175	0.025948391
sp|P20700|LMNB1_HUMAN	P20700	100	AURKB	0.9999999999	0.0042123824	202	2.38436559916E-07	0.9444326484	0.5000001192	0.0259660326
sp|P20700|LMNB1_HUMAN	P20700	100	PLK3	0.002786345	0.0188577586	267	2.62705842986E-08	0.2110037312	0.0013931856	0.0259701552
sp|P20700|LMNB1_HUMAN	P20700	100	GSK3A	0.0001436664	0.004604232	225	1.12004287499E-20	0.8661873014	7.18332043356E-05	0.0260202712
sp|P20700|LMNB1_HUMAN	P20700	100	MAP3KB	1.00460970391E-07	0.0168740204	412	3.26677606745E-14	0.2373408179	5.02305015293E-08	0.0261128616
sp|P20700|LMNB1_HUMAN	P20700	100	IKBKE	4.59079179976E-10	0.0281396944	439	1.65737282414E-12	0.1423779725	2.303682764E-10	0.0261215768
sp|P20700|LMNB1_HUMAN	P20700	100	AURKB	0.9999999999	0.0042123824	424	1.80063244205E-07	0.9515443064	0.50000009	0.0261314895
sp|P20700|LMNB1_HUMAN	P20700	100	ROCK1	0.4433654775	0.0386216693	76	6.07532639477E-05	0.1038195757	0.2217131154	0.026139309
sp|P20700|LMNB1_HUMAN	P20700	100	MAPK3	0.0012395078	0.160609326	399	0.113096441	0.0249671806	0.0571679744	0.0261408363
sp|P20700|LMNB1_HUMAN	P20700	100	TTK	6.41094616929E-05	0.0137392241	479	4.12228912201E-12	0.2924948147	3.20547329076E-05	0.0261887855
sp|P20700|LMNB1_HUMAN	P20700	100	TBK1	2.79096658382E-08	0.0264008621	19	1.05159704543E-07	0.1522303593	6.65346851908E-08	0.0261907765
sp|P20700|LMNB1_HUMAN	P20700	100	GSK3A	0.0001436664	0.004604232	84	8.5482543405E-21	0.8735299248	7.18332043356E-05	0.0262068936
sp|P20700|LMNB1_HUMAN	P20700	100	CSNK1E	9.67442866696E-08	0.0318622649	55	1.30929125141E-08	0.126309377	5.49185995919E-08	0.0262210602
sp|P20700|LMNB1_HUMAN	P20700	100	ROCK1	0.4433654775	0.0386216693	582	6.00255563472E-05	0.1042081842	0.2217127515	0.0262221147
sp|P20700|LMNB1_HUMAN	P20700	100	CDK1	0.9999979032	0.0045307602	305	0.000001596	0.8893950508	0.4999997496	0.0262493664
sp|P20700|LMNB1_HUMAN	P20700	100	CDK1	0.9999979032	0.0045307602	267	1.56885487086E-06	0.8906784976	0.499999736	0.0262814266
sp|P20700|LMNB1_HUMAN	P20700	100	DAPK3	4.2937167887E-07	0.0131514498	375	5.0827595324E-15	0.3068540827	2.14685841976E-07	0.0262821179
sp|P20700|LMNB1_HUMAN	P20700	100	GSK3A	0.0001436664	0.004604232	523	7.50957369039E-21	0.8768911441	7.18332043356E-05	0.0262922285
sp|P20700|LMNB1_HUMAN	P20700	100	CDK2	0.9981779735	0.0072492163	459	0.0001173796	0.5576269462	0.4991476765	0.0263195001
sp|P20700|LMNB1_HUMAN	P20700	100	CDK9	4.54414608132E-07	0.0290458464	285	0.000000019	0.1392086134	2.36707121042E-07	0.0263254168
sp|P20700|LMNB1_HUMAN	P20700	100	CDK5	0.0041476006	0.0676430251	28	0.0004901702	0.059787359	0.0023188854	0.026329637
sp|P20700|LMNB1_HUMAN	P20700	100	PLK1	0.9999999999	0.0041144201	508	8.05495810603E-09	0.983231787	0.500000004	0.0263364189
sp|P20700|LMNB1_HUMAN	P20700	100	PLK1	0.9999999999	0.0041144201	575	7.55693101884E-09	0.9837590969	0.5000000037	0.026348373
sp|P20700|LMNB1_HUMAN	P20700	100	CDK1	0.9999979032	0.0045307602	96	1.50028658832E-06	0.893982281	0.4999997017	0.0263639156
sp|P20700|LMNB1_HUMAN	P20700	100	CDK7	3.77221082876E-09	0.0225558386	395	5.52531474564E-10	0.1796721696	2.16237115166E-09	0.0263762391
sp|P20700|LMNB1_HUMAN	P20700	100	CDK1	0.9999979032	0.0045307602	437	1.42652834302E-06	0.8977507449	0.4999996649	0.0264579392
sp|P20700|LMNB1_HUMAN	P20700	100	CDK5	0.0041476006	0.0676430251	508	0.0004813578	0.0601512213	0.0023144792	0.02646519
sp|P20700|LMNB1_HUMAN	P20700	100	MAP2K1	1.98658757418E-10	0.0219925549	268	9.49069378158E-15	0.1855417671	9.93341240556E-11	0.0265297229
sp|P20700|LMNB1_HUMAN	P20700	100	VRK1	7.80703534968E-08	0.0245395768	486	2.29613553533E-14	0.1663366651	0.000000039	0.026536841
sp|P20700|LMNB1_HUMAN	P20700	100	CDK7	3.77221082876E-09	0.0225558386	543	5.26233959247E-10	0.1812122447	2.149222394E-09	0.0265674391
sp|P20700|LMNB1_HUMAN	P20700	100	MAPK7	2.7830571176E-05	0.4150666144	506	0.0004580034	0.0098520813	0.000242917	0.0265777558
sp|P20700|LMNB1_HUMAN	P20700	100	CDK1	0.9999979032	0.0045307602	497	1.28417304575E-06	0.9048969256	0.4999995937	0.0266360408
sp|P20700|LMNB1_HUMAN	P20700	100	CSNK2A2	1.46138385111E-05	0.0958317006	225	1.04404368465E-10	0.0428752509	0.000007307	0.0266851573
sp|P20700|LMNB1_HUMAN	P20700	100	PRKCA	0.970427674	0.0186618339	579	0.0146831979	0.2208191513	0.492555436	0.0267515261
sp|P20700|LMNB1_HUMAN	P20700	100	PRKCA	0.970427674	0.0186618339	151	0.0146099476	0.221274972	0.4925188108	0.0267982321
sp|P20700|LMNB1_HUMAN	P20700	100	PRKCA	0.970427674	0.0186618339	460	0.0145854795	0.2214179506	0.4925065768	0.0268128789
sp|P20700|LMNB1_HUMAN	P20700	100	PRKCD	0.3697056879	0.0139351489	431	0.0006870723	0.2969525088	0.1851963801	0.0268458766
sp|P20700|LMNB1_HUMAN	P20700	100	GSK3A	0.0001436664	0.004604232	375	3.06832116004E-21	0.8990650482	7.18332043356E-05	0.0268537049
sp|P20700|LMNB1_HUMAN	P20700	100	ATR	0.0002265253	0.0673491379	508	0.000756605	0.061492715	0.0004915651	0.0268645542
sp|P20700|LMNB1_HUMAN	P20700	100	CDK2	0.9981779735	0.0072492163	428	0.000104101	0.5716171583	0.4991410372	0.026877146
sp|P20700|LMNB1_HUMAN	P20700	100	CDK4	0.0006730399	0.0319847179	13	0.000001968	0.1296272138	0.000337504	0.0268898373
sp|P20700|LMNB1_HUMAN	P20700	100	CSNK1D	0.0001125108	0.34375	427	0.0118282225	0.012094218	0.0059703666	0.0269517958
sp|P20700|LMNB1_HUMAN	P20700	100	CDK1	0.9999979032	0.0045307602	58	0.000001036	0.9181890477	0.4999994696	0.0269666367
sp|P20700|LMNB1_HUMAN	P20700	100	PRKD2	1.40761401419E-06	0.1033258229	579	2.10321871612E-12	0.0403046911	7.03808058702E-07	0.0269908712
sp|P20700|LMNB1_HUMAN	P20700	100	TTK	6.41094616929E-05	0.0137392241	96	3.25682517426E-12	0.3032817561	3.20547324749E-05	0.0270037
sp|P20700|LMNB1_HUMAN	P20700	100	CDK2	0.9981779735	0.0072492163	405	0.000101096	0.574963102	0.4991395348	0.0270101443
sp|P20700|LMNB1_HUMAN	P20700	100	PRKCD	0.3697056879	0.0139351489	52	0.0006702888	0.2992881315	0.1851879884	0.0270243527
sp|P20700|LMNB1_HUMAN	P20700	100	CDK1	0.9999979032	0.0045307602	479	9.86435948821E-07	0.9209801855	0.4999994448	0.0270359455
sp|P20700|LMNB1_HUMAN	P20700	100	PAK1	0.0609682257	0.0496914185	479	0.0060367583	0.0839919871	0.033502492	0.0270410992
sp|P20700|LMNB1_HUMAN	P20700	100	AURKA	0.9997446251	0.0052899687	428	8.57552719871E-08	0.7894236771	0.4998723554	0.0270539496
sp|P20700|LMNB1_HUMAN	P20700	100	PRKCA	0.970427674	0.0186618339	582	0.0141723555	0.2238757773	0.4923000148	0.0270643913
sp|P20700|LMNB1_HUMAN	P20700	100	AURKA	0.9997446251	0.0052899687	267	8.38567867091E-08	0.790957642	0.4998723545	0.0270983968
sp|P20700|LMNB1_HUMAN	P20700	100	ROCK2	0.4933952337	0.199794279	486	0.0001098761	0.0209601136	0.2467525549	0.0271179443
sp|P20700|LMNB1_HUMAN	P20700	100	GSK3A	0.0001436664	0.004604232	511	1.80039506288E-21	0.9106567026	7.18332043356E-05	0.0271462167
sp|P20700|LMNB1_HUMAN	P20700	100	CDK1	0.9999979032	0.0045307602	534	9.03550089388E-07	0.9258347369	0.4999994034	0.0271564012
sp|P20700|LMNB1_HUMAN	P20700	100	CDK9	4.54414608132E-07	0.0290458464	23	1.54958806187E-08	0.1448293834	0.000000235	0.0272218351
sp|P20700|LMNB1_HUMAN	P20700	100	CDK1	0.9999979032	0.0045307602	210	8.58581581982E-07	0.9286017395	0.4999993809	0.027225007
sp|P20700|LMNB1_HUMAN	P20700	100	CDK1	0.9999979032	0.0045307602	314	8.48677607319E-07	0.9291586839	0.4999993759	0.0272388115
sp|P20700|LMNB1_HUMAN	P20700	100	PAK2	2.50163906545E-07	0.016653605	405	7.31444295525E-15	0.2528084756	1.2508195693E-07	0.0272408756
sp|P20700|LMNB1_HUMAN	P20700	100	PAK2	2.50163906545E-07	0.016653605	23	7.29675136656E-15	0.2529089883	1.25081956921E-07	0.0272500319
sp|P20700|LMNB1_HUMAN	P20700	100	CHEK2	1.39188019982E-05	0.231166732	375	0.0312086217	0.0183088992	0.0156112702	0.0273624529
sp|P20700|LMNB1_HUMAN	P20700	100	AURKA	0.9997446251	0.0052899687	405	7.0921437092E-08	0.8019682166	0.499872348	0.0274169726
sp|P20700|LMNB1_HUMAN	P20700	100	CHEK1	0.3047964313	0.0150372257	65	5.9698917581E-06	0.2824802022	0.1524012006	0.0274460951
sp|P20700|LMNB1_HUMAN	P20700	100	STK3	2.07173848551E-08	0.0219435737	304	3.34062437804E-13	0.1936449676	1.03588594588E-08	0.0274545274
sp|P20700|LMNB1_HUMAN	P20700	100	PLK3	0.002786345	0.0188577586	486	1.83025465789E-08	0.2267041873	0.0013931817	0.0275957264
sp|P20700|LMNB1_HUMAN	P20700	100	PRKCE	0.0230518452	0.0754800157	408	9.04325657646E-05	0.0566897948	0.0115711389	0.0276165285
sp|P20700|LMNB1_HUMAN	P20700	100	CDK1	0.9999979032	0.0045307602	144	5.87763902401E-07	0.9457930837	0.4999992455	0.0276504212
sp|P20700|LMNB1_HUMAN	P20700	100	TBK1	2.79096658382E-08	0.0264008621	437	0.000000076	0.162761589	0.000000052	0.0277152067
sp|P20700|LMNB1_HUMAN	P20700	100	ATR	0.0002265253	0.0673491379	520	0.0006814851	0.0638365865	0.0004540052	0.0277277015
sp|P20700|LMNB1_HUMAN	P20700	100	MAP2K1	1.98658757418E-10	0.0219925549	225	7.22983272384E-15	0.1957141522	9.93329936251E-11	0.0277544829
sp|P20700|LMNB1_HUMAN	P20700	100	VRK1	7.80703534968E-08	0.0245395768	225	1.68556287728E-14	0.175460411	0.000000039	0.0277624914
sp|P20700|LMNB1_HUMAN	P20700	100	ROCK1	0.4433654775	0.0386216693	13	0.000047664	0.1116018278	0.2217065707	0.0277871385
sp|P20700|LMNB1_HUMAN	P20700	100	MAPK1	0.0157924085	0.0376420455	19	0.0059712575	0.1145496922	0.010881833	0.0277960482
sp|P20700|LMNB1_HUMAN	P20700	100	PRKCA	0.970427674	0.0186618339	534	0.0130392842	0.2311374406	0.4917334791	0.0278045649
sp|P20700|LMNB1_HUMAN	P20700	100	DAPK3	4.2937167887E-07	0.0131514498	283	3.17666812536E-15	0.3280702135	2.14685841023E-07	0.0278108301
sp|P20700|LMNB1_HUMAN	P20700	100	CDK9	4.54414608132E-07	0.0290458464	478	1.36069552739E-08	0.1485547704	0.000000234	0.0278124643
sp|P20700|LMNB1_HUMAN	P20700	100	CHEK1	0.3047964313	0.0150372257	486	5.55008140072E-06	0.2872424896	0.1524009907	0.0278365924
sp|P20700|LMNB1_HUMAN	P20700	100	IKBKE	4.59079179976E-10	0.0281396944	429	1.04625849055E-12	0.1535507728	2.30062719233E-10	0.027844986
sp|P20700|LMNB1_HUMAN	P20700	100	PRKCA	0.970427674	0.0186618339	401	0.0129010351	0.2321517333	0.4916643546	0.0279076087
sp|P20700|LMNB1_HUMAN	P20700	100	MAP3K5	1.29559343583E-10	0.0140576019	285	2.44024700635E-15	0.3082814083	6.47808919148E-11	0.0279147927
sp|P20700|LMNB1_HUMAN	P20700	100	AURKA	0.9997446251	0.0052899687	55	5.31557336843E-08	0.8200876997	0.4998723391	0.027939499
sp|P20700|LMNB1_HUMAN	P20700	100	CAMK2D	2.50040205517E-06	0.0851048197	459	4.33887435998E-13	0.0509908142	1.25020124453E-06	0.0279467117
sp|P20700|LMNB1_HUMAN	P20700	100	AURKA	0.9997446251	0.0052899687	58	5.16548978521E-08	0.8219613915	0.4998723384	0.0279934106
sp|P20700|LMNB1_HUMAN	P20700	100	CDK2	0.9981779735	0.0072492163	481	8.12011991552E-05	0.6006066814	0.4991295873	0.0280248262
sp|P20700|LMNB1_HUMAN	P20700	100	PRKCD	0.3697056879	0.0139351489	435	0.0005793822	0.3129053161	0.1851425351	0.028059912
sp|P20700|LMNB1_HUMAN	P20700	100	CAMK2A	0.1532701124	0.1310246865	25	0.0359647507	0.0332889631	0.0946174316	0.0280669438
sp|P20700|LMNB1_HUMAN	P20700	100	CAMK2D	2.50040205517E-06	0.0851048197	288	4.19375789713E-13	0.051386755	1.25020123727E-06	0.0281298894
sp|P20700|LMNB1_HUMAN	P20700	100	CDK2	0.9981779735	0.0072492163	431	7.92365894562E-05	0.6033736841	0.499128605	0.0281338322
sp|P20700|LMNB1_HUMAN	P20700	100	MAPK1	0.0157924085	0.0376420455	393	0.005632196	0.1163848899	0.0107123023	0.0281717369
sp|P20700|LMNB1_HUMAN	P20700	100	ATR	0.0002265253	0.0673491379	424	0.0006426883	0.0651890785	0.0004346068	0.028223115
sp|P20700|LMNB1_HUMAN	P20700	100	CDK7	3.77221082876E-09	0.0225558386	393	3.48731905163E-10	0.1947157796	2.06047136696E-09	0.0282315257
sp|P20700|LMNB1_HUMAN	P20700	100	MAP3KB	1.00460970391E-07	0.0168740204	340	1.81505516497E-14	0.2603576237	5.02304942707E-08	0.0282385936
sp|P20700|LMNB1_HUMAN	P20700	100	IKBKE	4.59079179976E-10	0.0281396944	428	9.4069509971E-13	0.1562187903	2.30009937538E-10	0.0282530801
sp|P20700|LMNB1_HUMAN	P20700	100	TTK	6.41094616929E-05	0.0137392241	65	2.28208951229E-12	0.3199699256	3.20547319875E-05	0.0282541086
sp|P20700|LMNB1_HUMAN	P20700	100	PRKCA	0.970427674	0.0186618339	305	0.0123486387	0.2359981022	0.4913881564	0.0282976198
sp|P20700|LMNB1_HUMAN	P20700	100	TTK	6.41094616929E-05	0.0137392241	335	2.25027107864E-12	0.3206472409	3.20547319716E-05	0.0283046015
sp|P20700|LMNB1_HUMAN	P20700	100	GSK3A	0.0001436664	0.004604232	126	9.64244416088E-23	0.9585548407	7.18332043356E-05	0.0283478013
sp|P20700|LMNB1_HUMAN	P20700	100	PDPK1	2.74992940878E-05	0.2453467868	283	0.0033920574	0.0179985012	0.0017097784	0.0283611717
sp|P20700|LMNB1_HUMAN	P20700	100	CSNK1E	9.67442866696E-08	0.0318622649	511	7.57899188743E-09	0.1386742767	5.21616392785E-08	0.028375281
sp|P20700|LMNB1_HUMAN	P20700	100	PRKCA	0.970427674	0.0186618339	232	0.0122172685	0.2369341843	0.4913224713	0.0283923582
sp|P20700|LMNB1_HUMAN	P20700	100	ATR	0.0002265253	0.0673491379	20	0.0006286984	0.0656882816	0.0004276119	0.0284054919
sp|P20700|LMNB1_HUMAN	P20700	100	AURKA	0.9997446251	0.0052899687	497	0.00000004	0.8371482856	0.4998723325	0.0284295524
sp|P20700|LMNB1_HUMAN	P20700	100	MAP3KB	1.00460970391E-07	0.0168740204	508	1.71637845088E-14	0.2625493513	5.02304937773E-08	0.0284391716
sp|P20700|LMNB1_HUMAN	P20700	100	PRKD1	0.0763487501	0.0369563088	5	0.0002996861	0.1199016136	0.0383242181	0.028443821
sp|P20700|LMNB1_HUMAN	P20700	100	MAPK14	0.0171602356	0.0359521944	508	0.0020404134	0.1232878847	0.0096003245	0.0284511308
sp|P20700|LMNB1_HUMAN	P20700	100	CDK7	3.77221082876E-09	0.0225558386	428	3.26495735779E-10	0.1969068962	0.000000002	0.0284995126
sp|P20700|LMNB1_HUMAN	P20700	100	IKBKE	4.59079179976E-10	0.0281396944	283	8.76960520288E-13	0.158042684	2.29978070248E-10	0.0285313197
sp|P20700|LMNB1_HUMAN	P20700	100	CAMK2A	0.1532701124	0.1310246865	232	0.0347885506	0.033969639	0.0940293315	0.0285507515
sp|P20700|LMNB1_HUMAN	P20700	100	GSK3A	0.0001436664	0.004604232	188	4.54580481802E-23	0.966777638	7.18332043356E-05	0.0285529564
sp|P20700|LMNB1_HUMAN	P20700	100	PRKCA	0.970427674	0.0186618339	481	0.0119788836	0.2386703967	0.4912032788	0.0285678931
sp|P20700|LMNB1_HUMAN	P20700	100	AURKA	0.9997446251	0.0052899687	283	3.64454886129E-08	0.8425402288	0.4998723308	0.0285840479
sp|P20700|LMNB1_HUMAN	P20700	100	AURKA	0.9997446251	0.0052899687	65	0.000000036	0.8432658146	0.4998723306	0.0286048242
sp|P20700|LMNB1_HUMAN	P20700	100	AURKA	0.9997446251	0.0052899687	424	3.56139450996E-08	0.8438004569	0.4998723304	0.0286201309
sp|P20700|LMNB1_HUMAN	P20700	100	PAK1	0.0609682257	0.0496914185	225	0.0052159315	0.089873357	0.0330920786	0.0286323427
sp|P20700|LMNB1_HUMAN	P20700	100	GSK3A	0.0001436664	0.004604232	158	2.9310745713E-23	0.9710272799	7.18332043356E-05	0.0286588567
sp|P20700|LMNB1_HUMAN	P20700	100	PAK2	2.50163906545E-07	0.016653605	511	4.93151691193E-15	0.2684624942	1.25081955738E-07	0.0286590379
sp|P20700|LMNB1_HUMAN	P20700	100	SRC	0.6756012787	0.0179516066	212	0.3666618285	0.2507429271	0.5211315536	0.0288232421
sp|P20700|LMNB1_HUMAN	P20700	100	PRKD1	0.0763487501	0.0369563088	65	0.0002858788	0.1218055509	0.0383173145	0.0288245669
sp|P20700|LMNB1_HUMAN	P20700	100	GSK3A	0.0001436664	0.004604232	76	1.23658092649E-23	0.9780598109	7.18332043356E-05	0.0288339181
sp|P20700|LMNB1_HUMAN	P20700	100	CDK9	4.54414608132E-07	0.0290458464	520	1.08875247345E-08	0.1550871818	2.32651066433E-07	0.0288416128
sp|P20700|LMNB1_HUMAN	P20700	100	CHEK1	0.3047964313	0.0150372257	406	4.58106310293E-06	0.2997460908	0.1524005062	0.0288562595
sp|P20700|LMNB1_HUMAN	P20700	100	PRKCD	0.3697056879	0.0139351489	395	0.0005118399	0.3246891361	0.1851087639	0.0289493677
sp|P20700|LMNB1_HUMAN	P20700	100	CDK4	0.0006730399	0.0319847179	408	1.39524372649E-06	0.1415164347	0.0003372176	0.0289589318
sp|P20700|LMNB1_HUMAN	P20700	100	CDK4	0.0006730399	0.0319847179	304	1.3938986055E-06	0.1415647053	0.0003372169	0.0289672654
sp|P20700|LMNB1_HUMAN	P20700	100	DAPK3	4.2937167887E-07	0.0131514498	144	2.20909130574E-15	0.3450913887	2.1468584054E-07	0.0290241694
sp|P20700|LMNB1_HUMAN	P20700	100	HIPK2	9.48282515663E-07	0.0773902821	20	1.0916810963E-10	0.0586453633	4.74195841886E-07	0.029024866
sp|P20700|LMNB1_HUMAN	P20700	100	IKBKE	4.59079179976E-10	0.0281396944	404	7.58866618705E-13	0.1616779456	2.29919023297E-10	0.0290841278
sp|P20700|LMNB1_HUMAN	P20700	100	MAP2K1	1.98658757418E-10	0.0219925549	296	5.40920943649E-15	0.2068749628	9.93320833135E-11	0.0290848882
sp|P20700|LMNB1_HUMAN	P20700	100	GSK3A	0.0001436664	0.004604232	55	1.71004107245E-24	0.9891269048	7.18332043356E-05	0.0291089415
sp|P20700|LMNB1_HUMAN	P20700	100	PRKAA2	9.65710419448E-06	0.4153115204	308	4.36029734404E-06	0.0109784961	7.00870076926E-06	0.0291376556
sp|P20700|LMNB1_HUMAN	P20700	100	CDK2	0.9981779735	0.0072492163	408	6.32425050229E-05	0.6289848794	0.499120608	0.0291384724
sp|P20700|LMNB1_HUMAN	P20700	100	PRKCH	1.49382378527E-11	0.0365399687	575	7.52757974173E-15	0.1250179869	7.47288271624E-12	0.0291843156
sp|P20700|LMNB1_HUMAN	P20700	100	IKBKE	4.59079179976E-10	0.0281396944	427	7.35048378115E-13	0.1625419274	2.29907114177E-10	0.0292151719
sp|P20700|LMNB1_HUMAN	P20700	100	CDK2	0.9981779735	0.0072492163	305	6.21672637962E-05	0.6309768036	0.4991200704	0.029216288
sp|P20700|LMNB1_HUMAN	P20700	100	DAPK3	4.2937167887E-07	0.0131514498	58	2.08454404993E-15	0.3478962745	2.14685840477E-07	0.0292230386
sp|P20700|LMNB1_HUMAN	P20700	100	GSK3A	0.0001436664	0.004604232	65	2.91050089863E-25	0.9946263874	7.18332043356E-05	0.0292453942
sp|P20700|LMNB1_HUMAN	P20700	100	GSK3A	0.0001436664	0.004604232	210	1.38053486275E-25	0.9960943622	7.18332043356E-05	0.0292817937
sp|P20700|LMNB1_HUMAN	P20700	100	AURKA	0.9997446251	0.0052899687	520	2.28856870406E-08	0.8671915122	0.499872324	0.0292880743
sp|P20700|LMNB1_HUMAN	P20700	100	MAP3K5	1.29559343583E-10	0.0140576019	283	1.60148399478E-15	0.3264662287	6.47804725333E-11	0.0292983924
sp|P20700|LMNB1_HUMAN	P20700	100	CHEK2	1.39188019982E-05	0.231166732	411	0.027242199	0.0198535569	0.0136280589	0.0292991978
sp|P20700|LMNB1_HUMAN	P20700	100	PRKCA	0.970427674	0.0186618339	497	0.0110509844	0.2460209635	0.4907393292	0.0293084605
sp|P20700|LMNB1_HUMAN	P20700	100	CSNK1E	9.67442866696E-08	0.0318622649	406	6.08429781861E-09	0.144101048	5.14142922441E-08	0.029309448
sp|P20700|LMNB1_HUMAN	P20700	100	CAMK2A	0.1532701124	0.1310246865	305	0.0331260399	0.0350517549	0.0931980762	0.0293162281
sp|P20700|LMNB1_HUMAN	P20700	100	MAPKAPK2	0.000639598	0.1445679859	393	0.0035309592	0.0317965476	0.0020852786	0.0293383927
sp|P20700|LMNB1_HUMAN	P20700	100	MAP3KB	1.00460970391E-07	0.0168740204	520	1.34638634029E-14	0.2724377883	5.02304919274E-08	0.0293403193
sp|P20700|LMNB1_HUMAN	P20700	100	MAP3KB	1.00460970391E-07	0.0168740204	176	1.34094069805E-14	0.2726110123	5.02304919002E-08	0.0293560509
sp|P20700|LMNB1_HUMAN	P20700	100	MAPK14	0.0171602356	0.0359521944	575	0.0018392294	0.1279728781	0.0094997325	0.0293606899
sp|P20700|LMNB1_HUMAN	P20700	100	CDK2	0.9981779735	0.0072492163	544	5.96723543732E-05	0.6356242192	0.4991188229	0.0293976646
sp|P20700|LMNB1_HUMAN	P20700	100	IKBKE	4.59079179976E-10	0.0281396944	305	6.89188953536E-13	0.1641504367	2.29884184465E-10	0.029458798
sp|P20700|LMNB1_HUMAN	P20700	100	PRKCA	0.970427674	0.0186618339	176	0.0108355778	0.2477629806	0.4906316259	0.0294833629
sp|P20700|LMNB1_HUMAN	P20700	100	PRKCD	0.3697056879	0.0139351489	151	0.0004737735	0.3321890971	0.1850897307	0.0295123552
sp|P20700|LMNB1_HUMAN	P20700	100	RPS6KB1	0.0011129517	0.0763371865	437	8.86740343477E-06	0.0606748651	0.0005609096	0.0295265668
sp|P20700|LMNB1_HUMAN	P20700	100	MAPKAPK2	0.000639598	0.1445679859	305	0.0034659092	0.0320718119	0.0020527536	0.0295524105
sp|P20700|LMNB1_HUMAN	P20700	100	ADRBK1	0.0002551917	0.3171287226	428	0.0003508865	0.0146339213	0.0003030391	0.0295754058
sp|P20700|LMNB1_HUMAN	P20700	100	CHEK1	0.3047964313	0.0150372257	126	3.9903308899E-06	0.3087888765	0.1524002108	0.0295887903
sp|P20700|LMNB1_HUMAN	P20700	100	DAPK3	4.2937167887E-07	0.0131514498	23	1.79738028206E-15	0.3548212661	2.14685840334E-07	0.0297127587
sp|P20700|LMNB1_HUMAN	P20700	100	PRKCA	0.970427674	0.0186618339	84	0.010523267	0.250430998	0.4904754705	0.0297507951
sp|P20700|LMNB1_HUMAN	P20700	100	PRKCD	0.3697056879	0.0139351489	433	0.0004573428	0.3356444134	0.1850815154	0.0297709327
sp|P20700|LMNB1_HUMAN	P20700	100	VRK1	7.80703534968E-08	0.0245395768	76	1.01768658937E-14	0.1906020896	0.000000039	0.0297711459
sp|P20700|LMNB1_HUMAN	P20700	100	PLK3	0.002786345	0.0188577586	158	1.11749600361E-08	0.248753138	0.0013931781	0.0298442623
sp|P20700|LMNB1_HUMAN	P20700	100	AURKA	0.9997446251	0.0052899687	19	1.51516481832E-08	0.8868675679	0.4998723201	0.0298473454
sp|P20700|LMNB1_HUMAN	P20700	100	MAPKAPK2	0.000639598	0.1445679859	304	0.0033612249	0.0325120516	0.0020004114	0.0298939878
sp|P20700|LMNB1_HUMAN	P20700	100	PRKCD	0.3697056879	0.0139351489	304	0.0004466617	0.3379186287	0.1850761748	0.029940852
sp|P20700|LMNB1_HUMAN	P20700	100	MAP3KB	1.00460970391E-07	0.0168740204	308	1.14802361451E-14	0.2791171499	5.02304909356E-08	0.0299455783
sp|P20700|LMNB1_HUMAN	P20700	100	DYRK2	8.16277894705E-10	0.0345562304	435	3.7651522431E-13	0.1366157514	4.08327204965E-10	0.0300050236
sp|P20700|LMNB1_HUMAN	P20700	100	MAP3K5	1.29559343583E-10	0.0140576019	3	1.28866907108E-15	0.3360436068	6.47803161258E-11	0.030021314
sp|P20700|LMNB1_HUMAN	P20700	100	CDK2	0.9981779735	0.0072492163	520	5.17836001734E-05	0.6517694977	0.4991148785	0.0300258702
sp|P20700|LMNB1_HUMAN	P20700	100	CHEK1	0.3047964313	0.0150372257	396	3.66719553429E-06	0.3145730943	0.1524000492	0.0300552578
sp|P20700|LMNB1_HUMAN	P20700	100	CDK9	4.54414608132E-07	0.0290458464	486	8.39242071067E-09	0.1629971371	2.31403514421E-07	0.0300771165
sp|P20700|LMNB1_HUMAN	P20700	100	DAPK3	4.2937167887E-07	0.0131514498	485	1.60711671911E-15	0.3604398975	2.14685840239E-07	0.0301087882
sp|P20700|LMNB1_HUMAN	P20700	100	PAK2	2.50163906545E-07	0.016653605	302	3.28128313107E-15	0.2852640079	1.25081954913E-07	0.0301642568
sp|P20700|LMNB1_HUMAN	P20700	100	PIM1	4.98371788855E-08	0.3361089342	549	0.000042775	0.0141689353	2.141244291E-05	0.0302264657
sp|P20700|LMNB1_HUMAN	P20700	100	STK3	2.07173848551E-08	0.0219435737	126	1.60172704095E-13	0.2173791105	1.03587725139E-08	0.0302679992
sp|P20700|LMNB1_HUMAN	P20700	100	PRKG1	0.085022436	0.1708219044	375	0.0002088153	0.0280005878	0.0426156256	0.0303376811
sp|P20700|LMNB1_HUMAN	P20700	100	CDK7	3.77221082876E-09	0.0225558386	481	2.08911417934E-10	0.212410604	0.000000002	0.0303803386
sp|P20700|LMNB1_HUMAN	P20700	100	CDK2	0.9981779735	0.0072492163	58	4.76690883344E-05	0.6610551638	0.4991128213	0.0303858534
sp|P20700|LMNB1_HUMAN	P20700	100	PRKD2	1.40761401419E-06	0.1033258229	314	1.1051590627E-12	0.046387392	7.03807559672E-07	0.0303905723
sp|P20700|LMNB1_HUMAN	P20700	100	CDK4	0.0006730399	0.0319847179	308	1.11332762825E-06	0.1498953476	0.0003370766	0.030397755
sp|P20700|LMNB1_HUMAN	P20700	100	PRKACA	0.0077507383	0.3599382837	278	0.4493546849	0.0133220621	0.2285527116	0.0304018123
sp|P20700|LMNB1_HUMAN	P20700	100	AURKA	0.9997446251	0.0052899687	575	9.27900520142E-09	0.9074525154	0.4998723172	0.0304299798
sp|P20700|LMNB1_HUMAN	P20700	100	MAP3KB	1.00460970391E-07	0.0168740204	296	1.00170416968E-14	0.2847971888	5.0230490204E-08	0.0304581575
sp|P20700|LMNB1_HUMAN	P20700	100	PRKCD	0.3697056879	0.0139351489	428	0.0004139446	0.3454662493	0.1850598163	0.0305032562
sp|P20700|LMNB1_HUMAN	P20700	100	MAP2K1	1.98658757418E-10	0.0219925549	305	3.98877239014E-15	0.2191574783	9.9331373095E-11	0.0305337184
sp|P20700|LMNB1_HUMAN	P20700	100	PLK3	0.002786345	0.0188577586	151	9.55355211174E-09	0.2559533939	0.0013931773	0.0305703889
sp|P20700|LMNB1_HUMAN	P20700	100	CDK2	0.9981779735	0.0072492163	439	4.5612546665E-05	0.6659011608	0.499111793	0.0305733449
sp|P20700|LMNB1_HUMAN	P20700	100	CDK2	0.9981779735	0.0072492163	427	4.55908080427E-05	0.6659479039	0.4991117821	0.0305751521
sp|P20700|LMNB1_HUMAN	P20700	100	CDK2	0.9981779735	0.0072492163	278	4.54814719003E-05	0.6662216407	0.4991117275	0.0305857352
sp|P20700|LMNB1_HUMAN	P20700	100	PRKCD	0.3697056879	0.0139351489	393	0.0004089556	0.3466287142	0.1850573218	0.0305896707
sp|P20700|LMNB1_HUMAN	P20700	100	MAP3K5	1.29559343583E-10	0.0140576019	13	1.06981545636E-15	0.3442501834	6.4780206699E-11	0.0306377074
sp|P20700|LMNB1_HUMAN	P20700	100	CDK4	0.0006730399	0.0319847179	511	1.06660888625E-06	0.1515267701	0.0003370532	0.0306761329
sp|P20700|LMNB1_HUMAN	P20700	100	PRKCD	0.3697056879	0.0139351489	202	0.0004039965	0.3478315064	0.1850548422	0.0306790259
sp|P20700|LMNB1_HUMAN	P20700	100	CDK2	0.9981779735	0.0072492163	285	4.44764612918E-05	0.6686929098	0.499111225	0.0306812414
sp|P20700|LMNB1_HUMAN	P20700	100	ROCK1	0.4433654775	0.0386216693	284	3.17066312622E-05	0.1255685156	0.2216985921	0.0306927849
sp|P20700|LMNB1_HUMAN	P20700	100	MAPK1	0.0157924085	0.0376420455	575	0.0037727179	0.1290064178	0.0097825632	0.030726884
sp|P20700|LMNB1_HUMAN	P20700	100	STK3	2.07173848551E-08	0.0219435737	302	1.42072629896E-13	0.221337907	1.03587634639E-08	0.030731568
sp|P20700|LMNB1_HUMAN	P20700	100	MAP3K5	1.29559343583E-10	0.0140576019	412	1.03654774924E-15	0.345729098	6.47801900652E-11	0.0307484938
sp|P20700|LMNB1_HUMAN	P20700	100	TBK1	2.79096658382E-08	0.0264008621	288	4.11430051174E-08	0.1841032843	3.45263354778E-08	0.0307504295
sp|P20700|LMNB1_HUMAN	P20700	100	CDK6	5.7363567457E-06	0.0361726097	427	9.31677843833E-09	0.1344869589	2.87283676207E-06	0.0307731129
sp|P20700|LMNB1_HUMAN	P20700	100	DAPK3	4.2937167887E-07	0.0131514498	435	1.3200148848E-15	0.3701529718	2.14685840095E-07	0.0307907079
sp|P20700|LMNB1_HUMAN	P20700	100	AURKA	0.9997446251	0.0052899687	232	6.43462957073E-09	0.9209031971	0.4998723158	0.0308093486
sp|P20700|LMNB1_HUMAN	P20700	100	DYRK1A	6.13551131371E-09	0.0196904389	412	9.25270471387E-15	0.24839783	3.06776028321E-09	0.0309132048
sp|P20700|LMNB1_HUMAN	P20700	100	CHEK1	0.3047964313	0.0150372257	84	3.11460866885E-06	0.3255610612	0.152399773	0.030937
sp|P20700|LMNB1_HUMAN	P20700	100	CDK6	5.7363567457E-06	0.0361726097	478	0.000000009	0.1353484966	2.87269286668E-06	0.0309389851
sp|P20700|LMNB1_HUMAN	P20700	100	AURKA	0.9997446251	0.0052899687	288	5.24698760861E-09	0.9276891816	0.4998723152	0.0310003481
sp|P20700|LMNB1_HUMAN	P20700	100	SRC	0.6756012787	0.0179516066	238	0.3360654777	0.273493811	0.5058333782	0.0310120801
sp|P20700|LMNB1_HUMAN	P20700	100	DAPK3	4.2937167887E-07	0.0131514498	13	1.21330948369E-15	0.3742171692	2.14685840042E-07	0.0310750406
sp|P20700|LMNB1_HUMAN	P20700	100	ROCK1	0.4433654775	0.0386216693	393	2.99805086735E-05	0.127488645	0.221697729	0.0310874005
sp|P20700|LMNB1_HUMAN	P20700	100	AURKA	0.9997446251	0.0052899687	144	4.54920621573E-09	0.9319983979	0.4998723148	0.0311214996
sp|P20700|LMNB1_HUMAN	P20700	100	CDK9	4.54414608132E-07	0.0290458464	548	6.67979740236E-09	0.169951152	2.30547202767E-07	0.0311540751
sp|P20700|LMNB1_HUMAN	P20700	100	CDK9	4.54414608132E-07	0.0290458464	479	6.67418636787E-09	0.1699777314	2.3054439725E-07	0.0311581754
sp|P20700|LMNB1_HUMAN	P20700	100	RPSK6A5	1.69541127638E-09	0.4207484326	411	1.45950049047E-08	0.0117529635	8.14520809055E-09	0.0312000933
sp|P20700|LMNB1_HUMAN	P20700	100	AURKA	0.9997446251	0.0052899687	375	0.000000004	0.9353394535	0.4998723146	0.0312153591
sp|P20700|LMNB1_HUMAN	P20700	100	CDK2	0.9981779735	0.0072492163	288	3.91721745467E-05	0.6825798595	0.4991085728	0.0312167004
sp|P20700|LMNB1_HUMAN	P20700	100	PAK1	0.0609682257	0.0496914185	459	0.0041533534	0.0996457002	0.0325607896	0.0312345746
sp|P20700|LMNB1_HUMAN	P20700	100	NEK6	0.000000799	0.152919279	84	1.4170219465E-11	0.0323993185	3.99522671348E-07	0.0312502018
sp|P20700|LMNB1_HUMAN	P20700	100	TTK	6.41094616929E-05	0.0137392241	439	9.74976493234E-13	0.3607744308	3.2054731334E-05	0.0312623042
sp|P20700|LMNB1_HUMAN	P20700	100	DYRK2	8.16277894705E-10	0.0345562304	5	2.86942609404E-13	0.1434545892	4.08282418657E-10	0.0312648996
sp|P20700|LMNB1_HUMAN	P20700	100	CDK7	3.77221082876E-09	0.0225558386	508	1.68707363466E-10	0.2201198393	0.000000002	0.0313059569
sp|P20700|LMNB1_HUMAN	P20700	100	DYRK1A	6.13551131371E-09	0.0196904389	405	8.32740533856E-15	0.2523975648	3.06775982056E-09	0.0313315861
sp|P20700|LMNB1_HUMAN	P20700	100	MAP3K5	1.29559343583E-10	0.0140576019	495	8.68893559191E-16	0.3537967454	6.47801062381E-11	0.0313512903
sp|P20700|LMNB1_HUMAN	P20700	100	CDK2	0.9981779735	0.0072492163	523	3.78509449029E-05	0.6862863049	0.4991079122	0.0313592671
sp|P20700|LMNB1_HUMAN	P20700	100	PLK3	0.002786345	0.0188577586	210	0.000000008	0.2643619412	0.0013931765	0.0314135404
sp|P20700|LMNB1_HUMAN	P20700	100	TTK	6.41094616929E-05	0.0137392241	429	9.18099573139E-13	0.3637742319	3.20547313055E-05	0.0314808611
sp|P20700|LMNB1_HUMAN	P20700	100	TTK	6.41094616929E-05	0.0137392241	548	9.15790469538E-13	0.363901935	3.20547313044E-05	0.0314901576
sp|P20700|LMNB1_HUMAN	P20700	100	PRKD2	1.40761401419E-06	0.1033258229	401	9.06971569047E-13	0.0483976467	7.03807460578E-07	0.0314954369
sp|P20700|LMNB1_HUMAN	P20700	100	IKBKE	4.59079179976E-10	0.0281396944	76	4.07627764689E-13	0.1779823947	2.2974340387E-10	0.0315359277
sp|P20700|LMNB1_HUMAN	P20700	100	PAK2	2.50163906545E-07	0.016653605	335	2.2581376347E-15	0.3009430783	1.25081954402E-07	0.0315540251
sp|P20700|LMNB1_HUMAN	P20700	100	AURKA	0.9997446251	0.0052899687	279	2.48254892271E-09	0.9484623232	0.4998723138	0.0315834082
sp|P20700|LMNB1_HUMAN	P20700	100	CDK2	0.9981779735	0.0072492163	296	3.56602692995E-05	0.6926302167	0.4991068169	0.0316029465
sp|P20700|LMNB1_HUMAN	P20700	100	TBK1	2.79096658382E-08	0.0264008621	279	3.48035809466E-08	0.1902263125	3.13566233924E-08	0.0316088354
sp|P20700|LMNB1_HUMAN	P20700	100	PLK3	0.002786345	0.0188577586	495	7.67759258681E-09	0.2664882897	0.0013931763	0.0316259506
sp|P20700|LMNB1_HUMAN	P20700	100	MAP3K5	1.29559343583E-10	0.0140576019	543	7.53305552291E-16	0.360372895	6.47800484441E-11	0.0318407294
sp|P20700|LMNB1_HUMAN	P20700	100	VRK1	7.80703534968E-08	0.0245395768	151	5.93354531499E-15	0.2078285674	0.000000039	0.0320205576
sp|P20700|LMNB1_HUMAN	P20700	100	DYRK1A	6.13551131371E-09	0.0196904389	76	6.94837697633E-15	0.2593604396	3.06775913105E-09	0.0320569525
sp|P20700|LMNB1_HUMAN	P20700	100	CHEK1	0.3047964313	0.0150372257	391	2.53585803795E-06	0.3398152338	0.1523994836	0.0320725587
sp|P20700|LMNB1_HUMAN	P20700	100	VRK1	7.80703534968E-08	0.0245395768	520	5.85506684967E-15	0.2082895818	0.000000039	0.0320802614
sp|P20700|LMNB1_HUMAN	P20700	100	CHEK1	0.3047964313	0.0150372257	210	2.52969511561E-06	0.3400092325	0.1523994805	0.0320879507
sp|P20700|LMNB1_HUMAN	P20700	100	CHEK1	0.3047964313	0.0150372257	188	2.52950954879E-06	0.3400150372	0.1523994804	0.0320884113
sp|P20700|LMNB1_HUMAN	P20700	100	PAK2	2.50163906545E-07	0.016653605	267	1.94988717196E-15	0.307157454	1.25081954247E-07	0.0321010523
sp|P20700|LMNB1_HUMAN	P20700	100	PRKCH	1.49382378527E-11	0.0365399687	65	3.98818269697E-15	0.140095814	7.47111301771E-12	0.0321211914
sp|P20700|LMNB1_HUMAN	P20700	100	RPS6KB1	0.0011129517	0.0763371865	399	0.000005773	0.0670594097	0.0005593623	0.0321213498
sp|P20700|LMNB1_HUMAN	P20700	100	PRKCA	0.970427674	0.0186618339	126	0.0081672768	0.2745125056	0.4892974754	0.0321412875
sp|P20700|LMNB1_HUMAN	P20700	100	AURKA	0.9997446251	0.0052899687	23	8.92966306281E-10	0.9691838335	0.499872313	0.0321626211
sp|P20700|LMNB1_HUMAN	P20700	100	PRKCG	0.1648778055	0.0480995298	314	8.32385012756E-07	0.106654707	0.082439319	0.0321789101
sp|P20700|LMNB1_HUMAN	P20700	100	AURKA	0.9997446251	0.0052899687	202	8.24408661547E-10	0.9704987479	0.499872313	0.0321992963
sp|P20700|LMNB1_HUMAN	P20700	100	CDK7	3.77221082876E-09	0.0225558386	478	1.36686707858E-10	0.2278993418	0.000000002	0.0322338378
sp|P20700|LMNB1_HUMAN	P20700	100	PAK1	0.0609682257	0.0496914185	296	0.0038064847	0.1035464499	0.0323873552	0.03225971
sp|P20700|LMNB1_HUMAN	P20700	100	ATM	0.7058407151	0.0455769984	200	0.0005284839	0.1130087006	0.3531845995	0.032287254
sp|P20700|LMNB1_HUMAN	P20700	100	PDGFRB	1.13673137795E-09	0.0273804859	268	1.243876366E-07	0.1886028139	6.27621839891E-08	0.0323580434
sp|P20700|LMNB1_HUMAN	P20700	100	DYRK2	8.16277894705E-10	0.0345562304	408	2.24724402872E-13	0.1497844475	4.08251309554E-10	0.0324209545
sp|P20700|LMNB1_HUMAN	P20700	100	MAP3KB	1.00460970391E-07	0.0168740204	375	6.0071848477E-15	0.3069286271	5.0230488199E-08	0.0324374502
sp|P20700|LMNB1_HUMAN	P20700	100	SRC	0.6756012787	0.0179516066	260	0.317166789	0.2886648251	0.4963840339	0.0324525939
sp|P20700|LMNB1_HUMAN	P20700	100	CSNK2A2	1.46138385111E-05	0.0958317006	126	3.34404330817E-11	0.0541018209	7.30693597577E-06	0.0324666554
sp|P20700|LMNB1_HUMAN	P20700	100	PRKCE	0.0230518452	0.0754800157	405	0.000048762	0.0687516287	0.0115503036	0.0324914087
sp|P20700|LMNB1_HUMAN	P20700	100	CHEK2	1.39188019982E-05	0.231166732	288	0.0220393304	0.0224623054	0.0110266246	0.0325080525
sp|P20700|LMNB1_HUMAN	P20700	100	PAK2	2.50163906545E-07	0.016653605	523	1.75002233479E-15	0.3119145477	1.25081954147E-07	0.0325183835
sp|P20700|LMNB1_HUMAN	P20700	100	PAK1	0.0609682257	0.0496914185	495	0.0036979827	0.1048732791	0.0323331042	0.0326067286
sp|P20700|LMNB1_HUMAN	P20700	100	MAP2K1	1.98658757418E-10	0.0219925549	96	2.605891989E-15	0.2370752261	9.93306816548E-11	0.0326203325
sp|P20700|LMNB1_HUMAN	P20700	100	ATM	0.7058407151	0.0455769984	267	0.0005056409	0.1144699542	0.353173178	0.0326377145
sp|P20700|LMNB1_HUMAN	P20700	100	TBK1	2.79096658382E-08	0.0264008621	405	2.80691848423E-08	0.1982966604	0.000000028	0.0327323185
sp|P20700|LMNB1_HUMAN	P20700	100	DYRK2	8.16277894705E-10	0.0345562304	340	2.09852713202E-13	0.1515982594	4.08243873709E-10	0.0327504989
sp|P20700|LMNB1_HUMAN	P20700	100	DAPK3	4.2937167887E-07	0.0131514498	314	7.30509378814E-16	0.398989129	2.146858398E-07	0.0327957674
sp|P20700|LMNB1_HUMAN	P20700	100	DAPK3	4.2937167887E-07	0.0131514498	478	7.25757069311E-16	0.3993713219	2.14685839798E-07	0.0328221537
sp|P20700|LMNB1_HUMAN	P20700	100	PLK3	0.002786345	0.0188577586	439	5.93607131317E-09	0.2788204998	0.0013931755	0.0328516389
sp|P20700|LMNB1_HUMAN	P20700	100	PAK2	2.50163906545E-07	0.016653605	219	1.59730987523E-15	0.3159805781	1.25081954071E-07	0.0328741305
sp|P20700|LMNB1_HUMAN	P20700	100	STK11	2.49468645646E-08	0.4698275862	55	2.33044335813E-06	0.0112378739	1.17769511135E-06	0.0329667006
sp|P20700|LMNB1_HUMAN	P20700	100	PRKD1	0.0763487501	0.0369563088	431	0.0001771197	0.1429230021	0.0382629349	0.0329774156
sp|P20700|LMNB1_HUMAN	P20700	100	DYRK1A	6.13551131371E-09	0.0196904389	497	5.4711228365E-15	0.2686430506	3.06775839242E-09	0.033018272
sp|P20700|LMNB1_HUMAN	P20700	100	PRKCD	0.3697056879	0.0139351489	481	0.0002898072	0.3803967167	0.1849977476	0.0330768936
sp|P20700|LMNB1_HUMAN	P20700	100	PRKCG	0.1648778055	0.0480995298	433	0.000000726	0.1102264225	0.0824392658	0.0330818934
sp|P20700|LMNB1_HUMAN	P20700	100	DYRK1A	6.13551131371E-09	0.0196904389	399	5.37664334299E-15	0.2693200604	3.06775834518E-09	0.0330881343
sp|P20700|LMNB1_HUMAN	P20700	100	DYRK2	8.16277894705E-10	0.0345562304	296	1.95131552596E-13	0.1535290816	4.08236513129E-10	0.0331004787
sp|P20700|LMNB1_HUMAN	P20700	100	PAK2	2.50163906545E-07	0.016653605	460	1.47825214466E-15	0.3194511699	1.25081954012E-07	0.0331770914
sp|P20700|LMNB1_HUMAN	P20700	100	PRKCD	0.3697056879	0.0139351489	308	0.0002844869	0.3821518708	0.1849950874	0.033204996
sp|P20700|LMNB1_HUMAN	P20700	100	PRKCA	0.970427674	0.0186618339	188	0.0073037723	0.2857213561	0.4888657232	0.0332402841
sp|P20700|LMNB1_HUMAN	P20700	100	PRKCA	0.970427674	0.0186618339	52	0.0072310896	0.2867484802	0.4888293818	0.0333405754
sp|P20700|LMNB1_HUMAN	P20700	100	MAPKAPK2	0.000639598	0.1445679859	395	0.0024654028	0.0370760631	0.0015525004	0.0333863829
sp|P20700|LMNB1_HUMAN	P20700	100	VRK1	7.80703534968E-08	0.0245395768	144	4.21255924112E-15	0.2193798945	0.000000039	0.0335090931
sp|P20700|LMNB1_HUMAN	P20700	100	RPS6KB1	0.0011129517	0.0763371865	433	4.6119441631E-06	0.0706946713	0.0005587818	0.0335777392
sp|P20700|LMNB1_HUMAN	P20700	100	PLK3	0.002786345	0.0188577586	283	5.07364174799E-09	0.2866696586	0.001393175	0.0336263735
sp|P20700|LMNB1_HUMAN	P20700	100	ROCK1	0.4433654775	0.0386216693	19	2.13389314263E-05	0.1402317659	0.2216934082	0.0336787633
sp|P20700|LMNB1_HUMAN	P20700	100	CHEK1	0.3047964313	0.0150372257	375	1.88693709756E-06	0.3602871426	0.1523991591	0.0336878128
sp|P20700|LMNB1_HUMAN	P20700	100	VRK1	7.80703534968E-08	0.0245395768	393	4.03366765083E-15	0.2208390095	0.000000039	0.0336960401
sp|P20700|LMNB1_HUMAN	P20700	100	CDK6	5.7363567457E-06	0.0361726097	52	5.39751499943E-09	0.1501220359	2.87087713035E-06	0.0337534767
sp|P20700|LMNB1_HUMAN	P20700	100	PRKAA1	0.0036063201	0.2136559561	395	0.0183156493	0.0254178076	0.0109609847	0.0337553553
sp|P20700|LMNB1_HUMAN	P20700	100	HIPK2	9.48282515663E-07	0.0773902821	232	4.01742078811E-11	0.0702984251	4.74161344935E-07	0.0338061941
sp|P20700|LMNB1_HUMAN	P20700	100	CDK7	3.77221082876E-09	0.0225558386	460	9.63636534216E-11	0.2412290416	1.93428724109E-09	0.0338098875
sp|P20700|LMNB1_HUMAN	P20700	100	CDK4	0.0006730399	0.0319847179	305	6.62791114746E-07	0.1701631759	0.0003368513	0.0338176967
sp|P20700|LMNB1_HUMAN	P20700	100	CDK7	3.77221082876E-09	0.0225558386	25	9.58711034154E-11	0.241395239	1.93404096609E-09	0.0338294311
sp|P20700|LMNB1_HUMAN	P20700	100	TTK	6.41094616929E-05	0.0137392241	433	4.83555448674E-13	0.3965364961	3.20547310882E-05	0.0338462776
sp|P20700|LMNB1_HUMAN	P20700	100	MAP2K1	1.98658757418E-10	0.0219925549	23	2.02669093E-15	0.2481035276	9.93303920542E-11	0.0338896738
sp|P20700|LMNB1_HUMAN	P20700	100	PRKCA	0.970427674	0.0186618339	549	0.0068154929	0.2926677333	0.4886215835	0.0339172172
sp|P20700|LMNB1_HUMAN	P20700	100	DAPK3	4.2937167887E-07	0.0131514498	433	5.24876762893E-16	0.4157701735	2.14685839697E-07	0.0339498489
sp|P20700|LMNB1_HUMAN	P20700	100	RPS6KA1	5.74833294149E-05	0.1053095611	435	2.08902602179E-05	0.0520170218	3.91867948164E-05	0.0340014552
sp|P20700|LMNB1_HUMAN	P20700	100	PRKCA	0.970427674	0.0186618339	405	0.0067497326	0.2936279507	0.4885887033	0.0340105479
sp|P20700|LMNB1_HUMAN	P20700	100	DAPK3	4.2937167887E-07	0.0131514498	579	5.15717635843E-16	0.4166699	2.14685839693E-07	0.0340114708
sp|P20700|LMNB1_HUMAN	P20700	100	CDK2	0.9981779735	0.0072492163	304	1.8981413383E-05	0.7568163064	0.4990984774	0.0340453719
sp|P20700|LMNB1_HUMAN	P20700	100	CDK2	0.9981779735	0.0072492163	429	1.89473791813E-05	0.756989836	0.4990984604	0.0340519201
sp|P20700|LMNB1_HUMAN	P20700	100	CSNK1D	0.0001125108	0.34375	435	0.0036894523	0.0159680828	0.0019009816	0.0340594435
sp|P20700|LMNB1_HUMAN	P20700	100	PRKD1	0.0763487501	0.0369563088	278	0.000157402	0.1485593531	0.038253076	0.034065569
sp|P20700|LMNB1_HUMAN	P20700	100	MAP2K1	1.98658757418E-10	0.0219925549	65	1.95217030902E-15	0.2497259938	9.93303547939E-11	0.0340754958
sp|P20700|LMNB1_HUMAN	P20700	100	VRK1	7.80703534968E-08	0.0245395768	28	3.69199355971E-15	0.2239640696	0.000000039	0.0340956401
sp|P20700|LMNB1_HUMAN	P20700	100	MAP3K5	1.29559343583E-10	0.0140576019	58	3.75234880034E-16	0.392501474	6.47798594087E-11	0.0342082375
sp|P20700|LMNB1_HUMAN	P20700	100	DYRK2	8.16277894705E-10	0.0345562304	575	1.53326653868E-13	0.159935623	4.0821561068E-10	0.0342557706
sp|P20700|LMNB1_HUMAN	P20700	100	DAPK3	4.2937167887E-07	0.0131514498	497	4.78375958064E-16	0.4205483474	2.14685839674E-07	0.0342768126
sp|P20700|LMNB1_HUMAN	P20700	100	CDK2	0.9981779735	0.0072492163	96	1.73936396602E-05	0.7650082472	0.4990976835	0.0343541809
sp|P20700|LMNB1_HUMAN	P20700	100	PAK1	0.0609682257	0.0496914185	399	0.0031864098	0.1118920622	0.0320773178	0.0344287848
sp|P20700|LMNB1_HUMAN	P20700	100	CHEK1	0.3047964313	0.0150372257	20	1.64808046183E-06	0.3697625303	0.1523990397	0.0344294459
sp|P20700|LMNB1_HUMAN	P20700	100	CDK2	0.9981779735	0.0072492163	314	1.68942183661E-05	0.7677618074	0.4990974338	0.0344578378
sp|P20700|LMNB1_HUMAN	P20700	100	MAPK14	0.0171602356	0.0359521944	151	0.0010415003	0.1548956271	0.0091008679	0.0344742735
sp|P20700|LMNB1_HUMAN	P20700	100	MAP3KB	1.00460970391E-07	0.0168740204	288	3.61085138158E-15	0.3300416685	5.02304870009E-08	0.0344757899
sp|P20700|LMNB1_HUMAN	P20700	100	DYRK1A	6.13551131371E-09	0.0196904389	19	3.82893658331E-15	0.2828862248	3.06775757133E-09	0.0344811053
sp|P20700|LMNB1_HUMAN	P20700	100	CDK5	0.0041476006	0.0676430251	433	0.0001718692	0.0825090423	0.0021597349	0.034538226
sp|P20700|LMNB1_HUMAN	P20700	100	PRKACA	0.0077507383	0.3599382837	28	0.3895860668	0.0155425076	0.1986684025	0.0346066049
sp|P20700|LMNB1_HUMAN	P20700	100	MAPK1	0.0157924085	0.0376420455	395	0.0021168797	0.1486745303	0.0089546441	0.0346173391
sp|P20700|LMNB1_HUMAN	P20700	100	PLK3	0.002786345	0.0188577586	279	4.12690299403E-09	0.2969219578	0.0013931746	0.0346322169
sp|P20700|LMNB1_HUMAN	P20700	100	PRKCH	1.49382378527E-11	0.0365399687	232	2.39036230623E-15	0.1533005603	7.47031410752E-12	0.0346442203
sp|P20700|LMNB1_HUMAN	P20700	100	PRKG1	0.085022436	0.1708219044	158	0.0001339907	0.0328627769	0.0425782133	0.0347068616
sp|P20700|LMNB1_HUMAN	P20700	100	PRKCD	0.3697056879	0.0139351489	520	0.0002307294	0.4029800041	0.1849682087	0.0347167301
sp|P20700|LMNB1_HUMAN	P20700	100	CDK2	0.9981779735	0.0072492163	534	1.56571767726E-05	0.7748371098	0.4990968153	0.0347238577
sp|P20700|LMNB1_HUMAN	P20700	100	PRKCG	0.1648778055	0.0480995298	437	5.68412467165E-07	0.117042958	0.082439187	0.0347899104
sp|P20700|LMNB1_HUMAN	P20700	100	STK3	2.07173848551E-08	0.0219435737	439	5.18488132023E-14	0.256718085	1.03587183519E-08	0.0348085612
sp|P20700|LMNB1_HUMAN	P20700	100	TBK1	2.79096658382E-08	0.0264008621	481	1.90575271382E-08	0.2133812088	2.34835964882E-08	0.0348092637
sp|P20700|LMNB1_HUMAN	P20700	100	RPS6KB1	0.0011129517	0.0763371865	285	3.81048409464E-06	0.073868002	0.0005583811	0.0348373708
sp|P20700|LMNB1_HUMAN	P20700	100	IKBKE	4.59079179976E-10	0.0281396944	437	1.85524158366E-13	0.200487777	2.29632352067E-10	0.0348518133
sp|P20700|LMNB1_HUMAN	P20700	100	CDK6	5.7363567457E-06	0.0361726097	412	4.3935013242E-09	0.1563779609	2.87037512351E-06	0.0349291165
sp|P20700|LMNB1_HUMAN	P20700	100	IKBKE	4.59079179976E-10	0.0281396944	405	1.80119129967E-13	0.2013795602	2.29629649553E-10	0.0349816863
sp|P20700|LMNB1_HUMAN	P20700	100	DAPK3	4.2937167887E-07	0.0131514498	424	3.89664043433E-16	0.4311269311	2.1468583963E-07	0.0349981616
sp|P20700|LMNB1_HUMAN	P20700	100	DYRK1A	6.13551131371E-09	0.0196904389	411	3.31225852177E-15	0.2887229903	3.06775731299E-09	0.0350764448
sp|P20700|LMNB1_HUMAN	P20700	100	PLK3	0.002786345	0.0188577586	506	3.77246501265E-09	0.3014740544	0.0013931744	0.0350766648
sp|P20700|LMNB1_HUMAN	P20700	100	CHEK1	0.3047964313	0.0150372257	158	1.43091080263E-06	0.3795810055	0.1523989311	0.0351940812
sp|P20700|LMNB1_HUMAN	P20700	100	MAPK3	0.0012395078	0.160609326	393	0.0573157868	0.0356746895	0.0292776473	0.0353068763
sp|P20700|LMNB1_HUMAN	P20700	100	DAPK3	4.2937167887E-07	0.0131514498	19	3.48847935232E-16	0.4368039149	2.14685839609E-07	0.0353838596
sp|P20700|LMNB1_HUMAN	P20700	100	CDK6	5.7363567457E-06	0.0361726097	391	0.000000004	0.159177042	2.87018376363E-06	0.0354521779
sp|P20700|LMNB1_HUMAN	P20700	100	PDGFRB	1.13673137795E-09	0.0273804859	377	0.000000072	0.2108833786	3.65566427259E-08	0.0355359097
sp|P20700|LMNB1_HUMAN	P20700	100	CDK2	0.9981779735	0.0072492163	549	1.20665059259E-05	0.7974567528	0.49909502	0.0355711982
sp|P20700|LMNB1_HUMAN	P20700	100	STK3	2.07173848551E-08	0.0219435737	340	4.2785788901E-14	0.2639290337	1.03587138204E-08	0.0356258623
sp|P20700|LMNB1_HUMAN	P20700	100	TBK1	2.79096658382E-08	0.0264008621	478	1.64907426769E-08	0.2193890598	2.22002042576E-08	0.0356285107
sp|P20700|LMNB1_HUMAN	P20700	100	MAP2K1	1.98658757418E-10	0.0219925549	439	1.43188897944E-15	0.263693378	9.93300946532E-11	0.0356657538
sp|P20700|LMNB1_HUMAN	P20700	100	PRKCA	0.970427674	0.0186618339	200	0.0057372583	0.3107930211	0.4880824662	0.0356692385
sp|P20700|LMNB1_HUMAN	P20700	100	MAP3K5	1.29559343583E-10	0.0140576019	302	2.46228686632E-16	0.4127851257	6.47797949056E-11	0.0356836639
sp|P20700|LMNB1_HUMAN	P20700	100	DAPK3	4.2937167887E-07	0.0131514498	126	3.18082567061E-16	0.441494102	2.14685839594E-07	0.0357017815
sp|P20700|LMNB1_HUMAN	P20700	100	PAK1	0.0609682257	0.0496914185	404	0.0028583031	0.1172030452	0.0319132644	0.0357928784
sp|P20700|LMNB1_HUMAN	P20700	100	MAP3K5	1.29559343583E-10	0.0140576019	219	2.36432350863E-16	0.4147714783	6.47797900075E-11	0.0358273859
sp|P20700|LMNB1_HUMAN	P20700	100	RPS6KB1	0.0011129517	0.0763371865	84	3.27052677285E-06	0.0765234936	0.0005581111	0.0358834309
sp|P20700|LMNB1_HUMAN	P20700	100	RPS6KB1	0.0011129517	0.0763371865	391	3.25773999775E-06	0.0765812349	0.0005581047	0.0359060975
sp|P20700|LMNB1_HUMAN	P20700	100	PRKCA	0.970427674	0.0186618339	302	0.0055766209	0.313756772	0.4880021475	0.0359538117
sp|P20700|LMNB1_HUMAN	P20700	100	ATM	0.7058407151	0.0455769984	508	0.0003449172	0.1285231013	0.3530928161	0.0359662532
sp|P20700|LMNB1_HUMAN	P20700	100	CDK2	0.9981779735	0.0072492163	335	1.04813113285E-05	0.8090426024	0.4990942274	0.0360033988
sp|P20700|LMNB1_HUMAN	P20700	100	PRKCD	0.3697056879	0.0139351489	508	0.0001919135	0.4214566281	0.1849488007	0.0360452024
sp|P20700|LMNB1_HUMAN	P20700	100	CDK7	3.77221082876E-09	0.0225558386	435	5.88125727157E-11	0.2604868544	1.91551170074E-09	0.0360577298
sp|P20700|LMNB1_HUMAN	P20700	100	MAPK1	0.0157924085	0.0376420455	433	0.0017054475	0.1561363026	0.008748928	0.0360669265
sp|P20700|LMNB1_HUMAN	P20700	100	CDK2	0.9981779735	0.0072492163	232	1.00837450116E-05	0.8120268225	0.4990940286	0.0361145272
sp|P20700|LMNB1_HUMAN	P20700	100	PRKCD	0.3697056879	0.0139351489	84	0.0001894974	0.4226826391	0.1849475927	0.0361329479
sp|P20700|LMNB1_HUMAN	P20700	100	PRKCD	0.3697056879	0.0139351489	429	0.0001873294	0.4238408269	0.1849465087	0.0362157938
sp|P20700|LMNB1_HUMAN	P20700	100	MAPK3	0.0012395078	0.160609326	391	0.0537486142	0.0368001877	0.027494061	0.036237183
sp|P20700|LMNB1_HUMAN	P20700	100	PRKD1	0.0763487501	0.0369563088	439	0.0001250874	0.1599793109	0.0382369188	0.0362463748
sp|P20700|LMNB1_HUMAN	P20700	100	PKN1	9.34854609854E-06	0.4527576411	285	0.000000771	0.0131140099	5.05977861364E-06	0.0363757353
sp|P20700|LMNB1_HUMAN	P20700	100	MAP3K5	1.29559343583E-10	0.0140576019	176	1.98572027097E-16	0.4230948991	6.47797710773E-11	0.0364281779
sp|P20700|LMNB1_HUMAN	P20700	100	TBK1	2.79096658382E-08	0.0264008621	202	1.42302709313E-08	0.2253678873	2.10699683848E-08	0.0364394871
sp|P20700|LMNB1_HUMAN	P20700	100	CDK7	3.77221082876E-09	0.0225558386	13	5.39361037284E-11	0.2639030654	1.91307346624E-09	0.036453058
sp|P20700|LMNB1_HUMAN	P20700	100	TTK	6.41094616929E-05	0.0137392241	151	2.39821256098E-13	0.4333415719	3.20547309664E-05	0.0364593196
sp|P20700|LMNB1_HUMAN	P20700	100	CDK2	0.9981779735	0.0072492163	65	8.84333901624E-06	0.8220930662	0.4990934084	0.0364887961
sp|P20700|LMNB1_HUMAN	P20700	100	CHEK1	0.3047964313	0.0150372257	25	1.1158141486E-06	0.3971771502	0.1523987736	0.0365549272
sp|P20700|LMNB1_HUMAN	P20700	100	PRKCA	0.970427674	0.0186618339	437	0.0052504709	0.3201400946	0.4878390725	0.0365649571
sp|P20700|LMNB1_HUMAN	P20700	100	CDK7	3.77221082876E-09	0.0225558386	479	5.22856201812E-11	0.2651269378	1.91224822447E-09	0.0365944427
sp|P20700|LMNB1_HUMAN	P20700	100	CHEK1	0.3047964313	0.0150372257	58	1.10641776358E-06	0.3977961131	0.1523987689	0.0366025798
sp|P20700|LMNB1_HUMAN	P20700	100	CHEK1	0.3047964313	0.0150372257	28	0.000001102	0.3980725995	0.1523987666	0.0366238613
sp|P20700|LMNB1_HUMAN	P20700	100	MAP3K5	1.29559343583E-10	0.0140576019	84	1.87677679327E-16	0.4258313662	6.47797656301E-11	0.0366251935
sp|P20700|LMNB1_HUMAN	P20700	100	CDK2	0.9981779735	0.0072492163	126	8.40345152074E-06	0.8259143833	0.4990931885	0.0366306403
sp|P20700|LMNB1_HUMAN	P20700	100	PRKCD	0.3697056879	0.0139351489	495	0.0001762345	0.4300390106	0.1849409612	0.0366584069
sp|P20700|LMNB1_HUMAN	P20700	100	CDK5	0.0041476006	0.0676430251	20	0.0001344731	0.0886491791	0.0021410368	0.0366780609
sp|P20700|LMNB1_HUMAN	P20700	100	DAPK3	4.2937167887E-07	0.0131514498	296	2.3803317327E-16	0.4562318966	2.14685839554E-07	0.0366965422
sp|P20700|LMNB1_HUMAN	P20700	100	STK3	2.07173848551E-08	0.0219435737	219	3.29889800006E-14	0.2737835591	1.0358708922E-08	0.0367358219
sp|P20700|LMNB1_HUMAN	P20700	100	ROCK1	0.4433654775	0.0386216693	395	1.45356699141E-05	0.1556065485	0.2216900066	0.0367460251
sp|P20700|LMNB1_HUMAN	P20700	100	CSNK1A1	0.008664351	0.4435736677	523	0.7158468899	0.0136220727	0.3622556204	0.0369127066
sp|P20700|LMNB1_HUMAN	P20700	100	PLK3	0.002786345	0.0188577586	200	2.586632944E-09	0.3210025489	0.0013931738	0.0369688738
sp|P20700|LMNB1_HUMAN	P20700	100	PAK2	2.50163906545E-07	0.016653605	76	5.56763962709E-16	0.3642324967	1.25081953551E-07	0.0370321669
sp|P20700|LMNB1_HUMAN	P20700	100	MAPKAPK2	0.000639598	0.1445679859	460	0.0018219445	0.042104144	0.0012307712	0.0371399863
sp|P20700|LMNB1_HUMAN	P20700	100	CHEK1	0.3047964313	0.0150372257	543	0.000001	0.4049823156	0.1523987156	0.0371547761
sp|P20700|LMNB1_HUMAN	P20700	100	AKT1	0.0005478708	0.3123285658	582	0.0689233458	0.0195382708	0.0347356083	0.0372187804
sp|P20700|LMNB1_HUMAN	P20700	100	MAP3K5	1.29559343583E-10	0.0140576019	46	1.55244573183E-16	0.4349888754	6.47797494136E-11	0.0372827118
sp|P20700|LMNB1_HUMAN	P20700	100	CDK6	5.7363567457E-06	0.0361726097	411	2.92746171052E-09	0.1690868647	2.8696421037E-06	0.0372899123
sp|P20700|LMNB1_HUMAN	P20700	100	MAP3KB	1.00460970391E-07	0.0168740204	126	1.78260118201E-15	0.3627391646	5.02304860868E-08	0.037313126
sp|P20700|LMNB1_HUMAN	P20700	100	PRKCD	0.3697056879	0.0139351489	267	0.0001607543	0.4393262042	0.1849332211	0.037319282
sp|P20700|LMNB1_HUMAN	P20700	100	PRKCD	0.3697056879	0.0139351489	144	0.0001599078	0.4398501535	0.1849327979	0.0373564841
sp|P20700|LMNB1_HUMAN	P20700	100	RPS6KA3	1.63877796196E-05	0.3403458072	579	0.0007571276	0.0180580756	0.0003867577	0.0374410988
sp|P20700|LMNB1_HUMAN	P20700	100	PAK2	2.50163906545E-07	0.016653605	13	4.9987523708E-16	0.3692443856	1.25081953522E-07	0.0374576969
sp|P20700|LMNB1_HUMAN	P20700	100	TTK	6.41094616929E-05	0.0137392241	428	1.82682167398E-13	0.4478480956	3.20547309378E-05	0.0374772224
sp|P20700|LMNB1_HUMAN	P20700	100	MAPK14	0.0171602356	0.0359521944	13	0.0007577437	0.1713748279	0.0089589897	0.0375190417
sp|P20700|LMNB1_HUMAN	P20700	100	CDK6	5.7363567457E-06	0.0361726097	278	2.78917660784E-09	0.1706382437	2.86957296115E-06	0.0375756747
sp|P20700|LMNB1_HUMAN	P20700	100	MAP3KB	1.00460970391E-07	0.0168740204	96	1.66744443777E-15	0.3658513933	5.02304860292E-08	0.0375805246
sp|P20700|LMNB1_HUMAN	P20700	100	ATR	0.0002265253	0.0673491379	579	0.000266657	0.0921399345	0.0002465912	0.0377440618
sp|P20700|LMNB1_HUMAN	P20700	100	MAP2K1	1.98658757418E-10	0.0219925549	278	9.6914075845E-16	0.2821922656	9.93298632791E-11	0.0377470285
sp|P20700|LMNB1_HUMAN	P20700	100	CDK2	0.9981779735	0.0072492163	479	0.000005225	0.8593038592	0.4990915992	0.037864642
sp|P20700|LMNB1_HUMAN	P20700	100	STK3	2.07173848551E-08	0.0219435737	151	2.52708886249E-14	0.284012334	1.0358705063E-08	0.0378797043
sp|P20700|LMNB1_HUMAN	P20700	100	MAP3KB	1.00460970391E-07	0.0168740204	188	1.54189727216E-15	0.3695321758	5.02304859664E-08	0.0378961963
sp|P20700|LMNB1_HUMAN	P20700	100	PLK3	0.002786345	0.0188577586	52	2.14899030706E-09	0.3308026935	0.0013931736	0.0379099247
sp|P20700|LMNB1_HUMAN	P20700	100	NEK6	0.000000799	0.152919279	508	4.99491277561E-12	0.0408824102	3.99518083694E-07	0.037978508
sp|P20700|LMNB1_HUMAN	P20700	100	PRKD2	1.40761401419E-06	0.1033258229	408	3.10689550675E-13	0.060780877	7.03807162437E-07	0.0381232068
sp|P20700|LMNB1_HUMAN	P20700	100	CDK9	4.54414608132E-07	0.0290458464	395	1.76772886039E-09	0.2162197007	2.28091168496E-07	0.0381234607
sp|P20700|LMNB1_HUMAN	P20700	100	TBK1	2.79096658382E-08	0.0264008621	459	1.05005015884E-08	0.238383523	1.92050837133E-08	0.03819061
sp|P20700|LMNB1_HUMAN	P20700	100	RPS6KA1	5.74833294149E-05	0.1053095611	579	1.2871582741E-05	0.0597638348	3.51774560779E-05	0.0381914853
sp|P20700|LMNB1_HUMAN	P20700	100	TTK	6.41094616929E-05	0.0137392241	188	1.50617644196E-13	0.4582968376	3.20547309218E-05	0.0382063839
sp|P20700|LMNB1_HUMAN	P20700	100	STK3	2.07173848551E-08	0.0219435737	308	2.34541378465E-14	0.2870267996	1.03587041546E-08	0.038215256
sp|P20700|LMNB1_HUMAN	P20700	100	DYRK2	8.16277894705E-10	0.0345562304	506	6.99798344405E-14	0.1824883593	4.0817393727E-10	0.0382543522
sp|P20700|LMNB1_HUMAN	P20700	100	HIPK2	9.48282515663E-07	0.0773902821	399	1.73292588041E-11	0.0814855844	4.74149922461E-07	0.0382547705
sp|P20700|LMNB1_HUMAN	P20700	100	PRKCH	1.49382378527E-11	0.0365399687	176	1.15223855018E-15	0.1735445588	7.46969504564E-12	0.0384326005
sp|P20700|LMNB1_HUMAN	P20700	100	PRKCA	0.970427674	0.0186618339	308	0.0043756765	0.3399737934	0.4874016753	0.0384489037
sp|P20700|LMNB1_HUMAN	P20700	100	VRK1	7.80703534968E-08	0.0245395768	548	1.4644525611E-15	0.2585633644	0.000000039	0.0384514393
sp|P20700|LMNB1_HUMAN	P20700	100	PRKD2	1.40761401419E-06	0.1033258229	406	2.94625455894E-13	0.0614685797	7.03807154405E-07	0.0384830923
sp|P20700|LMNB1_HUMAN	P20700	100	MTOR	0.0006947894	0.1186324451	20	0.0001045719	0.0535742054	0.0003996807	0.0385050848
sp|P20700|LMNB1_HUMAN	P20700	100	DAPK3	4.2937167887E-07	0.0131514498	284	1.3871302642E-16	0.4843656867	2.14685839504E-07	0.0385782739
sp|P20700|LMNB1_HUMAN	P20700	100	ROCK1	0.4433654775	0.0386216693	478	1.1639848022E-05	0.1651170698	0.2216885587	0.0386135914
sp|P20700|LMNB1_HUMAN	P20700	100	PRKCD	0.3697056879	0.0139351489	427	0.0001333511	0.4580994783	0.1849195195	0.0386468885
sp|P20700|LMNB1_HUMAN	P20700	100	CDK2	0.9981779735	0.0072492163	55	3.66540896294E-06	0.8806156145	0.4990908194	0.0386473364
sp|P20700|LMNB1_HUMAN	P20700	100	DYRK1A	6.13551131371E-09	0.0196904389	408	1.42160060027E-15	0.3245501291	3.06775636766E-09	0.038681505
sp|P20700|LMNB1_HUMAN	P20700	100	CDK2	0.9981779735	0.0072492163	200	3.44426523838E-06	0.8841253116	0.4990907089	0.0387758723
sp|P20700|LMNB1_HUMAN	P20700	100	CHEK1	0.3047964313	0.0150372257	405	7.39555783502E-07	0.4264730997	0.1523985854	0.0387948423
sp|P20700|LMNB1_HUMAN	P20700	100	SRC	0.6756012787	0.0179516066	82	0.2425264444	0.3574973222	0.4590638616	0.038818467
sp|P20700|LMNB1_HUMAN	P20700	100	TTK	6.41094616929E-05	0.0137392241	549	1.273464083E-13	0.4674651879	3.20547309101E-05	0.0388434951
sp|P20700|LMNB1_HUMAN	P20700	100	PRKCD	0.3697056879	0.0139351489	485	0.0001294698	0.4609975446	0.1849175789	0.0388508671
sp|P20700|LMNB1_HUMAN	P20700	100	CDK2	0.9981779735	0.0072492163	340	3.1044239244E-06	0.8897454706	0.4990905389	0.0389814897
sp|P20700|LMNB1_HUMAN	P20700	100	CSNK2A2	1.46138385111E-05	0.0958317006	158	1.12760086287E-11	0.067393943	7.30692489356E-06	0.0390244502
sp|P20700|LMNB1_HUMAN	P20700	100	ATR	0.0002265253	0.0673491379	428	0.0002422091	0.0959811097	0.0002343672	0.0390535361
sp|P20700|LMNB1_HUMAN	P20700	100	DAPK3	4.2937167887E-07	0.0131514498	210	1.19850919392E-16	0.4920052658	2.14685839495E-07	0.0390854837
sp|P20700|LMNB1_HUMAN	P20700	100	TBK1	2.79096658382E-08	0.0264008621	399	8.92471363368E-09	0.2452739919	1.8417189736E-08	0.03910999
sp|P20700|LMNB1_HUMAN	P20700	100	CDK4	0.0006730399	0.0319847179	404	3.07494371059E-07	0.2026391773	0.0003366737	0.0391397827
sp|P20700|LMNB1_HUMAN	P20700	100	PAK2	2.50163906545E-07	0.016653605	225	3.21717712996E-16	0.3904678486	1.25081953433E-07	0.0392472782
sp|P20700|LMNB1_HUMAN	P20700	100	CDK2	0.9981779735	0.0072492163	424	2.52452075633E-06	0.900034431	0.499090249	0.0393572527
sp|P20700|LMNB1_HUMAN	P20700	100	DYRK1A	6.13551131371E-09	0.0196904389	437	1.21497871627E-15	0.3314986449	3.06775626435E-09	0.0393713902
sp|P20700|LMNB1_HUMAN	P20700	100	CDK7	3.77221082876E-09	0.0225558386	431	2.88189695221E-11	0.289803273	1.90051489914E-09	0.0394186921
sp|P20700|LMNB1_HUMAN	P20700	100	MAP3KB	1.00460970391E-07	0.0168740204	401	1.05604310967E-15	0.3876935138	5.02304857235E-08	0.0394448095
sp|P20700|LMNB1_HUMAN	P20700	100	CDK6	5.7363567457E-06	0.0361726097	433	0.000000002	0.1810209956	2.86919547136E-06	0.0394752533
sp|P20700|LMNB1_HUMAN	P20700	100	PLK3	0.002786345	0.0188577586	58	1.57948770095E-09	0.3473484954	0.0013931733	0.0394863775
sp|P20700|LMNB1_HUMAN	P20700	100	CDK2	0.9981779735	0.0072492163	279	2.31372807522E-06	0.904133762	0.4990901436	0.0395067262
sp|P20700|LMNB1_HUMAN	P20700	100	MAP3K5	1.29559343583E-10	0.0140576019	520	8.11336551521E-17	0.4668085233	6.47797123581E-11	0.0395466769
sp|P20700|LMNB1_HUMAN	P20700	100	CDK6	5.7363567457E-06	0.0361726097	151	0.000000002	0.1814487093	2.86918163048E-06	0.0395530351
sp|P20700|LMNB1_HUMAN	P20700	100	PRKCI	0.0075702066	0.2507347179	411	1.31650876845E-05	0.0261913585	0.0037916858	0.0395711765
sp|P20700|LMNB1_HUMAN	P20700	100	CDK2	0.9981779735	0.0072492163	302	2.13319197901E-06	0.9077867431	0.4990900533	0.039639811
sp|P20700|LMNB1_HUMAN	P20700	100	MAPK14	0.0171602356	0.0359521944	391	0.0006081632	0.1832805463	0.0088841994	0.0396829851
sp|P20700|LMNB1_HUMAN	P20700	100	MAP3KB	1.00460970391E-07	0.0168740204	65	9.80947165924E-16	0.3912392609	5.02304856859E-08	0.039745458
sp|P20700|LMNB1_HUMAN	P20700	100	CDK7	3.77221082876E-09	0.0225558386	219	2.65542386163E-11	0.2932860852	1.89938253369E-09	0.0398133921
sp|P20700|LMNB1_HUMAN	P20700	100	MAPK14	0.0171602356	0.0359521944	28	0.0005989791	0.184108478	0.0088796074	0.0398324116
sp|P20700|LMNB1_HUMAN	P20700	100	VRK1	7.80703534968E-08	0.0245395768	267	1.10161356329E-15	0.2698968629	0.000000039	0.0398527375
sp|P20700|LMNB1_HUMAN	P20700	100	CDK2	0.9981779735	0.0072492163	225	1.77751566549E-06	0.9155066713	0.4990898755	0.039920712
sp|P20700|LMNB1_HUMAN	P20700	100	PRKCE	0.0230518452	0.0754800157	544	2.18419434389E-05	0.0879678921	0.0115368436	0.0399363183
sp|P20700|LMNB1_HUMAN	P20700	100	MAP2K1	1.98658757418E-10	0.0219925549	340	6.48090848805E-16	0.3020064858	9.93297027542E-11	0.0399467301
sp|P20700|LMNB1_HUMAN	P20700	100	DYRK1A	6.13551131371E-09	0.0196904389	433	1.0629444436E-15	0.3375177998	3.06775618833E-09	0.039966683
sp|P20700|LMNB1_HUMAN	P20700	100	PRKCA	0.970427674	0.0186618339	495	0.0037734598	0.3563540089	0.4871005669	0.0399884699
sp|P20700|LMNB1_HUMAN	P20700	100	DYRK1A	6.13551131371E-09	0.0196904389	396	1.05266816843E-15	0.3379665937	3.06775618319E-09	0.0400109835
sp|P20700|LMNB1_HUMAN	P20700	100	PRKCA	0.970427674	0.0186618339	485	0.0037603061	0.3567398678	0.4870939901	0.0400245646
sp|P20700|LMNB1_HUMAN	P20700	100	ATM	0.7058407151	0.0455769984	427	0.00023056	0.1460758636	0.3530356375	0.0400259643
sp|P20700|LMNB1_HUMAN	P20700	100	CDK7	3.77221082876E-09	0.0225558386	188	2.49284451562E-11	0.2959855702	1.89856963696E-09	0.0401186769
sp|P20700|LMNB1_HUMAN	P20700	100	PRKCA	0.970427674	0.0186618339	575	0.0037178075	0.3579710725	0.4870727408	0.0401396839
sp|P20700|LMNB1_HUMAN	P20700	100	MAPKAPK2	0.000639598	0.1445679859	52	0.0014502974	0.0462887123	0.0010449477	0.0401971186
sp|P20700|LMNB1_HUMAN	P20700	100	RPSK6A5	1.69541127638E-09	0.4207484326	412	4.40739401948E-09	0.0159048422	3.05140264793E-09	0.0401974768
sp|P20700|LMNB1_HUMAN	P20700	100	DYRK1A	6.13551131371E-09	0.0196904389	202	1.00203408084E-15	0.3401430458	3.06775615787E-09	0.040225655
sp|P20700|LMNB1_HUMAN	P20700	100	CDK7	3.77221082876E-09	0.0225558386	412	2.43568135881E-11	0.2969699229	1.89828382117E-09	0.0402298589
sp|P20700|LMNB1_HUMAN	P20700	100	MTOR	0.0006947894	0.1186324451	435	8.24235443833E-05	0.0564954905	0.0003886065	0.0402488429
sp|P20700|LMNB1_HUMAN	P20700	100	CDK6	5.7363567457E-06	0.0361726097	76	1.78712937398E-09	0.1854212538	2.86907193754E-06	0.0402737298
sp|P20700|LMNB1_HUMAN	P20700	100	TBK1	2.79096658382E-08	0.0264008621	393	7.30356537836E-09	0.2540760359	1.76066156083E-08	0.0402770115
sp|P20700|LMNB1_HUMAN	P20700	100	RPS6KB1	0.0011129517	0.0763371865	288	0.000001776	0.0878957918	0.0005573639	0.0402864751
sp|P20700|LMNB1_HUMAN	P20700	100	CAMK2D	2.50040205517E-06	0.0851048197	520	5.55818942992E-14	0.0789003601	1.25020105538E-06	0.0403119118
sp|P20700|LMNB1_HUMAN	P20700	100	CSNK1E	9.67442866696E-08	0.0318622649	308	5.60438971708E-10	0.2108772501	4.86523628206E-08	0.0403330544
sp|P20700|LMNB1_HUMAN	P20700	100	RPS6KA3	1.63877796196E-05	0.3403458072	25	0.0005815436	0.0197719858	0.0002989657	0.0403845038
sp|P20700|LMNB1_HUMAN	P20700	100	STK3	2.07173848551E-08	0.0219435737	497	1.3807922402E-14	0.3079438363	1.03586993315E-08	0.0405248603
sp|P20700|LMNB1_HUMAN	P20700	100	TTK	6.41094616929E-05	0.0137392241	406	8.10943848472E-14	0.4920706449	3.2054730887E-05	0.0405412531
sp|P20700|LMNB1_HUMAN	P20700	100	DAPK3	4.2937167887E-07	0.0131514498	520	7.80225685427E-17	0.5146368237	2.14685839474E-07	0.040578981
sp|P20700|LMNB1_HUMAN	P20700	100	STK3	2.07173848551E-08	0.0219435737	225	1.36395054731E-14	0.3084644251	1.03586992473E-08	0.0405819356
sp|P20700|LMNB1_HUMAN	P20700	100	MAPK14	0.0171602356	0.0359521944	308	0.0005554528	0.1883358176	0.0088578442	0.0405932952
sp|P20700|LMNB1_HUMAN	P20700	100	PRKCD	0.3697056879	0.0139351489	288	0.0001010932	0.4859528103	0.1849033906	0.0405969858
sp|P20700|LMNB1_HUMAN	P20700	100	MAP3KB	1.00460970391E-07	0.0168740204	523	7.83365448377E-16	0.4022947455	5.02304855871E-08	0.0406794078
sp|P20700|LMNB1_HUMAN	P20700	100	CHEK1	0.3047964313	0.0150372257	412	5.25192667993E-07	0.4514644156	0.1523984782	0.0406816174
sp|P20700|LMNB1_HUMAN	P20700	100	CHEK1	0.3047964313	0.0150372257	408	5.22765460862E-07	0.4517995599	0.152398477	0.0407067758
sp|P20700|LMNB1_HUMAN	P20700	100	PDGFRB	1.13673137795E-09	0.0273804859	360	3.06523091786E-08	0.2481964388	1.58945202783E-08	0.0407163953
sp|P20700|LMNB1_HUMAN	P20700	100	CHEK1	0.3047964313	0.0150372257	497	5.17173364814E-07	0.4525795265	0.1523984742	0.0407653115
sp|P20700|LMNB1_HUMAN	P20700	100	RPS6KA1	5.74833294149E-05	0.1053095611	305	9.75725675723E-06	0.0646510757	3.3620293086E-05	0.0407794622
sp|P20700|LMNB1_HUMAN	P20700	100	SRC	0.6756012787	0.0179516066	484	0.2215530822	0.3796522537	0.4485771805	0.0408143434
sp|P20700|LMNB1_HUMAN	P20700	100	ROCK1	0.4433654775	0.0386216693	28	8.94786637314E-06	0.176533056	0.2216872127	0.0408274798
sp|P20700|LMNB1_HUMAN	P20700	100	STK3	2.07173848551E-08	0.0219435737	84	1.27940001729E-14	0.3110747011	1.03586988245E-08	0.0408678261
sp|P20700|LMNB1_HUMAN	P20700	100	PRKCA	0.970427674	0.0186618339	395	0.0034619882	0.3659317424	0.4869448311	0.040882122
sp|P20700|LMNB1_HUMAN	P20700	100	DAPK3	4.2937167887E-07	0.0131514498	481	7.1377094329E-17	0.5192701859	2.14685839471E-07	0.0408831115
sp|P20700|LMNB1_HUMAN	P20700	100	PRKCG	0.1648778055	0.0480995298	335	0.00000025	0.14222369	0.0824390278	0.0409416276
sp|P20700|LMNB1_HUMAN	P20700	100	CDK2	0.9981779735	0.0072492163	460	0.000000772	0.9441402755	0.4990893727	0.0409584978
sp|P20700|LMNB1_HUMAN	P20700	100	PLK3	0.002786345	0.0188577586	523	1.18725802205E-09	0.3629524104	0.0013931731	0.0409594541
sp|P20700|LMNB1_HUMAN	P20700	100	CAMK2A	0.1532701124	0.1310246865	412	0.0170774018	0.0522492093	0.0851737571	0.0409667675
sp|P20700|LMNB1_HUMAN	P20700	100	PRKCA	0.970427674	0.0186618339	3	0.0034214796	0.36726957	0.4869245768	0.041006573
sp|P20700|LMNB1_HUMAN	P20700	100	MAP2K1	1.98658757418E-10	0.0219925549	151	5.32023265688E-16	0.3121896565	9.93296447204E-11	0.0410659814
sp|P20700|LMNB1_HUMAN	P20700	100	PRKCD	0.3697056879	0.0139351489	283	0.000092946	0.4942752039	0.184899317	0.0411752857
sp|P20700|LMNB1_HUMAN	P20700	100	PRKCD	0.3697056879	0.0139351489	285	0.000092364	0.4948981384	0.184899026	0.0412184927
sp|P20700|LMNB1_HUMAN	P20700	100	ATM	0.7058407151	0.0455769984	433	0.0002062604	0.1513642389	0.3530234877	0.0412296822
sp|P20700|LMNB1_HUMAN	P20700	100	DAPK3	4.2937167887E-07	0.0131514498	335	6.38501156545E-17	0.5252007429	2.14685839467E-07	0.0412715962
sp|P20700|LMNB1_HUMAN	P20700	100	DYRK1A	6.13551131371E-09	0.0196904389	575	7.91096778349E-16	0.3509357919	3.06775605241E-09	0.0412861656
sp|P20700|LMNB1_HUMAN	P20700	100	PRKCG	0.1648778055	0.0480995298	96	2.35471651475E-07	0.1441389312	0.0824390205	0.0414002243
sp|P20700|LMNB1_HUMAN	P20700	100	CDK2	0.9981779735	0.0072492163	52	4.5484288362E-07	0.9569982681	0.4990892141	0.0414224583
sp|P20700|LMNB1_HUMAN	P20700	100	DYRK1A	6.13551131371E-09	0.0196904389	13	7.63909616287E-16	0.3524905315	3.06775603881E-09	0.0414383931
sp|P20700|LMNB1_HUMAN	P20700	100	CDK6	5.7363567457E-06	0.0361726097	399	1.46564400505E-09	0.1921577457	2.86891119485E-06	0.0414888541
sp|P20700|LMNB1_HUMAN	P20700	100	CDK2	0.9981779735	0.0072492163	158	3.99583916053E-07	0.9596549816	0.4990891865	0.041518165
sp|P20700|LMNB1_HUMAN	P20700	100	TTK	6.41094616929E-05	0.0137392241	302	6.18017080134E-14	0.5069107853	3.20547308774E-05	0.0415569827
sp|P20700|LMNB1_HUMAN	P20700	100	PRKCA	0.970427674	0.0186618339	296	0.003247707	0.3732483975	0.4868376905	0.041561645
sp|P20700|LMNB1_HUMAN	P20700	100	CDK2	0.9981779735	0.0072492163	202	3.65134920921E-07	0.9614134963	0.4990891693	0.0415814852
sp|P20700|LMNB1_HUMAN	P20700	100	DAPK3	4.2937167887E-07	0.0131514498	285	5.82680043559E-17	0.5300201606	2.14685839464E-07	0.0415866459
sp|P20700|LMNB1_HUMAN	P20700	100	DAPK3	4.2937167887E-07	0.0131514498	158	5.82273278069E-17	0.5300559052	2.14685839464E-07	0.0415889804
sp|P20700|LMNB1_HUMAN	P20700	100	STK3	2.07173848551E-08	0.0219435737	314	1.07656157904E-14	0.3181145644	1.03586978103E-08	0.0416364821
sp|P20700|LMNB1_HUMAN	P20700	100	PRKD1	0.0763487501	0.0369563088	158	7.22817206447E-05	0.1893232254	0.0382105159	0.0417164794
sp|P20700|LMNB1_HUMAN	P20700	100	DYRK1A	6.13551131371E-09	0.0196904389	520	7.11457504088E-16	0.3557570427	3.06775601259E-09	0.0417577844
sp|P20700|LMNB1_HUMAN	P20700	100	HIPK2	9.48282515663E-07	0.0773902821	396	9.20282105176E-12	0.0905528109	4.74145859242E-07	0.0417721476
sp|P20700|LMNB1_HUMAN	P20700	100	CHEK1	0.3047964313	0.0150372257	399	4.22319514259E-07	0.4673054063	0.1523984268	0.041866719
sp|P20700|LMNB1_HUMAN	P20700	100	CDK5	0.0041476006	0.0676430251	25	7.81014421732E-05	0.1039729416	0.002112851	0.0418967987
sp|P20700|LMNB1_HUMAN	P20700	100	PAK2	2.50163906545E-07	0.016653605	485	1.68731806715E-16	0.4224180676	1.25081953357E-07	0.0419054207
sp|P20700|LMNB1_HUMAN	P20700	100	MAP2K1	1.98658757418E-10	0.0219925549	302	4.57873990513E-16	0.3199640376	9.93296076458E-11	0.0419155473
sp|P20700|LMNB1_HUMAN	P20700	100	RPS6KA1	5.74833294149E-05	0.1053095611	428	8.62766180999E-06	0.066942705	3.30554956124E-05	0.0419793777
sp|P20700|LMNB1_HUMAN	P20700	100	PRKCH	1.49382378527E-11	0.0365399687	84	6.06530919197E-16	0.1929493217	7.46942219182E-12	0.0419826244
sp|P20700|LMNB1_HUMAN	P20700	100	PRKCH	1.49382378527E-11	0.0365399687	279	6.00417944918E-16	0.1932432222	7.46941913534E-12	0.0420358251
sp|P20700|LMNB1_HUMAN	P20700	100	CSNK1E	9.67442866696E-08	0.0318622649	495	4.0228260642E-10	0.2217228494	4.8573284638E-08	0.0420531151
sp|P20700|LMNB1_HUMAN	P20700	100	CHEK1	0.3047964313	0.0150372257	23	4.0390596603E-07	0.4706049125	0.1523984176	0.0421125375
sp|P20700|LMNB1_HUMAN	P20700	100	CDK4	0.0006730399	0.0319847179	52	2.04795243684E-07	0.2213507384	0.0003366223	0.0421286206
sp|P20700|LMNB1_HUMAN	P20700	100	PAK2	2.50163906545E-07	0.016653605	433	1.59436665298E-16	0.4251343556	1.25081953352E-07	0.0421295053
sp|P20700|LMNB1_HUMAN	P20700	100	DAPK3	4.2937167887E-07	0.0131514498	479	4.94186208311E-17	0.5386489805	2.1468583946E-07	0.0421492834
sp|P20700|LMNB1_HUMAN	P20700	100	MAP3K5	1.29559343583E-10	0.0140576019	404	3.81449545004E-17	0.5041681304	6.47796908638E-11	0.0421660124
sp|P20700|LMNB1_HUMAN	P20700	100	IKBKE	4.59079179976E-10	0.0281396944	393	3.76957312935E-14	0.2518720879	2.29558437854E-10	0.0421670454
sp|P20700|LMNB1_HUMAN	P20700	100	CDK2	0.9981779735	0.0072492163	210	1.0252191503E-07	0.9783860954	0.499089038	0.0421914386
sp|P20700|LMNB1_HUMAN	P20700	100	CSNK1E	9.67442866696E-08	0.0318622649	437	3.91027560301E-10	0.2226366293	4.85676571149E-08	0.0421972524
sp|P20700|LMNB1_HUMAN	P20700	100	CDK7	3.77221082876E-09	0.0225558386	506	1.6277834522E-11	0.3145055766	1.89424433164E-09	0.0421983893
sp|P20700|LMNB1_HUMAN	P20700	100	PLK3	0.002786345	0.0188577586	431	9.16107073455E-10	0.3771842808	0.001393173	0.0422919559
sp|P20700|LMNB1_HUMAN	P20700	100	PRKCD	0.3697056879	0.0139351489	486	7.89520544465E-05	0.5104403405	0.18489232	0.0422930046
sp|P20700|LMNB1_HUMAN	P20700	100	HIPK2	9.48282515663E-07	0.0773902821	13	8.33291969015E-12	0.0920519477	4.74145424291E-07	0.042346728
sp|P20700|LMNB1_HUMAN	P20700	100	IKBKE	4.59079179976E-10	0.0281396944	406	3.61668061377E-14	0.2533296754	2.29557673391E-10	0.0423699322
sp|P20700|LMNB1_HUMAN	P20700	100	CDK5	0.0041476006	0.0676430251	399	7.41202647215E-05	0.1055041569	0.0021108604	0.0424094802
sp|P20700|LMNB1_HUMAN	P20700	100	RPS6KA3	1.63877796196E-05	0.3403458072	405	0.0004905763	0.0209918866	0.0002534821	0.0424484241
sp|P20700|LMNB1_HUMAN	P20700	100	GSK3B	0.001439038	0.2597717476	508	0.1798813061	0.0275035233	0.090660172	0.0424491047
sp|P20700|LMNB1_HUMAN	P20700	100	PAK2	2.50163906545E-07	0.016653605	406	1.45879423052E-16	0.4296418478	1.25081953345E-07	0.0425007214
sp|P20700|LMNB1_HUMAN	P20700	100	CDK2	0.9981779735	0.0072492163	582	2.01919269021E-08	0.9880835887	0.4990889968	0.042538982
sp|P20700|LMNB1_HUMAN	P20700	100	CHEK1	0.3047964313	0.0150372257	459	3.73148219385E-07	0.4763659116	0.1523984022	0.0425409085
sp|P20700|LMNB1_HUMAN	P20700	100	CDK9	4.54414608132E-07	0.0290458464	304	8.04046216251E-10	0.2466579515	2.27609327174E-07	0.0425466732
sp|P20700|LMNB1_HUMAN	P20700	100	MAP2K1	1.98658757418E-10	0.0219925549	579	4.08927533935E-16	0.3258986994	9.93295831725E-11	0.0425612714
sp|P20700|LMNB1_HUMAN	P20700	100	PRKCD	0.3697056879	0.0139351489	284	7.57095090261E-05	0.5144901789	0.1848906987	0.0425718993
sp|P20700|LMNB1_HUMAN	P20700	100	CSNK2A2	1.46138385111E-05	0.0958317006	534	6.57129877121E-12	0.0748144715	7.3069225412E-06	0.042572397
sp|P20700|LMNB1_HUMAN	P20700	100	RPS6KA1	5.74833294149E-05	0.1053095611	406	8.08210095012E-06	0.0681613837	3.27827151825E-05	0.0426141043
sp|P20700|LMNB1_HUMAN	P20700	100	MAP3K5	1.29559343583E-10	0.0140576019	304	3.34509474059E-17	0.5108182386	6.47796885168E-11	0.0426280946
sp|P20700|LMNB1_HUMAN	P20700	100	CAMK2D	2.50040205517E-06	0.0851048197	548	3.96761097698E-14	0.0846106445	1.25020104742E-06	0.0427262715
sp|P20700|LMNB1_HUMAN	P20700	100	CDK9	4.54414608132E-07	0.0290458464	391	7.74970921837E-10	0.2481806125	2.27594789527E-07	0.0427649578
sp|P20700|LMNB1_HUMAN	P20700	100	PDGFRB	1.13673137795E-09	0.0273804859	121	2.23416211515E-08	0.2633126898	1.17391762647E-08	0.0427699564
sp|P20700|LMNB1_HUMAN	P20700	100	MTOR	0.0006947894	0.1186324451	393	5.99703295285E-05	0.0608160107	0.0003773799	0.0427952213
sp|P20700|LMNB1_HUMAN	P20700	100	DYRK1A	6.13551131371E-09	0.0196904389	534	5.65556838045E-16	0.3665122111	3.06775593964E-09	0.0428052531
sp|P20700|LMNB1_HUMAN	P20700	100	RPS6KB1	0.0011129517	0.0763371865	304	1.27294547895E-06	0.0946435876	0.0005571123	0.0428448913
sp|P20700|LMNB1_HUMAN	P20700	100	VRK1	7.80703534968E-08	0.0245395768	543	6.0476499076E-16	0.2944308306	0.000000039	0.0428467785
sp|P20700|LMNB1_HUMAN	P20700	100	MAPKAPK2	0.000639598	0.1445679859	302	0.0011912103	0.0500559541	0.0009154041	0.0429023845
sp|P20700|LMNB1_HUMAN	P20700	100	CAMK1	3.27973440363E-08	0.5568426724	405	3.36516485821E-08	0.0129957775	3.32244963092E-08	0.0429029515
sp|P20700|LMNB1_HUMAN	P20700	100	TBK1	2.79096658382E-08	0.0264008621	375	4.74396630132E-09	0.2741287852	1.63268160698E-08	0.04290607
sp|P20700|LMNB1_HUMAN	P20700	100	CDK9	4.54414608132E-07	0.0290458464	433	7.50668432102E-10	0.2494503114	2.27582638282E-07	0.0429467708
sp|P20700|LMNB1_HUMAN	P20700	100	SRC	0.6756012787	0.0179516066	268	0.2006455262	0.4040057662	0.4381234025	0.0429815406
sp|P20700|LMNB1_HUMAN	P20700	100	MAP3K5	1.29559343583E-10	0.0140576019	5	3.00125208772E-17	0.5162295407	6.47796867976E-11	0.0430031996
sp|P20700|LMNB1_HUMAN	P20700	100	PRKCA	0.970427674	0.0186618339	13	0.0028362945	0.3890026234	0.4866319843	0.0430157745
sp|P20700|LMNB1_HUMAN	P20700	100	PRKD2	1.40761401419E-06	0.1033258229	411	1.52324661253E-13	0.0702690961	7.03807083255E-07	0.043021241
sp|P20700|LMNB1_HUMAN	P20700	100	CDK7	3.77221082876E-09	0.0225558386	406	1.37828170094E-11	0.3219227445	1.89299682288E-09	0.0430243206
sp|P20700|LMNB1_HUMAN	P20700	100	CAMK2D	2.50040205517E-06	0.0851048197	285	3.79006811133E-14	0.0853609767	1.25020104654E-06	0.0430410314
sp|P20700|LMNB1_HUMAN	P20700	100	RPSK6A5	1.69541127638E-09	0.4207484326	435	3.1005091573E-09	0.0173251575	2.39796021684E-09	0.0431636262
sp|P20700|LMNB1_HUMAN	P20700	100	STK3	2.07173848551E-08	0.0219435737	76	7.45257890312E-15	0.3334294671	1.03586961538E-08	0.0432969495
sp|P20700|LMNB1_HUMAN	P20700	100	DAPK3	4.2937167887E-07	0.0131514498	511	3.50496210863E-17	0.5568986108	2.14685839452E-07	0.0433332873
sp|P20700|LMNB1_HUMAN	P20700	100	CDK7	3.77221082876E-09	0.0225558386	497	1.28806715035E-11	0.3249637894	1.89254575013E-09	0.0433618338
sp|P20700|LMNB1_HUMAN	P20700	100	MAP2K1	1.98658757418E-10	0.0219925549	412	3.55826520466E-16	0.3333759622	9.9329556622E-11	0.0433714605
sp|P20700|LMNB1_HUMAN	P20700	100	VRK1	7.80703534968E-08	0.0245395768	511	5.43066140836E-16	0.2988778318	0.000000039	0.0433839768
sp|P20700|LMNB1_HUMAN	P20700	100	PLK3	0.002786345	0.0188577586	428	7.39359515314E-10	0.3891828742	0.0013931729	0.0434074757
sp|P20700|LMNB1_HUMAN	P20700	100	CDK6	5.7363567457E-06	0.0361726097	5	1.07787786027E-09	0.2033012171	2.86871731178E-06	0.0434802887
sp|P20700|LMNB1_HUMAN	P20700	100	CSNK1D	0.0001125108	0.34375	429	0.0010733784	0.0214082965	0.0005929446	0.0435056666
sp|P20700|LMNB1_HUMAN	P20700	100	PLK3	0.002786345	0.0188577586	284	7.2045408537E-10	0.3905955517	0.0013931729	0.0435383503
sp|P20700|LMNB1_HUMAN	P20700	100	MAP3K5	1.29559343583E-10	0.0140576019	411	2.52372372618E-17	0.5249946585	6.47796844099E-11	0.0436090989
sp|P20700|LMNB1_HUMAN	P20700	100	CDK9	4.54414608132E-07	0.0290458464	549	6.70356316787E-10	0.2541178907	2.27542482224E-07	0.0436135332
sp|P20700|LMNB1_HUMAN	P20700	100	MAP3K5	1.29559343583E-10	0.0140576019	188	2.51901586311E-17	0.5250765779	6.47796843864E-11	0.0436147519
sp|P20700|LMNB1_HUMAN	P20700	100	PLK3	0.002786345	0.0188577586	497	7.07391106232E-10	0.3916229813	0.0013931729	0.0436334739
sp|P20700|LMNB1_HUMAN	P20700	100	PRKG1	0.085022436	0.1708219044	399	5.92344247125E-05	0.0432580547	0.0425408352	0.0436545372
sp|P20700|LMNB1_HUMAN	P20700	100	PRKCD	0.3697056879	0.0139351489	76	6.44539251326E-05	0.5304365705	0.1848850709	0.0436657721
sp|P20700|LMNB1_HUMAN	P20700	100	PRKAA1	0.0036063201	0.2136559561	404	0.0103327337	0.0346017389	0.0069695269	0.0436714401
sp|P20700|LMNB1_HUMAN	P20700	100	PRKD1	0.0763487501	0.0369563088	399	5.94645210187E-05	0.2003997902	0.0382041073	0.0437360515
sp|P20700|LMNB1_HUMAN	P20700	100	ATR	0.0002265253	0.0673491379	304	0.0001765805	0.1100452552	0.0002015529	0.0437626201
sp|P20700|LMNB1_HUMAN	P20700	100	CHEK1	0.3047964313	0.0150372257	200	2.91320796426E-07	0.4943066714	0.1523983613	0.0438682755
sp|P20700|LMNB1_HUMAN	P20700	100	PRKACA	0.0077507383	0.3599382837	225	0.2863443675	0.0206640745	0.1470475529	0.0438917563
sp|P20700|LMNB1_HUMAN	P20700	100	PRKD2	1.40761401419E-06	0.1033258229	582	1.35195610486E-13	0.0719924771	7.0380707469E-07	0.0438961204
sp|P20700|LMNB1_HUMAN	P20700	100	DAPK3	4.2937167887E-07	0.0131514498	544	2.93802909316E-17	0.5662270482	2.1468583945E-07	0.0439354455
sp|P20700|LMNB1_HUMAN	P20700	100	HIPK2	9.48282515663E-07	0.0773902821	391	6.34456863047E-12	0.0963721623	4.74144430116E-07	0.0439920912
sp|P20700|LMNB1_HUMAN	P20700	100	CSNK1E	9.67442866696E-08	0.0318622649	405	2.76354860594E-10	0.2340901932	4.85103207651E-08	0.0439939277
sp|P20700|LMNB1_HUMAN	P20700	100	MAP3KB	1.00460970391E-07	0.0168740204	302	3.5162158664E-16	0.4424075764	5.02304853713E-08	0.0440260127
sp|P20700|LMNB1_HUMAN	P20700	100	PLK3	0.002786345	0.0188577586	427	6.43750088945E-10	0.3969687925	0.0013931728	0.0441275934
sp|P20700|LMNB1_HUMAN	P20700	100	CSNK1E	9.67442866696E-08	0.0318622649	478	2.67334185213E-10	0.2352532692	4.85058104274E-08	0.0441753611
sp|P20700|LMNB1_HUMAN	P20700	100	MAP3K5	1.29559343583E-10	0.0140576019	478	2.13904451799E-17	0.5332587584	6.47796824865E-11	0.0441784799
sp|P20700|LMNB1_HUMAN	P20700	100	ROCK1	0.4433654775	0.0386216693	431	6.06589566793E-06	0.1943711645	0.2216857717	0.0442303394
sp|P20700|LMNB1_HUMAN	P20700	100	CDK6	5.7363567457E-06	0.0361726097	406	0.000000001	0.207598213	2.86865783008E-06	0.0442422279
sp|P20700|LMNB1_HUMAN	P20700	100	NEK6	0.000000799	0.152919279	481	2.13517307736E-12	0.0491137618	3.99516653825E-07	0.0442474711
sp|P20700|LMNB1_HUMAN	P20700	100	CHEK1	0.3047964313	0.0150372257	144	2.6940427069E-07	0.4999039172	0.1523983503	0.044280373
sp|P20700|LMNB1_HUMAN	P20700	100	PRKCA	0.970427674	0.0186618339	144	0.0025088461	0.4034058848	0.4864682601	0.044334775
sp|P20700|LMNB1_HUMAN	P20700	100	GSK3B	0.001439038	0.2597717476	19	0.1633470179	0.0290310725	0.0823930279	0.0443990982
sp|P20700|LMNB1_HUMAN	P20700	100	PRKD1	0.0763487501	0.0369563088	485	5.55012940695E-05	0.204431909	0.0382021257	0.0444655358
sp|P20700|LMNB1_HUMAN	P20700	100	PRKCD	0.3697056879	0.0139351489	58	5.68825052683E-05	0.5426016668	0.1848812852	0.0444957565
sp|P20700|LMNB1_HUMAN	P20700	100	CDK9	4.54414608132E-07	0.0290458464	396	5.69572243259E-10	0.2607529534	2.27492090188E-07	0.0445570748
sp|P20700|LMNB1_HUMAN	P20700	100	MAPKAPK2	0.000639598	0.1445679859	520	0.0010565446	0.0524199893	0.0008480713	0.0445788619
sp|P20700|LMNB1_HUMAN	P20700	100	PRKCH	1.49382378527E-11	0.0365399687	210	3.86931705372E-16	0.2074692879	7.46931239222E-12	0.0445918928
sp|P20700|LMNB1_HUMAN	P20700	100	CAMK2A	0.1532701124	0.1310246865	84	0.0142458423	0.0578794501	0.0837579774	0.0446051498
sp|P20700|LMNB1_HUMAN	P20700	100	PRKD1	0.0763487501	0.0369563088	412	5.34976190701E-05	0.2065936967	0.0382011239	0.0448554289
sp|P20700|LMNB1_HUMAN	P20700	100	ATM	0.7058407151	0.0455769984	188	0.0001501728	0.1678058619	0.3529954439	0.0449195098
sp|P20700|LMNB1_HUMAN	P20700	100	PRKCI	0.0075702066	0.2507347179	335	7.88977373906E-06	0.0305106566	0.0037890482	0.0449292238
sp|P20700|LMNB1_HUMAN	P20700	100	MAPK14	0.0171602356	0.0359521944	396	0.0003694372	0.2128184596	0.0087648364	0.0449351188
sp|P20700|LMNB1_HUMAN	P20700	100	CDK4	0.0006730399	0.0319847179	544	1.41301900095E-07	0.2394020928	0.0003365906	0.0449639532
sp|P20700|LMNB1_HUMAN	P20700	100	CHEK1	0.3047964313	0.0150372257	506	2.36722369797E-07	0.5092183011	0.152398334	0.044964061
sp|P20700|LMNB1_HUMAN	P20700	100	RPS6KB1	0.0011129517	0.0763371865	435	9.77343970105E-07	0.1003282092	0.0005569645	0.044971577
sp|P20700|LMNB1_HUMAN	P20700	100	TBK1	2.79096658382E-08	0.0264008621	302	3.3928576253E-09	0.2902169334	1.56512617318E-08	0.0449871859
sp|P20700|LMNB1_HUMAN	P20700	100	DYRK1A	6.13551131371E-09	0.0196904389	65	3.4548992994E-16	0.3895256563	3.0677558296E-09	0.0450259291
sp|P20700|LMNB1_HUMAN	P20700	100	RET	3.93667979882E-11	0.3777429467	138	0.0007934291	0.0203332501	0.0003967146	0.0450785744
sp|P20700|LMNB1_HUMAN	P20700	100	PRKCA	0.970427674	0.0186618339	304	0.0023315593	0.4120637281	0.4863796167	0.0451229893
sp|P20700|LMNB1_HUMAN	P20700	100	PAK2	2.50163906545E-07	0.016653605	296	7.43519248667E-17	0.4638415357	1.2508195331E-07	0.0452921606
sp|P20700|LMNB1_HUMAN	P20700	100	DYRK2	8.16277894705E-10	0.0345562304	393	1.92286502975E-14	0.2236613093	4.08148561678E-10	0.0453128676
sp|P20700|LMNB1_HUMAN	P20700	100	MAP3K5	1.29559343583E-10	0.0140576019	544	1.45778211075E-17	0.5522899936	6.47796790802E-11	0.0454828944
sp|P20700|LMNB1_HUMAN	P20700	100	CDK7	3.77221082876E-09	0.0225558386	544	8.33558434921E-12	0.3445210018	1.89027320655E-09	0.0455173229
sp|P20700|LMNB1_HUMAN	P20700	100	GSK3B	0.001439038	0.2597717476	13	0.1548020164	0.0299341596	0.0781205272	0.0455420397
sp|P20700|LMNB1_HUMAN	P20700	100	MAP3KB	1.00460970391E-07	0.0168740204	439	2.40792829164E-16	0.4617833159	5.02304853158E-08	0.0456201778
sp|P20700|LMNB1_HUMAN	P20700	100	TTK	6.41094616929E-05	0.0137392241	296	2.034428396E-14	0.5678401401	3.20547308566E-05	0.0456664943
sp|P20700|LMNB1_HUMAN	P20700	100	PRKCD	0.3697056879	0.0139351489	548	4.74113676202E-05	0.5599534036	0.1848765497	0.0456730517
sp|P20700|LMNB1_HUMAN	P20700	100	MAPKAPK2	0.000639598	0.1445679859	340	0.0009744733	0.0540089459	0.0008070356	0.0456969789
sp|P20700|LMNB1_HUMAN	P20700	100	PRKACA	0.0077507383	0.3599382837	579	0.268871502	0.0217144173	0.1383111201	0.0457352406
sp|P20700|LMNB1_HUMAN	P20700	100	MAP3K5	1.29559343583E-10	0.0140576019	212	1.28785638009E-17	0.5584329206	6.47796782306E-11	0.0459019513
sp|P20700|LMNB1_HUMAN	P20700	100	PAK2	2.50163906545E-07	0.016653605	58	6.40932173793E-17	0.4714029042	1.25081953305E-07	0.0459035513
sp|P20700|LMNB1_HUMAN	P20700	100	PRKCG	0.1648778055	0.0480995298	395	1.34260395798E-07	0.163320672	0.0824389699	0.0459282206
sp|P20700|LMNB1_HUMAN	P20700	100	MAP3KB	1.00460970391E-07	0.0168740204	534	2.21688853235E-16	0.465978577	5.02304853063E-08	0.0459635216
sp|P20700|LMNB1_HUMAN	P20700	100	PLK3	0.002786345	0.0188577586	408	4.45646883824E-10	0.4177517103	0.0013931727	0.0460358469
sp|P20700|LMNB1_HUMAN	P20700	100	CSNK1E	9.67442866696E-08	0.0318622649	424	1.88458955199E-10	0.2473294621	4.84663728124E-08	0.0460485172
sp|P20700|LMNB1_HUMAN	P20700	100	DAPK3	4.2937167887E-07	0.0131514498	3	1.55649827592E-17	0.5995358695	2.14685839443E-07	0.0460692896
sp|P20700|LMNB1_HUMAN	P20700	100	STK3	2.07173848551E-08	0.0219435737	401	4.04454463472E-15	0.3593953594	1.03586944498E-08	0.0460772929
sp|P20700|LMNB1_HUMAN	P20700	100	VRK1	7.80703534968E-08	0.0245395768	284	3.20986932677E-16	0.3214690624	0.000000039	0.0460884121
sp|P20700|LMNB1_HUMAN	P20700	100	MAP3K5	1.29559343583E-10	0.0140576019	144	1.20700946426E-17	0.5617148322	6.47796778263E-11	0.0461254461
sp|P20700|LMNB1_HUMAN	P20700	100	DAPK3	4.2937167887E-07	0.0131514498	20	1.50842667402E-17	0.6011165774	2.14685839443E-07	0.0461699378
sp|P20700|LMNB1_HUMAN	P20700	100	MAP3KB	1.00460970391E-07	0.0168740204	405	2.09079969616E-16	0.4689053613	5.02304853E-08	0.0462026744
sp|P20700|LMNB1_HUMAN	P20700	100	IKBKB	6.72841577907E-07	0.3581504702	433	0.0004481225	0.0221653499	0.0002243977	0.046329479
sp|P20700|LMNB1_HUMAN	P20700	100	TTK	6.41094616929E-05	0.0137392241	76	1.68248701385E-14	0.5782338904	3.20547308549E-05	0.0463582731
sp|P20700|LMNB1_HUMAN	P20700	100	PDPK1	2.74992940878E-05	0.2453467868	433	0.000345419	0.032445756	0.0001864592	0.04643551
sp|P20700|LMNB1_HUMAN	P20700	100	RPSK6A5	1.69541127638E-09	0.4207484326	279	2.16570830607E-09	0.0189336668	1.93055979122E-09	0.046463776
sp|P20700|LMNB1_HUMAN	P20700	100	TTK	6.41094616929E-05	0.0137392241	544	1.59668834225E-14	0.5809831734	3.20547308545E-05	0.0465408265
sp|P20700|LMNB1_HUMAN	P20700	100	PRKCD	0.3697056879	0.0139351489	126	4.04012952254E-05	0.5750352024	0.1848730446	0.0466902384
sp|P20700|LMNB1_HUMAN	P20700	100	CDK9	4.54414608132E-07	0.0290458464	19	3.95141816682E-10	0.2760119479	2.27404874974E-07	0.0467085763
sp|P20700|LMNB1_HUMAN	P20700	100	STK3	2.07173848551E-08	0.0219435737	13	3.52466173634E-15	0.3654285677	1.03586941899E-08	0.0467173021
sp|P20700|LMNB1_HUMAN	P20700	100	PAK1	0.0609682257	0.0496914185	396	0.0013109752	0.1615245796	0.0311396004	0.0467538638
sp|P20700|LMNB1_HUMAN	P20700	100	TTK	6.41094616929E-05	0.0137392241	13	1.49482885411E-14	0.5843999955	3.20547308539E-05	0.0467674556
sp|P20700|LMNB1_HUMAN	P20700	100	DAPK3	4.2937167887E-07	0.0131514498	65	1.25562524126E-17	0.61072975	2.14685839441E-07	0.0467808636
sp|P20700|LMNB1_HUMAN	P20700	100	CDK7	3.77221082876E-09	0.0225558386	76	6.45616964044E-12	0.3562742708	1.8893334992E-09	0.0468005616
sp|P20700|LMNB1_HUMAN	P20700	100	MAP2K1	1.98658757418E-10	0.0219925549	543	2.00382839201E-16	0.3654963236	9.93294789002E-11	0.0468108505
sp|P20700|LMNB1_HUMAN	P20700	100	MAPK1	0.0157924085	0.0376420455	435	0.0004146682	0.2136277552	0.0081035384	0.046826226
sp|P20700|LMNB1_HUMAN	P20700	100	PLK3	0.002786345	0.0188577586	340	3.81465668515E-10	0.4266325758	0.0013931727	0.0468452691
sp|P20700|LMNB1_HUMAN	P20700	100	PRKCG	0.1648778055	0.0480995298	435	1.20131995842E-07	0.1673369043	0.0824389628	0.0468621104
sp|P20700|LMNB1_HUMAN	P20700	100	DYRK1A	6.13551131371E-09	0.0196904389	485	2.29653493547E-16	0.409000381	3.06775577168E-09	0.0468841496
sp|P20700|LMNB1_HUMAN	P20700	100	PIM1	4.98371788855E-08	0.3361089342	411	6.50049081691E-06	0.0239785508	3.2751639979E-06	0.0469131165
sp|P20700|LMNB1_HUMAN	P20700	100	DYRK1A	6.13551131371E-09	0.0196904389	401	2.26719676057E-16	0.4096269817	3.06775577022E-09	0.04694363
sp|P20700|LMNB1_HUMAN	P20700	100	STK4	1.07256301996E-07	0.5204741379	411	5.86870780801E-08	0.0155055409	0.000000083	0.0469653096
sp|P20700|LMNB1_HUMAN	P20700	100	GSK3B	0.001439038	0.2597717476	391	0.1444543489	0.0310770719	0.0729466934	0.046978381
sp|P20700|LMNB1_HUMAN	P20700	100	VRK1	7.80703534968E-08	0.0245395768	497	2.6497306007E-16	0.3299164095	0.000000039	0.047089498
sp|P20700|LMNB1_HUMAN	P20700	100	ROCK1	0.4433654775	0.0386216693	391	4.37688873535E-06	0.2100227391	0.2216849272	0.0471637505
sp|P20700|LMNB1_HUMAN	P20700	100	TTK	6.41094616929E-05	0.0137392241	435	1.33984508613E-14	0.5904115126	3.20547308532E-05	0.047165519
sp|P20700|LMNB1_HUMAN	P20700	100	VRK1	7.80703534968E-08	0.0245395768	219	2.56788673803E-16	0.3312951754	0.000000039	0.0472523865
sp|P20700|LMNB1_HUMAN	P20700	100	RPS6KA1	5.74833294149E-05	0.1053095611	302	5.13838642602E-06	0.077251218	3.13108579204E-05	0.0472786039
sp|P20700|LMNB1_HUMAN	P20700	100	PRKD1	0.0763487501	0.0369563088	279	0.000042776	0.2201641382	0.0381957631	0.0472841948
sp|P20700|LMNB1_HUMAN	P20700	100	CAMK2A	0.1532701124	0.1310246865	314	0.0125293409	0.0621492556	0.0828997267	0.0473161055
sp|P20700|LMNB1_HUMAN	P20700	100	CDK4	0.0006730399	0.0319847179	284	1.03627031755E-07	0.2549531546	0.0003365718	0.0473715056
sp|P20700|LMNB1_HUMAN	P20700	100	CDK9	4.54414608132E-07	0.0290458464	3	3.53619879459E-10	0.280873526	2.27384114006E-07	0.0473888398
sp|P20700|LMNB1_HUMAN	P20700	100	PRKCD	0.3697056879	0.0139351489	460	3.60565102802E-05	0.5854851664	0.1848708722	0.0473917908
sp|P20700|LMNB1_HUMAN	P20700	100	DYRK2	8.16277894705E-10	0.0345562304	19	1.33762030104E-14	0.2365089146	4.08145635454E-10	0.0474592614
sp|P20700|LMNB1_HUMAN	P20700	100	MAP3KB	1.00460970391E-07	0.0168740204	399	1.51604814355E-16	0.4854303885	5.02304852713E-08	0.0475472353
sp|P20700|LMNB1_HUMAN	P20700	100	CDK9	4.54414608132E-07	0.0290458464	405	3.43284950592E-10	0.282133143	2.27378946541E-07	0.0475646932
sp|P20700|LMNB1_HUMAN	P20700	100	TTK	6.41094616929E-05	0.0137392241	176	1.16264960637E-14	0.598295805	3.20547308523E-05	0.0476863182
sp|P20700|LMNB1_HUMAN	P20700	100	PRKCA	0.970427674	0.0186618339	58	0.0018357818	0.4407431588	0.4861317279	0.0477101086
sp|P20700|LMNB1_HUMAN	P20700	100	NEK6	0.000000799	0.152919279	20	1.40170137594E-12	0.0538125031	3.99516287089E-07	0.0477287991
sp|P20700|LMNB1_HUMAN	P20700	100	MAP3K5	1.29559343583E-10	0.0140576019	395	7.40324842621E-18	0.5858433023	6.47796754929E-11	0.0477603942
sp|P20700|LMNB1_HUMAN	P20700	100	ROCK1	0.4433654775	0.0386216693	305	4.10157428648E-06	0.2132791685	0.2216847895	0.0477682917
sp|P20700|LMNB1_HUMAN	P20700	100	CDK7	3.77221082876E-09	0.0225558386	314	5.28749414078E-12	0.3655981256	1.88874916145E-09	0.0478123173
sp|P20700|LMNB1_HUMAN	P20700	100	CAMK2A	0.1532701124	0.1310246865	158	0.0122188591	0.0630517317	0.0827444858	0.0478840867
sp|P20700|LMNB1_HUMAN	P20700	100	VRK1	7.80703534968E-08	0.0245395768	508	2.27255825077E-16	0.3368380404	0.000000039	0.0479058101
sp|P20700|LMNB1_HUMAN	P20700	100	MTOR	0.0006947894	0.1186324451	28	0.000032418	0.0697448412	0.0003636037	0.0479448333
sp|P20700|LMNB1_HUMAN	P20700	100	CSNK1E	9.67442866696E-08	0.0318622649	544	1.33364964728E-10	0.2597053602	4.84388258172E-08	0.0479486687
sp|P20700|LMNB1_HUMAN	P20700	100	CAMK2D	2.50040205517E-06	0.0851048197	314	1.98069064005E-14	0.09724867	1.25020103749E-06	0.047956002
sp|P20700|LMNB1_HUMAN	P20700	100	PRKCD	0.3697056879	0.0139351489	478	3.26307085765E-05	0.5945239805	0.1848691593	0.0479965084
sp|P20700|LMNB1_HUMAN	P20700	100	MAPK14	0.0171602356	0.0359521944	393	0.0002784553	0.2305181722	0.0087193454	0.0480101878
sp|P20700|LMNB1_HUMAN	P20700	100	PRKAA1	0.0036063201	0.2136559561	459	0.0083002718	0.0388199133	0.005953296	0.0480412033
sp|P20700|LMNB1_HUMAN	P20700	100	STK3	2.07173848551E-08	0.0219435737	25	2.6448895212E-15	0.3780739254	1.035869375E-08	0.0480516853
sp|P20700|LMNB1_HUMAN	P20700	100	PAK2	2.50163906545E-07	0.016653605	506	3.78247884043E-17	0.4987891118	1.25081953291E-07	0.0481012459
sp|P20700|LMNB1_HUMAN	P20700	100	PRKCA	0.970427674	0.0186618339	267	0.0017649506	0.4455430239	0.4860963123	0.0481396301
sp|P20700|LMNB1_HUMAN	P20700	100	CAMK4	0.0013663973	0.2214194749	404	1.30497631026E-07	0.0376452279	0.0006832639	0.0482389276
sp|P20700|LMNB1_HUMAN	P20700	100	MAP3K5	1.29559343583E-10	0.0140576019	428	6.37090531678E-18	0.5932674075	6.47796749768E-11	0.0482606146
sp|P20700|LMNB1_HUMAN	P20700	100	CDK7	3.77221082876E-09	0.0225558386	427	4.81550425943E-12	0.3699907461	1.88851316651E-09	0.0482871049
sp|P20700|LMNB1_HUMAN	P20700	100	RPS6KB1	0.0011129517	0.0763371865	534	6.5761900306E-07	0.1093664123	0.0005568047	0.0483027674
sp|P20700|LMNB1_HUMAN	P20700	100	PAK2	2.50163906545E-07	0.016653605	495	3.59700609826E-17	0.5014381876	1.2508195329E-07	0.0483124786
sp|P20700|LMNB1_HUMAN	P20700	100	PAK2	2.50163906545E-07	0.016653605	285	3.57264147143E-17	0.5018124371	1.2508195329E-07	0.0483423018
sp|P20700|LMNB1_HUMAN	P20700	100	DAPK3	4.2937167887E-07	0.0131514498	439	7.62342622212E-18	0.6360277977	2.14685839439E-07	0.0483791476
sp|P20700|LMNB1_HUMAN	P20700	100	CSNK1E	9.67442866696E-08	0.0318622649	411	1.23084901378E-10	0.2625747086	4.84336857855E-08	0.0483865012
sp|P20700|LMNB1_HUMAN	P20700	100	MAP2K1	1.98658757418E-10	0.0219925549	28	1.52817250105E-16	0.3810160675	9.93294551174E-11	0.0484500729
sp|P20700|LMNB1_HUMAN	P20700	100	PAK2	2.50163906545E-07	0.016653605	404	3.45968390179E-17	0.5034493588	1.2508195329E-07	0.0484726903
sp|P20700|LMNB1_HUMAN	P20700	100	PAK2	2.50163906545E-07	0.016653605	520	3.33255398095E-17	0.5053297719	1.25081953289E-07	0.0486223646
sp|P20700|LMNB1_HUMAN	P20700	100	CAMK2A	0.1532701124	0.1310246865	478	0.0118055561	0.0642328327	0.0825378343	0.0486248697
sp|P20700|LMNB1_HUMAN	P20700	100	PAK2	2.50163906545E-07	0.016653605	391	3.15691937174E-17	0.5081172437	1.25081953288E-07	0.0488440233
sp|P20700|LMNB1_HUMAN	P20700	100	IKBKE	4.59079179976E-10	0.0281396944	23	9.84288809074E-15	0.3007836022	2.29544511432E-10	0.0488534469
sp|P20700|LMNB1_HUMAN	P20700	100	PRKCG	0.1648778055	0.0480995298	288	9.43372384622E-08	0.1763396683	0.0824389499	0.048938829
sp|P20700|LMNB1_HUMAN	P20700	100	PRKCB	0.001175594	0.3202390282	219	0.0116850164	0.0265093943	0.0064303052	0.0489745399
sp|P20700|LMNB1_HUMAN	P20700	100	HIPK2	9.48282515663E-07	0.0773902821	506	2.79585272104E-12	0.1098207054	4.74142655758E-07	0.0490208538
sp|P20700|LMNB1_HUMAN	P20700	100	IKBKE	4.59079179976E-10	0.0281396944	55	9.54140032919E-15	0.3020410807	2.29544360688E-10	0.0490222284
sp|P20700|LMNB1_HUMAN	P20700	100	VRK1	7.80703534968E-08	0.0245395768	495	1.82452808755E-16	0.3466522385	0.000000039	0.0490572947
sp|P20700|LMNB1_HUMAN	P20700	100	CAMK1	3.27973440363E-08	0.5568426724	144	1.81470939807E-08	0.0152898509	2.54722190085E-08	0.0490922912
sp|P20700|LMNB1_HUMAN	P20700	100	TTK	6.41094616929E-05	0.0137392241	486	7.80219880698E-15	0.6197707026	3.20547308504E-05	0.0490976631
sp|P20700|LMNB1_HUMAN	P20700	100	CSNK2A2	1.46138385111E-05	0.0958317006	428	2.64372217771E-12	0.0888984751	7.30692057741E-06	0.0491173141
sp|P20700|LMNB1_HUMAN	P20700	100	PRKD1	0.0763487501	0.0369563088	126	3.61883842509E-05	0.2305441405	0.0381924693	0.0491209758
sp|P20700|LMNB1_HUMAN	P20700	100	LCK	4.68769426908E-06	0.4459002743	138	0.4265206841	0.0191155745	0.2132626859	0.0491380324
sp|P20700|LMNB1_HUMAN	P20700	100	CAMK2D	2.50040205517E-06	0.0851048197	284	1.70299208618E-14	0.1002973527	1.2502010361E-06	0.0491959089
sp|P20700|LMNB1_HUMAN	P20700	100	MAP3KB	1.00460970391E-07	0.0168740204	543	1.00205985795E-16	0.5067696398	5.02304852456E-08	0.0492695056
sp|P20700|LMNB1_HUMAN	P20700	100	MAP3K5	1.29559343583E-10	0.0140576019	267	4.6503381975E-18	0.6087198696	6.47796741165E-11	0.0492975991
sp|P20700|LMNB1_HUMAN	P20700	100	CSNK1D	0.0001125108	0.34375	302	0.0005514275	0.0249167715	0.0003319692	0.0493356767
sp|P20700|LMNB1_HUMAN	P20700	100	CHEK1	0.3047964313	0.0150372257	284	1.01524057242E-07	0.5697214697	0.1523982664	0.0493446736
sp|P20700|LMNB1_HUMAN	P20700	100	ROCK1	0.4433654775	0.0386216693	459	3.43789232726E-06	0.2220870171	0.2216844577	0.0493938888
sp|P20700|LMNB1_HUMAN	P20700	100	MAPKAPK2	0.000639598	0.1445679859	13	0.0007636869	0.0593895852	0.0007016424	0.0494341493
sp|P20700|LMNB1_HUMAN	P20700	100	ATM	0.7058407151	0.0455769984	523	0.0001057262	0.1884619932	0.3529732207	0.0494517482
sp|P20700|LMNB1_HUMAN	P20700	100	PRKCH	1.49382378527E-11	0.0365399687	296	1.7225912259E-16	0.2351313708	7.46920505593E-12	0.049462028
sp|P20700|LMNB1_HUMAN	P20700	100	PRKCE	0.0230518452	0.0754800157	459	8.88733994205E-06	0.1138564904	0.0115303663	0.0494724776
sp|P20700|LMNB1_HUMAN	P20700	100	PRKCG	0.1648778055	0.0480995298	406	8.77615371484E-08	0.179079786	0.0824389467	0.0495664656
sp|P20700|LMNB1_HUMAN	P20700	100	CHEK1	0.3047964313	0.0150372257	508	9.67218524188E-08	0.5732699665	0.152398264	0.0495984904
sp|P20700|LMNB1_HUMAN	P20700	100	IKBKE	4.59079179976E-10	0.0281396944	401	8.51704980775E-15	0.3063756543	2.29543848513E-10	0.0496028988
sp|P20700|LMNB1_HUMAN	P20700	100	MAPK1	0.0157924085	0.0376420455	401	0.0003002271	0.2291235198	0.0080463178	0.0496188732
sp|P20700|LMNB1_HUMAN	P20700	100	MAP2K1	1.98658757418E-10	0.0219925549	5	1.25352798964E-16	0.3926709624	9.93294413852E-11	0.0496719097
sp|P20700|LMNB1_HUMAN	P20700	100	PRKCH	1.49382378527E-11	0.0365399687	283	1.66338625796E-16	0.2364163451	7.46920209568E-12	0.0496852531
sp|P20700|LMNB1_HUMAN	P20700	100	PRKCH	1.49382378527E-11	0.0365399687	486	1.65636817115E-16	0.2365602403	7.46920174477E-12	0.0497102346
sp|P20700|LMNB1_HUMAN	P20700	100	TBK1	2.79096658382E-08	0.0264008621	278	1.60718326354E-09	0.3280256091	1.47584245509E-08	0.0497874456
sp|P20700|LMNB1_HUMAN	P20700	100	SYK	2.43278208045E-10	0.5396992555	212	0.0107422746	0.0160585	0.0053711374	0.0498187944
sp|P20700|LMNB1_HUMAN	P20700	100	PDPK1	2.74992940878E-05	0.2453467868	284	0.000247219	0.0353789559	0.0001373591	0.0498821861
sp|P20700|LMNB1_HUMAN	P20700	100	IKBKB	6.72841577907E-07	0.3581504702	435	0.0003405605	0.0242541206	0.0001706167	0.0499130922
sp|P20700|LMNB1_HUMAN	P20700	100	ROCK2	0.4933952337	0.199794279	544	5.09477588649E-06	0.0434920752	0.2467001642	0.049926585
sp|P20700|LMNB1_HUMAN	P20700	100	TTK	6.41094616929E-05	0.0137392241	485	6.0668020475E-15	0.6332054978	3.20547308495E-05	0.0499753852
sp|P20700|LMNB1_HUMAN	P20700	100	DAPK3	4.2937167887E-07	0.0131514498	427	4.55032088104E-18	0.661745616	2.14685839437E-07	0.0499903867
