# Supplementary material for: PTMselect: optimization of protein modifications discovery by mass spectrometry
Source: Sci Rep. 2019 Mar 12;9:4181. doi: 10.1038/s41598-019-40873-3 (PMC6414543; doi:10.1038/s41598-019-40873-3)
Supplement: Supplementary file 3 — Dataset 1 [file 41598_2019_40873_MOESM3_ESM.zip › supplemental_files/6_proteins/predictions/HTT.pred]

identifier	Uniprot-Acc	blastp-identity	kinase	context-score	context-p-value	site	site-score	site-p-value	combined-score	combined-p-value
sp|P42858|HD_HUMAN	P42858	100.0	CDK1	0.172293606756	0.0215027429467	1999	0.644412475448	0.00399056952228	0.408353041102	0.000889264267793
sp|P42858|HD_HUMAN	P42858	100.0	CDK1	0.172293606756	0.0215027429467	1659	0.604486496867	0.004890907019	0.388390051812	0.00106850101221
sp|P42858|HD_HUMAN	P42858	100.0	CDK1	0.172293606756	0.0215027429467	386	0.581737870683	0.00539591478353	0.37701573872	0.0011674271463
sp|P42858|HD_HUMAN	P42858	100.0	CDK1	0.172293606756	0.0215027429467	2934	0.541621155411	0.00642884355055	0.356957381083	0.00136669260734
sp|P42858|HD_HUMAN	P42858	100.0	CDK1	0.172293606756	0.0215027429467	2421	0.513026982125	0.0071929236589	0.342660294441	0.00151175694434
sp|P42858|HD_HUMAN	P42858	100.0	CDK1	0.172293606756	0.0215027429467	432	0.426221149125	0.0100677712477	0.299257377941	0.00204318055781
sp|P42858|HD_HUMAN	P42858	100.0	CDK1	0.172293606756	0.0215027429467	1857	0.350703240227	0.0133452808048	0.261498423492	0.00262745505415
sp|P42858|HD_HUMAN	P42858	100.0	CDK1	0.172293606756	0.0215027429467	2629	0.300289230812	0.0161009795562	0.236291418784	0.00310501391015
sp|P42858|HD_HUMAN	P42858	100.0	CDK1	0.172293606756	0.0215027429467	3124	0.233464686971	0.0209811937308	0.202879146864	0.00392670384441
sp|P42858|HD_HUMAN	P42858	100.0	CDK1	0.172293606756	0.0215027429467	1199	0.21430555511	0.0226999920873	0.193299580933	0.00420994996567
sp|P42858|HD_HUMAN	P42858	100.0	CDK1	0.172293606756	0.0215027429467	1870	0.195735248981	0.0245379392811	0.184014427869	0.00450973708126
sp|P42858|HD_HUMAN	P42858	100.0	CDK1	0.172293606756	0.0215027429467	2692	0.188966266614	0.0251966184949	0.180629936685	0.00461644146948
sp|P42858|HD_HUMAN	P42858	100.0	CDK1	0.172293606756	0.0215027429467	263	0.160733337458	0.0285963319878	0.166513472107	0.00516149876605
sp|P42858|HD_HUMAN	P42858	100.0	CDK1	0.172293606756	0.0215027429467	2328	0.159054155841	0.0288043841884	0.165673881299	0.00519456124802
sp|P42858|HD_HUMAN	P42858	100.0	CDK1	0.172293606756	0.0215027429467	2655	0.148182875777	0.0302689983585	0.160238241267	0.0054264080265
sp|P42858|HD_HUMAN	P42858	100.0	CDK1	0.172293606756	0.0215027429467	2911	0.142602655734	0.0310844041199	0.157448131245	0.00555482056702
sp|P42858|HD_HUMAN	P42858	100.0	CDK1	0.172293606756	0.0215027429467	2487	0.137789734318	0.0317507210796	0.155041670537	0.00565941209422
sp|P42858|HD_HUMAN	P42858	100.0	CDK1	0.172293606756	0.0215027429467	556	0.135833890348	0.0320336231909	0.154063748552	0.00570372783187
sp|P42858|HD_HUMAN	P42858	100.0	CDK1	0.172293606756	0.0215027429467	486	0.133877252658	0.0323140812235	0.153085429707	0.00574760768135
sp|P42858|HD_HUMAN	P42858	100.0	CDK1	0.172293606756	0.0215027429467	2389	0.111104665536	0.0363297025526	0.141699136146	0.0063703514857
sp|P42858|HD_HUMAN	P42858	100.0	CDK1	0.172293606756	0.0215027429467	348	0.108585543681	0.0368081309611	0.140439575219	0.0064438881263
sp|P42858|HD_HUMAN	P42858	100.0	CDK1	0.172293606756	0.0215027429467	2870	0.0971923411003	0.0391174798371	0.134742973928	0.00679699534971
sp|P42858|HD_HUMAN	P42858	100.0	CDK1	0.172293606756	0.0215027429467	2335	0.0954604134483	0.0394843971542	0.133877010102	0.00685282374324
sp|P42858|HD_HUMAN	P42858	100.0	CDK1	0.172293606756	0.0215027429467	2094	0.0928523127833	0.0400294267077	0.13257295977	0.00693561770699
sp|P42858|HD_HUMAN	P42858	100.0	CDK1	0.172293606756	0.0215027429467	1179	0.0870602317239	0.0413672542945	0.12967691924	0.00713817129271
sp|P42858|HD_HUMAN	P42858	100.0	CDK1	0.172293606756	0.0215027429467	2074	0.0751915972561	0.0443841639586	0.123742602006	0.00759157551764
sp|P42858|HD_HUMAN	P42858	100.0	CDK1	0.172293606756	0.0215027429467	2651	0.0741909640716	0.0446142128676	0.123242285414	0.0076259641633
sp|P42858|HD_HUMAN	P42858	100.0	CDK1	0.172293606756	0.0215027429467	2584	0.0369651030453	0.0585112444424	0.104629354901	0.00966023275104
sp|P42858|HD_HUMAN	P42858	100.0	CDK1	0.172293606756	0.0215027429467	574	0.0297309217705	0.0625516120685	0.101012264263	0.0102374874096
sp|P42858|HD_HUMAN	P42858	100.0	CDK1	0.172293606756	0.0215027429467	1220	0.0287810984241	0.0631446066668	0.10053735259	0.0103217283996
sp|P42858|HD_HUMAN	P42858	100.0	CDK1	0.172293606756	0.0215027429467	2746	0.0274987719782	0.0639529857018	0.0998961893673	0.010436374298
sp|P42858|HD_HUMAN	P42858	100.0	CDK1	0.172293606756	0.0215027429467	262	0.0244540855005	0.0660371738262	0.0983738461285	0.0107309510468
sp|P42858|HD_HUMAN	P42858	100.0	CDK1	0.172293606756	0.0215027429467	1966	0.0219021746651	0.0680107673888	0.0970978907108	0.0110085917213
sp|P42858|HD_HUMAN	P42858	100.0	CDK1	0.172293606756	0.0215027429467	2587	0.0187039091907	0.0709949875001	0.0954987579736	0.0114260771863
sp|P42858|HD_HUMAN	P42858	100.0	CDK1	0.172293606756	0.0215027429467	2072	0.0180862995585	0.0715665964096	0.0951899531575	0.0115057325751
sp|P42858|HD_HUMAN	P42858	100.0	CDK1	0.172293606756	0.0215027429467	973	0.0180643422188	0.0715892041377	0.0951789744876	0.0115088810054
sp|P42858|HD_HUMAN	P42858	100.0	CDK1	0.172293606756	0.0215027429467	555	0.0164098172696	0.0732753129414	0.094351712013	0.0117432649687
sp|P42858|HD_HUMAN	P42858	100.0	CDK1	0.172293606756	0.0215027429467	118	0.0139220653272	0.0761248032135	0.0931078360418	0.01213748257
sp|P42858|HD_HUMAN	P42858	100.0	CDK1	0.172293606756	0.0215027429467	1221	0.0123470739874	0.0783085875455	0.0923203403719	0.0124380447395
sp|P42858|HD_HUMAN	P42858	100.0	CDK1	0.172293606756	0.0215027429467	1702	0.0120319111879	0.0787650192456	0.0921627589722	0.0125006984063
sp|P42858|HD_HUMAN	P42858	100.0	CDK1	0.172293606756	0.0215027429467	2654	0.0102998418767	0.0816239803227	0.0912967243166	0.0128918626243
sp|P42858|HD_HUMAN	P42858	100.0	CDK1	0.172293606756	0.0215027429467	576	0.00946878321562	0.0831747482675	0.090881194986	0.0131031336215
sp|P42858|HD_HUMAN	P42858	100.0	CDK1	0.172293606756	0.0215027429467	2079	0.0078412679605	0.0867571566444	0.0900674373585	0.0135888297258
sp|P42858|HD_HUMAN	P42858	100.0	CDK1	0.172293606756	0.0215027429467	2687	0.0068551005787	0.0896002312098	0.0895743536676	0.01397201751
sp|P42858|HD_HUMAN	P42858	100.0	CDK1	0.172293606756	0.0215027429467	485	0.00662959878425	0.0903389540015	0.0894616027703	0.014071262074
sp|P42858|HD_HUMAN	P42858	100.0	CDK1	0.172293606756	0.0215027429467	2650	0.00649032677465	0.0907617796193	0.0893919667655	0.0141280085494
sp|P42858|HD_HUMAN	P42858	100.0	CDK1	0.172293606756	0.0215027429467	1440	0.00648501282783	0.0907706394046	0.0893893097921	0.0141291971475
sp|P42858|HD_HUMAN	P42858	100.0	CDK1	0.172293606756	0.0215027429467	216	0.00647972934216	0.0907819432687	0.0893866680493	0.0141307136078
sp|P42858|HD_HUMAN	P42858	100.0	CDK1	0.172293606756	0.0215027429467	994	0.00625280464152	0.0915655760067	0.089273205699	0.0142357676242
sp|P42858|HD_HUMAN	P42858	100.0	CDK1	0.172293606756	0.0215027429467	261	0.00587027851449	0.0928169443089	0.0890819426355	0.0144032278917
sp|P42858|HD_HUMAN	P42858	100.0	CDK1	0.172293606756	0.0215027429467	430	0.00559821275106	0.0938828681386	0.0889459097537	0.0145455853446
sp|P42858|HD_HUMAN	P42858	100.0	CDK1	0.172293606756	0.0215027429467	695	0.00522445705793	0.0953923922551	0.0887590319072	0.0147467424701
sp|P42858|HD_HUMAN	P42858	100.0	CDK1	0.172293606756	0.0215027429467	2078	0.00502876762745	0.0962374324709	0.0886611871919	0.0148591265964
sp|P42858|HD_HUMAN	P42858	100.0	CDK1	0.172293606756	0.0215027429467	2725	0.00498389118369	0.0964393744747	0.0886387489701	0.0148859597227
sp|P42858|HD_HUMAN	P42858	100.0	CDK1	0.172293606756	0.0215027429467	2582	0.0049713747645	0.0965227786609	0.0886324907605	0.0148970394337
sp|P42858|HD_HUMAN	P42858	100.0	CDK1	0.172293606756	0.0215027429467	1828	0.00475441055636	0.0975147691094	0.0885240086564	0.0150287005462
sp|P42858|HD_HUMAN	P42858	100.0	CDK1	0.172293606756	0.0215027429467	3065	0.00439402574291	0.0993802121888	0.0883438162497	0.0152757039708
sp|P42858|HD_HUMAN	P42858	100.0	CDK1	0.172293606756	0.0215027429467	1177	0.0042914901944	0.099952432118	0.0882925484754	0.0153513200787
sp|P42858|HD_HUMAN	P42858	100.0	CDK1	0.172293606756	0.0215027429467	3064	0.00409755481143	0.10116683373	0.0881955807839	0.0155115645179
sp|P42858|HD_HUMAN	P42858	100.0	CDK1	0.172293606756	0.0215027429467	1406	0.00332375915098	0.106622322932	0.0878086829537	0.0162276204457
sp|P42858|HD_HUMAN	P42858	100.0	CDK1	0.172293606756	0.0215027429467	1536	0.0029406390271	0.11008802655	0.0876171228918	0.0166793705068
sp|P42858|HD_HUMAN	P42858	100.0	CDK1	0.172293606756	0.0215027429467	1364	0.00263238792219	0.113368591206	0.0874629973393	0.0171048249839
sp|P42858|HD_HUMAN	P42858	100.0	CDK1	0.172293606756	0.0215027429467	717	0.00255205021219	0.114351416359	0.0874228284843	0.0172318868869
sp|P42858|HD_HUMAN	P42858	100.0	CDK1	0.172293606756	0.0215027429467	3131	0.00242474054271	0.115969701978	0.0873591736496	0.0174407075439
sp|P42858|HD_HUMAN	P42858	100.0	CDK1	0.172293606756	0.0215027429467	542	0.00233882378171	0.117123918151	0.0873162152691	0.0175893484402
sp|P42858|HD_HUMAN	P42858	100.0	CDK1	0.172293606756	0.0215027429467	489	0.00202201339793	0.122203630251	0.0871578100772	0.0182406428055
sp|P42858|HD_HUMAN	P42858	100.0	CDK1	0.172293606756	0.0215027429467	2593	0.00192470583866	0.12395695122	0.0871091562975	0.0184643806969
sp|P42858|HD_HUMAN	P42858	100.0	CDK1	0.172293606756	0.0215027429467	436	0.00189867905905	0.124442711864	0.0870961429077	0.0185262730097
sp|P42858|HD_HUMAN	P42858	100.0	CDK1	0.172293606756	0.0215027429467	1348	0.00187513068343	0.124902504173	0.0870843687199	0.0185848190499
sp|P42858|HD_HUMAN	P42858	100.0	CDK1	0.172293606756	0.0215027429467	1968	0.00184337389866	0.125564849504	0.0870684903275	0.0186690925259
sp|P42858|HD_HUMAN	P42858	100.0	CDK1	0.172293606756	0.0215027429467	1644	0.00167164302046	0.129314982783	0.0869826248884	0.0191448351344
sp|P42858|HD_HUMAN	P42858	100.0	CDK1	0.172293606756	0.0215027429467	2220	0.00162169575811	0.130475920173	0.0869576512573	0.0192916346281
sp|P42858|HD_HUMAN	P42858	100.0	CDK1	0.172293606756	0.0215027429467	2525	0.00150764453432	0.133536517744	0.0869006256454	0.0196775848866
sp|P42858|HD_HUMAN	P42858	100.0	CDK1	0.172293606756	0.0215027429467	1965	0.00134133227018	0.138258783332	0.0868174695133	0.0202701290614
sp|P42858|HD_HUMAN	P42858	100.0	CDK1	0.172293606756	0.0215027429467	2237	0.00120064431278	0.143261812462	0.0867471255346	0.0208941212717
sp|P42858|HD_HUMAN	P42858	100.0	CDK1	0.172293606756	0.0215027429467	2588	0.00119729220246	0.143381877828	0.0867454494794	0.0209090494746
sp|P42858|HD_HUMAN	P42858	100.0	CDK1	0.172293606756	0.0215027429467	559	0.00119164287065	0.143604900011	0.0867426248135	0.0209367729702
sp|P42858|HD_HUMAN	P42858	100.0	CDK1	0.172293606756	0.0215027429467	265	0.00114085234585	0.145781046597	0.0867172295511	0.0212068968066
sp|P42858|HD_HUMAN	P42858	100.0	CDK1	0.172293606756	0.0215027429467	1299	0.00113408968811	0.146063032179	0.0867138482223	0.0212418481726
sp|P42858|HD_HUMAN	P42858	100.0	CDK1	0.172293606756	0.0215027429467	1100	0.00108238659975	0.148404765098	0.0866879966781	0.0215316496255
sp|P42858|HD_HUMAN	P42858	100.0	CDK1	0.172293606756	0.0215027429467	3066	0.00106080475915	0.149367426602	0.0866772057578	0.0216505527477
sp|P42858|HD_HUMAN	P42858	100.0	CDK1	0.172293606756	0.0215027429467	2659	0.00104213787315	0.150307174868	0.0866678723148	0.0217664970505
sp|P42858|HD_HUMAN	P42858	100.0	CDK1	0.172293606756	0.0215027429467	2070	0.000968181761334	0.154090303209	0.0866308942589	0.0222319819433
sp|P42858|HD_HUMAN	P42858	100.0	CDK1	0.172293606756	0.0215027429467	1104	0.000921238319774	0.156754654519	0.0866074225381	0.0225586083279
sp|P42858|HD_HUMAN	P42858	100.0	CDK1	0.172293606756	0.0215027429467	1016	0.000882517067716	0.159276332733	0.0865880619121	0.0228668469645
sp|P42858|HD_HUMAN	P42858	100.0	CDK1	0.172293606756	0.0215027429467	1246	0.000876704300587	0.159620642322	0.0865851555285	0.0229088669091
sp|P42858|HD_HUMAN	P42858	100.0	CDK1	0.172293606756	0.0215027429467	822	0.000865747357823	0.160362114702	0.0865796770571	0.0229993028832
sp|P42858|HD_HUMAN	P42858	100.0	CDK1	0.172293606756	0.0215027429467	2398	0.000820366083591	0.163525974599	0.08655698642	0.0233843685819
sp|P42858|HD_HUMAN	P42858	100.0	CDK1	0.172293606756	0.0215027429467	2459	0.00077010924518	0.167399839363	0.0865318580008	0.0238540572217
sp|P42858|HD_HUMAN	P42858	100.0	CDK1	0.172293606756	0.0215027429467	341	0.000762643589246	0.16799497253	0.0865281251728	0.023926042489
sp|P42858|HD_HUMAN	P42858	100.0	CDK1	0.172293606756	0.0215027429467	1530	0.00069898759589	0.173357281231	0.0864962971762	0.0245726235315
sp|P42858|HD_HUMAN	P42858	100.0	CDK1	0.172293606756	0.0215027429467	3057	0.000691668823145	0.174144580087	0.0864926377898	0.0246672521741
sp|P42858|HD_HUMAN	P42858	100.0	CDK1	0.172293606756	0.0215027429467	2764	0.000681663786661	0.17510938016	0.0864876352715	0.024783111079
sp|P42858|HD_HUMAN	P42858	100.0	CDK1	0.172293606756	0.0215027429467	930	0.000658090784695	0.177474637337	0.0864758487706	0.0250666628445
sp|P42858|HD_HUMAN	P42858	100.0	CDK1	0.172293606756	0.0215027429467	1931	0.00065401522876	0.177869356049	0.0864738109926	0.0251139162716
sp|P42858|HD_HUMAN	P42858	100.0	CDK1	0.172293606756	0.0215027429467	374	0.000610151014556	0.182637753623	0.0864518788855	0.025683284962
sp|P42858|HD_HUMAN	P42858	100.0	CDK1	0.172293606756	0.0215027429467	3026	0.000561675460682	0.18867432254	0.0864276411086	0.0264002478674
sp|P42858|HD_HUMAN	P42858	100.0	CDK1	0.172293606756	0.0215027429467	566	0.000539559723601	0.191675956712	0.08641658324	0.0267551973426
sp|P42858|HD_HUMAN	P42858	100.0	CDK1	0.172293606756	0.0215027429467	1173	0.000526964565024	0.193420723405	0.0864102856607	0.026961054085
sp|P42858|HD_HUMAN	P42858	100.0	CDK1	0.172293606756	0.0215027429467	350	0.000521305792408	0.19417105557	0.0864074562744	0.0270494779727
sp|P42858|HD_HUMAN	P42858	100.0	CDK1	0.172293606756	0.0215027429467	2869	0.00051497376035	0.195029538219	0.0864042902584	0.0271505705368
sp|P42858|HD_HUMAN	P42858	100.0	CDK1	0.172293606756	0.0215027429467	2924	0.00050710832623	0.196162979723	0.0864003575413	0.0272839170985
sp|P42858|HD_HUMAN	P42858	100.0	CDK1	0.172293606756	0.0215027429467	1318	0.000496400468582	0.197746131711	0.0863950036125	0.0274699354346
sp|P42858|HD_HUMAN	P42858	100.0	CDK1	0.172293606756	0.0215027429467	1662	0.000494360829112	0.198059584806	0.0863939837928	0.0275067333808
sp|P42858|HD_HUMAN	P42858	100.0	CDK1	0.172293606756	0.0215027429467	2938	0.000484000581039	0.19978235479	0.0863888036687	0.0277087886495
sp|P42858|HD_HUMAN	P42858	100.0	CDK1	0.172293606756	0.0215027429467	2686	0.000473701119701	0.201477323379	0.0863836539381	0.0279072714596
sp|P42858|HD_HUMAN	P42858	100.0	CDK1	0.172293606756	0.0215027429467	1694	0.000473615452322	0.201499320088	0.0863836111044	0.027909845279
sp|P42858|HD_HUMAN	P42858	100.0	CDK1	0.172293606756	0.0215027429467	1645	0.000473403918959	0.201538425347	0.0863835053377	0.0279144208304
sp|P42858|HD_HUMAN	P42858	100.0	CDK1	0.172293606756	0.0215027429467	3096	0.000461943057393	0.203541042345	0.0863777749069	0.0281485216901
sp|P42858|HD_HUMAN	P42858	100.0	CDK1	0.172293606756	0.0215027429467	182	0.000458323409131	0.204170698124	0.0863759650828	0.0282220391115
sp|P42858|HD_HUMAN	P42858	100.0	CDK1	0.172293606756	0.0215027429467	978	0.000455364602116	0.204719393795	0.0863744856793	0.028286069732
sp|P42858|HD_HUMAN	P42858	100.0	CDK1	0.172293606756	0.0215027429467	1017	0.000431249787366	0.209287071404	0.0863624282719	0.0288178803001
sp|P42858|HD_HUMAN	P42858	100.0	CDK1	0.172293606756	0.0215027429467	783	0.000424489498222	0.210878166648	0.0863590481273	0.0290026242623
sp|P42858|HD_HUMAN	P42858	100.0	CDK1	0.172293606756	0.0215027429467	1216	0.000420292333552	0.21180600003	0.086356949545	0.0291102368182
sp|P42858|HD_HUMAN	P42858	100.0	CDK1	0.172293606756	0.0215027429467	796	0.00042025866925	0.211808749618	0.0863569327128	0.0291105555926
sp|P42858|HD_HUMAN	P42858	100.0	CDK1	0.172293606756	0.0215027429467	2409	0.00038488871154	0.219636217214	0.086339247734	0.0300149620963
sp|P42858|HD_HUMAN	P42858	100.0	CDK1	0.172293606756	0.0215027429467	1018	0.000350076737265	0.228011769461	0.0863218417468	0.0309760567041
sp|P42858|HD_HUMAN	P42858	100.0	CDK1	0.172293606756	0.0215027429467	214	0.000346206145773	0.229109466314	0.0863199064511	0.03110152177
sp|P42858|HD_HUMAN	P42858	100.0	CDK1	0.172293606756	0.0215027429467	2172	0.000334878573337	0.232117210683	0.0863142426649	0.0314447244763
sp|P42858|HD_HUMAN	P42858	100.0	CDK1	0.172293606756	0.0215027429467	1707	0.000310119360927	0.239975840282	0.0863018630587	0.0323375155588
sp|P42858|HD_HUMAN	P42858	100.0	CDK1	0.172293606756	0.0215027429467	781	0.000306722050667	0.241014879246	0.0863001644035	0.0324551389115
sp|P42858|HD_HUMAN	P42858	100.0	CDK1	0.172293606756	0.0215027429467	2769	0.00030636154391	0.24112058565	0.0862999841502	0.0324670998929
sp|P42858|HD_HUMAN	P42858	100.0	CDK1	0.172293606756	0.0215027429467	654	0.00029883275134	0.24351700483	0.0862962197539	0.0327379950434
sp|P42858|HD_HUMAN	P42858	100.0	CDK1	0.172293606756	0.0215027429467	3025	0.000294415424827	0.244957178213	0.0862940110906	0.0329005503332
sp|P42858|HD_HUMAN	P42858	100.0	CDK1	0.172293606756	0.0215027429467	1667	0.00029267578979	0.245555671989	0.0862931412731	0.032968049925
sp|P42858|HD_HUMAN	P42858	100.0	CDK1	0.172293606756	0.0215027429467	2723	0.000281218737992	0.249692580724	0.0862874127472	0.033433766973
sp|P42858|HD_HUMAN	P42858	100.0	CDK1	0.172293606756	0.0215027429467	2778	0.000275222510527	0.252018427131	0.0862844146335	0.033694952874
sp|P42858|HD_HUMAN	P42858	100.0	CDK1	0.172293606756	0.0215027429467	1075	0.000266654859012	0.255227196975	0.0862801308077	0.0340545317897
sp|P42858|HD_HUMAN	P42858	100.0	CDK1	0.172293606756	0.0215027429467	1789	0.000255022457277	0.259851393904	0.0862743146069	0.0345712022514
sp|P42858|HD_HUMAN	P42858	100.0	CDK1	0.172293606756	0.0215027429467	2256	0.000242268496506	0.265311160244	0.0862679376265	0.0351789568452
sp|P42858|HD_HUMAN	P42858	100.0	CDK1	0.172293606756	0.0215027429467	1210	0.000240876013472	0.265929817669	0.086267241385	0.0352476694519
sp|P42858|HD_HUMAN	P42858	100.0	CDK1	0.172293606756	0.0215027429467	586	0.000239270386999	0.266594607079	0.0862664385717	0.0353214713202
sp|P42858|HD_HUMAN	P42858	100.0	CDK1	0.172293606756	0.0215027429467	2570	0.000238751759393	0.266822822929	0.0862661792579	0.0353467985728
sp|P42858|HD_HUMAN	P42858	100.0	CDK1	0.172293606756	0.0215027429467	1171	0.000235996284292	0.268177453557	0.0862648015204	0.0354970483582
sp|P42858|HD_HUMAN	P42858	100.0	CDK1	0.172293606756	0.0215027429467	2470	0.000234746387303	0.268785112628	0.0862641765719	0.0355643994323
sp|P42858|HD_HUMAN	P42858	100.0	CDK1	0.172293606756	0.0215027429467	798	0.000233510003925	0.269338696457	0.0862635583802	0.0356257312564
sp|P42858|HD_HUMAN	P42858	100.0	CDK1	0.172293606756	0.0215027429467	1015	0.000232693753013	0.269721805795	0.0862631502547	0.0356681618003
sp|P42858|HD_HUMAN	P42858	100.0	CDK1	0.172293606756	0.0215027429467	2807	0.000230075766319	0.270977145725	0.0862618412614	0.0358071126811
sp|P42858|HD_HUMAN	P42858	100.0	CDK1	0.172293606756	0.0215027429467	1259	0.000227848136806	0.272039708947	0.0862607274466	0.0359246277791
sp|P42858|HD_HUMAN	P42858	100.0	CDK1	0.172293606756	0.0215027429467	828	0.000223713078658	0.274013608019	0.0862586599175	0.0361426962383
sp|P42858|HD_HUMAN	P42858	100.0	CDK1	0.172293606756	0.0215027429467	2217	0.000217820882407	0.276911063336	0.0862557138194	0.0364622422979
sp|P42858|HD_HUMAN	P42858	100.0	CDK1	0.172293606756	0.0215027429467	1409	0.000216376610602	0.277623512282	0.0862549916835	0.0365407146591
sp|P42858|HD_HUMAN	P42858	100.0	CDK1	0.172293606756	0.0215027429467	1055	0.000208668061338	0.282004217869	0.0862511374089	0.0370223651856
sp|P42858|HD_HUMAN	P42858	100.0	CDK1	0.172293606756	0.0215027429467	2670	0.000207724305715	0.282527861734	0.0862506655311	0.0370798405064
sp|P42858|HD_HUMAN	P42858	100.0	CDK1	0.172293606756	0.0215027429467	519	0.000202130322019	0.28557807197	0.0862478685392	0.0374142189735
sp|P42858|HD_HUMAN	P42858	100.0	CDK1	0.172293606756	0.0215027429467	2698	0.000197432025126	0.288160546643	0.0862455193908	0.0376967741145
sp|P42858|HD_HUMAN	P42858	100.0	CDK1	0.172293606756	0.0215027429467	332	0.000193507225913	0.290496474875	0.0862435569912	0.0379519251931
sp|P42858|HD_HUMAN	P42858	100.0	CDK1	0.172293606756	0.0215027429467	2866	0.000192076945516	0.2913231845	0.086242841851	0.0380421289145
sp|P42858|HD_HUMAN	P42858	100.0	CDK1	0.172293606756	0.0215027429467	482	0.000176627497099	0.301154491132	0.0862351171268	0.0391110119944
sp|P42858|HD_HUMAN	P42858	100.0	CDK1	0.172293606756	0.0215027429467	981	0.000176589527399	0.301175876821	0.0862350981419	0.0391133294921
sp|P42858|HD_HUMAN	P42858	100.0	CDK1	0.172293606756	0.0215027429467	481	0.000170777715077	0.305195164268	0.0862321922358	0.0395483094142
sp|P42858|HD_HUMAN	P42858	100.0	CDK1	0.172293606756	0.0215027429467	1010	0.000163113572392	0.310591384561	0.0862283601644	0.0401305180916
sp|P42858|HD_HUMAN	P42858	100.0	CDK1	0.172293606756	0.0215027429467	317	0.000162943074956	0.310714505027	0.0862282749157	0.0401437781403
sp|P42858|HD_HUMAN	P42858	100.0	CDK1	0.172293606756	0.0215027429467	2112	0.000161032165929	0.312205087533	0.0862273194612	0.0403042304592
sp|P42858|HD_HUMAN	P42858	100.0	CDK1	0.172293606756	0.0215027429467	866	0.000158729541249	0.313954131364	0.0862261681488	0.0404923095235
sp|P42858|HD_HUMAN	P42858	100.0	CDK1	0.172293606756	0.0215027429467	819	0.000157911947693	0.314583787143	0.0862257593521	0.0405599666346
sp|P42858|HD_HUMAN	P42858	100.0	CDK1	0.172293606756	0.0215027429467	1072	0.000156429567877	0.315774970007	0.0862250181622	0.0406878862807
sp|P42858|HD_HUMAN	P42858	100.0	CDK1	0.172293606756	0.0215027429467	1846	0.000156251916036	0.315909394336	0.0862249293362	0.0407023158684
sp|P42858|HD_HUMAN	P42858	100.0	CDK1	0.172293606756	0.0215027429467	1674	0.000155558947861	0.316469699381	0.0862245828521	0.0407624477716
sp|P42858|HD_HUMAN	P42858	100.0	CDK1	0.172293606756	0.0215027429467	496	0.000152567899176	0.318750330333	0.0862230873278	0.0410069852288
sp|P42858|HD_HUMAN	P42858	100.0	CDK1	0.172293606756	0.0215027429467	1003	0.000151824669327	0.319369904287	0.0862227157129	0.0410733574633
sp|P42858|HD_HUMAN	P42858	100.0	CDK1	0.172293606756	0.0215027429467	2888	0.000149500705375	0.32134319234	0.0862215537309	0.0412845751392
sp|P42858|HD_HUMAN	P42858	100.0	CDK1	0.172293606756	0.0215027429467	2872	0.000142619521127	0.327256946301	0.0862181131388	0.0419160199217
sp|P42858|HD_HUMAN	P42858	100.0	CDK1	0.172293606756	0.0215027429467	533	0.000139593736978	0.329873943585	0.0862166002467	0.0421947155107
sp|P42858|HD_HUMAN	P42858	100.0	CDK1	0.172293606756	0.0215027429467	1800	0.000136050224919	0.333176504949	0.0862148284907	0.0425457831052
sp|P42858|HD_HUMAN	P42858	100.0	CDK1	0.172293606756	0.0215027429467	1727	0.000135429509788	0.333757890173	0.0862145181331	0.0426075122256
sp|P42858|HD_HUMAN	P42858	100.0	CDK1	0.172293606756	0.0215027429467	2541	0.000132490795225	0.336501674041	0.0862130487758	0.0428985427807
sp|P42858|HD_HUMAN	P42858	100.0	CDK1	0.172293606756	0.0215027429467	1407	0.000122928446332	0.346221775092	0.0862082676014	0.0439257002158
sp|P42858|HD_HUMAN	P42858	100.0	CDK1	0.172293606756	0.0215027429467	565	0.000122522461488	0.346644295199	0.086208064609	0.0439702151225
sp|P42858|HD_HUMAN	P42858	100.0	CDK1	0.172293606756	0.0215027429467	1120	0.000117193136966	0.352550716925	0.0862053999467	0.0445913370442
sp|P42858|HD_HUMAN	P42858	100.0	CDK1	0.172293606756	0.0215027429467	1215	0.000109799664095	0.361256830818	0.0862017032103	0.0455030061502
sp|P42858|HD_HUMAN	P42858	100.0	CDK1	0.172293606756	0.0215027429467	2298	0.000109118090661	0.36207101454	0.0862013624235	0.0455880317969
sp|P42858|HD_HUMAN	P42858	100.0	CDK1	0.172293606756	0.0215027429467	742	0.000107229847547	0.364364476905	0.086200418302	0.0458273279622
sp|P42858|HD_HUMAN	P42858	100.0	CDK1	0.172293606756	0.0215027429467	141	0.000105885313853	0.366043864492	0.0861997460351	0.046002355573
sp|P42858|HD_HUMAN	P42858	100.0	CDK1	0.172293606756	0.0215027429467	2477	0.000105376718401	0.366708959412	0.0861994917374	0.0460716266509
sp|P42858|HD_HUMAN	P42858	100.0	CDK1	0.172293606756	0.0215027429467	2272	0.000104748798574	0.367513061309	0.0861991777775	0.0461553409748
sp|P42858|HD_HUMAN	P42858	100.0	CDK1	0.172293606756	0.0215027429467	2507	0.000101280646972	0.372041633659	0.0861974437017	0.0466261024561
sp|P42858|HD_HUMAN	P42858	100.0	CDK1	0.172293606756	0.0215027429467	2774	0.000101081108348	0.372284208471	0.0861973439324	0.0466512854106
sp|P42858|HD_HUMAN	P42858	100.0	CDK1	0.172293606756	0.0215027429467	2708	9.84129798015e-05	0.375854090945	0.0861960098681	0.0470215016153
sp|P42858|HD_HUMAN	P42858	100.0	CDK1	0.172293606756	0.0215027429467	2508	9.62365372399e-05	0.37879370662	0.0861949216468	0.0473258080443
sp|P42858|HD_HUMAN	P42858	100.0	CDK1	0.172293606756	0.0215027429467	1204	9.45200508028e-05	0.381221287803	0.0861940634036	0.0475767391301
sp|P42858|HD_HUMAN	P42858	100.0	CDK1	0.172293606756	0.0215027429467	2898	9.38510104674e-05	0.382195558681	0.0861937288834	0.0476773527163
sp|P42858|HD_HUMAN	P42858	100.0	CDK1	0.172293606756	0.0215027429467	1322	9.11870310101e-05	0.386277170136	0.0861923968937	0.0480982844396
sp|P42858|HD_HUMAN	P42858	100.0	CDK1	0.172293606756	0.0215027429467	2302	9.08984895245e-05	0.386695718616	0.086192252623	0.0481413962537
sp|P42858|HD_HUMAN	P42858	100.0	CDK1	0.172293606756	0.0215027429467	394	9.01039906164e-05	0.387846574181	0.0861918553735	0.0482598878231
sp|P42858|HD_HUMAN	P42858	100.0	CDK1	0.172293606756	0.0215027429467	741	8.89966384418e-05	0.389420866383	0.0861913016974	0.0484218573538
sp|P42858|HD_HUMAN	P42858	100.0	CDK1	0.172293606756	0.0215027429467	1437	8.82435258155e-05	0.390638628603	0.0861909251411	0.0485470517423
sp|P42858|HD_HUMAN	P42858	100.0	CDK1	0.172293606756	0.0215027429467	561	8.69747058058e-05	0.392649799876	0.0861902907311	0.048753635466
sp|P42858|HD_HUMAN	P42858	100.0	CDK1	0.172293606756	0.0215027429467	751	8.61090691849e-05	0.394116858125	0.0861898579128	0.0489041891383
sp|P42858|HD_HUMAN	P42858	100.0	CDK1	0.172293606756	0.0215027429467	1143	8.22668650755e-05	0.400354758026	0.0861879368108	0.0495430342029
sp|P42858|HD_HUMAN	P42858	100.0	CDK1	0.172293606756	0.0215027429467	13	8.18042098041e-05	0.401149694628	0.0861877054831	0.0496242956094
sp|P42858|HD_HUMAN	P42858	100.0	CDK2	0.426662182206	0.0269886363636	1199	0.942532293516	0.00139037527912	0.684597237861	0.000419916832912
sp|P42858|HD_HUMAN	P42858	100.0	CDK2	0.426662182206	0.0269886363636	1968	0.905629752648	0.00238908694413	0.666145967427	0.000686640163732
sp|P42858|HD_HUMAN	P42858	100.0	CDK2	0.426662182206	0.0269886363636	2421	0.894963617289	0.00264846479778	0.660812899747	0.000753819953693
sp|P42858|HD_HUMAN	P42858	100.0	CDK2	0.426662182206	0.0269886363636	1179	0.85896807244	0.00368475417304	0.642815127323	0.00101593449129
sp|P42858|HD_HUMAN	P42858	100.0	CDK2	0.426662182206	0.0269886363636	2659	0.689285184602	0.00953007393033	0.557973683404	0.00238315745012
sp|P42858|HD_HUMAN	P42858	100.0	CDK2	0.426662182206	0.0269886363636	2333	0.621255950531	0.0125964761884	0.523959066369	0.00305512631442
sp|P42858|HD_HUMAN	P42858	100.0	CDK2	0.426662182206	0.0269886363636	436	0.565475142506	0.0153411765856	0.496068662356	0.00363920447129
sp|P42858|HD_HUMAN	P42858	100.0	CDK2	0.426662182206	0.0269886363636	2584	0.496838294463	0.0193231918324	0.461750238335	0.00446346474039
sp|P42858|HD_HUMAN	P42858	100.0	CDK2	0.426662182206	0.0269886363636	263	0.484499992055	0.0200884939801	0.45558108713	0.00461918372969
sp|P42858|HD_HUMAN	P42858	100.0	CDK2	0.426662182206	0.0269886363636	2078	0.465305509001	0.0214034083289	0.445983845604	0.00488491280702
sp|P42858|HD_HUMAN	P42858	100.0	CDK2	0.426662182206	0.0269886363636	2328	0.463558506444	0.0215298894024	0.445110344325	0.0049103560409
sp|P42858|HD_HUMAN	P42858	100.0	CDK2	0.426662182206	0.0269886363636	2654	0.456073585385	0.0220969156643	0.441367883796	0.00502417558207
sp|P42858|HD_HUMAN	P42858	100.0	CDK2	0.426662182206	0.0269886363636	2389	0.396832117749	0.0268448440785	0.411747149977	0.00596269732757
sp|P42858|HD_HUMAN	P42858	100.0	CDK2	0.426662182206	0.0269886363636	2582	0.396314978924	0.026885782397	0.411488580565	0.0059706847143
sp|P42858|HD_HUMAN	P42858	100.0	CDK2	0.426662182206	0.0269886363636	1195	0.383661131989	0.0280005878009	0.405161657097	0.00618755374058
sp|P42858|HD_HUMAN	P42858	100.0	CDK2	0.426662182206	0.0269886363636	1966	0.380430436825	0.0282456066921	0.403546309515	0.00623505629979
sp|P42858|HD_HUMAN	P42858	100.0	CDK2	0.426662182206	0.0269886363636	265	0.377353427506	0.0285434787855	0.402007804856	0.00629272845954
sp|P42858|HD_HUMAN	P42858	100.0	CDK2	0.426662182206	0.0269886363636	2587	0.371701363032	0.0290903413981	0.399181772619	0.00639839085987
sp|P42858|HD_HUMAN	P42858	100.0	CDK2	0.426662182206	0.0269886363636	2938	0.368631592381	0.0293747710586	0.397646887293	0.00645323709835
sp|P42858|HD_HUMAN	P42858	100.0	CDK2	0.426662182206	0.0269886363636	2079	0.356263702595	0.0305222660154	0.3914629424	0.00667375962053
sp|P42858|HD_HUMAN	P42858	100.0	CDK2	0.426662182206	0.0269886363636	1177	0.30111827033	0.0365557798337	0.363890226268	0.00781503645336
sp|P42858|HD_HUMAN	P42858	100.0	CDK2	0.426662182206	0.0269886363636	2934	0.299381113894	0.0367445849145	0.36302164805	0.00785029120806
sp|P42858|HD_HUMAN	P42858	100.0	CDK2	0.426662182206	0.0269886363636	1857	0.295690916581	0.037175353788	0.361176549394	0.00793062901132
sp|P42858|HD_HUMAN	P42858	100.0	CDK2	0.426662182206	0.0269886363636	262	0.293241717949	0.0374897234128	0.359951950077	0.00798917339404
sp|P42858|HD_HUMAN	P42858	100.0	CDK2	0.426662182206	0.0269886363636	2688	0.283630743294	0.038760033325	0.35514646275	0.00822502195373
sp|P42858|HD_HUMAN	P42858	100.0	CDK2	0.426662182206	0.0269886363636	485	0.276839193765	0.039633180446	0.351750687986	0.0083864784874
sp|P42858|HD_HUMAN	P42858	100.0	CDK2	0.426662182206	0.0269886363636	2687	0.275856345638	0.0397773810902	0.351259263922	0.00841309284841
sp|P42858|HD_HUMAN	P42858	100.0	CDK2	0.426662182206	0.0269886363636	3124	0.26845503005	0.040833528605	0.347558606128	0.00860759365369
sp|P42858|HD_HUMAN	P42858	100.0	CDK2	0.426662182206	0.0269886363636	1870	0.231461202208	0.046536786287	0.329061692207	0.00964562016831
sp|P42858|HD_HUMAN	P42858	100.0	CDK2	0.426662182206	0.0269886363636	261	0.217660002851	0.0488974608161	0.322161092528	0.0100696134776
sp|P42858|HD_HUMAN	P42858	100.0	CDK2	0.426662182206	0.0269886363636	1220	0.189783586081	0.0541522300538	0.308222884144	0.0110025650671
sp|P42858|HD_HUMAN	P42858	100.0	CDK2	0.426662182206	0.0269886363636	486	0.182452811849	0.0557253002169	0.304557497028	0.011279113221
sp|P42858|HD_HUMAN	P42858	100.0	CDK2	0.426662182206	0.0269886363636	2651	0.181664400749	0.0559165493763	0.304163291477	0.0113126527221
sp|P42858|HD_HUMAN	P42858	100.0	CDK2	0.426662182206	0.0269886363636	1644	0.181645487084	0.0559183824354	0.304153834645	0.0113129741015
sp|P42858|HD_HUMAN	P42858	100.0	CDK2	0.426662182206	0.0269886363636	432	0.181408859949	0.0559614593227	0.304035521078	0.0113205260496
sp|P42858|HD_HUMAN	P42858	100.0	CDK2	0.426662182206	0.0269886363636	2650	0.168097613919	0.0590113640495	0.297379898062	0.0118529796466
sp|P42858|HD_HUMAN	P42858	100.0	CDK2	0.426662182206	0.0269886363636	571	0.166998205677	0.0592731859819	0.296830193941	0.0118984871399
sp|P42858|HD_HUMAN	P42858	100.0	CDK2	0.426662182206	0.0269886363636	2870	0.150148029758	0.0634806674901	0.288405105982	0.0126256037409
sp|P42858|HD_HUMAN	P42858	100.0	CDK2	0.426662182206	0.0269886363636	1336	0.142104539824	0.0657762684234	0.284383361015	0.0130191113241
sp|P42858|HD_HUMAN	P42858	100.0	CDK2	0.426662182206	0.0269886363636	2655	0.123721256957	0.0714862473218	0.275191719582	0.0139886808882
sp|P42858|HD_HUMAN	P42858	100.0	CDK2	0.426662182206	0.0269886363636	1338	0.123320406644	0.0716307534759	0.274991294425	0.0140130543986
sp|P42858|HD_HUMAN	P42858	100.0	CDK2	0.426662182206	0.0269886363636	2409	0.105010254438	0.0781265036812	0.265836218322	0.0151007812214
sp|P42858|HD_HUMAN	P42858	100.0	CDK2	0.426662182206	0.0269886363636	214	0.0919301578915	0.083624764261	0.259296170049	0.0160100257576
sp|P42858|HD_HUMAN	P42858	100.0	CDK2	0.426662182206	0.0269886363636	2869	0.0881997995783	0.0852729898445	0.257430990892	0.0162806609321
sp|P42858|HD_HUMAN	P42858	100.0	CDK2	0.426662182206	0.0269886363636	1866	0.0881901523228	0.0852754339233	0.257426167264	0.0162810616021
sp|P42858|HD_HUMAN	P42858	100.0	CDK2	0.426662182206	0.0269886363636	216	0.0848276100719	0.0868744724227	0.255744896139	0.0165427972227
sp|P42858|HD_HUMAN	P42858	100.0	CDK2	0.426662182206	0.0269886363636	1965	0.0803356334509	0.0891132485258	0.253498907828	0.0169079156464
sp|P42858|HD_HUMAN	P42858	100.0	CDK2	0.426662182206	0.0269886363636	269	0.0752737440329	0.091846645059	0.250967963119	0.0173516464042
sp|P42858|HD_HUMAN	P42858	100.0	CDK2	0.426662182206	0.0269886363636	2629	0.0727426854183	0.0932666547925	0.249702433812	0.0175812954369
sp|P42858|HD_HUMAN	P42858	100.0	CDK2	0.426662182206	0.0269886363636	1173	0.0700509072331	0.0948861624512	0.24835654472	0.017842496244
sp|P42858|HD_HUMAN	P42858	100.0	CDK2	0.426662182206	0.0269886363636	2939	0.0659156795897	0.0973369623829	0.246288930898	0.0182363566087
sp|P42858|HD_HUMAN	P42858	100.0	CDK2	0.426662182206	0.0269886363636	1204	0.0642843089254	0.098392498878	0.245473245566	0.0184054729751
sp|P42858|HD_HUMAN	P42858	100.0	CDK2	0.426662182206	0.0269886363636	481	0.0611662797182	0.100544204677	0.243914230962	0.0187492728273
sp|P42858|HD_HUMAN	P42858	100.0	CDK2	0.426662182206	0.0269886363636	2070	0.0565578288719	0.103852265218	0.241610005539	0.0192754201114
sp|P42858|HD_HUMAN	P42858	100.0	CDK2	0.426662182206	0.0269886363636	1662	0.0565237309999	0.103874261926	0.241592956603	0.0192789090696
sp|P42858|HD_HUMAN	P42858	100.0	CDK2	0.426662182206	0.0269886363636	561	0.0551200413839	0.104877556239	0.240891111795	0.0194379111132
sp|P42858|HD_HUMAN	P42858	100.0	CDK2	0.426662182206	0.0269886363636	482	0.0504041822908	0.108688180466	0.238533182248	0.020039479064
sp|P42858|HD_HUMAN	P42858	100.0	CDK2	0.426662182206	0.0269886363636	1333	0.0501159530948	0.108940226083	0.23838906765	0.0200791399482
sp|P42858|HD_HUMAN	P42858	100.0	CDK2	0.426662182206	0.0269886363636	2911	0.0496133428295	0.109358163544	0.238137762518	0.020144870238
sp|P42858|HD_HUMAN	P42858	100.0	CDK2	0.426662182206	0.0269886363636	2074	0.0459067326747	0.112529966696	0.23628445744	0.0206423159693
sp|P42858|HD_HUMAN	P42858	100.0	CDK2	0.426662182206	0.0269886363636	386	0.0450320377474	0.113363703048	0.235847109977	0.020772670665
sp|P42858|HD_HUMAN	P42858	100.0	CDK2	0.426662182206	0.0269886363636	2233	0.0431931446116	0.115161628453	0.234927663409	0.0210532146973
sp|P42858|HD_HUMAN	P42858	100.0	CDK2	0.426662182206	0.0269886363636	2335	0.0430346348046	0.115318355001	0.234848408505	0.0210776338689
sp|P42858|HD_HUMAN	P42858	100.0	CDK2	0.426662182206	0.0269886363636	578	0.0421156290768	0.116220525556	0.234388905641	0.0212180872597
sp|P42858|HD_HUMAN	P42858	100.0	CDK2	0.426662182206	0.0269886363636	574	0.0394883540162	0.119060545023	0.233075268111	0.0216590052047
sp|P42858|HD_HUMAN	P42858	100.0	CDK2	0.426662182206	0.0269886363636	2407	0.0377058583689	0.121176506171	0.232184020287	0.0219863207812
sp|P42858|HD_HUMAN	P42858	100.0	CDK2	0.426662182206	0.0269886363636	348	0.0345937948705	0.124958412473	0.230627988538	0.0225688666415
sp|P42858|HD_HUMAN	P42858	100.0	CDK2	0.426662182206	0.0269886363636	3065	0.033983064846	0.125702634442	0.230322623526	0.0226831361023
sp|P42858|HD_HUMAN	P42858	100.0	CDK2	0.426662182206	0.0269886363636	429	0.0337200622981	0.126083299702	0.230191122252	0.0227415382618
sp|P42858|HD_HUMAN	P42858	100.0	CDK2	0.426662182206	0.0269886363636	1222	0.032840829756	0.127243626072	0.229751505981	0.022919366066
sp|P42858|HD_HUMAN	P42858	100.0	CDK2	0.426662182206	0.0269886363636	1645	0.0321616070137	0.128158017021	0.22941189461	0.0230593012946
sp|P42858|HD_HUMAN	P42858	100.0	CDK2	0.426662182206	0.0269886363636	350	0.0313477830544	0.129277099563	0.22900498263	0.0232303223311
sp|P42858|HD_HUMAN	P42858	100.0	CDK2	0.426662182206	0.0269886363636	2588	0.0309570156602	0.129822434626	0.228809598933	0.0233135669349
sp|P42858|HD_HUMAN	P42858	100.0	CDK2	0.426662182206	0.0269886363636	2072	0.0286589823024	0.133211760785	0.227660582254	0.0238295664411
sp|P42858|HD_HUMAN	P42858	100.0	CDK2	0.426662182206	0.0269886363636	556	0.0275561403485	0.134944918104	0.227109161277	0.0240925235067
sp|P42858|HD_HUMAN	P42858	100.0	CDK2	0.426662182206	0.0269886363636	1016	0.0267013654902	0.136323684009	0.226681773848	0.0243012823673
sp|P42858|HD_HUMAN	P42858	100.0	CDK2	0.426662182206	0.0269886363636	1235	0.0236160152064	0.141775507093	0.225139098706	0.0251230922918
sp|P42858|HD_HUMAN	P42858	100.0	CDK2	0.426662182206	0.0269886363636	1931	0.023487182982	0.142025414142	0.225074682594	0.0251606260622
sp|P42858|HD_HUMAN	P42858	100.0	CDK2	0.426662182206	0.0269886363636	1171	0.0226542103609	0.143651337507	0.224658196283	0.0254045361376
sp|P42858|HD_HUMAN	P42858	100.0	CDK2	0.426662182206	0.0269886363636	1100	0.0226146869402	0.143731992104	0.224638434573	0.0254166224207
sp|P42858|HD_HUMAN	P42858	100.0	CDK2	0.426662182206	0.0269886363636	1659	0.0225163300269	0.143921713715	0.224589256116	0.0254450478401
sp|P42858|HD_HUMAN	P42858	100.0	CDK2	0.426662182206	0.0269886363636	1221	0.0223208723652	0.14433048588	0.224491527286	0.0255062700196
sp|P42858|HD_HUMAN	P42858	100.0	CDK2	0.426662182206	0.0269886363636	1864	0.0218929316432	0.145152307348	0.224277556925	0.0256292605041
sp|P42858|HD_HUMAN	P42858	100.0	CDK2	0.426662182206	0.0269886363636	1406	0.0215305378076	0.145897751356	0.224096360007	0.025740712013
sp|P42858|HD_HUMAN	P42858	100.0	CDK2	0.426662182206	0.0269886363636	2220	0.0212585442857	0.146454695793	0.223960363246	0.025823913788
sp|P42858|HD_HUMAN	P42858	100.0	CDK2	0.426662182206	0.0269886363636	559	0.0205518282684	0.147927558729	0.223607005237	0.0260436694802
sp|P42858|HD_HUMAN	P42858	100.0	CDK2	0.426662182206	0.0269886363636	489	0.0199800527396	0.149167623167	0.223321117473	0.0262283838622
sp|P42858|HD_HUMAN	P42858	100.0	CDK2	0.426662182206	0.0269886363636	2237	0.0189159043357	0.151737877446	0.222789043271	0.0266103539396
sp|P42858|HD_HUMAN	P42858	100.0	CDK2	0.426662182206	0.0269886363636	118	0.0181610760881	0.15353671938	0.222411629147	0.0268769828975
sp|P42858|HD_HUMAN	P42858	100.0	CDK2	0.426662182206	0.0269886363636	1702	0.0177172339257	0.154654579883	0.222189708066	0.0270423880531
sp|P42858|HD_HUMAN	P42858	100.0	CDK2	0.426662182206	0.0269886363636	973	0.0161610375632	0.158880391981	0.221411609885	0.02766570652
sp|P42858|HD_HUMAN	P42858	100.0	CDK2	0.426662182206	0.0269886363636	394	0.0151950655019	0.161726521645	0.220928623854	0.0280838035505
sp|P42858|HD_HUMAN	P42858	100.0	CDK2	0.426662182206	0.0269886363636	1033	0.0147095983421	0.163252848803	0.220685890274	0.02830746293
sp|P42858|HD_HUMAN	P42858	100.0	CDK2	0.426662182206	0.0269886363636	1999	0.014440505901	0.164097889019	0.220551344054	0.028431124488
sp|P42858|HD_HUMAN	P42858	100.0	CDK2	0.426662182206	0.0269886363636	576	0.0141172493089	0.165163812848	0.220389715757	0.0285869422984
sp|P42858|HD_HUMAN	P42858	100.0	CDK2	0.426662182206	0.0269886363636	1865	0.0131775169439	0.1683573072	0.219919849575	0.0290526638577
sp|P42858|HD_HUMAN	P42858	100.0	CDK2	0.426662182206	0.0269886363636	2692	0.0124009610562	0.171259039654	0.219531571631	0.0294744179374
sp|P42858|HD_HUMAN	P42858	100.0	CDK2	0.426662182206	0.0269886363636	1332	0.011988899637	0.172799725774	0.219325540921	0.0296978091555
sp|P42858|HD_HUMAN	P42858	100.0	CDK2	0.426662182206	0.0269886363636	1409	0.0118505104483	0.173389359764	0.219256346327	0.0297832046459
sp|P42858|HD_HUMAN	P42858	100.0	CDK2	0.426662182206	0.0269886363636	3066	0.0118410584104	0.173438852358	0.219251620308	0.0297903700932
sp|P42858|HD_HUMAN	P42858	100.0	CDK2	0.426662182206	0.0269886363636	93	0.0104059045454	0.179673086141	0.218534043376	0.0306899387232
sp|P42858|HD_HUMAN	P42858	100.0	CDK2	0.426662182206	0.0269886363636	976	0.0103277928129	0.180032976732	0.218494987509	0.0307416889152
sp|P42858|HD_HUMAN	P42858	100.0	CDK2	0.426662182206	0.0269886363636	2686	0.00969828973288	0.183106100207	0.218180235969	0.0311827995137
sp|P42858|HD_HUMAN	P42858	100.0	CDK2	0.426662182206	0.0269886363636	1665	0.00951986861633	0.18405073663	0.218091025411	0.0313181101244
sp|P42858|HD_HUMAN	P42858	100.0	CDK2	0.426662182206	0.0269886363636	555	0.00804595939507	0.192676195926	0.217354070801	0.0325476590997
sp|P42858|HD_HUMAN	P42858	100.0	CDK2	0.426662182206	0.0269886363636	2203	0.00802350105273	0.192835061042	0.217342841629	0.0325702059316
sp|P42858|HD_HUMAN	P42858	100.0	CDK2	0.426662182206	0.0269886363636	2593	0.00769151610295	0.195107748738	0.217176849154	0.0328923703977
sp|P42858|HD_HUMAN	P42858	100.0	CDK2	0.426662182206	0.0269886363636	1015	0.00768438528017	0.195147770527	0.217173283743	0.0328980372535
sp|P42858|HD_HUMAN	P42858	100.0	CDK2	0.426662182206	0.0269886363636	2746	0.00706206463967	0.199561471177	0.216862123423	0.0335216427008
sp|P42858|HD_HUMAN	P42858	100.0	CDK2	0.426662182206	0.0269886363636	1407	0.00690533941489	0.200706522055	0.21678376081	0.0336829925178
sp|P42858|HD_HUMAN	P42858	100.0	CDK2	0.426662182206	0.0269886363636	695	0.00678147057827	0.201649936439	0.216721826392	0.033815797098
sp|P42858|HD_HUMAN	P42858	100.0	CDK2	0.426662182206	0.0269886363636	2541	0.00668896740405	0.202434180196	0.216675574805	0.0339261045123
sp|P42858|HD_HUMAN	P42858	100.0	CDK2	0.426662182206	0.0269886363636	1215	0.00651765578137	0.203909792721	0.216589918994	0.0341334340167
sp|P42858|HD_HUMAN	P42858	100.0	CDK2	0.426662182206	0.0269886363636	2512	0.00628657140146	0.205824728394	0.216474376804	0.0344020608249
sp|P42858|HD_HUMAN	P42858	100.0	CDK2	0.426662182206	0.0269886363636	2477	0.00620757159498	0.206561923637	0.2164348769	0.0345053460028
sp|P42858|HD_HUMAN	P42858	100.0	CDK2	0.426662182206	0.0269886363636	969	0.00611800327573	0.20731683845	0.216390092741	0.0346110402069
sp|P42858|HD_HUMAN	P42858	100.0	CDK2	0.426662182206	0.0269886363636	430	0.00606070653285	0.207845064962	0.216361444369	0.0346849520744
sp|P42858|HD_HUMAN	P42858	100.0	CDK2	0.426662182206	0.0269886363636	2092	0.00573446251121	0.210931936379	0.216198322359	0.0351161596608
sp|P42858|HD_HUMAN	P42858	100.0	CDK2	0.426662182206	0.0269886363636	2872	0.00564316688606	0.211828302248	0.216152674546	0.0352411445251
sp|P42858|HD_HUMAN	P42858	100.0	CDK2	0.426662182206	0.0269886363636	1348	0.00541645616768	0.214082659353	0.216039319187	0.0355550295128
sp|P42858|HD_HUMAN	P42858	100.0	CDK2	0.426662182206	0.0269886363636	2094	0.00529755439579	0.215353274775	0.215979868301	0.0357316606573
sp|P42858|HD_HUMAN	P42858	100.0	CDK2	0.426662182206	0.0269886363636	1075	0.00486412826526	0.220235016499	0.215763155236	0.0364084111033
sp|P42858|HD_HUMAN	P42858	100.0	CDK2	0.426662182206	0.0269886363636	3044	0.00476918145824	0.221370902082	0.215715681832	0.0365654564429
sp|P42858|HD_HUMAN	P42858	100.0	CDK2	0.426662182206	0.0269886363636	1072	0.00450276322702	0.224717762373	0.215582472717	0.0370272753193
sp|P42858|HD_HUMAN	P42858	100.0	CDK2	0.426662182206	0.0269886363636	3062	0.00444294736038	0.225530724055	0.215552564783	0.0371392485648
sp|P42858|HD_HUMAN	P42858	100.0	CDK2	0.426662182206	0.0269886363636	2866	0.00419667288507	0.228991234006	0.215429427546	0.0376150003585
sp|P42858|HD_HUMAN	P42858	100.0	CDK2	0.426662182206	0.0269886363636	2515	0.00419338229682	0.229045003738	0.215427782251	0.0376223814439
sp|P42858|HD_HUMAN	P42858	100.0	CDK2	0.426662182206	0.0269886363636	562	0.00408131752436	0.230692618302	0.215371749865	0.0378483882271
sp|P42858|HD_HUMAN	P42858	100.0	CDK2	0.426662182206	0.0269886363636	1403	0.00395188194738	0.23269340224	0.215307032077	0.0381224132236
sp|P42858|HD_HUMAN	P42858	100.0	CDK2	0.426662182206	0.0269886363636	2812	0.00345739460453	0.240918338136	0.215059788405	0.0392440559151
sp|P42858|HD_HUMAN	P42858	100.0	CDK2	0.426662182206	0.0269886363636	405	0.00332713250513	0.243341031163	0.214994657356	0.0395729842652
sp|P42858|HD_HUMAN	P42858	100.0	CDK2	0.426662182206	0.0269886363636	1017	0.00316844035475	0.246448371739	0.21491531128	0.039993914982
sp|P42858|HD_HUMAN	P42858	100.0	CDK2	0.426662182206	0.0269886363636	542	0.00304277554619	0.249077589417	0.214852478876	0.04034925117
sp|P42858|HD_HUMAN	P42858	100.0	CDK2	0.426662182206	0.0269886363636	1862	0.00283047351708	0.253743946704	0.214746327862	0.0409780653295
sp|P42858|HD_HUMAN	P42858	100.0	CDK2	0.426662182206	0.0269886363636	3025	0.00273854150863	0.255974474042	0.214700361857	0.04127781888
sp|P42858|HD_HUMAN	P42858	100.0	CDK2	0.426662182206	0.0269886363636	1536	0.00261681773279	0.259029877946	0.214639499969	0.041687574474
sp|P42858|HD_HUMAN	P42858	100.0	CDK2	0.426662182206	0.0269886363636	1120	0.0025649290454	0.260399784066	0.214613555626	0.0418709740031
sp|P42858|HD_HUMAN	P42858	100.0	CDK2	0.426662182206	0.0269886363636	552	0.00243929395238	0.26377811187	0.214550738079	0.0423224267383
sp|P42858|HD_HUMAN	P42858	100.0	CDK2	0.426662182206	0.0269886363636	2350	0.00233569447487	0.266768442178	0.21449893834	0.0427210558166
sp|P42858|HD_HUMAN	P42858	100.0	CDK2	0.426662182206	0.0269886363636	2179	0.00228382655305	0.268322570731	0.21447300438	0.042927872625
sp|P42858|HD_HUMAN	P42858	100.0	CDK2	0.426662182206	0.0269886363636	1827	0.0022492012748	0.269410491269	0.21445569174	0.0430725038175
sp|P42858|HD_HUMAN	P42858	100.0	CDK2	0.426662182206	0.0269886363636	1055	0.00221928705659	0.270352989124	0.214440734631	0.0431977062429
sp|P42858|HD_HUMAN	P42858	100.0	CDK2	0.426662182206	0.0269886363636	978	0.00221074837674	0.270636196745	0.214436465291	0.0432353105062
sp|P42858|HD_HUMAN	P42858	100.0	CDK2	0.426662182206	0.0269886363636	3078	0.00218961635629	0.271327871021	0.214425899281	0.0433271173031
sp|P42858|HD_HUMAN	P42858	100.0	CDK2	0.426662182206	0.0269886363636	1224	0.00215895398264	0.272305196997	0.214410568094	0.0434567579133
sp|P42858|HD_HUMAN	P42858	100.0	CDK2	0.426662182206	0.0269886363636	564	0.00207312605855	0.275350519076	0.214367654132	0.0438601091052
sp|P42858|HD_HUMAN	P42858	100.0	CDK2	0.426662182206	0.0269886363636	3003	0.00202834916906	0.27694253085	0.214345265688	0.0440706077153
sp|P42858|HD_HUMAN	P42858	100.0	CDK2	0.426662182206	0.0269886363636	1246	0.00200848932054	0.277632983087	0.214335335763	0.0441618236576
sp|P42858|HD_HUMAN	P42858	100.0	CDK2	0.426662182206	0.0269886363636	2217	0.00189669965668	0.281836187457	0.214279440931	0.0447161152251
sp|P42858|HD_HUMAN	P42858	100.0	CDK2	0.426662182206	0.0269886363636	467	0.00179261921024	0.28609285605	0.214227400708	0.0452757331539
sp|P42858|HD_HUMAN	P42858	100.0	CDK2	0.426662182206	0.0269886363636	1084	0.00176130566956	0.287396772044	0.214211743938	0.0454468138855
sp|P42858|HD_HUMAN	P42858	100.0	CDK2	0.426662182206	0.0269886363636	538	0.00171224045743	0.289498679739	0.214187211332	0.0457222595642
sp|P42858|HD_HUMAN	P42858	100.0	CDK2	0.426662182206	0.0269886363636	2026	0.00170192486803	0.289938308398	0.214182053537	0.0457798187677
sp|P42858|HD_HUMAN	P42858	100.0	CDK2	0.426662182206	0.0269886363636	1437	0.00155492619459	0.296753316386	0.2141085542	0.0466698020326
sp|P42858|HD_HUMAN	P42858	100.0	CDK2	0.426662182206	0.0269886363636	732	0.00152501915616	0.298202655064	0.214093600681	0.0468585255954
sp|P42858|HD_HUMAN	P42858	100.0	CDK2	0.426662182206	0.0269886363636	741	0.0014750934697	0.300885336964	0.214068637838	0.0472073462524
sp|P42858|HD_HUMAN	P42858	100.0	CDK2	0.426662182206	0.0269886363636	501	0.00143001558698	0.303373409096	0.214046098896	0.0475302852963
sp|P42858|HD_HUMAN	P42858	100.0	CDK2	0.426662182206	0.0269886363636	2627	0.0014193738413	0.303968236753	0.214040778024	0.0476074091463
sp|P42858|HD_HUMAN	P42858	100.0	CDK2	0.426662182206	0.0269886363636	2293	0.00140516740706	0.304785170064	0.214033674807	0.0477132794661
sp|P42858|HD_HUMAN	P42858	100.0	CDK2	0.426662182206	0.0269886363636	535	0.00135048924115	0.307929477331	0.214006335724	0.0481202153155
sp|P42858|HD_HUMAN	P42858	100.0	CDK2	0.426662182206	0.0269886363636	533	0.00127423775134	0.312632495798	0.213968209979	0.0487272647242
sp|P42858|HD_HUMAN	P42858	100.0	CDK2	0.426662182206	0.0269886363636	396	0.00126473549006	0.313237099771	0.213963458848	0.0488051657983
sp|P42858|HD_HUMAN	P42858	100.0	CDK2	0.426662182206	0.0269886363636	1828	0.00122086389747	0.316107670222	0.213941523052	0.0491745998784
sp|P42858|HD_HUMAN	P42858	100.0	CDK2	0.426662182206	0.0269886363636	2487	0.00121490858063	0.316477948147	0.213938545393	0.0492222022089
sp|P42858|HD_HUMAN	P42858	100.0	CDK2	0.426662182206	0.0269886363636	579	0.00119383727092	0.31791842704	0.213928009738	0.04940727675
sp|P42858|HD_HUMAN	P42858	100.0	CDK2	0.426662182206	0.0269886363636	3053	0.00118641576829	0.318415491549	0.213924298987	0.0494710993042
sp|P42858|HD_HUMAN	P42858	100.0	CDK2	0.426662182206	0.0269886363636	2398	0.00118385161806	0.318594825824	0.213923016912	0.0494941204921
sp|P42858|HD_HUMAN	P42858	100.0	CDK2	0.426662182206	0.0269886363636	1034	0.00114292653953	0.321638620354	0.213902554373	0.0498844388979
sp|P42858|HD_HUMAN	P42858	100.0	CDK2	0.426662182206	0.0269886363636	161	0.00113218678487	0.322423169622	0.213897184495	0.0499849185976
sp|P42858|HD_HUMAN	P42858	100.0	CDK3	2.76431325756e-08	0.175009796238	1702	3.42734908902e-08	0.0023120984646	3.09583117329e-08	0.00356589424095
sp|P42858|HD_HUMAN	P42858	100.0	CDK3	2.76431325756e-08	0.175009796238	634	7.84939892619e-09	0.00337527270572	1.77462657509e-08	0.00498212632163
sp|P42858|HD_HUMAN	P42858	100.0	CDK3	2.76431325756e-08	0.175009796238	1068	4.34203025384e-09	0.00392152429857	1.59925814147e-08	0.00568548116232
sp|P42858|HD_HUMAN	P42858	100.0	CDK3	2.76431325756e-08	0.175009796238	1322	2.60089416883e-09	0.00447571914725	1.51220133722e-08	0.00638541958748
sp|P42858|HD_HUMAN	P42858	100.0	CDK3	2.76431325756e-08	0.175009796238	898	9.1824322757e-10	0.00582546161773	1.42806879016e-08	0.00804235612714
sp|P42858|HD_HUMAN	P42858	100.0	CDK3	2.76431325756e-08	0.175009796238	1707	2.20160453302e-10	0.00829642519882	1.39316465145e-08	0.0109402594021
sp|P42858|HD_HUMAN	P42858	100.0	CDK3	2.76431325756e-08	0.175009796238	3124	5.32637224951e-11	0.0118968586562	1.3848198149e-08	0.0149375680829
sp|P42858|HD_HUMAN	P42858	100.0	CDK3	2.76431325756e-08	0.175009796238	2888	1.95138642449e-11	0.0152018640988	1.38313232199e-08	0.0184350988124
sp|P42858|HD_HUMAN	P42858	100.0	CDK3	2.76431325756e-08	0.175009796238	2094	9.45635321896e-12	0.0179205961597	1.38262944644e-08	0.0212160487609
sp|P42858|HD_HUMAN	P42858	100.0	CDK3	2.76431325756e-08	0.175009796238	2812	2.65088448256e-12	0.024136804862	1.382289173e-08	0.027317462117
sp|P42858|HD_HUMAN	P42858	100.0	CDK3	2.76431325756e-08	0.175009796238	1235	2.51672856829e-12	0.0244282612488	1.38228246521e-08	0.0275960110744
sp|P42858|HD_HUMAN	P42858	100.0	CDK3	2.76431325756e-08	0.175009796238	2698	1.16861535277e-12	0.0291593866218	1.38221505955e-08	0.0320372009421
sp|P42858|HD_HUMAN	P42858	100.0	CDK3	2.76431325756e-08	0.175009796238	1229	1.15538893976e-12	0.0292342365324	1.38221439823e-08	0.0321063217156
sp|P42858|HD_HUMAN	P42858	100.0	CDK3	2.76431325756e-08	0.175009796238	1349	7.67220822579e-13	0.0321045014736	1.38219498982e-08	0.0347323582662
sp|P42858|HD_HUMAN	P42858	100.0	CDK3	2.76431325756e-08	0.175009796238	2688	4.61502009236e-13	0.036184279869	1.38217970388e-08	0.0383885197187
sp|P42858|HD_HUMAN	P42858	100.0	CDK3	2.76431325756e-08	0.175009796238	1674	3.80432435558e-13	0.0377628492092	1.3821756504e-08	0.0397810453808
sp|P42858|HD_HUMAN	P42858	100.0	CDK3	2.76431325756e-08	0.175009796238	1326	3.55664513323e-13	0.0383387352565	1.38217441201e-08	0.0402861587412
sp|P42858|HD_HUMAN	P42858	100.0	CDK3	2.76431325756e-08	0.175009796238	2398	2.78774450317e-13	0.0405017449194	1.3821705675e-08	0.0421700078296
sp|P42858|HD_HUMAN	P42858	100.0	CDK3	2.76431325756e-08	0.175009796238	814	2.30983482788e-13	0.0422572044567	1.38216817795e-08	0.0436839881708
sp|P42858|HD_HUMAN	P42858	100.0	CDK3	2.76431325756e-08	0.175009796238	2593	1.42804603005e-13	0.0470014667527	1.38216376901e-08	0.0477131882348
sp|P42858|HD_HUMAN	P42858	100.0	CDK3	2.76431325756e-08	0.175009796238	860	1.24825404303e-13	0.0483634296168	1.38216287005e-08	0.0488539972747
sp|P42858|HD_HUMAN	P42858	100.0	CDK3	2.76431325756e-08	0.175009796238	3131	1.17791137911e-13	0.0489564242151	1.38216251834e-08	0.0493485933173
sp|P42858|HD_HUMAN	P42858	100.0	CDK3	2.76431325756e-08	0.175009796238	820	1.09949716024e-13	0.0496951470068	1.38216212627e-08	0.0499629794408
sp|P42858|HD_HUMAN	P42858	100.0	CDK4	0.052654992836	0.00996767241379	3124	0.886613608942	0.000447877424564	0.469634300889	5.94617330172e-05
sp|P42858|HD_HUMAN	P42858	100.0	CDK4	0.052654992836	0.00996767241379	1179	0.145000066362	0.00266465681927	0.0988275295992	0.000306403419656
sp|P42858|HD_HUMAN	P42858	100.0	CDK4	0.052654992836	0.00996767241379	262	0.127528739681	0.00284185252612	0.0900918662584	0.000324955095923
sp|P42858|HD_HUMAN	P42858	100.0	CDK4	0.052654992836	0.00996767241379	2692	0.0404325853082	0.00471096172359	0.0465437890721	0.000514946749907
sp|P42858|HD_HUMAN	P42858	100.0	CDK4	0.052654992836	0.00996767241379	1702	0.0202174311542	0.00630022390816	0.0364362119951	0.000670411029499
sp|P42858|HD_HUMAN	P42858	100.0	CDK4	0.052654992836	0.00996767241379	2333	0.0120261760557	0.00773000995657	0.0323405844458	0.000806796825038
sp|P42858|HD_HUMAN	P42858	100.0	CDK4	0.052654992836	0.00996767241379	3131	0.0111361224313	0.00796097539515	0.0318955576336	0.000828566912629
sp|P42858|HD_HUMAN	P42858	100.0	CDK4	0.052654992836	0.00996767241379	1968	0.00899114663131	0.00865081661253	0.0308230697337	0.000893198820159
sp|P42858|HD_HUMAN	P42858	100.0	CDK4	0.052654992836	0.00996767241379	2938	0.00374464016455	0.0121385169391	0.0281998165003	0.00121232082246
sp|P42858|HD_HUMAN	P42858	100.0	CDK4	0.052654992836	0.00996767241379	2328	0.00335482429497	0.0126609387645	0.0280049085655	0.0012591793056
sp|P42858|HD_HUMAN	P42858	100.0	CDK4	0.052654992836	0.00996767241379	2687	0.00258527216068	0.0139645492493	0.0276201324983	0.00137518734125
sp|P42858|HD_HUMAN	P42858	100.0	CDK4	0.052654992836	0.00996767241379	263	0.00195824835451	0.0154554372655	0.0273066205952	0.00150637841572
sp|P42858|HD_HUMAN	P42858	100.0	CDK4	0.052654992836	0.00996767241379	1199	0.00192744297585	0.0155391469615	0.0272912179059	0.0015137006119
sp|P42858|HD_HUMAN	P42858	100.0	CDK4	0.052654992836	0.00996767241379	1709	0.00129906875621	0.0179135694334	0.0269770307961	0.00171960800035
sp|P42858|HD_HUMAN	P42858	100.0	CDK4	0.052654992836	0.00996767241379	1075	0.000844965143281	0.0208727377378	0.0267499789896	0.00197186431318
sp|P42858|HD_HUMAN	P42858	100.0	CDK4	0.052654992836	0.00996767241379	1966	0.000713573216654	0.0221210509416	0.0266842830263	0.0020769858154
sp|P42858|HD_HUMAN	P42858	100.0	CDK4	0.052654992836	0.00996767241379	430	0.000700828037205	0.0222521146627	0.0266779104366	0.00208798136448
sp|P42858|HD_HUMAN	P42858	100.0	CDK4	0.052654992836	0.00996767241379	1204	0.000612768055133	0.023339729691	0.0266338804456	0.00217893376784
sp|P42858|HD_HUMAN	P42858	100.0	CDK4	0.052654992836	0.00996767241379	2389	0.000597216579398	0.0235208970258	0.0266261047077	0.002194034251
sp|P42858|HD_HUMAN	P42858	100.0	CDK4	0.052654992836	0.00996767241379	1173	0.000476291289372	0.0254251398548	0.0265656420627	0.00235193314856
sp|P42858|HD_HUMAN	P42858	100.0	CDK4	0.052654992836	0.00996767241379	1229	0.000403072799424	0.0269346639713	0.0265290328177	0.00247608600514
sp|P42858|HD_HUMAN	P42858	100.0	CDK4	0.052654992836	0.00996767241379	265	0.000336286038949	0.0286693488394	0.0264956394375	0.00261771846756
sp|P42858|HD_HUMAN	P42858	100.0	CDK4	0.052654992836	0.00996767241379	2939	0.000330856818171	0.0288153825426	0.0264929248271	0.00262959308156
sp|P42858|HD_HUMAN	P42858	100.0	CDK4	0.052654992836	0.00996767241379	1143	0.000219563954956	0.032994146126	0.0264372783955	0.0029663962363
sp|P42858|HD_HUMAN	P42858	100.0	CDK4	0.052654992836	0.00996767241379	1700	0.000209069669733	0.0335416197582	0.0264320312529	0.00301011574386
sp|P42858|HD_HUMAN	P42858	100.0	CDK4	0.052654992836	0.00996767241379	386	0.000152317746514	0.0371692435912	0.0264036552913	0.00329762112181
sp|P42858|HD_HUMAN	P42858	100.0	CDK4	0.052654992836	0.00996767241379	2421	0.000132766063234	0.03884557608	0.0263938794496	0.00342926341525
sp|P42858|HD_HUMAN	P42858	100.0	CDK4	0.052654992836	0.00996767241379	2407	0.000123074004827	0.0397914345428	0.0263890334204	0.0035032213459
sp|P42858|HD_HUMAN	P42858	100.0	CDK4	0.052654992836	0.00996767241379	1931	0.000100893497841	0.042343969251	0.0263779431669	0.00370170346906
sp|P42858|HD_HUMAN	P42858	100.0	CDK4	0.052654992836	0.00996767241379	2807	5.61110560152e-05	0.0507286867935	0.026355551946	0.00434334124017
sp|P42858|HD_HUMAN	P42858	100.0	CDK4	0.052654992836	0.00996767241379	2688	5.14480621945e-05	0.0520827064017	0.0263532204491	0.00444559613158
sp|P42858|HD_HUMAN	P42858	100.0	CDK4	0.052654992836	0.00996767241379	2398	4.33838974794e-05	0.0548322949563	0.0263491883667	0.0046521732752
sp|P42858|HD_HUMAN	P42858	100.0	CDK4	0.052654992836	0.00996767241379	2629	4.27491397157e-05	0.05509167281	0.0263488709879	0.00467158834606
sp|P42858|HD_HUMAN	P42858	100.0	CDK4	0.052654992836	0.00996767241379	1195	3.23474690552e-05	0.0599123125659	0.0263436701525	0.00503026831148
sp|P42858|HD_HUMAN	P42858	100.0	CDK4	0.052654992836	0.00996767241379	1221	2.95374019104e-05	0.0615260155376	0.026342265119	0.00514945607408
sp|P42858|HD_HUMAN	P42858	100.0	CDK4	0.052654992836	0.00996767241379	552	2.62933139636e-05	0.0636865811219	0.026340643075	0.00530837629316
sp|P42858|HD_HUMAN	P42858	100.0	CDK4	0.052654992836	0.00996767241379	432	2.47366946275e-05	0.0648218556851	0.0263398647653	0.00539158689564
sp|P42858|HD_HUMAN	P42858	100.0	CDK4	0.052654992836	0.00996767241379	1659	2.39130495492e-05	0.065444179228	0.0263394529428	0.00543711613625
sp|P42858|HD_HUMAN	P42858	100.0	CDK4	0.052654992836	0.00996767241379	2335	2.32000901237e-05	0.0659855426634	0.0263390964631	0.00547667433313
sp|P42858|HD_HUMAN	P42858	100.0	CDK4	0.052654992836	0.00996767241379	2143	2.15669361122e-05	0.0674089130052	0.0263382798861	0.00558047173821
sp|P42858|HD_HUMAN	P42858	100.0	CDK4	0.052654992836	0.00996767241379	429	2.01172298273e-05	0.06875040671	0.0263375550329	0.00567802404104
sp|P42858|HD_HUMAN	P42858	100.0	CDK4	0.052654992836	0.00996767241379	2430	1.97459164141e-05	0.0690934942596	0.0263373693762	0.00570293097913
sp|P42858|HD_HUMAN	P42858	100.0	CDK4	0.052654992836	0.00996767241379	261	1.94486030268e-05	0.0693681476052	0.0263372207195	0.00572285759468
sp|P42858|HD_HUMAN	P42858	100.0	CDK4	0.052654992836	0.00996767241379	1857	1.87787622677e-05	0.0701300891447	0.0263368857991	0.00577808126908
sp|P42858|HD_HUMAN	P42858	100.0	CDK4	0.052654992836	0.00996767241379	1864	1.86728625565e-05	0.0702617638855	0.0263368328493	0.00578761634762
sp|P42858|HD_HUMAN	P42858	100.0	CDK4	0.052654992836	0.00996767241379	1177	1.65637856919e-05	0.0727916908656	0.0263357783108	0.00597034587359
sp|P42858|HD_HUMAN	P42858	100.0	CDK4	0.052654992836	0.00996767241379	2773	1.6097098149e-05	0.073409126251	0.0263355449671	0.00601480725958
sp|P42858|HD_HUMAN	P42858	100.0	CDK4	0.052654992836	0.00996767241379	3041	1.47682934183e-05	0.075267848114	0.0263348805647	0.00614834267817
sp|P42858|HD_HUMAN	P42858	100.0	CDK4	0.052654992836	0.00996767241379	1406	1.47420496551e-05	0.0752987046077	0.0263348674428	0.00615055559669
sp|P42858|HD_HUMAN	P42858	100.0	CDK4	0.052654992836	0.00996767241379	866	1.31746121776e-05	0.0776450201743	0.0263340837241	0.00631845960329
sp|P42858|HD_HUMAN	P42858	100.0	CDK4	0.052654992836	0.00996767241379	2072	1.29213778111e-05	0.078037600318	0.0263339571069	0.00634648331215
sp|P42858|HD_HUMAN	P42858	100.0	CDK4	0.052654992836	0.00996767241379	1333	9.76584678379e-06	0.0845009664804	0.0263323793414	0.00680510090092
sp|P42858|HD_HUMAN	P42858	100.0	CDK4	0.052654992836	0.00996767241379	1865	9.52805992377e-06	0.0850692147817	0.026332260448	0.00684518042234
sp|P42858|HD_HUMAN	P42858	100.0	CDK4	0.052654992836	0.00996767241379	1965	9.48862402295e-06	0.0851572016154	0.02633224073	0.00685138289459
sp|P42858|HD_HUMAN	P42858	100.0	CDK4	0.052654992836	0.00996767241379	1739	9.23201581917e-06	0.0857770810796	0.0263321124259	0.00689505454599
sp|P42858|HD_HUMAN	P42858	100.0	CDK4	0.052654992836	0.00996767241379	1655	9.10298000216e-06	0.0861531636919	0.026332047908	0.00692152847583
sp|P42858|HD_HUMAN	P42858	100.0	CDK4	0.052654992836	0.00996767241379	317	7.43084571187e-06	0.0911821611583	0.0263312118409	0.00727399438556
sp|P42858|HD_HUMAN	P42858	100.0	CDK4	0.052654992836	0.00996767241379	1707	5.41779268265e-06	0.099433065391	0.0263302053143	0.00784634874282
sp|P42858|HD_HUMAN	P42858	100.0	CDK4	0.052654992836	0.00996767241379	559	4.86292684806e-06	0.1023457962	0.0263299278814	0.00804674054348
sp|P42858|HD_HUMAN	P42858	100.0	CDK4	0.052654992836	0.00996767241379	1828	3.92891186653e-06	0.108353036172	0.0263294608739	0.00845744609881
sp|P42858|HD_HUMAN	P42858	100.0	CDK4	0.052654992836	0.00996767241379	2588	3.73096704204e-06	0.109876919251	0.0263293619015	0.00856109620383
sp|P42858|HD_HUMAN	P42858	100.0	CDK4	0.052654992836	0.00996767241379	798	3.69854472527e-06	0.110130492418	0.0263293456904	0.00857832299176
sp|P42858|HD_HUMAN	P42858	100.0	CDK4	0.052654992836	0.00996767241379	2812	3.27558775165e-06	0.113732147914	0.0263291342119	0.00882238355082
sp|P42858|HD_HUMAN	P42858	100.0	CDK4	0.052654992836	0.00996767241379	1399	3.0639770396e-06	0.115753706522	0.0263290284065	0.00895887080155
sp|P42858|HD_HUMAN	P42858	100.0	CDK4	0.052654992836	0.00996767241379	2237	3.05195017781e-06	0.115868272712	0.0263290223931	0.00896659524016
sp|P42858|HD_HUMAN	P42858	100.0	CDK4	0.052654992836	0.00996767241379	2686	2.86808071566e-06	0.11767841851	0.0263289304584	0.00908849223787
sp|P42858|HD_HUMAN	P42858	100.0	CDK4	0.052654992836	0.00996767241379	2651	2.72890046363e-06	0.119216660551	0.0263288608682	0.00919186065771
sp|P42858|HD_HUMAN	P42858	100.0	CDK4	0.052654992836	0.00996767241379	1104	2.66896226594e-06	0.119887865669	0.0263288308991	0.00923690286302
sp|P42858|HD_HUMAN	P42858	100.0	CDK4	0.052654992836	0.00996767241379	2650	2.58203525212e-06	0.120891159981	0.0263287874356	0.00930416062583
sp|P42858|HD_HUMAN	P42858	100.0	CDK4	0.052654992836	0.00996767241379	803	2.47674806352e-06	0.1222051578	0.026328734792	0.00939212157181
sp|P42858|HD_HUMAN	P42858	100.0	CDK4	0.052654992836	0.00996767241379	501	2.43494299094e-06	0.122732162273	0.0263287138895	0.00942736037268
sp|P42858|HD_HUMAN	P42858	100.0	CDK4	0.052654992836	0.00996767241379	1770	2.29480546885e-06	0.12464098775	0.0263286438207	0.00955480822615
sp|P42858|HD_HUMAN	P42858	100.0	CDK4	0.052654992836	0.00996767241379	1171	2.16792408435e-06	0.126453577627	0.02632858038	0.00967556085381
sp|P42858|HD_HUMAN	P42858	100.0	CDK4	0.052654992836	0.00996767241379	695	2.05016979399e-06	0.128304050724	0.0263285215029	0.00979857008199
sp|P42858|HD_HUMAN	P42858	100.0	CDK4	0.052654992836	0.00996767241379	2027	1.95959421288e-06	0.129801048937	0.0263284762151	0.00989788741504
sp|P42858|HD_HUMAN	P42858	100.0	CDK4	0.052654992836	0.00996767241379	2272	1.74841072392e-06	0.133729294453	0.0263283706234	0.0101576909368
sp|P42858|HD_HUMAN	P42858	100.0	CDK4	0.052654992836	0.00996767241379	1999	1.64586506667e-06	0.135833035207	0.0263283193505	0.010296351529
sp|P42858|HD_HUMAN	P42858	100.0	CDK4	0.052654992836	0.00996767241379	732	1.42040967234e-06	0.140897166305	0.0263282066228	0.0106288133276
sp|P42858|HD_HUMAN	P42858	100.0	CDK4	0.052654992836	0.00996767241379	3044	1.3695802652e-06	0.142179085591	0.0263281812081	0.0107126813487
sp|P42858|HD_HUMAN	P42858	100.0	CDK4	0.052654992836	0.00996767241379	997	1.26530435883e-06	0.145218297473	0.0263281290702	0.0109110596378
sp|P42858|HD_HUMAN	P42858	100.0	CDK4	0.052654992836	0.00996767241379	2079	1.22473046824e-06	0.146380762412	0.0263281087832	0.0109867687809
sp|P42858|HD_HUMAN	P42858	100.0	CDK4	0.052654992836	0.00996767241379	556	1.14229157496e-06	0.148956210358	0.0263280675638	0.0111541761127
sp|P42858|HD_HUMAN	P42858	100.0	CDK4	0.052654992836	0.00996767241379	793	1.11726884932e-06	0.149746564313	0.0263280550524	0.0112054607422
sp|P42858|HD_HUMAN	P42858	100.0	CDK4	0.052654992836	0.00996767241379	2712	1.10125527056e-06	0.150298620593	0.0263280470456	0.0112412579914
sp|P42858|HD_HUMAN	P42858	100.0	CDK4	0.052654992836	0.00996767241379	2460	1.06783048713e-06	0.151491636515	0.0263280303332	0.011318548356
sp|P42858|HD_HUMAN	P42858	100.0	CDK4	0.052654992836	0.00996767241379	1015	1.0277286559e-06	0.152950751508	0.0263280102823	0.0114129508973
sp|P42858|HD_HUMAN	P42858	100.0	CDK4	0.052654992836	0.00996767241379	2698	9.93442629189e-07	0.154220450401	0.0263279931393	0.011494985556
sp|P42858|HD_HUMAN	P42858	100.0	CDK4	0.052654992836	0.00996767241379	1741	9.6238940927e-07	0.155484955626	0.0263279776127	0.0115765810939
sp|P42858|HD_HUMAN	P42858	100.0	CDK4	0.052654992836	0.00996767241379	2261	8.92936162313e-07	0.158299923286	0.0263279428861	0.011757857433
sp|P42858|HD_HUMAN	P42858	100.0	CDK4	0.052654992836	0.00996767241379	2584	8.42596377753e-07	0.160592469121	0.0263279177162	0.011905122144
sp|P42858|HD_HUMAN	P42858	100.0	CDK4	0.052654992836	0.00996767241379	1053	8.27810756422e-07	0.161310111734	0.0263279103234	0.0119511536035
sp|P42858|HD_HUMAN	P42858	100.0	CDK4	0.052654992836	0.00996767241379	214	7.65881828853e-07	0.164362766049	0.0263278793589	0.012146604877
sp|P42858|HD_HUMAN	P42858	100.0	CDK4	0.052654992836	0.00996767241379	979	7.36400305446e-07	0.165931253565	0.0263278646181	0.0122468094485
sp|P42858|HD_HUMAN	P42858	100.0	CDK4	0.052654992836	0.00996767241379	1941	7.30665955416e-07	0.166238290954	0.026327861751	0.0122664075338
sp|P42858|HD_HUMAN	P42858	100.0	CDK4	0.052654992836	0.00996767241379	396	7.16520244875e-07	0.167060417931	0.0263278546781	0.0123188557985
sp|P42858|HD_HUMAN	P42858	100.0	CDK4	0.052654992836	0.00996767241379	1644	6.43801843819e-07	0.171311281837	0.0263278183189	0.0125894041643
sp|P42858|HD_HUMAN	P42858	100.0	CDK4	0.052654992836	0.00996767241379	2548	5.01367668322e-07	0.181512255374	0.0263277471018	0.0132344091722
sp|P42858|HD_HUMAN	P42858	100.0	CDK4	0.052654992836	0.00996767241379	1403	5.00451267601e-07	0.18159657609	0.0263277466436	0.013239716482
sp|P42858|HD_HUMAN	P42858	100.0	CDK4	0.052654992836	0.00996767241379	978	4.72462295332e-07	0.183977108759	0.0263277326491	0.0133893914759
sp|P42858|HD_HUMAN	P42858	100.0	CDK4	0.052654992836	0.00996767241379	1017	4.4904040657e-07	0.186053659137	0.0263277209382	0.013519702844
sp|P42858|HD_HUMAN	P42858	100.0	CDK4	0.052654992836	0.00996767241379	1107	4.24665620442e-07	0.188476963183	0.0263277087508	0.0136714823866
sp|P42858|HD_HUMAN	P42858	100.0	CDK4	0.052654992836	0.00996767241379	141	4.24544867711e-07	0.188487350518	0.0263277086904	0.0136721323083
sp|P42858|HD_HUMAN	P42858	100.0	CDK4	0.052654992836	0.00996767241379	2655	4.11571201253e-07	0.18979646018	0.0263277022036	0.0137539959971
sp|P42858|HD_HUMAN	P42858	100.0	CDK4	0.052654992836	0.00996767241379	1824	3.97745158662e-07	0.191306900826	0.0263276952906	0.0138483378991
sp|P42858|HD_HUMAN	P42858	100.0	CDK4	0.052654992836	0.00996767241379	1929	3.69785767876e-07	0.194575856107	0.0263276813109	0.0140521105811
sp|P42858|HD_HUMAN	P42858	100.0	CDK4	0.052654992836	0.00996767241379	2154	3.1870744883e-07	0.20105755286	0.0263276557717	0.0144545416906
sp|P42858|HD_HUMAN	P42858	100.0	CDK4	0.052654992836	0.00996767241379	1674	3.05637130537e-07	0.202920857371	0.0263276492366	0.0145698408111
sp|P42858|HD_HUMAN	P42858	100.0	CDK4	0.052654992836	0.00996767241379	562	2.88749006641e-07	0.205443146605	0.0263276407925	0.0147256457483
sp|P42858|HD_HUMAN	P42858	100.0	CDK4	0.052654992836	0.00996767241379	1866	2.87488583568e-07	0.205660364101	0.0263276401623	0.0147390490526
sp|P42858|HD_HUMAN	P42858	100.0	CDK4	0.052654992836	0.00996767241379	1348	2.45750137072e-07	0.212777826829	0.0263276192931	0.0151769775955
sp|P42858|HD_HUMAN	P42858	100.0	CDK4	0.052654992836	0.00996767241379	216	2.39989104695e-07	0.213869413485	0.0263276164125	0.015243929647
sp|P42858|HD_HUMAN	P42858	100.0	CDK4	0.052654992836	0.00996767241379	1332	2.18911825692e-07	0.21827394884	0.0263276058739	0.015513518905
sp|P42858|HD_HUMAN	P42858	100.0	CDK4	0.052654992836	0.00996767241379	2074	2.17763989565e-07	0.218532715674	0.0263276053	0.0155293295683
sp|P42858|HD_HUMAN	P42858	100.0	CDK4	0.052654992836	0.00996767241379	1662	2.14402518159e-07	0.219234166265	0.0263276036193	0.0155721728756
sp|P42858|HD_HUMAN	P42858	100.0	CDK4	0.052654992836	0.00996767241379	742	2.05940966621e-07	0.221084944872	0.0263275993885	0.0156851078215
sp|P42858|HD_HUMAN	P42858	100.0	CDK4	0.052654992836	0.00996767241379	2769	1.94204341701e-07	0.223924964339	0.0263275935202	0.015858106607
sp|P42858|HD_HUMAN	P42858	100.0	CDK4	0.052654992836	0.00996767241379	1058	1.8421260685e-07	0.226450308672	0.0263275885243	0.0160116353539
sp|P42858|HD_HUMAN	P42858	100.0	CDK4	0.052654992836	0.00996767241379	819	1.80997944339e-07	0.227332315578	0.026327586917	0.0160651908134
sp|P42858|HD_HUMAN	P42858	100.0	CDK4	0.052654992836	0.00996767241379	2078	1.8090015054e-07	0.227355534326	0.0263275868681	0.0160666001944
sp|P42858|HD_HUMAN	P42858	100.0	CDK4	0.052654992836	0.00996767241379	405	1.79422976254e-07	0.227737727135	0.0263275861295	0.0160897959528
sp|P42858|HD_HUMAN	P42858	100.0	CDK4	0.052654992836	0.00996767241379	729	1.61440806522e-07	0.232967750076	0.0263275771384	0.0164065747324
sp|P42858|HD_HUMAN	P42858	100.0	CDK4	0.052654992836	0.00996767241379	533	1.61393863676e-07	0.232992801883	0.0263275771149	0.016408089265
sp|P42858|HD_HUMAN	P42858	100.0	CDK4	0.052654992836	0.00996767241379	1870	1.58954438507e-07	0.2337199153	0.0263275758952	0.0164520359636
sp|P42858|HD_HUMAN	P42858	100.0	CDK4	0.052654992836	0.00996767241379	2911	1.56045113245e-07	0.234606199345	0.0263275744406	0.016505572442
sp|P42858|HD_HUMAN	P42858	100.0	CDK4	0.052654992836	0.00996767241379	1645	1.49869328557e-07	0.236534882961	0.0263275713527	0.0166219604792
sp|P42858|HD_HUMAN	P42858	100.0	CDK4	0.052654992836	0.00996767241379	2593	1.49399086089e-07	0.236682444213	0.0263275711175	0.0166308587156
sp|P42858|HD_HUMAN	P42858	100.0	CDK4	0.052654992836	0.00996767241379	691	1.44013424083e-07	0.238509087543	0.0263275684247	0.016740933178
sp|P42858|HD_HUMAN	P42858	100.0	CDK4	0.052654992836	0.00996767241379	2459	1.43462814496e-07	0.238706752409	0.0263275681494	0.0167528361838
sp|P42858|HD_HUMAN	P42858	100.0	CDK4	0.052654992836	0.00996767241379	969	1.33301390338e-07	0.242217060464	0.0263275630687	0.0169639498119
sp|P42858|HD_HUMAN	P42858	100.0	CDK4	0.052654992836	0.00996767241379	436	1.31757080911e-07	0.242783781216	0.0263275622965	0.0169979852601
sp|P42858|HD_HUMAN	P42858	100.0	CDK4	0.052654992836	0.00996767241379	1336	1.05177839214e-07	0.254217486955	0.0263275490069	0.01768188175
sp|P42858|HD_HUMAN	P42858	100.0	CDK4	0.052654992836	0.00996767241379	482	1.03281863044e-07	0.255139210141	0.0263275480589	0.0177367873544
sp|P42858|HD_HUMAN	P42858	100.0	CDK4	0.052654992836	0.00996767241379	542	1.02542153002e-07	0.255511015616	0.0263275476891	0.017758925822
sp|P42858|HD_HUMAN	P42858	100.0	CDK4	0.052654992836	0.00996767241379	1299	1.02325077997e-07	0.255619777118	0.0263275475805	0.0177654008041
sp|P42858|HD_HUMAN	P42858	100.0	CDK4	0.052654992836	0.00996767241379	1511	1.00478033774e-07	0.256610545528	0.026327546657	0.0178243637663
sp|P42858|HD_HUMAN	P42858	100.0	CDK4	0.052654992836	0.00996767241379	555	9.87345102575e-08	0.257492552434	0.0263275457853	0.0178768219896
sp|P42858|HD_HUMAN	P42858	100.0	CDK4	0.052654992836	0.00996767241379	2866	8.98102483503e-08	0.262365434372	0.0263275413231	0.0181661014079
sp|P42858|HD_HUMAN	P42858	100.0	CDK4	0.052654992836	0.00996767241379	796	8.8202588489e-08	0.263356813801	0.0263275405193	0.0182248438209
sp|P42858|HD_HUMAN	P42858	100.0	CDK4	0.052654992836	0.00996767241379	1694	8.41419067879e-08	0.265792643751	0.0263275384889	0.0183690168685
sp|P42858|HD_HUMAN	P42858	100.0	CDK4	0.052654992836	0.00996767241379	1220	8.29520784712e-08	0.266499593519	0.026327537894	0.0184108183925
sp|P42858|HD_HUMAN	P42858	100.0	CDK4	0.052654992836	0.00996767241379	2293	8.14205653455e-08	0.267481196633	0.0263275371283	0.0184688290209
sp|P42858|HD_HUMAN	P42858	100.0	CDK4	0.052654992836	0.00996767241379	161	7.91930410715e-08	0.268943061215	0.0263275360145	0.0185551555509
sp|P42858|HD_HUMAN	P42858	100.0	CDK4	0.052654992836	0.00996767241379	3003	6.76333132734e-08	0.277250179258	0.0263275302347	0.0190442190555
sp|P42858|HD_HUMAN	P42858	100.0	CDK4	0.052654992836	0.00996767241379	2350	6.55141942308e-08	0.27892009604	0.0263275291751	0.0191422298513
sp|P42858|HD_HUMAN	P42858	100.0	CDK4	0.052654992836	0.00996767241379	281	5.92108583613e-08	0.284390860734	0.0263275260234	0.0194626252135
sp|P42858|HD_HUMAN	P42858	100.0	CDK4	0.052654992836	0.00996767241379	2162	5.80006737238e-08	0.285523385709	0.0263275254183	0.0195288198153
sp|P42858|HD_HUMAN	P42858	100.0	CDK4	0.052654992836	0.00996767241379	1811	5.70167149326e-08	0.286428916873	0.0263275249264	0.0195817147038
sp|P42858|HD_HUMAN	P42858	100.0	CDK4	0.052654992836	0.00996767241379	2138	5.58854587294e-08	0.287483231329	0.0263275243607	0.0196432645394
sp|P42858|HD_HUMAN	P42858	100.0	CDK4	0.052654992836	0.00996767241379	2869	5.58276211922e-08	0.287542194728	0.0263275243318	0.019646705625
sp|P42858|HD_HUMAN	P42858	100.0	CDK4	0.052654992836	0.00996767241379	564	5.4645805697e-08	0.288668915015	0.0263275237409	0.0197124375443
sp|P42858|HD_HUMAN	P42858	100.0	CDK4	0.052654992836	0.00996767241379	561	5.4504872708e-08	0.288801811796	0.0263275236704	0.0197201877378
sp|P42858|HD_HUMAN	P42858	100.0	CDK4	0.052654992836	0.00996767241379	1789	5.01030151505e-08	0.293349936775	0.0263275214695	0.0199850569824
sp|P42858|HD_HUMAN	P42858	100.0	CDK4	0.052654992836	0.00996767241379	634	4.91963720218e-08	0.294340094164	0.0263275210162	0.0200426272522
sp|P42858|HD_HUMAN	P42858	100.0	CDK4	0.052654992836	0.00996767241379	1108	4.91272644637e-08	0.294414944075	0.0263275209816	0.0200469778652
sp|P42858|HD_HUMAN	P42858	100.0	CDK4	0.052654992836	0.00996767241379	994	4.85004902036e-08	0.295164665221	0.0263275206682	0.0200905445696
sp|P42858|HD_HUMAN	P42858	100.0	CDK4	0.052654992836	0.00996767241379	1437	4.83754884768e-08	0.295311615454	0.0263275206057	0.0200990817013
sp|P42858|HD_HUMAN	P42858	100.0	CDK4	0.052654992836	0.00996767241379	2870	4.1826827576e-08	0.303318722834	0.0263275173314	0.0205631655319
sp|P42858|HD_HUMAN	P42858	100.0	CDK4	0.052654992836	0.00996767241379	1687	4.0150542058e-08	0.305576135038	0.0263275164933	0.0206936196871
sp|P42858|HD_HUMAN	P42858	100.0	CDK4	0.052654992836	0.00996767241379	860	3.9138276997e-08	0.306910296506	0.0263275159871	0.0207706416452
sp|P42858|HD_HUMAN	P42858	100.0	CDK4	0.052654992836	0.00996767241379	2627	3.83578884477e-08	0.308076427563	0.0263275155969	0.0208379157492
sp|P42858|HD_HUMAN	P42858	100.0	CDK4	0.052654992836	0.00996767241379	2508	3.71829590175e-08	0.309736568031	0.0263275150095	0.0209336133939
sp|P42858|HD_HUMAN	P42858	100.0	CDK4	0.052654992836	0.00996767241379	1349	3.142294874e-08	0.319108998884	0.0263275121295	0.0214722304634
sp|P42858|HD_HUMAN	P42858	100.0	CDK4	0.052654992836	0.00996767241379	463	3.03444803833e-08	0.321071899602	0.0263275115902	0.0215846846714
sp|P42858|HD_HUMAN	P42858	100.0	CDK4	0.052654992836	0.00996767241379	459	2.9344479142e-08	0.322952923683	0.0263275110902	0.0216923359366
sp|P42858|HD_HUMAN	P42858	100.0	CDK4	0.052654992836	0.00996767241379	859	2.85994512512e-08	0.324449005367	0.0263275107177	0.021777878895
sp|P42858|HD_HUMAN	P42858	100.0	CDK4	0.052654992836	0.00996767241379	2541	2.79932114666e-08	0.325635911093	0.0263275104146	0.0218456948588
sp|P42858|HD_HUMAN	P42858	100.0	CDK4	0.052654992836	0.00996767241379	348	2.77148367875e-08	0.326219434886	0.0263275102754	0.0218790197045
sp|P42858|HD_HUMAN	P42858	100.0	CDK4	0.052654992836	0.00996767241379	217	2.60740952008e-08	0.329653670991	0.026327509455	0.0220749375743
sp|P42858|HD_HUMAN	P42858	100.0	CDK4	0.052654992836	0.00996767241379	1275	2.56929216743e-08	0.330460216967	0.0263275092645	0.0221208979286
sp|P42858|HD_HUMAN	P42858	100.0	CDK4	0.052654992836	0.00996767241379	958	2.50469728774e-08	0.331911999724	0.0263275089415	0.0222035771522
sp|P42858|HD_HUMAN	P42858	100.0	CDK4	0.052654992836	0.00996767241379	1084	2.39647158781e-08	0.334528080479	0.0263275084004	0.0223524036959
sp|P42858|HD_HUMAN	P42858	100.0	CDK4	0.052654992836	0.00996767241379	2609	2.21910617357e-08	0.338880068141	0.0263275075135	0.0225995334512
sp|P42858|HD_HUMAN	P42858	100.0	CDK4	0.052654992836	0.00996767241379	2070	2.12411480724e-08	0.341377916588	0.0263275070386	0.022741122906
sp|P42858|HD_HUMAN	P42858	100.0	CDK4	0.052654992836	0.00996767241379	269	1.94976228761e-08	0.346391944072	0.0263275061668	0.0230247923393
sp|P42858|HD_HUMAN	P42858	100.0	CDK4	0.052654992836	0.00996767241379	2409	1.93038232668e-08	0.346948888509	0.0263275060699	0.0230562567284
sp|P42858|HD_HUMAN	P42858	100.0	CDK4	0.052654992836	0.00996767241379	289	1.91052182126e-08	0.347541272088	0.0263275059706	0.0230897134602
sp|P42858|HD_HUMAN	P42858	100.0	CDK4	0.052654992836	0.00996767241379	417	1.86298518216e-08	0.348991527296	0.0263275057329	0.023171578753
sp|P42858|HD_HUMAN	P42858	100.0	CDK4	0.052654992836	0.00996767241379	2026	1.81044399753e-08	0.350648307155	0.0263275054702	0.0232650286345
sp|P42858|HD_HUMAN	P42858	100.0	CDK4	0.052654992836	0.00996767241379	16	1.80000943813e-08	0.350988950626	0.026327505418	0.0232842327849
sp|P42858|HD_HUMAN	P42858	100.0	CDK4	0.052654992836	0.00996767241379	182	1.68950106621e-08	0.354767496319	0.0263275048655	0.023497032165
sp|P42858|HD_HUMAN	P42858	100.0	CDK4	0.052654992836	0.00996767241379	1438	1.60387133009e-08	0.357902943801	0.0263275044374	0.0236733089368
sp|P42858|HD_HUMAN	P42858	100.0	CDK4	0.052654992836	0.00996767241379	781	1.51677539306e-08	0.361178314789	0.0263275040019	0.0238571599311
sp|P42858|HD_HUMAN	P42858	100.0	CDK4	0.052654992836	0.00996767241379	1374	1.41131939462e-08	0.36536166102	0.0263275034746	0.0240915465977
sp|P42858|HD_HUMAN	P42858	100.0	CDK4	0.052654992836	0.00996767241379	783	1.39672026849e-08	0.365938158087	0.0263275034016	0.024123809316
sp|P42858|HD_HUMAN	P42858	100.0	CDK4	0.052654992836	0.00996767241379	1225	1.35787877162e-08	0.367732111864	0.0263275032074	0.024224147162
sp|P42858|HD_HUMAN	P42858	100.0	CDK4	0.052654992836	0.00996767241379	1983	1.35108097867e-08	0.368039760273	0.0263275031734	0.0242413455078
sp|P42858|HD_HUMAN	P42858	100.0	CDK4	0.052654992836	0.00996767241379	1846	1.27477496335e-08	0.371447111511	0.0263275027919	0.0244316543662
sp|P42858|HD_HUMAN	P42858	100.0	CDK4	0.052654992836	0.00996767241379	2217	1.25795914631e-08	0.372225550582	0.0263275027078	0.0244750882601
sp|P42858|HD_HUMAN	P42858	100.0	CDK4	0.052654992836	0.00996767241379	93	1.17393630297e-08	0.376286692877	0.0263275022877	0.0247014219295
sp|P42858|HD_HUMAN	P42858	100.0	CDK4	0.052654992836	0.00996767241379	489	1.15625708561e-08	0.37723285685	0.0263275021993	0.02475409017
sp|P42858|HD_HUMAN	P42858	100.0	CDK4	0.052654992836	0.00996767241379	774	1.14301203431e-08	0.377915365831	0.0263275021331	0.0247920673597
sp|P42858|HD_HUMAN	P42858	100.0	CDK4	0.052654992836	0.00996767241379	992	1.01856101366e-08	0.384954923551	0.0263275015108	0.0251830601022
sp|P42858|HD_HUMAN	P42858	100.0	CDK4	0.052654992836	0.00996767241379	2066	1.00372875532e-08	0.38579324255	0.0263275014366	0.0252295362452
sp|P42858|HD_HUMAN	P42858	100.0	CDK4	0.052654992836	0.00996767241379	1490	9.4359190248e-09	0.389577592931	0.026327501136	0.0254391140264
sp|P42858|HD_HUMAN	P42858	100.0	CDK4	0.052654992836	0.00996767241379	2659	8.96531757634e-09	0.392602445851	0.0263275009007	0.0256063670779
sp|P42858|HD_HUMAN	P42858	100.0	CDK4	0.052654992836	0.00996767241379	2654	8.52972050939e-09	0.39570428725	0.0263275006829	0.0257776358192
sp|P42858|HD_HUMAN	P42858	100.0	CDK4	0.052654992836	0.00996767241379	1222	8.5019007639e-09	0.395873234191	0.0263275006689	0.0257869572785
sp|P42858|HD_HUMAN	P42858	100.0	CDK4	0.052654992836	0.00996767241379	2770	8.43732199986e-09	0.396307058163	0.0263275006367	0.0258108897415
sp|P42858|HD_HUMAN	P42858	100.0	CDK4	0.052654992836	0.00996767241379	2703	8.31838327222e-09	0.39716981795	0.0263275005772	0.0258584709433
sp|P42858|HD_HUMAN	P42858	100.0	CDK4	0.052654992836	0.00996767241379	1100	8.11050699001e-09	0.398726085072	0.0263275004732	0.0259442518615
sp|P42858|HD_HUMAN	P42858	100.0	CDK4	0.052654992836	0.00996767241379	973	7.9340435937e-09	0.400068800816	0.026327500385	0.026018213237
sp|P42858|HD_HUMAN	P42858	100.0	CDK4	0.052654992836	0.00996767241379	1318	7.26337282996e-09	0.405361758783	0.0263275000497	0.0263093313599
sp|P42858|HD_HUMAN	P42858	100.0	CDK4	0.052654992836	0.00996767241379	2496	7.04383481301e-09	0.407253781219	0.0263274999399	0.0264132269283
sp|P42858|HD_HUMAN	P42858	100.0	CDK4	0.052654992836	0.00996767241379	840	6.40269349129e-09	0.413159591924	0.0263274996193	0.0267369676648
sp|P42858|HD_HUMAN	P42858	100.0	CDK4	0.052654992836	0.00996767241379	3078	5.78547019015e-09	0.419281703596	0.0263274993107	0.0270716773098
sp|P42858|HD_HUMAN	P42858	100.0	CDK4	0.052654992836	0.00996767241379	1260	5.7027005608e-09	0.420143546853	0.0263274992693	0.0271187243755
sp|P42858|HD_HUMAN	P42858	100.0	CDK4	0.052654992836	0.00996767241379	2934	5.38456011634e-09	0.423823107359	0.0263274991103	0.0273193897137
sp|P42858|HD_HUMAN	P42858	100.0	CDK4	0.052654992836	0.00996767241379	1862	5.30212821401e-09	0.424737803818	0.0263274990691	0.0273692232865
sp|P42858|HD_HUMAN	P42858	100.0	CDK4	0.052654992836	0.00996767241379	1055	5.00731083007e-09	0.428422252481	0.0263274989217	0.0275697573093
sp|P42858|HD_HUMAN	P42858	100.0	CDK4	0.052654992836	0.00996767241379	307	4.892737381e-09	0.429872813199	0.0263274988644	0.0276486203868
sp|P42858|HD_HUMAN	P42858	100.0	CDK4	0.052654992836	0.00996767241379	415	4.77498473036e-09	0.43141044422	0.0263274988055	0.0277321639754
sp|P42858|HD_HUMAN	P42858	100.0	CDK4	0.052654992836	0.00996767241379	1338	4.64285802178e-09	0.433140546441	0.0263274987394	0.0278260997346
sp|P42858|HD_HUMAN	P42858	100.0	CDK4	0.052654992836	0.00996767241379	1076	4.62454126102e-09	0.433399618785	0.0263274987303	0.0278401601101
sp|P42858|HD_HUMAN	P42858	100.0	CDK4	0.052654992836	0.00996767241379	2369	4.50451708835e-09	0.434981548733	0.0263274986703	0.0279259811635
sp|P42858|HD_HUMAN	P42858	100.0	CDK4	0.052654992836	0.00996767241379	394	4.49733843896e-09	0.43506373088	0.0263274986667	0.0279304380465
sp|P42858|HD_HUMAN	P42858	100.0	CDK4	0.052654992836	0.00996767241379	571	4.30111584983e-09	0.437901611778	0.0263274985686	0.0280842466134
sp|P42858|HD_HUMAN	P42858	100.0	CDK4	0.052654992836	0.00996767241379	2220	3.98292539214e-09	0.442750663949	0.0263274984095	0.0283466338362
sp|P42858|HD_HUMAN	P42858	100.0	CDK4	0.052654992836	0.00996767241379	1269	3.89131027674e-09	0.444234219729	0.0263274983637	0.0284268045499
sp|P42858|HD_HUMAN	P42858	100.0	CDK4	0.052654992836	0.00996767241379	2110	3.76688122165e-09	0.446309548068	0.0263274983014	0.0285388715724
sp|P42858|HD_HUMAN	P42858	100.0	CDK4	0.052654992836	0.00996767241379	2467	3.73828670841e-09	0.44678186628	0.0263274982871	0.0285643631416
sp|P42858|HD_HUMAN	P42858	100.0	CDK4	0.052654992836	0.00996767241379	114	3.5519918667e-09	0.449908759486	0.026327498194	0.0287329999504
sp|P42858|HD_HUMAN	P42858	100.0	CDK4	0.052654992836	0.00996767241379	1985	3.38927914085e-09	0.452784218095	0.0263274981126	0.028887885385
sp|P42858|HD_HUMAN	P42858	100.0	CDK4	0.052654992836	0.00996767241379	976	3.20395026409e-09	0.456362960354	0.02632749802	0.0290803988023
sp|P42858|HD_HUMAN	P42858	100.0	CDK4	0.052654992836	0.00996767241379	2670	3.02173837508e-09	0.459992417246	0.0263274979289	0.0292753546422
sp|P42858|HD_HUMAN	P42858	100.0	CDK4	0.052654992836	0.00996767241379	2372	2.99329559419e-09	0.460577163078	0.0263274979146	0.029306737436
sp|P42858|HD_HUMAN	P42858	100.0	CDK4	0.052654992836	0.00996767241379	2493	2.97126892171e-09	0.461052536389	0.0263274979036	0.0293322448492
sp|P42858|HD_HUMAN	P42858	100.0	CDK4	0.052654992836	0.00996767241379	1302	2.881354592e-09	0.462918590488	0.0263274978587	0.0294323257385
sp|P42858|HD_HUMAN	P42858	100.0	CDK4	0.052654992836	0.00996767241379	1347	2.76765458828e-09	0.465415827915	0.0263274978018	0.029566141224
sp|P42858|HD_HUMAN	P42858	100.0	CDK4	0.052654992836	0.00996767241379	2618	2.62360933306e-09	0.468803321014	0.0263274977298	0.0297474480917
sp|P42858|HD_HUMAN	P42858	100.0	CDK4	0.052654992836	0.00996767241379	2774	2.52981123558e-09	0.471125195794	0.0263274976829	0.0298715794392
sp|P42858|HD_HUMAN	P42858	100.0	CDK4	0.052654992836	0.00996767241379	1322	2.43627375463e-09	0.473457152398	0.0263274976361	0.029996134974
sp|P42858|HD_HUMAN	P42858	100.0	CDK4	0.052654992836	0.00996767241379	2611	2.43288270467e-09	0.473565913901	0.0263274976344	0.0300019413945
sp|P42858|HD_HUMAN	P42858	100.0	CDK4	0.052654992836	0.00996767241379	1364	2.38534431088e-09	0.474769928178	0.0263274976107	0.030066203153
sp|P42858|HD_HUMAN	P42858	100.0	CDK4	0.052654992836	0.00996767241379	839	2.23305311526e-09	0.478837791689	0.0263274975345	0.0302830922411
sp|P42858|HD_HUMAN	P42858	100.0	CDK4	0.052654992836	0.00996767241379	1010	2.07802338053e-09	0.483362697921	0.026327497457	0.0305239452288
sp|P42858|HD_HUMAN	P42858	100.0	CDK4	0.052654992836	0.00996767241379	1668	2.01921091794e-09	0.485196367977	0.0263274974276	0.0306214278937
sp|P42858|HD_HUMAN	P42858	100.0	CDK4	0.052654992836	0.00996767241379	959	1.9143872243e-09	0.488587221684	0.0263274973752	0.0308015127104
sp|P42858|HD_HUMAN	P42858	100.0	CDK4	0.052654992836	0.00996767241379	1034	1.90719782183e-09	0.488826130379	0.0263274973716	0.0308141920452
sp|P42858|HD_HUMAN	P42858	100.0	CDK4	0.052654992836	0.00996767241379	1874	1.87399745093e-09	0.489948268019	0.026327497355	0.0308737304429
sp|P42858|HD_HUMAN	P42858	100.0	CDK4	0.052654992836	0.00996767241379	3055	1.78535144649e-09	0.493063246341	0.0263274973107	0.0310388709388
sp|P42858|HD_HUMAN	P42858	100.0	CDK4	0.052654992836	0.00996767241379	814	1.72035859301e-09	0.49542453189	0.0263274972782	0.0311639236588
sp|P42858|HD_HUMAN	P42858	100.0	CDK4	0.052654992836	0.00996767241379	1990	1.70751968825e-09	0.495892572964	0.0263274972718	0.0311886975847
sp|P42858|HD_HUMAN	P42858	100.0	CDK4	0.052654992836	0.00996767241379	2512	1.68110416139e-09	0.496904116042	0.0263274972585	0.0312422246298
sp|P42858|HD_HUMAN	P42858	100.0	CDK4	0.052654992836	0.00996767241379	3022	1.65877274832e-09	0.497759238083	0.0263274972474	0.031287458452
sp|P42858|HD_HUMAN	P42858	100.0	CDK4	0.052654992836	0.00996767241379	3025	1.64244123452e-09	0.498383700195	0.0263274972392	0.0313204816871
sp|P42858|HD_HUMAN	P42858	100.0	CDK4	0.052654992836	0.00996767241379	2203	1.36602284609e-09	0.510028207723	0.026327497101	0.0319348562936
sp|P42858|HD_HUMAN	P42858	100.0	CDK4	0.052654992836	0.00996767241379	2948	1.23716807714e-09	0.516261524977	0.0263274970366	0.0322626388116
sp|P42858|HD_HUMAN	P42858	100.0	CDK4	0.052654992836	0.00996767241379	2525	1.16220358034e-09	0.520190687021	0.0263274969991	0.0324688699695
sp|P42858|HD_HUMAN	P42858	100.0	CDK4	0.052654992836	0.00996767241379	1688	1.0817377876e-09	0.524866209604	0.0263274969589	0.0327138903181
sp|P42858|HD_HUMAN	P42858	100.0	CDK4	0.052654992836	0.00996767241379	1917	1.06204785134e-09	0.525981015008	0.026327496949	0.0327722501637
sp|P42858|HD_HUMAN	P42858	100.0	CDK4	0.052654992836	0.00996767241379	930	8.72945615685e-10	0.538274730945	0.0263274968545	0.033414272818
sp|P42858|HD_HUMAN	P42858	100.0	CDK4	0.052654992836	0.00996767241379	2764	8.72133891177e-10	0.53832239048	0.0263274968541	0.0334167562849
sp|P42858|HD_HUMAN	P42858	100.0	CDK4	0.052654992836	0.00996767241379	2582	8.60424244358e-10	0.53917934558	0.0263274968482	0.0334614037568
sp|P42858|HD_HUMAN	P42858	100.0	CDK4	0.052654992836	0.00996767241379	2089	8.19255499545e-10	0.542310210414	0.0263274968276	0.033624406976
sp|P42858|HD_HUMAN	P42858	100.0	CDK4	0.052654992836	0.00996767241379	1224	8.14181832074e-10	0.542704929126	0.0263274968251	0.0336449445323
sp|P42858|HD_HUMAN	P42858	100.0	CDK4	0.052654992836	0.00996767241379	535	7.60185172882e-10	0.546928908166	0.0263274967981	0.033864543078
sp|P42858|HD_HUMAN	P42858	100.0	CDK4	0.052654992836	0.00996767241379	1536	7.42348561285e-10	0.548466539188	0.0263274967892	0.0339444014237
sp|P42858|HD_HUMAN	P42858	100.0	CDK4	0.052654992836	0.00996767241379	3114	7.38345094091e-10	0.548782436362	0.0263274967872	0.0339608025226
sp|P42858|HD_HUMAN	P42858	100.0	CDK4	0.052654992836	0.00996767241379	485	7.36586554715e-10	0.54891869375	0.0263274967863	0.0339678763249
sp|P42858|HD_HUMAN	P42858	100.0	CDK4	0.052654992836	0.00996767241379	1207	6.98141703235e-10	0.552211173289	0.0263274967671	0.0341387030972
sp|P42858|HD_HUMAN	P42858	100.0	CDK4	0.052654992836	0.00996767241379	2898	6.97282638126e-10	0.552294577475	0.0263274967666	0.0341430278879
sp|P42858|HD_HUMAN	P42858	100.0	CDK4	0.052654992836	0.00996767241379	643	6.90140626272e-10	0.552910179802	0.0263274967631	0.0341749450803
sp|P42858|HD_HUMAN	P42858	100.0	CDK4	0.052654992836	0.00996767241379	227	6.77700662428e-10	0.554027734794	0.0263274967568	0.0342328696068
sp|P42858|HD_HUMAN	P42858	100.0	CDK4	0.052654992836	0.00996767241379	2094	6.65451941929e-10	0.555115044313	0.0263274967507	0.0342892048994
sp|P42858|HD_HUMAN	P42858	100.0	CDK4	0.052654992836	0.00996767241379	836	6.61740632414e-10	0.555472185315	0.0263274967489	0.034307704328
sp|P42858|HD_HUMAN	P42858	100.0	CDK4	0.052654992836	0.00996767241379	2852	6.55042016062e-10	0.556116811076	0.0263274967455	0.0343410892914
sp|P42858|HD_HUMAN	P42858	100.0	CDK4	0.052654992836	0.00996767241379	1555	6.42783042072e-10	0.557217257518	0.0263274967394	0.0343980638579
sp|P42858|HD_HUMAN	P42858	100.0	CDK4	0.052654992836	0.00996767241379	3057	5.99600537776e-10	0.561548470511	0.0263274967178	0.0346220982734
sp|P42858|HD_HUMAN	P42858	100.0	CDK4	0.052654992836	0.00996767241379	1018	5.9250732664e-10	0.56225358722	0.0263274967142	0.0346585392442
sp|P42858|HD_HUMAN	P42858	100.0	CDK4	0.052654992836	0.00996767241379	2515	5.75931752851e-10	0.56406098343	0.026327496706	0.0347519066361
sp|P42858|HD_HUMAN	P42858	100.0	CDK4	0.052654992836	0.00996767241379	1398	5.44401756619e-10	0.567516605224	0.0263274966902	0.0349302583649
sp|P42858|HD_HUMAN	P42858	100.0	CDK4	0.052654992836	0.00996767241379	981	5.33736796136e-10	0.568725202148	0.0263274966849	0.0349925869611
sp|P42858|HD_HUMAN	P42858	100.0	CDK4	0.052654992836	0.00996767241379	855	5.25590415305e-10	0.569637149019	0.0263274966808	0.0350396000571
sp|P42858|HD_HUMAN	P42858	100.0	CDK4	0.052654992836	0.00996767241379	308	5.21809773835e-10	0.570088998071	0.0263274966789	0.0350628885901
sp|P42858|HD_HUMAN	P42858	100.0	CDK4	0.052654992836	0.00996767241379	1667	4.72866831328e-10	0.576153979403	0.0263274966544	0.0353751364505
sp|P42858|HD_HUMAN	P42858	100.0	CDK4	0.052654992836	0.00996767241379	1505	4.68091804384e-10	0.576805326381	0.026327496652	0.0354086322615
sp|P42858|HD_HUMAN	P42858	100.0	CDK4	0.052654992836	0.00996767241379	374	4.65524801523e-10	0.577120001515	0.0263274966508	0.0354248119447
sp|P42858|HD_HUMAN	P42858	100.0	CDK4	0.052654992836	0.00996767241379	2587	4.43800622438e-10	0.580132939552	0.0263274966399	0.0355796420379
sp|P42858|HD_HUMAN	P42858	100.0	CDK4	0.052654992836	0.00996767241379	95	4.39385490374e-10	0.580747014329	0.0263274966377	0.0356111792035
sp|P42858|HD_HUMAN	P42858	100.0	CDK4	0.052654992836	0.00996767241379	2157	4.25800825886e-10	0.582711442596	0.0263274966309	0.0357120233176
sp|P42858|HD_HUMAN	P42858	100.0	CDK4	0.052654992836	0.00996767241379	2106	4.19654714234e-10	0.583556482812	0.0263274966278	0.0357553832199
sp|P42858|HD_HUMAN	P42858	100.0	CDK4	0.052654992836	0.00996767241379	1235	4.16817953187e-10	0.583987557195	0.0263274966264	0.0357774974007
sp|P42858|HD_HUMAN	P42858	100.0	CDK4	0.052654992836	0.00996767241379	276	4.08451534789e-10	0.585266726893	0.0263274966222	0.0358431003378
sp|P42858|HD_HUMAN	P42858	100.0	CDK4	0.052654992836	0.00996767241379	2112	3.67158094191e-10	0.591756977921	0.0263274966016	0.0361755283799
sp|P42858|HD_HUMAN	P42858	100.0	CDK4	0.052654992836	0.00996767241379	3062	3.59446723214e-10	0.593074336349	0.0263274965977	0.036242916069
sp|P42858|HD_HUMAN	P42858	100.0	CDK4	0.052654992836	0.00996767241379	741	3.49783619318e-10	0.59480321653	0.0263274965929	0.0363313103499
sp|P42858|HD_HUMAN	P42858	100.0	CDK4	0.052654992836	0.00996767241379	118	3.35194908004e-10	0.597336198608	0.0263274965856	0.0364607263846
sp|P42858|HD_HUMAN	P42858	100.0	CDK4	0.052654992836	0.00996767241379	2233	3.2678307652e-10	0.598886050024	0.0263274965814	0.0365398591281
sp|P42858|HD_HUMAN	P42858	100.0	CDK4	0.052654992836	0.00996767241379	578	3.09917903585e-10	0.602104290672	0.026327496573	0.0367040493722
sp|P42858|HD_HUMAN	P42858	100.0	CDK4	0.052654992836	0.00996767241379	337	2.98123483628e-10	0.604430442589	0.0263274965671	0.0368226196601
sp|P42858|HD_HUMAN	P42858	100.0	CDK4	0.052654992836	0.00996767241379	751	2.93479265713e-10	0.605291674826	0.0263274965647	0.036866496356
sp|P42858|HD_HUMAN	P42858	100.0	CDK4	0.052654992836	0.00996767241379	621	2.91585774102e-10	0.605673256616	0.0263274965638	0.0368859326748
sp|P42858|HD_HUMAN	P42858	100.0	CDK4	0.052654992836	0.00996767241379	565	2.78913670594e-10	0.608402987031	0.0263274965575	0.0370249049198
sp|P42858|HD_HUMAN	P42858	100.0	CDK4	0.052654992836	0.00996767241379	411	2.77946887938e-10	0.608622648605	0.026327496557	0.0370360827104
sp|P42858|HD_HUMAN	P42858	100.0	CDK4	0.052654992836	0.00996767241379	1720	2.70401990688e-10	0.610280344994	0.0263274965532	0.0371204114776
sp|P42858|HD_HUMAN	P42858	100.0	CDK4	0.052654992836	0.00996767241379	13	2.60361459944e-10	0.612522481705	0.0263274965482	0.037234399957
sp|P42858|HD_HUMAN	P42858	100.0	CDK4	0.052654992836	0.00996767241379	481	2.47198272897e-10	0.615512506504	0.0263274965416	0.037386283243
sp|P42858|HD_HUMAN	P42858	100.0	CDK4	0.052654992836	0.00996767241379	2872	2.42883798156e-10	0.616525882641	0.0263274965394	0.0374377264859
sp|P42858|HD_HUMAN	P42858	100.0	CDK4	0.052654992836	0.00996767241379	2046	2.35642823669e-10	0.618383076955	0.0263274965358	0.0375319624187
sp|P42858|HD_HUMAN	P42858	100.0	CDK4	0.052654992836	0.00996767241379	496	2.3490730738e-10	0.618549579817	0.0263274965354	0.0375404082255
sp|P42858|HD_HUMAN	P42858	100.0	CDK4	0.052654992836	0.00996767241379	1213	2.33083142782e-10	0.619015176812	0.0263274965345	0.03756402312
sp|P42858|HD_HUMAN	P42858	100.0	CDK4	0.052654992836	0.00996767241379	2477	2.27403269625e-10	0.620440991233	0.0263274965317	0.0376363181592
sp|P42858|HD_HUMAN	P42858	100.0	CDK4	0.052654992836	0.00996767241379	486	2.23447935468e-10	0.621434509231	0.0263274965297	0.037686674563
sp|P42858|HD_HUMAN	P42858	100.0	CDK4	0.052654992836	0.00996767241379	1722	2.15408347536e-10	0.623617682543	0.0263274965257	0.0377972729947
sp|P42858|HD_HUMAN	P42858	100.0	CDK4	0.052654992836	0.00996767241379	768	2.14120959101e-10	0.623980017212	0.0263274965251	0.0378156213036
sp|P42858|HD_HUMAN	P42858	100.0	CDK4	0.052654992836	0.00996767241379	1727	1.91061770773e-10	0.630748893214	0.0263274965135	0.038158006998
sp|P42858|HD_HUMAN	P42858	100.0	CDK4	0.052654992836	0.00996767241379	1973	1.87748167432e-10	0.63174638284	0.0263274965119	0.0382084009739
sp|P42858|HD_HUMAN	P42858	100.0	CDK4	0.052654992836	0.00996767241379	538	1.70052252269e-10	0.637540376944	0.026327496503	0.0385008085548
sp|P42858|HD_HUMAN	P42858	100.0	CDK4	0.052654992836	0.00996767241379	2507	1.63712913971e-10	0.639853391938	0.0263274964999	0.0386173934578
sp|P42858|HD_HUMAN	P42858	100.0	CDK4	0.052654992836	0.00996767241379	3039	1.41734570171e-10	0.648187700357	0.0263274964889	0.0390367858104
sp|P42858|HD_HUMAN	P42858	100.0	CDK4	0.052654992836	0.00996767241379	3	1.36067624848e-10	0.650529127766	0.026327496486	0.0391544164424
sp|P42858|HD_HUMAN	P42858	100.0	CDK4	0.052654992836	0.00996767241379	350	1.36053324863e-10	0.650534321434	0.026327496486	0.0391546772729
sp|P42858|HD_HUMAN	P42858	100.0	CDK4	0.052654992836	0.00996767241379	2382	1.27915795368e-10	0.654066626197	0.026327496482	0.0393319770825
sp|P42858|HD_HUMAN	P42858	100.0	CDK4	0.052654992836	0.00996767241379	871	1.26321714863e-10	0.654770520867	0.0263274964812	0.0393672854792
sp|P42858|HD_HUMAN	P42858	100.0	CDK4	0.052654992836	0.00996767241379	689	1.23230032043e-10	0.656147453713	0.0263274964796	0.0394363326643
sp|P42858|HD_HUMAN	P42858	100.0	CDK4	0.052654992836	0.00996767241379	586	1.21371830711e-10	0.657042903052	0.0263274964787	0.0394812200892
sp|P42858|HD_HUMAN	P42858	100.0	CDK4	0.052654992836	0.00996767241379	1068	1.04848119967e-10	0.66530388911	0.0263274964704	0.0398947583123
sp|P42858|HD_HUMAN	P42858	100.0	CDK4	0.052654992836	0.00996767241379	3065	9.96196056626e-11	0.668190040563	0.0263274964678	0.0400389950408
sp|P42858|HD_HUMAN	P42858	100.0	CDK4	0.052654992836	0.00996767241379	2835	9.69402299104e-11	0.669742030547	0.0263274964665	0.0401165050349
sp|P42858|HD_HUMAN	P42858	100.0	CDK4	0.052654992836	0.00996767241379	2892	8.55797487657e-11	0.676631582935	0.0263274964608	0.0404601536873
sp|P42858|HD_HUMAN	P42858	100.0	CDK4	0.052654992836	0.00996767241379	2798	8.55703294316e-11	0.676636776602	0.0263274964608	0.0404604124811
sp|P42858|HD_HUMAN	P42858	100.0	CDK4	0.052654992836	0.00996767241379	1061	8.01467737458e-11	0.680239959648	0.0263274964581	0.0406398588854
sp|P42858|HD_HUMAN	P42858	100.0	CDK4	0.052654992836	0.00996767241379	1246	7.94508175574e-11	0.680677449738	0.0263274964577	0.040661633878
sp|P42858|HD_HUMAN	P42858	100.0	CDK4	0.052654992836	0.00996767241379	1253	7.88046033374e-11	0.681142741224	0.0263274964574	0.040684789541
sp|P42858|HD_HUMAN	P42858	100.0	CDK4	0.052654992836	0.00996767241379	1022	7.75072816532e-11	0.682054688094	0.0263274964567	0.0407301642365
sp|P42858|HD_HUMAN	P42858	100.0	CDK4	0.052654992836	0.00996767241379	2708	7.69998212815e-11	0.682446351708	0.0263274964565	0.0407496480623
sp|P42858|HD_HUMAN	P42858	100.0	CDK4	0.052654992836	0.00996767241379	2179	7.41736663526e-11	0.684584920584	0.0263274964551	0.0408559945241
sp|P42858|HD_HUMAN	P42858	100.0	CDK4	0.052654992836	0.00996767241379	2462	7.2250329783e-11	0.686023260908	0.0263274964541	0.0409274826483
sp|P42858|HD_HUMAN	P42858	100.0	CDK4	0.052654992836	0.00996767241379	518	7.10970825619e-11	0.686933985739	0.0263274964535	0.0409727317791
sp|P42858|HD_HUMAN	P42858	100.0	CDK4	0.052654992836	0.00996767241379	462	6.53145638035e-11	0.691655029288	0.0263274964507	0.0412071030785
sp|P42858|HD_HUMAN	P42858	100.0	CDK4	0.052654992836	0.00996767241379	1721	6.22755300492e-11	0.6942759982	0.0263274964491	0.0413370795545
sp|P42858|HD_HUMAN	P42858	100.0	CDK4	0.052654992836	0.00996767241379	1566	6.17553128287e-11	0.69469454668	0.0263274964489	0.0413578266512
sp|P42858|HD_HUMAN	P42858	100.0	CDK4	0.052654992836	0.00996767241379	2177	6.04211933724e-11	0.695919335626	0.0263274964482	0.0414185239768
sp|P42858|HD_HUMAN	P42858	100.0	CDK4	0.052654992836	0.00996767241379	332	5.57105788444e-11	0.700256964326	0.0263274964459	0.0416333129363
sp|P42858|HD_HUMAN	P42858	100.0	CDK4	0.052654992836	0.00996767241379	3064	5.48830607966e-11	0.701073286617	0.0263274964454	0.0416737052621
sp|P42858|HD_HUMAN	P42858	100.0	CDK4	0.052654992836	0.00996767241379	3014	5.33024108475e-11	0.702745952988	0.0263274964446	0.0417564406421
sp|P42858|HD_HUMAN	P42858	100.0	CDK4	0.052654992836	0.00996767241379	1796	5.20310746294e-11	0.703991516603	0.026327496444	0.0418180243829
sp|P42858|HD_HUMAN	P42858	100.0	CDK4	0.052654992836	0.00996767241379	469	5.1536647358e-11	0.7045286029	0.0263274964438	0.0418445724753
sp|P42858|HD_HUMAN	P42858	100.0	CDK4	0.052654992836	0.00996767241379	841	5.06549715664e-11	0.705431995496	0.0263274964433	0.0418892178272
sp|P42858|HD_HUMAN	P42858	100.0	CDK4	0.052654992836	0.00996767241379	674	5.06293236232e-11	0.705450020576	0.0263274964433	0.0418901085031
sp|P42858|HD_HUMAN	P42858	100.0	CDK4	0.052654992836	0.00996767241379	2725	4.80797151892e-11	0.708213051564	0.026327496442	0.0420265843355
sp|P42858|HD_HUMAN	P42858	100.0	CDK4	0.052654992836	0.00996767241379	2487	4.77717178131e-11	0.70852528262	0.0263274964419	0.0420419997622
sp|P42858|HD_HUMAN	P42858	100.0	CDK4	0.052654992836	0.00996767241379	566	4.51711233828e-11	0.711449317292	0.0263274964406	0.0421862982992
sp|P42858|HD_HUMAN	P42858	100.0	CDK4	0.052654992836	0.00996767241379	1215	4.43195092649e-11	0.712414728385	0.0263274964402	0.0422339141586
sp|P42858|HD_HUMAN	P42858	100.0	CDK4	0.052654992836	0.00996767241379	519	4.23585234599e-11	0.714828256116	0.0263274964392	0.0423528967947
sp|P42858|HD_HUMAN	P42858	100.0	CDK4	0.052654992836	0.00996767241379	1440	4.11602637929e-11	0.716311811896	0.0263274964386	0.0424259931364
sp|P42858|HD_HUMAN	P42858	100.0	CDK4	0.052654992836	0.00996767241379	1959	3.81754543604e-11	0.720179871973	0.0263274964371	0.0426164326269
sp|P42858|HD_HUMAN	P42858	100.0	CDK4	0.052654992836	0.00996767241379	531	3.76420610664e-11	0.720860547895	0.0263274964368	0.042649923465
sp|P42858|HD_HUMAN	P42858	100.0	CDK4	0.052654992836	0.00996767241379	3066	3.55982151468e-11	0.723683458811	0.0263274964358	0.0427887489346
sp|P42858|HD_HUMAN	P42858	100.0	CDK4	0.052654992836	0.00996767241379	1259	3.55924469047e-11	0.723691096557	0.0263274964358	0.0427891243955
sp|P42858|HD_HUMAN	P42858	100.0	CDK4	0.052654992836	0.00996767241379	1033	2.94070278478e-11	0.733378813565	0.0263274964327	0.0432647151017
sp|P42858|HD_HUMAN	P42858	100.0	CDK4	0.052654992836	0.00996767241379	238	2.92716595979e-11	0.733591753923	0.0263274964326	0.0432751544092
sp|P42858|HD_HUMAN	P42858	100.0	CDK4	0.052654992836	0.00996767241379	576	2.82932092749e-11	0.735337437145	0.0263274964321	0.0433607125497
sp|P42858|HD_HUMAN	P42858	100.0	CDK4	0.052654992836	0.00996767241379	2065	2.80300555552e-11	0.735775843765	0.026327496432	0.0433821929186
sp|P42858|HD_HUMAN	P42858	100.0	CDK4	0.052654992836	0.00996767241379	2150	2.76703939064e-11	0.736463240903	0.0263274964318	0.0434158676981
sp|P42858|HD_HUMAN	P42858	100.0	CDK4	0.052654992836	0.00996767241379	1226	2.55554659786e-11	0.740423259442	0.0263274964308	0.0436097400016
sp|P42858|HD_HUMAN	P42858	100.0	CDK4	0.052654992836	0.00996767241379	2888	2.48307401126e-11	0.741896122377	0.0263274964304	0.0436817936539
sp|P42858|HD_HUMAN	P42858	100.0	CDK4	0.052654992836	0.00996767241379	2092	2.43929302709e-11	0.742794321305	0.0263274964302	0.0437257199655
sp|P42858|HD_HUMAN	P42858	100.0	CDK4	0.052654992836	0.00996767241379	2357	2.29889031984e-11	0.745799927105	0.0263274964295	0.0438726301078
sp|P42858|HD_HUMAN	P42858	100.0	CDK4	0.052654992836	0.00996767241379	881	2.26271873225e-11	0.746587836981	0.0263274964293	0.0439111221347
sp|P42858|HD_HUMAN	P42858	100.0	CDK4	0.052654992836	0.00996767241379	1573	2.09040226116e-11	0.750446120743	0.0263274964284	0.0440994926689
sp|P42858|HD_HUMAN	P42858	100.0	CDK4	0.052654992836	0.00996767241379	2778	2.08047997055e-11	0.750644396629	0.0263274964284	0.044109167616
sp|P42858|HD_HUMAN	P42858	100.0	CDK4	0.052654992836	0.00996767241379	717	2.07667300343e-11	0.750725356736	0.0263274964284	0.0441131179451
sp|P42858|HD_HUMAN	P42858	100.0	CDK4	0.052654992836	0.00996767241379	574	1.9500449555e-11	0.753785954307	0.0263274964277	0.0442623915444
sp|P42858|HD_HUMAN	P42858	100.0	CDK4	0.052654992836	0.00996767241379	2924	1.94712553295e-11	0.753869969513	0.0263274964277	0.0442664874436
sp|P42858|HD_HUMAN	P42858	100.0	CDK4	0.052654992836	0.00996767241379	1778	1.91416596656e-11	0.754687819353	0.0263274964276	0.0443063542851
sp|P42858|HD_HUMAN	P42858	100.0	CDK4	0.052654992836	0.00996767241379	710	1.73594325413e-11	0.759329430343	0.0263274964267	0.0445324468114
sp|P42858|HD_HUMAN	P42858	100.0	CDK4	0.052654992836	0.00996767241379	1407	1.71834259718e-11	0.759843297893	0.0263274964266	0.0445574598418
sp|P42858|HD_HUMAN	P42858	100.0	CDK4	0.052654992836	0.00996767241379	579	1.71585636253e-11	0.759916925764	0.0263274964266	0.0445610434702
sp|P42858|HD_HUMAN	P42858	100.0	CDK4	0.052654992836	0.00996767241379	419	1.70950053041e-11	0.760074874351	0.0263274964265	0.0445687309311
sp|P42858|HD_HUMAN	P42858	100.0	CDK4	0.052654992836	0.00996767241379	1216	1.68874777879e-11	0.760585075783	0.0263274964264	0.0445935605333
sp|P42858|HD_HUMAN	P42858	100.0	CDK4	0.052654992836	0.00996767241379	2172	1.55911854067e-11	0.764383785126	0.0263274964258	0.0447783224582
sp|P42858|HD_HUMAN	P42858	100.0	CDK4	0.052654992836	0.00996767241379	136	1.52819553287e-11	0.765315590137	0.0263274964256	0.0448236148879
sp|P42858|HD_HUMAN	P42858	100.0	CDK4	0.052654992836	0.00996767241379	2854	1.43766954946e-11	0.768155304094	0.0263274964252	0.0449615757362
sp|P42858|HD_HUMAN	P42858	100.0	CDK4	0.052654992836	0.00996767241379	778	1.27443775907e-11	0.773718943779	0.0263274964244	0.045231569152
sp|P42858|HD_HUMAN	P42858	100.0	CDK4	0.052654992836	0.00996767241379	1003	1.1532144302e-11	0.778214215556	0.0263274964238	0.0454494251964
sp|P42858|HD_HUMAN	P42858	100.0	CDK4	0.052654992836	0.00996767241379	1072	1.14351695869e-11	0.778583271442	0.0263274964237	0.0454672993731
sp|P42858|HD_HUMAN	P42858	100.0	CDK4	0.052654992836	0.00996767241379	457	1.04586706412e-11	0.782500518603	0.0263274964232	0.0456569128307
sp|P42858|HD_HUMAN	P42858	100.0	CDK4	0.052654992836	0.00996767241379	2296	9.64908207316e-12	0.786211852132	0.0263274964228	0.0458363787456
sp|P42858|HD_HUMAN	P42858	100.0	CDK4	0.052654992836	0.00996767241379	1757	7.87602703119e-12	0.794998009603	0.0263274964219	0.046260549192
sp|P42858|HD_HUMAN	P42858	100.0	CDK4	0.052654992836	0.00996767241379	2959	6.89066756781e-12	0.80065391326	0.0263274964214	0.0465330872255
sp|P42858|HD_HUMAN	P42858	100.0	CDK4	0.052654992836	0.00996767241379	898	6.86477563128e-12	0.800800557983	0.0263274964214	0.0465401482083
sp|P42858|HD_HUMAN	P42858	100.0	CDK4	0.052654992836	0.00996767241379	1827	6.85711912845e-12	0.800833858556	0.0263274964214	0.0465417516024
sp|P42858|HD_HUMAN	P42858	100.0	CDK4	0.052654992836	0.00996767241379	1814	6.80383068176e-12	0.801142423493	0.0263274964214	0.0465566080849
sp|P42858|HD_HUMAN	P42858	100.0	CDK4	0.052654992836	0.00996767241379	2302	6.63572157135e-12	0.802173519201	0.0263274964213	0.0466062436809
sp|P42858|HD_HUMAN	P42858	100.0	CDK4	0.052654992836	0.00996767241379	1880	5.78088794955e-12	0.807999286329	0.0263274964209	0.0468864407833
sp|P42858|HD_HUMAN	P42858	100.0	CDK4	0.052654992836	0.00996767241379	1111	5.72290914924e-12	0.808459995167	0.0263274964209	0.0469085812111
sp|P42858|HD_HUMAN	P42858	100.0	CDK4	0.052654992836	0.00996767241379	2621	4.84911739817e-12	0.815084976034	0.0263274964204	0.0472266713267
sp|P42858|HD_HUMAN	P42858	100.0	CDK4	0.052654992836	0.00996767241379	2340	4.7114847429e-12	0.816282574605	0.0263274964204	0.0472841151041
sp|P42858|HD_HUMAN	P42858	100.0	CDK4	0.052654992836	0.00996767241379	620	4.68847316695e-12	0.816489099256	0.0263274964203	0.0472940194536
sp|P42858|HD_HUMAN	P42858	100.0	CDK4	0.052654992836	0.00996767241379	284	4.6215757753e-12	0.817043294105	0.0263274964203	0.0473205945287
sp|P42858|HD_HUMAN	P42858	100.0	CDK4	0.052654992836	0.00996767241379	1805	4.34325290422e-12	0.819558862122	0.0263274964202	0.047441175449
sp|P42858|HD_HUMAN	P42858	100.0	CDK4	0.052654992836	0.00996767241379	3096	4.25939731245e-12	0.820320803662	0.0263274964201	0.0474776830617
sp|P42858|HD_HUMAN	P42858	100.0	CDK4	0.052654992836	0.00996767241379	464	3.59515185855e-12	0.826990999986	0.0263274964198	0.0477969779093
sp|P42858|HD_HUMAN	P42858	100.0	CDK4	0.052654992836	0.00996767241379	1409	3.45040652821e-12	0.828597676231	0.0263274964197	0.0478738074007
sp|P42858|HD_HUMAN	P42858	100.0	CDK4	0.052654992836	0.00996767241379	1636	3.30188519395e-12	0.830230931833	0.0263274964196	0.04795187606
sp|P42858|HD_HUMAN	P42858	100.0	CDK4	0.052654992836	0.00996767241379	1665	3.20719493392e-12	0.831343598668	0.0263274964196	0.0480050425371
sp|P42858|HD_HUMAN	P42858	100.0	CDK4	0.052654992836	0.00996767241379	2680	3.18356201477e-12	0.831593505716	0.0263274964196	0.048016981785
sp|P42858|HD_HUMAN	P42858	100.0	CDK4	0.052654992836	0.00996767241379	273	2.68715997113e-12	0.837890063506	0.0263274964193	0.0483175518481
sp|P42858|HD_HUMAN	P42858	100.0	CDK4	0.052654992836	0.00996767241379	2672	2.64547325881e-12	0.838476031378	0.0263274964193	0.0483454993423
sp|P42858|HD_HUMAN	P42858	100.0	CDK4	0.052654992836	0.00996767241379	2298	2.59111429428e-12	0.839240722506	0.0263274964193	0.0483819648293
sp|P42858|HD_HUMAN	P42858	100.0	CDK4	0.052654992836	0.00996767241379	1817	2.54694586312e-12	0.839867017677	0.0263274964193	0.0484118255159
sp|P42858|HD_HUMAN	P42858	100.0	CDK4	0.052654992836	0.00996767241379	673	1.95293267768e-12	0.849462165203	0.026327496419	0.0488687258684
sp|P42858|HD_HUMAN	P42858	100.0	CDK4	0.052654992836	0.00996767241379	843	1.79353406823e-12	0.852367258266	0.0263274964189	0.0490068465503
sp|P42858|HD_HUMAN	P42858	100.0	CDK4	0.052654992836	0.00996767241379	1309	1.55355153837e-12	0.85730551931	0.0263274964188	0.0492414065346
sp|P42858|HD_HUMAN	P42858	100.0	CDK4	0.052654992836	0.00996767241379	3029	1.19621798545e-12	0.865892789876	0.0263274964186	0.0496486147332
sp|P42858|HD_HUMAN	P42858	100.0	CDK4	0.052654992836	0.00996767241379	2950	1.09576810673e-12	0.868707452027	0.0263274964185	0.0497819008273
sp|P42858|HD_HUMAN	P42858	100.0	CDK4	0.052654992836	0.00996767241379	2570	1.08316695776e-12	0.869112252564	0.0263274964185	0.0498010623521
sp|P42858|HD_HUMAN	P42858	100.0	CDK4	0.052654992836	0.00996767241379	1800	1.07521758564e-12	0.869361854103	0.0263274964185	0.0498128764838
sp|P42858|HD_HUMAN	P42858	100.0	CDK4	0.052654992836	0.00996767241379	467	1.00720934612e-12	0.871510810313	0.0263274964185	0.0499145612804
sp|P42858|HD_HUMAN	P42858	100.0	CDK4	0.052654992836	0.00996767241379	2928	9.70624871334e-13	0.872778676146	0.0263274964185	0.0499745296612
sp|P42858|HD_HUMAN	P42858	100.0	CDK5	0.999998476204	0.00056328369906	2328	0.505045369375	0.00130086089618	0.752521922789	1.10839672848e-05
sp|P42858|HD_HUMAN	P42858	100.0	CDK5	0.999998476204	0.00056328369906	1199	0.352598966094	0.00208449363424	0.676298721149	1.72072825143e-05
sp|P42858|HD_HUMAN	P42858	100.0	CDK5	0.999998476204	0.00056328369906	1179	0.28158606342	0.00262280197127	0.640792269812	2.13115829585e-05
sp|P42858|HD_HUMAN	P42858	100.0	CDK5	0.999998476204	0.00056328369906	263	0.275611373218	0.00266985048654	0.637804924711	2.16671378187e-05
sp|P42858|HD_HUMAN	P42858	100.0	CDK5	0.999998476204	0.00056328369906	3066	0.26356324097	0.00279602605021	0.631780858587	2.26183877926e-05
sp|P42858|HD_HUMAN	P42858	100.0	CDK5	0.999998476204	0.00056328369906	1702	0.235759743224	0.00309023202556	0.617879109714	2.48242105898e-05
sp|P42858|HD_HUMAN	P42858	100.0	CDK5	0.999998476204	0.00056328369906	2934	0.20903914507	0.00343026447681	0.604518810637	2.73540268114e-05
sp|P42858|HD_HUMAN	P42858	100.0	CDK5	0.999998476204	0.00056328369906	265	0.200948153487	0.00355246841257	0.600473314846	2.8258472789e-05
sp|P42858|HD_HUMAN	P42858	100.0	CDK5	0.999998476204	0.00056328369906	2074	0.121648015526	0.00514967385297	0.560823245865	3.98865935162e-05
sp|P42858|HD_HUMAN	P42858	100.0	CDK5	0.999998476204	0.00056328369906	348	0.0645117315292	0.00763682945555	0.532255103867	5.74556762765e-05
sp|P42858|HD_HUMAN	P42858	100.0	CDK5	0.999998476204	0.00056328369906	1870	0.0557172768052	0.00832300455485	0.527857876505	6.22147361946e-05
sp|P42858|HD_HUMAN	P42858	100.0	CDK5	0.999998476204	0.00056328369906	2870	0.0389373152891	0.0101685894947	0.519467895747	7.48633800414e-05
sp|P42858|HD_HUMAN	P42858	100.0	CDK5	0.999998476204	0.00056328369906	3124	0.0383345102024	0.0102461889939	0.519166493203	7.53908076337e-05
sp|P42858|HD_HUMAN	P42858	100.0	CDK5	0.999998476204	0.00056328369906	556	0.0323122359707	0.0111941860256	0.516155356088	8.18081437939e-05
sp|P42858|HD_HUMAN	P42858	100.0	CDK5	0.999998476204	0.00056328369906	2688	0.0278112141412	0.0120878023058	0.513904845173	8.78158375017e-05
sp|P42858|HD_HUMAN	P42858	100.0	CDK5	0.999998476204	0.00056328369906	262	0.0265175605121	0.01238414685	0.513258018358	8.97997747385e-05
sp|P42858|HD_HUMAN	P42858	100.0	CDK5	0.999998476204	0.00056328369906	1338	0.0203091949165	0.0141585479973	0.51015383556	0.000101598389928
sp|P42858|HD_HUMAN	P42858	100.0	CDK5	0.999998476204	0.00056328369906	2651	0.0181805233518	0.0149913678195	0.509089499778	0.000107091860022
sp|P42858|HD_HUMAN	P42858	100.0	CDK5	0.999998476204	0.00056328369906	2584	0.0102097053731	0.0195501856431	0.505104090789	0.000136734208049
sp|P42858|HD_HUMAN	P42858	100.0	CDK5	0.999998476204	0.00056328369906	2659	0.00473780410521	0.0269184719498	0.502368140155	0.000183418614456
sp|P42858|HD_HUMAN	P42858	100.0	CDK5	0.999998476204	0.00056328369906	2655	0.00425137499998	0.0280717715935	0.502124925602	0.000190613676304
sp|P42858|HD_HUMAN	P42858	100.0	CDK5	0.999998476204	0.00056328369906	2588	0.00382599497466	0.0292091847256	0.501912235589	0.000197683474531
sp|P42858|HD_HUMAN	P42858	100.0	CDK5	0.999998476204	0.00056328369906	559	0.00360484316558	0.0299167455137	0.501801659685	0.000202068795824
sp|P42858|HD_HUMAN	P42858	100.0	CDK5	0.999998476204	0.00056328369906	1857	0.00349111226816	0.0302662487699	0.501744794236	0.000204231455452
sp|P42858|HD_HUMAN	P42858	100.0	CDK5	0.999998476204	0.00056328369906	574	0.00317717304194	0.031337060757	0.501587824623	0.000210843393778
sp|P42858|HD_HUMAN	P42858	100.0	CDK5	0.999998476204	0.00056328369906	261	0.00247897322183	0.0343386949292	0.501238724713	0.000229269842198
sp|P42858|HD_HUMAN	P42858	100.0	CDK5	0.999998476204	0.00056328369906	2079	0.00203118075428	0.0368799257733	0.501014828479	0.000244753788171
sp|P42858|HD_HUMAN	P42858	100.0	CDK5	0.999998476204	0.00056328369906	489	0.00163892151214	0.0398852260635	0.500818698858	0.000262938467114
sp|P42858|HD_HUMAN	P42858	100.0	CDK5	0.999998476204	0.00056328369906	1866	0.00147419098563	0.0413703093929	0.500736333595	0.000271876790066
sp|P42858|HD_HUMAN	P42858	100.0	CDK5	0.999998476204	0.00056328369906	1177	0.00126494747131	0.0436350538324	0.500631711838	0.000285450213086
sp|P42858|HD_HUMAN	P42858	100.0	CDK5	0.999998476204	0.00056328369906	2774	0.00116757848371	0.0448644254261	0.500583027344	0.000292790321952
sp|P42858|HD_HUMAN	P42858	100.0	CDK5	0.999998476204	0.00056328369906	2070	0.00105882864361	0.04635989609	0.500528652424	0.000301693672612
sp|P42858|HD_HUMAN	P42858	100.0	CDK5	0.999998476204	0.00056328369906	2094	0.00104509540752	0.0465676427808	0.500521785806	0.000302928331869
sp|P42858|HD_HUMAN	P42858	100.0	CDK5	0.999998476204	0.00056328369906	2629	0.00101334463027	0.047107478667	0.500505910417	0.000306134195213
sp|P42858|HD_HUMAN	P42858	100.0	CDK5	0.999998476204	0.00056328369906	1968	0.00100094192036	0.0473039214937	0.500499709062	0.000307299921526
sp|P42858|HD_HUMAN	P42858	100.0	CDK5	0.999998476204	0.00056328369906	2654	0.000941816895019	0.0482986615308	0.50047014655	0.000313195868406
sp|P42858|HD_HUMAN	P42858	100.0	CDK5	0.999998476204	0.00056328369906	973	0.000784582329991	0.051429526365	0.500391529267	0.000331678640332
sp|P42858|HD_HUMAN	P42858	100.0	CDK5	0.999998476204	0.00056328369906	2072	0.000666623397168	0.0542215807873	0.500332549801	0.000348070464694
sp|P42858|HD_HUMAN	P42858	100.0	CDK5	0.999998476204	0.00056328369906	486	0.00060981002754	0.0557738762813	0.500304143116	0.000357148502017
sp|P42858|HD_HUMAN	P42858	100.0	CDK5	0.999998476204	0.00056328369906	1173	0.000571651586101	0.05689876351	0.500285063895	0.000363711749307
sp|P42858|HD_HUMAN	P42858	100.0	CDK5	0.999998476204	0.00056328369906	2233	0.000571197997118	0.0569128169626	0.500284837101	0.000363793665586
sp|P42858|HD_HUMAN	P42858	100.0	CDK5	0.999998476204	0.00056328369906	436	0.000505412648267	0.0592438570373	0.500251944426	0.000377354391139
sp|P42858|HD_HUMAN	P42858	100.0	CDK5	0.999998476204	0.00056328369906	432	0.000368509404902	0.0654765632709	0.500183492805	0.000413364380415
sp|P42858|HD_HUMAN	P42858	100.0	CDK5	0.999998476204	0.00056328369906	2333	0.000362162238159	0.0658306491748	0.500180319221	0.000415399794182
sp|P42858|HD_HUMAN	P42858	100.0	CDK5	0.999998476204	0.00056328369906	2582	0.000306587980559	0.06924502714	0.500152532092	0.000434972655789
sp|P42858|HD_HUMAN	P42858	100.0	CDK5	0.999998476204	0.00056328369906	992	0.000293600457503	0.0701093144756	0.500146038331	0.000439911937062
sp|P42858|HD_HUMAN	P42858	100.0	CDK5	0.999998476204	0.00056328369906	2650	0.000263652358641	0.0725381176989	0.500131064281	0.000453760311513
sp|P42858|HD_HUMAN	P42858	100.0	CDK5	0.999998476204	0.00056328369906	386	0.000216150159762	0.0770419437514	0.500107313182	0.000479319769935
sp|P42858|HD_HUMAN	P42858	100.0	CDK5	0.999998476204	0.00056328369906	2812	0.000209795100458	0.0777372841458	0.500104135652	0.000483252423998
sp|P42858|HD_HUMAN	P42858	100.0	CDK5	0.999998476204	0.00056328369906	1220	0.000166434290873	0.0832358502354	0.500082455248	0.000514229864747
sp|P42858|HD_HUMAN	P42858	100.0	CDK5	0.999998476204	0.00056328369906	1999	0.000158587171281	0.0844380314535	0.500078531688	0.000520974886812
sp|P42858|HD_HUMAN	P42858	100.0	CDK5	0.999998476204	0.00056328369906	1053	0.000124933212582	0.0906001649142	0.500061704708	0.000555399972682
sp|P42858|HD_HUMAN	P42858	100.0	CDK5	0.999998476204	0.00056328369906	1707	0.000115875149636	0.0925551223765	0.500057175677	0.000566271322387
sp|P42858|HD_HUMAN	P42858	100.0	CDK5	0.999998476204	0.00056328369906	2686	0.000105060760665	0.0952680497504	0.500051768482	0.0005813192432
sp|P42858|HD_HUMAN	P42858	100.0	CDK5	0.999998476204	0.00056328369906	979	9.37651824464e-05	0.0985495309355	0.500046120693	0.000599462741652
sp|P42858|HD_HUMAN	P42858	100.0	CDK5	0.999998476204	0.00056328369906	2939	9.32533897981e-05	0.0987306982702	0.500045864797	0.000600462614363
sp|P42858|HD_HUMAN	P42858	100.0	CDK5	0.999998476204	0.00056328369906	2687	8.90945979292e-05	0.100046223639	0.500043785401	0.000607717477587
sp|P42858|HD_HUMAN	P42858	100.0	CDK5	0.999998476204	0.00056328369906	2778	8.55410248967e-05	0.101272845644	0.500042008615	0.00061447327519
sp|P42858|HD_HUMAN	P42858	100.0	CDK5	0.999998476204	0.00056328369906	2692	8.36544032668e-05	0.101904639992	0.500041065304	0.000617949701929
sp|P42858|HD_HUMAN	P42858	100.0	CDK5	0.999998476204	0.00056328369906	552	6.16885448013e-05	0.111318009163	0.500030082375	0.000669492280137
sp|P42858|HD_HUMAN	P42858	100.0	CDK5	0.999998476204	0.00056328369906	2220	6.07222921627e-05	0.111802242259	0.500029599248	0.00067213121708
sp|P42858|HD_HUMAN	P42858	100.0	CDK5	0.999998476204	0.00056328369906	2335	5.83858912607e-05	0.113090271742	0.500028431048	0.000679144886108
sp|P42858|HD_HUMAN	P42858	100.0	CDK5	0.999998476204	0.00056328369906	542	5.71394538038e-05	0.113752922584	0.500027807829	0.000682749974081
sp|P42858|HD_HUMAN	P42858	100.0	CDK5	0.999998476204	0.00056328369906	2698	5.67675857218e-05	0.113944782763	0.500027621895	0.000683793364397
sp|P42858|HD_HUMAN	P42858	100.0	CDK5	0.999998476204	0.00056328369906	1931	4.4637712011e-05	0.121988551324	0.500021556958	0.000727377561587
sp|P42858|HD_HUMAN	P42858	100.0	CDK5	0.999998476204	0.00056328369906	3065	4.31846361282e-05	0.123217617408	0.50002083042	0.000734010289072
sp|P42858|HD_HUMAN	P42858	100.0	CDK5	0.999998476204	0.00056328369906	1055	4.23298702254e-05	0.123942897767	0.500020403037	0.000737921062871
sp|P42858|HD_HUMAN	P42858	100.0	CDK5	0.999998476204	0.00056328369906	1505	3.64258070079e-05	0.129582914912	0.500017451006	0.000768251993905
sp|P42858|HD_HUMAN	P42858	100.0	CDK5	0.999998476204	0.00056328369906	1645	3.41441912685e-05	0.131980556132	0.500016310198	0.000781103803733
sp|P42858|HD_HUMAN	P42858	100.0	CDK5	0.999998476204	0.00056328369906	3096	3.34590577708e-05	0.132752885006	0.500015967631	0.000785238386211
sp|P42858|HD_HUMAN	P42858	100.0	CDK5	0.999998476204	0.00056328369906	2237	3.08968824217e-05	0.135822953382	0.500014686543	0.00080164879457
sp|P42858|HD_HUMAN	P42858	100.0	CDK5	0.999998476204	0.00056328369906	994	3.08350876715e-05	0.135911551235	0.500014655646	0.000802121791271
sp|P42858|HD_HUMAN	P42858	100.0	CDK5	0.999998476204	0.00056328369906	1407	2.89393430957e-05	0.138391374602	0.500013707774	0.000815347683951
sp|P42858|HD_HUMAN	P42858	100.0	CDK5	0.999998476204	0.00056328369906	2746	2.74602329301e-05	0.140488699649	0.500012968219	0.000826514004166
sp|P42858|HD_HUMAN	P42858	100.0	CDK5	0.999998476204	0.00056328369906	2477	2.61907446746e-05	0.142429603659	0.500012333474	0.000836831807644
sp|P42858|HD_HUMAN	P42858	100.0	CDK5	0.999998476204	0.00056328369906	969	2.5497218156e-05	0.14360795511	0.500011986711	0.000843088617039
sp|P42858|HD_HUMAN	P42858	100.0	CDK5	0.999998476204	0.00056328369906	1171	2.48761919884e-05	0.144581003948	0.500011676198	0.000848251203246
sp|P42858|HD_HUMAN	P42858	100.0	CDK5	0.999998476204	0.00056328369906	1336	2.15052175073e-05	0.150708920307	0.500009990711	0.000880679560583
sp|P42858|HD_HUMAN	P42858	100.0	CDK5	0.999998476204	0.00056328369906	576	2.10200713486e-05	0.151717102777	0.500009748138	0.000886001167003
sp|P42858|HD_HUMAN	P42858	100.0	CDK5	0.999998476204	0.00056328369906	1100	2.04862723521e-05	0.152874985068	0.500009481238	0.000892108296992
sp|P42858|HD_HUMAN	P42858	100.0	CDK5	0.999998476204	0.00056328369906	1403	1.95290985688e-05	0.154966810939	0.500009002651	0.000903128917039
sp|P42858|HD_HUMAN	P42858	100.0	CDK5	0.999998476204	0.00056328369906	161	1.94168692497e-05	0.155260711404	0.500008946537	0.000904676029237
sp|P42858|HD_HUMAN	P42858	100.0	CDK5	0.999998476204	0.00056328369906	1107	1.67434595301e-05	0.161958403613	0.500007609832	0.000939849338602
sp|P42858|HD_HUMAN	P42858	100.0	CDK5	0.999998476204	0.00056328369906	1195	1.60031171859e-05	0.16399951485	0.500007239661	0.000950537027372
sp|P42858|HD_HUMAN	P42858	100.0	CDK5	0.999998476204	0.00056328369906	2911	1.54232861949e-05	0.165805078001	0.500006949745	0.000959979403123
sp|P42858|HD_HUMAN	P42858	100.0	CDK5	0.999998476204	0.00056328369906	2769	1.51037378006e-05	0.166775071741	0.500006789971	0.000965047502903
sp|P42858|HD_HUMAN	P42858	100.0	CDK5	0.999998476204	0.00056328369906	1685	1.43296865236e-05	0.169188599473	0.500006402945	0.000977644141604
sp|P42858|HD_HUMAN	P42858	100.0	CDK5	0.999998476204	0.00056328369906	1929	1.41317666721e-05	0.169854610923	0.500006303985	0.000981116749996
sp|P42858|HD_HUMAN	P42858	100.0	CDK5	0.999998476204	0.00056328369906	1467	1.3678765721e-05	0.171427681086	0.500006077485	0.000989312966146
sp|P42858|HD_HUMAN	P42858	100.0	CDK5	0.999998476204	0.00056328369906	2764	1.36254595876e-05	0.171588684771	0.500006050832	0.000990151388674
sp|P42858|HD_HUMAN	P42858	100.0	CDK5	0.999998476204	0.00056328369906	2487	1.31181383922e-05	0.173345671857	0.500005797171	0.000999295339303
sp|P42858|HD_HUMAN	P42858	100.0	CDK5	0.999998476204	0.00056328369906	3044	1.30827284921e-05	0.173481318226	0.500005779466	0.00100000087012
sp|P42858|HD_HUMAN	P42858	100.0	CDK5	0.999998476204	0.00056328369906	1333	1.29696164586e-05	0.173885813253	0.50000572291	0.00100210439578
sp|P42858|HD_HUMAN	P42858	100.0	CDK5	0.999998476204	0.00056328369906	216	1.24461392422e-05	0.175886597192	0.500005461172	0.00101250145073
sp|P42858|HD_HUMAN	P42858	100.0	CDK5	0.999998476204	0.00056328369906	2872	1.24150185062e-05	0.175999635832	0.500005445611	0.00101308847097
sp|P42858|HD_HUMAN	P42858	100.0	CDK5	0.999998476204	0.00056328369906	118	1.17838427204e-05	0.178543005245	0.500005130024	0.00102628566429
sp|P42858|HD_HUMAN	P42858	100.0	CDK5	0.999998476204	0.00056328369906	717	1.15489129015e-05	0.179496195944	0.500005012559	0.00103122636625
sp|P42858|HD_HUMAN	P42858	100.0	CDK5	0.999998476204	0.00056328369906	578	1.08424890421e-05	0.182584594911	0.500004659347	0.00104721504904
sp|P42858|HD_HUMAN	P42858	100.0	CDK5	0.999998476204	0.00056328369906	269	9.76561665382e-06	0.188049249408	0.50000412091	0.00107543384631
sp|P42858|HD_HUMAN	P42858	100.0	CDK5	0.999998476204	0.00056328369906	464	8.95178655238e-06	0.192616621507	0.500003713995	0.00109895044644
sp|P42858|HD_HUMAN	P42858	100.0	CDK5	0.999998476204	0.00056328369906	332	8.94059485231e-06	0.192672224298	0.5000037084	0.00109923635666
sp|P42858|HD_HUMAN	P42858	100.0	CDK5	0.999998476204	0.00056328369906	1075	8.75948930817e-06	0.193786418682	0.500003617847	0.00110496365582
sp|P42858|HD_HUMAN	P42858	100.0	CDK5	0.999998476204	0.00056328369906	561	8.32734337605e-06	0.19647215568	0.500003401774	0.00111875437091
sp|P42858|HD_HUMAN	P42858	100.0	CDK5	0.999998476204	0.00056328369906	459	8.3171695955e-06	0.196526230922	0.500003396687	0.00111903182298
sp|P42858|HD_HUMAN	P42858	100.0	CDK5	0.999998476204	0.00056328369906	1965	8.1263388596e-06	0.19776690638	0.500003301272	0.00112539524784
sp|P42858|HD_HUMAN	P42858	100.0	CDK5	0.999998476204	0.00056328369906	741	7.53006143717e-06	0.201938337727	0.500003003133	0.0011467585266
sp|P42858|HD_HUMAN	P42858	100.0	CDK5	0.999998476204	0.00056328369906	482	7.5076031585e-06	0.202082232861	0.500002991904	0.00114749458929
sp|P42858|HD_HUMAN	P42858	100.0	CDK5	0.999998476204	0.00056328369906	1204	7.33204307653e-06	0.203440529607	0.500002904124	0.00115443980794
sp|P42858|HD_HUMAN	P42858	100.0	CDK5	0.999998476204	0.00056328369906	2092	7.03005471989e-06	0.205771569682	0.50000275313	0.00116634695341
sp|P42858|HD_HUMAN	P42858	100.0	CDK5	0.999998476204	0.00056328369906	1966	6.57935199357e-06	0.209511926646	0.500002527778	0.00118542199342
sp|P42858|HD_HUMAN	P42858	100.0	CDK5	0.999998476204	0.00056328369906	751	6.46447575312e-06	0.210577850476	0.50000247034	0.00119085106603
sp|P42858|HD_HUMAN	P42858	100.0	CDK5	0.999998476204	0.00056328369906	1739	6.40812718823e-06	0.211069110297	0.500002442166	0.00119335217688
sp|P42858|HD_HUMAN	P42858	100.0	CDK5	0.999998476204	0.00056328369906	1016	5.97645149478e-06	0.215074038782	0.500002226328	0.00121371824527
sp|P42858|HD_HUMAN	P42858	100.0	CDK5	0.999998476204	0.00056328369906	2938	5.88637921911e-06	0.215989957281	0.500002181292	0.00121836999051
sp|P42858|HD_HUMAN	P42858	100.0	CDK5	0.999998476204	0.00056328369906	535	5.87056745675e-06	0.21616318136	0.500002173386	0.00121924951058
sp|P42858|HD_HUMAN	P42858	100.0	CDK5	0.999998476204	0.00056328369906	430	5.76072656761e-06	0.217185722792	0.500002118465	0.00122443972496
sp|P42858|HD_HUMAN	P42858	100.0	CDK5	0.999998476204	0.00056328369906	571	5.58515962623e-06	0.218928045406	0.500002030682	0.00123327716357
sp|P42858|HD_HUMAN	P42858	100.0	CDK5	0.999998476204	0.00056328369906	2773	5.24823040043e-06	0.222628686091	0.500001862217	0.00125202178056
sp|P42858|HD_HUMAN	P42858	100.0	CDK5	0.999998476204	0.00056328369906	1326	5.04888027126e-06	0.224999747954	0.500001762542	0.00126401351816
sp|P42858|HD_HUMAN	P42858	100.0	CDK5	0.999998476204	0.00056328369906	695	4.86805818363e-06	0.227143510497	0.500001672131	0.00127484356105
sp|P42858|HD_HUMAN	P42858	100.0	CDK5	0.999998476204	0.00056328369906	2421	4.82285190011e-06	0.227703204523	0.500001649528	0.00127766919065
sp|P42858|HD_HUMAN	P42858	100.0	CDK5	0.999998476204	0.00056328369906	1224	4.79818585762e-06	0.227984579085	0.500001637195	0.00127908942449
sp|P42858|HD_HUMAN	P42858	100.0	CDK5	0.999998476204	0.00056328369906	2948	4.60183647542e-06	0.230588133937	0.50000153902	0.00129222158062
sp|P42858|HD_HUMAN	P42858	100.0	CDK5	0.999998476204	0.00056328369906	1221	4.57598990402e-06	0.230959022882	0.500001526097	0.00129409096778
sp|P42858|HD_HUMAN	P42858	100.0	CDK5	0.999998476204	0.00056328369906	2703	4.48462478343e-06	0.232211002204	0.500001480415	0.00130039882981
sp|P42858|HD_HUMAN	P42858	100.0	CDK5	0.999998476204	0.00056328369906	2272	4.27732411265e-06	0.235194305785	0.500001376764	0.00131541435605
sp|P42858|HD_HUMAN	P42858	100.0	CDK5	0.999998476204	0.00056328369906	1573	4.02756034236e-06	0.238898612588	0.500001251882	0.0013340291907
sp|P42858|HD_HUMAN	P42858	100.0	CDK5	0.999998476204	0.00056328369906	93	4.01740813336e-06	0.239062671372	0.500001246806	0.00133485286487
sp|P42858|HD_HUMAN	P42858	100.0	CDK5	0.999998476204	0.00056328369906	781	4.00779399264e-06	0.239208705075	0.500001241999	0.00133558598889
sp|P42858|HD_HUMAN	P42858	100.0	CDK5	0.999998476204	0.00056328369906	1061	3.66508031149e-06	0.244857276496	0.500001070642	0.00136390491951
sp|P42858|HD_HUMAN	P42858	100.0	CDK5	0.999998476204	0.00056328369906	1108	3.51796689727e-06	0.24743577954	0.500000997086	0.0013768076573
sp|P42858|HD_HUMAN	P42858	100.0	CDK5	0.999998476204	0.00056328369906	337	3.50709866898e-06	0.247624890131	0.500000991651	0.00137775336233
sp|P42858|HD_HUMAN	P42858	100.0	CDK5	0.999998476204	0.00056328369906	16	3.49262376152e-06	0.247878157788	0.500000984414	0.00137901977685
sp|P42858|HD_HUMAN	P42858	100.0	CDK5	0.999998476204	0.00056328369906	1665	3.49042172653e-06	0.247929483441	0.500000983313	0.0013792764028
sp|P42858|HD_HUMAN	P42858	100.0	CDK5	0.999998476204	0.00056328369906	1409	3.47754227172e-06	0.248160448879	0.500000976873	0.00138043114551
sp|P42858|HD_HUMAN	P42858	100.0	CDK5	0.999998476204	0.00056328369906	1659	3.3058342714e-06	0.251361580977	0.500000891019	0.00139642321572
sp|P42858|HD_HUMAN	P42858	100.0	CDK5	0.999998476204	0.00056328369906	1694	3.15901571576e-06	0.254281033002	0.50000081761	0.00141098805214
sp|P42858|HD_HUMAN	P42858	100.0	CDK5	0.999998476204	0.00056328369906	643	3.03178627493e-06	0.256893447639	0.500000753995	0.00142400509832
sp|P42858|HD_HUMAN	P42858	100.0	CDK5	0.999998476204	0.00056328369906	2177	3.029066287e-06	0.256951800018	0.500000752635	0.00142429568304
sp|P42858|HD_HUMAN	P42858	100.0	CDK5	0.999998476204	0.00056328369906	566	2.74857721885e-06	0.263228499669	0.500000612391	0.00145550932104
sp|P42858|HD_HUMAN	P42858	100.0	CDK5	0.999998476204	0.00056328369906	1143	2.66741027e-06	0.265271749475	0.500000571807	0.00146565198781
sp|P42858|HD_HUMAN	P42858	100.0	CDK5	0.999998476204	0.00056328369906	2525	2.65406979014e-06	0.265655469833	0.500000565137	0.0014675557801
sp|P42858|HD_HUMAN	P42858	100.0	CDK5	0.999998476204	0.00056328369906	2508	2.56170358264e-06	0.26811482404	0.500000518954	0.0014797502399
sp|P42858|HD_HUMAN	P42858	100.0	CDK5	0.999998476204	0.00056328369906	2869	2.55950186468e-06	0.2681725654	0.500000517853	0.00148003639148
sp|P42858|HD_HUMAN	P42858	100.0	CDK5	0.999998476204	0.00056328369906	3062	2.45225960838e-06	0.271001281003	0.500000464232	0.00149404624502
sp|P42858|HD_HUMAN	P42858	100.0	CDK5	0.999998476204	0.00056328369906	1399	2.44762193835e-06	0.271147925726	0.500000461913	0.00149477208121
sp|P42858|HD_HUMAN	P42858	100.0	CDK5	0.999998476204	0.00056328369906	2512	2.37153329654e-06	0.273283133993	0.500000423869	0.00150533551006
sp|P42858|HD_HUMAN	P42858	100.0	CDK5	0.999998476204	0.00056328369906	1275	2.34539940736e-06	0.274034077179	0.500000410802	0.00150904838326
sp|P42858|HD_HUMAN	P42858	100.0	CDK5	0.999998476204	0.00056328369906	522	2.27260270772e-06	0.276246579435	0.500000374404	0.00151998088668
sp|P42858|HD_HUMAN	P42858	100.0	CDK5	0.999998476204	0.00056328369906	1990	2.26468414303e-06	0.276476933854	0.500000370444	0.00152111854793
sp|P42858|HD_HUMAN	P42858	100.0	CDK5	0.999998476204	0.00056328369906	1687	2.13068825452e-06	0.280692053109	0.500000303446	0.00154191694097
sp|P42858|HD_HUMAN	P42858	100.0	CDK5	0.999998476204	0.00056328369906	95	2.11178207112e-06	0.281319875829	0.500000293993	0.00154501170252
sp|P42858|HD_HUMAN	P42858	100.0	CDK5	0.999998476204	0.00056328369906	1398	2.01948020349e-06	0.284537505457	0.500000247842	0.0015608601941
sp|P42858|HD_HUMAN	P42858	100.0	CDK5	0.999998476204	0.00056328369906	1216	2.01901979928e-06	0.284558891146	0.500000247612	0.00156096546087
sp|P42858|HD_HUMAN	P42858	100.0	CDK5	0.999998476204	0.00056328369906	1536	1.99445014494e-06	0.285438453974	0.500000235327	0.00156529414904
sp|P42858|HD_HUMAN	P42858	100.0	CDK5	0.999998476204	0.00056328369906	555	1.97541699612e-06	0.286109353581	0.500000225811	0.0015685948936
sp|P42858|HD_HUMAN	P42858	100.0	CDK5	0.999998476204	0.00056328369906	976	1.95690080255e-06	0.286787585424	0.500000216553	0.00157193081114
sp|P42858|HD_HUMAN	P42858	100.0	CDK5	0.999998476204	0.00056328369906	1880	1.87741876085e-06	0.289904702316	0.500000176812	0.00158725092231
sp|P42858|HD_HUMAN	P42858	100.0	CDK5	0.999998476204	0.00056328369906	463	1.75975488593e-06	0.294458020962	0.50000011798	0.00160959585075
sp|P42858|HD_HUMAN	P42858	100.0	CDK5	0.999998476204	0.00056328369906	2587	1.71633385871e-06	0.296224478854	0.500000096269	0.0016182538438
sp|P42858|HD_HUMAN	P42858	100.0	CDK5	0.999998476204	0.00056328369906	1215	1.67741574363e-06	0.297839098355	0.50000007681	0.00162616243547
sp|P42858|HD_HUMAN	P42858	100.0	CDK5	0.999998476204	0.00056328369906	1076	1.67308838801e-06	0.298009878355	0.500000074646	0.00162699864672
sp|P42858|HD_HUMAN	P42858	100.0	CDK5	0.999998476204	0.00056328369906	2852	1.60189851491e-06	0.301162434388	0.500000039051	0.00164242502826
sp|P42858|HD_HUMAN	P42858	100.0	CDK5	0.999998476204	0.00056328369906	2493	1.59476371995e-06	0.301477720542	0.500000035484	0.00164396679019
sp|P42858|HD_HUMAN	P42858	100.0	CDK5	0.999998476204	0.00056328369906	1222	1.53235222945e-06	0.304416419687	0.500000004278	0.00165832823923
sp|P42858|HD_HUMAN	P42858	100.0	CDK5	0.999998476204	0.00056328369906	2045	1.51216690926e-06	0.305394662193	0.499999994186	0.00166310536641
sp|P42858|HD_HUMAN	P42858	100.0	CDK5	0.999998476204	0.00056328369906	742	1.48125639258e-06	0.30690357529	0.49999997873	0.00167047049926
sp|P42858|HD_HUMAN	P42858	100.0	CDK5	0.999998476204	0.00056328369906	2389	1.4599684685e-06	0.307985996651	0.499999968086	0.00167575131452
sp|P42858|HD_HUMAN	P42858	100.0	CDK5	0.999998476204	0.00056328369906	2407	1.43412375654e-06	0.309255390034	0.499999955164	0.00168194158177
sp|P42858|HD_HUMAN	P42858	100.0	CDK5	0.999998476204	0.00056328369906	586	1.41018393914e-06	0.310475290822	0.499999943194	0.00168788772994
sp|P42858|HD_HUMAN	P42858	100.0	CDK5	0.999998476204	0.00056328369906	2409	1.37730864387e-06	0.312114962131	0.499999926756	0.00169587570924
sp|P42858|HD_HUMAN	P42858	100.0	CDK5	0.999998476204	0.00056328369906	481	1.35526646441e-06	0.313342195155	0.499999915735	0.00170185123856
sp|P42858|HD_HUMAN	P42858	100.0	CDK5	0.999998476204	0.00056328369906	3057	1.34719213564e-06	0.313767159342	0.499999911698	0.00170391980317
sp|P42858|HD_HUMAN	P42858	100.0	CDK5	0.999998476204	0.00056328369906	1700	1.31028463761e-06	0.315856846644	0.499999893244	0.00171408690049
sp|P42858|HD_HUMAN	P42858	100.0	CDK5	0.999998476204	0.00056328369906	814	1.28427071537e-06	0.317273190259	0.499999880238	0.00172097350211
sp|P42858|HD_HUMAN	P42858	100.0	CDK5	0.999998476204	0.00056328369906	2298	1.23791024428e-06	0.319988256202	0.499999857057	0.00173416485869
sp|P42858|HD_HUMAN	P42858	100.0	CDK5	0.999998476204	0.00056328369906	538	1.18106539436e-06	0.323599993523	0.499999828635	0.00175169266813
sp|P42858|HD_HUMAN	P42858	100.0	CDK5	0.999998476204	0.00056328369906	640	1.15129217418e-06	0.325493543508	0.499999813748	0.0017608730024
sp|P42858|HD_HUMAN	P42858	100.0	CDK5	0.999998476204	0.00056328369906	1299	1.07353167509e-06	0.330710124016	0.499999774868	0.00178613211211
sp|P42858|HD_HUMAN	P42858	100.0	CDK5	0.999998476204	0.00056328369906	1034	1.02018875984e-06	0.334712302912	0.499999748197	0.00180547952941
sp|P42858|HD_HUMAN	P42858	100.0	CDK5	0.999998476204	0.00056328369906	2172	1.00624127305e-06	0.335757757582	0.499999741223	0.00181052903481
sp|P42858|HD_HUMAN	P42858	100.0	CDK5	0.999998476204	0.00056328369906	182	9.36764469516e-07	0.341273737733	0.499999706484	0.00183714077868
sp|P42858|HD_HUMAN	P42858	100.0	CDK5	0.999998476204	0.00056328369906	2066	9.26660246596e-07	0.342089449004	0.499999701432	0.00184107188047
sp|P42858|HD_HUMAN	P42858	100.0	CDK5	0.999998476204	0.00056328369906	2888	8.87442015708e-07	0.345494050654	0.499999681823	0.00185746764554
sp|P42858|HD_HUMAN	P42858	100.0	CDK5	0.999998476204	0.00056328369906	1235	8.38643459213e-07	0.349868340535	0.499999657424	0.00187850548918
sp|P42858|HD_HUMAN	P42858	100.0	CDK5	0.999998476204	0.00056328369906	2106	8.08478854163e-07	0.352871196746	0.499999642342	0.00189292966146
sp|P42858|HD_HUMAN	P42858	100.0	CDK5	0.999998476204	0.00056328369906	1104	7.79471882046e-07	0.355727713745	0.499999627838	0.0019066375348
sp|P42858|HD_HUMAN	P42858	100.0	CDK5	0.999998476204	0.00056328369906	519	7.73845393865e-07	0.356294740007	0.499999625025	0.00190935704405
sp|P42858|HD_HUMAN	P42858	100.0	CDK5	0.999998476204	0.00056328369906	3014	7.72963148381e-07	0.356400446411	0.499999624584	0.00190986396529
sp|P42858|HD_HUMAN	P42858	100.0	CDK5	0.999998476204	0.00056328369906	1644	7.40857865119e-07	0.359797410315	0.499999608531	0.00192614493048
sp|P42858|HD_HUMAN	P42858	100.0	CDK5	0.999998476204	0.00056328369906	1364	6.9077124696e-07	0.365290782738	0.499999583488	0.00195243540413
sp|P42858|HD_HUMAN	P42858	100.0	CDK5	0.999998476204	0.00056328369906	394	6.67853617734e-07	0.368026623349	0.499999572029	0.00196551133302
sp|P42858|HD_HUMAN	P42858	100.0	CDK5	0.999998476204	0.00056328369906	2708	6.6319000608e-07	0.368597315729	0.499999569697	0.00196823750587
sp|P42858|HD_HUMAN	P42858	100.0	CDK5	0.999998476204	0.00056328369906	860	6.61810823518e-07	0.368750070649	0.499999569008	0.00196896712505
sp|P42858|HD_HUMAN	P42858	100.0	CDK5	0.999998476204	0.00056328369906	2609	6.46009213836e-07	0.370654924498	0.499999561107	0.00197806248743
sp|P42858|HD_HUMAN	P42858	100.0	CDK5	0.999998476204	0.00056328369906	981	6.05415030992e-07	0.375721805184	0.49999954081	0.00200222923953
sp|P42858|HD_HUMAN	P42858	100.0	CDK5	0.999998476204	0.00056328369906	485	5.93625495328e-07	0.377247215812	0.499999534915	0.00200949720337
sp|P42858|HD_HUMAN	P42858	100.0	CDK5	0.999998476204	0.00056328369906	1226	5.78825398754e-07	0.37922997467	0.499999527515	0.00201893905534
sp|P42858|HD_HUMAN	P42858	100.0	CDK5	0.999998476204	0.00056328369906	1269	5.5453400319e-07	0.382574085372	0.499999515369	0.00203485041949
sp|P42858|HD_HUMAN	P42858	100.0	CDK5	0.999998476204	0.00056328369906	2892	5.50690031423e-07	0.383107200042	0.499999513447	0.00203738546728
sp|P42858|HD_HUMAN	P42858	100.0	CDK5	0.999998476204	0.00056328369906	3041	5.41870579213e-07	0.384438306412	0.499999509037	0.00204371327365
sp|P42858|HD_HUMAN	P42858	100.0	CDK5	0.999998476204	0.00056328369906	2350	5.40552763786e-07	0.384663161654	0.499999508379	0.00204478193273
sp|P42858|HD_HUMAN	P42858	100.0	CDK5	0.999998476204	0.00056328369906	1015	5.25420228936e-07	0.386998784376	0.499999500812	0.00205587796796
sp|P42858|HD_HUMAN	P42858	100.0	CDK5	0.999998476204	0.00056328369906	2112	5.14464910103e-07	0.388635095076	0.499999495335	0.00206364699116
sp|P42858|HD_HUMAN	P42858	100.0	CDK5	0.999998476204	0.00056328369906	1282	4.7880448363e-07	0.394655777481	0.499999477504	0.0020921992448
sp|P42858|HD_HUMAN	P42858	100.0	CDK5	0.999998476204	0.00056328369906	467	4.55718756947e-07	0.398649402102	0.499999465962	0.00211110986667
sp|P42858|HD_HUMAN	P42858	100.0	CDK5	0.999998476204	0.00056328369906	678	4.50410802633e-07	0.399610536057	0.499999463308	0.00211565765771
sp|P42858|HD_HUMAN	P42858	100.0	CDK5	0.999998476204	0.00056328369906	3064	4.42806675013e-07	0.400933699171	0.499999459505	0.00212191633007
sp|P42858|HD_HUMAN	P42858	100.0	CDK5	0.999998476204	0.00056328369906	1072	4.34436842793e-07	0.402442612268	0.499999455321	0.00212905061399
sp|P42858|HD_HUMAN	P42858	100.0	CDK5	0.999998476204	0.00056328369906	2548	4.19663003636e-07	0.405270716851	0.499999447934	0.00214241358562
sp|P42858|HD_HUMAN	P42858	100.0	CDK5	0.999998476204	0.00056328369906	1349	4.17773962731e-07	0.40565352068	0.499999446989	0.00214422150181
sp|P42858|HD_HUMAN	P42858	100.0	CDK5	0.999998476204	0.00056328369906	1824	4.08441866039e-07	0.407474359323	0.499999442323	0.00215281822487
sp|P42858|HD_HUMAN	P42858	100.0	CDK5	0.999998476204	0.00056328369906	531	4.01744562219e-07	0.408843959933	0.499999438974	0.00215928149705
sp|P42858|HD_HUMAN	P42858	100.0	CDK5	0.999998476204	0.00056328369906	1555	3.7911272527e-07	0.413572641227	0.499999427659	0.00218157677132
sp|P42858|HD_HUMAN	P42858	100.0	CDK5	0.999998476204	0.00056328369906	2110	3.70756510598e-07	0.415419448206	0.49999942348	0.0021902759982
sp|P42858|HD_HUMAN	P42858	100.0	CDK5	0.999998476204	0.00056328369906	1322	3.61490058603e-07	0.417517078764	0.499999418847	0.00220015109976
sp|P42858|HD_HUMAN	P42858	100.0	CDK5	0.999998476204	0.00056328369906	2515	3.24938310468e-07	0.426419635484	0.499999400571	0.00224199632681
sp|P42858|HD_HUMAN	P42858	100.0	CDK5	0.999998476204	0.00056328369906	2261	3.21263606887e-07	0.427334026433	0.499999398734	0.00224628832778
sp|P42858|HD_HUMAN	P42858	100.0	CDK5	0.999998476204	0.00056328369906	411	3.09925352067e-07	0.430405316849	0.499999393065	0.00226069640643
sp|P42858|HD_HUMAN	P42858	100.0	CDK5	0.999998476204	0.00056328369906	227	3.07317476724e-07	0.431105850911	0.499999391761	0.00226398102898
sp|P42858|HD_HUMAN	P42858	100.0	CDK5	0.999998476204	0.00056328369906	238	3.02819719793e-07	0.432331861896	0.499999389512	0.00226972793411
sp|P42858|HD_HUMAN	P42858	100.0	CDK5	0.999998476204	0.00056328369906	2398	3.00675416199e-07	0.432928828122	0.49999938844	0.0022725254936
sp|P42858|HD_HUMAN	P42858	100.0	CDK5	0.999998476204	0.00056328369906	1655	3.00341886086e-07	0.433000928444	0.499999388273	0.00227286334554
sp|P42858|HD_HUMAN	P42858	100.0	CDK5	0.999998476204	0.00056328369906	501	2.98313066597e-07	0.433545346978	0.499999387259	0.00227541419578
sp|P42858|HD_HUMAN	P42858	100.0	CDK5	0.999998476204	0.00056328369906	3030	2.92583478723e-07	0.435160271989	0.499999384394	0.00228297859578
sp|P42858|HD_HUMAN	P42858	100.0	CDK5	0.999998476204	0.00056328369906	1033	2.80078588724e-07	0.438745124445	0.499999378141	0.00229975820099
sp|P42858|HD_HUMAN	P42858	100.0	CDK5	0.999998476204	0.00056328369906	1530	2.76519306189e-07	0.439897507559	0.499999376362	0.00230514864538
sp|P42858|HD_HUMAN	P42858	100.0	CDK5	0.999998476204	0.00056328369906	457	2.72264802784e-07	0.44124663901	0.499999374235	0.00231145724913
sp|P42858|HD_HUMAN	P42858	100.0	CDK5	0.999998476204	0.00056328369906	469	2.57501735962e-07	0.445854338408	0.499999366853	0.00233298559743
sp|P42858|HD_HUMAN	P42858	100.0	CDK5	0.999998476204	0.00056328369906	3025	2.53505264397e-07	0.447161003991	0.499999364855	0.00233908577885
sp|P42858|HD_HUMAN	P42858	100.0	CDK5	0.999998476204	0.00056328369906	1213	2.53208033463e-07	0.447261211218	0.499999364706	0.00233955350842
sp|P42858|HD_HUMAN	P42858	100.0	CDK5	0.999998476204	0.00056328369906	475	2.42443623549e-07	0.450975294336	0.499999359324	0.00235688055194
sp|P42858|HD_HUMAN	P42858	100.0	CDK5	0.999998476204	0.00056328369906	1490	2.36249328009e-07	0.453125167076	0.499999356227	0.00236690231554
sp|P42858|HD_HUMAN	P42858	100.0	CDK5	0.999998476204	0.00056328369906	1347	2.35519784574e-07	0.453387905538	0.499999355862	0.00236812669244
sp|P42858|HD_HUMAN	P42858	100.0	CDK5	0.999998476204	0.00056328369906	3131	2.32015986705e-07	0.454711985182	0.49999935411	0.00237429567842
sp|P42858|HD_HUMAN	P42858	100.0	CDK5	0.999998476204	0.00056328369906	621	2.28362793209e-07	0.456089223538	0.499999352284	0.00238071003056
sp|P42858|HD_HUMAN	P42858	100.0	CDK5	0.999998476204	0.00056328369906	534	2.25660968778e-07	0.45707388175	0.499999350933	0.00238529454276
sp|P42858|HD_HUMAN	P42858	100.0	CDK5	0.999998476204	0.00056328369906	2496	2.21039236796e-07	0.458825980679	0.499999348622	0.00239344926195
sp|P42858|HD_HUMAN	P42858	100.0	CDK5	0.999998476204	0.00056328369906	141	2.17118746171e-07	0.460322978892	0.499999346662	0.00240041369061
sp|P42858|HD_HUMAN	P42858	100.0	CDK5	0.999998476204	0.00056328369906	396	2.16328469829e-07	0.460637348517	0.499999346266	0.00240187587193
sp|P42858|HD_HUMAN	P42858	100.0	CDK5	0.999998476204	0.00056328369906	518	2.08493254194e-07	0.463719331777	0.499999342349	0.00241620426128
sp|P42858|HD_HUMAN	P42858	100.0	CDK5	0.999998476204	0.00056328369906	562	2.08426845629e-07	0.463743467054	0.499999342316	0.00241631642251
sp|P42858|HD_HUMAN	P42858	100.0	CDK5	0.999998476204	0.00056328369906	496	1.86100227021e-07	0.47305265737	0.499999331152	0.00245952558133
sp|P42858|HD_HUMAN	P42858	100.0	CDK5	0.999998476204	0.00056328369906	136	1.69705065071e-07	0.480807108114	0.499999322955	0.00249543945455
sp|P42858|HD_HUMAN	P42858	100.0	CDK5	0.999998476204	0.00056328369906	1387	1.6840060429e-07	0.481492061174	0.499999322302	0.00249860833538
sp|P42858|HD_HUMAN	P42858	100.0	CDK5	0.999998476204	0.00056328369906	1084	1.67021906454e-07	0.48218404096	0.499999321613	0.00250180916747
sp|P42858|HD_HUMAN	P42858	100.0	CDK5	0.999998476204	0.00056328369906	2593	1.59489451728e-07	0.486057600214	0.499999317847	0.00251971645427
sp|P42858|HD_HUMAN	P42858	100.0	CDK5	0.999998476204	0.00056328369906	2541	1.44944278143e-07	0.494249846558	0.499999310574	0.00255753172559
sp|P42858|HD_HUMAN	P42858	100.0	CDK5	0.999998476204	0.00056328369906	729	1.44746497236e-07	0.494356775001	0.499999310475	0.00255802479702
sp|P42858|HD_HUMAN	P42858	100.0	CDK5	0.999998476204	0.00056328369906	3053	1.42939559636e-07	0.495451111246	0.499999309572	0.00256307028251
sp|P42858|HD_HUMAN	P42858	100.0	CDK5	0.999998476204	0.00056328369906	1439	1.39512428414e-07	0.497454950283	0.499999307858	0.00257230554376
sp|P42858|HD_HUMAN	P42858	100.0	CDK5	0.999998476204	0.00056328369906	2866	1.36823422634e-07	0.49909584363	0.499999306514	0.00257986467987
sp|P42858|HD_HUMAN	P42858	100.0	CDK5	0.999998476204	0.00056328369906	642	1.2997833595e-07	0.503314017983	0.499999303091	0.00259928270515
sp|P42858|HD_HUMAN	P42858	100.0	CDK5	0.999998476204	0.00056328369906	1229	1.25794853518e-07	0.506046192477	0.499999301	0.00261184941334
sp|P42858|HD_HUMAN	P42858	100.0	CDK5	0.999998476204	0.00056328369906	2078	1.24797057759e-07	0.506719536163	0.499999300501	0.00261494519731
sp|P42858|HD_HUMAN	P42858	100.0	CDK5	0.999998476204	0.00056328369906	866	1.24684647039e-07	0.506791330975	0.499999300444	0.00261527525343
sp|P42858|HD_HUMAN	P42858	100.0	CDK5	0.999998476204	0.00056328369906	3026	1.2378025457e-07	0.507384325573	0.499999299992	0.00261800115746
sp|P42858|HD_HUMAN	P42858	100.0	CDK5	0.999998476204	0.00056328369906	1674	1.21507822839e-07	0.508953424108	0.499999298856	0.0026252121777
sp|P42858|HD_HUMAN	P42858	100.0	CDK5	0.999998476204	0.00056328369906	514	1.19187887376e-07	0.510659391052	0.499999297696	0.00263304910508
sp|P42858|HD_HUMAN	P42858	100.0	CDK5	0.999998476204	0.00056328369906	2770	1.18030574812e-07	0.511492516384	0.499999297117	0.00263687517643
sp|P42858|HD_HUMAN	P42858	100.0	CDK5	0.999998476204	0.00056328369906	1348	1.17466435014e-07	0.511891206724	0.499999296835	0.00263870586417
sp|P42858|HD_HUMAN	P42858	100.0	CDK5	0.999998476204	0.00056328369906	2046	1.16555531733e-07	0.512536749015	0.49999929638	0.00264166966438
sp|P42858|HD_HUMAN	P42858	100.0	CDK5	0.999998476204	0.00056328369906	1566	1.13848759936e-07	0.514394859858	0.499999295027	0.00265019802953
sp|P42858|HD_HUMAN	P42858	100.0	CDK5	0.999998476204	0.00056328369906	2150	1.0767210462e-07	0.519103988523	0.499999291938	0.00267179510704
sp|P42858|HD_HUMAN	P42858	100.0	CDK5	0.999998476204	0.00056328369906	691	1.04430890446e-07	0.521661411388	0.499999290318	0.00268351390203
sp|P42858|HD_HUMAN	P42858	100.0	CDK5	0.999998476204	0.00056328369906	2157	1.03372051637e-07	0.522504313035	0.499999289788	0.00268737475351
sp|P42858|HD_HUMAN	P42858	100.0	CDK5	0.999998476204	0.00056328369906	1864	1.01969234863e-07	0.523677165309	0.499999289087	0.00269274564646
sp|P42858|HD_HUMAN	P42858	100.0	CDK5	0.999998476204	0.00056328369906	214	9.82245783973e-08	0.526943065492	0.499999287214	0.00270769353778
sp|P42858|HD_HUMAN	P42858	100.0	CDK5	0.999998476204	0.00056328369906	783	9.44103318922e-08	0.530272206212	0.499999285307	0.00272291914383
sp|P42858|HD_HUMAN	P42858	100.0	CDK5	0.999998476204	0.00056328369906	1332	9.23772693527e-08	0.532126039917	0.499999284291	0.0027313924223
sp|P42858|HD_HUMAN	P42858	100.0	CDK5	0.999998476204	0.00056328369906	3003	9.13507279851e-08	0.533117724856	0.499999283778	0.00273592360129
sp|P42858|HD_HUMAN	P42858	100.0	CDK5	0.999998476204	0.00056328369906	1727	9.02452188957e-08	0.53413721119	0.499999283225	0.00274058072648
sp|P42858|HD_HUMAN	P42858	100.0	CDK5	0.999998476204	0.00056328369906	2807	8.89452822345e-08	0.535349779743	0.499999282575	0.00274611844544
sp|P42858|HD_HUMAN	P42858	100.0	CDK5	0.999998476204	0.00056328369906	2357	8.83802003501e-08	0.535928415379	0.499999282292	0.00274876048995
sp|P42858|HD_HUMAN	P42858	100.0	CDK5	0.999998476204	0.00056328369906	1662	8.03808583811e-08	0.543784906409	0.499999278293	0.00278459847923
sp|P42858|HD_HUMAN	P42858	100.0	CDK5	0.999998476204	0.00056328369906	273	7.86009737939e-08	0.545568778361	0.499999277403	0.00279272680829
sp|P42858|HD_HUMAN	P42858	100.0	CDK5	0.999998476204	0.00056328369906	732	7.8035217318e-08	0.546117168523	0.49999927712	0.00279522492312
sp|P42858|HD_HUMAN	P42858	100.0	CDK5	0.999998476204	0.00056328369906	2369	7.40391589319e-08	0.550433411534	0.499999275122	0.00281487616195
sp|P42858|HD_HUMAN	P42858	100.0	CDK5	0.999998476204	0.00056328369906	1438	7.33405118343e-08	0.551214294683	0.499999274772	0.00281842937059
sp|P42858|HD_HUMAN	P42858	100.0	CDK5	0.999998476204	0.00056328369906	2143	7.09970393039e-08	0.553933637764	0.499999273601	0.00283079818666
sp|P42858|HD_HUMAN	P42858	100.0	CDK5	0.999998476204	0.00056328369906	361	6.74735470354e-08	0.558091321168	0.499999271839	0.00284969470728
sp|P42858|HD_HUMAN	P42858	100.0	CDK5	0.999998476204	0.00056328369906	2924	6.61949469612e-08	0.559625286072	0.4999992712	0.00285666210932
sp|P42858|HD_HUMAN	P42858	100.0	CDK5	0.999998476204	0.00056328369906	2470	6.60386430606e-08	0.559813785643	0.499999271121	0.00285751812723
sp|P42858|HD_HUMAN	P42858	100.0	CDK5	0.999998476204	0.00056328369906	2462	6.5714606398e-08	0.560204532727	0.499999270959	0.00285929248163
sp|P42858|HD_HUMAN	P42858	100.0	CDK5	0.999998476204	0.00056328369906	289	6.52922719757e-08	0.56073245373	0.499999270748	0.00286168948911
sp|P42858|HD_HUMAN	P42858	100.0	CDK5	0.999998476204	0.00056328369906	1225	6.46854742124e-08	0.561484313445	0.499999270445	0.00286510279953
sp|P42858|HD_HUMAN	P42858	100.0	CDK5	0.999998476204	0.00056328369906	1309	6.16791903557e-08	0.565386590623	0.499999268942	0.00288280935622
sp|P42858|HD_HUMAN	P42858	100.0	CDK5	0.999998476204	0.00056328369906	520	6.11629357833e-08	0.566091707333	0.499999268684	0.0028860071972
sp|P42858|HD_HUMAN	P42858	100.0	CDK5	0.999998476204	0.00056328369906	455	6.0154084612e-08	0.567415481467	0.499999268179	0.00289200943378
sp|P42858|HD_HUMAN	P42858	100.0	CDK5	0.999998476204	0.00056328369906	2563	5.9020412846e-08	0.568941808624	0.499999267612	0.00289892792421
sp|P42858|HD_HUMAN	P42858	100.0	CDK5	0.999998476204	0.00056328369906	3078	5.86039925609e-08	0.569530831595	0.499999267404	0.00290159721291
sp|P42858|HD_HUMAN	P42858	100.0	CDK5	0.999998476204	0.00056328369906	778	5.19253851678e-08	0.579695754971	0.499999264065	0.00294760806899
sp|P42858|HD_HUMAN	P42858	100.0	CDK5	0.999998476204	0.00056328369906	1800	5.02450314814e-08	0.582340553651	0.499999263225	0.00295956304415
sp|P42858|HD_HUMAN	P42858	100.0	CDK5	0.999998476204	0.00056328369906	1827	4.92637596054e-08	0.583961588859	0.499999262734	0.00296688707427
sp|P42858|HD_HUMAN	P42858	100.0	CDK5	0.999998476204	0.00056328369906	2297	4.88737683935e-08	0.584616296445	0.499999262539	0.00296984440213
sp|P42858|HD_HUMAN	P42858	100.0	CDK5	0.999998476204	0.00056328369906	1042	4.83404319722e-08	0.585478139702	0.499999262272	0.00297373673655
sp|P42858|HD_HUMAN	P42858	100.0	CDK5	0.999998476204	0.00056328369906	1010	4.76549732718e-08	0.58662196854	0.49999926193	0.00297890149632
sp|P42858|HD_HUMAN	P42858	100.0	CDK5	0.999998476204	0.00056328369906	2950	4.74027958023e-08	0.587056403532	0.499999261804	0.00298086278249
sp|P42858|HD_HUMAN	P42858	100.0	CDK5	0.999998476204	0.00056328369906	978	4.60692568931e-08	0.589394775843	0.499999261137	0.00299141641526
sp|P42858|HD_HUMAN	P42858	100.0	CDK5	0.999998476204	0.00056328369906	217	4.41040263377e-08	0.592921886939	0.499999260154	0.00300732523085
sp|P42858|HD_HUMAN	P42858	100.0	CDK5	0.999998476204	0.00056328369906	793	4.25606281125e-08	0.595733799501	0.499999259382	0.00301999971752
sp|P42858|HD_HUMAN	P42858	100.0	CDK5	0.999998476204	0.00056328369906	1874	4.01689455502e-08	0.60033936033	0.499999258187	0.003040742806
sp|P42858|HD_HUMAN	P42858	100.0	CDK5	0.999998476204	0.00056328369906	579	3.96520117786e-08	0.601408033748	0.499999257928	0.00304555317771
sp|P42858|HD_HUMAN	P42858	100.0	CDK5	0.999998476204	0.00056328369906	1003	3.95012328423e-08	0.601752954357	0.499999257853	0.00304710552494
sp|P42858|HD_HUMAN	P42858	100.0	CDK5	0.999998476204	0.00056328369906	2903	3.64842815671e-08	0.608112447174	0.499999256344	0.00307570712364
sp|P42858|HD_HUMAN	P42858	100.0	CDK5	0.999998476204	0.00056328369906	2217	3.59334101592e-08	0.609354039161	0.499999256069	0.00308128675741
sp|P42858|HD_HUMAN	P42858	100.0	CDK5	0.999998476204	0.00056328369906	674	3.56628773968e-08	0.609896624636	0.499999255934	0.00308372465369
sp|P42858|HD_HUMAN	P42858	100.0	CDK5	0.999998476204	0.00056328369906	2027	3.54708457195e-08	0.610323421881	0.499999255838	0.00308564210964
sp|P42858|HD_HUMAN	P42858	100.0	CDK5	0.999998476204	0.00056328369906	1950	3.48728226929e-08	0.611672247822	0.499999255539	0.00309170082461
sp|P42858|HD_HUMAN	P42858	100.0	CDK5	0.999998476204	0.00056328369906	1260	3.35978013346e-08	0.614610946967	0.499999254901	0.00310489520465
sp|P42858|HD_HUMAN	P42858	100.0	CDK5	0.999998476204	0.00056328369906	509	3.35643326994e-08	0.614689768506	0.499999254884	0.00310524899403
sp|P42858|HD_HUMAN	P42858	100.0	CDK5	0.999998476204	0.00056328369906	959	3.23893887422e-08	0.617504736166	0.499999254297	0.00311788021036
sp|P42858|HD_HUMAN	P42858	100.0	CDK5	0.999998476204	0.00056328369906	2293	3.18132222875e-08	0.618928106508	0.499999254009	0.0031242643503
sp|P42858|HD_HUMAN	P42858	100.0	CDK5	0.999998476204	0.00056328369906	2203	2.94271732005e-08	0.625074964477	0.499999252816	0.0031518132861
sp|P42858|HD_HUMAN	P42858	100.0	CDK5	0.999998476204	0.00056328369906	1017	2.80325628075e-08	0.628901475215	0.499999252118	0.00316894569261
sp|P42858|HD_HUMAN	P42858	100.0	CDK5	0.999998476204	0.00056328369906	871	2.76698183852e-08	0.629932265414	0.499999251937	0.00317355859592
sp|P42858|HD_HUMAN	P42858	100.0	CDK5	0.999998476204	0.00056328369906	2507	2.74046942756e-08	0.630672515754	0.499999251805	0.0031768707141
sp|P42858|HD_HUMAN	P42858	100.0	CDK5	0.999998476204	0.00056328369906	1805	2.72681833336e-08	0.631049514896	0.499999251736	0.00317855734141
sp|P42858|HD_HUMAN	P42858	100.0	CDK5	0.999998476204	0.00056328369906	2467	2.45878331015e-08	0.639400626356	0.499999250396	0.00321588633838
sp|P42858|HD_HUMAN	P42858	100.0	CDK5	0.999998476204	0.00056328369906	1210	2.43511826293e-08	0.640124073656	0.499999250278	0.00321911720369
sp|P42858|HD_HUMAN	P42858	100.0	CDK5	0.999998476204	0.00056328369906	1207	2.35122483142e-08	0.642945151513	0.499999249858	0.00323171154639
sp|P42858|HD_HUMAN	P42858	100.0	CDK5	0.999998476204	0.00056328369906	223	2.3023797011e-08	0.64454938368	0.499999249614	0.00323887032475
sp|P42858|HD_HUMAN	P42858	100.0	CDK5	0.999998476204	0.00056328369906	350	2.30178361697e-08	0.644571685898	0.499999249611	0.00323896983103
sp|P42858|HD_HUMAN	P42858	100.0	CDK5	0.999998476204	0.00056328369906	2057	2.16911919092e-08	0.649241709303	0.499999248948	0.00325979662321
sp|P42858|HD_HUMAN	P42858	100.0	CDK5	0.999998476204	0.00056328369906	1828	2.16618759241e-08	0.649319003292	0.499999248933	0.00326014116982
sp|P42858|HD_HUMAN	P42858	100.0	CDK5	0.999998476204	0.00056328369906	1983	2.06949551019e-08	0.65280456505	0.49999924845	0.00327567307432
sp|P42858|HD_HUMAN	P42858	100.0	CDK5	0.999998476204	0.00056328369906	822	2.05485512484e-08	0.653312322403	0.499999248376	0.00327793480011
sp|P42858|HD_HUMAN	P42858	100.0	CDK5	0.999998476204	0.00056328369906	1722	2.04855937545e-08	0.653537483155	0.499999248345	0.00327893767234
sp|P42858|HD_HUMAN	P42858	100.0	CDK5	0.999998476204	0.00056328369906	2680	2.03112506308e-08	0.654139337539	0.499999248258	0.00328161813401
sp|P42858|HD_HUMAN	P42858	100.0	CDK5	0.999998476204	0.00056328369906	798	2.02692762692e-08	0.654302174283	0.499999248237	0.00328234330174
sp|P42858|HD_HUMAN	P42858	100.0	CDK5	0.999998476204	0.00056328369906	276	1.99680670576e-08	0.655438976395	0.499999248086	0.0032874052348
sp|P42858|HD_HUMAN	P42858	100.0	CDK5	0.999998476204	0.00056328369906	1318	1.88971696328e-08	0.659551138834	0.499999247551	0.0033057065407
sp|P42858|HD_HUMAN	P42858	100.0	CDK5	0.999998476204	0.00056328369906	1120	1.88706777649e-08	0.659640347707	0.499999247537	0.00330610340717
sp|P42858|HD_HUMAN	P42858	100.0	CDK5	0.999998476204	0.00056328369906	1063	1.84587110833e-08	0.661372894006	0.499999247332	0.00331380969682
sp|P42858|HD_HUMAN	P42858	100.0	CDK5	0.999998476204	0.00056328369906	1388	1.81112608641e-08	0.662803902094	0.499999247158	0.00332017282966
sp|P42858|HD_HUMAN	P42858	100.0	CDK5	0.999998476204	0.00056328369906	1246	1.80369835419e-08	0.663107578874	0.499999247121	0.00332152293747
sp|P42858|HD_HUMAN	P42858	100.0	CDK5	0.999998476204	0.00056328369906	2372	1.6544351038e-08	0.669695287541	0.499999246374	0.00335079181924
sp|P42858|HD_HUMAN	P42858	100.0	CDK5	0.999998476204	0.00056328369906	2825	1.60750307031e-08	0.671784363823	0.49999924614	0.00336006584725
sp|P42858|HD_HUMAN	P42858	100.0	CDK5	0.999998476204	0.00056328369906	2460	1.56656012553e-08	0.673746653522	0.499999245935	0.0033687736989
sp|P42858|HD_HUMAN	P42858	100.0	CDK5	0.999998476204	0.00056328369906	417	1.49527510521e-08	0.677191276961	0.499999245579	0.00338405177097
sp|P42858|HD_HUMAN	P42858	100.0	CDK5	0.999998476204	0.00056328369906	1511	1.46444697732e-08	0.678722492276	0.499999245424	0.00339084005796
sp|P42858|HD_HUMAN	P42858	100.0	CDK5	0.999998476204	0.00056328369906	1817	1.3960634399e-08	0.682248075823	0.499999245082	0.00340646252195
sp|P42858|HD_HUMAN	P42858	100.0	CDK5	0.999998476204	0.00056328369906	654	1.37438121617e-08	0.683443535824	0.499999244974	0.00341175747727
sp|P42858|HD_HUMAN	P42858	100.0	CDK5	0.999998476204	0.00056328369906	2302	1.25516296889e-08	0.690148865779	0.499999244378	0.00344143508545
sp|P42858|HD_HUMAN	P42858	100.0	CDK5	0.999998476204	0.00056328369906	1720	1.23835044809e-08	0.69119370943	0.499999244294	0.00344605622139
sp|P42858|HD_HUMAN	P42858	100.0	CDK5	0.999998476204	0.00056328369906	2340	1.2100056028e-08	0.692860571114	0.499999244152	0.00345342657831
sp|P42858|HD_HUMAN	P42858	100.0	CDK5	0.999998476204	0.00056328369906	1765	1.20344283552e-08	0.693254067787	0.499999244119	0.00345516617152
sp|P42858|HD_HUMAN	P42858	100.0	CDK5	0.999998476204	0.00056328369906	1757	1.16677459944e-08	0.695522783855	0.499999243936	0.00346519339324
sp|P42858|HD_HUMAN	P42858	100.0	CDK5	0.999998476204	0.00056328369906	1941	1.1487377057e-08	0.696657752908	0.499999243846	0.00347020813952
sp|P42858|HD_HUMAN	P42858	100.0	CDK5	0.999998476204	0.00056328369906	1741	1.10829192829e-08	0.699243893698	0.499999243644	0.00348163085397
sp|P42858|HD_HUMAN	P42858	100.0	CDK5	0.999998476204	0.00056328369906	2026	1.07731753733e-08	0.701249565794	0.499999243489	0.00349048598816
sp|P42858|HD_HUMAN	P42858	100.0	CDK5	0.999998476204	0.00056328369906	1068	1.02628852563e-08	0.704839917427	0.499999243234	0.00350632949176
sp|P42858|HD_HUMAN	P42858	100.0	CDK5	0.999998476204	0.00056328369906	1058	1.01200293423e-08	0.705867958036	0.499999243162	0.00351086412985
sp|P42858|HD_HUMAN	P42858	100.0	CDK5	0.999998476204	0.00056328369906	1406	9.8062211558e-09	0.708116204945	0.499999243005	0.00352077810242
sp|P42858|HD_HUMAN	P42858	100.0	CDK5	0.999998476204	0.00056328369906	284	9.77950138152e-09	0.708325784694	0.499999242992	0.00352170206981
sp|P42858|HD_HUMAN	P42858	100.0	CDK5	0.999998476204	0.00056328369906	114	9.47711401701e-09	0.71056058917	0.499999242841	0.00353155240925
sp|P42858|HD_HUMAN	P42858	100.0	CDK5	0.999998476204	0.00056328369906	2089	9.21647471802e-09	0.712560456578	0.49999924271	0.00354036386034
sp|P42858|HD_HUMAN	P42858	100.0	CDK5	0.999998476204	0.00056328369906	898	8.86457415432e-09	0.715292020052	0.499999242534	0.00355239407061
sp|P42858|HD_HUMAN	P42858	100.0	CDK5	0.999998476204	0.00056328369906	820	8.8528487546e-09	0.715368092002	0.499999242529	0.00355272901855
sp|P42858|HD_HUMAN	P42858	100.0	CDK5	0.999998476204	0.00056328369906	405	8.31405401904e-09	0.719755824316	0.499999242259	0.00357204068958
sp|P42858|HD_HUMAN	P42858	100.0	CDK5	0.999998476204	0.00056328369906	2256	7.7104968351e-09	0.724860893732	0.499999241957	0.00359449061049
sp|P42858|HD_HUMAN	P42858	100.0	CDK5	0.999998476204	0.00056328369906	634	7.70585560026e-09	0.724899693482	0.499999241955	0.00359466115753
sp|P42858|HD_HUMAN	P42858	100.0	CDK5	0.999998476204	0.00056328369906	565	7.69853018498e-09	0.724956518312	0.499999241951	0.00359491093299
sp|P42858|HD_HUMAN	P42858	100.0	CDK5	0.999998476204	0.00056328369906	606	7.62768677589e-09	0.725594117347	0.499999241916	0.00359771334901
sp|P42858|HD_HUMAN	P42858	100.0	CDK5	0.999998476204	0.00056328369906	1846	7.56382149556e-09	0.726131203645	0.499999241884	0.00360007374013
sp|P42858|HD_HUMAN	P42858	100.0	CDK5	0.999998476204	0.00056328369906	2162	6.85907377994e-09	0.732708219467	0.499999241532	0.00362896036343
sp|P42858|HD_HUMAN	P42858	100.0	CDK5	0.999998476204	0.00056328369906	710	6.77650319936e-09	0.733525458288	0.49999924149	0.00363254739338
sp|P42858|HD_HUMAN	P42858	100.0	CDK5	0.999998476204	0.00056328369906	1259	6.70290595924e-09	0.734286788807	0.499999241454	0.00363588856879
sp|P42858|HD_HUMAN	P42858	100.0	CDK5	0.999998476204	0.00056328369906	2928	6.51711672076e-09	0.73622219364	0.499999241361	0.00364438028636
sp|P42858|HD_HUMAN	P42858	100.0	CDK5	0.999998476204	0.00056328369906	1607	6.40630025039e-09	0.73734402577	0.499999241305	0.00364930108701
sp|P42858|HD_HUMAN	P42858	100.0	CDK5	0.999998476204	0.00056328369906	803	6.4019209141e-09	0.737387102658	0.499999241303	0.00364949002015
sp|P42858|HD_HUMAN	P42858	100.0	CDK5	0.999998476204	0.00056328369906	307	6.06753124829e-09	0.740937432501	0.499999241136	0.00366505672933
sp|P42858|HD_HUMAN	P42858	100.0	CDK5	0.999998476204	0.00056328369906	2898	5.1253275871e-09	0.752000860316	0.499999240665	0.00371350397553
sp|P42858|HD_HUMAN	P42858	100.0	CDK5	0.999998476204	0.00056328369906	1302	5.07619535246e-09	0.752626544467	0.49999924064	0.00371624112255
sp|P42858|HD_HUMAN	P42858	100.0	CDK5	0.999998476204	0.00056328369906	1917	4.52695492988e-09	0.759970389986	0.499999240366	0.00374834601446
sp|P42858|HD_HUMAN	P42858	100.0	CDK5	0.999998476204	0.00056328369906	1778	4.39070243627e-09	0.761933901724	0.499999240298	0.00375692305716
sp|P42858|HD_HUMAN	P42858	100.0	CDK5	0.999998476204	0.00056328369906	855	4.02819743337e-09	0.767510678333	0.499999240116	0.0037812681009
sp|P42858|HD_HUMAN	P42858	100.0	CDK5	0.999998476204	0.00056328369906	2712	3.9816192777e-09	0.768253678262	0.499999240093	0.00378450989048
sp|P42858|HD_HUMAN	P42858	100.0	CDK5	0.999998476204	0.00056328369906	564	3.87085446319e-09	0.770034800626	0.499999240038	0.00379227947387
sp|P42858|HD_HUMAN	P42858	100.0	CDK5	0.999998476204	0.00056328369906	2179	3.78657574784e-09	0.771392180842	0.499999239995	0.00379819905763
sp|P42858|HD_HUMAN	P42858	100.0	CDK5	0.999998476204	0.00056328369906	317	3.72811758732e-09	0.772355758876	0.499999239966	0.00380240043927
sp|P42858|HD_HUMAN	P42858	100.0	CDK5	0.999998476204	0.00056328369906	1668	3.63584463321e-09	0.773954186356	0.49999923992	0.00380936839112
sp|P42858|HD_HUMAN	P42858	100.0	CDK5	0.999998476204	0.00056328369906	2065	3.59231577838e-09	0.774715211365	0.499999239898	0.00381268523901
sp|P42858|HD_HUMAN	P42858	100.0	CDK5	0.999998476204	0.00056328369906	504	3.33700936726e-09	0.779130134055	0.499999239771	0.00383191892321
sp|P42858|HD_HUMAN	P42858	100.0	CDK5	0.999998476204	0.00056328369906	1022	3.02438371651e-09	0.785160592775	0.499999239614	0.00385816796265
sp|P42858|HD_HUMAN	P42858	100.0	CDK5	0.999998476204	0.00056328369906	2611	2.77230633528e-09	0.790277271565	0.499999239488	0.00388041908514
sp|P42858|HD_HUMAN	P42858	100.0	CDK5	0.999998476204	0.00056328369906	1770	2.76499877895e-09	0.790435525662	0.499999239485	0.00388110699345
sp|P42858|HD_HUMAN	P42858	100.0	CDK5	0.999998476204	0.00056328369906	839	2.6453278424e-09	0.793096516363	0.499999239425	0.00389267127575
sp|P42858|HD_HUMAN	P42858	100.0	CDK5	0.999998476204	0.00056328369906	2670	2.4636346953e-09	0.797164685384	0.499999239334	0.00391034123661
sp|P42858|HD_HUMAN	P42858	100.0	CDK5	0.999998476204	0.00056328369906	881	2.40934212237e-09	0.798394667998	0.499999239307	0.0039156813213
sp|P42858|HD_HUMAN	P42858	100.0	CDK5	0.999998476204	0.00056328369906	374	2.37603717193e-09	0.799186855011	0.49999923929	0.00391912011019
sp|P42858|HD_HUMAN	P42858	100.0	CDK5	0.999998476204	0.00056328369906	1862	2.37410883972e-09	0.799222599663	0.499999239289	0.00391927526301
sp|P42858|HD_HUMAN	P42858	100.0	CDK5	0.999998476204	0.00056328369906	1688	2.34213649005e-09	0.799967127141	0.499999239273	0.00392250674562
sp|P42858|HD_HUMAN	P42858	100.0	CDK5	0.999998476204	0.00056328369906	2114	2.30263274928e-09	0.8008631875	0.499999239253	0.00392639541089
sp|P42858|HD_HUMAN	P42858	100.0	CDK5	0.999998476204	0.00056328369906	1796	2.26552691889e-09	0.801783077627	0.499999239235	0.0039303869036
sp|P42858|HD_HUMAN	P42858	100.0	CDK5	0.999998476204	0.00056328369906	1985	2.23996294765e-09	0.802437785213	0.499999239222	0.00393322738132
sp|P42858|HD_HUMAN	P42858	100.0	CDK5	0.999998476204	0.00056328369906	1367	2.14677009623e-09	0.804758743462	0.499999239176	0.00394329453864
sp|P42858|HD_HUMAN	P42858	100.0	CDK5	0.999998476204	0.00056328369906	2725	2.12931505475e-09	0.805187679277	0.499999239167	0.00394515463478
sp|P42858|HD_HUMAN	P42858	100.0	CDK5	0.999998476204	0.00056328369906	3039	2.0555746782e-09	0.807209848904	0.49999923913	0.00395392211612
sp|P42858|HD_HUMAN	P42858	100.0	CDK5	0.999998476204	0.00056328369906	2570	2.02693882658e-09	0.807988287975	0.499999239116	0.00395729641815
sp|P42858|HD_HUMAN	P42858	100.0	CDK5	0.999998476204	0.00056328369906	429	1.97139706627e-09	0.809444653379	0.499999239088	0.00396360819517
sp|P42858|HD_HUMAN	P42858	100.0	CDK5	0.999998476204	0.00056328369906	673	1.84353680549e-09	0.81302003503	0.499999239024	0.00397909737341
sp|P42858|HD_HUMAN	P42858	100.0	CDK5	0.999998476204	0.00056328369906	958	1.7912761164e-09	0.814620906588	0.499999238998	0.00398602975592
sp|P42858|HD_HUMAN	P42858	100.0	CDK5	0.999998476204	0.00056328369906	1440	1.54240126075e-09	0.822542471214	0.499999238873	0.00402030713007
sp|P42858|HD_HUMAN	P42858	100.0	CDK5	0.999998476204	0.00056328369906	2430	1.47568368122e-09	0.82490833941	0.49999923884	0.0040305361174
sp|P42858|HD_HUMAN	P42858	100.0	CDK5	0.999998476204	0.00056328369906	1721	1.46448330959e-09	0.825299392005	0.499999238834	0.00403222649073
sp|P42858|HD_HUMAN	P42858	100.0	CDK5	0.999998476204	0.00056328369906	796	1.43314495279e-09	0.826491491398	0.499999238819	0.00403737884432
sp|P42858|HD_HUMAN	P42858	100.0	CDK5	0.999998476204	0.00056328369906	819	1.3793902102e-09	0.828487998199	0.499999238792	0.00404600574556
sp|P42858|HD_HUMAN	P42858	100.0	CDK5	0.999998476204	0.00056328369906	2306	1.25537365551e-09	0.833333384252	0.49999923873	0.00406693139051
sp|P42858|HD_HUMAN	P42858	100.0	CDK5	0.999998476204	0.00056328369906	281	1.2206043554e-09	0.834685265291	0.499999238712	0.00407276688914
sp|P42858|HD_HUMAN	P42858	100.0	CDK5	0.999998476204	0.00056328369906	415	1.1630672174e-09	0.837107347298	0.499999238684	0.00408321890966
sp|P42858|HD_HUMAN	P42858	100.0	CDK5	0.999998476204	0.00056328369906	836	1.15085032521e-09	0.837605633846	0.499999238678	0.0040853686777
sp|P42858|HD_HUMAN	P42858	100.0	CDK5	0.999998476204	0.00056328369906	1253	1.13984105336e-09	0.838050456172	0.499999238672	0.00408728764287
sp|P42858|HD_HUMAN	P42858	100.0	CDK5	0.999998476204	0.00056328369906	2854	1.08570179267e-09	0.840322838357	0.499999238645	0.00409708863452
sp|P42858|HD_HUMAN	P42858	100.0	CDK5	0.999998476204	0.00056328369906	462	9.70421526941e-10	0.845760913499	0.499999238587	0.00412052951298
sp|P42858|HD_HUMAN	P42858	100.0	CDK5	0.999998476204	0.00056328369906	930	9.57878530542e-10	0.846399123553	0.499999238581	0.00412327923012
sp|P42858|HD_HUMAN	P42858	100.0	CDK5	0.999998476204	0.00056328369906	1709	6.92738857846e-10	0.86101593631	0.499999238449	0.00418618172643
sp|P42858|HD_HUMAN	P42858	100.0	CDK5	0.999998476204	0.00056328369906	333	6.4828177382e-10	0.863950358317	0.499999238426	0.0041987928957
sp|P42858|HD_HUMAN	P42858	100.0	CDK5	0.999998476204	0.00056328369906	2864	6.37851698123e-10	0.864650586869	0.499999238421	0.0042018014146
sp|P42858|HD_HUMAN	P42858	100.0	CDK5	0.999998476204	0.00056328369906	828	6.19066117099e-10	0.86588606866	0.499999238412	0.00420710886021
sp|P42858|HD_HUMAN	P42858	100.0	CDK5	0.999998476204	0.00056328369906	533	5.99853300242e-10	0.867234283581	0.499999238402	0.00421289945758
sp|P42858|HD_HUMAN	P42858	100.0	CDK5	0.999998476204	0.00056328369906	1865	5.81087990123e-10	0.868592885837	0.499999238393	0.00421873347437
sp|P42858|HD_HUMAN	P42858	100.0	CDK5	0.999998476204	0.00056328369906	2959	5.73611670288e-10	0.869120806839	0.499999238389	0.00422100011355
sp|P42858|HD_HUMAN	P42858	100.0	CDK5	0.999998476204	0.00056328369906	3029	5.62807156426e-10	0.869840588021	0.499999238384	0.00422409021718
sp|P42858|HD_HUMAN	P42858	100.0	CDK5	0.999998476204	0.00056328369906	2798	5.57784041286e-10	0.870209032887	0.499999238381	0.00422567186365
sp|P42858|HD_HUMAN	P42858	100.0	CDK5	0.999998476204	0.00056328369906	1437	4.74703317588e-10	0.876791853397	0.49999923834	0.00425391557687
sp|P42858|HD_HUMAN	P42858	100.0	CDK5	0.999998476204	0.00056328369906	840	4.21455097114e-10	0.881493649825	0.499999238313	0.00427407166594
sp|P42858|HD_HUMAN	P42858	100.0	CDK5	0.999998476204	0.00056328369906	1018	4.1953622009e-10	0.881672067571	0.499999238312	0.00427483624471
sp|P42858|HD_HUMAN	P42858	100.0	CDK5	0.999998476204	0.00056328369906	843	3.50815129824e-10	0.888407643001	0.499999238278	0.00430368556278
sp|P42858|HD_HUMAN	P42858	100.0	CDK5	0.999998476204	0.00056328369906	1947	3.3335344873e-10	0.890340909264	0.499999238269	0.00431196066314
sp|P42858|HD_HUMAN	P42858	100.0	CDK5	0.999998476204	0.00056328369906	997	3.29674829245e-10	0.890775955276	0.499999238267	0.00431382249616
sp|P42858|HD_HUMAN	P42858	100.0	CDK5	0.999998476204	0.00056328369906	841	3.19735052331e-10	0.891911535349	0.499999238262	0.00431868178724
sp|P42858|HD_HUMAN	P42858	100.0	CDK5	0.999998476204	0.00056328369906	1627	3.14622285655e-10	0.892495364652	0.499999238259	0.00432117974978
sp|P42858|HD_HUMAN	P42858	100.0	CDK5	0.999998476204	0.00056328369906	2296	1.89029599072e-10	0.909910647537	0.499999238197	0.00439559419378
sp|P42858|HD_HUMAN	P42858	100.0	CDK5	0.999998476204	0.00056328369906	2455	1.8291564596e-10	0.910947547932	0.499999238194	0.00440001884799
sp|P42858|HD_HUMAN	P42858	100.0	CDK5	0.999998476204	0.00056328369906	365	1.82129451089e-10	0.911074640025	0.499999238193	0.00440056112874
sp|P42858|HD_HUMAN	P42858	100.0	CDK5	0.999998476204	0.00056328369906	2621	1.70010361911e-10	0.913169215484	0.499999238187	0.00440949689515
sp|P42858|HD_HUMAN	P42858	100.0	CDK5	0.999998476204	0.00056328369906	308	1.65100291891e-10	0.914083911944	0.499999238185	0.00441339827521
sp|P42858|HD_HUMAN	P42858	100.0	CDK5	0.999998476204	0.00056328369906	1959	1.30982710579e-10	0.921092918679	0.499999238168	0.00444327614494
sp|P42858|HD_HUMAN	P42858	100.0	CDK5	0.999998476204	0.00056328369906	2618	1.3016131305e-10	0.921268586837	0.499999238167	0.00444402459317
sp|P42858|HD_HUMAN	P42858	100.0	CDK5	0.999998476204	0.00056328369906	105	1.26751273189e-10	0.92200425453	0.499999238166	0.0044471587593
sp|P42858|HD_HUMAN	P42858	100.0	CDK5	0.999998476204	0.00056328369906	2733	1.24561110998e-10	0.922462519289	0.499999238164	0.00444911093815
sp|P42858|HD_HUMAN	P42858	100.0	CDK5	0.999998476204	0.00056328369906	13	1.24213020461e-10	0.922545923475	0.499999238164	0.00444946622091
sp|P42858|HD_HUMAN	P42858	100.0	CDK5	0.999998476204	0.00056328369906	2459	1.13612805497e-10	0.925051715178	0.499999238159	0.00446013834148
sp|P42858|HD_HUMAN	P42858	100.0	CDK5	0.999998476204	0.00056328369906	3114	1.09053854521e-10	0.9261701867	0.499999238157	0.00446490065623
sp|P42858|HD_HUMAN	P42858	100.0	CDK5	0.999998476204	0.00056328369906	614	1.0144022862e-10	0.928145918832	0.499999238153	0.00447331122323
sp|P42858|HD_HUMAN	P42858	100.0	CDK5	0.999998476204	0.00056328369906	2154	8.04443422312e-11	0.934089918267	0.499999238142	0.00449860018931
sp|P42858|HD_HUMAN	P42858	100.0	CDK5	0.999998476204	0.00056328369906	1636	7.81427004342e-11	0.934783425602	0.499999238141	0.00450154935146
sp|P42858|HD_HUMAN	P42858	100.0	CDK5	0.999998476204	0.00056328369906	1667	6.18101998993e-11	0.940531593231	0.499999238133	0.00452598248229
sp|P42858|HD_HUMAN	P42858	100.0	CDK5	0.999998476204	0.00056328369906	2723	4.2485285194e-11	0.948603163188	0.499999238123	0.0045602580792
sp|P42858|HD_HUMAN	P42858	100.0	CDK5	0.999998476204	0.00056328369906	2835	4.22738685907e-11	0.948707036533	0.499999238123	0.00456069892034
sp|P42858|HD_HUMAN	P42858	100.0	CDK5	0.999998476204	0.00056328369906	1913	2.96762496294e-11	0.955468580299	0.499999238117	0.00458938133652
sp|P42858|HD_HUMAN	P42858	100.0	CDK5	0.999998476204	0.00056328369906	1374	2.82836989435e-11	0.956335006203	0.499999238116	0.00459305475631
sp|P42858|HD_HUMAN	P42858	100.0	CDK5	0.999998476204	0.00056328369906	1973	2.82101260701e-11	0.956402523878	0.499999238116	0.00459334099506
sp|P42858|HD_HUMAN	P42858	100.0	CDK5	0.999998476204	0.00056328369906	3022	2.75406818749e-11	0.956808240945	0.499999238116	0.00459506096142
sp|P42858|HD_HUMAN	P42858	100.0	CDK5	0.999998476204	0.00056328369906	859	2.65284181183e-11	0.957468142198	0.499999238115	0.0045978582901
sp|P42858|HD_HUMAN	P42858	100.0	CDK5	0.999998476204	0.00056328369906	419	2.13770908e-11	0.960967146388	0.499999238113	0.00461268633107
sp|P42858|HD_HUMAN	P42858	100.0	CDK5	0.999998476204	0.00056328369906	2672	2.07522686461e-11	0.961416245852	0.499999238113	0.00461458899957
sp|P42858|HD_HUMAN	P42858	100.0	CDK5	0.999998476204	0.00056328369906	3	1.83385521413e-11	0.963412447143	0.499999238111	0.00462304473768
sp|P42858|HD_HUMAN	P42858	100.0	CDK5	0.999998476204	0.00056328369906	2627	1.72856525195e-11	0.964304841384	0.499999238111	0.00462682408957
sp|P42858|HD_HUMAN	P42858	100.0	CDK5	0.999998476204	0.00056328369906	801	1.56466644873e-11	0.965768844534	0.49999923811	0.00463302323772
sp|P42858|HD_HUMAN	P42858	100.0	CDK5	0.999998476204	0.00056328369906	774	1.42747338303e-11	0.967090785609	0.499999238109	0.00463861976676
sp|P42858|HD_HUMAN	P42858	100.0	CDK5	0.999998476204	0.00056328369906	1789	1.38441926427e-11	0.967536524465	0.499999238109	0.00464050660352
sp|P42858|HD_HUMAN	P42858	100.0	CDK5	0.999998476204	0.00056328369906	768	7.45436399308e-12	0.975159605978	0.499999238106	0.00467275766048
sp|P42858|HD_HUMAN	P42858	100.0	CDK5	0.999998476204	0.00056328369906	689	6.25086546164e-12	0.977043379648	0.499999238105	0.00468072218046
sp|P42858|HD_HUMAN	P42858	100.0	CDK5	0.999998476204	0.00056328369906	1111	6.14350234689e-12	0.977201939254	0.499999238105	0.00468139247075
sp|P42858|HD_HUMAN	P42858	100.0	CDK5	0.999998476204	0.00056328369906	1811	4.62560558952e-12	0.979985439401	0.499999238104	0.00469315700062
sp|P42858|HD_HUMAN	P42858	100.0	CDK5	0.999998476204	0.00056328369906	341	4.49023710884e-12	0.980269258042	0.499999238104	0.00469435631648
sp|P42858|HD_HUMAN	P42858	100.0	CDK5	0.999998476204	0.00056328369906	1719	3.70341561945e-12	0.981911984448	0.499999238104	0.00470129698068
sp|P42858|HD_HUMAN	P42858	100.0	CDK5	0.999998476204	0.00056328369906	2382	3.24825328976e-12	0.983014874969	0.499999238104	0.00470595592185
sp|P42858|HD_HUMAN	P42858	100.0	CDK5	0.999998476204	0.00056328369906	2138	2.15579475312e-12	0.986124659624	0.499999238103	0.00471908883642
sp|P42858|HD_HUMAN	P42858	100.0	CDK5	0.999998476204	0.00056328369906	3055	1.87881297817e-12	0.987028357729	0.499999238103	0.00472290420229
sp|P42858|HD_HUMAN	P42858	100.0	CDK5	0.999998476204	0.00056328369906	3140	7.91912523843e-13	0.991542571116	0.499999238103	0.00474195600347
sp|P42858|HD_HUMAN	P42858	100.0	CDK5	0.999998476204	0.00056328369906	620	7.72785263117e-13	0.991650721599	0.499999238103	0.00474241229992
sp|P42858|HD_HUMAN	P42858	100.0	CDK5	0.999998476204	0.00056328369906	3141	4.61383466903e-13	0.993618815984	0.499999238102	0.00475071470433
sp|P42858|HD_HUMAN	P42858	100.0	CDK5	0.999998476204	0.00056328369906	1814	1.37206748378e-14	0.999249667834	0.499999238102	0.00477445633423
sp|P42858|HD_HUMAN	P42858	100.0	CDK6	4.64492360549e-07	0.0780515282132	3131	0.0125471034888	0.00163569968016	0.00627378399057	0.00127235687969
sp|P42858|HD_HUMAN	P42858	100.0	CDK6	4.64492360549e-07	0.0780515282132	559	0.000308960996706	0.00685808487491	0.000154712744533	0.00456742484323
sp|P42858|HD_HUMAN	P42858	100.0	CDK6	4.64492360549e-07	0.0780515282132	3124	0.000141285213128	0.00909288935014	7.08748527445e-05	0.0058556000845
sp|P42858|HD_HUMAN	P42858	100.0	CDK6	4.64492360549e-07	0.0780515282132	2421	2.64460292523e-05	0.016198437195	1.34552608064e-05	0.0097013583902
sp|P42858|HD_HUMAN	P42858	100.0	CDK6	4.64492360549e-07	0.0780515282132	564	2.39480784999e-05	0.0166622011312	1.22062854302e-05	0.00994239910715
sp|P42858|HD_HUMAN	P42858	100.0	CDK6	4.64492360549e-07	0.0780515282132	262	2.02420557577e-05	0.0176633568749	1.03532740591e-05	0.0104593488953
sp|P42858|HD_HUMAN	P42858	100.0	CDK6	4.64492360549e-07	0.0780515282132	1204	1.97945505795e-05	0.0178225275012	1.012952147e-05	0.0105411223911
sp|P42858|HD_HUMAN	P42858	100.0	CDK6	4.64492360549e-07	0.0780515282132	2430	1.63426305378e-05	0.0190076001683	8.40356144917e-06	0.0111465269118
sp|P42858|HD_HUMAN	P42858	100.0	CDK6	4.64492360549e-07	0.0780515282132	1195	1.12658202733e-05	0.0214116570945	5.86515631691e-06	0.0123572896439
sp|P42858|HD_HUMAN	P42858	100.0	CDK6	4.64492360549e-07	0.0780515282132	1075	1.09613859627e-05	0.0215812150554	5.71293916161e-06	0.0124418599505
sp|P42858|HD_HUMAN	P42858	100.0	CDK6	4.64492360549e-07	0.0780515282132	1857	8.41151479106e-06	0.0235392276161	4.4380035758e-06	0.0134111224589
sp|P42858|HD_HUMAN	P42858	100.0	CDK6	4.64492360549e-07	0.0780515282132	2692	6.49427181536e-06	0.0254553853289	3.47938208795e-06	0.0143473370894
sp|P42858|HD_HUMAN	P42858	100.0	CDK6	4.64492360549e-07	0.0780515282132	2938	6.42815964719e-06	0.0255485658299	3.44632600387e-06	0.0143925699403
sp|P42858|HD_HUMAN	P42858	100.0	CDK6	4.64492360549e-07	0.0780515282132	556	5.40267014776e-06	0.0270116524508	2.93358125416e-06	0.015099382212
sp|P42858|HD_HUMAN	P42858	100.0	CDK6	4.64492360549e-07	0.0780515282132	1702	5.02686558746e-06	0.0276486404659	2.745678974e-06	0.0154051558548
sp|P42858|HD_HUMAN	P42858	100.0	CDK6	4.64492360549e-07	0.0780515282132	1199	4.72894558653e-06	0.0281389837582	2.59671897354e-06	0.0156397538867
sp|P42858|HD_HUMAN	P42858	100.0	CDK6	4.64492360549e-07	0.0780515282132	2328	2.65992570468e-06	0.0332431366451	1.56220903262e-06	0.0180441484
sp|P42858|HD_HUMAN	P42858	100.0	CDK6	4.64492360549e-07	0.0780515282132	265	2.42784713253e-06	0.0340991752151	1.44616974654e-06	0.0184411322111
sp|P42858|HD_HUMAN	P42858	100.0	CDK6	4.64492360549e-07	0.0780515282132	2335	1.96339206363e-06	0.0362353000122	1.21394221209e-06	0.0194245228497
sp|P42858|HD_HUMAN	P42858	100.0	CDK6	4.64492360549e-07	0.0780515282132	1674	1.76665340905e-06	0.0373638533589	1.1155728848e-06	0.0199400592506
sp|P42858|HD_HUMAN	P42858	100.0	CDK6	4.64492360549e-07	0.0780515282132	561	1.2133728788e-06	0.0415636971212	8.38932619676e-07	0.0218358266273
sp|P42858|HD_HUMAN	P42858	100.0	CDK6	4.64492360549e-07	0.0780515282132	1709	1.1051487092e-06	0.0425786008077	7.84820534876e-07	0.0222888403996
sp|P42858|HD_HUMAN	P42858	100.0	CDK6	4.64492360549e-07	0.0780515282132	866	1.00548343324e-06	0.0436970723298	7.34987896897e-07	0.0227858973762
sp|P42858|HD_HUMAN	P42858	100.0	CDK6	4.64492360549e-07	0.0780515282132	1179	9.43031096031e-07	0.0444467934757	7.0376172829e-07	0.0231178244515
sp|P42858|HD_HUMAN	P42858	100.0	CDK6	4.64492360549e-07	0.0780515282132	978	8.30354522694e-07	0.0460058101861	6.47423441622e-07	0.0238049125704
sp|P42858|HD_HUMAN	P42858	100.0	CDK6	4.64492360549e-07	0.0780515282132	1221	7.92598547748e-07	0.0466018598828	6.28545454148e-07	0.024066505531
sp|P42858|HD_HUMAN	P42858	100.0	CDK6	4.64492360549e-07	0.0780515282132	2333	7.20017097697e-07	0.0477872380597	5.92254729123e-07	0.0245849806019
sp|P42858|HD_HUMAN	P42858	100.0	CDK6	4.64492360549e-07	0.0780515282132	2079	4.75173957296e-07	0.0534816359563	4.69833158922e-07	0.0270446190377
sp|P42858|HD_HUMAN	P42858	100.0	CDK6	4.64492360549e-07	0.0780515282132	263	3.28832839184e-07	0.0588680799348	3.96662599867e-07	0.0293275239305
sp|P42858|HD_HUMAN	P42858	100.0	CDK6	4.64492360549e-07	0.0780515282132	1707	3.02900804223e-07	0.0600751493103	3.83696582386e-07	0.0298337015613
sp|P42858|HD_HUMAN	P42858	100.0	CDK6	4.64492360549e-07	0.0780515282132	2389	2.96565928999e-07	0.0603779095611	3.80529144774e-07	0.0299603638824
sp|P42858|HD_HUMAN	P42858	100.0	CDK6	4.64492360549e-07	0.0780515282132	2773	2.762129557e-07	0.0614352791153	3.70352658124e-07	0.0304017976801
sp|P42858|HD_HUMAN	P42858	100.0	CDK6	4.64492360549e-07	0.0780515282132	1229	2.52855855933e-07	0.0628552888489	3.58674108241e-07	0.0309923971287
sp|P42858|HD_HUMAN	P42858	100.0	CDK6	4.64492360549e-07	0.0780515282132	2654	2.46884295845e-07	0.0632936954684	3.55688328197e-07	0.031174227287
sp|P42858|HD_HUMAN	P42858	100.0	CDK6	4.64492360549e-07	0.0780515282132	695	2.37095350792e-07	0.0639160190113	3.5079385567e-07	0.0314319307866
sp|P42858|HD_HUMAN	P42858	100.0	CDK6	4.64492360549e-07	0.0780515282132	481	2.36759747054e-07	0.0639370991902	3.50626053801e-07	0.0314406517583
sp|P42858|HD_HUMAN	P42858	100.0	CDK6	4.64492360549e-07	0.0780515282132	429	2.27941606985e-07	0.0645468968296	3.46216983767e-07	0.0316926938822
sp|P42858|HD_HUMAN	P42858	100.0	CDK6	4.64492360549e-07	0.0780515282132	2686	2.18112132317e-07	0.0652446813028	3.41302246433e-07	0.0319805513934
sp|P42858|HD_HUMAN	P42858	100.0	CDK6	4.64492360549e-07	0.0780515282132	2870	9.03918861878e-08	0.0809979906618	2.77442123368e-07	0.0383349215703
sp|P42858|HD_HUMAN	P42858	100.0	CDK6	4.64492360549e-07	0.0780515282132	2398	8.28490323831e-08	0.0827241212544	2.73670696466e-07	0.03901571615
sp|P42858|HD_HUMAN	P42858	100.0	CDK6	4.64492360549e-07	0.0780515282132	555	8.24949047176e-08	0.0828206623637	2.73493632633e-07	0.0390537088859
sp|P42858|HD_HUMAN	P42858	100.0	CDK6	4.64492360549e-07	0.0780515282132	2725	4.97086368759e-08	0.0931447563666	2.57100498712e-07	0.0430679186512
sp|P42858|HD_HUMAN	P42858	100.0	CDK6	4.64492360549e-07	0.0780515282132	1015	4.82711169001e-08	0.0937649413406	2.56381738724e-07	0.0433061102434
sp|P42858|HD_HUMAN	P42858	100.0	CDK6	4.64492360549e-07	0.0780515282132	2629	4.00588630357e-08	0.0978092805946	2.52275611792e-07	0.0448516428034
sp|P42858|HD_HUMAN	P42858	100.0	CDK6	4.64492360549e-07	0.0780515282132	1207	3.9476695158e-08	0.0981169290029	2.51984527853e-07	0.0449686685935
sp|P42858|HD_HUMAN	P42858	100.0	CDK6	4.64492360549e-07	0.0780515282132	1336	3.82140597656e-08	0.0988183795941	2.51353210157e-07	0.0452352108795
sp|P42858|HD_HUMAN	P42858	100.0	CDK6	4.64492360549e-07	0.0780515282132	2582	3.77450411927e-08	0.0991107525105	2.51118700871e-07	0.0453461939509
sp|P42858|HD_HUMAN	P42858	100.0	CDK6	4.64492360549e-07	0.0780515282132	1333	3.62848355051e-08	0.0999933704365	2.50388598027e-07	0.0456808230724
sp|P42858|HD_HUMAN	P42858	100.0	CDK6	4.64492360549e-07	0.0780515282132	2072	3.45916214401e-08	0.101079763425	2.49541990994e-07	0.0460918756287
sp|P42858|HD_HUMAN	P42858	100.0	CDK6	4.64492360549e-07	0.0780515282132	732	3.45299770263e-08	0.101125895411	2.49511168788e-07	0.046109310094
sp|P42858|HD_HUMAN	P42858	100.0	CDK6	4.64492360549e-07	0.0780515282132	1931	3.03790154914e-08	0.104093923501	2.4743568802e-07	0.047227584694
sp|P42858|HD_HUMAN	P42858	100.0	CDK6	4.64492360549e-07	0.0780515282132	394	2.82398214726e-08	0.105863436491	2.46366091011e-07	0.0478911351508
sp|P42858|HD_HUMAN	P42858	100.0	CDK7	0.0144385843198	0.00315928683386	2237	0.205428006054	0.000695951414159	0.109933295187	3.08427135785e-05
sp|P42858|HD_HUMAN	P42858	100.0	CDK7	0.0144385843198	0.00315928683386	1364	0.0786407299173	0.000999628194525	0.0465396571186	4.31572962414e-05
sp|P42858|HD_HUMAN	P42858	100.0	CDK7	0.0144385843198	0.00315928683386	2409	0.00160051285038	0.00370339027324	0.00801954858511	0.000144565103191
sp|P42858|HD_HUMAN	P42858	100.0	CDK7	0.0144385843198	0.00315928683386	973	0.000641012883	0.00492879023908	0.00753979860142	0.000187948648108
sp|P42858|HD_HUMAN	P42858	100.0	CDK7	0.0144385843198	0.00315928683386	2372	1.4340380263e-05	0.0162485408086	0.00722646235005	0.000558366025546
sp|P42858|HD_HUMAN	P42858	100.0	CDK7	0.0144385843198	0.00315928683386	1017	1.05885077104e-05	0.0177366792364	0.00722458641378	0.000604594058938
sp|P42858|HD_HUMAN	P42858	100.0	CDK7	0.0144385843198	0.00315928683386	2703	9.57441695678e-06	0.0182563514732	0.0072240793684	0.000620642626136
sp|P42858|HD_HUMAN	P42858	100.0	CDK7	0.0144385843198	0.00315928683386	538	6.34699249769e-06	0.0204737418876	0.00722246565617	0.000688610439425
sp|P42858|HD_HUMAN	P42858	100.0	CDK7	0.0144385843198	0.00315928683386	2297	5.71042974368e-06	0.0210908717632	0.00722214737479	0.000707388099622
sp|P42858|HD_HUMAN	P42858	100.0	CDK7	0.0144385843198	0.00315928683386	3025	4.97996472665e-06	0.0219252191346	0.00722178214229	0.000732684713872
sp|P42858|HD_HUMAN	P42858	100.0	CDK7	0.0144385843198	0.00315928683386	2177	4.74580755426e-06	0.0222444769167	0.0072216650637	0.000742337556991
sp|P42858|HD_HUMAN	P42858	100.0	CDK7	0.0144385843198	0.00315928683386	2078	4.18951339025e-06	0.0229838107281	0.00722138691662	0.000764636273367
sp|P42858|HD_HUMAN	P42858	100.0	CDK7	0.0144385843198	0.00315928683386	3064	3.80254758277e-06	0.0235758887969	0.00722119343371	0.000782439372856
sp|P42858|HD_HUMAN	P42858	100.0	CDK7	0.0144385843198	0.00315928683386	2659	3.04857666569e-06	0.0250481407129	0.00722081644826	0.000826507079112
sp|P42858|HD_HUMAN	P42858	100.0	CDK7	0.0144385843198	0.00315928683386	1235	2.70785170834e-06	0.0258980690862	0.00722064608578	0.000851821730706
sp|P42858|HD_HUMAN	P42858	100.0	CDK7	0.0144385843198	0.00315928683386	3141	2.24054218163e-06	0.0273296881936	0.00722041243101	0.00089426391173
sp|P42858|HD_HUMAN	P42858	100.0	CDK7	0.0144385843198	0.00315928683386	2233	1.55578714996e-06	0.0301687911312	0.0072200700535	0.00097774306278
sp|P42858|HD_HUMAN	P42858	100.0	CDK7	0.0144385843198	0.00315928683386	3022	1.46968724242e-06	0.0306148354967	0.00722002700354	0.000990779406227
sp|P42858|HD_HUMAN	P42858	100.0	CDK7	0.0144385843198	0.00315928683386	2079	1.26311391956e-06	0.0318576495234	0.00721992371688	0.00102699520544
sp|P42858|HD_HUMAN	P42858	100.0	CDK7	0.0144385843198	0.00315928683386	741	1.24511271263e-06	0.031989629774	0.00721991471628	0.00103083202746
sp|P42858|HD_HUMAN	P42858	100.0	CDK7	0.0144385843198	0.00315928683386	1573	1.19398516045e-06	0.0323290512056	0.0072198891525	0.001040691526
sp|P42858|HD_HUMAN	P42858	100.0	CDK7	0.0144385843198	0.00315928683386	348	1.06144126887e-06	0.0334007797222	0.00721982288056	0.00107174969897
sp|P42858|HD_HUMAN	P42858	100.0	CDK7	0.0144385843198	0.00315928683386	1662	1.02302095353e-06	0.033741728703	0.0072198036704	0.00108160728692
sp|P42858|HD_HUMAN	P42858	100.0	CDK7	0.0144385843198	0.00315928683386	374	6.12088016185e-07	0.0387768363662	0.00721959820393	0.00122597083218
sp|P42858|HD_HUMAN	P42858	100.0	CDK7	0.0144385843198	0.00315928683386	1053	6.0704667354e-07	0.0388596295327	0.00721959568326	0.0012283265796
sp|P42858|HD_HUMAN	P42858	100.0	CDK7	0.0144385843198	0.00315928683386	2618	5.99895468409e-07	0.0389763342913	0.00721959210766	0.00123164628109
sp|P42858|HD_HUMAN	P42858	100.0	CDK7	0.0144385843198	0.00315928683386	2298	5.83923486751e-07	0.0392531262058	0.00721958412167	0.00123951530107
sp|P42858|HD_HUMAN	P42858	100.0	CDK7	0.0144385843198	0.00315928683386	2650	4.91993968963e-07	0.0410602169059	0.00721953815691	0.0012907401329
sp|P42858|HD_HUMAN	P42858	100.0	CDK7	0.0144385843198	0.00315928683386	462	4.40220031993e-07	0.042239484886	0.00721951226994	0.0013240321307
sp|P42858|HD_HUMAN	P42858	100.0	CDK7	0.0144385843198	0.00315928683386	2070	4.3709460378e-07	0.0423024199129	0.00721951070722	0.00132580590413
sp|P42858|HD_HUMAN	P42858	100.0	CDK7	0.0144385843198	0.00315928683386	1221	4.13882921806e-07	0.0428954145112	0.00721949910138	0.00134250451858
sp|P42858|HD_HUMAN	P42858	100.0	CDK7	0.0144385843198	0.00315928683386	839	3.67619862103e-07	0.0441953588778	0.00721947596985	0.00137902057383
sp|P42858|HD_HUMAN	P42858	100.0	CDK7	0.0144385843198	0.00315928683386	3065	3.50627972579e-07	0.0446899793078	0.00721946747391	0.00139288277473
sp|P42858|HD_HUMAN	P42858	100.0	CDK7	0.0144385843198	0.00315928683386	394	3.12836354263e-07	0.0460259738355	0.0072194485781	0.00143023935854
sp|P42858|HD_HUMAN	P42858	100.0	CDK7	0.0144385843198	0.00315928683386	1015	2.85734842823e-07	0.0470625687206	0.00721943502734	0.00145913963882
sp|P42858|HD_HUMAN	P42858	100.0	CDK7	0.0144385843198	0.00315928683386	436	2.7912591331e-07	0.0473531085779	0.00721943172288	0.0014672268829
sp|P42858|HD_HUMAN	P42858	100.0	CDK7	0.0144385843198	0.00315928683386	1220	2.24508982525e-07	0.0498610388495	0.00721940441441	0.00153680513641
sp|P42858|HD_HUMAN	P42858	100.0	CDK7	0.0144385843198	0.00315928683386	3066	1.92306002974e-07	0.0517915555247	0.00721938831292	0.00159009143203
sp|P42858|HD_HUMAN	P42858	100.0	CDK7	0.0144385843198	0.00315928683386	2110	1.86344845364e-07	0.052268456384	0.00721938533235	0.00160321954121
sp|P42858|HD_HUMAN	P42858	100.0	CDK7	0.0144385843198	0.00315928683386	1665	1.58852900169e-07	0.0543269816819	0.00721937158637	0.0016597303731
sp|P42858|HD_HUMAN	P42858	100.0	CDK7	0.0144385843198	0.00315928683386	1817	1.33204519406e-07	0.0567050702718	0.00721935876218	0.00172470762505
sp|P42858|HD_HUMAN	P42858	100.0	CDK7	0.0144385843198	0.00315928683386	1865	1.1408548631e-07	0.0588027008292	0.00721934920267	0.00178175980039
sp|P42858|HD_HUMAN	P42858	100.0	CDK7	0.0144385843198	0.00315928683386	1864	9.03256883086e-08	0.06222532756	0.00721933732277	0.00187434578585
sp|P42858|HD_HUMAN	P42858	100.0	CDK7	0.0144385843198	0.00315928683386	2686	9.03225135972e-08	0.0622256330699	0.00721933732118	0.00187435402319
sp|P42858|HD_HUMAN	P42858	100.0	CDK7	0.0144385843198	0.00315928683386	1022	8.20419807218e-08	0.0636483923919	0.00721933318091	0.00191266432647
sp|P42858|HD_HUMAN	P42858	100.0	CDK7	0.0144385843198	0.00315928683386	2302	7.43897667162e-08	0.0651576109986	0.00721932935481	0.00195319291767
sp|P42858|HD_HUMAN	P42858	100.0	CDK7	0.0144385843198	0.00315928683386	2587	6.93604917645e-08	0.0662232293184	0.00721932684017	0.00198174238191
sp|P42858|HD_HUMAN	P42858	100.0	CDK7	0.0144385843198	0.00315928683386	467	6.89325825098e-08	0.0663258806245	0.00721932662621	0.00198448968508
sp|P42858|HD_HUMAN	P42858	100.0	CDK7	0.0144385843198	0.00315928683386	1667	6.42123123351e-08	0.0673982201608	0.00721932426608	0.00201315932811
sp|P42858|HD_HUMAN	P42858	100.0	CDK7	0.0144385843198	0.00315928683386	732	6.39237054732e-08	0.0674779582289	0.00721932412178	0.00201528900964
sp|P42858|HD_HUMAN	P42858	100.0	CDK7	0.0144385843198	0.00315928683386	1299	5.408080841e-08	0.0702584032773	0.00721931920033	0.00208936669889
sp|P42858|HD_HUMAN	P42858	100.0	CDK7	0.0144385843198	0.00315928683386	1018	4.60664031829e-08	0.0728692903648	0.00721931519312	0.00215861014778
sp|P42858|HD_HUMAN	P42858	100.0	CDK7	0.0144385843198	0.00315928683386	2570	4.40616605599e-08	0.0735884605268	0.00721931419075	0.00217763091668
sp|P42858|HD_HUMAN	P42858	100.0	CDK7	0.0144385843198	0.00315928683386	2584	4.38472810432e-08	0.0736492569848	0.00721931408356	0.00217923785368
sp|P42858|HD_HUMAN	P42858	100.0	CDK7	0.0144385843198	0.00315928683386	1055	2.88838344421e-08	0.0808785363146	0.00721930660184	0.00236922261654
sp|P42858|HD_HUMAN	P42858	100.0	CDK7	0.0144385843198	0.00315928683386	2723	2.82209872253e-08	0.0813303853671	0.00721930627042	0.00238102739609
sp|P42858|HD_HUMAN	P42858	100.0	CDK7	0.0144385843198	0.00315928683386	3029	2.67399118801e-08	0.0823404008961	0.00721930552988	0.00240738593792
sp|P42858|HD_HUMAN	P42858	100.0	CDK7	0.0144385843198	0.00315928683386	1216	2.60142349322e-08	0.0828750431151	0.00721930516704	0.00242132271014
sp|P42858|HD_HUMAN	P42858	100.0	CDK7	0.0144385843198	0.00315928683386	1857	2.57905084862e-08	0.0830326861922	0.00721930505518	0.00242542998366
sp|P42858|HD_HUMAN	P42858	100.0	CDK7	0.0144385843198	0.00315928683386	2389	2.15079504535e-08	0.0864788371807	0.0072193029139	0.00251498368132
sp|P42858|HD_HUMAN	P42858	100.0	CDK7	0.0144385843198	0.00315928683386	2725	1.80942799751e-08	0.0897719277396	0.00721930120706	0.00260015413735
sp|P42858|HD_HUMAN	P42858	100.0	CDK7	0.0144385843198	0.00315928683386	3030	1.61504641251e-08	0.0920360611594	0.00721930023516	0.00265848999697
sp|P42858|HD_HUMAN	P42858	100.0	CDK7	0.0144385843198	0.00315928683386	1536	1.58568658941e-08	0.0924289468129	0.00721930008836	0.00266859473616
sp|P42858|HD_HUMAN	P42858	100.0	CDK7	0.0144385843198	0.00315928683386	2778	1.49671596872e-08	0.0935712481024	0.0072192996435	0.00269794402173
sp|P42858|HD_HUMAN	P42858	100.0	CDK7	0.0144385843198	0.00315928683386	1687	1.33736213211e-08	0.0959187857084	0.00721929884673	0.00275812186927
sp|P42858|HD_HUMAN	P42858	100.0	CDK7	0.0144385843198	0.00315928683386	2654	1.32214953532e-08	0.0961720533652	0.00721929877067	0.00276460331989
sp|P42858|HD_HUMAN	P42858	100.0	CDK7	0.0144385843198	0.00315928683386	2407	1.32207194744e-08	0.0961732754046	0.00721929877028	0.00276463458836
sp|P42858|HD_HUMAN	P42858	100.0	CDK7	0.0144385843198	0.00315928683386	1068	1.29665094078e-08	0.0965854081779	0.00721929864318	0.00277517708674
sp|P42858|HD_HUMAN	P42858	100.0	CDK7	0.0144385843198	0.00315928683386	1016	1.23698685153e-08	0.0975725104691	0.00721929834486	0.00280040495891
sp|P42858|HD_HUMAN	P42858	100.0	CDK7	0.0144385843198	0.00315928683386	3124	1.07919219462e-08	0.100514570223	0.00721929755588	0.00287541074818
sp|P42858|HD_HUMAN	P42858	100.0	CDK7	0.0144385843198	0.00315928683386	1440	9.9515017422e-09	0.102232757559	0.00721929713567	0.00291908839037
sp|P42858|HD_HUMAN	P42858	100.0	CDK7	0.0144385843198	0.00315928683386	565	9.77480163504e-09	0.102617088937	0.00721929704732	0.00292884584874
sp|P42858|HD_HUMAN	P42858	100.0	CDK7	0.0144385843198	0.00315928683386	2911	9.18806639226e-09	0.103984856488	0.00721929675396	0.00296353414801
sp|P42858|HD_HUMAN	P42858	100.0	CDK7	0.0144385843198	0.00315928683386	1770	9.0092533859e-09	0.104430900854	0.00721929666455	0.00297483406533
sp|P42858|HD_HUMAN	P42858	100.0	CDK7	0.0144385843198	0.00315928683386	1075	8.98030962632e-09	0.104492308332	0.00721929665008	0.00297638926694
sp|P42858|HD_HUMAN	P42858	100.0	CDK7	0.0144385843198	0.00315928683386	578	8.79789324521e-09	0.10493193699	0.00721929655887	0.00298751994666
sp|P42858|HD_HUMAN	P42858	100.0	CDK7	0.0144385843198	0.00315928683386	2588	7.89243025149e-09	0.107327134131	0.00721929610614	0.00304806083836
sp|P42858|HD_HUMAN	P42858	100.0	CDK7	0.0144385843198	0.00315928683386	3140	7.86696580996e-09	0.107411760357	0.00721929609341	0.00305019673579
sp|P42858|HD_HUMAN	P42858	100.0	CDK7	0.0144385843198	0.00315928683386	361	7.65590774548e-09	0.10799620068	0.00721929598788	0.00306494179473
sp|P42858|HD_HUMAN	P42858	100.0	CDK7	0.0144385843198	0.00315928683386	571	7.3735822374e-09	0.108847045582	0.00721929584671	0.00308639022454
sp|P42858|HD_HUMAN	P42858	100.0	CDK7	0.0144385843198	0.00315928683386	2293	6.36190268807e-09	0.112252563762	0.00721929534087	0.00317202911148
sp|P42858|HD_HUMAN	P42858	100.0	CDK7	0.0144385843198	0.00315928683386	2872	5.45256576182e-09	0.115834361119	0.00721929488621	0.00326174884732
sp|P42858|HD_HUMAN	P42858	100.0	CDK7	0.0144385843198	0.00315928683386	1222	5.35295204155e-09	0.116284988132	0.0072192948364	0.00327301150745
sp|P42858|HD_HUMAN	P42858	100.0	CDK7	0.0144385843198	0.00315928683386	1870	4.94140241261e-09	0.118197785237	0.00721929463062	0.00332075748049
sp|P42858|HD_HUMAN	P42858	100.0	CDK7	0.0144385843198	0.00315928683386	2773	4.87292734593e-09	0.118527124844	0.00721929459639	0.00332896832434
sp|P42858|HD_HUMAN	P42858	100.0	CDK7	0.0144385843198	0.00315928683386	2369	4.02421117212e-09	0.123197453759	0.00721929417203	0.00344509793465
sp|P42858|HD_HUMAN	P42858	100.0	CDK7	0.0144385843198	0.00315928683386	2655	3.82684677508e-09	0.12441338292	0.00721929407335	0.0034752398564
sp|P42858|HD_HUMAN	P42858	100.0	CDK7	0.0144385843198	0.00315928683386	317	3.50358565045e-09	0.126720898737	0.00721929391172	0.00353233841553
sp|P42858|HD_HUMAN	P42858	100.0	CDK7	0.0144385843198	0.00315928683386	1215	3.49263891984e-09	0.126796970687	0.00721929390624	0.00353421851192
sp|P42858|HD_HUMAN	P42858	100.0	CDK7	0.0144385843198	0.00315928683386	463	3.18896148522e-09	0.12905438289	0.0072192937544	0.0035899445545
sp|P42858|HD_HUMAN	P42858	100.0	CDK7	0.0144385843198	0.00315928683386	674	2.50441330838e-09	0.135177716601	0.00721929341213	0.00374048194566
sp|P42858|HD_HUMAN	P42858	100.0	CDK7	0.0144385843198	0.00315928683386	1511	2.25855402592e-09	0.138114582687	0.0072192932892	0.00381236904711
sp|P42858|HD_HUMAN	P42858	100.0	CDK7	0.0144385843198	0.00315928683386	678	2.18424460249e-09	0.138930293959	0.00721929325205	0.00383230041831
sp|P42858|HD_HUMAN	P42858	100.0	CDK7	0.0144385843198	0.00315928683386	1968	2.09284462271e-09	0.14008848176	0.00721929320635	0.00386057400699
sp|P42858|HD_HUMAN	P42858	100.0	CDK7	0.0144385843198	0.00315928683386	561	2.00657972414e-09	0.141233227128	0.00721929316321	0.00388848971206
sp|P42858|HD_HUMAN	P42858	100.0	CDK7	0.0144385843198	0.00315928683386	1072	1.98169057161e-09	0.14159128466	0.00721929315077	0.0038972152561
sp|P42858|HD_HUMAN	P42858	100.0	CDK7	0.0144385843198	0.00315928683386	843	1.53618124445e-09	0.148840116619	0.00721929292801	0.00407325741043
sp|P42858|HD_HUMAN	P42858	100.0	CDK7	0.0144385843198	0.00315928683386	555	1.51286202393e-09	0.149259581629	0.00721929291635	0.00408340969236
sp|P42858|HD_HUMAN	P42858	100.0	CDK7	0.0144385843198	0.00315928683386	2256	1.51123264791e-09	0.149288910573	0.00721929291554	0.0040841193993
sp|P42858|HD_HUMAN	P42858	100.0	CDK7	0.0144385843198	0.00315928683386	263	1.4197425982e-09	0.15102634503	0.00721929286979	0.004126129786
sp|P42858|HD_HUMAN	P42858	100.0	CDK7	0.0144385843198	0.00315928683386	2074	1.30279149595e-09	0.153409321777	0.00721929281132	0.00418364653985
sp|P42858|HD_HUMAN	P42858	100.0	CDK7	0.0144385843198	0.00315928683386	2680	1.22023501524e-09	0.155313259096	0.00721929277004	0.00422951681745
sp|P42858|HD_HUMAN	P42858	100.0	CDK7	0.0144385843198	0.00315928683386	1917	1.18767864683e-09	0.156084976951	0.00721929275376	0.00424808824278
sp|P42858|HD_HUMAN	P42858	100.0	CDK7	0.0144385843198	0.00315928683386	533	1.1132460383e-09	0.158028325039	0.00721929271655	0.00429480173717
sp|P42858|HD_HUMAN	P42858	100.0	CDK7	0.0144385843198	0.00315928683386	2272	1.11239184958e-09	0.158054293376	0.00721929271612	0.00429542544132
sp|P42858|HD_HUMAN	P42858	100.0	CDK7	0.0144385843198	0.00315928683386	574	1.08710068464e-09	0.158764603752	0.00721929270347	0.0043124803649
sp|P42858|HD_HUMAN	P42858	100.0	CDK7	0.0144385843198	0.00315928683386	2582	1.05722788279e-09	0.159606894379	0.00721929268854	0.00433269119536
sp|P42858|HD_HUMAN	P42858	100.0	CDK7	0.0144385843198	0.00315928683386	3131	8.2794884593e-10	0.166980374353	0.0072192925739	0.00450902687026
sp|P42858|HD_HUMAN	P42858	100.0	CDK7	0.0144385843198	0.00315928683386	261	6.97062641618e-10	0.172405312572	0.00721929250845	0.00463810391265
sp|P42858|HD_HUMAN	P42858	100.0	CDK7	0.0144385843198	0.00315928683386	836	6.55255191614e-10	0.174331246599	0.00721929248755	0.00468379758012
sp|P42858|HD_HUMAN	P42858	100.0	CDK7	0.0144385843198	0.00315928683386	1931	6.48385135289e-10	0.174663335795	0.00721929248412	0.00469166973301
sp|P42858|HD_HUMAN	P42858	100.0	CDK7	0.0144385843198	0.00315928683386	1645	6.14957923997e-10	0.176301174044	0.0072192924674	0.00473046547551
sp|P42858|HD_HUMAN	P42858	100.0	CDK7	0.0144385843198	0.00315928683386	958	5.42222518775e-10	0.18024561158	0.00721929243103	0.00482370157291
sp|P42858|HD_HUMAN	P42858	100.0	CDK7	0.0144385843198	0.00315928683386	2698	5.25470358712e-10	0.181253183031	0.00721929242266	0.00484747393633
sp|P42858|HD_HUMAN	P42858	100.0	CDK7	0.0144385843198	0.00315928683386	2094	4.96367754855e-10	0.18310029552	0.00721929240811	0.0048910083161
sp|P42858|HD_HUMAN	P42858	100.0	CDK7	0.0144385843198	0.00315928683386	1171	4.67893898963e-10	0.185036005862	0.00721929239387	0.0049365676852
sp|P42858|HD_HUMAN	P42858	100.0	CDK7	0.0144385843198	0.00315928683386	822	4.53441497849e-10	0.186020358565	0.00721929238664	0.00495971107905
sp|P42858|HD_HUMAN	P42858	100.0	CDK7	0.0144385843198	0.00315928683386	562	4.12868830077e-10	0.189013132951	0.00721929236636	0.00502997432706
sp|P42858|HD_HUMAN	P42858	100.0	CDK7	0.0144385843198	0.00315928683386	841	3.86750881857e-10	0.191216469913	0.0072192923533	0.00508160763814
sp|P42858|HD_HUMAN	P42858	100.0	CDK7	0.0144385843198	0.00315928683386	642	3.63211394943e-10	0.193321738217	0.00721929234153	0.00513086784612
sp|P42858|HD_HUMAN	P42858	100.0	CDK7	0.0144385843198	0.00315928683386	265	3.11788467361e-10	0.198443916184	0.00721929231582	0.00525041839271
sp|P42858|HD_HUMAN	P42858	100.0	CDK7	0.0144385843198	0.00315928683386	1207	2.94204738523e-10	0.20037198878	0.00721929230703	0.00529531040254
sp|P42858|HD_HUMAN	P42858	100.0	CDK7	0.0144385843198	0.00315928683386	1224	2.91845411136e-10	0.200667111285	0.00721929230585	0.00530217665965
sp|P42858|HD_HUMAN	P42858	100.0	CDK7	0.0144385843198	0.00315928683386	1929	2.91547250084e-10	0.200706522055	0.0072192923057	0.00530309347835
sp|P42858|HD_HUMAN	P42858	100.0	CDK7	0.0144385843198	0.00315928683386	1229	2.71542550211e-10	0.20324622535	0.00721929229569	0.00536212364137
sp|P42858|HD_HUMAN	P42858	100.0	CDK7	0.0144385843198	0.00315928683386	1700	2.6968315086e-10	0.203475357729	0.00721929229476	0.00536744440114
sp|P42858|HD_HUMAN	P42858	100.0	CDK7	0.0144385843198	0.00315928683386	2687	2.40292820269e-10	0.207494339666	0.00721929228007	0.00546063879848
sp|P42858|HD_HUMAN	P42858	100.0	CDK7	0.0144385843198	0.00315928683386	2072	2.37467754133e-10	0.207929080168	0.00721929227866	0.00547070497797
sp|P42858|HD_HUMAN	P42858	100.0	CDK7	0.0144385843198	0.00315928683386	1253	2.31627521514e-10	0.208785424248	0.00721929227574	0.00549052476496
sp|P42858|HD_HUMAN	P42858	100.0	CDK7	0.0144385843198	0.00315928683386	2162	2.12707402267e-10	0.211780948223	0.00721929226628	0.00555976812736
sp|P42858|HD_HUMAN	P42858	100.0	CDK7	0.0144385843198	0.00315928683386	2487	2.11994568749e-10	0.211916289082	0.00721929226592	0.0055628934389
sp|P42858|HD_HUMAN	P42858	100.0	CDK7	0.0144385843198	0.00315928683386	2220	1.89076845715e-10	0.21600950991	0.00721929225446	0.00565728648894
sp|P42858|HD_HUMAN	P42858	100.0	CDK7	0.0144385843198	0.00315928683386	803	1.81871837529e-10	0.217371778284	0.00721929225086	0.00568864694232
sp|P42858|HD_HUMAN	P42858	100.0	CDK7	0.0144385843198	0.00315928683386	1010	1.78750735185e-10	0.218002350593	0.0072192922493	0.0057031540539
sp|P42858|HD_HUMAN	P42858	100.0	CDK7	0.0144385843198	0.00315928683386	621	1.77069720915e-10	0.218339938965	0.00721929224846	0.00571091833102
sp|P42858|HD_HUMAN	P42858	100.0	CDK7	0.0144385843198	0.00315928683386	1143	1.57583729543e-10	0.222536422119	0.00721929223871	0.00580729741389
sp|P42858|HD_HUMAN	P42858	100.0	CDK7	0.0144385843198	0.00315928683386	1438	1.51476762215e-10	0.223985149778	0.00721929223566	0.00584051151375
sp|P42858|HD_HUMAN	P42858	100.0	CDK7	0.0144385843198	0.00315928683386	469	1.51081653538e-10	0.224087190064	0.00721929223546	0.00584284981124
sp|P42858|HD_HUMAN	P42858	100.0	CDK7	0.0144385843198	0.00315928683386	992	1.41337859888e-10	0.226632087026	0.00721929223059	0.00590111991738
sp|P42858|HD_HUMAN	P42858	100.0	CDK7	0.0144385843198	0.00315928683386	1309	1.37572554748e-10	0.227642408065	0.00721929222871	0.00592422798675
sp|P42858|HD_HUMAN	P42858	100.0	CDK7	0.0144385843198	0.00315928683386	2541	1.36687463037e-10	0.22789934184	0.00721929222827	0.00593010231584
sp|P42858|HD_HUMAN	P42858	100.0	CDK7	0.0144385843198	0.00315928683386	217	1.32176364407e-10	0.229139100768	0.00721929222601	0.00595843433313
sp|P42858|HD_HUMAN	P42858	100.0	CDK7	0.0144385843198	0.00315928683386	866	1.14207660066e-10	0.234692658629	0.00721929221703	0.0060850904519
sp|P42858|HD_HUMAN	P42858	100.0	CDK7	0.0144385843198	0.00315928683386	1195	1.08920439353e-10	0.236427037987	0.00721929221438	0.0061245596876
sp|P42858|HD_HUMAN	P42858	100.0	CDK7	0.0144385843198	0.00315928683386	552	1.03372824445e-10	0.238437292731	0.00721929221161	0.00617025673813
sp|P42858|HD_HUMAN	P42858	100.0	CDK7	0.0144385843198	0.00315928683386	214	1.01464500983e-10	0.239183653268	0.00721929221066	0.00618720932884
sp|P42858|HD_HUMAN	P42858	100.0	CDK7	0.0144385843198	0.00315928683386	1367	1.01063224925e-10	0.239347712052	0.00721929221045	0.0061909347195
sp|P42858|HD_HUMAN	P42858	100.0	CDK7	0.0144385843198	0.00315928683386	1627	9.84446282504e-11	0.240377891231	0.00721929220915	0.0062143195656
sp|P42858|HD_HUMAN	P42858	100.0	CDK7	0.0144385843198	0.00315928683386	542	9.70771270503e-11	0.240933613628	0.00721929220846	0.00622692854925
sp|P42858|HD_HUMAN	P42858	100.0	CDK7	0.0144385843198	0.00315928683386	673	8.61953165015e-11	0.245478683509	0.00721929220302	0.00632990209278
sp|P42858|HD_HUMAN	P42858	100.0	CDK7	0.0144385843198	0.00315928683386	2798	8.15014110973e-11	0.24764535929	0.00721929220067	0.00637889662471
sp|P42858|HD_HUMAN	P42858	100.0	CDK7	0.0144385843198	0.00315928683386	742	7.99257364503e-11	0.248382249023	0.00721929219989	0.00639554606541
sp|P42858|HD_HUMAN	P42858	100.0	CDK7	0.0144385843198	0.00315928683386	3057	7.5988271609e-11	0.250307572031	0.00721929219792	0.00643901467024
sp|P42858|HD_HUMAN	P42858	100.0	CDK7	0.0144385843198	0.00315928683386	1084	7.3369729636e-11	0.251719944018	0.00721929219661	0.00647087245329
sp|P42858|HD_HUMAN	P42858	100.0	CDK7	0.0144385843198	0.00315928683386	2172	6.90410314402e-11	0.254087950784	0.00721929219444	0.00652422964454
sp|P42858|HD_HUMAN	P42858	100.0	CDK7	0.0144385843198	0.00315928683386	1644	6.67246070702e-11	0.255423334292	0.00721929219329	0.00655428843047
sp|P42858|HD_HUMAN	P42858	100.0	CDK7	0.0144385843198	0.00315928683386	1199	6.35570640801e-11	0.257398760913	0.0072192921917	0.00659871383869
sp|P42858|HD_HUMAN	P42858	100.0	CDK7	0.0144385843198	0.00315928683386	2764	6.23208071972e-11	0.258210500556	0.00721929219108	0.00661695516192
sp|P42858|HD_HUMAN	P42858	100.0	CDK7	0.0144385843198	0.00315928683386	689	6.20334500131e-11	0.258377919948	0.00721929219094	0.00662071638823
sp|P42858|HD_HUMAN	P42858	100.0	CDK7	0.0144385843198	0.00315928683386	978	6.17924280085e-11	0.258542284242	0.00721929219082	0.00662440864562
sp|P42858|HD_HUMAN	P42858	100.0	CDK7	0.0144385843198	0.00315928683386	2938	6.04721840367e-11	0.259394656694	0.00721929219016	0.00664355093544
sp|P42858|HD_HUMAN	P42858	100.0	CDK7	0.0144385843198	0.00315928683386	860	5.92915022183e-11	0.260137045604	0.00721929218957	0.00666021604152
sp|P42858|HD_HUMAN	P42858	100.0	CDK7	0.0144385843198	0.00315928683386	1707	5.34980015796e-11	0.264237904178	0.00721929218667	0.0067521518019
sp|P42858|HD_HUMAN	P42858	100.0	CDK7	0.0144385843198	0.00315928683386	2306	5.29173372299e-11	0.264632011871	0.00721929218638	0.00676097652873
sp|P42858|HD_HUMAN	P42858	100.0	CDK7	0.0144385843198	0.00315928683386	2333	5.26642658472e-11	0.264815928794	0.00721929218626	0.00676509409984
sp|P42858|HD_HUMAN	P42858	100.0	CDK7	0.0144385843198	0.00315928683386	269	4.99114279889e-11	0.266965190514	0.00721929218488	0.00681318238858
sp|P42858|HD_HUMAN	P42858	100.0	CDK7	0.0144385843198	0.00315928683386	751	4.67110557659e-11	0.269665897495	0.00721929218328	0.00687353144381
sp|P42858|HD_HUMAN	P42858	100.0	CDK7	0.0144385843198	0.00315928683386	1862	4.02533875216e-11	0.275732711886	0.00721929218005	0.00700878805613
sp|P42858|HD_HUMAN	P42858	100.0	CDK7	0.0144385843198	0.00315928683386	1973	3.95272969897e-11	0.276496791994	0.00721929217969	0.00702579274752
sp|P42858|HD_HUMAN	P42858	100.0	CDK7	0.0144385843198	0.00315928683386	2672	3.44216597579e-11	0.282200355186	0.00721929217713	0.00715251670255
sp|P42858|HD_HUMAN	P42858	100.0	CDK7	0.0144385843198	0.00315928683386	3014	3.43480672356e-11	0.282290786098	0.0072192921771	0.00715452297871
sp|P42858|HD_HUMAN	P42858	100.0	CDK7	0.0144385843198	0.00315928683386	783	3.328419489e-11	0.283606311467	0.00721929217657	0.00718369853965
sp|P42858|HD_HUMAN	P42858	100.0	CDK7	0.0144385843198	0.00315928683386	1828	3.2463510559e-11	0.284660625922	0.00721929217615	0.00720706707599
sp|P42858|HD_HUMAN	P42858	100.0	CDK7	0.0144385843198	0.00315928683386	430	2.97856715025e-11	0.288376847609	0.00721929217482	0.00728933784452
sp|P42858|HD_HUMAN	P42858	100.0	CDK7	0.0144385843198	0.00315928683386	1741	2.85971050377e-11	0.290121919812	0.00721929217422	0.00732791842284
sp|P42858|HD_HUMAN	P42858	100.0	CDK7	0.0144385843198	0.00315928683386	1210	2.81553008439e-11	0.29080962246	0.007219292174	0.0073431132384
sp|P42858|HD_HUMAN	P42858	100.0	CDK7	0.0144385843198	0.00315928683386	819	2.55553514777e-11	0.294904981857	0.0072192921727	0.00743349436734
sp|P42858|HD_HUMAN	P42858	100.0	CDK7	0.0144385843198	0.00315928683386	2774	2.51638850308e-11	0.295557245364	0.00721929217251	0.00744787262066
sp|P42858|HD_HUMAN	P42858	100.0	CDK7	0.0144385843198	0.00315928683386	1966	2.45336747296e-11	0.296639055706	0.00721929217219	0.00747170962271
sp|P42858|HD_HUMAN	P42858	100.0	CDK7	0.0144385843198	0.00315928683386	981	2.43526460919e-11	0.296975422039	0.0072192921721	0.00747911869833
sp|P42858|HD_HUMAN	P42858	100.0	CDK7	0.0144385843198	0.00315928683386	1694	2.21568862163e-11	0.301103165479	0.007219292171	0.00756994209863
sp|P42858|HD_HUMAN	P42858	100.0	CDK7	0.0144385843198	0.00315928683386	2398	2.14363023358e-11	0.302477348737	0.00721929217064	0.00760013868655
sp|P42858|HD_HUMAN	P42858	100.0	CDK7	0.0144385843198	0.00315928683386	307	2.12311342215e-11	0.30287023439	0.00721929217054	0.0076087684078
sp|P42858|HD_HUMAN	P42858	100.0	CDK7	0.0144385843198	0.00315928683386	1173	2.11563734175e-11	0.303028488487	0.0072192921705	0.00761224399913
sp|P42858|HD_HUMAN	P42858	100.0	CDK7	0.0144385843198	0.00315928683386	564	2.05733617384e-11	0.304190953426	0.00721929217021	0.00763776616884
sp|P42858|HD_HUMAN	P42858	100.0	CDK7	0.0144385843198	0.00315928683386	1338	2.0045707756e-11	0.305365027739	0.00721929216995	0.00766352897939
sp|P42858|HD_HUMAN	P42858	100.0	CDK7	0.0144385843198	0.00315928683386	2357	1.95014448214e-11	0.306536963483	0.00721929216967	0.00768923064066
sp|P42858|HD_HUMAN	P42858	100.0	CDK7	0.0144385843198	0.00315928683386	1225	1.9255002452e-11	0.307058774288	0.00721929216955	0.00770066988835
sp|P42858|HD_HUMAN	P42858	100.0	CDK7	0.0144385843198	0.00315928683386	350	1.81932052664e-11	0.30952851583	0.00721929216902	0.00775477415986
sp|P42858|HD_HUMAN	P42858	100.0	CDK7	0.0144385843198	0.00315928683386	1318	1.76781289719e-11	0.310764303131	0.00721929216876	0.007781822973
sp|P42858|HD_HUMAN	P42858	100.0	CDK7	0.0144385843198	0.00315928683386	2593	1.71700541138e-11	0.312148568213	0.00721929216851	0.00781210322318
sp|P42858|HD_HUMAN	P42858	100.0	CDK7	0.0144385843198	0.00315928683386	969	1.64973216719e-11	0.313951076265	0.00721929216817	0.00785150331674
sp|P42858|HD_HUMAN	P42858	100.0	CDK7	0.0144385843198	0.00315928683386	1709	1.58905126232e-11	0.315533922743	0.00721929216787	0.00788607497359
sp|P42858|HD_HUMAN	P42858	100.0	CDK7	0.0144385843198	0.00315928683386	768	1.56556652143e-11	0.316154413227	0.00721929216775	0.00789962053209
sp|P42858|HD_HUMAN	P42858	100.0	CDK7	0.0144385843198	0.00315928683386	1177	1.27701241986e-11	0.325332234313	0.00721929216631	0.00809953076353
sp|P42858|HD_HUMAN	P42858	100.0	CDK7	0.0144385843198	0.00315928683386	997	1.16267403213e-11	0.329456006125	0.00721929216574	0.00818908653912
sp|P42858|HD_HUMAN	P42858	100.0	CDK7	0.0144385843198	0.00315928683386	2421	1.14631646625e-11	0.330076191099	0.00721929216565	0.00820254091264
sp|P42858|HD_HUMAN	P42858	100.0	CDK7	0.0144385843198	0.00315928683386	3041	1.13667977766e-11	0.3304363872	0.00721929216561	0.00821035336329
sp|P42858|HD_HUMAN	P42858	100.0	CDK7	0.0144385843198	0.00315928683386	535	1.12245014186e-11	0.330975612066	0.00721929216554	0.00822204652903
sp|P42858|HD_HUMAN	P42858	100.0	CDK7	0.0144385843198	0.00315928683386	1985	1.10505406523e-11	0.331707002622	0.00721929216545	0.00823790239981
sp|P42858|HD_HUMAN	P42858	100.0	CDK7	0.0144385843198	0.00315928683386	1179	9.93384654701e-12	0.336509006277	0.00721929216489	0.00834187937419
sp|P42858|HD_HUMAN	P42858	100.0	CDK7	0.0144385843198	0.00315928683386	118	9.84236660616e-12	0.336930915366	0.00721929216484	0.00835100450911
sp|P42858|HD_HUMAN	P42858	100.0	CDK7	0.0144385843198	0.00315928683386	979	9.38892084125e-12	0.339067345672	0.00721929216462	0.00839718607329
sp|P42858|HD_HUMAN	P42858	100.0	CDK7	0.0144385843198	0.00315928683386	1439	9.05408024697e-12	0.340665162133	0.00721929216445	0.00843169702567
sp|P42858|HD_HUMAN	P42858	100.0	CDK7	0.0144385843198	0.00315928683386	2507	8.98774971351e-12	0.341005194584	0.00721929216442	0.00843903826666
sp|P42858|HD_HUMAN	P42858	100.0	CDK7	0.0144385843198	0.00315928683386	2769	8.89513099766e-12	0.341489427679	0.00721929216437	0.00844949092561
sp|P42858|HD_HUMAN	P42858	100.0	CDK7	0.0144385843198	0.00315928683386	341	8.39260364171e-12	0.344216714016	0.00721929216412	0.00850832172002
sp|P42858|HD_HUMAN	P42858	100.0	CDK7	0.0144385843198	0.00315928683386	2512	8.24861223857e-12	0.345015316736	0.00721929216405	0.00852553557981
sp|P42858|HD_HUMAN	P42858	100.0	CDK7	0.0144385843198	0.00315928683386	93	8.15766486529e-12	0.345496800243	0.007219292164	0.00853591112086
sp|P42858|HD_HUMAN	P42858	100.0	CDK7	0.0144385843198	0.00315928683386	1720	8.09703649013e-12	0.345869827757	0.00721929216397	0.00854394807426
sp|P42858|HD_HUMAN	P42858	100.0	CDK7	0.0144385843198	0.00315928683386	2812	7.00831620355e-12	0.352561104259	0.00721929216343	0.00868789839861
sp|P42858|HD_HUMAN	P42858	100.0	CDK7	0.0144385843198	0.00315928683386	2629	6.46162397527e-12	0.356219890096	0.00721929216315	0.00876644018255
sp|P42858|HD_HUMAN	P42858	100.0	CDK7	0.0144385843198	0.00315928683386	501	6.29797541905e-12	0.35741015643	0.00721929216307	0.00879196553005
sp|P42858|HD_HUMAN	P42858	100.0	CDK7	0.0144385843198	0.00315928683386	2328	6.18016095595e-12	0.358255502156	0.00721929216301	0.00881008642234
sp|P42858|HD_HUMAN	P42858	100.0	CDK7	0.0144385843198	0.00315928683386	1990	5.77127929707e-12	0.361460911391	0.00721929216281	0.00887874068094
sp|P42858|HD_HUMAN	P42858	100.0	CDK7	0.0144385843198	0.00315928683386	2493	5.66566969331e-12	0.362330086884	0.00721929216276	0.00889734138899
sp|P42858|HD_HUMAN	P42858	100.0	CDK7	0.0144385843198	0.00315928683386	308	5.58425061985e-12	0.362995792824	0.00721929216272	0.00891158331061
sp|P42858|HD_HUMAN	P42858	100.0	CDK7	0.0144385843198	0.00315928683386	2939	5.46748207506e-12	0.364080658264	0.00721929216266	0.00893478434889
sp|P42858|HD_HUMAN	P42858	100.0	CDK7	0.0144385843198	0.00315928683386	417	4.95857586959e-12	0.368632754871	0.0072192921624	0.00903202495117
sp|P42858|HD_HUMAN	P42858	100.0	CDK7	0.0144385843198	0.00315928683386	2066	4.74154030497e-12	0.370716331976	0.00721929216229	0.00907647435744
sp|P42858|HD_HUMAN	P42858	100.0	CDK7	0.0144385843198	0.00315928683386	640	4.12962466549e-12	0.377334897136	0.00721929216199	0.00921742522824
sp|P42858|HD_HUMAN	P42858	100.0	CDK7	0.0144385843198	0.00315928683386	386	4.03954737501e-12	0.37833574737	0.00721929216194	0.00923870753894
sp|P42858|HD_HUMAN	P42858	100.0	CDK7	0.0144385843198	0.00315928683386	634	3.66839271849e-12	0.38299782752	0.00721929216176	0.00933773321132
sp|P42858|HD_HUMAN	P42858	100.0	CDK7	0.0144385843198	0.00315928683386	579	3.41021321781e-12	0.386471779903	0.00721929216163	0.00941140556624
sp|P42858|HD_HUMAN	P42858	100.0	CDK7	0.0144385843198	0.00315928683386	1332	3.2840699215e-12	0.388291090997	0.00721929216157	0.00944994840772
sp|P42858|HD_HUMAN	P42858	100.0	CDK7	0.0144385843198	0.00315928683386	881	3.12019597331e-12	0.39072050524	0.00721929216148	0.00950137456145
sp|P42858|HD_HUMAN	P42858	100.0	CDK7	0.0144385843198	0.00315928683386	1866	3.05031701899e-12	0.391841115331	0.00721929216145	0.00952507967878
sp|P42858|HD_HUMAN	P42858	100.0	CDK7	0.0144385843198	0.00315928683386	481	2.98227367434e-12	0.392942783812	0.00721929216141	0.00954837424009
sp|P42858|HD_HUMAN	P42858	100.0	CDK7	0.0144385843198	0.00315928683386	1721	2.79981605655e-12	0.396016518306	0.00721929216132	0.00961331623817
sp|P42858|HD_HUMAN	P42858	100.0	CDK7	0.0144385843198	0.00315928683386	2114	2.38734364113e-12	0.403882174631	0.00721929216112	0.00977916031859
sp|P42858|HD_HUMAN	P42858	100.0	CDK7	0.0144385843198	0.00315928683386	2692	2.33016726055e-12	0.405089244007	0.00721929216109	0.00980456780217
sp|P42858|HD_HUMAN	P42858	100.0	CDK7	0.0144385843198	0.00315928683386	1999	2.24382862337e-12	0.406918636925	0.00721929216105	0.00984305286208
sp|P42858|HD_HUMAN	P42858	100.0	CDK7	0.0144385843198	0.00315928683386	405	2.19520537912e-12	0.408020305406	0.00721929216102	0.00986621619224
sp|P42858|HD_HUMAN	P42858	100.0	CDK7	0.0144385843198	0.00315928683386	814	2.15917634828e-12	0.408837544226	0.007219292161	0.00988339312236
sp|P42858|HD_HUMAN	P42858	100.0	CDK7	0.0144385843198	0.00315928683386	1302	1.73382523258e-12	0.419649842953	0.00721929216079	0.0101101667962
sp|P42858|HD_HUMAN	P42858	100.0	CDK7	0.0144385843198	0.00315928683386	2026	1.6974410404e-12	0.420746928786	0.00721929216077	0.0101331271554
sp|P42858|HD_HUMAN	P42858	100.0	CDK7	0.0144385843198	0.00315928683386	1727	1.68106091202e-12	0.421209470683	0.00721929216076	0.010142804753
sp|P42858|HD_HUMAN	P42858	100.0	CDK7	0.0144385843198	0.00315928683386	2470	1.63540388152e-12	0.422614204924	0.00721929216074	0.0101721856722
sp|P42858|HD_HUMAN	P42858	100.0	CDK7	0.0144385843198	0.00315928683386	2057	1.50449489343e-12	0.426760584465	0.00721929216068	0.0102588240164
sp|P42858|HD_HUMAN	P42858	100.0	CDK7	0.0144385843198	0.00315928683386	576	1.39869407897e-12	0.430319774094	0.00721929216062	0.0103330915007
sp|P42858|HD_HUMAN	P42858	100.0	CDK7	0.0144385843198	0.00315928683386	1814	1.39201789771e-12	0.430563570946	0.00721929216062	0.0103381752517
sp|P42858|HD_HUMAN	P42858	100.0	CDK7	0.0144385843198	0.00315928683386	566	1.33899190655e-12	0.43255366204	0.00721929216059	0.0103796571522
sp|P42858|HD_HUMAN	P42858	100.0	CDK7	0.0144385843198	0.00315928683386	2611	1.33185740262e-12	0.4328380917	0.00721929216059	0.0103855835015
sp|P42858|HD_HUMAN	P42858	100.0	CDK7	0.0144385843198	0.00315928683386	2027	1.31887204697e-12	0.433295745439	0.00721929216058	0.0103951178919
sp|P42858|HD_HUMAN	P42858	100.0	CDK7	0.0144385843198	0.00315928683386	2296	1.24536276912e-12	0.436155012026	0.00721929216055	0.0104546510438
sp|P42858|HD_HUMAN	P42858	100.0	CDK7	0.0144385843198	0.00315928683386	1950	1.19294349894e-12	0.438267001546	0.00721929216052	0.0104985869978
sp|P42858|HD_HUMAN	P42858	100.0	CDK7	0.0144385843198	0.00315928683386	2217	1.14807891168e-12	0.440133666665	0.0072192921605	0.0105373926672
sp|P42858|HD_HUMAN	P42858	100.0	CDK7	0.0144385843198	0.00315928683386	2460	1.02768615394e-12	0.445657895581	0.00721929216044	0.010652088452
sp|P42858|HD_HUMAN	P42858	100.0	CDK7	0.0144385843198	0.00315928683386	486	1.01323447202e-12	0.446320546423	0.00721929216043	0.0106658320332
sp|P42858|HD_HUMAN	P42858	100.0	CDK7	0.0144385843198	0.00315928683386	1659	1.0020359018e-12	0.446866186996	0.00721929216042	0.010677146452
sp|P42858|HD_HUMAN	P42858	100.0	CDK7	0.0144385843198	0.00315928683386	3062	9.85147813793e-13	0.447736584528	0.00721929216042	0.0106951906847
sp|P42858|HD_HUMAN	P42858	100.0	CDK7	0.0144385843198	0.00315928683386	227	9.62406403279e-13	0.448940293296	0.0072192921604	0.0107201359949
sp|P42858|HD_HUMAN	P42858	100.0	CDK7	0.0144385843198	0.00315928683386	1913	9.35259961013e-13	0.450284536589	0.00721929216039	0.0107479816514
sp|P42858|HD_HUMAN	P42858	100.0	CDK7	0.0144385843198	0.00315928683386	1505	9.2464691017e-13	0.450858895087	0.00721929216039	0.010759875473
sp|P42858|HD_HUMAN	P42858	100.0	CDK7	0.0144385843198	0.00315928683386	2335	9.1828550366e-13	0.451211453442	0.00721929216038	0.0107671751098
sp|P42858|HD_HUMAN	P42858	100.0	CDK7	0.0144385843198	0.00315928683386	1003	9.00109769802e-13	0.452192445536	0.00721929216037	0.01078748174
sp|P42858|HD_HUMAN	P42858	100.0	CDK7	0.0144385843198	0.00315928683386	1033	7.95451608256e-13	0.458438899712	0.00721929216032	0.010916626838
sp|P42858|HD_HUMAN	P42858	100.0	CDK7	0.0144385843198	0.00315928683386	2508	7.55709220801e-13	0.461116387945	0.0072192921603	0.0109719012143
sp|P42858|HD_HUMAN	P42858	100.0	CDK7	0.0144385843198	0.00315928683386	1034	7.5059259068e-13	0.461442977963	0.0072192921603	0.0109786400097
sp|P42858|HD_HUMAN	P42858	100.0	CDK7	0.0144385843198	0.00315928683386	2143	7.43347608051e-13	0.461954706944	0.00721929216029	0.0109891974583
sp|P42858|HD_HUMAN	P42858	100.0	CDK7	0.0144385843198	0.00315928683386	1406	7.07141572351e-13	0.464517017967	0.00721929216028	0.0110420334426
sp|P42858|HD_HUMAN	P42858	100.0	CDK7	0.0144385843198	0.00315928683386	1226	6.78580730096e-13	0.46654774187	0.00721929216026	0.0110838761354
sp|P42858|HD_HUMAN	P42858	100.0	CDK7	0.0144385843198	0.00315928683386	976	6.72698012541e-13	0.467020671101	0.00721929216026	0.0110936167419
sp|P42858|HD_HUMAN	P42858	100.0	CDK7	0.0144385843198	0.00315928683386	531	6.69950523573e-13	0.467243998794	0.00721929216026	0.0110982159467
sp|P42858|HD_HUMAN	P42858	100.0	CDK7	0.0144385843198	0.00315928683386	2864	6.35033897824e-13	0.469888491964	0.00721929216024	0.0111526509761
sp|P42858|HD_HUMAN	P42858	100.0	CDK7	0.0144385843198	0.00315928683386	1778	6.34113035237e-13	0.469965174933	0.00721929216024	0.0111542287382
sp|P42858|HD_HUMAN	P42858	100.0	CDK7	0.0144385843198	0.00315928683386	415	5.39124004849e-13	0.478147950472	0.00721929216019	0.0113223645453
sp|P42858|HD_HUMAN	P42858	100.0	CDK7	0.0144385843198	0.00315928683386	2515	5.19519618147e-13	0.480065635734	0.00721929216018	0.0113617039638
sp|P42858|HD_HUMAN	P42858	100.0	CDK7	0.0144385843198	0.00315928683386	2898	4.9799018185e-13	0.482106746971	0.00721929216017	0.0114035487583
sp|P42858|HD_HUMAN	P42858	100.0	CDK7	0.0144385843198	0.00315928683386	333	4.95860642491e-13	0.482349321783	0.00721929216017	0.011408519964
sp|P42858|HD_HUMAN	P42858	100.0	CDK7	0.0144385843198	0.00315928683386	1403	4.69236598467e-13	0.485195756957	0.00721929216016	0.0114668246252
sp|P42858|HD_HUMAN	P42858	100.0	CDK7	0.0144385843198	0.00315928683386	332	4.62535136579e-13	0.485917065688	0.00721929216015	0.0114815910876
sp|P42858|HD_HUMAN	P42858	100.0	CDK7	0.0144385843198	0.00315928683386	1246	4.61974173309e-13	0.485963808693	0.00721929216015	0.0114825478826
sp|P42858|HD_HUMAN	P42858	100.0	CDK7	0.0144385843198	0.00315928683386	1398	4.48444076913e-13	0.487502967264	0.00721929216015	0.0115140454032
sp|P42858|HD_HUMAN	P42858	100.0	CDK7	0.0144385843198	0.00315928683386	2746	3.80159104985e-13	0.495838803232	0.00721929216011	0.0116843654238
sp|P42858|HD_HUMAN	P42858	100.0	CDK7	0.0144385843198	0.00315928683386	3078	3.64577451715e-13	0.49799295311	0.00721929216011	0.0117283072963
sp|P42858|HD_HUMAN	P42858	100.0	CDK7	0.0144385843198	0.00315928683386	1333	3.43957082671e-13	0.500873299876	0.0072192921601	0.0117870166709
sp|P42858|HD_HUMAN	P42858	100.0	CDK7	0.0144385843198	0.00315928683386	1655	3.31411007603e-13	0.502784263921	0.00721929216009	0.0118259384696
sp|P42858|HD_HUMAN	P42858	100.0	CDK7	0.0144385843198	0.00315928683386	1107	3.27743548907e-13	0.503355872831	0.00721929216009	0.011837576323
sp|P42858|HD_HUMAN	P42858	100.0	CDK7	0.0144385843198	0.00315928683386	1399	3.14276739051e-13	0.505448920741	0.00721929216008	0.0118801729127
sp|P42858|HD_HUMAN	P42858	100.0	CDK7	0.0144385843198	0.00315928683386	2825	3.02090953319e-13	0.507468340779	0.00721929216007	0.0119212451117
sp|P42858|HD_HUMAN	P42858	100.0	CDK7	0.0144385843198	0.00315928683386	485	2.72253339584e-13	0.512813540929	0.00721929216006	0.0120298367889
sp|P42858|HD_HUMAN	P42858	100.0	CDK7	0.0144385843198	0.00315928683386	729	2.47396013043e-13	0.517684589809	0.00721929216005	0.0121286423943
sp|P42858|HD_HUMAN	P42858	100.0	CDK7	0.0144385843198	0.00315928683386	2106	2.37882726086e-13	0.519634353604	0.00721929216004	0.0121681512466
sp|P42858|HD_HUMAN	P42858	100.0	CDK7	0.0144385843198	0.00315928683386	2261	2.3678423611e-13	0.519881511064	0.00721929216004	0.0121731578457
sp|P42858|HD_HUMAN	P42858	100.0	CDK7	0.0144385843198	0.00315928683386	1941	2.19276703046e-13	0.52376881826	0.00721929216003	0.0122518532135
sp|P42858|HD_HUMAN	P42858	100.0	CDK7	0.0144385843198	0.00315928683386	459	1.92201756015e-13	0.530373329969	0.00721929216002	0.0123853475476
sp|P42858|HD_HUMAN	P42858	100.0	CDK7	0.0144385843198	0.00315928683386	796	1.85727586753e-13	0.532129400526	0.00721929216002	0.0124207984324
sp|P42858|HD_HUMAN	P42858	100.0	CDK7	0.0144385843198	0.00315928683386	1685	1.83511410196e-13	0.532712007789	0.00721929216001	0.0124325558387
sp|P42858|HD_HUMAN	P42858	100.0	CDK7	0.0144385843198	0.00315928683386	216	1.78765029404e-13	0.533962154052	0.00721929216001	0.0124577778394
sp|P42858|HD_HUMAN	P42858	100.0	CDK7	0.0144385843198	0.00315928683386	3	1.70349349314e-13	0.536301442892	0.00721929216001	0.0125049487295
sp|P42858|HD_HUMAN	P42858	100.0	CDK7	0.0144385843198	0.00315928683386	2203	1.66098388545e-13	0.53760016522	0.00721929216001	0.012531123057
sp|P42858|HD_HUMAN	P42858	100.0	CDK7	0.0144385843198	0.00315928683386	559	1.60719846223e-13	0.539212035132	0.00721929216	0.0125635947489
sp|P42858|HD_HUMAN	P42858	100.0	CDK7	0.0144385843198	0.00315928683386	95	1.52640069516e-13	0.541805813669	0.00721929216	0.0126158154012
sp|P42858|HD_HUMAN	P42858	100.0	CDK7	0.0144385843198	0.00315928683386	2045	1.44067040439e-13	0.544673940041	0.00721929216	0.0126735138448
sp|P42858|HD_HUMAN	P42858	100.0	CDK7	0.0144385843198	0.00315928683386	1437	1.43257298137e-13	0.54496203582	0.00721929215999	0.012679306861
sp|P42858|HD_HUMAN	P42858	100.0	CDK7	0.0144385843198	0.00315928683386	455	1.42947938887e-13	0.545081490167	0.00721929215999	0.0126817087022
sp|P42858|HD_HUMAN	P42858	100.0	CDK7	0.0144385843198	0.00315928683386	3055	1.41536474495e-13	0.545558696536	0.00721929215999	0.0126913029563
sp|P42858|HD_HUMAN	P42858	100.0	CDK7	0.0144385843198	0.00315928683386	482	1.23109059083e-13	0.552597643236	0.00721929215998	0.0128326686999
sp|P42858|HD_HUMAN	P42858	100.0	CDK7	0.0144385843198	0.00315928683386	1388	1.22850862412e-13	0.552715264524	0.00721929215998	0.012835028515
sp|P42858|HD_HUMAN	P42858	100.0	CDK7	0.0144385843198	0.00315928683386	2852	1.18004411283e-13	0.554724908248	0.00721929215998	0.0128753354363
sp|P42858|HD_HUMAN	P42858	100.0	CDK7	0.0144385843198	0.00315928683386	1120	1.07467696968e-13	0.559409596125	0.00721929215998	0.0129692058881
sp|P42858|HD_HUMAN	P42858	100.0	CDK7	0.0144385843198	0.00315928683386	778	1.05520918161e-13	0.560356371117	0.00721929215998	0.0129881620086
sp|P42858|HD_HUMAN	P42858	100.0	CDK7	0.0144385843198	0.00315928683386	2870	1.04031205903e-13	0.561063320886	0.00721929215998	0.0130023131051
sp|P42858|HD_HUMAN	P42858	100.0	CDK7	0.0144385843198	0.00315928683386	3053	1.03820399515e-13	0.561181247684	0.00721929215998	0.0130046733857
sp|P42858|HD_HUMAN	P42858	100.0	CDK7	0.0144385843198	0.00315928683386	396	9.91760514687e-14	0.563475932088	0.00721929215997	0.0130505854582
sp|P42858|HD_HUMAN	P42858	100.0	CDK7	0.0144385843198	0.00315928683386	2835	9.74620038245e-14	0.564332276167	0.00721929215997	0.0130677116296
sp|P42858|HD_HUMAN	P42858	100.0	CDK7	0.0144385843198	0.00315928683386	855	9.05651754257e-14	0.568004504437	0.00721929215997	0.0131411066771
sp|P42858|HD_HUMAN	P42858	100.0	CDK7	0.0144385843198	0.00315928683386	1965	8.91852828751e-14	0.568848628123	0.00721929215997	0.0131579671484
sp|P42858|HD_HUMAN	P42858	100.0	CDK7	0.0144385843198	0.00315928683386	2089	8.25857470461e-14	0.57271699371	0.00721929215996	0.0132351830965
sp|P42858|HD_HUMAN	P42858	100.0	CDK7	0.0144385843198	0.00315928683386	2477	8.11253803661e-14	0.573569366162	0.00721929215996	0.0132521860755
sp|P42858|HD_HUMAN	P42858	100.0	CDK7	0.0144385843198	0.00315928683386	2688	7.92571251258e-14	0.574756882908	0.00721929215996	0.0132758677851
sp|P42858|HD_HUMAN	P42858	100.0	CDK7	0.0144385843198	0.00315928683386	1566	7.0126595725e-14	0.580950789392	0.00721929215996	0.0133992626835
sp|P42858|HD_HUMAN	P42858	100.0	CDK7	0.0144385843198	0.00315928683386	289	6.80915124934e-14	0.5824942251	0.00721929215996	0.0134299784246
sp|P42858|HD_HUMAN	P42858	100.0	CDK7	0.0144385843198	0.00315928683386	1204	6.32767594651e-14	0.586246191438	0.00721929215995	0.0135045920745
sp|P42858|HD_HUMAN	P42858	100.0	CDK7	0.0144385843198	0.00315928683386	1407	6.193195722e-14	0.587314864856	0.00721929215995	0.0135258303947
sp|P42858|HD_HUMAN	P42858	100.0	CDK7	0.0144385843198	0.00315928683386	2651	5.56861327662e-14	0.592689393951	0.00721929215995	0.0136325483829
sp|P42858|HD_HUMAN	P42858	100.0	CDK7	0.0144385843198	0.00315928683386	1061	5.56778728361e-14	0.592693365579	0.00721929215995	0.0136326271874
sp|P42858|HD_HUMAN	P42858	100.0	CDK7	0.0144385843198	0.00315928683386	1530	5.2563529223e-14	0.595513832416	0.00721929215995	0.0136885693276
sp|P42858|HD_HUMAN	P42858	100.0	CDK7	0.0144385843198	0.00315928683386	2525	5.01885547699e-14	0.597726334673	0.00721929215995	0.0137324233349
sp|P42858|HD_HUMAN	P42858	100.0	CDK7	0.0144385843198	0.00315928683386	2934	4.95820415563e-14	0.598348047196	0.00721929215995	0.0137447416379
sp|P42858|HD_HUMAN	P42858	100.0	CDK7	0.0144385843198	0.00315928683386	2770	4.94372864881e-14	0.598534713708	0.00721929215995	0.013748439757
sp|P42858|HD_HUMAN	P42858	100.0	CDK7	0.0144385843198	0.00315928683386	457	4.58448112598e-14	0.602296150851	0.00721929215995	0.013822919859
sp|P42858|HD_HUMAN	P42858	100.0	CDK7	0.0144385843198	0.00315928683386	710	4.40897653431e-14	0.604151206596	0.00721929215995	0.0138596244066
sp|P42858|HD_HUMAN	P42858	100.0	CDK7	0.0144385843198	0.00315928683386	620	4.37361615302e-14	0.604543786739	0.00721929215994	0.013867389776
sp|P42858|HD_HUMAN	P42858	100.0	CDK7	0.0144385843198	0.00315928683386	2892	3.97201956029e-14	0.609220225851	0.00721929215994	0.0139598295466
sp|P42858|HD_HUMAN	P42858	100.0	CDK7	0.0144385843198	0.00315928683386	2462	3.91454558207e-14	0.609971474546	0.00721929215994	0.0139746689803
sp|P42858|HD_HUMAN	P42858	100.0	CDK7	0.0144385843198	0.00315928683386	2621	3.82937480261e-14	0.611037092866	0.00721929215994	0.0139957131517
sp|P42858|HD_HUMAN	P42858	100.0	CDK7	0.0144385843198	0.00315928683386	161	3.50638741106e-14	0.615339893444	0.00721929215994	0.0140806266233
sp|P42858|HD_HUMAN	P42858	100.0	CDK7	0.0144385843198	0.00315928683386	514	3.43443855251e-14	0.616341660208	0.00721929215994	0.0141003822895
sp|P42858|HD_HUMAN	P42858	100.0	CDK7	0.0144385843198	0.00315928683386	262	3.43139475536e-14	0.616396346469	0.00721929215994	0.0141014605995
sp|P42858|HD_HUMAN	P42858	100.0	CDK7	0.0144385843198	0.00315928683386	1042	3.3084433758e-14	0.618179301892	0.00721929215994	0.0141366087311
sp|P42858|HD_HUMAN	P42858	100.0	CDK7	0.0144385843198	0.00315928683386	1347	3.2702157253e-14	0.6187539659	0.00721929215994	0.0141479338541
sp|P42858|HD_HUMAN	P42858	100.0	CDK7	0.0144385843198	0.00315928683386	798	3.20288895333e-14	0.619798504041	0.00721929215994	0.0141685146493
sp|P42858|HD_HUMAN	P42858	100.0	CDK7	0.0144385843198	0.00315928683386	114	3.1477481643e-14	0.620649654453	0.00721929215994	0.0141852809652
sp|P42858|HD_HUMAN	P42858	100.0	CDK7	0.0144385843198	0.00315928683386	1063	2.9185416403e-14	0.624375957964	0.00721929215994	0.0142586399006
sp|P42858|HD_HUMAN	P42858	100.0	CDK7	0.0144385843198	0.00315928683386	1688	2.84283359717e-14	0.625590970596	0.00721929215994	0.0142825443832
sp|P42858|HD_HUMAN	P42858	100.0	CDK7	0.0144385843198	0.00315928683386	3114	2.29110650967e-14	0.636231267282	0.00721929215993	0.0144915674849
sp|P42858|HD_HUMAN	P42858	100.0	CDK7	0.0144385843198	0.00315928683386	518	2.27637292914e-14	0.636545025887	0.00721929215993	0.0144977225299
sp|P42858|HD_HUMAN	P42858	100.0	CDK7	0.0144385843198	0.00315928683386	2928	2.2231737975e-14	0.637684883098	0.00721929215993	0.0145200791531
sp|P42858|HD_HUMAN	P42858	100.0	CDK7	0.0144385843198	0.00315928683386	2340	2.17764132467e-14	0.638701314334	0.00721929215993	0.0145400095277
sp|P42858|HD_HUMAN	P42858	100.0	CDK7	0.0144385843198	0.00315928683386	1636	2.08741511542e-14	0.640714013156	0.00721929215993	0.0145794598335
sp|P42858|HD_HUMAN	P42858	100.0	CDK7	0.0144385843198	0.00315928683386	2627	1.98565012975e-14	0.64306430035	0.00721929215993	0.0146255018308
sp|P42858|HD_HUMAN	P42858	100.0	CDK7	0.0144385843198	0.00315928683386	2708	1.98057743765e-14	0.643188031835	0.00721929215993	0.014627924971
sp|P42858|HD_HUMAN	P42858	100.0	CDK7	0.0144385843198	0.00315928683386	2866	1.5982220342e-14	0.65371742845	0.00721929215993	0.014833857196
sp|P42858|HD_HUMAN	P42858	100.0	CDK7	0.0144385843198	0.00315928683386	1100	1.57286423705e-14	0.654454012673	0.00721929215993	0.0148482430372
sp|P42858|HD_HUMAN	P42858	100.0	CDK7	0.0144385843198	0.00315928683386	2092	1.55903418043e-14	0.654850869955	0.00721929215993	0.0148559927634
sp|P42858|HD_HUMAN	P42858	100.0	CDK7	0.0144385843198	0.00315928683386	2350	1.44244745087e-14	0.658539595755	0.00721929215993	0.0149279889519
sp|P42858|HD_HUMAN	P42858	100.0	CDK7	0.0144385843198	0.00315928683386	717	1.4160453465e-14	0.659418242054	0.00721929215993	0.0149451286442
sp|P42858|HD_HUMAN	P42858	100.0	CDK7	0.0144385843198	0.00315928683386	504	1.39212323147e-14	0.660266642878	0.00721929215993	0.0149616748301
sp|P42858|HD_HUMAN	P42858	100.0	CDK7	0.0144385843198	0.00315928683386	2924	1.38253462718e-14	0.66060514778	0.00721929215993	0.0149682756598
sp|P42858|HD_HUMAN	P42858	100.0	CDK7	0.0144385843198	0.00315928683386	2382	1.36293663463e-14	0.661280935544	0.00721929215993	0.0149814518506
sp|P42858|HD_HUMAN	P42858	100.0	CDK7	0.0144385843198	0.00315928683386	2430	1.26739651142e-14	0.664736251828	0.00721929215993	0.0150487879265
sp|P42858|HD_HUMAN	P42858	100.0	CDK7	0.0144385843198	0.00315928683386	509	1.22237982724e-14	0.666391504138	0.00721929215993	0.0150810248228
sp|P42858|HD_HUMAN	P42858	100.0	CDK7	0.0144385843198	0.00315928683386	276	1.05903338027e-14	0.673132273235	0.00721929215993	0.0152121709759
sp|P42858|HD_HUMAN	P42858	100.0	CDK7	0.0144385843198	0.00315928683386	1607	8.97838918186e-15	0.68086442176	0.00721929215993	0.0153623425878
sp|P42858|HD_HUMAN	P42858	100.0	CDK7	0.0144385843198	0.00315928683386	1058	8.2646460495e-15	0.684692154538	0.00721929215993	0.0154365808802
sp|P42858|HD_HUMAN	P42858	100.0	CDK7	0.0144385843198	0.00315928683386	2609	8.06236478138e-15	0.685828345631	0.00721929215993	0.0154586041038
sp|P42858|HD_HUMAN	P42858	100.0	CDK7	0.0144385843198	0.00315928683386	2455	7.72431541879e-15	0.687867318299	0.00721929215993	0.0154981113808
sp|P42858|HD_HUMAN	P42858	100.0	CDK7	0.0144385843198	0.00315928683386	534	6.30207094455e-15	0.697263884429	0.00721929215993	0.0156799340136
sp|P42858|HD_HUMAN	P42858	100.0	CDK7	0.0144385843198	0.00315928683386	3003	6.21311082225e-15	0.697927146291	0.00721929215993	0.015692752886
sp|P42858|HD_HUMAN	P42858	100.0	CDK7	0.0144385843198	0.00315928683386	1259	5.54865607678e-15	0.703114092344	0.00721929215993	0.0157929325412
sp|P42858|HD_HUMAN	P42858	100.0	CDK7	0.0144385843198	0.00315928683386	432	4.27951954261e-15	0.714790678406	0.00721929215993	0.0160180107898
sp|P42858|HD_HUMAN	P42858	100.0	CDK7	0.0144385843198	0.00315928683386	2854	4.15473198176e-15	0.716040213649	0.00721929215993	0.0160420610022
sp|P42858|HD_HUMAN	P42858	100.0	CDK7	0.0144385843198	0.00315928683386	801	4.08981811007e-15	0.716757856262	0.00721929215993	0.0160558705885
sp|P42858|HD_HUMAN	P42858	100.0	CDK7	0.0144385843198	0.00315928683386	930	3.9065304438e-15	0.718749474905	0.00721929215993	0.0160941833922
sp|P42858|HD_HUMAN	P42858	100.0	CDK7	0.0144385843198	0.00315928683386	16	3.61973832183e-15	0.722105194981	0.00721929215992	0.0161586980275
sp|P42858|HD_HUMAN	P42858	100.0	CDK7	0.0144385843198	0.00315928683386	238	3.56444107279e-15	0.722756236449	0.00721929215992	0.0161712087641
sp|P42858|HD_HUMAN	P42858	100.0	CDK7	0.0144385843198	0.00315928683386	1076	3.54532209955e-15	0.722977425572	0.00721929215992	0.0161754588225
sp|P42858|HD_HUMAN	P42858	100.0	CDK7	0.0144385843198	0.00315928683386	1409	3.31055814496e-15	0.725940871015	0.00721929215992	0.0162323796192
sp|P42858|HD_HUMAN	P42858	100.0	CDK7	0.0144385843198	0.00315928683386	898	3.28271165711e-15	0.726329174021	0.00721929215992	0.0162398351686
sp|P42858|HD_HUMAN	P42858	100.0	CDK7	0.0144385843198	0.00315928683386	2065	2.92094128076e-15	0.731418051415	0.00721929215992	0.0163374828522
sp|P42858|HD_HUMAN	P42858	100.0	CDK7	0.0144385843198	0.00315928683386	419	2.91947633843e-15	0.731436993026	0.00721929215992	0.016337846103
sp|P42858|HD_HUMAN	P42858	100.0	CDK7	0.0144385843198	0.00315928683386	281	2.85298296072e-15	0.732408208805	0.00721929215992	0.0163564694165
sp|P42858|HD_HUMAN	P42858	100.0	CDK7	0.0144385843198	0.00315928683386	141	2.64587247519e-15	0.735646307593	0.00721929215992	0.0164185314305
sp|P42858|HD_HUMAN	P42858	100.0	CDK7	0.0144385843198	0.00315928683386	774	2.59592794299e-15	0.73644979847	0.00721929215992	0.0164339243079
sp|P42858|HD_HUMAN	P42858	100.0	CDK7	0.0144385843198	0.00315928683386	1668	2.50278419116e-15	0.737961766666	0.00721929215992	0.0164628823334
sp|P42858|HD_HUMAN	P42858	100.0	CDK7	0.0144385843198	0.00315928683386	1880	2.50041988328e-15	0.737999955396	0.00721929215992	0.0164636136177
sp|P42858|HD_HUMAN	P42858	100.0	CDK7	0.0144385843198	0.00315928683386	695	2.09578283573e-15	0.745458367105	0.00721929215992	0.0166063170743
sp|P42858|HD_HUMAN	P42858	100.0	CDK7	0.0144385843198	0.00315928683386	2903	2.06159575294e-15	0.746155846068	0.00721929215992	0.0166196500042
sp|P42858|HD_HUMAN	P42858	100.0	CDK7	0.0144385843198	0.00315928683386	1326	2.05633903908e-15	0.746260635943	0.00721929215992	0.0166216529777
sp|P42858|HD_HUMAN	P42858	100.0	CDK7	0.0144385843198	0.00315928683386	1874	2.05515558496e-15	0.746291797947	0.00721929215992	0.0166222486052
sp|P42858|HD_HUMAN	P42858	100.0	CDK7	0.0144385843198	0.00315928683386	1282	1.9778453065e-15	0.747923525999	0.00721929215992	0.0166534315554
sp|P42858|HD_HUMAN	P42858	100.0	CDK7	0.0144385843198	0.00315928683386	2869	1.77857852406e-15	0.752445377132	0.00721929215992	0.0167397871752
sp|P42858|HD_HUMAN	P42858	100.0	CDK7	0.0144385843198	0.00315928683386	429	1.75806012723e-15	0.752896004145	0.00721929215992	0.0167483882689
sp|P42858|HD_HUMAN	P42858	100.0	CDK7	0.0144385843198	0.00315928683386	3026	1.64196033936e-15	0.755772684793	0.00721929215992	0.0168032752582
sp|P42858|HD_HUMAN	P42858	100.0	CDK7	0.0144385843198	0.00315928683386	2157	1.46152330108e-15	0.760587519862	0.00721929215992	0.0168950648438
sp|P42858|HD_HUMAN	P42858	100.0	CDK7	0.0144385843198	0.00315928683386	3096	1.43449061794e-15	0.761325020614	0.00721929215992	0.0169091159725
sp|P42858|HD_HUMAN	P42858	100.0	CDK7	0.0144385843198	0.00315928683386	489	1.43186753373e-15	0.761404758682	0.00721929215992	0.0169106350355
sp|P42858|HD_HUMAN	P42858	100.0	CDK7	0.0144385843198	0.00315928683386	781	1.30659692829e-15	0.765093789993	0.00721929215992	0.0169808847269
sp|P42858|HD_HUMAN	P42858	100.0	CDK7	0.0144385843198	0.00315928683386	840	1.27680441996e-15	0.766076920656	0.00721929215992	0.0169995968476
sp|P42858|HD_HUMAN	P42858	100.0	CDK7	0.0144385843198	0.00315928683386	2150	1.24654255813e-15	0.767038054611	0.00721929215992	0.0170178864472
sp|P42858|HD_HUMAN	P42858	100.0	CDK7	0.0144385843198	0.00315928683386	1104	1.15556894819e-15	0.770034800626	0.00721929215992	0.0170748876889
sp|P42858|HD_HUMAN	P42858	100.0	CDK7	0.0144385843198	0.00315928683386	2179	1.1531330355e-15	0.770104151359	0.00721929215992	0.0170762063756
sp|P42858|HD_HUMAN	P42858	100.0	CDK7	0.0144385843198	0.00315928683386	2112	9.03106962123e-16	0.779922932088	0.00721929215992	0.017262709697
sp|P42858|HD_HUMAN	P42858	100.0	CDK7	0.0144385843198	0.00315928683386	1702	8.34901797827e-16	0.783016524722	0.00721929215992	0.0173213899574
sp|P42858|HD_HUMAN	P42858	100.0	CDK7	0.0144385843198	0.00315928683386	2459	7.62022045384e-16	0.786514612383	0.00721929215992	0.0173876963003
sp|P42858|HD_HUMAN	P42858	100.0	CDK7	0.0144385843198	0.00315928683386	519	7.43904988437e-16	0.787491938359	0.00721929215992	0.0174062127455
sp|P42858|HD_HUMAN	P42858	100.0	CDK7	0.0144385843198	0.00315928683386	1674	6.95558624189e-16	0.790078384659	0.00721929215992	0.0174551971525
sp|P42858|HD_HUMAN	P42858	100.0	CDK7	0.0144385843198	0.00315928683386	3044	6.903325228e-16	0.790366480438	0.00721929215992	0.0174606517078
sp|P42858|HD_HUMAN	P42858	100.0	CDK7	0.0144385843198	0.00315928683386	1811	6.6405644197e-16	0.791842092962	0.00721929215992	0.0174885844747
sp|P42858|HD_HUMAN	P42858	100.0	CDK7	0.0144385843198	0.00315928683386	475	6.38282143488e-16	0.793356199726	0.00721929215992	0.0175172368922
sp|P42858|HD_HUMAN	P42858	100.0	CDK7	0.0144385843198	0.00315928683386	1322	5.02670599321e-16	0.802322913513	0.00721929215992	0.0176867332555
sp|P42858|HD_HUMAN	P42858	100.0	CDK7	0.0144385843198	0.00315928683386	959	4.78764395641e-16	0.804175830689	0.00721929215992	0.0177217190656
sp|P42858|HD_HUMAN	P42858	100.0	CDK7	0.0144385843198	0.00315928683386	1827	4.38357495462e-16	0.807391321749	0.00721929215992	0.0177824002858
sp|P42858|HD_HUMAN	P42858	100.0	CDK7	0.0144385843198	0.00315928683386	105	4.09848415534e-16	0.810003125366	0.00721929215992	0.0178316592188
sp|P42858|HD_HUMAN	P42858	100.0	CDK7	0.0144385843198	0.00315928683386	1108	3.99288241422e-16	0.810924237531	0.00721929215992	0.0178490251552
sp|P42858|HD_HUMAN	P42858	100.0	CDK7	0.0144385843198	0.00315928683386	365	3.65452244368e-16	0.814189526695	0.00721929215992	0.0179105597894
sp|P42858|HD_HUMAN	P42858	100.0	CDK7	0.0144385843198	0.00315928683386	2046	3.50568834734e-16	0.815660556572	0.00721929215992	0.0179382679371
sp|P42858|HD_HUMAN	P42858	100.0	CDK7	0.0144385843198	0.00315928683386	223	3.37178958963e-16	0.817064679794	0.00721929215992	0.0179647080202
sp|P42858|HD_HUMAN	P42858	100.0	CDK7	0.0144385843198	0.00315928683386	2496	2.68988829777e-16	0.825127389965	0.00721929215992	0.0181163842278
sp|P42858|HD_HUMAN	P42858	100.0	CDK7	0.0144385843198	0.00315928683386	1722	2.58481631744e-16	0.826509516479	0.00721929215992	0.0181423598196
sp|P42858|HD_HUMAN	P42858	100.0	CDK7	0.0144385843198	0.00315928683386	2138	2.57769261899e-16	0.826592615155	0.00721929215992	0.0181439213376
sp|P42858|HD_HUMAN	P42858	100.0	CDK7	0.0144385843198	0.00315928683386	2948	2.54557037865e-16	0.827028272186	0.00721929215992	0.0181521073938
sp|P42858|HD_HUMAN	P42858	100.0	CDK7	0.0144385843198	0.00315928683386	1983	2.17650460485e-16	0.832418687792	0.00721929215992	0.0182533341873
sp|P42858|HD_HUMAN	P42858	100.0	CDK7	0.0144385843198	0.00315928683386	464	2.16371670423e-16	0.832635599778	0.00721929215992	0.0182574052718
sp|P42858|HD_HUMAN	P42858	100.0	CDK7	0.0144385843198	0.00315928683386	2670	2.06662815284e-16	0.834164065505	0.00721929215992	0.018286087024
sp|P42858|HD_HUMAN	P42858	100.0	CDK7	0.0144385843198	0.00315928683386	1348	1.73772010895e-16	0.83990001274	0.00721929215992	0.018393643648
sp|P42858|HD_HUMAN	P42858	100.0	CDK7	0.0144385843198	0.00315928683386	1349	1.64930691826e-16	0.841615450488	0.00721929215992	0.0184257863037
sp|P42858|HD_HUMAN	P42858	100.0	CDK7	0.0144385843198	0.00315928683386	994	1.43310651889e-16	0.846012653607	0.00721929215992	0.0185081275812
sp|P42858|HD_HUMAN	P42858	100.0	CDK7	0.0144385843198	0.00315928683386	2548	1.33302297814e-16	0.848241958905	0.00721929215992	0.0185498455667
sp|P42858|HD_HUMAN	P42858	100.0	CDK7	0.0144385843198	0.00315928683386	1213	1.2704378618e-16	0.849793337869	0.00721929215992	0.0185788662883
sp|P42858|HD_HUMAN	P42858	100.0	CDK7	0.0144385843198	0.00315928683386	2467	1.25455662843e-16	0.85017125354	0.00721929215992	0.0185859343756
sp|P42858|HD_HUMAN	P42858	100.0	CDK7	0.0144385843198	0.00315928683386	1260	1.24501695841e-16	0.850387554507	0.00721929215992	0.018589979574
sp|P42858|HD_HUMAN	P42858	100.0	CDK7	0.0144385843198	0.00315928683386	1739	1.23372013754e-16	0.850654570106	0.00721929215992	0.0185949729831
sp|P42858|HD_HUMAN	P42858	100.0	CDK7	0.0144385843198	0.00315928683386	1796	1.03545153394e-16	0.85614549845	0.00721929215992	0.0186975992225
sp|P42858|HD_HUMAN	P42858	100.0	CDK7	0.0144385843198	0.00315928683386	691	1.0313541282e-16	0.856262814228	0.00721929215992	0.0186997906548
sp|P42858|HD_HUMAN	P42858	100.0	CDK7	0.0144385843198	0.00315928683386	614	9.53852308679e-17	0.858745081673	0.00721929215992	0.0187461469571
sp|P42858|HD_HUMAN	P42858	100.0	CDK7	0.0144385843198	0.00315928683386	1275	8.86996014834e-17	0.860945363537	0.00721929215992	0.0187872182294
sp|P42858|HD_HUMAN	P42858	100.0	CDK7	0.0144385843198	0.00315928683386	2712	8.18690258013e-17	0.863341477207	0.00721929215992	0.0188319247646
sp|P42858|HD_HUMAN	P42858	100.0	CDK7	0.0144385843198	0.00315928683386	828	7.1701631111e-17	0.867277971488	0.00721929215992	0.0189053260385
sp|P42858|HD_HUMAN	P42858	100.0	CDK7	0.0144385843198	0.00315928683386	2888	7.07435277426e-17	0.867666580004	0.00721929215992	0.0189125691058
sp|P42858|HD_HUMAN	P42858	100.0	CDK7	0.0144385843198	0.00315928683386	556	6.98304830954e-17	0.868064964834	0.00721929215992	0.0189199938178
sp|P42858|HD_HUMAN	P42858	100.0	CDK7	0.0144385843198	0.00315928683386	3039	6.59754309283e-17	0.869742213853	0.00721929215992	0.0189512464342
sp|P42858|HD_HUMAN	P42858	100.0	CDK7	0.0144385843198	0.00315928683386	1490	6.39605457149e-17	0.87062208219	0.00721929215992	0.0189676371617
sp|P42858|HD_HUMAN	P42858	100.0	CDK7	0.0144385843198	0.00315928683386	1336	5.45848962965e-17	0.875033949781	0.00721929215992	0.0190497818374
sp|P42858|HD_HUMAN	P42858	100.0	CDK7	0.0144385843198	0.00315928683386	1800	4.95732370844e-17	0.877701967208	0.00721929215992	0.0190994235998
sp|P42858|HD_HUMAN	P42858	100.0	CDK7	0.0144385843198	0.00315928683386	1824	4.41506705574e-17	0.880868271184	0.00721929215992	0.0191583033586
sp|P42858|HD_HUMAN	P42858	100.0	CDK7	0.0144385843198	0.00315928683386	1467	4.03543972035e-17	0.883312960919	0.00721929215992	0.0192037395626
sp|P42858|HD_HUMAN	P42858	100.0	CDK7	0.0144385843198	0.00315928683386	522	3.05864431237e-17	0.890404760821	0.00721929215992	0.0193354247023
sp|P42858|HD_HUMAN	P42858	100.0	CDK7	0.0144385843198	0.00315928683386	182	2.91899719309e-17	0.891663461359	0.00721929215992	0.0193587783824
sp|P42858|HD_HUMAN	P42858	100.0	CDK7	0.0144385843198	0.00315928683386	2807	2.79707330623e-17	0.892756575565	0.00721929215992	0.0193790552519
sp|P42858|HD_HUMAN	P42858	100.0	CDK7	0.0144385843198	0.00315928683386	284	2.6951111127e-17	0.893747649484	0.00721929215992	0.0193974356563
sp|P42858|HD_HUMAN	P42858	100.0	CDK7	0.0144385843198	0.00315928683386	520	2.356114636e-17	0.897111007306	0.00721929215992	0.0194597864503
sp|P42858|HD_HUMAN	P42858	100.0	CDK7	0.0144385843198	0.00315928683386	871	2.06912596268e-17	0.900229346236	0.00721929215992	0.0195175594278
sp|P42858|HD_HUMAN	P42858	100.0	CDK7	0.0144385843198	0.00315928683386	820	1.94743897233e-17	0.901598946846	0.00721929215992	0.0195429230114
sp|P42858|HD_HUMAN	P42858	100.0	CDK7	0.0144385843198	0.00315928683386	586	1.82247586535e-17	0.903184542913	0.00721929215992	0.019572278398
sp|P42858|HD_HUMAN	P42858	100.0	CDK7	0.0144385843198	0.00315928683386	643	1.36248380462e-17	0.909700762278	0.00721929215992	0.0196928261236
sp|P42858|HD_HUMAN	P42858	100.0	CDK7	0.0144385843198	0.00315928683386	1111	1.16177946381e-17	0.913242843356	0.00721929215992	0.0197582914229
sp|P42858|HD_HUMAN	P42858	100.0	CDK7	0.0144385843198	0.00315928683386	2563	9.63865861034e-18	0.917207750051	0.00721929215992	0.0198315199757
sp|P42858|HD_HUMAN	P42858	100.0	CDK7	0.0144385843198	0.00315928683386	1387	8.65127955213e-18	0.919444998605	0.00721929215992	0.0198728161968
sp|P42858|HD_HUMAN	P42858	100.0	CDK7	0.0144385843198	0.00315928683386	337	6.12769867533e-18	0.926216013176	0.00721929215992	0.019997694254
sp|P42858|HD_HUMAN	P42858	100.0	CDK7	0.0144385843198	0.00315928683386	136	5.07280956182e-18	0.929636501338	0.00721929215992	0.0200607189112
sp|P42858|HD_HUMAN	P42858	100.0	CDK7	0.0144385843198	0.00315928683386	1947	5.0300383263e-18	0.929793838905	0.00721929215992	0.0200636169977
sp|P42858|HD_HUMAN	P42858	100.0	CDK7	0.0144385843198	0.00315928683386	1757	3.2137405166e-18	0.9376802699	0.00721929215992	0.0202087739976
sp|P42858|HD_HUMAN	P42858	100.0	CDK7	0.0144385843198	0.00315928683386	1269	2.94072516922e-18	0.939096308005	0.00721929215992	0.0202348152362
sp|P42858|HD_HUMAN	P42858	100.0	CDK7	0.0144385843198	0.00315928683386	1846	1.4396446626e-18	0.950186620685	0.00721929215992	0.0204385359104
sp|P42858|HD_HUMAN	P42858	100.0	CDK7	0.0144385843198	0.00315928683386	1959	1.08768390546e-18	0.954051320154	0.00721929215992	0.0205094311934
sp|P42858|HD_HUMAN	P42858	100.0	CDK7	0.0144385843198	0.00315928683386	1719	8.88401702077e-19	0.956706811678	0.00721929215992	0.0205581156993
sp|P42858|HD_HUMAN	P42858	100.0	CDK7	0.0144385843198	0.00315928683386	859	4.41153977342e-19	0.965045091725	0.00721929215992	0.0207108346608
sp|P42858|HD_HUMAN	P42858	100.0	CDK7	0.0144385843198	0.00315928683386	606	3.26022549292e-19	0.968277691335	0.00721929215992	0.0207699796926
sp|P42858|HD_HUMAN	P42858	100.0	CDK7	0.0144385843198	0.00315928683386	1374	3.25923102151e-19	0.968279829904	0.00721929215992	0.0207700188095
sp|P42858|HD_HUMAN	P42858	100.0	CDK7	0.0144385843198	0.00315928683386	2733	2.54716208207e-19	0.970662806652	0.00721929215992	0.0208135969222
sp|P42858|HD_HUMAN	P42858	100.0	CDK7	0.0144385843198	0.00315928683386	496	1.87019191028e-19	0.973471053095	0.00721929215992	0.0208649283309
sp|P42858|HD_HUMAN	P42858	100.0	CDK7	0.0144385843198	0.00315928683386	2959	1.75720172648e-19	0.97405243832	0.00721929215992	0.0208755521619
sp|P42858|HD_HUMAN	P42858	100.0	CDK7	0.0144385843198	0.00315928683386	793	1.51261889365e-19	0.975330691488	0.00721929215992	0.0208989062209
sp|P42858|HD_HUMAN	P42858	100.0	CDK7	0.0144385843198	0.00315928683386	1789	1.41830471342e-19	0.975797205013	0.00721929215992	0.0209074282408
sp|P42858|HD_HUMAN	P42858	100.0	CDK7	0.0144385843198	0.00315928683386	2154	1.17585871247e-19	0.977234017787	0.00721929215992	0.0209336707434
sp|P42858|HD_HUMAN	P42858	100.0	CDK7	0.0144385843198	0.00315928683386	1765	6.68111010267e-20	0.981238029743	0.00721929215992	0.0210067663781
sp|P42858|HD_HUMAN	P42858	100.0	CDK7	0.0144385843198	0.00315928683386	13	4.41980206161e-20	0.983838529496	0.00721929215992	0.0210542123951
sp|P42858|HD_HUMAN	P42858	100.0	CDK7	0.0144385843198	0.00315928683386	273	2.01696471122e-20	0.987898144242	0.00721929215992	0.0211282365187
sp|P42858|HD_HUMAN	P42858	100.0	CDK7	0.0144385843198	0.00315928683386	1555	1.46625138373e-20	0.989321820093	0.00721929215992	0.0211541837193
sp|P42858|HD_HUMAN	P42858	100.0	CDK7	0.0144385843198	0.00315928683386	1805	1.31296745517e-20	0.989748006319	0.00721929215992	0.021161949916
sp|P42858|HD_HUMAN	P42858	100.0	CDK7	0.0144385843198	0.00315928683386	411	8.63436385712e-21	0.991273111437	0.00721929215992	0.0211897364614
sp|P42858|HD_HUMAN	P42858	100.0	CDK7	0.0144385843198	0.00315928683386	654	6.76132920826e-21	0.992040246644	0.00721929215992	0.0212037104245
sp|P42858|HD_HUMAN	P42858	100.0	CDK7	0.0144385843198	0.00315928683386	2950	1.86568181222e-22	0.998298615704	0.00721929215992	0.0213176415904
sp|P42858|HD_HUMAN	P42858	100.0	CDK9	0.053998338537	0.00423687304075	2938	0.0804005358135	0.0025873628299	0.0671994371752	0.000136163577104
sp|P42858|HD_HUMAN	P42858	100.0	CDK9	0.053998338537	0.00423687304075	561	0.00143200514021	0.00847667600407	0.0277151718386	0.000403477785221
sp|P42858|HD_HUMAN	P42858	100.0	CDK9	0.053998338537	0.00423687304075	2939	0.000315847893517	0.0128036118595	0.0271570932153	0.000587061749265
sp|P42858|HD_HUMAN	P42858	100.0	CDK9	0.053998338537	0.00423687304075	1407	7.93895374947e-05	0.018802603066	0.0270388640372	0.000831510640846
sp|P42858|HD_HUMAN	P42858	100.0	CDK9	0.053998338537	0.00423687304075	2350	5.02493865959e-05	0.0212983129441	0.0270242939618	0.00093063221124
sp|P42858|HD_HUMAN	P42858	100.0	CDK9	0.053998338537	0.00423687304075	3003	3.01305672376e-05	0.0243873229303	0.0270142345521	0.00105161283906
sp|P42858|HD_HUMAN	P42858	100.0	CDK9	0.053998338537	0.00423687304075	2525	1.8488192086e-05	0.0278151433284	0.0270084133645	0.00118392568346
sp|P42858|HD_HUMAN	P42858	100.0	CDK9	0.053998338537	0.00423687304075	741	1.41446569716e-05	0.0298009572845	0.027006241597	0.00125974292835
sp|P42858|HD_HUMAN	P42858	100.0	CDK9	0.053998338537	0.00423687304075	1179	1.24930139388e-05	0.0308784904881	0.0270054157755	0.00130064536767
sp|P42858|HD_HUMAN	P42858	100.0	CDK9	0.053998338537	0.00423687304075	2654	1.09499580815e-05	0.0320547033698	0.0270046442475	0.0013451119093
sp|P42858|HD_HUMAN	P42858	100.0	CDK9	0.053998338537	0.00423687304075	263	9.53278405739e-06	0.0332046424053	0.0270039356605	0.00138840830376
sp|P42858|HD_HUMAN	P42858	100.0	CDK9	0.053998338537	0.00423687304075	1403	7.21929230462e-06	0.0355576791884	0.0270027789147	0.00147648273066
sp|P42858|HD_HUMAN	P42858	100.0	CDK9	0.053998338537	0.00423687304075	1665	5.66576965685e-06	0.0378786374383	0.0270020021533	0.00156270948831
sp|P42858|HD_HUMAN	P42858	100.0	CDK9	0.053998338537	0.00423687304075	2655	2.50104275439e-06	0.046521510795	0.0270004197899	0.00187876657962
sp|P42858|HD_HUMAN	P42858	100.0	CDK9	0.053998338537	0.00423687304075	2298	2.36951673463e-06	0.0471890497941	0.0270003540269	0.00190287660244
sp|P42858|HD_HUMAN	P42858	100.0	CDK9	0.053998338537	0.00423687304075	1215	2.31016858164e-06	0.0474908935155	0.0270003243528	0.00191376535589
sp|P42858|HD_HUMAN	P42858	100.0	CDK9	0.053998338537	0.00423687304075	1338	2.11784976835e-06	0.0484859390624	0.0270002281934	0.00194960348365
sp|P42858|HD_HUMAN	P42858	100.0	CDK9	0.053998338537	0.00423687304075	843	1.98176359431e-06	0.0492686552709	0.0270001601503	0.00197773334822
sp|P42858|HD_HUMAN	P42858	100.0	CDK9	0.053998338537	0.00423687304075	1707	1.90045050904e-06	0.0498243776688	0.0270001194938	0.00199767330062
sp|P42858|HD_HUMAN	P42858	100.0	CDK9	0.053998338537	0.00423687304075	973	1.62500664419e-06	0.0517060127697	0.0269999817718	0.00206499520721
sp|P42858|HD_HUMAN	P42858	100.0	CDK9	0.053998338537	0.00423687304075	265	1.22490854364e-06	0.0553082792861	0.0269997817228	0.00219307771057
sp|P42858|HD_HUMAN	P42858	100.0	CDK9	0.053998338537	0.00423687304075	2911	1.21889539643e-06	0.0553895449034	0.0269997787162	0.00219595548082
sp|P42858|HD_HUMAN	P42858	100.0	CDK9	0.053998338537	0.00423687304075	855	1.01078954254e-06	0.0579426906313	0.0269996746633	0.0022861137283
sp|P42858|HD_HUMAN	P42858	100.0	CDK9	0.053998338537	0.00423687304075	118	9.62303644118e-07	0.0586722481278	0.0269996504203	0.0023117878078
sp|P42858|HD_HUMAN	P42858	100.0	CDK9	0.053998338537	0.00423687304075	2650	8.83605217706e-07	0.0598771789344	0.0269996110711	0.0023541069557
sp|P42858|HD_HUMAN	P42858	100.0	CDK9	0.053998338537	0.00423687304075	262	7.63744592348e-07	0.0620661569337	0.0269995511408	0.00243072601039
sp|P42858|HD_HUMAN	P42858	100.0	CDK9	0.053998338537	0.00423687304075	2584	6.19538329353e-07	0.0653152540757	0.0269994790377	0.00254385172318
sp|P42858|HD_HUMAN	P42858	100.0	CDK9	0.053998338537	0.00423687304075	2582	4.95408671122e-07	0.068860695762	0.0269994169728	0.00266651494193
sp|P42858|HD_HUMAN	P42858	100.0	CDK9	0.053998338537	0.00423687304075	332	4.0832338787e-07	0.0720438027787	0.0269993734302	0.00277598198968
sp|P42858|HD_HUMAN	P42858	100.0	CDK9	0.053998338537	0.00423687304075	2854	3.76666749809e-07	0.0733892681115	0.0269993576019	0.00282207180811
sp|P42858|HD_HUMAN	P42858	100.0	CDK9	0.053998338537	0.00423687304075	114	2.43255787941e-07	0.0811702982112	0.0269992908964	0.003086623181
sp|P42858|HD_HUMAN	P42858	100.0	CDK9	0.053998338537	0.00423687304075	2070	2.01308983275e-07	0.0847307098796	0.026999269923	0.0032066020931
sp|P42858|HD_HUMAN	P42858	100.0	CDK9	0.053998338537	0.00423687304075	2179	1.79271341438e-07	0.0869920937109	0.0269992589042	0.00328247538995
sp|P42858|HD_HUMAN	P42858	100.0	CDK9	0.053998338537	0.00423687304075	1204	1.79070959409e-07	0.0870180620472	0.026999258804	0.00328334521303
sp|P42858|HD_HUMAN	P42858	100.0	CDK9	0.053998338537	0.00423687304075	2588	1.65431878264e-07	0.0885731071298	0.0269992519844	0.00333537276051
sp|P42858|HD_HUMAN	P42858	100.0	CDK9	0.053998338537	0.00423687304075	556	1.57758413119e-07	0.0894948303153	0.0269992481477	0.00336615635953
sp|P42858|HD_HUMAN	P42858	100.0	CDK9	0.053998338537	0.00423687304075	1199	1.53697018968e-07	0.0900141970422	0.026999246117	0.00338348436293
sp|P42858|HD_HUMAN	P42858	100.0	CDK9	0.053998338537	0.00423687304075	1177	1.52849299836e-07	0.0901147097794	0.0269992456932	0.00338683637262
sp|P42858|HD_HUMAN	P42858	100.0	CDK9	0.053998338537	0.00423687304075	562	1.42398402582e-07	0.0914650632696	0.0269992404677	0.00343182360559
sp|P42858|HD_HUMAN	P42858	100.0	CDK9	0.053998338537	0.00423687304075	836	1.10399003642e-07	0.0967485504322	0.026999224468	0.00360704327649
sp|P42858|HD_HUMAN	P42858	100.0	CDK9	0.053998338537	0.00423687304075	2328	1.08608134504e-07	0.0970702522931	0.0269992235726	0.00361767190395
sp|P42858|HD_HUMAN	P42858	100.0	CDK9	0.053998338537	0.00423687304075	261	1.06665788474e-07	0.0974628324367	0.0269992226014	0.0036306361431
sp|P42858|HD_HUMAN	P42858	100.0	CDK9	0.053998338537	0.00423687304075	2493	1.0100172382e-07	0.0985577797011	0.0269992197694	0.00366675945003
sp|P42858|HD_HUMAN	P42858	100.0	CDK9	0.053998338537	0.00423687304075	2659	7.70305836746e-08	0.104335276274	0.0269992077838	0.00385652399223
sp|P42858|HD_HUMAN	P42858	100.0	CDK9	0.053998338537	0.00423687304075	1332	6.76378607573e-08	0.107247396063	0.0269992030874	0.00395165520498
sp|P42858|HD_HUMAN	P42858	100.0	CDK9	0.053998338537	0.00423687304075	559	6.0664706892e-08	0.109758992453	0.0269991996009	0.00403343294233
sp|P42858|HD_HUMAN	P42858	100.0	CDK9	0.053998338537	0.00423687304075	2812	4.4106958688e-08	0.117472199368	0.026999191322	0.00428307637585
sp|P42858|HD_HUMAN	P42858	100.0	CDK9	0.053998338537	0.00423687304075	2587	3.59540540483e-08	0.122574519196	0.0269991872455	0.00444702798702
sp|P42858|HD_HUMAN	P42858	100.0	CDK9	0.053998338537	0.00423687304075	501	2.68769848065e-08	0.129908282891	0.026999182707	0.00468111463081
sp|P42858|HD_HUMAN	P42858	100.0	CDK9	0.053998338537	0.00423687304075	1229	2.47775781404e-08	0.132064876847	0.0269991816573	0.00474961268868
sp|P42858|HD_HUMAN	P42858	100.0	CDK9	0.053998338537	0.00423687304075	1965	2.40956661068e-08	0.132778547832	0.0269991813163	0.00477224743326
sp|P42858|HD_HUMAN	P42858	100.0	CDK9	0.053998338537	0.00423687304075	1702	2.37609035364e-08	0.133148825758	0.026999181149	0.00478398473577
sp|P42858|HD_HUMAN	P42858	100.0	CDK9	0.053998338537	0.00423687304075	839	2.33373316264e-08	0.133588759926	0.0269991809372	0.0047979243756
sp|P42858|HD_HUMAN	P42858	100.0	CDK9	0.053998338537	0.00423687304075	3014	2.3173545738e-08	0.133758012377	0.0269991808553	0.00480328562866
sp|P42858|HD_HUMAN	P42858	100.0	CDK9	0.053998338537	0.00423687304075	1221	2.18741112803e-08	0.135304808694	0.0269991802056	0.00485224016618
sp|P42858|HD_HUMAN	P42858	100.0	CDK9	0.053998338537	0.00423687304075	2143	1.71751323472e-08	0.142040078614	0.0269991778561	0.00506454215043
sp|P42858|HD_HUMAN	P42858	100.0	CDK9	0.053998338537	0.00423687304075	2398	1.71335620659e-08	0.142120122192	0.0269991778353	0.00506705693231
sp|P42858|HD_HUMAN	P42858	100.0	CDK9	0.053998338537	0.00423687304075	1220	1.37933998554e-08	0.148132861341	0.0269991761652	0.00525542449609
sp|P42858|HD_HUMAN	P42858	100.0	CDK9	0.053998338537	0.00423687304075	2507	1.32115589328e-08	0.149381174545	0.0269991758743	0.00529440070536
sp|P42858|HD_HUMAN	P42858	100.0	CDK9	0.053998338537	0.00423687304075	1173	1.28785335029e-08	0.15015136485	0.0269991757078	0.00531842636447
sp|P42858|HD_HUMAN	P42858	100.0	CDK9	0.053998338537	0.00423687304075	1490	1.20764855189e-08	0.152017418949	0.0269991753067	0.00537656764807
sp|P42858|HD_HUMAN	P42858	100.0	CDK9	0.053998338537	0.00423687304075	1870	1.16640520419e-08	0.152993217376	0.0269991751005	0.00540693221193
sp|P42858|HD_HUMAN	P42858	100.0	CDK9	0.053998338537	0.00423687304075	2870	1.16320027987e-08	0.153081815229	0.0269991750845	0.00540968786152
sp|P42858|HD_HUMAN	P42858	100.0	CDK9	0.053998338537	0.00423687304075	978	1.12423886618e-08	0.154128797449	0.0269991748897	0.00544223561889
sp|P42858|HD_HUMAN	P42858	100.0	CDK9	0.053998338537	0.00423687304075	1322	1.03018367238e-08	0.156783677954	0.0269991744194	0.00552463383268
sp|P42858|HD_HUMAN	P42858	100.0	CDK9	0.053998338537	0.00423687304075	2078	8.78879920492e-09	0.16162203728	0.0269991736629	0.00567431194399
sp|P42858|HD_HUMAN	P42858	100.0	CDK9	0.053998338537	0.00423687304075	2948	8.48926263638e-09	0.162641829124	0.0269991735131	0.00570578100396
sp|P42858|HD_HUMAN	P42858	100.0	CDK9	0.053998338537	0.00423687304075	1662	8.09167144995e-09	0.164087807194	0.0269991733143	0.0057503550531
sp|P42858|HD_HUMAN	P42858	100.0	CDK9	0.053998338537	0.00423687304075	1235	7.48002906443e-09	0.166415181151	0.0269991730085	0.00582198603359
sp|P42858|HD_HUMAN	P42858	100.0	CDK9	0.053998338537	0.00423687304075	555	7.45583765453e-09	0.166512638789	0.0269991729964	0.00582498252382
sp|P42858|HD_HUMAN	P42858	100.0	CDK9	0.053998338537	0.00423687304075	1438	6.42871374328e-09	0.171218101336	0.0269991724829	0.00596937454952
sp|P42858|HD_HUMAN	P42858	100.0	CDK9	0.053998338537	0.00423687304075	1224	6.3050892394e-09	0.171807429816	0.026999172421	0.00598741978725
sp|P42858|HD_HUMAN	P42858	100.0	CDK9	0.053998338537	0.00423687304075	1770	6.25990543479e-09	0.171993179798	0.0269991723985	0.00599310567501
sp|P42858|HD_HUMAN	P42858	100.0	CDK9	0.053998338537	0.00423687304075	1765	5.97141999655e-09	0.173503314935	0.0269991722542	0.00603930010506
sp|P42858|HD_HUMAN	P42858	100.0	CDK9	0.053998338537	0.00423687304075	2934	5.53132565895e-09	0.176005440519	0.0269991720342	0.00611571678057
sp|P42858|HD_HUMAN	P42858	100.0	CDK9	0.053998338537	0.00423687304075	2609	4.94160438577e-09	0.179672475122	0.0269991717393	0.00622743889316
sp|P42858|HD_HUMAN	P42858	100.0	CDK9	0.053998338537	0.00423687304075	2357	4.40402017598e-09	0.183538702139	0.0269991714705	0.00634488642191
sp|P42858|HD_HUMAN	P42858	100.0	CDK9	0.053998338537	0.00423687304075	860	3.78065813361e-09	0.188713122289	0.0269991711588	0.00650153528042
sp|P42858|HD_HUMAN	P42858	100.0	CDK9	0.053998338537	0.00423687304075	281	3.66856571628e-09	0.189779962648	0.0269991711028	0.00653375719276
sp|P42858|HD_HUMAN	P42858	100.0	CDK9	0.053998338537	0.00423687304075	1309	3.41550961504e-09	0.192265590702	0.0269991709763	0.00660873260319
sp|P42858|HD_HUMAN	P42858	100.0	CDK9	0.053998338537	0.00423687304075	1336	2.89863761178e-09	0.19810968842	0.0269991707178	0.00678447813586
sp|P42858|HD_HUMAN	P42858	100.0	CDK9	0.053998338537	0.00423687304075	1333	2.5306533914e-09	0.202870142737	0.0269991705338	0.00692709513255
sp|P42858|HD_HUMAN	P42858	100.0	CDK9	0.053998338537	0.00423687304075	1511	2.39985339302e-09	0.204892312364	0.0269991704684	0.00698753281727
sp|P42858|HD_HUMAN	P42858	100.0	CDK9	0.053998338537	0.00423687304075	1685	2.32364200668e-09	0.206081662169	0.0269991704303	0.00702304001641
sp|P42858|HD_HUMAN	P42858	100.0	CDK9	0.053998338537	0.00423687304075	1299	2.28304979367e-09	0.206701541633	0.02699917041	0.00704153454112
sp|P42858|HD_HUMAN	P42858	100.0	CDK9	0.053998338537	0.00423687304075	16	2.23283789775e-09	0.207511142708	0.0269991703849	0.00706567768149
sp|P42858|HD_HUMAN	P42858	100.0	CDK9	0.053998338537	0.00423687304075	566	2.06499732517e-09	0.210439454518	0.026999170301	0.00715289159899
sp|P42858|HD_HUMAN	P42858	100.0	CDK9	0.053998338537	0.00423687304075	2333	2.00156141752e-09	0.211624527185	0.0269991702693	0.00718813741243
sp|P42858|HD_HUMAN	P42858	100.0	CDK9	0.053998338537	0.00423687304075	496	1.97165199995e-09	0.21213014597	0.0269991702543	0.00720316669621
sp|P42858|HD_HUMAN	P42858	100.0	CDK9	0.053998338537	0.00423687304075	1862	1.92690219529e-09	0.213029566937	0.026999170232	0.00722988895481
sp|P42858|HD_HUMAN	P42858	100.0	CDK9	0.053998338537	0.00423687304075	1108	1.90464775832e-09	0.21348049946	0.0269991702208	0.00724328033198
sp|P42858|HD_HUMAN	P42858	100.0	CDK9	0.053998338537	0.00423687304075	2950	1.67862206374e-09	0.218135552883	0.0269991701078	0.00738128747235
sp|P42858|HD_HUMAN	P42858	100.0	CDK9	0.053998338537	0.00423687304075	2335	1.32504832211e-09	0.22713862234	0.026999169931	0.00764701259941
sp|P42858|HD_HUMAN	P42858	100.0	CDK9	0.053998338537	0.00423687304075	1406	1.29502513653e-09	0.228031627601	0.026999169916	0.00767328618048
sp|P42858|HD_HUMAN	P42858	100.0	CDK9	0.053998338537	0.00423687304075	1225	1.21766975372e-09	0.230368166852	0.0269991698773	0.00774196078449
sp|P42858|HD_HUMAN	P42858	100.0	CDK9	0.053998338537	0.00423687304075	486	1.17693248186e-09	0.231641531863	0.026999169857	0.00777934467048
sp|P42858|HD_HUMAN	P42858	100.0	CDK9	0.053998338537	0.00423687304075	2688	1.16166679665e-09	0.232101935191	0.0269991698493	0.00779285404037
sp|P42858|HD_HUMAN	P42858	100.0	CDK9	0.053998338537	0.00423687304075	2027	1.11675122622e-09	0.233627651329	0.0269991698269	0.00783759470169
sp|P42858|HD_HUMAN	P42858	100.0	CDK9	0.053998338537	0.00423687304075	2686	9.18690271799e-10	0.241267230373	0.0269991697278	0.00806099107054
sp|P42858|HD_HUMAN	P42858	100.0	CDK9	0.053998338537	0.00423687304075	538	9.12346622905e-10	0.24157701735	0.0269991697247	0.0080700280078
sp|P42858|HD_HUMAN	P42858	100.0	CDK9	0.053998338537	0.00423687304075	481	9.08999159614e-10	0.241744436742	0.026999169723	0.00807491117453
sp|P42858|HD_HUMAN	P42858	100.0	CDK9	0.053998338537	0.00423687304075	1700	8.15212559936e-10	0.246090008698	0.0269991696761	0.00820148877131
sp|P42858|HD_HUMAN	P42858	100.0	CDK9	0.053998338537	0.00423687304075	2074	6.40367824046e-10	0.255989749534	0.0269991695887	0.00848864280945
sp|P42858|HD_HUMAN	P42858	100.0	CDK9	0.053998338537	0.00423687304075	3025	6.36557980149e-10	0.256239045563	0.0269991695868	0.00849585273812
sp|P42858|HD_HUMAN	P42858	100.0	CDK9	0.053998338537	0.00423687304075	640	5.71637868146e-10	0.260610891365	0.0269991695543	0.00862212542292
sp|P42858|HD_HUMAN	P42858	100.0	CDK9	0.053998338537	0.00423687304075	2629	5.70225467805e-10	0.260709571043	0.0269991695536	0.00862497199726
sp|P42858|HD_HUMAN	P42858	100.0	CDK9	0.053998338537	0.00423687304075	2651	5.47005259928e-10	0.26242714736	0.026999169542	0.00867449295789
sp|P42858|HD_HUMAN	P42858	100.0	CDK9	0.053998338537	0.00423687304075	841	5.33245301607e-10	0.263513540349	0.0269991695351	0.00870579110387
sp|P42858|HD_HUMAN	P42858	100.0	CDK9	0.053998338537	0.00423687304075	1950	5.23138706145e-10	0.26431061552	0.0269991695301	0.00872874215275
sp|P42858|HD_HUMAN	P42858	100.0	CDK9	0.053998338537	0.00423687304075	3062	5.22588106662e-10	0.264357969545	0.0269991695298	0.0087301053477
sp|P42858|HD_HUMAN	P42858	100.0	CDK9	0.053998338537	0.00423687304075	1864	4.48935664612e-10	0.270667969768	0.026999169493	0.00891143432016
sp|P42858|HD_HUMAN	P42858	100.0	CDK9	0.053998338537	0.00423687304075	1440	4.30646297031e-10	0.272448786622	0.0269991694838	0.00896249582325
sp|P42858|HD_HUMAN	P42858	100.0	CDK9	0.053998338537	0.00423687304075	2045	3.92261302148e-10	0.276298821618	0.0269991694646	0.00907272003929
sp|P42858|HD_HUMAN	P42858	100.0	CDK9	0.053998338537	0.00423687304075	2297	3.74685834274e-10	0.278331989599	0.0269991694558	0.00913083651673
sp|P42858|HD_HUMAN	P42858	100.0	CDK9	0.053998338537	0.00423687304075	542	3.55290472295e-10	0.280657224987	0.0269991694461	0.00919722439896
sp|P42858|HD_HUMAN	P42858	100.0	CDK9	0.053998338537	0.00423687304075	405	3.26851266172e-10	0.28424666009	0.0269991694319	0.00929954648244
sp|P42858|HD_HUMAN	P42858	100.0	CDK9	0.053998338537	0.00423687304075	1367	3.22972680938e-10	0.284742808069	0.02699916943	0.0093136747419
sp|P42858|HD_HUMAN	P42858	100.0	CDK9	0.053998338537	0.00423687304075	976	3.13324862889e-10	0.286081246676	0.0269991694252	0.00935176973334
sp|P42858|HD_HUMAN	P42858	100.0	CDK9	0.053998338537	0.00423687304075	840	3.06315815316e-10	0.287013051686	0.0269991694217	0.00937827534025
sp|P42858|HD_HUMAN	P42858	100.0	CDK9	0.053998338537	0.00423687304075	2698	2.73046266752e-10	0.29204540976	0.026999169405	0.00952120251258
sp|P42858|HD_HUMAN	P42858	100.0	CDK9	0.053998338537	0.00423687304075	2872	2.33526012039e-10	0.299107269698	0.0269991693853	0.00972115270401
sp|P42858|HD_HUMAN	P42858	100.0	CDK9	0.053998338537	0.00423687304075	1966	2.23247050577e-10	0.301118440971	0.0269991693801	0.00977796722865
sp|P42858|HD_HUMAN	P42858	100.0	CDK9	0.053998338537	0.00423687304075	1857	2.15951143119e-10	0.302650572816	0.0269991693765	0.00982121092945
sp|P42858|HD_HUMAN	P42858	100.0	CDK9	0.053998338537	0.00423687304075	2293	2.12664510303e-10	0.303295198577	0.0269991693748	0.00983939535697
sp|P42858|HD_HUMAN	P42858	100.0	CDK9	0.053998338537	0.00423687304075	2459	2.11286967254e-10	0.303563741726	0.0269991693741	0.00984696905186
sp|P42858|HD_HUMAN	P42858	100.0	CDK9	0.053998338537	0.00423687304075	1222	2.09835048166e-10	0.303910800903	0.0269991693734	0.00985675563541
sp|P42858|HD_HUMAN	P42858	100.0	CDK9	0.053998338537	0.00423687304075	3064	2.01172601007e-10	0.305841928598	0.0269991693691	0.00991118012254
sp|P42858|HD_HUMAN	P42858	100.0	CDK9	0.053998338537	0.00423687304075	514	1.82011468019e-10	0.31053792034	0.0269991693595	0.0100433111611
sp|P42858|HD_HUMAN	P42858	100.0	CDK9	0.053998338537	0.00423687304075	1409	1.8162715806e-10	0.310624074114	0.0269991693593	0.0100457324438
sp|P42858|HD_HUMAN	P42858	100.0	CDK9	0.053998338537	0.00423687304075	1349	1.62105687009e-10	0.315935668182	0.0269991693496	0.0101948160856
sp|P42858|HD_HUMAN	P42858	100.0	CDK9	0.053998338537	0.00423687304075	3124	1.61011274095e-10	0.316253092905	0.026999169349	0.0102037133879
sp|P42858|HD_HUMAN	P42858	100.0	CDK9	0.053998338537	0.00423687304075	2570	1.37965856172e-10	0.323571886618	0.0269991693375	0.0104084849391
sp|P42858|HD_HUMAN	P42858	100.0	CDK9	0.053998338537	0.00423687304075	1302	1.3213508277e-10	0.325512179608	0.0269991693346	0.0104626538577
sp|P42858|HD_HUMAN	P42858	100.0	CDK9	0.053998338537	0.00423687304075	1195	1.26839911181e-10	0.327442085264	0.0269991693319	0.0105164841738
sp|P42858|HD_HUMAN	P42858	100.0	CDK9	0.053998338537	0.00423687304075	2430	1.26778839475e-10	0.327463470952	0.0269991693319	0.0105170804083
sp|P42858|HD_HUMAN	P42858	100.0	CDK9	0.053998338537	0.00423687304075	1061	1.25460775991e-10	0.327952897715	0.0269991693312	0.0105307240443
sp|P42858|HD_HUMAN	P42858	100.0	CDK9	0.053998338537	0.00423687304075	3131	1.21715708906e-10	0.32942637167	0.0269991693294	0.0105717810705
sp|P42858|HD_HUMAN	P42858	100.0	CDK9	0.053998338537	0.00423687304075	620	1.1576717276e-10	0.331812403516	0.0269991693264	0.010638206536
sp|P42858|HD_HUMAN	P42858	100.0	CDK9	0.053998338537	0.00423687304075	1326	1.14756801003e-10	0.332226980368	0.0269991693259	0.0106497406395
sp|P42858|HD_HUMAN	P42858	100.0	CDK9	0.053998338537	0.00423687304075	3141	1.14623630934e-10	0.332270057256	0.0269991693258	0.0106509389725
sp|P42858|HD_HUMAN	P42858	100.0	CDK9	0.053998338537	0.00423687304075	1210	1.09810522055e-10	0.334324916435	0.0269991693234	0.0107080745784
sp|P42858|HD_HUMAN	P42858	100.0	CDK9	0.053998338537	0.00423687304075	2407	1.01421772967e-10	0.33808329848	0.0269991693192	0.0108124386333
sp|P42858|HD_HUMAN	P42858	100.0	CDK9	0.053998338537	0.00423687304075	2692	9.91040448047e-11	0.339194743275	0.0269991693181	0.0108432676134
sp|P42858|HD_HUMAN	P42858	100.0	CDK9	0.053998338537	0.00423687304075	564	8.9112343814e-11	0.344243293372	0.0269991693131	0.0109831095606
sp|P42858|HD_HUMAN	P42858	100.0	CDK9	0.053998338537	0.00423687304075	3053	8.7453218667e-11	0.345201372228	0.0269991693122	0.0110096122404
sp|P42858|HD_HUMAN	P42858	100.0	CDK9	0.053998338537	0.00423687304075	742	8.72900982523e-11	0.345289053552	0.0269991693121	0.0110120371457
sp|P42858|HD_HUMAN	P42858	100.0	CDK9	0.053998338537	0.00423687304075	1016	8.06440071399e-11	0.349102121857	0.0269991693088	0.0111174000254
sp|P42858|HD_HUMAN	P42858	100.0	CDK9	0.053998338537	0.00423687304075	2807	7.52378224834e-11	0.352511000646	0.0269991693061	0.0112114448689
sp|P42858|HD_HUMAN	P42858	100.0	CDK9	0.053998338537	0.00423687304075	979	7.49131541412e-11	0.352723329984	0.026999169306	0.0112172980192
sp|P42858|HD_HUMAN	P42858	100.0	CDK9	0.053998338537	0.00423687304075	1399	6.95246612685e-11	0.35634545464	0.0269991693033	0.0113170637212
sp|P42858|HD_HUMAN	P42858	100.0	CDK9	0.053998338537	0.00423687304075	3029	6.75473269583e-11	0.357701612817	0.0269991693023	0.0113543767343
sp|P42858|HD_HUMAN	P42858	100.0	CDK9	0.053998338537	0.00423687304075	1015	6.73333727407e-11	0.357877280975	0.0269991693022	0.0113592084307
sp|P42858|HD_HUMAN	P42858	100.0	CDK9	0.053998338537	0.00423687304075	3065	6.67260740647e-11	0.358291552317	0.0269991693019	0.011370601385
sp|P42858|HD_HUMAN	P42858	100.0	CDK9	0.053998338537	0.00423687304075	3140	5.79232110173e-11	0.365394961593	0.0269991692975	0.0115656397879
sp|P42858|HD_HUMAN	P42858	100.0	CDK9	0.053998338537	0.00423687304075	2687	5.51254864904e-11	0.367784048537	0.0269991692961	0.0116311049263
sp|P42858|HD_HUMAN	P42858	100.0	CDK9	0.053998338537	0.00423687304075	533	5.42778035519e-11	0.368527048466	0.0269991692956	0.0116514509925
sp|P42858|HD_HUMAN	P42858	100.0	CDK9	0.053998338537	0.00423687304075	1688	5.31121724247e-11	0.369570670078	0.0269991692951	0.0116800184688
sp|P42858|HD_HUMAN	P42858	100.0	CDK9	0.053998338537	0.00423687304075	467	5.12844328325e-11	0.371287635375	0.0269991692941	0.0117269905012
sp|P42858|HD_HUMAN	P42858	100.0	CDK9	0.053998338537	0.00423687304075	2769	4.83317063371e-11	0.374215336166	0.0269991692927	0.0118070078357
sp|P42858|HD_HUMAN	P42858	100.0	CDK9	0.053998338537	0.00423687304075	1865	4.80768202155e-11	0.374475936059	0.0269991692925	0.0118141256072
sp|P42858|HD_HUMAN	P42858	100.0	CDK9	0.053998338537	0.00423687304075	3041	4.47188787916e-11	0.378066898712	0.0269991692909	0.0119121276508
sp|P42858|HD_HUMAN	P42858	100.0	CDK9	0.053998338537	0.00423687304075	1075	4.46327400685e-11	0.378156718604	0.0269991692908	0.0119145770943
sp|P42858|HD_HUMAN	P42858	100.0	CDK9	0.053998338537	0.00423687304075	2888	4.3025443978e-11	0.379984583974	0.02699916929	0.0119644044961
sp|P42858|HD_HUMAN	P42858	100.0	CDK9	0.053998338537	0.00423687304075	2460	4.13294916553e-11	0.382021723583	0.0269991692892	0.0120198928023
sp|P42858|HD_HUMAN	P42858	100.0	CDK9	0.053998338537	0.00423687304075	695	4.00832009015e-11	0.383538885445	0.0269991692885	0.0120611878599
sp|P42858|HD_HUMAN	P42858	100.0	CDK9	0.053998338537	0.00423687304075	1659	3.87903922367e-11	0.38518466695	0.0269991692879	0.0121059550182
sp|P42858|HD_HUMAN	P42858	100.0	CDK9	0.053998338537	0.00423687304075	2065	3.79801639365e-11	0.386209957971	0.0269991692875	0.0121338290485
sp|P42858|HD_HUMAN	P42858	100.0	CDK9	0.053998338537	0.00423687304075	2157	3.7380128701e-11	0.387039417185	0.0269991692872	0.0121563706657
sp|P42858|HD_HUMAN	P42858	100.0	CDK9	0.053998338537	0.00423687304075	1727	3.35042002769e-11	0.392600612792	0.0269991692853	0.0123073095465
sp|P42858|HD_HUMAN	P42858	100.0	CDK9	0.053998338537	0.00423687304075	2869	3.1806921651e-11	0.39528604428	0.0269991692844	0.0123800762444
sp|P42858|HD_HUMAN	P42858	100.0	CDK9	0.053998338537	0.00423687304075	2302	3.08449457516e-11	0.396835284676	0.0269991692839	0.0124220205646
sp|P42858|HD_HUMAN	P42858	100.0	CDK9	0.053998338537	0.00423687304075	2092	3.05830603395e-11	0.397297521063	0.0269991692838	0.01243453024
sp|P42858|HD_HUMAN	P42858	100.0	CDK9	0.053998338537	0.00423687304075	284	3.05211229905e-11	0.397409337664	0.0269991692838	0.012437556032
sp|P42858|HD_HUMAN	P42858	100.0	CDK9	0.053998338537	0.00423687304075	3026	3.04610729446e-11	0.397516571617	0.0269991692837	0.0124404576908
sp|P42858|HD_HUMAN	P42858	100.0	CDK9	0.053998338537	0.00423687304075	1111	2.93261548457e-11	0.399467251942	0.0269991692832	0.012493220068
sp|P42858|HD_HUMAN	P42858	100.0	CDK9	0.053998338537	0.00423687304075	2825	2.81599793366e-11	0.401438706936	0.0269991692826	0.0125465033572
sp|P42858|HD_HUMAN	P42858	100.0	CDK9	0.053998338537	0.00423687304075	1104	2.58105979954e-11	0.405781223793	0.0269991692814	0.01266372586
sp|P42858|HD_HUMAN	P42858	100.0	CDK9	0.053998338537	0.00423687304075	463	2.26678818186e-11	0.412492969455	0.0269991692798	0.0128445170573
sp|P42858|HD_HUMAN	P42858	100.0	CDK9	0.053998338537	0.00423687304075	436	2.2429580283e-11	0.413040137577	0.0269991692797	0.0128592353721
sp|P42858|HD_HUMAN	P42858	100.0	CDK9	0.053998338537	0.00423687304075	565	2.23218111587e-11	0.413306542157	0.0269991692797	0.0128664002962
sp|P42858|HD_HUMAN	P42858	100.0	CDK9	0.053998338537	0.00423687304075	2621	2.21034524037e-11	0.413794135861	0.0269991692796	0.0128795121952
sp|P42858|HD_HUMAN	P42858	100.0	CDK9	0.053998338537	0.00423687304075	1022	2.13432777488e-11	0.415569759047	0.0269991692792	0.0129272399871
sp|P42858|HD_HUMAN	P42858	100.0	CDK9	0.053998338537	0.00423687304075	217	2.06932253472e-11	0.417177962842	0.0269991692788	0.0129704398915
sp|P42858|HD_HUMAN	P42858	100.0	CDK9	0.053998338537	0.00423687304075	1120	1.96959775532e-11	0.419685587604	0.0269991692784	0.0130377478561
sp|P42858|HD_HUMAN	P42858	100.0	CDK9	0.053998338537	0.00423687304075	2220	1.83415961085e-11	0.42332726489	0.0269991692777	0.0131353823544
sp|P42858|HD_HUMAN	P42858	100.0	CDK9	0.053998338537	0.00423687304075	2512	1.8131253864e-11	0.423908344604	0.0269991692776	0.013150948973
sp|P42858|HD_HUMAN	P42858	100.0	CDK9	0.053998338537	0.00423687304075	673	1.80787848495e-11	0.424054378307	0.0269991692775	0.0131548605576
sp|P42858|HD_HUMAN	P42858	100.0	CDK9	0.053998338537	0.00423687304075	2138	1.63375792454e-11	0.429252628225	0.0269991692767	0.0132939600055
sp|P42858|HD_HUMAN	P42858	100.0	CDK9	0.053998338537	0.00423687304075	519	1.5479806658e-11	0.432079816279	0.0269991692762	0.0133695002625
sp|P42858|HD_HUMAN	P42858	100.0	CDK9	0.053998338537	0.00423687304075	614	1.48698087821e-11	0.434196999466	0.0269991692759	0.0134260183913
sp|P42858|HD_HUMAN	P42858	100.0	CDK9	0.053998338537	0.00423687304075	2046	1.47941437971e-11	0.434480207087	0.0269991692759	0.0134335752871
sp|P42858|HD_HUMAN	P42858	100.0	CDK9	0.053998338537	0.00423687304075	2233	1.32870245755e-11	0.440097616504	0.0269991692751	0.0135833049914
sp|P42858|HD_HUMAN	P42858	100.0	CDK9	0.053998338537	0.00423687304075	678	1.31716117674e-11	0.440584904698	0.0269991692751	0.0135962790798
sp|P42858|HD_HUMAN	P42858	100.0	CDK9	0.053998338537	0.00423687304075	994	1.31233664448e-11	0.440778292426	0.0269991692751	0.0136014274109
sp|P42858|HD_HUMAN	P42858	100.0	CDK9	0.053998338537	0.00423687304075	1216	1.23290620497e-11	0.444022195901	0.0269991692747	0.0136877325232
sp|P42858|HD_HUMAN	P42858	100.0	CDK9	0.053998338537	0.00423687304075	2670	1.17015124826e-11	0.446851217014	0.0269991692744	0.0137629175603
sp|P42858|HD_HUMAN	P42858	100.0	CDK9	0.053998338537	0.00423687304075	1207	1.16652986879e-11	0.447012831719	0.0269991692743	0.0137672103922
sp|P42858|HD_HUMAN	P42858	100.0	CDK9	0.053998338537	0.00423687304075	1985	1.14599645544e-11	0.447898199233	0.0269991692742	0.0137907232551
sp|P42858|HD_HUMAN	P42858	100.0	CDK9	0.053998338537	0.00423687304075	1694	1.07111220137e-11	0.451544153657	0.0269991692739	0.0138874715364
sp|P42858|HD_HUMAN	P42858	100.0	CDK9	0.053998338537	0.00423687304075	2462	1.02063825426e-11	0.454133960565	0.0269991692736	0.0139561182835
sp|P42858|HD_HUMAN	P42858	100.0	CDK9	0.053998338537	0.00423687304075	1171	9.85309806637e-12	0.455957854307	0.0269991692734	0.014004425771
[truncated: 19,455 more rows]
