# Supplementary material for: PTMselect: optimization of protein modifications discovery by mass spectrometry
Source: Sci Rep. 2019 Mar 12;9:4181. doi: 10.1038/s41598-019-40873-3 (PMC6414543; doi:10.1038/s41598-019-40873-3)
Supplement: Supplementary file 3 — Dataset 1 [file 41598_2019_40873_MOESM3_ESM.zip › supplemental_files/6_proteins/predictions/P53.pred]

identifier	Uniprot-Acc	blastp-identity	kinase	context-score	context-p-value	site	site-score	site-p-value	combined-score	combined-p-value
P04637	P04637	100	CHEK1	1	4.89811912226E-05	15	1	9.16529518208E-07	1	1.11453983737E-09
P04637	P04637	100	CHEK1	1	4.89811912226E-05	18	1	1.83305903642E-06	1	2.16684516736E-09
P04637	P04637	100	CHEK1	1	4.89811912226E-05	20	0.9999999998	3.66611807283E-06	0.9999999999	4.20922131993E-09
P04637	P04637	100	CHEK2	1	9.79623824451E-05	15	1	3.97162791223E-06	1	8.81915443428E-09
P04637	P04637	100	CHEK2	1	9.79623824451E-05	18	0.9999999995	4.88815743044E-06	0.9999999998	1.07549146574E-08
P04637	P04637	100	CHEK2	1	9.79623824451E-05	20	0.9999999994	5.80468694865E-06	0.9999999997	1.26737400601E-08
P04637	P04637	100	DYRK2	1	0.0001959248	46	1	5.49917710925E-06	1	2.33248415053E-08
P04637	P04637	100	DAPK3	1	0.0001469436	20	1	8.55427550327E-06	1	0.000000027
P04637	P04637	100	DYRK1A	1	0.0001469436	15	1	9.77631486088E-06	1	3.06865142047E-08
P04637	P04637	100	HIPK2	1	0.000244906	46	1	6.11019678805E-06	1	3.19040319678E-08
P04637	P04637	100	CSNK1D	1	0.0001959248	18	1	7.63774598507E-06	1	3.19040319678E-08
P04637	P04637	100	VRK1	1	0.0001469436	18	1	1.13038640579E-05	1	3.52401303491E-08
P04637	P04637	100	CSNK1D	1	0.0001959248	20	1	9.16529518208E-06	1	0.000000038
P04637	P04637	100	DYRK1A	1	0.0001469436	18	0.999773073	0.00001497	0.9998865365	4.60514488497E-08
P04637	P04637	100	ATR	1	0.0002693966	15	0.9989540166	9.47080502148E-06	0.9994770083	0.000000053
P04637	P04637	100	CDK7	1	0.0002693966	376	1	1.34424329337E-05	1	0.000000074
P04637	P04637	100	CDK7	1	0.0002693966	378	1	1.7414060846E-05	1	9.46587377507E-08
P04637	P04637	100	CHEK1	1	4.89811912226E-05	37	0.9884084379	0.0001063174	0.994204219	1.04532043137E-07
P04637	P04637	100	CHEK1	1	4.89811912226E-05	378	0.9881133867	0.0001115111	0.9940566934	1.09377986691E-07
P04637	P04637	100	CDK7	1	0.0002693966	377	1	2.62738461886E-05	1	1.39907258772E-07
P04637	P04637	100	PLK3	1	0.000122453	20	0.9998493157	6.26295170775E-05	0.9999246579	0.000000151
P04637	P04637	100	CDK5	1	2.44905956113E-05	33	0.811758777	0.0003745551	0.9058793885	1.78939141658E-07
P04637	P04637	100	CDK7	1	0.0002693966	371	0.9999999467	3.66611807283E-05	0.9999999733	1.91929164476E-07
P04637	P04637	100	CHEK2	1	9.79623824451E-05	378	0.9941250543	0.0001029568	0.9970625271	1.95788683459E-07
P04637	P04637	100	CSNK1D	1	0.0001959248	15	0.9999948706	6.99617532232E-05	0.9999974353	2.61881504576E-07
P04637	P04637	100	DAPK3	1	0.0001469436	18	0.0964376448	9.80686584482E-05	0.5482188224	2.74597594185E-07
P04637	P04637	100	CHEK2	1	9.79623824451E-05	366	0.9732126056	0.0002227167	0.9866063028	4.06696552702E-07
P04637	P04637	100	CHEK2	1	9.79623824451E-05	377	0.9421261757	0.0003553079	0.9710630878	6.3255996294E-07
P04637	P04637	100	CDK2	1	7.34717868339E-05	315	0.9751528025	0.0005529728	0.9875764012	7.32066450197E-07
P04637	P04637	100	CSNK1D	1	0.0001959248	9	0.9997769344	0.0002413528	0.9998884672	8.44878020075E-07
P04637	P04637	100	CDK5	1	2.44905956113E-05	37	0.3145800327	0.0023576194	0.6572900163	1.02010254074E-06
P04637	P04637	100	CDK2	1	7.34717868339E-05	314	0.9617853416	0.0008746747	0.9808926708	1.12849147431E-06
P04637	P04637	100	CDK5	1	2.44905956113E-05	315	0.2352427783	0.0030981753	0.6176213891	1.31980228395E-06
P04637	P04637	100	MAPK14	1	2.44905956113E-05	9	0.644750949	0.0035634668	0.8223754745	1.50580232844E-06
P04637	P04637	100	ATM	1	9.79623824451E-05	99	0.9997171305	0.000901254	0.9998585653	1.52233621697E-06
P04637	P04637	100	CHEK1	1	4.89811912226E-05	387	0.3912747386	0.0024068065	0.6956373693	1.99862183139E-06
P04637	P04637	100	CHEK2	1	9.79623824451E-05	371	0.6867874229	0.0013711282	0.8433937115	2.25965472167E-06
P04637	P04637	100	DYRK2	1	0.0001959248	185	0.0003356424	0.0007139765	0.5001678212	2.34762302654E-06
P04637	P04637	100	VRK1	1	0.0001469436	20	0.0161319805	0.0009519687	0.5080659903	2.34762302654E-06
P04637	P04637	100	DYRK1A	1	0.0001469436	20	7.05539343055E-05	0.0010537034	0.500035277	2.58278724225E-06
P04637	P04637	100	CDK5	1	2.44905956113E-05	15	0.0639804664	0.0076704355	0.5319902332	3.09725455238E-06
P04637	P04637	100	CDK5	1	2.44905956113E-05	46	0.0616502933	0.0078183023	0.5308251466	3.15330582512E-06
P04637	P04637	100	CHEK1	1	4.89811912226E-05	366	0.2113192953	0.0040510605	0.6056596476	3.26070102795E-06
P04637	P04637	100	CHEK1	1	4.89811912226E-05	376	0.2100804459	0.0040678635	0.605040223	3.27340106846E-06
P04637	P04637	100	MAPK14	1	2.44905956113E-05	46	0.3395299037	0.0083150613	0.6697649518	3.34111596507E-06
P04637	P04637	100	MAPK9	1	0.000122453	20	0.0740968726	0.0016696113	0.5370484363	3.35356420475E-06
P04637	P04637	100	CDK5	1	2.44905956113E-05	127	0.0330761986	0.0110673994	0.5165380993	4.369544619E-06
P04637	P04637	100	DYRK1A	1	0.0001469436	9	0.0000105	0.0018758304	0.50000525	0.000004439
P04637	P04637	100	ATM	1	9.79623824451E-05	15	0.9961535907	0.0033523595	0.9980767954	5.23117102877E-06
P04637	P04637	100	CHEK1	1	4.89811912226E-05	377	0.0835675174	0.0072457769	0.5417837587	5.62577315015E-06
P04637	P04637	100	PRKAA1	0.9999999998	0.0001469436	18	0.4322351356	0.0025861408	0.7161175677	5.99782385074E-06
P04637	P04637	100	CHEK1	1	4.89811912226E-05	269	0.0713341101	0.0079212591	0.5356670551	6.1156494189E-06
P04637	P04637	100	CDK9	0.9999999968	0.000244906	315	0.3211175827	0.0015871236	0.6605587897	0.000006126
P04637	P04637	100	CHEK1	1	4.89811912226E-05	371	0.0651865696	0.0083092566	0.5325932848	6.39574230933E-06
P04637	P04637	100	MAPK8	1	4.89811912226E-05	81	0.1917745668	0.0086627315	0.5958872834	6.65013973344E-06
P04637	P04637	100	MAP3KB	0.9996279258	0.0003918495	140	0.0003049992	0.0010873095	0.4999664625	6.67582549223E-06
P04637	P04637	100	DYRK2	1	0.0001959248	37	8.69071592748E-06	0.0022216676	0.5000043454	6.8109419436E-06
P04637	P04637	100	MAPK14	1	2.44905956113E-05	15	0.1225379221	0.0183030945	0.561268961	7.00078414678E-06
P04637	P04637	100	CDK2	1	7.34717868339E-05	155	0.7806820954	0.0061685492	0.8903410477	7.0732710317E-06
P04637	P04637	100	CDK2	1	7.34717868339E-05	313	0.77317718	0.0064144846	0.88658859	7.33685220743E-06
P04637	P04637	100	CAMK2A	0.9999994582	0.0003673589	269	0.7807021599	0.0012993333	0.890350809	7.42477511034E-06
P04637	P04637	100	CSNK1A1	1	4.89811912226E-05	261	0.8509316994	0.0100528013	0.9254658497	0.000007644
P04637	P04637	100	PRKAA1	0.9999999998	0.0001469436	20	0.3343547398	0.0033731341	0.6671773698	7.69134798669E-06
P04637	P04637	100	CSNK1A1	1	4.89811912226E-05	20	0.8478363245	0.0101435377	0.9239181622	7.70850865033E-06
P04637	P04637	100	CHEK1	1	4.89811912226E-05	367	0.0423931283	0.010526036	0.5211965641	7.98010139765E-06
P04637	P04637	100	GSK3B	1	4.89811912226E-05	90	0.5763829175	0.0106622934	0.7881914587	8.07668512088E-06
P04637	P04637	100	MAPKAPK2	1	7.34717868339E-05	90	0.0730889723	0.0074205285	0.5365444861	8.40812868896E-06
P04637	P04637	100	MAPK3	1	4.89811912226E-05	94	0.3344288914	0.0112119056	0.6672144457	8.46541337375E-06
P04637	P04637	100	AURKA	1	9.79623824451E-05	215	0.471439889	0.0058135467	0.7357199445	8.75818757084E-06
P04637	P04637	100	MAPK14	1	2.44905956113E-05	37	0.0821367854	0.0232590751	0.5410683927	8.75990886336E-06
P04637	P04637	100	CSNK1A1	1	4.89811912226E-05	260	0.7891268481	0.0117810704	0.8945634241	8.8665800721E-06
P04637	P04637	100	PRKCE	0.9999998735	0.0004163401	211	0.464973582	0.0015663489	0.7324867277	9.94048766477E-06
P04637	P04637	100	MAPK14	1	2.44905956113E-05	33	0.0603817726	0.0277347942	0.5301908863	0.000010326
P04637	P04637	100	CDK2	1	7.34717868339E-05	312	0.6882388933	0.0095783445	0.8441194466	1.06734967111E-05
P04637	P04637	100	PRKDC	1	0.0001959248	20	0.8979546777	0.0038035975	0.9489773389	0.00001126
P04637	P04637	100	CHEK2	1	9.79623824451E-05	9	0.1026643162	0.0087461357	0.5513321581	1.28262408089E-05
P04637	P04637	100	MAPK1	1	4.89811912226E-05	37	0.3031531201	0.0177250699	0.6515765601	1.29854624533E-05
P04637	P04637	100	CDK5	1	2.44905956113E-05	150	0.0022447526	0.0356004506	0.5011223763	1.30368326424E-05
P04637	P04637	100	ATR	1	0.0002693966	37	0.6162512367	0.0033315848	0.8081256183	1.33942213718E-05
P04637	P04637	100	PRKCD	0.999999999	9.79623824451E-05	269	0.3050785841	0.0092037894	0.6525392916	1.34514058544E-05
P04637	P04637	100	CDK9	0.9999999968	0.000244906	33	0.0207571166	0.0039022772	0.5103785567	1.42023615675E-05
P04637	P04637	100	HIPK2	1	0.000244906	81	1.7483204182E-05	0.0039951522	0.5000087416	1.4517366472E-05
P04637	P04637	100	CDK5	1	2.44905956113E-05	149	0.0015375265	0.0408316955	0.5007687632	1.48154075459E-05
P04637	P04637	100	DYRK2	1	0.0001959248	303	0.000000507	0.0051319543	0.5000002535	1.48911622565E-05
P04637	P04637	100	MAPK14	1	2.44905956113E-05	127	0.0280664093	0.0412569652	0.5140332046	1.495924361E-05
P04637	P04637	100	CSNK2A1	1	0.0001959248	392	0.9999657745	0.0052807376	0.9999828872	1.52933112185E-05
P04637	P04637	100	MAPK14	1	2.44905956113E-05	90	0.0209466231	0.0475892677	0.5104733115	1.70888377067E-05
P04637	P04637	100	GSK3A	0.1565641502	0.0008571708	149	0.0002393489	0.0013641014	0.0784017495	1.71404544353E-05
P04637	P04637	100	CDK5	1	2.44905956113E-05	94	0.0009518974	0.0481043573	0.5004759487	1.72611184341E-05
P04637	P04637	100	ATR	1	0.0002693966	99	0.5034038	0.0044460847	0.7517019	1.7529284797E-05
P04637	P04637	100	GSK3B	1	4.89811912226E-05	95	0.2026850341	0.0256420518	0.6013425171	1.83217029793E-05
P04637	P04637	100	PRKDC	1	0.0001959248	37	0.7235942814	0.0064645882	0.8617971407	1.84656146351E-05
P04637	P04637	100	PRKDC	1	0.0001959248	9	0.7105363107	0.006674779	0.8552681554	1.90241649812E-05
P04637	P04637	100	CDK7	1	0.0002693966	33	0.000628175	0.0049657569	0.5003140875	1.94302839868E-05
P04637	P04637	100	CDK4	1	0.0001959248	15	0.0149264234	0.0071037148	0.5074632117	0.00002016
P04637	P04637	100	CHEK2	1	9.79623824451E-05	37	0.0423068254	0.0152926005	0.5211534127	2.1589582263E-05
P04637	P04637	100	CDK5	1	2.44905956113E-05	90	0.0004555918	0.0612351702	0.5002277959	2.16108545693E-05
P04637	P04637	100	MAPK3	1	4.89811912226E-05	9	0.0769714639	0.0306878523	0.538485732	0.000021657
P04637	P04637	100	VRK1	1	0.0001469436	15	3.52529750992E-08	0.0105950812	0.5000000176	2.23767544492E-05
P04637	P04637	100	MAPK1	1	4.89811912226E-05	155	0.1413350294	0.0318707864	0.5706675147	2.24327807758E-05
P04637	P04637	100	GSK3B	1	4.89811912226E-05	121	0.1368033069	0.0320320956	0.5684016535	2.25383998459E-05
P04637	P04637	100	CHEK1	1	4.89811912226E-05	90	0.0040839564	0.0330350844	0.5020419782	2.31942332748E-05
P04637	P04637	100	PRKCD	0.999999999	9.79623824451E-05	215	0.1655789979	0.0165702427	0.5827894985	2.3263065313E-05
P04637	P04637	100	CHEK1	1	4.89811912226E-05	94	0.0038830665	0.0337426452	0.5019415332	0.000023656
P04637	P04637	100	ATM	1	9.79623824451E-05	20	0.7296930252	0.0170584474	0.8648465126	2.38999355017E-05
P04637	P04637	100	MAPK3	1	4.89811912226E-05	150	0.0626578509	0.0341972439	0.5313289254	2.39522822874E-05
P04637	P04637	100	CSNK1A1	1	4.89811912226E-05	18	0.1645643199	0.0342421538	0.5822821599	2.39815367269E-05
P04637	P04637	100	MAPK14	1	2.44905956113E-05	95	0.0091035863	0.0690113121	0.5045517932	2.41531246726E-05
P04637	P04637	100	CDK5	1	2.44905956113E-05	81	0.0003073142	0.0692001172	0.5001536571	2.42145738992E-05
P04637	P04637	100	GSK3B	1	4.89811912226E-05	150	0.1172505066	0.0347098894	0.5586252533	0.000024286
P04637	P04637	100	CDK2	1	7.34717868339E-05	81	0.4399688167	0.0232771002	0.7199844083	2.4419909858E-05
P04637	P04637	100	MAPK3	1	4.89811912226E-05	37	0.0594766174	0.0350792508	0.5297383087	2.45262995188E-05
P04637	P04637	100	MAPK14	1	2.44905956113E-05	96	0.0084402336	0.0711737108	0.5042201168	2.48561584503E-05
P04637	P04637	100	CDK5	1	2.44905956113E-05	20	0.000276137	0.0714822757	0.5001380685	2.49563459955E-05
P04637	P04637	100	MAPK1	1	4.89811912226E-05	127	0.116996327	0.0358136964	0.5584981635	2.50034526136E-05
P04637	P04637	100	PRKDC	1	0.0001959248	18	0.5403202717	0.0090907508	0.7701601359	2.535984194E-05
P04637	P04637	100	GSK3A	0.1565641502	0.0008571708	95	5.73761878701E-05	0.0020808275	0.0783107632	2.53932201254E-05
P04637	P04637	100	CDK7	1	0.0002693966	392	0.0002575358	0.0066943316	0.5001287679	2.56552688428E-05
P04637	P04637	100	CSNK1A1	1	4.89811912226E-05	256	0.1344277759	0.0371805475	0.567213888	2.5889512617E-05
P04637	P04637	100	CDK5	1	2.44905956113E-05	123	0.0002419251	0.0744063104	0.5001209625	2.59041471121E-05
P04637	P04637	100	MAPKAPK2	1	7.34717868339E-05	211	0.0060365101	0.0248791938	0.5030182551	0.000025979
P04637	P04637	100	CDK9	0.9999999968	0.000244906	314	0.0021289384	0.0075564804	0.5010644676	2.62788782484E-05
P04637	P04637	100	MAPK3	1	4.89811912226E-05	95	0.0507582405	0.0378169245	0.5253791202	2.63011981067E-05
P04637	P04637	100	GSK3B	1	4.89811912226E-05	9	0.0986197277	0.0378655005	0.5493098639	2.63326013112E-05
P04637	P04637	100	CHEK2	1	9.79623824451E-05	376	0.0289578436	0.0191481347	0.5144789218	2.6610949454E-05
P04637	P04637	100	MAPK14	1	2.44905956113E-05	312	0.0065933523	0.0789709329	0.5032966761	2.73781440034E-05
P04637	P04637	100	CDK5	1	2.44905956113E-05	99	0.0001938538	0.079550485	0.5000969269	2.75648212921E-05
P04637	P04637	100	CDK5	1	2.44905956113E-05	314	0.0001826778	0.0810062394	0.5000913389	2.80332742336E-05
P04637	P04637	100	CDK5	1	2.44905956113E-05	371	0.0001772792	0.0817177718	0.5000886396	0.000028262
P04637	P04637	100	PLK3	1	0.000122453	46	0.00030624	0.0165216666	0.50015312	2.85480780986E-05
P04637	P04637	100	CHEK1	1	4.89811912226E-05	99	0.0023993541	0.0415065668	0.5011996771	0.000028678
P04637	P04637	100	CDK5	1	2.44905956113E-05	155	0.0001661737	0.0832813712	0.5000830869	2.87641189263E-05
P04637	P04637	100	CDK5	1	2.44905956113E-05	313	0.0001644403	0.0835337223	0.5000822202	2.88450875842E-05
P04637	P04637	100	MAPK14	1	2.44905956113E-05	81	0.005549065	0.0846537214	0.5027745325	2.92042227286E-05
P04637	P04637	100	MAPK3	1	4.89811912226E-05	15	0.0395115732	0.0423458023	0.5197557866	2.92163638626E-05
P04637	P04637	100	GSK3B	1	4.89811912226E-05	123	0.0770544367	0.0424863368	0.5385272183	2.93064302944E-05
P04637	P04637	100	CDK9	0.9999999968	0.000244906	313	0.0013580126	0.0085997965	0.5006790047	2.96347845143E-05
P04637	P04637	100	MAPK3	1	4.89811912226E-05	33	0.0359794018	0.044058796	0.5179897009	3.03126597802E-05
P04637	P04637	100	ATR	1	0.0002693966	95	0.2568734631	0.0080199388	0.6284367316	3.03451638006E-05
P04637	P04637	100	CDK5	1	2.44905956113E-05	9	0.0001345452	0.0886351256	0.5000672726	0.000030478
P04637	P04637	100	CDK2	1	7.34717868339E-05	37	0.3656643281	0.0296561456	0.6828321641	3.05844144581E-05
P04637	P04637	100	CDK5	1	2.44905956113E-05	125	0.0001243468	0.0907287846	0.5000621734	0.000031146
P04637	P04637	100	GSK3B	1	4.89811912226E-05	362	0.0660937832	0.045721686	0.5330468916	3.1373767569E-05
P04637	P04637	100	ATM	1	9.79623824451E-05	166	0.4620651462	0.0228637454	0.7310325731	3.13774663491E-05
P04637	P04637	100	MAPK3	1	4.89811912226E-05	127	0.0294107216	0.0478455904	0.5147053608	3.27247586319E-05
P04637	P04637	100	PRKDC	1	0.0001959248	33	0.3706479652	0.0120144799	0.6853239826	3.28595615001E-05
P04637	P04637	100	CDK5	1	2.44905956113E-05	303	9.26816947587E-05	0.0989198089	0.5000463408	3.37485043673E-05
P04637	P04637	100	MAPK3	1	4.89811912226E-05	315	0.0248851615	0.051076968	0.5124425807	3.47714060066E-05
P04637	P04637	100	GSK3B	1	4.89811912226E-05	96	0.0512583152	0.0511826744	0.5256291576	3.48381842348E-05
P04637	P04637	100	MAPK1	1	4.89811912226E-05	150	0.058006803	0.0517212883	0.5290034015	3.51782788065E-05
P04637	P04637	100	DYRK1A	1	0.0001469436	253	3.67995208944E-09	0.0175356538	0.5000000018	3.57369194302E-05
P04637	P04637	100	CDK2	1	7.34717868339E-05	149	0.3099750598	0.0355879247	0.6549875299	3.6225106368E-05
P04637	P04637	100	ATM	1	9.79623824451E-05	102	0.3031972041	0.0268518708	0.651598602	3.64277056095E-05
P04637	P04637	100	MAPKAPK2	1	7.34717868339E-05	269	0.0026665658	0.035876326	0.5013332829	3.64973963334E-05
P04637	P04637	100	PRKDC	1	0.0001959248	99	0.3015237235	0.0136016036	0.6507618618	3.68696925114E-05
P04637	P04637	100	GSK3B	1	4.89811912226E-05	125	0.0440158609	0.0545970524	0.5220079305	3.69895285786E-05
P04637	P04637	100	ATM	1	9.79623824451E-05	96	0.2732670003	0.0277625956	0.6366335002	3.75724975188E-05
P04637	P04637	100	MAPK3	1	4.89811912226E-05	99	0.0196926811	0.055765933	0.5098463406	3.77235840519E-05
P04637	P04637	100	CDK2	1	7.34717868339E-05	33	0.2948236554	0.0372700618	0.6474118277	3.78108957388E-05
P04637	P04637	100	MAPK1	1	4.89811912226E-05	81	0.0482954315	0.0562278639	0.5241477158	3.80133437701E-05
P04637	P04637	100	PLK3	1	0.000122453	15	0.0001197026	0.0226080336	0.5000598513	3.8196551369E-05
P04637	P04637	100	PRKCE	0.9999998735	0.0004163401	215	0.0294854294	0.0066549208	0.5147426514	3.82258500479E-05
P04637	P04637	100	MAPK3	1	4.89811912226E-05	90	0.0189786117	0.0565688129	0.5094893059	3.82270947211E-05
P04637	P04637	100	MAPK9	1	0.000122453	15	0.0001284221	0.0226306414	0.500064211	0.000038232
P04637	P04637	100	MAPK3	1	4.89811912226E-05	46	0.0183737281	0.0572507108	0.509186864	3.86542952622E-05
P04637	P04637	100	DYRK1A	1	0.0001469436	6	2.32966391404E-09	0.0196027333	0.5000000012	3.9628558191E-05
P04637	P04637	100	MAPK14	1	2.44905956113E-05	150	0.0022979573	0.1181843428	0.5011489786	0.000039806
P04637	P04637	100	CDK4	1	0.0001959248	313	0.0020471009	0.0152116404	0.5010235505	4.09005787687E-05
P04637	P04637	100	GSK3B	1	4.89811912226E-05	37	0.0338434913	0.0611508495	0.5169217456	4.10901770429E-05
P04637	P04637	100	MAPK8	1	4.89811912226E-05	20	0.002025525	0.0620071935	0.5010127625	4.16233584548E-05
P04637	P04637	100	PRKCZ	1	0.000244906	329	0.101847603	0.0126022809	0.5509238015	4.22478680527E-05
P04637	P04637	100	ATR	1	0.0002693966	33	0.1343612258	0.0115149714	0.5671806129	4.24472906319E-05
P04637	P04637	100	DYRK1A	1	0.0001469436	94	1.67598415464E-09	0.0212393495	0.5000000008	4.26868530528E-05
P04637	P04637	100	CDK5	1	2.44905956113E-05	95	3.81587358521E-05	0.1278717543	0.5000190794	4.28220959478E-05
P04637	P04637	100	PRKCZ	1	0.000244906	211	0.096870309	0.0129575888	0.5484351545	4.33507695446E-05
P04637	P04637	100	CHEK1	1	4.89811912226E-05	9	0.0007454293	0.0662568354	0.5003727147	4.42608733666E-05
P04637	P04637	100	PRKCD	0.999999999	9.79623824451E-05	367	0.0668914461	0.033222362	0.5334457225	4.43771705846E-05
P04637	P04637	100	ATM	1	9.79623824451E-05	95	0.1414187766	0.0334212489	0.5707093883	4.46232945284E-05
P04637	P04637	100	PRKD1	0.9999999998	0.0001959248	367	0.03025172	0.0168470346	0.5151258599	4.49607230824E-05
P04637	P04637	100	PRKAA1	0.9999999998	0.0001469436	260	0.0226634271	0.0224983556	0.5113317134	4.50268230844E-05
P04637	P04637	100	ATM	1	9.79623824451E-05	37	0.1346929917	0.0337841946	0.5673464958	4.50721440037E-05
P04637	P04637	100	PRKCD	0.999999999	9.79623824451E-05	253	0.0647692702	0.033922896	0.5323846346	4.52435729197E-05
P04637	P04637	100	MAPK14	1	2.44905956113E-05	99	0.0014591021	0.1383870975	0.500729551	4.60756703751E-05
P04637	P04637	100	CAMK2A	0.9999994582	0.0003673589	253	0.1967326943	0.0093015526	0.5983660762	0.000046426
P04637	P04637	100	CDK2	1	7.34717868339E-05	127	0.2301887212	0.0467414779	0.6150943606	4.66421124342E-05
P04637	P04637	100	MAPK14	1	2.44905956113E-05	94	0.0013556511	0.1419013771	0.5006778255	4.71585913464E-05
P04637	P04637	100	MAPK14	1	2.44905956113E-05	256	0.0013231842	0.1430635366	0.5006615921	4.75162377289E-05
P04637	P04637	100	MAPK8	1	4.89811912226E-05	127	0.0013171525	0.0716857452	0.5006585763	0.000047611
P04637	P04637	100	ATM	1	9.79623824451E-05	18	0.1046906034	0.0359536199	0.5523453017	4.77472121223E-05
P04637	P04637	100	MAPK14	1	2.44905956113E-05	304	0.001248037	0.1458397045	0.5006240185	4.83696515019E-05
P04637	P04637	100	HIPK2	1	0.000244906	90	8.72205410401E-08	0.0147151869	0.5000000436	4.87725683288E-05
P04637	P04637	100	MAPKAPK2	1	7.34717868339E-05	20	0.0012430097	0.0491608103	0.5006215048	0.000048874
P04637	P04637	100	MAPK8	1	4.89811912226E-05	125	0.0011295959	0.0753124526	0.500564798	4.98376317251E-05
P04637	P04637	100	DYRK2	1	0.0001959248	183	3.79286957178E-09	0.0190827556	0.5000000019	5.04614384757E-05
P04637	P04637	100	CDK2	1	7.34717868339E-05	303	0.2056158525	0.051062609	0.6028079263	5.06223335397E-05
P04637	P04637	100	MAPK1	1	4.89811912226E-05	94	0.0204868996	0.0785792693	0.5102434498	0.000051836
P04637	P04637	100	PLK3	1	0.000122453	18	4.01676391165E-05	0.0319386096	0.5000200838	5.26093913668E-05
P04637	P04637	100	CDK4	1	0.0001959248	95	0.0009502754	0.0200524438	0.5004751377	5.28308979461E-05
P04637	P04637	100	DYRK2	1	0.0001959248	81	0.000000003	0.020121489	0.5000000015	5.29992560722E-05
P04637	P04637	100	MAPK1	1	4.89811912226E-05	33	0.0186312757	0.0812674503	0.5093156378	5.34753989854E-05
P04637	P04637	100	MAPK1	1	4.89811912226E-05	15	0.0184521502	0.0815491304	0.5092260751	5.36469284742E-05
P04637	P04637	100	PRKCD	0.999999999	9.79623824451E-05	303	0.0484515197	0.0411329282	0.5242257594	5.40831653415E-05
P04637	P04637	100	CDK4	1	0.0001959248	33	0.0008576356	0.0207535889	0.5004288178	5.45384144711E-05
P04637	P04637	100	MAPK3	1	4.89811912226E-05	81	0.0053349235	0.0854770704	0.5026674618	0.000056034
P04637	P04637	100	ATM	1	9.79623824451E-05	106	0.0466700685	0.0428492825	0.5233350342	5.61682960385E-05
P04637	P04637	100	MAPKAPK2	1	7.34717868339E-05	96	0.0008261605	0.0575812725	0.5004130802	5.6576506528E-05
P04637	P04637	100	MAPK14	1	2.44905956113E-05	313	0.0007303735	0.1733365066	0.5003651867	5.67560819945E-05
P04637	P04637	100	DAPK3	1	0.0001469436	15	5.85220302396E-10	0.0296118467	0.5000000003	5.80678915027E-05
P04637	P04637	100	MAPKAPK2	1	7.34717868339E-05	366	0.0007296783	0.0604102936	0.5003648392	5.91432849394E-05
P04637	P04637	100	PRKD1	0.9999999998	0.0001959248	116	0.0158965718	0.0232108045	0.5079482858	6.04868710423E-05
P04637	P04637	100	MAPK3	1	4.89811912226E-05	96	0.0038740864	0.0935245051	0.5019370432	6.08972335381E-05
P04637	P04637	100	MAPK8	1	4.89811912226E-05	231	0.0005540433	0.0942717822	0.5002770216	6.13470646657E-05
P04637	P04637	100	CDK2	1	7.34717868339E-05	150	0.1519866915	0.063014154	0.5759933457	6.14971582249E-05
P04637	P04637	100	MAPK9	1	0.000122453	170	0.000028196	0.0380769133	0.500014098	6.19007712278E-05
P04637	P04637	100	CDK7	1	0.0002693966	127	1.14282112421E-05	0.0173355448	0.5000057141	6.19928907019E-05
P04637	P04637	100	HIPK2	1	0.000244906	37	2.77396482898E-08	0.0190897823	0.5000000139	6.20550622327E-05
P04637	P04637	100	GSK3B	1	4.89811912226E-05	155	0.0107217398	0.0958011644	0.5053608699	6.22667899913E-05
P04637	P04637	100	CDK5	1	2.44905956113E-05	367	8.56534088506E-06	0.1949329971	0.5000042827	6.3266913269E-05
P04637	P04637	100	MAPK1	1	4.89811912226E-05	315	0.0104186091	0.0976027559	0.5052093045	6.33486811974E-05
P04637	P04637	100	CDK2	1	7.34717868339E-05	95	0.1441269117	0.0651136176	0.5720634559	6.3389286694E-05
P04637	P04637	100	PRKAA1	0.9999999998	0.0001469436	96	0.0114990131	0.0326913859	0.5057495065	6.36314971015E-05
P04637	P04637	100	CDK7	1	0.0002693966	121	0.000010186	0.0179233457	0.500005093	6.39338938037E-05
P04637	P04637	100	MAPK14	1	2.44905956113E-05	18	0.0004752669	0.1975499944	0.5002376335	6.40517585246E-05
P04637	P04637	100	PRKD1	0.9999999998	0.0001959248	366	0.0139396279	0.0247615725	0.5069698139	6.42143748799E-05
P04637	P04637	100	CDK7	1	0.0002693966	123	9.73077319295E-06	0.0181686701	0.5000048654	6.47424442072E-05
P04637	P04637	100	CDK2	1	7.34717868339E-05	94	0.1353932131	0.0677556667	0.5676966065	6.57633672809E-05
P04637	P04637	100	MAPK1	1	4.89811912226E-05	303	0.0086462144	0.103163646	0.5043231072	0.000066678
P04637	P04637	100	ATM	1	9.79623824451E-05	33	0.0181290823	0.0516528541	0.5090645412	6.67628158547E-05
P04637	P04637	100	ATR	1	0.0002693966	96	0.0426568494	0.0189251125	0.5213284247	0.00006723
P04637	P04637	100	PAK1	0.9999999015	0.0004163401	367	0.1855193253	0.01228119	0.5927596134	6.74102363943E-05
P04637	P04637	100	MAPK1	1	4.89811912226E-05	149	0.0081428445	0.1049352976	0.5040714223	6.77355162499E-05
P04637	P04637	100	CDK9	0.9999999968	0.000244906	377	5.14761806242E-05	0.021143725	0.5000257365	6.8202641193E-05
P04637	P04637	100	MAPK14	1	2.44905956113E-05	227	0.0003614935	0.2141715627	0.5001807468	6.90172437644E-05
P04637	P04637	100	PRKCD	0.999999999	9.79623824451E-05	304	0.0313282902	0.0538314447	0.5156641446	6.9360848918E-05
P04637	P04637	100	HIPK2	1	0.000244906	155	1.55663248819E-08	0.0217263322	0.5000000078	6.99373069357E-05
P04637	P04637	100	MAPK14	1	2.44905956113E-05	362	0.0003373858	0.218544325	0.5001686929	7.0318198332E-05
P04637	P04637	100	CDK5	1	2.44905956113E-05	362	5.34154768931E-06	0.2215985069	0.5000026708	7.1225584197E-05
P04637	P04637	100	CHEK2	1	9.79623824451E-05	118	0.0036434269	0.0563192113	0.5018217134	0.000072317
P04637	P04637	100	PRKCD	0.999999999	9.79623824451E-05	118	0.0288930731	0.056477771	0.5144465361	7.25050821343E-05
P04637	P04637	100	CSNK2A1	1	0.0001959248	183	0.7874402026	0.0284557975	0.8937201013	7.30193558164E-05
P04637	P04637	100	MAPK3	1	4.89811912226E-05	125	0.0018299206	0.1138305221	0.5009149603	7.30237004073E-05
P04637	P04637	100	DYRK1A	1	0.0001469436	90	1.51653695321E-10	0.0380393356	0.5000000001	0.000073194
P04637	P04637	100	GSK3B	1	4.89811912226E-05	15	0.0065076339	0.1147360532	0.5032538169	7.35600800001E-05
P04637	P04637	100	CHEK2	1	9.79623824451E-05	269	0.0034862945	0.0574767881	0.5017431473	7.36888746711E-05
P04637	P04637	100	PLK3	1	0.000122453	9	1.20013507432E-05	0.0460965466	0.5000060007	7.38592433861E-05
P04637	P04637	100	GSK3A	0.1565641502	0.0008571708	90	1.0345217669E-06	0.00664545	0.0782825923	7.44829053491E-05
P04637	P04637	100	MAPK8	1	4.89811912226E-05	46	0.0002690038	0.1168205469	0.5001345019	7.47934767842E-05
P04637	P04637	100	DYRK1A	1	0.0001469436	166	1.34888261747E-10	0.0390747085	0.5000000001	7.50320630209E-05
P04637	P04637	100	ABL1	0.9999999509	0.00205721	220	0.9756988592	0.0027977547	0.987849405	7.51984817719E-05
P04637	P04637	100	GSK3B	1	4.89811912226E-05	303	0.0058926043	0.1189105397	0.5029463022	7.60282983077E-05
P04637	P04637	100	GSK3B	1	4.89811912226E-05	227	0.005825916	0.1193364204	0.502912958	7.62796978763E-05
P04637	P04637	100	MAPK1	1	4.89811912226E-05	99	0.0050943033	0.119387135	0.5025471516	7.63096300186E-05
P04637	P04637	100	MAPKAPK2	1	7.34717868339E-05	215	0.0003495507	0.0796066989	0.5001747754	7.63231532308E-05
P04637	P04637	100	PRKCZ	1	0.000244906	376	0.0298826898	0.0243622711	0.5149413449	7.7739199788E-05
P04637	P04637	100	MAP3KB	0.9996279258	0.0003918495	329	1.31369754242E-08	0.015277936	0.4998139695	0.000077982
P04637	P04637	100	MAPK1	1	4.89811912226E-05	95	0.0045160732	0.1232145623	0.5022580366	7.85655919026E-05
P04637	P04637	100	MAPK14	1	2.44905956113E-05	231	0.0002176858	0.2466157911	0.5001088429	7.86205309016E-05
P04637	P04637	100	GSK3B	1	4.89811912226E-05	118	0.0052427849	0.1236835199	0.5026213925	7.8841600686E-05
P04637	P04637	100	PRKCZ	1	0.000244906	183	0.0286316507	0.0248920252	0.5143158253	7.9298487044E-05
P04637	P04637	100	CDK2	1	7.34717868339E-05	125	0.0914452345	0.083848703	0.5457226173	8.00703591206E-05
P04637	P04637	100	DAPK3	1	0.0001469436	376	1.3661568467E-10	0.0421295013	0.5000000001	0.000080432
P04637	P04637	100	MAPK3	1	4.89811912226E-05	20	0.0011955198	0.1265409534	0.5005977599	8.05214961543E-05
P04637	P04637	100	GSK3B	1	4.89811912226E-05	99	0.0048498467	0.126916425	0.5024249233	0.000080742
P04637	P04637	100	PRKCE	0.9999998735	0.0004163401	329	0.0038576894	0.015026807	0.5019287815	8.12183491242E-05
P04637	P04637	100	GSK3B	1	4.89811912226E-05	313	0.0046504135	0.1287048796	0.5023252068	8.17915692074E-05
P04637	P04637	100	CDK7	1	0.0002693966	149	3.89563113702E-06	0.0234377983	0.5000019478	8.1910630706E-05
P04637	P04637	100	MAPK1	1	4.89811912226E-05	90	0.0037729345	0.1290045848	0.5018864672	8.19673339486E-05
P04637	P04637	100	PLK3	1	0.000122453	55	0.000008099	0.0517539778	0.5000040495	8.21903501966E-05
P04637	P04637	100	PRKDC	1	0.0001959248	166	0.0425099515	0.0323892366	0.5212549758	8.22911821213E-05
P04637	P04637	100	MAPK3	1	4.89811912226E-05	313	0.0010100298	0.1317165956	0.5005050149	8.35562756929E-05
P04637	P04637	100	GSK3B	1	4.89811912226E-05	94	0.0043174859	0.1320743477	0.502158743	8.37656738259E-05
P04637	P04637	100	MAPK3	1	4.89811912226E-05	123	0.0009939081	0.1322426836	0.500496954	8.38641871754E-05
P04637	P04637	100	MAPK3	1	4.89811912226E-05	314	0.0009924814	0.1322885101	0.5004962407	0.000083891
P04637	P04637	100	CDK5	1	2.44905956113E-05	96	2.57157289117E-06	0.2678597233	0.5000012858	0.000084851
P04637	P04637	100	CDK5	1	2.44905956113E-05	6	2.53327096349E-06	0.2689054835	0.5000012666	8.5156586332E-05
P04637	P04637	100	GSK3B	1	4.89811912226E-05	149	0.0040709195	0.1347701665	0.5020354597	8.53420633253E-05
P04637	P04637	100	CDK5	1	2.44905956113E-05	140	2.41107940191E-06	0.2721680231	0.5000012055	8.61093781869E-05
P04637	P04637	100	MAPK1	1	4.89811912226E-05	9	0.0030307589	0.1363172683	0.5015153794	8.6245540228E-05
P04637	P04637	100	MAPK3	1	4.89811912226E-05	18	0.0008670948	0.1367349003	0.5004335474	8.64892812103E-05
P04637	P04637	100	CDK5	1	2.44905956113E-05	227	2.35450457132E-06	0.2737685891	0.5000011773	8.65764564744E-05
P04637	P04637	100	CHEK1	1	4.89811912226E-05	33	9.18492115599E-05	0.1368867386	0.5000459246	8.65778825882E-05
P04637	P04637	100	PRKCA	0.9999999341	0.0007347179	371	0.859266988	0.0091332166	0.9296334611	8.6642946756E-05
P04637	P04637	100	PRKDC	1	0.0001959248	15	0.0368692856	0.0342565128	0.5184346428	8.6659167541E-05
P04637	P04637	100	MAPK3	1	4.89811912226E-05	312	0.0008515385	0.137379526	0.5004257692	8.68653791667E-05
P04637	P04637	100	MAPKAPK2	1	7.34717868339E-05	94	0.0002269783	0.0928618543	0.5001134892	8.79807716997E-05
P04637	P04637	100	MAPK14	1	2.44905956113E-05	303	0.0001302899	0.2826048502	0.500065145	0.000089151
P04637	P04637	100	MAPK9	1	0.000122453	46	8.02936742006E-06	0.056928398	0.5000040147	8.97435401484E-05
P04637	P04637	100	CSNK2A1	1	0.0001959248	387	0.5684529362	0.0357238765	0.7842264681	9.00776135112E-05
P04637	P04637	100	CDK5	1	2.44905956113E-05	377	1.9505135025E-06	0.2870087745	0.5000009753	9.04315491675E-05
P04637	P04637	100	GSK3B	1	4.89811912226E-05	33	0.0032713454	0.144862073	0.5016356727	9.12203015472E-05
P04637	P04637	100	MAPK1	1	4.89811912226E-05	46	0.0023318755	0.1452668735	0.5011659377	9.14553509838E-05
P04637	P04637	100	MAPK3	1	4.89811912226E-05	149	0.000665989	0.1454547621	0.5003329945	9.1564430618E-05
P04637	P04637	100	MAPK14	1	2.44905956113E-05	261	0.0001103875	0.2948316595	0.5000551938	9.27022315148E-05
P04637	P04637	100	MAPK1	1	4.89811912226E-05	125	0.0021751081	0.1477127853	0.5010875541	9.28744117146E-05
P04637	P04637	100	MAPKAPK2	1	7.34717868339E-05	362	0.0001905669	0.0986433225	0.5000952834	9.30206179216E-05
P04637	P04637	100	MAPK14	1	2.44905956113E-05	315	0.0001013271	0.3011535746	0.5000506636	9.45335194363E-05
P04637	P04637	100	PRKCZ	1	0.000244906	116	0.019456525	0.0301464889	0.5097282625	9.46236143086E-05
P04637	P04637	100	MAPKAPK2	1	7.34717868339E-05	55	0.0001798406	0.1005500094	0.5000899203	9.46771900571E-05
P04637	P04637	100	GSK3B	1	4.89811912226E-05	314	0.0028206683	0.1519663988	0.5014103341	9.53375526367E-05
P04637	P04637	100	MAPK1	1	4.89811912226E-05	123	0.0019163457	0.1521597865	0.5009581728	9.5449397865E-05
P04637	P04637	100	MAPK9	1	0.000122453	33	6.36250214436E-06	0.0610506422	0.5000031813	9.57193317156E-05
P04637	P04637	100	MAPKAPK2	1	7.34717868339E-05	15	0.0001730592	0.1019101392	0.5000865296	9.585727481E-05
P04637	P04637	100	CHEK2	1	9.79623824451E-05	99	0.0018292049	0.0767752337	0.5009146024	9.62533403971E-05
P04637	P04637	100	CDK4	1	0.0001959248	304	0.0001341935	0.0387355925	0.5000670967	9.7057371635E-05
P04637	P04637	100	MAPK14	1	2.44905956113E-05	314	8.94294124662E-05	0.3101948328	0.5000447147	9.71468959257E-05
P04637	P04637	100	GSK3B	1	4.89811912226E-05	304	0.0026437944	0.1551751686	0.5013218972	9.71917875143E-05
P04637	P04637	100	GSK3A	0.1565641502	0.0008571708	96	0.00000034	0.0090849461	0.0782822451	0.00009939
P04637	P04637	100	CDK2	1	7.34717868339E-05	304	0.0527638443	0.1067347506	0.5263819221	0.0001000326
P04637	P04637	100	MAPK14	1	2.44905956113E-05	149	7.7274130604E-05	0.321036155	0.5000386371	0.0001002721
P04637	P04637	100	CHEK1	1	4.89811912226E-05	303	5.32159475498E-05	0.1610198774	0.500026608	0.0001005609
P04637	P04637	100	MAPK14	1	2.44905956113E-05	253	7.43381253202E-05	0.3240145704	0.5000371691	0.0001011291
P04637	P04637	100	CHEK1	1	4.89811912226E-05	260	5.20853664282E-05	0.1620799965	0.5000260427	0.0001011709
P04637	P04637	100	MAPK8	1	4.89811912226E-05	15	8.10685476176E-05	0.1628669899	0.5000405343	0.0001016235
P04637	P04637	100	CDK4	1	0.0001959248	315	0.0001140696	0.0408148925	0.5000570348	0.0001018492
P04637	P04637	100	CDK5	1	2.44905956113E-05	102	1.11553804125E-06	0.3279116539	0.5000005578	0.0001022494
P04637	P04637	100	DYRK2	1	0.0001959248	55	1.28678845215E-10	0.0420134076	0.5000000001	0.0001046017
P04637	P04637	100	MAPK1	1	4.89811912226E-05	313	0.0011991414	0.169112222	0.5005995707	0.0001052086
P04637	P04637	100	MAPK8	1	4.89811912226E-05	183	6.95334643204E-05	0.1694507269	0.5000347667	0.0001054026
P04637	P04637	100	ATM	1	9.79623824451E-05	46	0.0015078296	0.0855919421	0.5007539148	0.0001063954
P04637	P04637	100	CHEK2	1	9.79623824451E-05	367	0.0014111506	0.0856227986	0.5007055753	0.0001064307
P04637	P04637	100	CDK5	1	2.44905956113E-05	185	9.15796446798E-07	0.3430114777	0.5000004579	0.0001065796
P04637	P04637	100	MAPKAPK2	1	7.34717868339E-05	37	0.000119578	0.1150663094	0.500059789	0.0001072056
P04637	P04637	100	MAPK8	1	4.89811912226E-05	314	0.000064016	0.1731501456	0.500032008	0.0001075206
P04637	P04637	100	CHEK1	1	4.89811912226E-05	106	4.11091135066E-05	0.1734947607	0.5000205546	0.0001077177
P04637	P04637	100	DYRK2	1	0.0001959248	315	1.11196493514E-10	0.0434294457	0.5000000001	0.0001078452
P04637	P04637	100	MAPKAPK2	1	7.34717868339E-05	284	0.0001172616	0.1158352776	0.5000586308	0.0001078653
P04637	P04637	100	CDK5	1	2.44905956113E-05	378	8.32719475992E-07	0.3504176472	0.5000004164	0.0001086975
P04637	P04637	100	MAPK3	1	4.89811912226E-05	155	0.0002983921	0.1752416659	0.500149196	0.0001087163
P04637	P04637	100	PRKCA	0.9999999341	0.0007347179	378	0.8029114376	0.0116970552	0.9014556859	0.0001088387
P04637	P04637	100	PAK1	0.9999999015	0.0004163401	366	0.084178256	0.020646966	0.5420890788	0.0001088635
P04637	P04637	100	DAPK3	1	0.0001469436	366	3.38745213296E-11	0.0585201042	0.5	0.0001088984
P04637	P04637	100	MAPK8	1	4.89811912226E-05	33	6.05732744366E-05	0.1756250808	0.5000302866	0.0001089354
P04637	P04637	100	PRKCD	0.999999999	9.79623824451E-05	170	0.0131750761	0.0878145262	0.5065875375	0.0001089376
P04637	P04637	100	MAPK14	1	2.44905956113E-05	116	4.90267931312E-05	0.3560821052	0.5000245134	0.0001103148
P04637	P04637	100	MAPK1	1	4.89811912226E-05	314	0.0009492875	0.1780874901	0.5004746438	0.0001103413
P04637	P04637	100	MAPK1	1	4.89811912226E-05	312	0.000893562	0.1805502049	0.500446781	0.0001117457
P04637	P04637	100	AURKA	1	9.79623824451E-05	185	0.0007895937	0.0903591177	0.5003947968	0.0001118415
P04637	P04637	100	PRKCZ	1	0.000244906	378	0.0131868843	0.0363205373	0.5065934421	0.0001123454
P04637	P04637	100	CDK5	1	2.44905956113E-05	312	7.08859885312E-07	0.3632676966	0.5000003544	0.0001123631
P04637	P04637	100	MAPK3	1	4.89811912226E-05	121	0.0002394992	0.1845859899	0.5001197496	0.0001140436
P04637	P04637	100	MAPK14	1	2.44905956113E-05	6	3.84537734241E-05	0.374925341	0.5000192269	0.000115679
P04637	P04637	100	GSK3B	1	4.89811912226E-05	253	0.0014442591	0.1876267293	0.5007221295	0.0001157722
P04637	P04637	100	MAPK14	1	2.44905956113E-05	260	3.67628930515E-05	0.37852608	0.5000183814	0.0001167013
P04637	P04637	100	MAPK3	1	4.89811912226E-05	102	0.0002078817	0.1906039227	0.5001039408	0.0001174622
P04637	P04637	100	CHEK1	1	4.89811912226E-05	253	2.85786609496E-05	0.1916814559	0.5000142893	0.0001180733
P04637	P04637	100	CSNK1A1	1	4.89811912226E-05	99	0.0008212814	0.1953283268	0.5004106407	0.0001201394
P04637	P04637	100	PRKDC	1	0.0001959248	102	0.0139725029	0.0488898231	0.5069862514	0.0001202702
P04637	P04637	100	CHEK1	1	4.89811912226E-05	125	2.63914703732E-05	0.1957242676	0.5000131957	0.0001203635
P04637	P04637	100	MAPK8	1	4.89811912226E-05	37	3.89347428541E-05	0.1959711195	0.5000194674	0.0001205033
P04637	P04637	100	CHEK1	1	4.89811912226E-05	312	2.5000704682E-05	0.1985071567	0.5000125004	0.0001219377
P04637	P04637	100	AURKA	1	9.79623824451E-05	102	0.0006174443	0.0995228853	0.5003087222	0.0001222421
P04637	P04637	100	CDK2	1	7.34717868339E-05	90	0.0287418449	0.1330785585	0.5143709224	0.0001225654
P04637	P04637	100	MAPKAPK2	1	7.34717868339E-05	9	7.5867884377E-05	0.1330889458	0.5000379339	0.0001225742
P04637	P04637	100	VRK1	1	0.0001469436	376	3.17533070951E-12	0.0666448329	0.5	0.0001227443
P04637	P04637	100	CHEK1	1	4.89811912226E-05	118	2.35186265718E-05	0.2017012621	0.5000117593	0.000123742
P04637	P04637	100	PRKCA	0.9999999341	0.0007347179	377	0.7628398385	0.0135469173	0.8814198863	0.0001245899
P04637	P04637	100	CDK5	1	2.44905956113E-05	256	4.06345261515E-07	0.4078919913	0.5000002032	0.0001250086
P04637	P04637	100	MAPKAPK2	1	7.34717868339E-05	378	7.05332352464E-05	0.136060029	0.5000352666	0.0001250898
P04637	P04637	100	DYRK2	1	0.0001959248	33	5.01278501737E-11	0.0518865691	0.5	0.0001270375
P04637	P04637	100	MAPK14	1	2.44905956113E-05	155	2.29185687067E-05	0.4163683618	0.5000114593	0.0001273966
P04637	P04637	100	MAPKAPK2	1	7.34717868339E-05	102	6.57961949254E-05	0.1389226562	0.5000328981	0.0001275091
P04637	P04637	100	DYRK2	1	0.0001959248	127	4.89066183337E-11	0.0521459469	0.5	0.0001276216
P04637	P04637	100	MAPK11	0.9946526506	0.0013224922	33	3.62058570859E-06	0.0078723775	0.4973281356	0.0001298545
P04637	P04637	100	CDK2	1	7.34717868339E-05	96	0.023007074	0.1429144478	0.511503537	0.0001308755
P04637	P04637	100	CDK4	1	0.0001959248	96	4.5490514263E-05	0.0540126121	0.5000227453	0.0001318178
P04637	P04637	100	CHEK2	1	9.79623824451E-05	96	0.0007824449	0.1083851147	0.5003912224	0.0001322217
P04637	P04637	100	STK11	0.9999512731	0.0022776254	392	5.99478778936E-05	0.0046779667	0.5000056105	0.0001326453
P04637	P04637	100	CHEK2	1	9.79623824451E-05	304	0.000769162	0.1091323918	0.500384581	0.0001330598
P04637	P04637	100	CSNK2A1	1	0.0001959248	260	0.1622107497	0.0549691634	0.5811053748	0.0001339632
P04637	P04637	100	MAPK3	1	4.89811912226E-05	227	0.000110187	0.2207042796	0.5000550935	0.0001344269
P04637	P04637	100	MAPK14	1	2.44905956113E-05	377	1.65815227664E-05	0.4426009641	0.5000082908	0.0001347608
P04637	P04637	100	MAPK9	1	0.000122453	123	1.75715073077E-06	0.0887616067	0.5000008786	0.0001350987
P04637	P04637	100	MAPK9	1	0.000122453	99	1.7496797199E-06	0.0888740343	0.5000008748	0.000135256
P04637	P04637	100	CSNK1A1	1	4.89811912226E-05	55	0.0004850627	0.2246178607	0.5002425313	0.0001366172
P04637	P04637	100	CHEK1	1	4.89811912226E-05	315	1.52956163078E-05	0.2256850065	0.5000076478	0.0001372138
P04637	P04637	100	PRKCZ	1	0.000244906	377	0.0082611404	0.0452851125	0.5041305702	0.0001376278
P04637	P04637	100	MAPK3	1	4.89811912226E-05	304	9.82656416719E-05	0.226630865	0.5000491328	0.0001377425
P04637	P04637	100	MAPK9	1	0.000122453	125	1.61127479223E-06	0.0908946764	0.5000008056	0.000138081
P04637	P04637	100	DAPK3	1	0.0001469436	377	1.03326025096E-11	0.0762708369	0.5	0.0001389611
P04637	P04637	100	CDK5	1	2.44905956113E-05	118	2.23758419731E-07	0.4577771654	0.5000001119	0.0001390036
P04637	P04637	100	MAPK8	1	4.89811912226E-05	150	0.00002045	0.2290098701	0.500010225	0.0001390713
P04637	P04637	100	AKT1	0.9999999962	0.0005632837	284	0.0659082257	0.0199574303	0.5329541109	0.0001393507
P04637	P04637	100	MAPK1	1	4.89811912226E-05	102	0.0002955889	0.2298857668	0.5001477944	0.0001395602
P04637	P04637	100	MAPK8	1	4.89811912226E-05	227	1.97428124338E-05	0.2309144184	0.5000098714	0.0001401342
P04637	P04637	100	MAPK8	1	4.89811912226E-05	94	1.89603919537E-05	0.2331299758	0.5000094802	0.0001413697
P04637	P04637	100	CHEK2	1	9.79623824451E-05	94	0.0006397226	0.1170667878	0.5003198613	0.000141929
P04637	P04637	100	MAPK14	1	2.44905956113E-05	20	1.12283106958E-05	0.4745750129	0.5000056142	0.0001436854
P04637	P04637	100	GSK3B	1	4.89811912226E-05	116	0.0006420723	0.2380193553	0.5003210361	0.0001440926
P04637	P04637	100	CSNK1A1	1	4.89811912226E-05	183	0.0003564946	0.2430181073	0.5001782473	0.0001468714
P04637	P04637	100	CDK2	1	7.34717868339E-05	99	0.015021374	0.1622813275	0.507510687	0.0001470957
P04637	P04637	100	DAPK3	1	0.0001469436	284	7.7052270592E-12	0.0811767139	0.5	0.0001471557
P04637	P04637	100	CDK7	1	0.0002693966	367	3.60096106712E-07	0.044415326	0.50000018	0.0001475744
P04637	P04637	100	MAPK14	1	2.44905956113E-05	123	9.29390882223E-06	0.4901865657	0.500004647	0.0001480235
P04637	P04637	100	CHUK	1	0.0004653213	183	0.0001041588	0.0257993894	0.5000520794	0.000148024
P04637	P04637	100	AURKA	1	9.79623824451E-05	284	0.0003556427	0.122785321	0.5001778214	0.0001482884
P04637	P04637	100	MAPK8	1	4.89811912226E-05	9	1.50303245012E-05	0.2460677065	0.5000075152	0.0001485641
P04637	P04637	100	ATR	1	0.0002693966	227	0.0020398373	0.044743138	0.5010199186	0.000148575
P04637	P04637	100	MAPK1	1	4.89811912226E-05	121	0.0002089656	0.2479355936	0.5001044828	0.0001496
P04637	P04637	100	CHEK1	1	4.89811912226E-05	313	0.000010327	0.2486859258	0.5000051635	0.000150016
P04637	P04637	100	MAPK9	1	0.000122453	37	0.000001154	0.0995424379	0.500000577	0.0001501103
P04637	P04637	100	ATR	1	0.0002693966	81	0.0019529642	0.0453608789	0.5009764821	0.0001504587
P04637	P04637	100	CSNK2A1	1	0.0001959248	261	0.102157447	0.0623814431	0.5510787235	0.0001504814
P04637	P04637	100	MAPK1	1	4.89811912226E-05	227	0.0002008462	0.2500430005	0.5001004231	0.000150768
P04637	P04637	100	MAPKAPK2	1	7.34717868339E-05	253	3.53469248996E-05	0.167326517	0.5000176735	0.0001512924
P04637	P04637	100	MAPK1	1	4.89811912226E-05	20	0.000196793	0.2511086188	0.5000983965	0.0001513582
P04637	P04637	100	PRKAA1	0.9999999998	0.0001469436	183	0.0015906682	0.0838077647	0.500795334	0.0001515324
P04637	P04637	100	CHEK1	1	4.89811912226E-05	211	9.67805203408E-06	0.2526572482	0.500004839	0.0001522155
P04637	P04637	100	ATM	1	9.79623824451E-05	261	0.0003648625	0.1263622302	0.5001824312	0.0001522527
P04637	P04637	100	CSNK2A1	1	0.0001959248	284	0.0944620728	0.0637159101	0.5472310364	0.0001534363
P04637	P04637	100	CSNK2A1	1	0.0001959248	256	0.0938977731	0.0638087851	0.5469488865	0.0001536417
P04637	P04637	100	CHEK1	1	4.89811912226E-05	256	9.18485000927E-06	0.2557447306	0.5000045924	0.0001539235
P04637	P04637	100	MAPK14	1	2.44905956113E-05	366	7.17284205768E-06	0.5115542294	0.5000035864	0.0001539414
P04637	P04637	100	CHUK	1	0.0004653213	211	8.78911446201E-05	0.0271897647	0.5000439456	0.0001553371
P04637	P04637	100	CDK4	1	0.0001959248	20	2.49012559489E-05	0.0646923195	0.5000124506	0.0001555948
P04637	P04637	100	ATR	1	0.0002693966	166	0.0016926373	0.0473485259	0.5008463187	0.0001565046
P04637	P04637	100	ATM	1	9.79623824451E-05	256	0.0003298748	0.1303103338	0.5001649374	0.000156617
P04637	P04637	100	CHUK	1	0.0004653213	116	8.50508802005E-05	0.0274659456	0.5000425254	0.0001567858
P04637	P04637	100	CDK4	1	0.0001959248	314	2.40341789857E-05	0.0653387783	0.5000120171	0.0001570224
P04637	P04637	100	CDK5	1	2.44905956113E-05	55	1.02650137443E-07	0.5231162492	0.5000000513	0.0001571344
P04637	P04637	100	DYRK1A	1	0.0001469436	227	3.34235159555E-12	0.0873141011	0.5	0.0001573464
P04637	P04637	100	CDK2	1	7.34717868339E-05	378	0.0114787761	0.1749734283	0.5057393881	0.000157632
P04637	P04637	100	GSK3B	1	4.89811912226E-05	371	0.0004515548	0.2625496568	0.5002257774	0.0001576814
P04637	P04637	100	CHEK1	1	4.89811912226E-05	261	8.19767427846E-06	0.2626526136	0.5000040988	0.0001577382
P04637	P04637	100	DYRK1A	1	0.0001469436	81	3.23114288396E-12	0.0878957918	0.5	0.0001583088
P04637	P04637	100	GSK3B	1	4.89811912226E-05	102	0.000443431	0.2639608068	0.5002217155	0.0001584596
P04637	P04637	100	MAPKAPK2	1	7.34717868339E-05	95	2.94313477653E-05	0.1761087028	0.5000147157	0.0001585711
P04637	P04637	100	PLK3	1	0.000122453	261	5.57677788551E-07	0.1062224106	0.5000002788	0.0001593389
P04637	P04637	100	CSNK1A1	1	4.89811912226E-05	46	0.0002433077	0.2673489109	0.5001216539	0.0001603265
P04637	P04637	100	MAPK9	1	0.000122453	95	8.71525266843E-07	0.1073121641	0.5000004358	0.0001608394
P04637	P04637	100	PRKDC	1	0.0001959248	95	0.0055503818	0.0673481165	0.5027751909	0.0001614515
P04637	P04637	100	GSK3B	1	4.89811912226E-05	256	0.0004105173	0.2697257774	0.5002052587	0.000161635
P04637	P04637	100	ATR	1	0.0002693966	90	0.0015001225	0.0491693646	0.5007500613	0.0001620233
P04637	P04637	100	LCK	0.9874308838	0.0063185737	327	0.9424407691	0.0020987187	0.9649358264	0.0001621901
P04637	P04637	100	MAPK14	1	2.44905956113E-05	140	4.92772348355E-06	0.5418027586	0.5000024639	0.0001622817
P04637	P04637	100	MAPK14	1	2.44905956113E-05	329	4.88491173761E-06	0.5425240673	0.5000024425	0.0001624801
P04637	P04637	100	PRKDC	1	0.0001959248	46	0.0053464167	0.0682069047	0.5026732084	0.000163341
P04637	P04637	100	MAPK1	1	4.89811912226E-05	55	0.0001352147	0.2730054255	0.5000676073	0.0001634387
P04637	P04637	100	CDK5	1	2.44905956113E-05	376	7.79467240274E-08	0.5462072939	0.500000039	0.0001634927
P04637	P04637	100	CSNK1A1	1	4.89811912226E-05	6	0.0002186346	0.2742464065	0.5001093173	0.0001641207
P04637	P04637	100	DYRK1A	1	0.0001469436	230	2.61134573499E-12	0.0916893075	0.5	0.000164572
P04637	P04637	100	MAPK1	1	4.89811912226E-05	304	0.0001293653	0.2757305733	0.5000646827	0.000164936
P04637	P04637	100	PRKACA	0.9999998896	0.0003918495	253	0.1400642125	0.034556829	0.570032051	0.0001653336
P04637	P04637	100	CDK5	1	2.44905956113E-05	121	7.17959122212E-08	0.5529966391	0.5000000359	0.0001653576
P04637	P04637	100	HIPK2	1	0.000244906	149	1.46497915722E-10	0.0555850712	0.5000000001	0.0001661409
P04637	P04637	100	PRKDC	1	0.0001959248	6	0.005055446	0.0694915736	0.502527723	0.0001661634
P04637	P04637	100	MAPK3	1	4.89811912226E-05	329	3.93056416574E-05	0.2808402254	0.5000196528	0.0001677399
P04637	P04637	100	MAPK3	1	4.89811912226E-05	303	3.83163773037E-05	0.282534583	0.5000191582	0.0001686687
P04637	P04637	100	ATM	1	9.79623824451E-05	94	0.0002505379	0.1422129972	0.5001252689	0.0001697049
P04637	P04637	100	CDK5	1	2.44905956113E-05	106	5.8667291917E-08	0.569433985	0.5000000293	0.0001698642
P04637	P04637	100	CDK9	0.9999999968	0.000244906	312	1.08175305506E-06	0.0570179123	0.5000005393	0.0001700682
P04637	P04637	100	PRKAA1	0.9999999998	0.0001469436	6	0.0011591569	0.0951690646	0.5005795784	0.0001702969
P04637	P04637	100	CDK4	1	0.0001959248	94	1.75648213454E-05	0.0715106881	0.5000087824	0.0001705901
P04637	P04637	100	ATM	1	9.79623824451E-05	371	0.000243223	0.1435496027	0.5001216115	0.0001711683
P04637	P04637	100	MAPK1	1	4.89811912226E-05	96	0.000106285	0.2880218452	0.5000531425	0.0001716731
P04637	P04637	100	PAK1	0.9999999015	0.0004163401	215	0.0354504802	0.0340530432	0.5177251908	0.0001724547
P04637	P04637	100	MAPK8	1	4.89811912226E-05	90	7.01828458485E-06	0.2905505501	0.5000035091	0.0001730559
P04637	P04637	100	CDK5	1	2.44905956113E-05	329	5.07973898606E-08	0.5814985685	0.5000000254	0.0001731646
P04637	P04637	100	GSK3B	1	4.89811912226E-05	6	0.0003087461	0.2910940521	0.500154373	0.000173353
P04637	P04637	100	PLK3	1	0.000122453	37	3.80112579532E-07	0.1165764445	0.5000001901	0.0001735427
P04637	P04637	100	PRKDC	1	0.0001959248	96	0.0043774356	0.0729536111	0.5021887178	0.0001737467
P04637	P04637	100	PRKCG	0.9602337517	0.0086941614	367	0.1959083192	0.0016525027	0.5780710355	0.0001745687
P04637	P04637	100	CDK5	1	2.44905956113E-05	387	0.000000047	0.5876817822	0.5000000235	0.0001748536
P04637	P04637	100	CDK4	1	0.0001959248	366	1.51702927659E-05	0.0746922676	0.5000075851	0.0001775428
P04637	P04637	100	CSNK2A1	1	0.0001959248	185	0.0481397821	0.0754154094	0.524069891	0.0001791193
P04637	P04637	100	CSNK1A1	1	4.89811912226E-05	118	0.0001403276	0.3040326993	0.5000701638	0.0001804106
P04637	P04637	100	PRKCH	1.38237555935E-07	0.0071512539	215	2.81079856236E-07	0.0020869377	2.09658706086E-07	0.00018077
P04637	P04637	100	MAPK14	1	2.44905956113E-05	118	2.0373520446E-06	0.6113618498	0.5000010187	0.0001813077
P04637	P04637	100	MAPK1	1	4.89811912226E-05	362	7.94406613788E-05	0.3075084848	0.5000397203	0.0001823019
P04637	P04637	100	MAPK3	1	4.89811912226E-05	185	2.63805877291E-05	0.3081195045	0.5000131903	0.0001826342
P04637	P04637	100	MAPK14	1	2.44905956113E-05	121	1.81418406402E-06	0.6200019736	0.5000009071	0.000183657
P04637	P04637	100	CDK2	1	7.34717868339E-05	367	0.006192574	0.2066844331	0.503096287	0.0001836709
P04637	P04637	100	CDK4	1	0.0001959248	90	1.29638046751E-05	0.0779609173	0.5000064819	0.0001846581
P04637	P04637	100	CSNK1A1	1	4.89811912226E-05	95	0.0001249379	0.3122512195	0.500062469	0.0001848795
P04637	P04637	100	DYRK1A	1	0.0001469436	185	1.34930693262E-12	0.1045650197	0.5	0.0001856635
P04637	P04637	100	DYRK2	1	0.0001959248	215	7.04031250964E-12	0.0784463725	0.5	0.0001857126
P04637	P04637	100	DAPK3	1	0.0001469436	123	2.28715822507E-12	0.1046649214	0.5	0.0001858262
P04637	P04637	100	CHUK	1	0.0004653213	90	4.44415897822E-05	0.0331169611	0.5000222208	0.0001861607
P04637	P04637	100	MAP3KB	0.9996279258	0.0003918495	150	2.6281644958E-10	0.0393683034	0.4998139631	0.0001863427
P04637	P04637	100	CSNK1A1	1	4.89811912226E-05	240	0.0001199573	0.315122401	0.5000599787	0.0001864382
P04637	P04637	100	PRKDC	1	0.0001959248	94	0.0034146498	0.0790922203	0.5017073249	0.0001871145
P04637	P04637	100	MAPK8	1	4.89811912226E-05	366	4.54834733849E-06	0.3174592458	0.5000022742	0.0001877059
P04637	P04637	100	MAP3K5	0.0051802033	0.0011265674	121	0.000000012	0.0138148447	0.0025901076	0.0001878589
P04637	P04637	100	CDK2	1	7.34717868339E-05	9	0.0056252507	0.2120064145	0.5028126253	0.0001880043
P04637	P04637	100	GSK3B	1	4.89811912226E-05	183	0.0002169295	0.3188114323	0.5001084648	0.000188439
P04637	P04637	100	PRKCD	0.999999999	9.79623824451E-05	366	0.003716736	0.1594205334	0.5018583675	0.0001884551
P04637	P04637	100	MAPK14	1	2.44905956113E-05	102	1.41351962012E-06	0.6387407251	0.5000007068	0.000188742
P04637	P04637	100	CSNK1A1	1	4.89811912226E-05	94	0.0001122054	0.3199910058	0.5000561027	0.0001890783
P04637	P04637	100	CDK2	1	7.34717868339E-05	46	0.005475418	0.2134560587	0.502737709	0.000189183
P04637	P04637	100	CSNK2A1	1	0.0001959248	46	0.0378524486	0.0800750454	0.5189262243	0.0001892459
P04637	P04637	100	CSNK2A1	1	0.0001959248	55	0.0378037083	0.0801068185	0.5189018541	0.0001893147
P04637	P04637	100	VRK1	1	0.0001469436	95	2.66928271695E-13	0.1069702986	0.5	0.0001895768
P04637	P04637	100	CDK5	1	2.44905956113E-05	116	2.37654201405E-08	0.6420264834	0.5000000119	0.0001896322
P04637	P04637	100	MAPK14	1	2.44905956113E-05	166	0.000001282	0.6459776422	0.500000641	0.0001907022
P04637	P04637	100	ATM	1	9.79623824451E-05	227	0.0001690575	0.1615429102	0.5000845287	0.0001907547
P04637	P04637	100	CDK7	1	0.0002693966	387	1.1161653271E-07	0.0591164594	0.5000000558	0.0001918669
P04637	P04637	100	PRKCE	0.9999998735	0.0004163401	118	0.0002940137	0.0382693845	0.5001469436	0.0001919476
P04637	P04637	100	MAPK1	1	4.89811912226E-05	253	6.05812278116E-05	0.3271289377	0.5000302906	0.0001929425
P04637	P04637	100	MAPK8	1	4.89811912226E-05	256	3.9073273304E-06	0.3271759862	0.5000019537	0.000192968
P04637	P04637	100	CHUK	1	0.0004653213	149	3.85546354182E-05	0.0345562179	0.5000192773	0.0001935672
P04637	P04637	100	MAPK14	1	2.44905956113E-05	185	0.000001106	0.6569231432	0.500000553	0.0001936631
P04637	P04637	100	AURKA	1	9.79623824451E-05	18	0.0001584914	0.164779176	0.5000792457	0.000194256
P04637	P04637	100	DAPK3	1	0.0001469436	106	1.76963836052E-12	0.1103694011	0.5	0.0001950934
P04637	P04637	100	CDK5	1	2.44905956113E-05	170	1.73856060024E-08	0.6660050342	0.5000000087	0.0001961166
P04637	P04637	100	CDK6	0.9999809692	0.0009796238	94	2.38616045849E-05	0.0166845033	0.5000024154	0.0001964878
P04637	P04637	100	MAPK14	1	2.44905956113E-05	378	9.14391578115E-07	0.6705812661	0.5000004572	0.0001973516
P04637	P04637	100	PRKAA1	0.9999999998	0.0001469436	312	0.0007592734	0.1120799507	0.5003796366	0.0001978638
P04637	P04637	100	CDK2	1	7.34717868339E-05	377	0.0045308355	0.2243044076	0.5022654177	0.0001979807
P04637	P04637	100	VRK1	1	0.0001469436	170	2.0108558357E-13	0.1125760987	0.5	0.0001986666
P04637	P04637	100	HIPK2	1	0.000244906	55	4.9733939606E-11	0.0677296983	0.5	0.0001991628
P04637	P04637	100	PRKCG	0.9602337517	0.0086941614	261	0.145535634	0.0019088255	0.5528846929	0.0001992534
P04637	P04637	100	MAPK8	1	4.89811912226E-05	95	3.24882052273E-06	0.3392075747	0.5000016244	0.0001994642
P04637	P04637	100	DYRK2	1	0.0001959248	125	4.7440914232E-12	0.084936318	0.5	0.000199754
P04637	P04637	100	CSNK1A1	1	4.89811912226E-05	231	8.45993111424E-05	0.3403767608	0.5000422997	0.0002000943
P04637	P04637	100	MAPK8	1	4.89811912226E-05	312	3.152255787E-06	0.3411765856	0.5000015761	0.0002005253
P04637	P04637	100	CHUK	1	0.0004653213	366	3.31018282458E-05	0.0361659493	0.5000165509	0.0002018179
P04637	P04637	100	AURKA	1	9.79623824451E-05	9	0.0001396261	0.1722800535	0.500069813	0.0002023474
P04637	P04637	100	MAPK9	1	0.000122453	94	3.26922741515E-07	0.1378936991	0.5000001635	0.0002024411
P04637	P04637	100	CDK2	1	7.34717868339E-05	15	0.0040801899	0.2307057552	0.5020400949	0.0002031539
P04637	P04637	100	CHEK1	1	4.89811912226E-05	392	2.31137668412E-06	0.3463241209	0.5000011557	0.0002032967
P04637	P04637	100	MAPK9	1	0.000122453	149	3.19911056884E-07	0.1386192849	0.50000016	0.0002034173
P04637	P04637	100	MAPKAPK2	1	7.34717868339E-05	46	1.05133583611E-05	0.2318000915	0.5000052567	0.0002040369
P04637	P04637	100	PLK3	1	0.000122453	256	1.78729191378E-07	0.1391383462	0.5000000894	0.0002041153
P04637	P04637	100	GSK3B	1	4.89811912226E-05	81	0.0001516048	0.3485176815	0.5000758024	0.0002044766
P04637	P04637	100	CHEK1	1	4.89811912226E-05	304	2.13857918829E-06	0.3516790974	0.5000010693	0.0002061758
P04637	P04637	100	CDK5	1	2.44905956113E-05	215	9.87970283307E-09	0.7075546779	0.5000000049	0.0002073029
P04637	P04637	100	PLK3	1	0.000122453	6	1.6551714619E-07	0.1416823266	0.5000000828	0.000207533
P04637	P04637	100	VRK1	1	0.0001469436	269	1.54412895928E-13	0.1182729407	0.5	0.0002078621
P04637	P04637	100	CDK5	1	2.44905956113E-05	304	9.48431381032E-09	0.7105016258	0.5000000047	0.000208094
P04637	P04637	100	CHEK1	1	4.89811912226E-05	140	2.02412884451E-06	0.3554460337	0.5000010121	0.0002081988
P04637	P04637	100	PRKAA1	0.9999999998	0.0001469436	116	0.0006520669	0.1186529949	0.5003260334	0.0002084741
P04637	P04637	100	MAPKAPK2	1	7.34717868339E-05	241	9.51412880734E-06	0.2376597702	0.5000047571	0.0002087589
P04637	P04637	100	MAPK14	1	2.44905956113E-05	125	4.89212270211E-07	0.7141075584	0.5000002446	0.0002090615
P04637	P04637	100	CHEK1	1	4.89811912226E-05	95	1.91828073166E-06	0.3591540066	0.5000009591	0.0002101881
P04637	P04637	100	CHEK1	1	4.89811912226E-05	185	1.91547865752E-06	0.3592563524	0.5000009577	0.000210243
P04637	P04637	100	CAMK2A	0.9999994582	0.0003673589	102	0.0197895837	0.0479757376	0.5098945209	0.0002105441
P04637	P04637	100	MAPK8	1	4.89811912226E-05	149	2.29637693252E-06	0.362177943	0.5000011482	0.0002118091
P04637	P04637	100	MAPKAPK2	1	7.34717868339E-05	116	8.79389946906E-06	0.242373787	0.5000043969	0.0002125499
P04637	P04637	100	CSNK1A1	1	4.89811912226E-05	315	6.08321698652E-05	0.3649449456	0.5000304161	0.0002132912
P04637	P04637	100	MAPK1	1	4.89811912226E-05	106	3.71251151758E-05	0.3656039303	0.5000185626	0.000213644
P04637	P04637	100	CDK5	1	2.44905956113E-05	241	6.50041998603E-09	0.7363905296	0.5000000033	0.0002150309
P04637	P04637	100	CSNK1A1	1	4.89811912226E-05	140	5.6344429818E-05	0.3708214274	0.5000281722	0.0002164356
P04637	P04637	100	VRK1	1	0.0001469436	140	1.16170986662E-13	0.1247265305	0.5	0.0002182304
P04637	P04637	100	DYRK1A	1	0.0001469436	127	5.31402786524E-13	0.1250537315	0.5	0.0002187547
P04637	P04637	100	CDK7	1	0.0002693966	9	6.08880842751E-08	0.0682893924	0.5000000304	0.0002189846
P04637	P04637	100	CDK5	1	2.44905956113E-05	231	0.000000005	0.7532830851	0.5000000025	0.0002195453
P04637	P04637	100	GSK3B	1	4.89811912226E-05	46	0.0001085298	0.3775759444	0.5000542649	0.0002200441
P04637	P04637	100	MAPK14	1	2.44905956113E-05	392	0.000000253	0.7564350301	0.5000001265	0.0002203865
P04637	P04637	100	DYRK1A	1	0.0001469436	304	5.06126890866E-13	0.1261780078	0.5	0.0002205555
P04637	P04637	100	CDK5	1	2.44905956113E-05	183	4.73231395553E-09	0.7571092903	0.5000000024	0.0002205665
P04637	P04637	100	MAPK3	1	4.89811912226E-05	362	1.04124157732E-05	0.3800887628	0.5000052062	0.000221385
P04637	P04637	100	PRKCA	0.9999999341	0.0007347179	376	0.5366947287	0.0253707591	0.7683473314	0.0002216372
P04637	P04637	100	CHUK	1	0.0004653213	121	2.28688581255E-05	0.0402154822	0.5000114344	0.0002224295
P04637	P04637	100	DYRK1A	1	0.0001469436	150	4.81297119282E-13	0.1273731622	0.5	0.0002224681
P04637	P04637	100	CHEK1	1	4.89811912226E-05	127	1.37771438377E-06	0.3822893502	0.5000006889	0.0002225587
P04637	P04637	100	MAPKAPK2	1	7.34717868339E-05	183	7.14932196919E-06	0.2550084519	0.5000035747	0.0002226778
P04637	P04637	100	MAPK8	1	4.89811912226E-05	230	1.69725577616E-06	0.382717675	0.5000008486	0.0002227871
P04637	P04637	100	CHEK1	1	4.89811912226E-05	55	1.29961840952E-06	0.3864415344	0.5000006498	0.0002247715
P04637	P04637	100	DYRK2	1	0.0001959248	269	2.44055259029E-12	0.0966575085	0.5	0.0002248719
P04637	P04637	100	CSNK1D	1	0.0001959248	116	0.000000717	0.0968206508	0.5000003585	0.0002252195
P04637	P04637	100	ATR	1	0.0002693966	18	0.0005173481	0.0706787848	0.500258674	0.0002259919
P04637	P04637	100	MAPK14	1	2.44905956113E-05	230	1.72351338122E-07	0.7791325781	0.5000000862	0.0002264353
P04637	P04637	100	MAPK8	1	4.89811912226E-05	362	0.000001522	0.3902491036	0.500000761	0.0002267987
P04637	P04637	100	MAPK14	1	2.44905956113E-05	55	1.664151568E-07	0.7811385557	0.5000000832	0.0002269691
P04637	P04637	100	CDK7	1	0.0002693966	102	5.14007184339E-08	0.0710683099	0.5000000257	0.0002271322
P04637	P04637	100	CDK5	1	2.44905956113E-05	18	3.18842862336E-09	0.7818772785	0.5000000016	0.0002271657
P04637	P04637	100	PRKCD	0.999999999	9.79623824451E-05	123	0.0022777287	0.1955149934	0.5011388639	0.0002272143
P04637	P04637	100	GSK3B	1	4.89811912226E-05	367	9.29233129905E-05	0.391146997	0.5000464617	0.0002272765
P04637	P04637	100	DAPK3	1	0.0001469436	9	7.68305123712E-13	0.1304777532	0.5	0.0002274288
P04637	P04637	100	DYRK1A	1	0.0001469436	99	4.18136435905E-13	0.1308025102	0.5	0.0002279471
P04637	P04637	100	AKT1	0.9999999962	0.0005632837	366	0.0206036121	0.0341593607	0.5103018041	0.0002281732
P04637	P04637	100	MAPK14	1	2.44905956113E-05	240	1.53159399142E-07	0.7858082736	0.5000000766	0.0002282113
P04637	P04637	100	PRKAA1	0.9999999998	0.0001469436	9	0.0004926579	0.1312589419	0.5002463289	0.0002286753
P04637	P04637	100	CDK7	1	0.0002693966	95	4.92076091213E-08	0.0717835084	0.5000000246	0.0002292243
P04637	P04637	100	ATR	1	0.0002693966	312	0.000494981	0.0719054068	0.5002474905	0.0002295807
P04637	P04637	100	CDK2	1	7.34717868339E-05	123	0.002426302	0.2641587771	0.501213151	0.0002299838
P04637	P04637	100	CDK9	0.9999999968	0.000244906	102	2.67853152833E-07	0.0794044513	0.5000001323	0.0002304004
P04637	P04637	100	HIPK2	1	0.000244906	9	1.99633713496E-11	0.079549263	0.5	0.0002307851
P04637	P04637	100	CDK5	1	2.44905956113E-05	211	2.359063131E-09	0.7995510227	0.5000000012	0.0002318629
P04637	P04637	100	CDK5	1	2.44905956113E-05	166	2.33809013427E-09	0.8000511423	0.5000000012	0.0002319956
P04637	P04637	100	MAPK8	1	4.89811912226E-05	269	1.30341487133E-06	0.4008667925	0.5000006517	0.0002324423
P04637	P04637	100	ATM	1	9.79623824451E-05	116	8.74772836163E-05	0.2005079407	0.5000437386	0.0002325214
P04637	P04637	100	PLK3	1	0.000122453	123	9.5266757989E-08	0.1605579465	0.5000000476	0.0002327226
P04637	P04637	100	AURKA	1	9.79623824451E-05	269	8.80239011264E-05	0.2013178472	0.500044012	0.0002333811
P04637	P04637	100	MAPK14	1	2.44905956113E-05	170	1.02118221857E-07	0.8076864443	0.5000000511	0.0002340218
P04637	P04637	100	GSK3B	1	4.89811912226E-05	230	8.07051769869E-05	0.4039121146	0.5000403526	0.0002340584
P04637	P04637	100	GSK3B	1	4.89811912226E-05	315	0.000078962	0.4059220638	0.500039481	0.0002351244
P04637	P04637	100	MAPK3	1	4.89811912226E-05	366	7.71019570996E-06	0.4061991613	0.5000038551	0.0002352713
P04637	P04637	100	ATM	1	9.79623824451E-05	90	8.35357889999E-05	0.2035676217	0.5000417679	0.0002357676
P04637	P04637	100	CDK5	1	2.44905956113E-05	253	1.78425986762E-09	0.8148475949	0.5000000009	0.0002359206
P04637	P04637	100	CSNK1A1	1	4.89811912226E-05	96	3.48547996707E-05	0.4085836656	0.5000174274	0.0002365353
P04637	P04637	100	CDK5	1	2.44905956113E-05	261	1.6608075575E-09	0.8186206414	0.5000000008	0.0002369203
P04637	P04637	100	AURKA	1	9.79623824451E-05	106	8.35447468968E-05	0.2047511668	0.5000417724	0.0002370221
P04637	P04637	100	PRKD1	0.9999999998	0.0001959248	269	0.000470961	0.1023803188	0.5002354804	0.0002370321
P04637	P04637	100	MAPK3	1	4.89811912226E-05	6	7.34874623852E-06	0.4104390268	0.5000036744	0.0002375183
P04637	P04637	100	GSK3B	1	4.89811912226E-05	185	7.4914100419E-05	0.4106990157	0.5000374571	0.000237656
P04637	P04637	100	MAPK8	1	4.89811912226E-05	261	1.13156337383E-06	0.4108175535	0.5000005658	0.0002377188
P04637	P04637	100	CHEK1	1	4.89811912226E-05	362	9.17646982321E-07	0.4110775424	0.5000004588	0.0002378565
P04637	P04637	100	GSK3B	1	4.89811912226E-05	366	7.24823332998E-05	0.4137153143	0.5000362412	0.0002392532
P04637	P04637	100	CDK9	0.9999999968	0.000244906	125	2.22133505808E-07	0.082854574	0.5000001095	0.0002395483
P04637	P04637	100	CDK7	1	0.0002693966	155	3.86760089074E-08	0.0757196972	0.5000000193	0.0002407047
P04637	P04637	100	ATR	1	0.0002693966	313	0.0004314985	0.0757713283	0.5002157493	0.0002408549
P04637	P04637	100	PRKCZ	1	0.000244906	215	0.0019593601	0.0836049061	0.50097968	0.000241533
P04637	P04637	100	AURKA	1	9.79623824451E-05	315	7.75666713285E-05	0.2097401425	0.5000387833	0.0002423027
P04637	P04637	100	CDK1	1	0.0014694357	315	0.3374328354	0.0140277898	0.6687164177	0.0002430181
P04637	P04637	100	MAPK14	1	2.44905956113E-05	211	4.97113321577E-08	0.8424415491	0.5000000249	0.0002432227
P04637	P04637	100	MAPKAPK2	1	7.34717868339E-05	149	4.61984543182E-06	0.2820610427	0.5000023099	0.0002442111
P04637	P04637	100	CAMK2A	0.9999994582	0.0003673589	55	0.0148933895	0.0564673836	0.5074464238	0.0002444296
P04637	P04637	100	CSNK2A1	1	0.0001959248	6	0.0120885693	0.1060473534	0.5060442847	0.0002447909
P04637	P04637	100	CDK2	1	7.34717868339E-05	102	0.0018572696	0.2833964262	0.5009286348	0.0002452689
P04637	P04637	100	CHEK1	1	4.89811912226E-05	183	7.52741630972E-07	0.425256865	0.5000003764	0.0002453545
P04637	P04637	100	ATR	1	0.0002693966	55	0.0004088214	0.0773993903	0.5002044107	0.0002455867
P04637	P04637	100	MAPK8	1	4.89811912226E-05	123	8.92207438897E-07	0.42721335	0.5000004461	0.0002463873
P04637	P04637	100	CDK4	1	0.0001959248	253	4.07020759375E-06	0.1073521859	0.5000020351	0.0002475456
P04637	P04637	100	MAPK3	1	4.89811912226E-05	367	5.95681609049E-06	0.4295230044	0.5000029784	0.0002476059
P04637	P04637	100	PRKAA1	0.9999999998	0.0001469436	99	0.0003821736	0.143370574	0.5001910867	0.0002479164
P04637	P04637	100	MAPK14	1	2.44905956113E-05	371	3.01215631936E-08	0.8639738826	0.5000000151	0.0002489053
P04637	P04637	100	GSK3B	1	4.89811912226E-05	20	5.78807397348E-05	0.4341945554	0.5000289404	0.0002500689
P04637	P04637	100	CSNK1A1	1	4.89811912226E-05	269	2.49087348227E-05	0.4351049747	0.5000124544	0.0002505486
P04637	P04637	100	MAPKAPK2	1	7.34717868339E-05	313	4.04273946651E-06	0.2905627705	0.5000020214	0.000250938
P04637	P04637	100	CDK9	0.9999999968	0.000244906	95	1.74548122282E-07	0.0875264304	0.5000000857	0.0002518797
P04637	P04637	100	CDK5	1	2.44905956113E-05	366	4.66272882688E-10	0.8775079685	0.5000000002	0.0002524703
P04637	P04637	100	MAPK14	1	2.44905956113E-05	215	1.7908981521E-08	0.8836493273	0.500000009	0.0002540863
P04637	P04637	100	HIPK2	1	0.000244906	123	1.05824861389E-11	0.0885645529	0.5	0.0002546114
P04637	P04637	100	AURKA	1	9.79623824451E-05	121	6.49071783798E-05	0.222097099	0.5000324536	0.0002553326
P04637	P04637	100	CDK9	0.9999999968	0.000244906	99	1.60438494708E-07	0.0891990968	0.5000000786	0.0002562796
P04637	P04637	100	AURKA	1	9.79623824451E-05	123	6.36865008634E-05	0.2233875725	0.5000318433	0.0002566894
P04637	P04637	100	DAPK3	1	0.0001469436	387	3.824834347E-13	0.1492064229	0.5	0.000257133
P04637	P04637	100	CHEK1	1	4.89811912226E-05	284	5.51446493696E-07	0.4478850623	0.5000002757	0.0002572727
P04637	P04637	100	CDK4	1	0.0001959248	150	3.43855858104E-06	0.1122861698	0.5000017193	0.0002579345
P04637	P04637	100	GSK3B	1	4.89811912226E-05	376	4.8439508378E-05	0.4506731451	0.5000242198	0.0002587372
P04637	P04637	100	GSK3B	1	4.89811912226E-05	312	4.8302560151E-05	0.4509404662	0.5000241513	0.0002588776
P04637	P04637	100	PRKCD	0.999999999	9.79623824451E-05	106	0.0015472663	0.2259055846	0.5007736327	0.0002593348
P04637	P04637	100	MAP3KB	0.9996279258	0.0003918495	253	5.45111402763E-11	0.0564893803	0.499813963	0.0002593893
P04637	P04637	100	CDK7	1	0.0002693966	303	2.66554440027E-08	0.0824149453	0.5000000133	0.000260107
P04637	P04637	100	GSK3B	1	4.89811912226E-05	140	4.70431181787E-05	0.4535699894	0.5000235216	0.000260258
P04637	P04637	100	CHEK1	1	4.89811912226E-05	314	0.000000503	0.4546325526	0.5000002515	0.0002608156
P04637	P04637	100	CDK4	1	0.0001959248	9	3.28040950488E-06	0.1136780727	0.5000016402	0.0002608574
P04637	P04637	100	CDK2	1	7.34717868339E-05	118	0.0014336167	0.303154053	0.5007168084	0.0002608673
P04637	P04637	100	CDK5	1	2.44905956113E-05	230	1.90775166713E-10	0.9096228573	0.5000000001	0.0002609094
P04637	P04637	100	CSNK1A1	1	4.89811912226E-05	9	1.93118469162E-05	0.4553804407	0.5000096559	0.000261208
P04637	P04637	100	MAPK1	1	4.89811912226E-05	18	1.36876924428E-05	0.4561432988	0.5000068438	0.0002616082
P04637	P04637	100	MAPK14	1	2.44905956113E-05	269	6.73937922155E-09	0.9148730439	0.5000000034	0.0002622864
P04637	P04637	100	MAPKAPK2	1	7.34717868339E-05	6	0.000003232	0.3051997469	0.500001616	0.0002624768
P04637	P04637	100	VRK1	1	0.0001469436	106	3.73872153655E-14	0.1527026775	0.5	0.0002626385
P04637	P04637	100	PRKAA1	0.9999999998	0.0001469436	366	0.0003164159	0.1527708062	0.5001582079	0.0002627457
P04637	P04637	100	CHEK1	1	4.89811912226E-05	240	4.74527832755E-07	0.4587972628	0.5000002373	0.0002629999
P04637	P04637	100	CDK5	1	2.44905956113E-05	269	1.45729428101E-10	0.9178899535	0.5000000001	0.0002630773
P04637	P04637	100	CDK2	1	7.34717868339E-05	376	0.0013775325	0.3063151633	0.5006887663	0.000263354
P04637	P04637	100	CDK5	1	2.44905956113E-05	284	1.31514215779E-10	0.9209921004	0.5000000001	0.0002638903
P04637	P04637	100	CHUK	1	0.0004653213	362	1.18843337978E-05	0.0485033531	0.5000059422	0.0002640401
P04637	P04637	100	DYRK2	1	0.0001959248	99	9.61940762353E-13	0.1154698879	0.5	0.0002646153
P04637	P04637	100	MAPK8	1	4.89811912226E-05	376	0.000000537	0.4627004565	0.5000002685	0.0002650454
P04637	P04637	100	CSNK1A1	1	4.89811912226E-05	329	1.76409082247E-05	0.4627438389	0.5000088205	0.0002650681
P04637	P04637	100	MAPK14	1	2.44905956113E-05	387	4.3661726504E-09	0.9262911686	0.5000000022	0.0002652785
P04637	P04637	100	VRK1	1	0.0001469436	99	3.50230299075E-14	0.1544676079	0.5	0.0002654133
P04637	P04637	100	MAPK14	1	2.44905956113E-05	367	4.06632095011E-09	0.9279910253	0.500000002	0.0002657237
P04637	P04637	100	GSK3B	1	4.89811912226E-05	231	4.11252613585E-05	0.465945582	0.5000205626	0.0002667447
P04637	P04637	100	GSK3B	1	4.89811912226E-05	55	3.96938295171E-05	0.4692035389	0.5000198469	0.0002684497
P04637	P04637	100	CHEK1	1	4.89811912226E-05	123	4.03755142283E-07	0.4706363801	0.5000002019	0.0002691992
P04637	P04637	100	MAPK14	1	2.44905956113E-05	106	0.000000002	0.9436655132	0.500000001	0.0002698248
P04637	P04637	100	PRKCD	0.999999999	9.79623824451E-05	362	0.0013712216	0.2359198917	0.5006856103	0.0002698285
P04637	P04637	100	MAPK14	1	2.44905956113E-05	376	1.65786125388E-09	0.9471755157	0.5000000008	0.0002707424
P04637	P04637	100	PRKCD	0.999999999	9.79623824451E-05	284	0.0013553389	0.2369525149	0.5006776689	0.0002709082
P04637	P04637	100	CSNK1E	0.8721154308	0.0012000392	90	8.63793081615E-05	0.0193540483	0.436100905	0.0002710489
P04637	P04637	100	GSK3B	1	4.89811912226E-05	378	3.75272379942E-05	0.4744952748	0.5000187636	0.0002712167
P04637	P04637	100	ATM	1	9.79623824451E-05	55	5.14106694787E-05	0.2383569436	0.5000257053	0.0002723759
P04637	P04637	100	CDK5	1	2.44905956113E-05	260	3.19102771655E-11	0.9540882868	0.5	0.0002725484
P04637	P04637	100	CHEK1	1	4.89811912226E-05	81	3.63813054866E-07	0.4781390907	0.5000001819	0.0002731203
P04637	P04637	100	PRKDC	1	0.0001959248	106	0.0009334485	0.1195860219	0.5004667242	0.0002732273
P04637	P04637	100	CDK4	1	0.0001959248	18	2.68425358296E-06	0.1197152526	0.5000013421	0.0002734973
P04637	P04637	100	CDK5	1	2.44905956113E-05	392	2.60444926169E-11	0.9578173399	0.5	0.0002735221
P04637	P04637	100	MAPK8	1	4.89811912226E-05	170	0.000000424	0.4793819047	0.500000212	0.0002737692
P04637	P04637	100	CSNK1D	1	0.0001959248	99	2.10750185832E-07	0.1203473525	0.5000001054	0.0002748172
P04637	P04637	100	CSNK2A1	1	0.0001959248	15	0.0071612294	0.1205596818	0.5035806147	0.0002752604
P04637	P04637	100	MAPK1	1	4.89811912226E-05	241	1.05207069484E-05	0.4825210183	0.5000052604	0.0002754077
P04637	P04637	100	ATM	1	9.79623824451E-05	170	4.92622737868E-05	0.2416252879	0.5000246311	0.0002757883
P04637	P04637	100	MAPK14	1	2.44905956113E-05	241	3.5209872158E-10	0.9699418034	0.5000000002	0.0002766857
P04637	P04637	100	MAPK14	1	2.44905956113E-05	183	3.33117810316E-10	0.9705543507	0.5000000002	0.0002768454
P04637	P04637	100	AURKA	1	9.79623824451E-05	127	4.84717037435E-05	0.2428222755	0.5000242359	0.000277037
P04637	P04637	100	MAPK1	1	4.89811912226E-05	185	1.01441727123E-05	0.4862546541	0.5000050721	0.0002773551
P04637	P04637	100	MAPK8	1	4.89811912226E-05	116	0.000000376	0.4878686625	0.500000188	0.0002781966
P04637	P04637	100	MAPK14	1	2.44905956113E-05	284	1.94494415675E-10	0.9759618748	0.5000000001	0.0002782551
P04637	P04637	100	MAPK9	1	0.000122453	261	7.32283079513E-08	0.1952550045	0.5000000366	0.0002783367
P04637	P04637	100	MAPK8	1	4.89811912226E-05	96	3.68791404838E-07	0.489248345	0.5000001844	0.0002789156
P04637	P04637	100	MAPK8	1	4.89811912226E-05	313	0.000000368	0.4893971283	0.500000184	0.0002789932
P04637	P04637	100	MAPK8	1	4.89811912226E-05	185	3.66312001176E-07	0.4897105814	0.5000001832	0.0002791565
P04637	P04637	100	CSNK1A1	1	4.89811912226E-05	392	1.2491581876E-05	0.4910429098	0.5000062458	0.0002798506
P04637	P04637	100	MAPK3	1	4.89811912226E-05	211	2.99051560216E-06	0.4940885374	0.5000014953	0.0002814367
P04637	P04637	100	CDK5	1	2.44905956113E-05	240	4.99037757157E-13	0.9933261376	0.5	0.0002827768
P04637	P04637	100	DYRK1A	1	0.0001469436	125	1.10535438117E-13	0.1660051869	0.5	0.0002834805
P04637	P04637	100	CSNK1A1	1	4.89811912226E-05	33	1.1109818241E-05	0.500722378	0.5000055549	0.0002848883
P04637	P04637	100	MAPK3	1	4.89811912226E-05	377	2.79241997077E-06	0.5007831745	0.5000013962	0.0002849199
P04637	P04637	100	CHEK1	1	4.89811912226E-05	96	0.000000258	0.5029694029	0.500000129	0.0002860565
P04637	P04637	100	DYRK2	1	0.0001959248	166	5.87142111107E-13	0.1261682314	0.5	0.0002869417
P04637	P04637	100	ATR	1	0.0002693966	127	0.0002689611	0.0918047902	0.5001344805	0.0002870734
P04637	P04637	100	MAPK8	1	4.89811912226E-05	303	2.91163581418E-07	0.5061433446	0.5000001456	0.0002877056
P04637	P04637	100	CSNK1A1	1	4.89811912226E-05	121	0.000009946	0.5097999919	0.500004973	0.0002896044
P04637	P04637	100	CDK9	0.9999999968	0.000244906	96	8.57351968478E-08	0.1020057637	0.5000000413	0.0002897232
P04637	P04637	100	MAPKAPK2	1	7.34717868339E-05	18	1.90909784476E-06	0.3410009174	0.5000009545	0.0002904875
P04637	P04637	100	DYRK1A	1	0.0001469436	183	9.47631282411E-14	0.1705190948	0.5	0.0002905165
P04637	P04637	100	CDK1	1	0.0014694357	150	0.2849387744	0.0170889984	0.6424693872	0.0002910938
P04637	P04637	100	MAP3KB	0.9996279258	0.0003918495	121	3.06173277454E-11	0.0642200013	0.4998139629	0.0002916593
P04637	P04637	100	CHEK1	1	4.89811912226E-05	149	2.18783291712E-07	0.515004963	0.5000001094	0.000292305
P04637	P04637	100	PRKD1	0.9999999998	0.0001959248	183	0.0002407896	0.1289764779	0.5001203947	0.0002927722
P04637	P04637	100	CHEK1	1	4.89811912226E-05	6	2.06792624588E-07	0.5191214026	0.5000001034	0.000294439
P04637	P04637	100	STK3	3.16762885037E-05	0.0045307602	367	2.92344123901E-06	0.0056158819	1.72998648714E-05	0.0002946191
P04637	P04637	100	MAPK1	1	4.89811912226E-05	118	7.33331561395E-06	0.5200092142	0.5000036667	0.000294899
P04637	P04637	100	DYRK1A	1	0.0001469436	303	8.56809944608E-14	0.1734483232	0.5	0.0002950729
P04637	P04637	100	RPS6KA3	0.9999088416	0.0012980016	260	0.0005932312	0.0196415331	0.5002510364	0.0002951536
P04637	P04637	100	CDK4	1	0.0001959248	312	1.9352219295E-06	0.1302538145	0.5000009676	0.0002954202
P04637	P04637	100	DAPK3	1	0.0001469436	378	1.62065320306E-13	0.1746749452	0.5	0.0002969788
P04637	P04637	100	CSNK1A1	1	4.89811912226E-05	15	0.000008368	0.5240416385	0.500004184	0.0002969875
P04637	P04637	100	MAPKAPK2	1	7.34717868339E-05	377	1.65575483325E-06	0.3510906854	0.5000008279	0.0002983304
P04637	P04637	100	PRKCE	0.9999998735	0.0004163401	269	6.84091626064E-05	0.0619641166	0.5000341413	0.0002983609
P04637	P04637	100	HIPK2	1	0.000244906	94	3.63425884876E-12	0.1053996726	0.5	0.0002985179
P04637	P04637	100	ATR	1	0.0002693966	362	0.0002430472	0.0958375201	0.5001215236	0.0002985738
P04637	P04637	100	MAPK8	1	4.89811912226E-05	18	2.10350047762E-07	0.5293459004	0.5000001052	0.0002997325
P04637	P04637	100	AKT1	0.9999999962	0.0005632837	211	0.0100721333	0.046062635	0.5050360647	0.0002999261
P04637	P04637	100	CHEK2	1	9.79623824451E-05	303	4.61808501869E-05	0.2664290207	0.5000230904	0.0003015485
P04637	P04637	100	PRKCA	0.9999999341	0.0007347179	215	0.394580349	0.0355766208	0.6972901415	0.0003019575
P04637	P04637	100	CSNK2A1	1	0.0001959248	18	0.0046389214	0.1337720658	0.5023194607	0.0003027012
P04637	P04637	100	PRKD1	0.9999999998	0.0001959248	215	0.0002141346	0.1341350115	0.5001070672	0.0003034512
P04637	P04637	100	GSK3A	0.1565641502	0.0008571708	99	2.53254162982E-09	0.0309081249	0.0782820763	0.0003056987
P04637	P04637	100	PRKCD	0.999999999	9.79623824451E-05	378	0.0009014246	0.2721946024	0.5004507118	0.0003075032
P04637	P04637	100	ATM	1	9.79623824451E-05	304	3.34753716024E-05	0.2729024687	0.5000167377	0.0003082335
P04637	P04637	100	CDK2	1	7.34717868339E-05	362	0.0007063855	0.364228525	0.5003531927	0.0003085109
P04637	P04637	100	CSNK1A1	1	4.89811912226E-05	90	0.000006351	0.5466258424	0.5000031755	0.0003086568
P04637	P04637	100	MAPK9	1	0.000122453	256	4.14125935421E-08	0.2203590535	0.5000000207	0.0003108589
P04637	P04637	100	PRKACA	0.9999998896	0.0003918495	284	0.0426759042	0.0692832159	0.5213378969	0.000312594
P04637	P04637	100	GSK3B	1	4.89811912226E-05	377	1.59307877919E-05	0.5556001939	0.5000079654	0.0003132811
P04637	P04637	100	AURKA	1	9.79623824451E-05	378	2.96948815718E-05	0.2799771601	0.5000148474	0.0003155221
P04637	P04637	100	MAP3K5	0.0051802033	0.0011265674	118	1.20750156886E-09	0.0243955428	0.0025901022	0.0003161102
P04637	P04637	100	CHEK2	1	9.79623824451E-05	183	3.6660421623E-05	0.2826537318	0.5000183302	0.0003182751
P04637	P04637	100	MAPK3	1	4.89811912226E-05	215	1.43451390036E-06	0.5658906819	0.5000007173	0.0003185748
P04637	P04637	100	CDK9	0.9999999968	0.000244906	123	5.24795801798E-08	0.1132488313	0.5000000246	0.0003187565
P04637	P04637	100	MAPKAPK2	1	7.34717868339E-05	185	1.12831232206E-06	0.3782126269	0.5000005642	0.0003193089
P04637	P04637	100	MAPKAPK2	1	7.34717868339E-05	387	1.11521831038E-06	0.3790613332	0.5000005576	0.000319963
P04637	P04637	100	CHEK1	1	4.89811912226E-05	102	1.02631368238E-07	0.5689622778	0.5000000513	0.0003201532
P04637	P04637	100	CSNK1A1	1	4.89811912226E-05	37	4.81490998275E-06	0.5692457909	0.5000024075	0.0003202988
P04637	P04637	100	PRKCD	0.999999999	9.79623824451E-05	376	0.0007848938	0.2847037028	0.5003924464	0.0003203818
P04637	P04637	100	MAPKAPK2	1	7.34717868339E-05	304	1.08368322213E-06	0.3810764761	0.5000005418	0.0003215155
P04637	P04637	100	CHEK2	1	9.79623824451E-05	155	0.000034798	0.2862370567	0.500017399	0.0003219567
P04637	P04637	100	CDK2	1	7.34717868339E-05	371	0.0005860535	0.3826095245	0.5002930267	0.0003226961
P04637	P04637	100	PRKAA1	0.9999999998	0.0001469436	155	0.0001557489	0.1914517125	0.5000778744	0.0003229223
P04637	P04637	100	AURKA	1	9.79623824451E-05	371	2.67342699763E-05	0.2885775676	0.5000133671	0.0003243591
P04637	P04637	100	MAPKAPK2	1	7.34717868339E-05	371	1.01542187161E-06	0.3857058667	0.5000005077	0.0003250791
P04637	P04637	100	CDK7	1	0.0002693966	150	8.59469083204E-09	0.1054509982	0.5000000043	0.0003258082
P04637	P04637	100	AURKA	1	9.79623824451E-05	118	2.61102317439E-05	0.290501363	0.5000130551	0.0003263324
P04637	P04637	100	PRKCH	1.38237555935E-07	0.0071512539	211	2.74544359175E-08	0.0039817097	8.28459959265E-08	0.0003264999
P04637	P04637	100	MAPK8	1	4.89811912226E-05	6	9.98174803234E-08	0.5816009143	0.5000000499	0.000326639
P04637	P04637	100	CHEK2	1	9.79623824451E-05	329	3.25513044618E-05	0.2910158416	0.5000162757	0.0003268598
P04637	P04637	100	MAPK8	1	4.89811912226E-05	253	9.58720546997E-08	0.5843948018	0.5000000479	0.0003280709
P04637	P04637	100	HIPK2	1	0.000244906	313	1.91200303866E-12	0.1169198376	0.5	0.0003281757
P04637	P04637	100	MAPK1	1	4.89811912226E-05	170	3.96638687585E-06	0.5852199839	0.5000019832	0.0003284937
P04637	P04637	100	CAMK2A	0.9999994582	0.0003673589	170	0.0081953301	0.0781017574	0.5040973941	0.000328772
P04637	P04637	100	MAP3KB	0.9996279258	0.0003918495	269	1.66463916318E-11	0.0733443582	0.4998139629	0.00032928
P04637	P04637	100	MAPK9	1	0.000122453	90	3.0104773832E-08	0.2354127453	0.5000000151	0.0003301901
P04637	P04637	100	CHEK2	1	9.79623824451E-05	140	3.08352172248E-05	0.2948952055	0.5000154176	0.0003308345
P04637	P04637	100	MAPKAPK2	1	7.34717868339E-05	106	9.07722394341E-07	0.3939955707	0.5000004539	0.0003314503
P04637	P04637	100	GSK3B	1	4.89811912226E-05	215	1.0863813076E-05	0.5915553414	0.5000054319	0.0003317379
P04637	P04637	100	STK11	0.9999512731	0.0022776254	15	1.34341946127E-06	0.0129734753	0.4999763083	0.0003377262
P04637	P04637	100	DYRK1A	1	0.0001469436	392	3.54470221437E-14	0.2011324028	0.5	0.0003377929
P04637	P04637	100	PRKAA1	0.9999999998	0.0001469436	261	0.0001313076	0.2012769089	0.5000656537	0.0003380143
P04637	P04637	100	MAPK3	1	4.89811912226E-05	260	9.60168481934E-07	0.6054496234	0.5000004801	0.0003388412
P04637	P04637	100	GSK3B	1	4.89811912226E-05	260	9.31086615853E-06	0.6055855753	0.5000046554	0.0003389106
P04637	P04637	100	MAPK8	1	4.89811912226E-05	55	6.92121275365E-08	0.6063426287	0.5000000346	0.0003392972
P04637	P04637	100	ATM	1	9.79623824451E-05	9	2.37872604345E-05	0.3032677027	0.5000118936	0.0003393956
P04637	P04637	100	PRKCD	0.999999999	9.79623824451E-05	166	0.0006373777	0.3040250616	0.5003186884	0.0003401689
P04637	P04637	100	ATM	1	9.79623824451E-05	362	2.34896263974E-05	0.3044518588	0.5000117448	0.0003406046
P04637	P04637	100	ATM	1	9.79623824451E-05	315	2.3157086881E-05	0.3057466095	0.5000115785	0.000341926
P04637	P04637	100	DYRK1A	1	0.0001469436	37	3.26337750216E-14	0.203841664	0.5	0.0003419422
P04637	P04637	100	CSNK1A1	1	4.89811912226E-05	185	2.79845630726E-06	0.6123703378	0.5000013992	0.0003423735
P04637	P04637	100	CSNK1A1	1	4.89811912226E-05	241	2.78289923803E-06	0.6128117995	0.5000013915	0.0003425986
P04637	P04637	100	PRKDC	1	0.0001959248	240	0.0004002827	0.1534710348	0.5002001414	0.0003431456
P04637	P04637	100	CHEK2	1	9.79623824451E-05	362	2.60169306923E-05	0.3069600946	0.5000130085	0.000343164
P04637	P04637	100	HIPK2	1	0.000244906	303	1.40514198252E-12	0.1228757519	0.5	0.0003433978
P04637	P04637	100	DAPK3	1	0.0001469436	33	6.37685148122E-14	0.2056493657	0.5	0.0003447078
P04637	P04637	100	PRKCZ	1	0.000244906	366	0.0006739435	0.1241420902	0.5003369718	0.0003466251
P04637	P04637	100	MAPK8	1	4.89811912226E-05	304	5.48033000079E-08	0.6218396153	0.5000000274	0.0003472003
P04637	P04637	100	CSNK1A1	1	4.89811912226E-05	116	2.47476034516E-06	0.6219004117	0.5000012374	0.0003472313
P04637	P04637	100	CDK7	1	0.0002693966	18	6.1253402966E-09	0.1131241833	0.5000000031	0.0003473752
P04637	P04637	100	PRKCZ	1	0.000244906	18	0.0006668103	0.1246113533	0.5003334052	0.0003478202
P04637	P04637	100	CDK7	1	0.0002693966	170	6.08306968578E-09	0.1133545378	0.500000003	0.0003480204
P04637	P04637	100	PRKAA1	0.9999999998	0.0001469436	313	0.0001171735	0.2080460904	0.5000585867	0.0003483709
P04637	P04637	100	CSNK1A1	1	4.89811912226E-05	150	2.37789095302E-06	0.6250340262	0.5000011889	0.000348827
P04637	P04637	100	CHEK2	1	9.79623824451E-05	123	2.39921962708E-05	0.3125903354	0.5000119961	0.0003489017
P04637	P04637	100	AURKA	1	9.79623824451E-05	125	1.96608815016E-05	0.3138878357	0.5000098304	0.0003502225
P04637	P04637	100	MAPK1	1	4.89811912226E-05	371	2.6542306479E-06	0.6278972644	0.5000013271	0.0003502844
P04637	P04637	100	CDK4	1	0.0001959248	376	9.24869073347E-07	0.1569905081	0.5000004624	0.0003503174
P04637	P04637	100	CSNK1A1	1	4.89811912226E-05	304	0.000002283	0.6282012467	0.5000011415	0.0003504391
P04637	P04637	100	MAPK9	1	0.000122453	315	2.1304118838E-08	0.2523731241	0.5000000107	0.0003518288
P04637	P04637	100	MAPK1	1	4.89811912226E-05	215	2.55277687083E-06	0.6319984285	0.5000012764	0.0003523708
P04637	P04637	100	GSK3B	1	4.89811912226E-05	261	6.80354435328E-06	0.6341534949	0.5000034018	0.0003534666
P04637	P04637	100	MAPK9	1	0.000122453	81	2.06392659349E-08	0.2539122826	0.5000000103	0.0003537855
P04637	P04637	100	MAPK1	1	4.89811912226E-05	367	2.42165827335E-06	0.6374401697	0.5000012108	0.0003551371
P04637	P04637	100	CSNK1A1	1	4.89811912226E-05	387	0.000002005	0.6382687124	0.5000010025	0.0003555581
P04637	P04637	100	MAPK8	1	4.89811912226E-05	315	4.24345436405E-08	0.6389063114	0.5000000212	0.0003558821
P04637	P04637	100	CSNK1A1	1	4.89811912226E-05	362	1.94471958507E-06	0.6406028076	0.5000009724	0.0003567438
P04637	P04637	100	MAPKAPK2	1	7.34717868339E-05	140	5.75612009544E-07	0.4273040865	0.5000002878	0.0003569233
P04637	P04637	100	CSNK1A1	1	4.89811912226E-05	314	1.91863023697E-06	0.6416488733	0.5000009593	0.0003572751
P04637	P04637	100	MAPK1	1	4.89811912226E-05	166	2.32431539582E-06	0.6417017265	0.5000011622	0.0003573019
P04637	P04637	100	MAPKAPK2	1	7.34717868339E-05	315	5.49479377993E-07	0.4306689718	0.5000002747	0.0003594858
P04637	P04637	100	CSNK1A1	1	4.89811912226E-05	106	0.000001785	0.6473154698	0.5000008925	0.0003601515
P04637	P04637	100	HIPK2	1	0.000244906	362	9.77340271039E-13	0.1299461661	0.5	0.0003613769
P04637	P04637	100	CDK7	1	0.0002693966	315	4.94784925324E-09	0.1181525698	0.5000000025	0.0003614318
P04637	P04637	100	AURKA	1	9.79623824451E-05	313	1.7131896614E-05	0.3257617811	0.5000085659	0.000362286
P04637	P04637	100	ATR	1	0.0002693966	314	0.0001491198	0.1184699945	0.5000745599	0.0003623172
P04637	P04637	100	MAPK8	1	4.89811912226E-05	121	3.21086050815E-08	0.6571278348	0.5000000161	0.0003651267
P04637	P04637	100	MAPK1	1	4.89811912226E-05	230	1.98734473441E-06	0.6579679868	0.5000009937	0.0003655523
P04637	P04637	100	GSK3A	0.1565641502	0.0008571708	37	0.000000001	0.0377103015	0.0782820756	0.0003665463
P04637	P04637	100	GSK3B	1	4.89811912226E-05	170	5.07281348776E-06	0.6600711166	0.5000025364	0.0003666176
P04637	P04637	100	DYRK2	1	0.0001959248	312	1.26949231671E-13	0.1652343856	0.5	0.0003670563
P04637	P04637	100	ATR	1	0.0002693966	20	0.0001438209	0.120333299	0.5000719104	0.0003675098
P04637	P04637	100	CHEK1	1	4.89811912226E-05	329	2.60509410325E-08	0.6627409671	0.500000013	0.0003679694
P04637	P04637	100	MAPK3	1	4.89811912226E-05	256	5.12391635349E-07	0.6663062669	0.5000002562	0.0003697739
P04637	P04637	100	PRKACA	0.9999998896	0.0003918495	269	0.0300148664	0.0834704818	0.515007378	0.0003705113
P04637	P04637	100	STK11	0.9999512731	0.0022776254	123	9.34421119966E-07	0.0143620176	0.4999761038	0.0003705467
P04637	P04637	100	MAPK3	1	4.89811912226E-05	240	5.031223435E-07	0.6680290369	0.5000002516	0.0003706454
P04637	P04637	100	IKBKB	0.9999969835	0.001151058	15	0.0002041923	0.0284557975	0.5001005879	0.0003709905
P04637	P04637	100	CSNK1A1	1	4.89811912226E-05	166	0.000001321	0.6699846054	0.5000006605	0.0003716345
P04637	P04637	100	CSNK1D	1	0.0001959248	185	2.92571100515E-08	0.1678678804	0.5000000146	0.0003723864
P04637	P04637	100	PRKCA	0.9999999341	0.0007347179	211	0.3008417569	0.0448137108	0.6504208455	0.0003727576
P04637	P04637	100	CSNK1A1	1	4.89811912226E-05	313	1.27813459394E-06	0.6724296006	0.5000006391	0.0003728708
P04637	P04637	100	CHEK1	1	4.89811912226E-05	116	2.21186202833E-08	0.673403566	0.5000000111	0.0003733631
P04637	P04637	100	CDK9	0.9999999968	0.000244906	106	2.22960946069E-08	0.1348379897	0.5000000095	0.0003737606
P04637	P04637	100	VRK1	1	0.0001469436	378	3.61402145844E-15	0.2247489244	0.5	0.0003737893
P04637	P04637	100	MAPK3	1	4.89811912226E-05	253	4.70065166373E-07	0.674321012	0.500000235	0.0003738268
P04637	P04637	100	CDK9	0.9999999968	0.000244906	367	2.21234636886E-08	0.135017935	0.5000000094	0.0003742153
P04637	P04637	100	PRKD1	0.9999999998	0.0001959248	37	0.0001049078	0.1690227076	0.5000524538	0.0003747212
P04637	P04637	100	HIPK2	1	0.000244906	312	7.310907988E-13	0.1358030952	0.5	0.0003761986
P04637	P04637	100	MAPK1	1	4.89811912226E-05	377	1.6162345567E-06	0.6794471616	0.5000008081	0.0003764166
P04637	P04637	100	MAPK8	1	4.89811912226E-05	260	2.25386465221E-08	0.6796711003	0.5000000113	0.0003765297
P04637	P04637	100	MAPKAPK2	1	7.34717868339E-05	99	4.00204680472E-07	0.4539946481	0.5000002001	0.0003771967
P04637	P04637	100	VRK1	1	0.0001469436	260	3.36984316216E-15	0.2272351634	0.5	0.0003775569
P04637	P04637	100	CSNK2A1	1	0.0001959248	227	0.0016955085	0.1704830447	0.5008477542	0.0003776714
P04637	P04637	100	MAPK1	1	4.89811912226E-05	6	1.56042468865E-06	0.6829397501	0.5000007802	0.00037818
P04637	P04637	100	MAPK1	1	4.89811912226E-05	366	1.55636307518E-06	0.6832180696	0.5000007782	0.0003783205
P04637	P04637	100	GSK3A	0.1565641502	0.0008571708	121	8.88954704064E-10	0.0390921225	0.0782820755	0.0003787717
P04637	P04637	100	CSNK1A1	1	4.89811912226E-05	102	1.04432647637E-06	0.6875456164	0.5000005222	0.0003805041
P04637	P04637	100	CHEK2	1	9.79623824451E-05	227	1.56586171312E-05	0.3438919571	0.5000078293	0.0003806243
P04637	P04637	100	CDK9	0.9999999968	0.000244906	6	0.00000002	0.1377852431	0.5000000084	0.0003812005
P04637	P04637	100	ATM	1	9.79623824451E-05	183	1.5388937971E-05	0.3444715092	0.5000076945	0.000381209
P04637	P04637	100	VRK1	1	0.0001469436	387	3.12643809097E-15	0.2299975834	0.5	0.0003817384
P04637	P04637	100	CDK9	0.9999999968	0.000244906	392	1.97009188284E-08	0.1382187615	0.5000000082	0.0003822936
P04637	P04637	100	CDK2	1	7.34717868339E-05	387	0.0002702442	0.463275426	0.5001351221	0.0003842187
P04637	P04637	100	MAPK1	1	4.89811912226E-05	329	1.37294034861E-06	0.6958664824	0.5000006865	0.0003846991
P04637	P04637	100	CHEK1	1	4.89811912226E-05	46	1.53933972913E-08	0.6963519376	0.5000000077	0.0003849437
P04637	P04637	100	CAMK2A	0.9999994582	0.0003673589	155	0.005820025	0.0928548275	0.5029097416	0.0003849735
P04637	P04637	100	MAPK8	1	4.89811912226E-05	99	1.71709250847E-08	0.6964179277	0.5000000086	0.0003849769
P04637	P04637	100	MAPKAPK2	1	7.34717868339E-05	121	3.45225813584E-07	0.465092904	0.5000001726	0.0003855922
P04637	P04637	100	PLK3	1	0.000122453	371	5.87011100591E-09	0.2793658349	0.5000000029	0.0003859827
P04637	P04637	100	MAPK8	1	4.89811912226E-05	155	1.63024294087E-08	0.6995515421	0.5000000082	0.0003865553
P04637	P04637	100	CHEK1	1	4.89811912226E-05	166	1.45711023165E-08	0.6997143789	0.5000000073	0.0003866373
P04637	P04637	100	CSNK2A1	1	0.0001959248	20	0.0015104507	0.1751744538	0.5007552253	0.0003871325
P04637	P04637	100	CDK2	1	7.34717868339E-05	106	0.0002588373	0.4680062458	0.5001294186	0.0003877929
P04637	P04637	100	CSNK1D	1	0.0001959248	94	2.21307731163E-08	0.1755102091	0.5000000111	0.0003878087
P04637	P04637	100	CSNK1A1	1	4.89811912226E-05	253	8.41900572112E-07	0.7030743761	0.500000421	0.000388329
P04637	P04637	100	CHEK2	1	9.79623824451E-05	81	1.40010825178E-05	0.3521196425	0.5000070005	0.0003889153
P04637	P04637	100	PRKAA1	0.9999999998	0.0001469436	314	7.59950814751E-05	0.2348197507	0.5000379975	0.000389026
P04637	P04637	100	MAPK1	1	4.89811912226E-05	378	1.24888158461E-06	0.7053684494	0.5000006244	0.0003894835
P04637	P04637	100	CSNK1A1	1	4.89811912226E-05	149	8.00437941186E-07	0.7066338712	0.5000004002	0.0003901202
P04637	P04637	100	MAPK3	1	4.89811912226E-05	371	3.24702439377E-07	0.7082567395	0.5000001624	0.0003909366
P04637	P04637	100	PRKAA1	0.9999999998	0.0001469436	125	0.000074143	0.2364536173	0.5000370714	0.0003914919
P04637	P04637	100	PRKAA1	0.9999999998	0.0001469436	94	7.12551549111E-05	0.2389566595	0.5000356275	0.0003952664
P04637	P04637	100	MAPK3	1	4.89811912226E-05	269	2.88330250248E-07	0.7186504897	0.5000001442	0.0003961608
P04637	P04637	100	MAPK9	1	0.000122453	303	1.07573793115E-08	0.2875984085	0.5000000054	0.0003963344
P04637	P04637	100	MAPK3	1	4.89811912226E-05	241	2.87258136427E-07	0.719016185	0.5000001436	0.0003963445
P04637	P04637	100	CDK2	1	7.34717868339E-05	366	0.0002327139	0.4795575729	0.5001163569	0.0003965053
P04637	P04637	100	PRKCZ	1	0.000244906	20	0.0004388046	0.1439672347	0.5002194023	0.0003967563
P04637	P04637	100	HIPK2	1	0.000244906	314	4.88003084091E-13	0.1445730607	0.5	0.0003982772
P04637	P04637	100	HIPK2	1	0.000244906	185	4.83868784171E-13	0.1447511729	0.5	0.0003987242
P04637	P04637	100	VRK1	1	0.0001469436	377	2.27916226098E-15	0.2415434113	0.5	0.0003991631
P04637	P04637	100	CDK4	1	0.0001959248	303	5.00121057372E-07	0.1816201003	0.5000002501	0.0004000915
P04637	P04637	100	MAPKAPK2	1	7.34717868339E-05	127	2.59863204977E-07	0.4863194221	0.5000001299	0.0004015958
P04637	P04637	100	MAPKAPK2	1	7.34717868339E-05	314	2.56585353611E-07	0.4872273974	0.5000001283	0.0004022788
P04637	P04637	100	DYRK2	1	0.0001959248	304	6.92921825377E-14	0.1827749275	0.5	0.0004024085
P04637	P04637	100	MAPK1	1	4.89811912226E-05	256	9.51927193883E-07	0.7314724322	0.500000476	0.0004025954
P04637	P04637	100	MAPKAPK2	1	7.34717868339E-05	170	2.54826454019E-07	0.4877968677	0.5000001274	0.0004027071
P04637	P04637	100	CSNK1A1	1	4.89811912226E-05	376	5.47192886108E-07	0.732725939	0.5000002736	0.0004032239
P04637	P04637	100	CHEK1	1	4.89811912226E-05	121	8.12562247459E-09	0.7345534989	0.5000000041	0.0004041399
P04637	P04637	100	HIPK2	1	0.000244906	227	4.37140354299E-13	0.1469661193	0.5	0.0004042788
P04637	P04637	100	CSNK1A1	1	4.89811912226E-05	366	5.29148346453E-07	0.7350511744	0.5000002646	0.0004043894
P04637	P04637	100	GSK3B	1	4.89811912226E-05	106	2.026088096E-06	0.7354046493	0.500001013	0.0004045665
P04637	P04637	100	CDK2	1	7.34717868339E-05	329	0.000209241	0.4914046334	0.5001046205	0.0004054195
P04637	P04637	100	PRKD1	0.9999999998	0.0001959248	106	0.000078981	0.1843492197	0.5000394904	0.0004055648
P04637	P04637	100	MAP3KB	0.9996279258	0.0003918495	211	5.631672468E-12	0.0922615274	0.4998139629	0.0004059131
P04637	P04637	100	DYRK2	1	0.0001959248	94	6.40476526493E-14	0.1851203266	0.5	0.0004071098
P04637	P04637	100	ATM	1	9.79623824451E-05	150	1.18413927773E-05	0.3705699928	0.5000059207	0.0004074397
P04637	P04637	100	DYRK1A	1	0.0001469436	362	9.57327211085E-15	0.2471104116	0.5	0.0004075354
P04637	P04637	100	MAPK1	1	4.89811912226E-05	260	8.44427424356E-07	0.7424680368	0.5000004222	0.0004081047
P04637	P04637	100	PRKCD	0.999999999	9.79623824451E-05	94	0.000315305	0.3719820592	0.500157652	0.0004088536
P04637	P04637	100	ATM	1	9.79623824451E-05	260	1.16636488327E-05	0.3721103734	0.5000058318	0.0004089821
P04637	P04637	100	PAK1	0.9999999015	0.0004163401	140	0.0054300813	0.0881478374	0.5027149914	0.000411502
P04637	P04637	100	CSNK1A1	1	4.89811912226E-05	371	4.21050959356E-07	0.750253344	0.5000002105	0.0004120006
P04637	P04637	100	PRKAA1	0.9999999998	0.0001469436	81	5.94946721662E-05	0.250632329	0.5000297473	0.0004128226
P04637	P04637	100	ATM	1	9.79623824451E-05	314	1.12203374357E-05	0.3760777241	0.5000056102	0.0004129519
P04637	P04637	100	DYRK1A	1	0.0001469436	96	8.59146166531E-15	0.2511700263	0.5	0.0004136292
P04637	P04637	100	AURKA	1	9.79623824451E-05	166	9.65033559344E-06	0.3770782689	0.5000048252	0.0004139524
P04637	P04637	100	PRKACA	0.9999998896	0.0003918495	366	0.0234287151	0.0950352513	0.5117143024	0.0004170133
P04637	P04637	100	CDK2	1	7.34717868339E-05	20	0.0001802475	0.5084713296	0.5000901237	0.0004182245
P04637	P04637	100	HIPK2	1	0.000244906	125	3.39050504231E-13	0.1527182585	0.5	0.000418666
P04637	P04637	100	MAPK1	1	4.89811912226E-05	376	6.66290643148E-07	0.764162596	0.5000003331	0.0004189513
P04637	P04637	100	CDK9	0.9999999968	0.000244906	94	1.15989999949E-08	0.1531450558	0.5000000042	0.0004197314
P04637	P04637	100	VRK1	1	0.0001469436	371	1.5865495888E-15	0.2553808684	0.5	0.0004199397
P04637	P04637	100	PAK1	0.9999999015	0.0004163401	155	0.0051734576	0.0901975029	0.5025866795	0.0004202073
P04637	P04637	100	MAPK8	1	4.89811912226E-05	106	0.000000005	0.7670371381	0.5000000025	0.0004203862
P04637	P04637	100	CSNK1A1	1	4.89811912226E-05	312	3.16827852108E-07	0.7684953365	0.5000001584	0.0004211139
P04637	P04637	100	MAPK8	1	4.89811912226E-05	392	4.77548388887E-09	0.7689942341	0.5000000024	0.0004213628
P04637	P04637	100	CHEK2	1	9.79623824451E-05	170	8.93694305808E-06	0.3860199309	0.5000044685	0.0004228822
P04637	P04637	100	CHEK2	1	9.79623824451E-05	125	8.9086757068E-06	0.3862887795	0.5000044543	0.0004231503
P04637	P04637	100	PLK3	1	0.000122453	99	3.25400123293E-09	0.3091102729	0.5000000016	0.0004232491
P04637	P04637	100	DYRK1A	1	0.0001469436	46	7.22097987835E-15	0.257819448	0.5	0.0004235896
P04637	P04637	100	PRKCD	0.999999999	9.79623824451E-05	260	0.0002712025	0.3870122268	0.5001356008	0.0004238719
P04637	P04637	100	CDK2	1	7.34717868339E-05	6	0.0001679099	0.5165908646	0.500083955	0.0004243016
P04637	P04637	100	MAPK8	1	4.89811912226E-05	377	4.19275357446E-09	0.7757722754	0.5000000021	0.0004247433
P04637	P04637	100	MAPK9	1	0.000122453	376	0.000000007	0.3103439216	0.5000000035	0.000424787
P04637	P04637	100	DAPK3	1	0.0001469436	362	1.55784879164E-14	0.2593039203	0.5	0.0004258098
P04637	P04637	100	PRKAA1	0.9999999998	0.0001469436	95	5.13631340448E-05	0.2601428503	0.5000256815	0.0004270639
P04637	P04637	100	MAPKAPK2	1	7.34717868339E-05	33	1.6254639189E-07	0.5213424591	0.5000000813	0.0004278536
P04637	P04637	100	MAPK8	1	4.89811912226E-05	166	3.65856723489E-09	0.78285491	0.5000000018	0.0004282726
P04637	P04637	100	CDK7	1	0.0002693966	96	1.92278168254E-09	0.1425417258	0.500000001	0.0004288327
P04637	P04637	100	MAPK3	1	4.89811912226E-05	55	1.30425754527E-07	0.7841536323	0.5000000652	0.0004289195
P04637	P04637	100	ATM	1	9.79623824451E-05	125	9.53608394538E-06	0.3926039734	0.500004768	0.0004294445
P04637	P04637	100	PRKCD	0.999999999	9.79623824451E-05	81	0.0002555116	0.3927869738	0.5001277553	0.0004296267
P04637	P04637	100	ATR	1	0.0002693966	150	9.79969018569E-05	0.1429816599	0.5000489985	0.0004300376
P04637	P04637	100	MAPK3	1	4.89811912226E-05	106	1.26311681663E-07	0.7866496477	0.5000000632	0.0004301623
P04637	P04637	100	CHEK2	1	9.79623824451E-05	387	8.11963310588E-06	0.3933301703	0.5000040598	0.0004301676
P04637	P04637	100	ATM	1	9.79623824451E-05	140	9.34921487356E-06	0.3946148392	0.5000046746	0.0004314465
P04637	P04637	100	MAPK3	1	4.89811912226E-05	116	1.20402390361E-07	0.7903414286	0.5000000602	0.0004319998
P04637	P04637	100	PLK3	1	0.000122453	227	2.83109332747E-09	0.3162314017	0.5000000014	0.0004321178
P04637	P04637	100	MAPK1	1	4.89811912226E-05	211	4.70156998491E-07	0.7936171051	0.5000002351	0.0004336295
P04637	P04637	100	MAPK8	1	4.89811912226E-05	284	2.91091433675E-09	0.794017323	0.5000000015	0.0004338286
P04637	P04637	100	MAPK3	1	4.89811912226E-05	183	1.12362695982E-07	0.795460246	0.5000000562	0.0004345462
P04637	P04637	100	RPS6KA3	0.9999088416	0.0012980016	284	0.000169393	0.0300441431	0.5000391173	0.0004348991
P04637	P04637	100	MAPK3	1	4.89811912226E-05	261	1.10488390463E-07	0.796655095	0.5000000552	0.0004351404
P04637	P04637	100	CDK9	0.9999999968	0.000244906	215	9.42385419454E-09	0.1594688039	0.5000000031	0.0004354829
P04637	P04637	100	VRK1	1	0.0001469436	46	1.18597635226E-15	0.2669410552	0.5	0.0004372123
P04637	P04637	100	MAPK1	1	4.89811912226E-05	387	4.03632595864E-07	0.8057776188	0.5000002018	0.0004396738
P04637	P04637	100	CDK7	1	0.0002693966	314	1.66171188966E-09	0.1465203804	0.5000000008	0.0004397157
P04637	P04637	100	MAPK3	1	4.89811912226E-05	378	9.68715615666E-08	0.8062175529	0.5000000484	0.0004398923
P04637	P04637	100	MAPK1	1	4.89811912226E-05	231	3.9611636037E-07	0.8072709509	0.5000001981	0.0004404154
P04637	P04637	100	CSNK1A1	1	4.89811912226E-05	367	1.63277825313E-07	0.8074829747	0.5000000816	0.0004405207
P04637	P04637	100	MAPK8	1	4.89811912226E-05	378	2.13575549158E-09	0.8088033882	0.5000000011	0.0004411763
P04637	P04637	100	PRKACA	0.9999998896	0.0003918495	376	0.0207622357	0.1011986068	0.5103810626	0.0004415663
P04637	P04637	100	MAPKAPK2	1	7.34717868339E-05	240	1.25584181923E-07	0.5403158422	0.5000000628	0.0004420056
P04637	P04637	100	MAPK1	1	4.89811912226E-05	183	0.000000371	0.8121930199	0.5000001855	0.0004428589
P04637	P04637	100	CSNK1A1	1	4.89811912226E-05	215	1.44907420861E-07	0.8137828931	0.5000000725	0.0004436478
P04637	P04637	100	CSNK1A1	1	4.89811912226E-05	123	1.43277412262E-07	0.8144104103	0.5000000716	0.0004439592
P04637	P04637	100	MAPKAPK2	1	7.34717868339E-05	125	1.20801115358E-07	0.5431448633	0.5000000604	0.0004441114
P04637	P04637	100	MAPK3	1	4.89811912226E-05	118	8.56005678769E-08	0.8149374148	0.5000000428	0.0004442207
P04637	P04637	100	CSNK1A1	1	4.89811912226E-05	81	1.4134363377E-07	0.8151485221	0.5000000707	0.0004443254
P04637	P04637	100	AURKA	1	9.79623824451E-05	256	6.8871814057E-06	0.4079552318	0.5000034436	0.0004447034
P04637	P04637	100	CHEK1	1	4.89811912226E-05	155	1.63562029372E-09	0.8171819956	0.5000000008	0.0004453341
P04637	P04637	100	PRKAA1	0.9999999998	0.0001469436	367	0.000042743	0.2725761842	0.5000213714	0.0004456051
P04637	P04637	100	MAPK1	1	4.89811912226E-05	116	3.37384223361E-07	0.8193755562	0.5000001687	0.0004464219
P04637	P04637	100	MAP3K5	0.0051802033	0.0011265674	170	2.40243429623E-10	0.0356385295	0.0025901017	0.0004465759
P04637	P04637	100	PRKCA	0.9999999341	0.0007347179	269	0.2297225416	0.0546486835	0.6148612378	0.0004465978
P04637	P04637	100	VRK1	1	0.0001469436	303	1.00144717621E-15	0.2736806023	0.5	0.000447248
P04637	P04637	100	MAPK8	1	4.89811912226E-05	367	1.60820932311E-09	0.8216592423	0.5000000008	0.0004475541
P04637	P04637	100	CSNK1A1	1	4.89811912226E-05	211	1.25094131922E-07	0.821713012	0.5000000625	0.0004475808
P04637	P04637	100	MAPK3	1	4.89811912226E-05	166	7.20745201107E-08	0.8264279454	0.500000036	0.0004499173
P04637	P04637	100	PRKCZ	1	0.000244906	284	0.000284723	0.1656633214	0.5001423615	0.0004508529
P04637	P04637	100	CHEK2	1	9.79623824451E-05	102	6.15623941938E-06	0.4144610638	0.5000030781	0.0004511529
P04637	P04637	100	PLK3	1	0.000122453	121	2.0864519925E-09	0.3323675149	0.500000001	0.0004521416
P04637	P04637	100	MAPKAPK2	1	7.34717868339E-05	367	9.98644092594E-08	0.5570012621	0.5000000499	0.0004544104
P04637	P04637	100	ATR	1	0.0002693966	6	8.50426330383E-05	0.1522386081	0.5000425213	0.0004553063
P04637	P04637	100	MAPK8	1	4.89811912226E-05	118	1.11534114595E-09	0.8374406585	0.5000000006	0.0004553698
P04637	P04637	100	PAK1	0.9999999015	0.0004163401	123	0.0042505873	0.0986408784	0.5021252444	0.0004558679
P04637	P04637	100	MAPK3	1	4.89811912226E-05	170	5.81239715683E-08	0.8401428931	0.5000000291	0.0004567066
P04637	P04637	100	AURKA	1	9.79623824451E-05	116	6.05165134053E-06	0.4200974149	0.5000030258	0.0004567323
P04637	P04637	100	PRKCD	0.999999999	9.79623824451E-05	116	0.0001942011	0.4203045505	0.5000971	0.0004569372
P04637	P04637	100	MAPK1	1	4.89811912226E-05	140	0.000000246	0.8413954834	0.500000123	0.0004573261
P04637	P04637	100	HIPK2	1	0.000244906	150	1.6879403719E-13	0.169095419	0.5	0.0004593442
P04637	P04637	100	PLK1	1	0.0036001176	261	0.4699565349	0.0115088612	0.7349782674	0.0004595539
P04637	P04637	100	ATR	1	0.0002693966	94	8.28488853053E-05	0.1540233966	0.5000414244	0.0004601605
P04637	P04637	100	CSNK1A1	1	4.89811912226E-05	378	7.52785543948E-08	0.8471668698	0.5000000376	0.0004601794
P04637	P04637	100	MAPK8	1	4.89811912226E-05	371	8.73226658823E-10	0.8472258332	0.5000000004	0.0004602085
P04637	P04637	100	MAPK3	1	4.89811912226E-05	376	5.05732923136E-08	0.848587185	0.5000000253	0.0004608813
P04637	P04637	100	CSNK1A1	1	4.89811912226E-05	377	7.02921935871E-08	0.8505042593	0.5000000351	0.0004618285
P04637	P04637	100	DAPK3	1	0.0001469436	118	8.59545289408E-15	0.2839930869	0.5	0.0004625571
P04637	P04637	100	VRK1	1	0.0001469436	314	7.6816463939E-16	0.2843651979	0.5	0.0004631085
P04637	P04637	100	DAPK3	1	0.0001469436	183	8.42474827625E-15	0.2848585963	0.5	0.0004638394
P04637	P04637	100	CSNK1D	1	0.0001959248	6	6.08131241115E-09	0.2140133086	0.500000003	0.0004645689
P04637	P04637	100	MAPK3	1	4.89811912226E-05	140	4.37567646184E-08	0.856861919	0.5000000219	0.0004649682
P04637	P04637	100	PRKACA	0.9999998896	0.0003918495	106	0.0185058838	0.1072385363	0.5092528867	0.0004654847
P04637	P04637	100	ATM	1	9.79623824451E-05	387	6.72481711363E-06	0.4292804296	0.5000033624	0.0004658068
P04637	P04637	100	ATM	1	9.79623824451E-05	127	6.71609022625E-06	0.4294313515	0.500003358	0.0004659557
P04637	P04637	100	MAPK3	1	4.89811912226E-05	230	4.21503888278E-08	0.858956189	0.5000000211	0.0004660019
P04637	P04637	100	CSNK1D	1	0.0001959248	256	5.94566988877E-09	0.2147642518	0.500000003	0.0004660516
P04637	P04637	100	GSK3B	1	4.89811912226E-05	127	2.76874733705E-07	0.8591174982	0.5000001384	0.0004660815
P04637	P04637	100	GSK3B	1	4.89811912226E-05	18	2.72198551253E-07	0.8598937987	0.5000001361	0.0004664646
P04637	P04637	100	CHUK	1	0.0004653213	95	1.19178696203E-06	0.0905302032	0.5000005959	0.0004665352
P04637	P04637	100	CHEK1	1	4.89811912226E-05	170	5.75990071328E-10	0.8607235634	0.5000000003	0.0004668741
P04637	P04637	100	CSNK1E	0.8721154308	0.0012000392	99	7.07287067498E-06	0.0351831241	0.4360612518	0.0004674972
P04637	P04637	100	CHEK2	1	9.79623824451E-05	240	4.94116218844E-06	0.4311959763	0.5000024706	0.0004676972
P04637	P04637	100	MAPK8	1	4.89811912226E-05	215	5.68056199428E-10	0.863333534	0.5000000003	0.0004681617
P04637	P04637	100	MAPK8	1	4.89811912226E-05	211	5.64712071554E-10	0.8635278382	0.5000000003	0.0004682576
P04637	P04637	100	MAPK1	1	4.89811912226E-05	269	1.6861304862E-07	0.8650312521	0.5000000843	0.0004689991
P04637	P04637	100	CDK4	1	0.0001959248	121	2.24822285667E-07	0.2169223733	0.5000001124	0.00047031
P04637	P04637	100	GSK3B	1	4.89811912226E-05	284	2.2923837864E-07	0.8678877691	0.5000001146	0.0004704077
P04637	P04637	100	CHEK2	1	9.79623824451E-05	127	4.70440294148E-06	0.4349183082	0.5000023522	0.0004713685
P04637	P04637	100	MTOR	0.9998814547	0.0014694357	149	0.0013277176	0.0290121309	0.5006045862	0.0004716284
P04637	P04637	100	MAPK1	1	4.89811912226E-05	284	1.52928512362E-07	0.8706688252	0.5000000765	0.0004717786
P04637	P04637	100	PAK1	0.9999999015	0.0004163401	260	0.0038750965	0.1027964232	0.501937499	0.0004733067
P04637	P04637	100	PRKCA	0.9999999341	0.0007347179	367	0.2092871711	0.058279057	0.6046435526	0.0004735118
P04637	P04637	100	CSNK2A1	1	0.0001959248	230	0.0005993267	0.2187407679	0.5002996633	0.0004738947
P04637	P04637	100	DYRK2	1	0.0001959248	150	2.21271145943E-14	0.2189589019	0.5	0.0004743245
P04637	P04637	100	VRK1	1	0.0001469436	9	6.25393039904E-16	0.2929869911	0.5	0.0004758637
P04637	P04637	100	CDK4	1	0.0001959248	99	2.11647213813E-07	0.2198454915	0.5000001058	0.000476071
P04637	P04637	100	CDK2	1	7.34717868339E-05	260	9.18662497327E-05	0.5863143201	0.5000459331	0.0004761151
P04637	P04637	100	MAPK3	1	4.89811912226E-05	387	2.83073005729E-08	0.8798744477	0.5000000142	0.0004763135
P04637	P04637	100	DYRK1A	1	0.0001469436	95	2.89307090046E-15	0.2943911143	0.5	0.0004779375
P04637	P04637	100	CDK4	1	0.0001959248	123	2.05763195682E-07	0.2211225226	0.5000001029	0.0004785855
P04637	P04637	100	RPS6KA1	0.998920253	0.0016898511	366	0.0002024968	0.0256393023	0.4995613749	0.0004786179
P04637	P04637	100	CHEK1	1	4.89811912226E-05	150	2.69329312E-10	0.88770772	0.5000000001	0.0004801686
P04637	P04637	100	MAPK8	1	4.89811912226E-05	140	2.6942630853E-10	0.8887067371	0.5000000001	0.00048066
P04637	P04637	100	MAPK3	1	4.89811912226E-05	284	2.26279052507E-08	0.8903619894	0.5000000113	0.0004814741
P04637	P04637	100	AURKA	1	9.79623824451E-05	230	4.65207114131E-06	0.4452201	0.500002326	0.0004815126
P04637	P04637	100	CDK9	0.9999999968	0.000244906	170	5.14260041182E-09	0.1783780299	0.500000001	0.0004822256
P04637	P04637	100	PRKCD	0.999999999	9.79623824451E-05	312	0.0001503015	0.4459774589	0.5000751502	0.0004822574
P04637	P04637	100	CSNK1A1	1	4.89811912226E-05	284	2.46239149969E-08	0.8946599019	0.5000000123	0.0004835872
P04637	P04637	100	CDK2	1	7.34717868339E-05	116	8.37693193311E-05	0.5970630728	0.5000418847	0.0004840467
P04637	P04637	100	CAMK2A	0.9999994582	0.0003673589	15	0.0034139482	0.1194891753	0.5017067032	0.0004843289
P04637	P04637	100	PRKCZ	1	0.000244906	367	0.000220943	0.179545994	0.5001104715	0.0004850961
P04637	P04637	100	GSK3B	1	4.89811912226E-05	387	9.98513341172E-08	0.9022301302	0.5000000499	0.0004873068
P04637	P04637	100	CSNK1A1	1	4.89811912226E-05	227	1.98816006122E-08	0.9023416413	0.5000000099	0.0004873616
P04637	P04637	100	MAPKAPK2	1	7.34717868339E-05	376	5.38015344928E-08	0.6021999153	0.5000000269	0.0004878321
P04637	P04637	100	STK3	3.16762885037E-05	0.0045307602	366	3.89199898976E-07	0.009765622	1.60327442013E-05	0.000487842
P04637	P04637	100	MAPK8	1	4.89811912226E-05	240	1.5921309539E-10	0.9042049458	0.5000000001	0.0004882766
P04637	P04637	100	MAPK3	1	4.89811912226E-05	231	1.6288947854E-08	0.9043769478	0.5000000081	0.000488361
P04637	P04637	100	PRKCD	0.999999999	9.79623824451E-05	6	0.0001389786	0.4539338516	0.5000694888	0.0004900747
P04637	P04637	100	GSK3B	1	4.89811912226E-05	392	0.000000085	0.9080439824	0.5000000425	0.0004901612
P04637	P04637	100	CDK9	0.9999999968	0.000244906	127	4.66284565222E-09	0.1816439301	0.5000000007	0.0004902475
P04637	P04637	100	MAP3KB	0.9996279258	0.0003918495	149	1.98091288376E-12	0.1137391746	0.4998139629	0.0004910787
P04637	P04637	100	CHEK1	1	4.89811912226E-05	241	1.25522382954E-10	0.9103258354	0.5000000001	0.0004912811
P04637	P04637	100	PRKD1	0.9999999998	0.0001959248	378	3.78818768871E-05	0.2277175635	0.5000189409	0.0004915482
P04637	P04637	100	AURKA	1	9.79623824451E-05	95	4.15072885948E-06	0.4558069324	0.5000020754	0.0004919131
P04637	P04637	100	GSK3B	1	4.89811912226E-05	211	6.96738956379E-08	0.914785668	0.5000000348	0.000493469
P04637	P04637	100	PLK3	1	0.000122453	387	1.12382430084E-09	0.3659766523	0.5000000006	0.0004935455
P04637	P04637	100	VRK1	1	0.0001469436	366	4.70959329971E-16	0.3050100253	0.5	0.0004935888
P04637	P04637	100	CSNK1A1	1	4.89811912226E-05	155	1.32389029768E-08	0.9158280676	0.5000000066	0.0004939802
P04637	P04637	100	MAPK9	1	0.000122453	96	2.59857739914E-09	0.366775255	0.5000000013	0.0004945245
P04637	P04637	100	VRK1	1	0.0001469436	102	4.57248033291E-16	0.3061993751	0.5	0.0004953384
P04637	P04637	100	DAPK3	1	0.0001469436	371	4.94955158398E-15	0.3080266295	0.5	0.0004980251
P04637	P04637	100	CDK7	1	0.0002693966	366	7.96693112673E-10	0.1681626974	0.5000000004	0.0004984243
P04637	P04637	100	PRKAA1	0.9999999998	0.0001469436	90	2.55076013717E-05	0.3086373436	0.5000127537	0.0004989226
P04637	P04637	100	DYRK2	1	0.0001959248	121	1.52714961461E-14	0.2317790113	0.5	0.0004995124
P04637	P04637	100	PLK3	1	0.000122453	116	0.000000001	0.3712821362	0.5000000005	0.0005000459
P04637	P04637	100	CSNK1A1	1	4.89811912226E-05	127	8.08364763723E-09	0.9302670736	0.500000004	0.0005010555
P04637	P04637	100	CHUK	1	0.0004653213	367	8.57615074561E-07	0.0982809878	0.5000004288	0.0005027211
P04637	P04637	100	GSK3B	1	4.89811912226E-05	241	3.62071768609E-08	0.9339444956	0.5000000181	0.0005028558
P04637	P04637	100	MAPKAPK2	1	7.34717868339E-05	256	4.01373354813E-08	0.6228982069	0.5000000201	0.0005030529
P04637	P04637	100	MAPK1	1	4.89811912226E-05	240	3.08852394516E-08	0.9379564508	0.5000000154	0.0005048189
P04637	P04637	100	PRKCD	0.999999999	9.79623824451E-05	371	0.000118067	0.4702108048	0.500059033	0.0005060248
P04637	P04637	100	CHEK1	1	4.89811912226E-05	231	3.18177463214E-11	0.9422827756	0.5	0.000506935
P04637	P04637	100	PRKAA1	0.9999999998	0.0001469436	362	2.32941587665E-05	0.3150878784	0.500011647	0.0005083925
P04637	P04637	100	CDK4	1	0.0001959248	6	1.4991453846E-07	0.2365287728	0.500000075	0.0005088087
P04637	P04637	100	PRKACA	0.9999998896	0.0003918495	362	0.0152065973	0.118376203	0.5076032435	0.0005092459
P04637	P04637	100	MAPK1	1	4.89811912226E-05	261	2.19175901403E-08	0.9472283689	0.500000011	0.0005093528
P04637	P04637	100	CDK7	1	0.0002693966	6	6.9936856915E-10	0.1723032723	0.5000000004	0.0005095677
P04637	P04637	100	CSNK1E	0.8721154308	0.0012000392	94	4.61637979777E-06	0.0386995424	0.4360600236	0.0005097978
P04637	P04637	100	CSNK1D	1	0.0001959248	55	0.000000003	0.2378507138	0.5000000015	0.0005113926
P04637	P04637	100	MAP3K5	0.0051802033	0.0011265674	127	1.25076569082E-10	0.0414080685	0.0025901017	0.0005118727
P04637	P04637	100	MAPK8	1	4.89811912226E-05	329	1.64792648526E-11	0.9528033125	0.5	0.0005120768
P04637	P04637	100	CDK2	1	7.34717868339E-05	230	5.95445632812E-05	0.6358887908	0.5000297723	0.0005125798
P04637	P04637	100	CAMK2A	0.9999994582	0.0003673589	211	0.0029536713	0.1274064628	0.5014765647	0.0005134175
P04637	P04637	100	CDK9	0.9999999968	0.000244906	366	3.52773006279E-09	0.1911217619	0.5000000001	0.0005134469
P04637	P04637	100	PRKD1	0.9999999998	0.0001959248	211	3.17490654011E-05	0.2389374123	0.5000158745	0.0005135157
P04637	P04637	100	PAK1	0.9999999015	0.0004163401	149	0.0031484601	0.1124636711	0.5015741808	0.0005136092
P04637	P04637	100	CHEK2	1	9.79623824451E-05	95	2.68206584836E-06	0.4782924566	0.500001341	0.0005139236
P04637	P04637	100	MAPKAPK2	1	7.34717868339E-05	312	0.000000032	0.6385030384	0.500000016	0.0005144946
P04637	P04637	100	MAPK8	1	4.89811912226E-05	241	1.17501976887E-11	0.9578518626	0.5	0.0005145421
P04637	P04637	100	ATM	1	9.79623824451E-05	253	4.21610231259E-06	0.4794824175	0.5000021081	0.0005150854
P04637	P04637	100	ATM	1	9.79623824451E-05	185	4.17769340425E-06	0.4804844897	0.5000020888	0.0005160637
P04637	P04637	100	DYRK2	1	0.0001959248	123	1.1996357866E-14	0.2403158727	0.5	0.0005162074
P04637	P04637	100	MAPK1	1	4.89811912226E-05	392	1.14135856003E-08	0.9614715431	0.5000000057	0.0005163089
P04637	P04637	100	GSK3B	1	4.89811912226E-05	329	0.000000009	0.9618738996	0.5000000045	0.0005165053
P04637	P04637	100	HIPK2	1	0.000244906	121	6.72998205442E-14	0.1925136647	0.5	0.0005168441
P04637	P04637	100	DYRK2	1	0.0001959248	90	1.18438051088E-14	0.2407539738	0.5	0.0005170625
P04637	P04637	100	AURKA	1	9.79623824451E-05	241	3.12888912433E-06	0.4824758029	0.5000015644	0.0005180069
P04637	P04637	100	HIPK2	1	0.000244906	127	6.60002826561E-14	0.1930125623	0.5	0.0005180612
P04637	P04637	100	CDK4	1	0.0001959248	377	1.35777049052E-07	0.2412840334	0.5000000679	0.000518097
P04637	P04637	100	CHEK1	1	4.89811912226E-05	227	6.77918996934E-12	0.9665069563	0.5	0.0005187656
P04637	P04637	100	CHEK1	1	4.89811912226E-05	215	6.75651444631E-12	0.9665558379	0.5	0.0005187895
P04637	P04637	100	GSK3B	1	4.89811912226E-05	166	5.76774440945E-09	0.9681918431	0.5000000029	0.0005195874
P04637	P04637	100	CDK2	1	7.34717868339E-05	55	5.42092994796E-05	0.6465996602	0.5000271047	0.0005204201
P04637	P04637	100	CSNK1A1	1	4.89811912226E-05	125	1.08961990887E-09	0.9700499539	0.5000000005	0.0005204935
P04637	P04637	100	CSNK1A1	1	4.89811912226E-05	303	0.000000001	0.970752321	0.5000000005	0.0005208359
P04637	P04637	100	PRKAA1	0.9999999998	0.0001469436	387	2.06876079226E-05	0.323597855	0.5000103437	0.000520856
P04637	P04637	100	CSNK1A1	1	4.89811912226E-05	230	0.000000001	0.9714962375	0.5000000005	0.0005211986
P04637	P04637	100	GSK3B	1	4.89811912226E-05	269	4.11874034342E-09	0.972303089	0.5000000021	0.0005215919
P04637	P04637	100	CSNK1E	0.8721154308	0.0012000392	96	4.05506861337E-06	0.039774326	0.4360597429	0.0005226486
P04637	P04637	100	MAPKAPK2	1	7.34717868339E-05	118	2.72318485656E-08	0.6498457023	0.5000000136	0.0005227936
P04637	P04637	100	CDK2	1	7.34717868339E-05	166	5.24474222706E-05	0.6503354345	0.5000262237	0.0005231516
P04637	P04637	100	CSNK1A1	1	4.89811912226E-05	170	6.89382565884E-10	0.9758295891	0.5000000003	0.0005233107
P04637	P04637	100	DYRK1A	1	0.0001469436	377	1.39311965598E-15	0.3254779625	0.5	0.0005236051
P04637	P04637	100	PRKAA1	0.9999999998	0.0001469436	140	2.01005818136E-05	0.3257348963	0.5000100502	0.0005239807
P04637	P04637	100	PAK1	0.9999999015	0.0004163401	269	0.0029886489	0.1150268986	0.5014942752	0.000524236
P04637	P04637	100	AURKA	1	9.79623824451E-05	99	2.93076199664E-06	0.4889657484	0.5000014654	0.0005243348
P04637	P04637	100	CSNK1E	0.8721154308	0.0012000392	362	3.97944595773E-06	0.0399368572	0.4360597051	0.0005245889
P04637	P04637	100	PRKCZ	1	0.000244906	269	0.0001663445	0.1957123527	0.5000831722	0.0005246419
P04637	P04637	100	VRK1	1	0.0001469436	94	2.84788554044E-16	0.3266853374	0.5	0.0005253697
P04637	P04637	100	GSK3B	1	4.89811912226E-05	240	1.78523364081E-09	0.9803254719	0.5000000009	0.000525501
P04637	P04637	100	PRKCD	0.999999999	9.79623824451E-05	18	0.000096507	0.4905513444	0.500048253	0.0005258795
P04637	P04637	100	DYRK2	1	0.0001959248	140	1.03759024639E-14	0.2454145264	0.5	0.00052615
P04637	P04637	100	MAPK8	1	4.89811912226E-05	102	1.08296629586E-12	0.9821731954	0.5	0.0005264009
P04637	P04637	100	MAPK3	1	4.89811912226E-05	392	2.12481579035E-10	0.9830497031	0.5000000001	0.0005268277
P04637	P04637	100	CHEK1	1	4.89811912226E-05	230	9.54334953254E-13	0.9845522005	0.5	0.0005275592
P04637	P04637	100	PRKAA1	0.9999999998	0.0001469436	118	1.93867764873E-05	0.3283277583	0.5000096933	0.0005277691
P04637	P04637	100	MAPK9	1	0.000122453	121	1.61029783026E-09	0.3948091434	0.5000000008	0.0005287619
P04637	P04637	100	CDK2	1	7.34717868339E-05	227	4.89606796752E-05	0.6580749153	0.5000244803	0.0005288055
P04637	P04637	100	AURKA	1	9.79623824451E-05	392	2.77057286473E-06	0.4943830488	0.5000013853	0.0005296103
P04637	P04637	100	CSNK1D	1	0.0001959248	96	2.22798926573E-09	0.2475815077	0.5000000011	0.0005303694
P04637	P04637	100	DYRK1A	1	0.0001469436	149	1.24470974644E-15	0.3304528847	0.5	0.0005308718
P04637	P04637	100	MAPK8	1	4.89811912226E-05	387	1.17122953705E-13	0.9925950525	0.5	0.0005314733
P04637	P04637	100	ATM	1	9.79623824451E-05	313	0.000003607	0.4965622505	0.5000018035	0.0005317309
P04637	P04637	100	RPS6KA1	0.998920253	0.0016898511	106	0.0001407593	0.0288114109	0.4995305062	0.0005321536
P04637	P04637	100	CDK2	1	7.34717868339E-05	256	4.61001765222E-05	0.6647554989	0.5000230501	0.0005336805
P04637	P04637	100	VRK1	1	0.0001469436	230	2.50564636915E-16	0.3324836086	0.5	0.0005338349
P04637	P04637	100	HIPK2	1	0.000244906	329	5.18464555426E-14	0.1995853009	0.5	0.0005340661
P04637	P04637	100	CDK2	1	7.34717868339E-05	253	4.58270885917E-05	0.6654270096	0.5000229135	0.0005341702
P04637	P04637	100	ATR	1	0.0002693966	256	5.66346148473E-05	0.1814917862	0.5000283173	0.0005342015
P04637	P04637	100	CDK2	1	7.34717868339E-05	140	4.43825486789E-05	0.6689266248	0.5000221913	0.0005367217
P04637	P04637	100	MAPKAPK2	1	7.34717868339E-05	81	2.03471432082E-08	0.6691285668	0.5000000102	0.0005368689
P04637	P04637	100	CAMK2A	0.9999994582	0.0003673589	284	0.0025739404	0.1351972692	0.5012866993	0.0005418647
P04637	P04637	100	MAPK9	1	0.000122453	150	1.3209820139E-09	0.40654897	0.5000000007	0.0005430262
P04637	P04637	100	PRKCD	0.999999999	9.79623824451E-05	256	7.95084000005E-05	0.5097230034	0.5000397537	0.0005445175
P04637	P04637	100	MAPKAPK2	1	7.34717868339E-05	123	0.000000017	0.6808992499	0.5000000085	0.0005454406
P04637	P04637	100	DAPK3	1	0.0001469436	367	2.41349244174E-15	0.3408967386	0.5	0.0005460912
P04637	P04637	100	CDK9	0.9999999968	0.000244906	376	2.3522228155E-09	0.2056582255	0.4999999996	0.0005488069
P04637	P04637	100	CSNK1D	1	0.0001959248	121	1.68741009153E-09	0.2572667807	0.5000000008	0.000549183
P04637	P04637	100	PRKD1	0.9999999998	0.0001959248	121	2.35803465174E-05	0.2584341338	0.5000117901	0.0005514457
P04637	P04637	100	ATR	1	0.0002693966	304	5.22031531949E-05	0.1879554579	0.5000261016	0.0005514546
P04637	P04637	100	AKT1	0.9999999962	0.0005632837	123	0.0016298769	0.0904296904	0.5008149365	0.0005544509
P04637	P04637	100	CDK9	0.9999999968	0.000244906	90	2.14461580931E-09	0.209011807	0.4999999995	0.0005569281
P04637	P04637	100	CDK4	1	0.0001959248	81	9.05323139628E-08	0.2619936289	0.5000000453	0.0005583388
P04637	P04637	100	CHEK2	1	9.79623824451E-05	230	1.47477247491E-06	0.5240954083	0.5000007374	0.0005584434
P04637	P04637	100	PRKD1	0.9999999998	0.0001959248	140	2.23254530732E-05	0.2620629796	0.5000111626	0.000558473
P04637	P04637	100	CDK7	1	0.0002693966	304	3.89653043991E-10	0.1909796998	0.5000000002	0.0005595064
P04637	P04637	100	PRKAA1	0.9999999998	0.0001469436	227	1.41476118038E-05	0.3511991414	0.5000070737	0.0005610584
P04637	P04637	100	AURKA	1	9.79623824451E-05	376	1.95331945771E-06	0.5278363763	0.5000009767	0.0005620618
P04637	P04637	100	PLK3	1	0.000122453	127	3.95223829212E-10	0.4246226266	0.5000000002	0.0005649054
P04637	P04637	100	AURKA	1	9.79623824451E-05	329	1.89161083906E-06	0.5308847534	0.5000009458	0.0005650083
P04637	P04637	100	MAPK9	1	0.000122453	304	0.000000001	0.4253170505	0.5000000005	0.0005657442
P04637	P04637	100	ATM	1	9.79623824451E-05	329	2.61227866452E-06	0.5318220576	0.5000013061	0.000565914
P04637	P04637	100	MAPK9	1	0.000122453	155	0.000000001	0.426264742	0.5000000005	0.0005668886
P04637	P04637	100	DAPK3	1	0.0001469436	253	1.75145002166E-15	0.3560955476	0.5	0.0005681561
P04637	P04637	100	MAPK9	1	0.000122453	314	9.28434114354E-10	0.4278894433	0.5000000005	0.0005688499
P04637	P04637	100	CHEK2	1	9.79623824451E-05	106	0.000001271	0.5352300199	0.5000006355	0.0005692055
P04637	P04637	100	DYRK2	1	0.0001959248	253	5.57143577627E-15	0.26843897	0.5	0.0005707963
P04637	P04637	100	VRK1	1	0.0001469436	125	1.41690771207E-16	0.3582909413	0.5	0.0005713353
P04637	P04637	100	GSK3A	0.1565641502	0.0008571708	313	1.06051929829E-10	0.0617062663	0.0782820751	0.0005737412
P04637	P04637	100	PRKD1	0.9999999998	0.0001959248	371	1.98655948833E-05	0.2700832239	0.5000099327	0.0005739694
P04637	P04637	100	GSK3A	0.1565641502	0.0008571708	94	1.03692074338E-10	0.0620035274	0.0782820751	0.0005762497
P04637	P04637	100	PLK3	1	0.000122453	155	3.24166899577E-10	0.4361739536	0.5000000002	0.0005788394
P04637	P04637	100	PLK3	1	0.000122453	96	3.20824530736E-10	0.4367944441	0.5000000002	0.0005795868
P04637	P04637	100	PRKCD	0.999999999	9.79623824451E-05	314	0.000054434	0.5466689193	0.5000272165	0.000580238
P04637	P04637	100	PRKDC	1	0.0001959248	362	4.20167822561E-05	0.2737059596	0.5000210084	0.0005809538
P04637	P04637	100	PRKCZ	1	0.000244906	371	0.0001130357	0.2190914932	0.5000565178	0.000581259
P04637	P04637	100	CHEK2	1	9.79623824451E-05	211	1.03815418974E-06	0.5506078577	0.5000005191	0.0005840316
P04637	P04637	100	CSNK1D	1	0.0001959248	95	0.000000001	0.2763489252	0.5000000005	0.0005860433
P04637	P04637	100	MAPK9	1	0.000122453	230	7.32174193818E-10	0.4423431138	0.5000000004	0.0005862657
P04637	P04637	100	PLK1	1	0.0036001176	18	0.3786731797	0.0150656067	0.6893365899	0.0005869702
P04637	P04637	100	PRKCA	0.9999999341	0.0007347179	116	0.1443818187	0.0739324646	0.5721908764	0.0005877711
P04637	P04637	100	MAPKAPK2	1	7.34717868339E-05	329	6.58867192384E-09	0.7397636637	0.5000000033	0.0005880878
P04637	P04637	100	AURKA	1	9.79623824451E-05	312	1.39126606498E-06	0.5599329345	0.5000006956	0.0005930015
P04637	P04637	100	PRKAA1	0.9999999998	0.0001469436	284	1.03686425321E-05	0.3742797987	0.5000051842	0.0005944302
P04637	P04637	100	PRKCD	0.999999999	9.79623824451E-05	211	0.000046101	0.5627075748	0.50002305	0.0005956675
P04637	P04637	100	ATM	1	9.79623824451E-05	269	1.96138179827E-06	0.5632150267	0.5000009807	0.000596155
P04637	P04637	100	CSNK1D	1	0.0001959248	392	8.60462354521E-10	0.2816440218	0.5000000004	0.0005962251
P04637	P04637	100	HIPK2	1	0.000244906	20	2.10188582477E-14	0.2254228791	0.5	0.0005964836
P04637	P04637	100	CDK2	1	7.34717868339E-05	170	1.97784252286E-05	0.7529091411	0.5000098892	0.0005975637
P04637	P04637	100	CDK4	1	0.0001959248	55	6.06876367161E-08	0.2830350081	0.5000000303	0.0005988966
P04637	P04637	100	PLK3	1	0.000122453	81	2.41013051023E-10	0.4533824064	0.5000000001	0.0005995282
P04637	P04637	100	PRKCZ	1	0.000244906	261	0.0001001746	0.2267435981	0.5000500873	0.0005996539
P04637	P04637	100	DYRK2	1	0.0001959248	9	3.75054745265E-15	0.2835363497	0.5	0.0005998591
P04637	P04637	100	PRKD1	0.9999999998	0.0001959248	253	1.62952525271E-05	0.2836133382	0.5000081475	0.0006000069
P04637	P04637	100	CDK9	0.9999999968	0.000244906	121	1.33156278179E-09	0.2269553164	0.4999999991	0.000600162
P04637	P04637	100	ATR	1	0.0002693966	253	0.000041837	0.2063822839	0.5000209185	0.0006003184
P04637	P04637	100	CDK7	1	0.0002693966	94	2.46935998404E-10	0.2064763809	0.5000000001	0.0006005668
P04637	P04637	100	CAMK2A	0.9999994582	0.0003673589	99	0.0019587043	0.1515964264	0.5009790812	0.000601216
P04637	P04637	100	CHEK2	1	9.79623824451E-05	185	7.8672155972E-07	0.5709383154	0.5000003934	0.0006035682
P04637	P04637	100	CDK2	1	7.34717868339E-05	240	1.79474106268E-05	0.7621285115	0.5000089737	0.0006041994
P04637	P04637	100	DYRK2	1	0.0001959248	366	3.48065436902E-15	0.2865147651	0.5	0.0006055737
P04637	P04637	100	MAPK9	1	0.000122453	6	5.56420741715E-10	0.459100023	0.5000000003	0.0006063843
P04637	P04637	100	CDK9	0.9999999968	0.000244906	371	1.24316245463E-09	0.2295732303	0.499999999	0.00060644
P04637	P04637	100	MAPKAPK2	1	7.34717868339E-05	303	4.11501571385E-09	0.7667301007	0.5000000021	0.0006075083
P04637	P04637	100	CDK4	1	0.0001959248	46	5.53881038942E-08	0.2879430236	0.5000000277	0.0006083119
P04637	P04637	100	CAMK2A	0.9999994582	0.0003673589	96	0.0018962705	0.1536363156	0.5009478643	0.0006085516
P04637	P04637	100	PRKCD	0.999999999	9.79623824451E-05	102	3.99214131989E-05	0.5761979728	0.5000199602	0.0006086109
P04637	P04637	100	CHEK2	1	9.79623824451E-05	284	7.27584701257E-07	0.5767176451	0.5000003638	0.0006091088
P04637	P04637	100	PLK3	1	0.000122453	95	2.08424895916E-10	0.4619174347	0.5000000001	0.0006097596
P04637	P04637	100	PRKACA	0.9999998896	0.0003918495	170	0.0101836687	0.1444398584	0.5050917792	0.000610107
P04637	P04637	100	GSK3A	0.1565641502	0.0008571708	362	7.47894215219E-11	0.0663772063	0.0782820751	0.0006130197
P04637	P04637	100	MAPK9	1	0.000122453	312	5.07077247706E-10	0.4646685508	0.5000000003	0.0006130533
P04637	P04637	100	PRKCZ	1	0.000244906	231	9.16942102798E-05	0.2323729224	0.5000458471	0.0006131458
P04637	P04637	100	CHEK2	1	9.79623824451E-05	90	6.84318199742E-07	0.5811457047	0.5000003422	0.0006133501
P04637	P04637	100	PRKD1	0.9999999998	0.0001959248	170	1.46233080771E-05	0.2912801076	0.5000073116	0.0006147043
P04637	P04637	100	PRKCZ	1	0.000244906	106	9.0707118865E-05	0.2330508488	0.5000453535	0.0006147684
P04637	P04637	100	PRKCE	0.9999998735	0.0004163401	121	4.37749191895E-06	0.1374287131	0.5000021255	0.0006161512
P04637	P04637	100	CDK2	1	7.34717868339E-05	121	1.48468292364E-05	0.7795019395	0.5000074234	0.0006166818
P04637	P04637	100	CHEK2	1	9.79623824451E-05	149	6.47144963485E-07	0.5852887236	0.5000003236	0.0006173155
P04637	P04637	100	AURKA	1	9.79623824451E-05	367	1.04879912009E-06	0.5862856022	0.5000005244	0.0006182691
P04637	P04637	100	ATM	1	9.79623824451E-05	378	0.000001567	0.5874560104	0.5000007835	0.0006193886
P04637	P04637	100	DYRK2	1	0.0001959248	155	2.88526485133E-15	0.2940556645	0.5	0.0006200153
P04637	P04637	100	DYRK1A	1	0.0001469436	314	3.2478722682E-16	0.3923531498	0.5	0.0006204154
P04637	P04637	100	CHUK	1	0.0004653213	269	3.28782328085E-07	0.1242832357	0.5000001644	0.0006221513
P04637	P04637	100	IKBKB	0.9999969835	0.001151058	33	3.02114709133E-05	0.0503128879	0.5000135975	0.0006229457
P04637	P04637	100	ATM	1	9.79623824451E-05	303	1.49975984667E-06	0.5920725696	0.5000007499	0.0006238021
P04637	P04637	100	CHEK2	1	9.79623824451E-05	312	5.90210747357E-07	0.5921440589	0.5000002951	0.0006238704
P04637	P04637	100	MAPKAPK2	1	7.34717868339E-05	227	2.63850760221E-09	0.7901761478	0.5000000013	0.0006243368
P04637	P04637	100	MAP3KB	0.9996279258	0.0003918495	284	4.89208867639E-13	0.1486595603	0.4998139629	0.0006262534
P04637	P04637	100	MAPKAPK2	1	7.34717868339E-05	260	2.41292935742E-09	0.7948403665	0.5000000012	0.0006276784
P04637	P04637	100	PLK3	1	0.000122453	231	1.60340863053E-10	0.4772662491	0.5000000001	0.0006281105
P04637	P04637	100	MAPK9	1	0.000122453	9	4.0582540642E-10	0.4784195487	0.5000000002	0.000629487
P04637	P04637	100	PRKCD	0.999999999	9.79623824451E-05	155	3.14192095712E-05	0.5980791985	0.5000157091	0.0006295392
P04637	P04637	100	DAPK3	1	0.0001469436	329	7.3072279765E-16	0.3989756866	0.5	0.0006299061
P04637	P04637	100	CDK7	1	0.0002693966	125	1.78907905776E-10	0.2179687445	0.5000000001	0.0006308134
P04637	P04637	100	PLK3	1	0.000122453	230	1.49657058266E-10	0.4812464313	0.5000000001	0.0006328593
P04637	P04637	100	PRKACA	0.9999998896	0.0003918495	303	0.0093568183	0.150699755	0.504678354	0.0006340431
P04637	P04637	100	PRKAA1	0.9999999998	0.0001469436	392	0.000007155	0.4021835399	0.5000035774	0.0006344974
P04637	P04637	100	HIPK2	1	0.000244906	33	1.24728666731E-14	0.2415904598	0.5	0.0006351659
P04637	P04637	100	CAMK2A	0.9999994582	0.0003673589	367	0.0016866346	0.1610650928	0.5008430464	0.000635183
P04637	P04637	100	PRKD1	0.9999999998	0.0001959248	284	1.25184928503E-05	0.3022891547	0.5000062592	0.0006357401
P04637	P04637	100	VRK1	1	0.0001469436	127	5.38209120904E-17	0.4041082519	0.5	0.0006372504
P04637	P04637	100	CDK2	1	7.34717868339E-05	185	1.05473215925E-05	0.8085262908	0.5000052737	0.0006374719
P04637	P04637	100	DYRK2	1	0.0001959248	95	2.28585943883E-15	0.3035661858	0.5	0.0006381751
P04637	P04637	100	MAPK9	1	0.000122453	183	3.58179898698E-10	0.4861810262	0.5000000002	0.0006387411
P04637	P04637	100	PRKD1	0.9999999998	0.0001959248	230	1.22456426254E-05	0.3038652799	0.5000061227	0.0006387452
P04637	P04637	100	CDK4	1	0.0001959248	367	4.1060331202E-08	0.304348291	0.5000000205	0.0006396658
P04637	P04637	100	MAPK9	1	0.000122453	127	3.49069157804E-10	0.4878072551	0.5000000002	0.0006406782
P04637	P04637	100	CDK6	0.9999809692	0.0009796238	315	2.8430761384E-07	0.0609929009	0.4999906267	0.0006408401
P04637	P04637	100	AURKA	1	9.79623824451E-05	377	7.82285462694E-07	0.6131484714	0.5000003911	0.0006439065
P04637	P04637	100	CHUK	1	0.0004653213	118	2.78505864811E-07	0.1292712949	0.5000001393	0.0006447541
P04637	P04637	100	DAPK3	1	0.0001469436	230	5.91480867282E-16	0.4096587547	0.5	0.000645182
P04637	P04637	100	CDK2	1	7.34717868339E-05	215	0.000009106	0.8198567342	0.500004553	0.000645567
P04637	P04637	100	CHEK2	1	9.79623824451E-05	116	4.25765681205E-07	0.6154477384	0.5000002129	0.0006460955
P04637	P04637	100	CDK7	1	0.0002693966	81	1.51559012027E-10	0.2239591814	0.5000000001	0.0006465143
P04637	P04637	100	PRKDC	1	0.0001959248	315	2.38648913037E-05	0.309408756	0.5000119324	0.000649302
P04637	P04637	100	MAPKAPK2	1	7.34717868339E-05	155	1.28337511556E-09	0.8256330087	0.5000000006	0.0006496894
P04637	P04637	100	MARK2	0.9137066559	0.0091594828	183	5.94932767102E-05	0.0066341462	0.4568830746	0.0006507052
P04637	P04637	100	PRKCD	0.999999999	9.79623824451E-05	20	2.37176292091E-05	0.6234652331	0.5000118583	0.0006537217
P04637	P04637	100	PRKD1	0.9999999998	0.0001959248	377	1.0809622441E-05	0.312980777	0.5000054047	0.0006560941
P04637	P04637	100	DYRK1A	1	0.0001469436	140	1.91876992365E-16	0.4177364348	0.5	0.0006567052
P04637	P04637	100	DAPK3	1	0.0001469436	211	5.02763458375E-16	0.417945098	0.5	0.0006570025
P04637	P04637	100	CDK4	1	0.0001959248	329	3.46711996411E-08	0.3136434279	0.5000000173	0.0006573533
P04637	P04637	100	DYRK1A	1	0.0001469436	256	1.8943575693E-16	0.418346538	0.5	0.0006575746
P04637	P04637	100	CHEK2	1	9.79623824451E-05	261	3.58399827085E-07	0.6275529548	0.5000001792	0.000657606
P04637	P04637	100	PRKCD	0.999999999	9.79623824451E-05	99	2.26032487194E-05	0.6277423709	0.5000113011	0.000657786
P04637	P04637	100	MAPK9	1	0.000122453	55	2.75014793307E-10	0.5024530913	0.5000000001	0.0006580937
P04637	P04637	100	PLK3	1	0.000122453	183	1.03506366984E-10	0.502974291	0.5000000001	0.0006587125
P04637	P04637	100	CDK4	1	0.0001959248	211	3.35178171797E-08	0.3155097875	0.5000000168	0.0006608981
P04637	P04637	100	IKBKB	0.9999969835	0.001151058	96	2.39201342506E-05	0.0538341943	0.5000104518	0.0006623526
P04637	P04637	100	CDK2	1	7.34717868339E-05	18	6.39010104109E-06	0.8458889221	0.5000031951	0.0006641224
P04637	P04637	100	PRKCD	0.999999999	9.79623824451E-05	90	2.04217478985E-05	0.6367439128	0.5000102104	0.0006663302
P04637	P04637	100	CDK2	1	7.34717868339E-05	261	6.09690775623E-06	0.8492076755	0.5000030485	0.0006664837
P04637	P04637	100	ATM	1	9.79623824451E-05	6	9.68806109004E-07	0.6376488329	0.5000004844	0.0006671885
P04637	P04637	100	AKT1	0.9999999962	0.0005632837	106	0.0009057666	0.111001501	0.5004528814	0.0006677668
P04637	P04637	100	PRKDC	1	0.0001959248	81	2.03026847747E-05	0.3198180872	0.5000101513	0.0006690729
P04637	P04637	100	AURKA	1	9.79623824451E-05	183	5.80605418806E-07	0.6399835391	0.5000002903	0.0006694022
P04637	P04637	100	PRKAA1	0.9999999998	0.0001469436	269	5.08747702705E-06	0.4284931308	0.5000025437	0.0006720145
P04637	P04637	100	CDK9	0.9999999968	0.000244906	155	6.17513920506E-10	0.2574681116	0.4999999987	0.0006728962
P04637	P04637	100	DYRK1A	1	0.0001469436	260	1.51283865021E-16	0.4294713733	0.5	0.0006734048
P04637	P04637	100	SRC	0.9999989047	0.0025715125	103	0.8689992557	0.0245516264	0.9344990802	0.0006736635
P04637	P04637	100	PRKCE	0.9999998735	0.0004163401	371	2.95135754182E-06	0.1519233219	0.5000014124	0.0006747944
P04637	P04637	100	PRKCD	0.999999999	9.79623824451E-05	377	1.80908003112E-05	0.6472497852	0.5000090449	0.0006762866
P04637	P04637	100	MAPKAPK2	1	7.34717868339E-05	230	5.31299051301E-10	0.8633182585	0.5000000003	0.0006765128
P04637	P04637	100	MAPK9	1	0.000122453	116	2.10886337615E-10	0.5185730124	0.5000000001	0.0006772017
P04637	P04637	100	ATM	1	9.79623824451E-05	367	8.64734219792E-07	0.6493614692	0.5000004324	0.0006782858
P04637	P04637	100	PRKDC	1	0.0001959248	366	1.8711493784E-05	0.3251535111	0.5000093557	0.0006791808
P04637	P04637	100	MAPK9	1	0.000122453	118	2.02986284002E-10	0.5208933597	0.5000000001	0.0006799471
P04637	P04637	100	PRKDC	1	0.0001959248	256	1.84875425574E-05	0.3259967182	0.5000092438	0.0006807767
P04637	P04637	100	PRKCD	0.999999999	9.79623824451E-05	227	1.64975434396E-05	0.6551047486	0.5000082483	0.0006837198
P04637	P04637	100	DAPK3	1	0.0001469436	140	3.34806712017E-16	0.4389100998	0.5	0.0006868025
P04637	P04637	100	VRK1	1	0.0001469436	253	2.66052720428E-17	0.4392932091	0.5	0.0006873456
P04637	P04637	100	PRKAA1	0.9999999998	0.0001469436	215	4.36018084562E-06	0.4402965034	0.50000218	0.0006887678
P04637	P04637	100	AURKA	1	9.79623824451E-05	366	4.56371675946E-07	0.6609570951	0.5000002282	0.0006892519
P04637	P04637	100	AURKA	1	9.79623824451E-05	46	4.515902071E-07	0.6618394075	0.5000002258	0.0006900855
P04637	P04637	100	CDK2	1	7.34717868339E-05	231	3.43616196458E-06	0.8842533202	0.5000017181	0.0006913613
P04637	P04637	100	ATR	1	0.0002693966	303	2.83384641963E-05	0.2417209125	0.5000141692	0.0006928181
P04637	P04637	100	ATM	1	9.79623824451E-05	312	7.37289741745E-07	0.6651276099	0.5000003686	0.0006931912
P04637	P04637	100	MAPKAPK2	1	7.34717868339E-05	261	2.46594022486E-10	0.8911266806	0.5000000001	0.0006962284
P04637	P04637	100	STK3	3.16762885037E-05	0.0045307602	371	8.39121643942E-08	0.0144817774	1.5880100334E-05	0.0006975846
P04637	P04637	100	VRK1	1	0.0001469436	284	2.29619624068E-17	0.4467317627	0.5	0.0006978822
P04637	P04637	100	AKT1	0.9999999962	0.0005632837	116	0.0007768425	0.1169497775	0.5003884193	0.0007001118
P04637	P04637	100	AURKA	1	9.79623824451E-05	150	3.91899234868E-07	0.6739803685	0.500000196	0.0007015445
P04637	P04637	100	CDK4	1	0.0001959248	37	2.28174185544E-08	0.3372804186	0.5000000114	0.0007020918
P04637	P04637	100	ATR	1	0.0002693966	170	2.72785559053E-05	0.2453800038	0.5000136393	0.0007023126
P04637	P04637	100	CHUK	1	0.0004653213	33	1.86274238404E-07	0.1420843775	0.5000000931	0.0007024123
P04637	P04637	100	PRKCE	0.9999998735	0.0004163401	170	2.46526683228E-06	0.1589130815	0.5000011694	0.0007028646
P04637	P04637	100	PRKCD	0.999999999	9.79623824451E-05	230	1.27486989148E-05	0.6765845344	0.5000063739	0.0007039995
P04637	P04637	100	DYRK1A	1	0.0001469436	155	9.76650911718E-17	0.4511091076	0.5	0.0007040741
P04637	P04637	100	PRKD1	0.9999999998	0.0001959248	102	7.57709997911E-06	0.3392757034	0.5000037885	0.0007058531
P04637	P04637	100	CDK1	1	0.0014694357	127	0.0719675658	0.0452475348	0.5359837829	0.0007060054
P04637	P04637	100	CDK4	1	0.0001959248	261	2.1902359939E-08	0.339606265	0.500000011	0.0007064761
P04637	P04637	100	AURKA	1	9.79623824451E-05	96	0.000000367	0.6795100966	0.5000001835	0.0007067564
P04637	P04637	100	AURKA	1	9.79623824451E-05	362	0.00000036	0.681151601	0.50000018	0.0007083027
P04637	P04637	100	DYRK1A	1	0.0001469436	366	9.03906133316E-17	0.454938979	0.5	0.0007094865
P04637	P04637	100	MAPK9	1	0.000122453	253	1.3464467515E-10	0.5459903819	0.5000000001	0.0007095613
P04637	P04637	100	PRKDC	1	0.0001959248	116	1.47013060103E-05	0.3412954289	0.5000073507	0.0007096582
P04637	P04637	100	CDK4	1	0.0001959248	362	2.12349040989E-08	0.3413950251	0.5000000106	0.0007098458
P04637	P04637	100	CSNK1D	1	0.0001959248	215	1.85248537761E-10	0.3422553408	0.5000000001	0.0007114658
P04637	P04637	100	VRK1	1	0.0001469436	90	1.87112317528E-17	0.4570127798	0.5	0.0007124152
P04637	P04637	100	PRKCD	0.999999999	9.79623824451E-05	46	1.13706100116E-05	0.6859927099	0.5000056848	0.0007128609
P04637	P04637	100	CDK1	1	0.0014694357	155	0.0699852126	0.0457806494	0.5349926063	0.0007135357
P04637	P04637	100	AURKA	1	9.79623824451E-05	261	3.36584932438E-07	0.6867268501	0.5000001683	0.0007135518
P04637	P04637	100	AURKA	1	9.79623824451E-05	15	3.34255995781E-07	0.6873112904	0.5000001671	0.0007141018
P04637	P04637	100	CDK7	1	0.0002693966	362	7.66677986395E-11	0.2499806765	0.5	0.0007142294
P04637	P04637	100	DAPK3	1	0.0001469436	303	2.27460439742E-16	0.4585797397	0.5	0.0007146272
P04637	P04637	100	PIM1	0.9999720494	0.0015918887	367	7.26154255359E-07	0.0423745202	0.4999863878	0.0007153012
P04637	P04637	100	PAK1	0.9999999015	0.0004163401	94	0.0012985944	0.162157596	0.5006492479	0.0007158504
P04637	P04637	100	PRKCD	0.999999999	9.79623824451E-05	121	1.08667358099E-05	0.689503629	0.5000054329	0.0007161645
P04637	P04637	100	PRKDC	1	0.0001959248	312	0.000013946	0.3449181646	0.500006973	0.0007164775
P04637	P04637	100	CHEK2	1	9.79623824451E-05	121	1.3876056827E-07	0.6911271083	0.5000000694	0.0007176915
P04637	P04637	100	CDK9	0.9999999968	0.000244906	362	3.89225743229E-10	0.276652602	0.4999999986	0.0007181659
P04637	P04637	100	MAPKAPK2	1	7.34717868339E-05	231	8.38180269896E-11	0.9230017442	0.5	0.0007187487
P04637	P04637	100	PRKAA1	0.9999999998	0.0001469436	185	3.29639316928E-06	0.4619394315	0.5000016481	0.0007193673
P04637	P04637	100	VRK1	1	0.0001469436	312	1.68251274166E-17	0.4624093056	0.5	0.0007200299
P04637	P04637	100	HIPK2	1	0.000244906	377	4.110327016E-15	0.2785324041	0.5	0.0007225837
P04637	P04637	100	PLK3	1	0.000122453	376	4.04666377193E-11	0.5578802139	0.5	0.0007235415
P04637	P04637	100	HIPK2	1	0.000244906	366	4.00405663135E-15	0.2794043291	0.5	0.0007246319
P04637	P04637	100	PRKAA1	0.9999999998	0.0001469436	15	3.12138644232E-06	0.4662132086	0.5000015606	0.0007253918
P04637	P04637	100	CDK7	1	0.0002693966	166	6.7469748983E-11	0.2550041748	0.5	0.0007272154
P04637	P04637	100	AURKA	1	9.79623824451E-05	227	2.82341363638E-07	0.7012682019	0.5000001412	0.0007272217
P04637	P04637	100	DYRK2	1	0.0001959248	20	7.47867059519E-16	0.3507961739	0.5	0.0007275261
P04637	P04637	100	PLK3	1	0.000122453	304	3.8051057218E-11	0.5614577341	0.5	0.0007277419
P04637	P04637	100	CSNK1E	0.8721154308	0.0012000392	102	7.50581247328E-07	0.0574254625	0.4360580907	0.0007292814
P04637	P04637	100	CSNK1D	1	0.0001959248	366	1.47385186847E-10	0.3518098556	0.5000000001	0.0007294295
P04637	P04637	100	PRKCD	0.999999999	9.79623824451E-05	261	8.82468370563E-06	0.7057637792	0.5000044119	0.0007314419
P04637	P04637	100	PRKDC	1	0.0001959248	260	1.22517974502E-05	0.353500547	0.5000061259	0.0007326029
P04637	P04637	100	CDK7	1	0.0002693966	230	6.38460620009E-11	0.2572020126	0.5	0.0007328885
P04637	P04637	100	CDK2	1	7.34717868339E-05	183	0.00000077	0.9442071821	0.500000385	0.0007336858
P04637	P04637	100	MAP3K5	0.0051802033	0.0011265674	205	2.06049643539E-11	0.0616860705	0.0025901016	0.0007348437
P04637	P04637	100	DAPK3	1	0.0001469436	90	1.71655553347E-16	0.473180055	0.5	0.0007352003
P04637	P04637	100	DYRK1A	1	0.0001469436	378	6.09792833947E-17	0.4747479315	0.5	0.0007374057
P04637	P04637	100	PRKCD	0.999999999	9.79623824451E-05	37	8.01881257684E-06	0.713131149	0.5000040089	0.0007383518
P04637	P04637	100	CHEK2	1	9.79623824451E-05	253	9.66916961306E-08	0.7137018413	0.5000000483	0.0007388867
P04637	P04637	100	CSNK1D	1	0.0001959248	183	1.27276354158E-10	0.3581082464	0.5000000001	0.0007412434
P04637	P04637	100	CDK7	1	0.0002693966	20	5.85553141703E-11	0.2606570234	0.5	0.0007417965
P04637	P04637	100	CHEK2	1	9.79623824451E-05	256	8.83251867469E-08	0.7191588581	0.5000000442	0.0007439997
P04637	P04637	100	PRKCD	0.999999999	9.79623824451E-05	329	7.1247688481E-06	0.7219469409	0.5000035619	0.0007466104
P04637	P04637	100	VRK1	1	0.0001469436	37	1.15888874101E-17	0.4814068239	0.5	0.0007467633
P04637	P04637	100	PRKCD	0.999999999	9.79623824451E-05	387	7.05946749398E-06	0.7226132578	0.5000035292	0.0007472342
P04637	P04637	100	VRK1	1	0.0001469436	367	1.14123445006E-17	0.482200233	0.5	0.0007478774
P04637	P04637	100	VRK1	1	0.0001469436	211	1.13225364798E-17	0.4826004509	0.5	0.0007484393
P04637	P04637	100	CDK2	1	7.34717868339E-05	241	2.93676011932E-07	0.9653811525	0.5000001468	0.0007485658
P04637	P04637	100	CDK2	1	7.34717868339E-05	284	2.69092576589E-07	0.9668262141	0.5000001345	0.0007495801
P04637	P04637	100	PRKD1	0.9999999998	0.0001959248	95	5.55706974952E-06	0.363047424	0.5000027785	0.0007504925
P04637	P04637	100	CSNK2A1	1	0.0001959248	329	6.746494667E-05	0.3634613898	0.5000337325	0.0007512671
P04637	P04637	100	ATM	1	9.79623824451E-05	284	0.000000374	0.7281384033	0.500000187	0.0007524043
P04637	P04637	100	MAPKAPK2	1	7.34717868339E-05	150	5.22332438165E-12	0.9721613324	0.5	0.0007533233
P04637	P04637	100	ATM	1	9.79623824451E-05	231	3.6932933515E-07	0.729276733	0.5000001847	0.000753469
P04637	P04637	100	PRKCG	0.9602337517	0.0086941614	121	0.0034006071	0.0082515153	0.4818171794	0.0007563163
P04637	P04637	100	AURKA	1	9.79623824451E-05	155	1.90490502894E-07	0.7324353992	0.5000000952	0.0007564223
P04637	P04637	100	CDK2	1	7.34717868339E-05	269	1.23170574352E-07	0.9767067078	0.5000000616	0.0007565108
P04637	P04637	100	PRKD1	0.9999999998	0.0001959248	303	5.3325338152E-06	0.3662809401	0.5000026662	0.0007565405
P04637	P04637	100	PRKACA	0.9999998896	0.0003918495	96	0.0062423177	0.183409166	0.5031211037	0.0007575451
P04637	P04637	100	DYRK2	1	0.0001959248	371	5.13757539723E-16	0.367520088	0.5	0.0007588568
P04637	P04637	100	PLK3	1	0.000122453	284	2.37385169335E-11	0.5882564462	0.5	0.0007591188
P04637	P04637	100	CDK2	1	7.34717868339E-05	211	2.81563575149E-08	0.9866715222	0.5000000141	0.0007634932
P04637	P04637	100	PRKDC	1	0.0001959248	55	0.00000958	0.3700701787	0.50000479	0.0007636208
P04637	P04637	100	AURKA	1	9.79623824451E-05	94	1.7064634468E-07	0.7406783602	0.5000000853	0.0007641232
P04637	P04637	100	CSNK1D	1	0.0001959248	90	9.43522502662E-11	0.3708192888	0.5	0.0007650197
P04637	P04637	100	CAMK2A	0.9999994582	0.0003673589	378	0.0009817623	0.1984429997	0.5004906102	0.0007673743
P04637	P04637	100	MAPK9	1	0.000122453	18	5.89119653154E-11	0.5956852234	0.5	0.0007677899
P04637	P04637	100	VRK1	1	0.0001469436	241	8.62711590072E-18	0.4967455564	0.5	0.0007682675
P04637	P04637	100	CHEK2	1	9.79623824451E-05	314	0.000000055	0.7466174714	0.5000000275	0.0007696662
P04637	P04637	100	CDK2	1	7.34717868339E-05	392	3.01854751237E-10	0.996024095	0.5000000002	0.0007700399
P04637	P04637	100	PRKCD	0.999999999	9.79623824451E-05	183	4.99732587119E-06	0.7474536519	0.5000024982	0.0007704462
P04637	P04637	100	MAPKAPK2	1	7.34717868339E-05	392	3.54464949245E-14	0.9972821845	0.5	0.00077092
P04637	P04637	100	MAPKAPK2	1	7.34717868339E-05	166	2.12952339822E-14	0.9979402527	0.5	0.0007713804
P04637	P04637	100	PRKDC	1	0.0001959248	329	8.98322485881E-06	0.374581948	0.5000044916	0.0007720413
P04637	P04637	100	CDK4	1	0.0001959248	149	1.1743260397E-08	0.3762613356	0.5000000059	0.0007751729
P04637	P04637	100	PLK3	1	0.000122453	260	1.80089042951E-11	0.6040513049	0.5	0.0007775415
P04637	P04637	100	ATM	1	9.79623824451E-05	81	2.70284884298E-07	0.7559562962	0.5000001351	0.0007783727
P04637	P04637	100	CHUK	1	0.0004653213	253	1.13586824492E-07	0.1593380457	0.5000000568	0.0007792107
P04637	P04637	100	CDK4	1	0.0001959248	155	1.12372320913E-08	0.3790203949	0.5000000056	0.0007803146
P04637	P04637	100	DYRK2	1	0.0001959248	15	3.9188736115E-16	0.3798208307	0.5	0.0007818055
P04637	P04637	100	CHEK2	1	9.79623824451E-05	241	4.36124616631E-08	0.7596706848	0.5000000218	0.0007818325
P04637	P04637	100	DAPK3	1	0.0001469436	215	9.01886403572E-17	0.5069196451	0.5	0.0007824925
P04637	P04637	100	MTOR	0.9998814547	0.0014694357	94	0.0001331651	0.0507231876	0.5000073099	0.0007829286
P04637	P04637	100	AURKA	1	9.79623824451E-05	81	1.1913313367E-07	0.7667194078	0.5000000596	0.0007883932
P04637	P04637	100	AURKA	1	9.79623824451E-05	33	1.16156525862E-07	0.7684653966	0.5000000581	0.0007900173
P04637	P04637	100	PRKCD	0.999999999	9.79623824451E-05	96	3.66532625613E-06	0.768710721	0.5000018322	0.0007902454
P04637	P04637	100	DYRK2	1	0.0001959248	367	3.54281645886E-16	0.3843836202	0.5	0.000790298
P04637	P04637	100	PRKAA1	0.9999999998	0.0001469436	55	1.69735670519E-06	0.5131428805	0.5000008486	0.0007911788
P04637	P04637	100	ATM	1	9.79623824451E-05	366	2.22466105438E-07	0.7714789456	0.5000001112	0.0007928195
P04637	P04637	100	PLK3	1	0.000122453	125	1.42715716039E-11	0.6172609393	0.5	0.0007929099
P04637	P04637	100	GSK3A	0.1565641502	0.0008571708	150	1.76539235927E-11	0.088306397	0.0782820751	0.000793937
P04637	P04637	100	CHEK2	1	9.79623824451E-05	166	3.37924000653E-08	0.7734644541	0.5000000169	0.0007946652
P04637	P04637	100	DAPK3	1	0.0001469436	312	7.53872230684E-17	0.5164393317	0.5	0.0007957754
P04637	P04637	100	PRKCD	0.999999999	9.79623824451E-05	15	3.2208365213E-06	0.7771000212	0.5000016099	0.0007980434
P04637	P04637	100	PLK3	1	0.000122453	241	1.27363428047E-11	0.6237854074	0.5	0.0008004879
P04637	P04637	100	RPS6KB1	0.9998563796	0.0010775862	371	4.50686571352E-06	0.0711104702	0.4999304432	0.0008027937
P04637	P04637	100	PDPK1	0.9998777785	0.0052899687	18	0.0077352562	0.0144888041	0.5038065174	0.000802961
P04637	P04637	100	VRK1	1	0.0001469436	183	5.36448545387E-18	0.5217096819	0.5	0.000803118
P04637	P04637	100	DAPK3	1	0.0001469436	116	6.71939109997E-17	0.5224535984	0.5	0.0008041538
P04637	P04637	100	VRK1	1	0.0001469436	81	5.11552755211E-18	0.5242017257	0.5	0.0008065872
P04637	P04637	100	ATM	1	9.79623824451E-05	377	1.83501802815E-07	0.7864137941	0.5000000918	0.0008066904
P04637	P04637	100	DYRK2	1	0.0001959248	313	2.90942050114E-16	0.3933277262	0.5	0.0008069146
P04637	P04637	100	ATM	1	9.79623824451E-05	149	1.79468881158E-07	0.788116095	0.5000000897	0.0008082696
P04637	P04637	100	CDK6	0.9999809692	0.0009796238	366	1.00890631617E-07	0.0789409929	0.499990535	0.0008094697
P04637	P04637	100	AURKA	1	9.79623824451E-05	304	8.39248534068E-08	0.79091151	0.500000042	0.0008108622
P04637	P04637	100	HIPK2	1	0.000244906	304	1.40246714297E-15	0.3171204353	0.5	0.0008126141
P04637	P04637	100	CHEK2	1	9.79623824451E-05	260	2.27051880775E-08	0.793782997	0.5000000114	0.0008135243
P04637	P04637	100	PRKDC	1	0.0001959248	227	6.45817984899E-06	0.3975853113	0.5000032291	0.0008148104
P04637	P04637	100	DAPK3	1	0.0001469436	304	5.72618503828E-17	0.5309440223	0.5	0.0008159645
P04637	P04637	100	AURKA	1	9.79623824451E-05	387	7.57172223452E-08	0.7975978983	0.5000000379	0.0008170595
P04637	P04637	100	ATM	1	9.79623824451E-05	230	1.55569753847E-07	0.7985581158	0.5000000778	0.000817949
P04637	P04637	100	CDK7	1	0.0002693966	90	2.81253541146E-11	0.290857893	0.5	0.0008191541
P04637	P04637	100	MAPK9	1	0.000122453	329	2.7456599588E-11	0.6403626768	0.5	0.0008197044
P04637	P04637	100	GSK3A	0.1565641502	0.0008571708	118	1.47020124961E-11	0.0915279983	0.0782820751	0.0008200902
P04637	P04637	100	DAPK3	1	0.0001469436	121	5.25009691891E-17	0.5355340022	0.5	0.0008223411
P04637	P04637	100	CDK4	1	0.0001959248	116	7.716732835E-09	0.4017744622	0.5000000039	0.0008225706
P04637	P04637	100	AURKA	1	9.79623824451E-05	253	6.59205816998E-08	0.8066910932	0.500000033	0.0008254787
P04637	P04637	100	AURKA	1	9.79623824451E-05	149	6.54007583211E-08	0.8071921293	0.5000000327	0.0008259423
P04637	P04637	100	CSNK1D	1	0.0001959248	118	4.36200626767E-11	0.4046184533	0.5	0.000827834
P04637	P04637	100	PRKDC	1	0.0001959248	313	5.83711722338E-06	0.4046435052	0.5000029186	0.0008278804
P04637	P04637	100	CHEK2	1	9.79623824451E-05	55	1.61715593593E-08	0.8100107631	0.5000000081	0.0008285498
P04637	P04637	100	PLK3	1	0.000122453	253	8.11957409608E-12	0.6485066526	0.5	0.0008291256
P04637	P04637	100	PRKDC	1	0.0001959248	149	5.78085128988E-06	0.4053394566	0.5000028904	0.0008291678
P04637	P04637	100	MAPK9	1	0.000122453	367	2.3234816552E-11	0.649868921	0.5	0.0008307003
P04637	P04637	100	AURKA	1	9.79623824451E-05	303	6.02230289224E-08	0.8123537181	0.5000000301	0.0008307165
P04637	P04637	100	CDK7	1	0.0002693966	15	2.51959736318E-11	0.2954900332	0.5	0.000830942
P04637	P04637	100	PRKCE	0.9999998735	0.0004163401	260	1.12789483896E-06	0.1914116907	0.5000005007	0.0008317761
P04637	P04637	100	CSNK1D	1	0.0001959248	367	4.08163133253E-11	0.407543099	0.5	0.0008332427
P04637	P04637	100	HIPK2	1	0.000244906	99	1.08904427801E-15	0.3264225989	0.5	0.0008341395
P04637	P04637	100	CSNK2A1	1	0.0001959248	149	3.93862182095E-05	0.408428161	0.5000196931	0.0008348786
P04637	P04637	100	PRKAA1	0.9999999998	0.0001469436	37	1.12568681633E-06	0.5447102957	0.5000005628	0.0008350719
P04637	P04637	100	PLK3	1	0.000122453	149	7.30873086267E-12	0.6542896484	0.5	0.000835808
P04637	P04637	100	PRKCD	0.999999999	9.79623824451E-05	185	1.63091030228E-06	0.8180123713	0.500000815	0.0008359468
P04637	P04637	100	DYRK1A	1	0.0001469436	33	1.51982911483E-17	0.5459198092	0.5	0.0008367482
P04637	P04637	100	DYRK1A	1	0.0001469436	170	1.49855956412E-17	0.54662737	0.5	0.0008377287
P04637	P04637	100	DAPK3	1	0.0001469436	170	4.15709713688E-17	0.5478023608	0.5	0.0008393565
P04637	P04637	100	DYRK1A	1	0.0001469436	284	1.44902090678E-17	0.5483415857	0.5	0.0008401035
P04637	P04637	100	CDK7	1	0.0002693966	140	2.3092098017E-11	0.2992753001	0.5	0.0008405603
P04637	P04637	100	DAPK3	1	0.0001469436	227	3.99709621727E-17	0.549936347	0.5	0.0008423121
P04637	P04637	100	AKT1	0.9999999962	0.0005632837	253	0.0004268833	0.1436797499	0.5002134397	0.0008434697
P04637	P04637	100	CSNK1E	0.8721154308	0.0012000392	303	3.43543444233E-07	0.067456878	0.4360578872	0.0008436434
P04637	P04637	100	ATR	1	0.0002693966	185	1.59675054936E-05	0.3006647589	0.5000079838	0.0008440876
P04637	P04637	100	MARK2	0.9137066559	0.0091594828	90	2.07205127103E-05	0.0088497035	0.4568636882	0.000844659
P04637	P04637	100	CSNK1D	1	0.0001959248	329	3.54756591213E-11	0.4138424064	0.5	0.0008448782
P04637	P04637	100	PRKCZ	1	0.000244906	102	2.19109111588E-05	0.3313486396	0.5000109554	0.000845512
P04637	P04637	100	CDK7	1	0.0002693966	37	2.19805726598E-11	0.3014380043	0.5	0.0008460498
P04637	P04637	100	PRKCZ	1	0.000244906	227	2.1803223931E-05	0.3317115853	0.5000109016	0.0008463492
P04637	P04637	100	ATR	1	0.0002693966	241	1.5761897428E-05	0.3020630774	0.5000078809	0.0008476357
P04637	P04637	100	VRK1	1	0.0001469436	118	2.8720201707E-18	0.5543185802	0.5	0.0008483777
P04637	P04637	100	PRKCE	0.9999998735	0.0004163401	140	1.01966949904E-06	0.1959295702	0.5000004466	0.0008495054
P04637	P04637	100	ATR	1	0.0002693966	125	1.56505458583E-05	0.3028222693	0.5000078253	0.0008495613
P04637	P04637	100	PRKAA1	0.9999999998	0.0001469436	377	0.000000973	0.5557340072	0.5000004864	0.0008503357
P04637	P04637	100	DYRK1A	1	0.0001469436	312	1.17643776289E-17	0.5590310694	0.5	0.0008548947
P04637	P04637	100	ATM	1	9.79623824451E-05	241	8.16600446534E-08	0.8411263292	0.5000000408	0.0008572716
P04637	P04637	100	CDK4	1	0.0001959248	127	5.60321449848E-09	0.4212968465	0.5000000028	0.0008586232
P04637	P04637	100	CSNK1D	1	0.0001959248	37	2.99323184573E-11	0.4214706816	0.5	0.0008589434
P04637	P04637	100	HIPK2	1	0.000244906	95	8.15233913646E-16	0.337386736	0.5	0.0008594274
P04637	P04637	100	DYRK1A	1	0.0001469436	376	1.07615265924E-17	0.5634759321	0.5	0.0008610362
P04637	P04637	100	PRKCZ	1	0.000244906	303	0.000019783	0.3390294625	0.5000098915	0.0008632086
P04637	P04637	100	PLK3	1	0.000122453	102	4.59576397773E-12	0.6788327813	0.5	0.000864099
P04637	P04637	100	CSNK1D	1	0.0001959248	125	2.81209010266E-11	0.4243381969	0.5	0.0008642236
P04637	P04637	100	AURKA	1	9.79623824451E-05	37	3.0338337701E-08	0.8527344811	0.5000000152	0.0008679576
P04637	P04637	100	CSNK2A1	1	0.0001959248	9	3.20445445909E-05	0.4267086478	0.5000160223	0.0008685857
P04637	P04637	100	PRKCE	0.9999998735	0.0004163401	376	9.12408599198E-07	0.2010218082	0.5000003929	0.0008694368
P04637	P04637	100	CHUK	1	0.0004653213	37	6.50622827915E-08	0.1801872592	0.5000000325	0.0008708592
P04637	P04637	100	CDK6	0.9999809692	0.0009796238	15	7.16574592103E-08	0.0856310474	0.4999905204	0.0008712464
P04637	P04637	100	DYRK2	1	0.0001959248	170	1.35281300826E-16	0.4290512972	0.5	0.000872894
P04637	P04637	100	DAPK3	1	0.0001469436	127	2.62463433617E-17	0.5722074033	0.5	0.0008730857
P04637	P04637	100	PRKAA1	0.9999999998	0.0001469436	123	7.65689036703E-07	0.5736631577	0.5000003828	0.0008750927
P04637	P04637	100	CDK4	1	0.0001959248	378	4.85630901869E-09	0.4303744604	0.5000000024	0.0008753263
P04637	P04637	100	MAP3K5	0.0051802033	0.0011265674	125	8.21952466245E-12	0.0749921933	0.0025901016	0.0008768528
P04637	P04637	100	PRKDC	1	0.0001959248	185	3.9992741861E-06	0.4313453706	0.5000019996	0.0008771106
P04637	P04637	100	CHEK2	1	9.79623824451E-05	6	4.4376808698E-09	0.8644440622	0.5000000022	0.0008787213
P04637	P04637	100	ATM	1	9.79623824451E-05	123	5.36334733225E-08	0.8646172863	0.5000000268	0.0008788804
P04637	P04637	100	ATM	1	9.79623824451E-05	376	5.3290138073E-08	0.8649151584	0.5000000266	0.000879154
P04637	P04637	100	AURKA	1	9.79623824451E-05	260	2.33294945033E-08	0.8662783433	0.5000000117	0.0008804059
P04637	P04637	100	GSK3A	0.1565641502	0.0008571708	33	9.6812250473E-12	0.0990206271	0.0782820751	0.0008805457
P04637	P04637	100	PRKACA	0.9999998896	0.0003918495	367	0.0043760907	0.2166214461	0.5021879902	0.0008805964
P04637	P04637	100	CHUK	1	0.0004653213	227	6.1253802391E-08	0.1825619872	0.5000000306	0.0008812242
P04637	P04637	100	PRKCG	0.9602337517	0.0086941614	377	0.0021024387	0.0097980061	0.4811680952	0.000883431
P04637	P04637	100	PLK3	1	0.000122453	315	3.19676999342E-12	0.6977630875	0.5	0.0008858456
P04637	P04637	100	HIPK2	1	0.000244906	253	6.01286046723E-16	0.3492750404	0.5	0.0008867483
P04637	P04637	100	CHEK2	1	9.79623824451E-05	46	3.33701081232E-09	0.87452772	0.5000000017	0.0008879779
P04637	P04637	100	PRKCD	0.999999999	9.79623824451E-05	125	4.96631588976E-07	0.8753663445	0.5000002478	0.0008887472
P04637	P04637	100	AURKA	1	9.79623824451E-05	20	1.93608700539E-08	0.8754564699	0.5000000097	0.0008888299
P04637	P04637	100	RPS6KA1	0.998920253	0.0016898511	125	2.25348171917E-05	0.0508707489	0.4994713939	0.0008907229
P04637	P04637	100	PRKCD	0.999999999	9.79623824451E-05	231	4.64504289935E-07	0.8781981152	0.5000002318	0.0008913444
P04637	P04637	100	CHEK2	1	9.79623824451E-05	315	0.000000003	0.8782961838	0.5000000015	0.0008914344
P04637	P04637	100	VRK1	1	0.0001469436	362	1.53916568721E-18	0.5864536326	0.5	0.0008927036
P04637	P04637	100	CSNK2A1	1	0.0001959248	253	2.77056477902E-05	0.4400875347	0.5000138528	0.0008931571
P04637	P04637	100	PRKCD	0.999999999	9.79623824451E-05	9	4.2736549021E-07	0.881515341	0.5000002132	0.0008943857
P04637	P04637	100	PRKD1	0.9999999998	0.0001959248	99	2.09578250414E-06	0.4408953027	0.5000010478	0.000894638
P04637	P04637	100	MAPK9	1	0.000122453	269	8.35334189283E-12	0.7055899441	0.5	0.0008948185
P04637	P04637	100	AURKA	1	9.79623824451E-05	314	1.67973588615E-08	0.8821098632	0.5000000084	0.0008949307
P04637	P04637	100	CDK6	0.9999809692	0.0009796238	149	6.28791000637E-08	0.0882269645	0.499990516	0.0008950771
P04637	P04637	100	ATM	1	9.79623824451E-05	215	3.72186830615E-08	0.8823622143	0.5000000186	0.000895162
P04637	P04637	100	DYRK1A	1	0.0001469436	102	6.58715186816E-18	0.5885130744	0.5	0.0008955354
P04637	P04637	100	PRKCG	0.9602337517	0.0086941614	123	0.0020059344	0.0099495389	0.4811198431	0.0008957663
P04637	P04637	100	CDK9	0.9999999968	0.000244906	37	7.2152955527E-11	0.3545374474	0.4999999984	0.0008988102
P04637	P04637	100	PRKCZ	1	0.000244906	123	1.60339416596E-05	0.3547699404	0.500008017	0.0008993427
P04637	P04637	100	CHEK2	1	9.79623824451E-05	215	2.11196957637E-09	0.8897204188	0.5000000011	0.0009019031
P04637	P04637	100	CHEK2	1	9.79623824451E-05	231	2.06821687659E-09	0.8903864302	0.500000001	0.0009025129
P04637	P04637	100	PLK3	1	0.000122453	378	2.37675602293E-12	0.7126945754	0.5	0.0009029541
P04637	P04637	100	MAPK9	1	0.000122453	260	6.72681601149E-12	0.7167975725	0.5	0.0009076485
P04637	P04637	100	HIPK2	1	0.000244906	315	4.73276001418E-16	0.3586954363	0.5	0.0009083271
P04637	P04637	100	PAK1	0.9999999015	0.0004163401	284	0.0006410674	0.2111769553	0.5003204845	0.0009090256
P04637	P04637	100	PRKCA	0.9999999341	0.0007347179	303	0.0591550784	0.1196865347	0.5295775063	0.0009091601
P04637	P04637	100	SRC	0.9999989047	0.0025715125	107	0.8351747923	0.0342608177	0.9175868485	0.0009107129
P04637	P04637	100	AURKA	1	9.79623824451E-05	170	1.08236482651E-08	0.901232335	0.5000000054	0.0009124376
P04637	P04637	100	CDK6	0.9999809692	0.0009796238	33	5.64123615039E-08	0.090431829	0.4999905128	0.0009152591
P04637	P04637	100	MTOR	0.9998814547	0.0014694357	81	6.20101444681E-05	0.0603803536	0.4999717324	0.0009165269
P04637	P04637	100	PLK3	1	0.000122453	33	1.86998203509E-12	0.7246274842	0.5	0.0009165992
P04637	P04637	100	PRKAA1	0.9999999998	0.0001469436	106	5.06074145515E-07	0.6040491663	0.500000253	0.0009168637
P04637	P04637	100	MAPK9	1	0.000122453	106	5.62535137027E-12	0.7258424968	0.5	0.0009179872
P04637	P04637	100	PRKCD	0.999999999	9.79623824451E-05	140	2.08186166126E-07	0.9079013093	0.5000001036	0.0009185338
P04637	P04637	100	PRKAA1	0.9999999998	0.0001469436	150	0.000000492	0.6060896665	0.5000002459	0.0009196605
P04637	P04637	100	PRKD1	0.9999999998	0.0001959248	6	1.76620312975E-06	0.4546243039	0.500000883	0.0009197648
P04637	P04637	100	PRKAA1	0.9999999998	0.0001469436	211	4.87624329851E-07	0.6067834794	0.5000002437	0.0009206113
P04637	P04637	100	CDK7	1	0.0002693966	227	1.11932974376E-11	0.331112786	0.5	0.0009209629
P04637	P04637	100	CDK1	1	0.0014694357	303	0.0328704147	0.0607066381	0.5164352073	0.0009209989
P04637	P04637	100	PRKAA1	0.9999999998	0.0001469436	304	4.79812510266E-07	0.6080204887	0.5000002398	0.0009223061
P04637	P04637	100	PRKD1	0.9999999998	0.0001959248	20	1.72905913013E-06	0.4563556281	0.5000008644	0.0009229276
P04637	P04637	100	VRK1	1	0.0001469436	313	9.98828468769E-19	0.6085364948	0.5	0.000923013
P04637	P04637	100	PLK3	1	0.000122453	329	1.59831283981E-12	0.7322875324	0.5	0.0009253456
P04637	P04637	100	CSNK2A1	1	0.0001959248	150	2.25385603622E-05	0.45902334	0.5000112693	0.0009277986
P04637	P04637	100	PRKDC	1	0.0001959248	253	2.69741568563E-06	0.4594849654	0.5000013487	0.0009286412
P04637	P04637	100	HIPK2	1	0.000244906	96	3.78720647644E-16	0.3677495259	0.5	0.0009290097
P04637	P04637	100	PLK3	1	0.000122453	150	1.48495989401E-12	0.735736433	0.5	0.0009292805
P04637	P04637	100	DAPK3	1	0.0001469436	99	1.18995217017E-17	0.6136021535	0.5	0.000929949
P04637	P04637	100	HIPK2	1	0.000244906	6	3.71035618143E-16	0.3685627931	0.5	0.0009308648
P04637	P04637	100	CDK4	1	0.0001959248	284	0.000000003	0.4611952095	0.5000000015	0.0009317619
P04637	P04637	100	CSNK1D	1	0.0001959248	261	1.20031362716E-11	0.4632546513	0.5	0.0009355183
P04637	P04637	100	VRK1	1	0.0001469436	116	8.30935564346E-19	0.6180280745	0.5	0.0009360041
P04637	P04637	100	DAPK3	1	0.0001469436	149	1.07607948756E-17	0.6187921546	0.5	0.0009370489
P04637	P04637	100	PRKCD	0.999999999	9.79623824451E-05	127	1.03612485702E-07	0.928493589	0.5000000513	0.0009373273
P04637	P04637	100	DYRK2	1	0.0001959248	329	6.4767909023E-17	0.4643819826	0.5	0.0009375737
P04637	P04637	100	CDK7	1	0.0002693966	185	9.66433047424E-12	0.337742655	0.5	0.0009375996
P04637	P04637	100	ATM	1	9.79623824451E-05	240	1.02703749472E-08	0.9294617497	0.5000000051	0.0009382097
P04637	P04637	100	PRKCA	0.9999999341	0.0007347179	284	0.0548301483	0.1241286477	0.5274150412	0.0009395796
P04637	P04637	100	PRKCD	0.999999999	9.79623824451E-05	149	9.2914412188E-08	0.9313604934	0.500000046	0.0009399402
P04637	P04637	100	AURKA	1	9.79623824451E-05	211	4.49815068755E-09	0.9323081849	0.5000000022	0.0009408037
P04637	P04637	100	AURKA	1	9.79623824451E-05	231	4.40356027933E-09	0.9329360076	0.5000000022	0.0009413757
P04637	P04637	100	PRKCD	0.999999999	9.79623824451E-05	315	8.57484024489E-08	0.9333163674	0.5000000424	0.0009417223
P04637	P04637	100	AURKA	1	9.79623824451E-05	240	4.24536195579E-09	0.9339915441	0.5000000021	0.0009423373
P04637	P04637	100	CHEK2	1	9.79623824451E-05	313	3.29415656728E-10	0.9362006857	0.5000000002	0.0009443496
P04637	P04637	100	MAPK9	1	0.000122453	227	3.52118433319E-12	0.7491528976	0.5	0.0009445685
P04637	P04637	100	PLK1	1	0.0036001176	256	0.2178137669	0.0254966292	0.6089068834	0.0009450785
P04637	P04637	100	MTOR	0.9998814547	0.0014694357	90	0.000052895	0.0625268658	0.4999671749	0.0009458998
P04637	P04637	100	PRKACA	0.9999998896	0.0003918495	215	0.0036742428	0.2345933679	0.5018370662	0.0009463282
P04637	P04637	100	AURKA	1	9.79623824451E-05	140	3.54594791964E-09	0.9391066953	0.5000000018	0.0009469957
P04637	P04637	100	ATM	1	9.79623824451E-05	155	6.67339179546E-09	0.9407860829	0.5000000033	0.0009485246
P04637	P04637	100	CDK7	1	0.0002693966	99	8.77630825962E-12	0.3421697981	0.5	0.0009486892
P04637	P04637	100	CDK7	1	0.0002693966	329	8.73058254413E-12	0.3424203162	0.5	0.0009493163
P04637	P04637	100	PRKCD	0.999999999	9.79623824451E-05	95	5.13303039109E-08	0.9449196311	0.5000000252	0.0009522863
P04637	P04637	100	CAMK2A	0.9999994582	0.0003673589	215	0.0004901271	0.2523422676	0.5002447926	0.0009535271
P04637	P04637	100	MAPK9	1	0.000122453	362	2.96649214859E-12	0.7573582809	0.5	0.000953904
P04637	P04637	100	CSNK2A1	1	0.0001959248	166	1.92919329483E-05	0.4737962683	0.500009646	0.0009547178
P04637	P04637	100	PAK1	0.9999999015	0.0004163401	362	0.0005490548	0.2231028374	0.5002744781	0.0009552586
P04637	P04637	100	MAPK9	1	0.000122453	377	2.84441644461E-12	0.7593605923	0.5	0.0009561805
P04637	P04637	100	CHEK2	1	9.79623824451E-05	150	1.57722825047E-10	0.9493027807	0.5000000001	0.0009562732
P04637	P04637	100	DYRK1A	1	0.0001469436	123	2.6793601148E-18	0.6337703855	0.5	0.0009575034
P04637	P04637	100	PRKCD	0.999999999	9.79623824451E-05	240	3.27457650727E-08	0.9532808243	0.5000000159	0.00095989
P04637	P04637	100	PRKCE	0.9999998735	0.0004163401	106	5.49607792342E-07	0.2249740851	0.5000002115	0.0009624883
P04637	P04637	100	ATM	1	9.79623824451E-05	211	3.15596159919E-09	0.9562613783	0.5000000016	0.0009625988
P04637	P04637	100	PRKD1	0.9999999998	0.0001959248	185	1.31332363029E-06	0.478567721	0.5000006566	0.000963393
P04637	P04637	100	MAPK9	1	0.000122453	231	2.44868406901E-12	0.7664206192	0.5	0.0009642018
P04637	P04637	100	CDK9	0.9999999968	0.000244906	241	4.01963578068E-11	0.3833693275	0.4999999984	0.000964563
P04637	P04637	100	DAPK3	1	0.0001469436	6	7.18455992976E-18	0.6390547892	0.5	0.0009647073
P04637	P04637	100	CDK1	1	0.0014694357	81	0.0274054416	0.0640189758	0.5137027208	0.0009662537
P04637	P04637	100	PRKDC	1	0.0001959248	314	2.00565729887E-06	0.4802984342	0.5000010028	0.0009665373
P04637	P04637	100	ATM	1	9.79623824451E-05	118	2.38136040889E-09	0.9608641896	0.5000000012	0.0009667801
P04637	P04637	100	CHEK2	1	9.79623824451E-05	33	6.66252172709E-11	0.9615020941	0.5	0.0009673594
P04637	P04637	100	DAPK3	1	0.0001469436	314	6.84074056905E-18	0.641533085	0.5	0.0009680836
P04637	P04637	100	PRKCD	0.999999999	9.79623824451E-05	241	1.6440428758E-08	0.9639101227	0.5000000077	0.0009695459
P04637	P04637	100	AURKA	1	9.79623824451E-05	90	0.000000001	0.9670247955	0.5000000005	0.0009723732
P04637	P04637	100	ATM	1	9.79623824451E-05	121	1.41504276107E-09	0.9679627107	0.5000000007	0.0009732244
P04637	P04637	100	MAP3KB	0.9996279258	0.0003918495	155	2.87286502734E-14	0.2422934379	0.4998139629	0.0009743233
P04637	P04637	100	CDK7	1	0.0002693966	313	7.02665703973E-12	0.3524385948	0.5	0.0009743527
P04637	P04637	100	MAP3KB	0.9996279258	0.0003918495	304	2.86854670575E-14	0.2423511793	0.4998139629	0.0009745328
P04637	P04637	100	DYRK1A	1	0.0001469436	240	2.07530906373E-18	0.6463861088	0.5	0.0009746911
P04637	P04637	100	PRKD1	0.9999999998	0.0001959248	15	1.21334757018E-06	0.4850588885	0.5000006066	0.0009751798
P04637	P04637	100	PRKCD	0.999999999	9.79623824451E-05	33	9.18248726132E-09	0.9709234065	0.5000000041	0.0009759107
P04637	P04637	100	PRKCD	0.999999999	9.79623824451E-05	55	9.17713014721E-09	0.9709279892	0.5000000041	0.0009759148
P04637	P04637	100	PLK3	1	0.000122453	215	5.9685998111E-13	0.7774938234	0.5	0.0009767669
P04637	P04637	100	PRKD1	0.9999999998	0.0001959248	46	1.19113458762E-06	0.486517698	0.5000005955	0.0009778264
P04637	P04637	100	PRKCA	0.9999999341	0.0007347179	170	0.0498301538	0.1300066571	0.524915044	0.0009796533
P04637	P04637	100	PRKCD	0.999999999	9.79623824451E-05	150	5.85263098385E-09	0.9753673527	0.5000000024	0.0009799411
P04637	P04637	100	PRKCD	0.999999999	9.79623824451E-05	313	4.64799180658E-09	0.9773513336	0.5000000018	0.0009817398
P04637	P04637	100	MAP3KB	0.9996279258	0.0003918495	123	2.7117000898E-14	0.2445102173	0.4998139629	0.0009823649
P04637	P04637	100	PIM1	0.9999720494	0.0015918887	96	1.77245407518E-07	0.0601961312	0.4999861133	0.0009824975
P04637	P04637	100	AURKA	1	9.79623824451E-05	6	4.45118010962E-10	0.9790304156	0.5000000002	0.0009832618
P04637	P04637	100	PLK3	1	0.000122453	118	5.04804422856E-13	0.7848480562	0.5	0.0009851012
P04637	P04637	100	PRKCH	1.38237555935E-07	0.0071512539	392	2.48091777384E-10	0.0134506817	6.92428238564E-08	0.0009858621
P04637	P04637	100	MAPK11	0.9946526506	0.0013224922	94	2.6473275578E-10	0.0728695959	0.4973263254	0.0009875289
P04637	P04637	100	CSNK1E	0.8721154308	0.0012000392	304	1.43874024319E-07	0.0804392132	0.4360577873	0.0009890152
P04637	P04637	100	PRKCE	0.9999998735	0.0004163401	116	4.67698412295E-07	0.2328415745	0.5000001706	0.000992815
P04637	P04637	100	CDK4	1	0.0001959248	256	1.72294446777E-09	0.4953337955	0.5000000009	0.0009938026
P04637	P04637	100	PAK1	0.9999999015	0.0004163401	106	0.0004842215	0.2331904667	0.5002420615	0.0009941573
P04637	P04637	100	PRKD1	0.9999999998	0.0001959248	123	1.0632308017E-06	0.4956771885	0.5000005315	0.0009944242
P04637	P04637	100	CSNK1E	0.8721154308	0.0012000392	313	1.39512288356E-07	0.080946665	0.4360577851	0.0009946435
P04637	P04637	100	ATM	1	9.79623824451E-05	392	1.94694413335E-11	0.9917072409	0.5	0.0009947436
P04637	P04637	100	CSNK2A1	1	0.0001959248	116	1.52422370685E-05	0.4961950277	0.5000076211	0.0009953616
P04637	P04637	100	PRKACA	0.9999998896	0.0003918495	90	0.0032363707	0.2486272679	0.5016181302	0.0009972791
P04637	P04637	100	CSNK1D	1	0.0001959248	312	5.74321382955E-12	0.497305556	0.5	0.0009973715
P04637	P04637	100	VRK1	1	0.0001469436	166	3.3364533933E-19	0.6639281783	0.5	0.0009985306
P04637	P04637	100	VRK1	1	0.0001469436	185	3.31391300299E-19	0.664277376	0.5	0.0009990045
P04637	P04637	100	CHEK2	1	9.79623824451E-05	392	3.69256172764E-14	0.9966949946	0.5	0.0009992568
P04637	P04637	100	AURKA	1	9.79623824451E-05	55	2.39105003336E-11	0.9967166858	0.5	0.0009992764
P04637	P04637	100	PLK3	1	0.000122453	185	3.72159539089E-13	0.7977940357	0.5	0.0009997521
P04637	P04637	100	MAPK9	1	0.000122453	366	1.19274241458E-12	0.7981019896	0.5	0.0010001003
P04637	P04637	100	PRKD1	0.9999999998	0.0001959248	376	1.01921075693E-06	0.4991157018	0.5000005095	0.0010006465
P04637	P04637	100	PRKCD	0.999999999	9.79623824451E-05	392	8.64793415401E-13	0.9983044204	0.4999999995	0.0010007126
P04637	P04637	100	DYRK2	1	0.0001959248	6	3.13311228466E-17	0.4994294604	0.5	0.0010012141
P04637	P04637	100	CDK1	1	0.0014694357	33	0.023699285	0.0666268078	0.5118496425	0.0010017053
P04637	P04637	100	GSK3A	0.1565641502	0.0008571708	127	4.48549986105E-12	0.1142918419	0.0782820751	0.0010022945
P04637	P04637	100	PRKD1	0.9999999998	0.0001959248	125	1.00246534755E-06	0.5005011889	0.5000005012	0.0010031524
P04637	P04637	100	MAP3KB	0.9996279258	0.0003918495	46	2.34281589735E-14	0.250258996	0.4998139629	0.0010031828
P04637	P04637	100	AKT1	0.9999999962	0.0005632837	376	0.0002388081	0.1741305266	0.5001194021	0.0010033767
P04637	P04637	100	MAPK9	1	0.000122453	313	1.10213572569E-12	0.8015679987	0.5	0.0010040182
P04637	P04637	100	CSNK1D	1	0.0001959248	284	5.28967935898E-12	0.5010883788	0.5	0.0010042142
P04637	P04637	100	PLK3	1	0.000122453	170	3.37963103706E-13	0.8018481512	0.5	0.0010043348
P04637	P04637	100	PRKD1	0.9999999998	0.0001959248	314	9.81432723573E-07	0.5022597035	0.5000004906	0.0010063318
P04637	P04637	100	CDK9	0.9999999968	0.000244906	378	2.76820189955E-11	0.4022565568	0.4999999984	0.0010073458
P04637	P04637	100	CAMK2A	0.9999994582	0.0003673589	118	0.0004042979	0.2684670769	0.500201878	0.0010083491
P04637	P04637	100	PRKDC	1	0.0001959248	90	1.4340862826E-06	0.5040710714	0.500000717	0.0010096056
P04637	P04637	100	VRK1	1	0.0001469436	150	2.80978359521E-19	0.6723853017	0.5	0.0010099993
P04637	P04637	100	PLK3	1	0.000122453	240	2.95318094274E-13	0.8072648407	0.5	0.0010104538
P04637	P04637	100	PRKDC	1	0.0001959248	215	1.42259878662E-06	0.5046439023	0.5000007113	0.0010106406
P04637	P04637	100	PRKCZ	1	0.000244906	314	8.49887772027E-06	0.4037333913	0.5000042494	0.0010106818
P04637	P04637	100	DYRK1A	1	0.0001469436	121	1.20035567212E-18	0.6729003913	0.5	0.0010106973
P04637	P04637	100	IKBKB	0.9999969835	0.001151058	116	4.38668720347E-06	0.0860004088	0.5000006851	0.0010117399
P04637	P04637	100	CDK6	0.9999809692	0.0009796238	150	3.45322752452E-08	0.1011252844	0.4999905019	0.0010124156
P04637	P04637	100	PRKAA1	0.9999999998	0.0001469436	256	1.84626535501E-07	0.674569697	0.5000000922	0.001012959
P04637	P04637	100	DYRK1A	1	0.0001469436	241	1.13877944531E-18	0.6753670777	0.5	0.0010140391
P04637	P04637	100	IKBKB	0.9999969835	0.001151058	367	4.33177852063E-06	0.0862900321	0.5000006576	0.0010148132
P04637	P04637	100	PRKAA1	0.9999999998	0.0001469436	376	1.77464028306E-07	0.677239853	0.5000000886	0.0010165755
P04637	P04637	100	MAPK9	1	0.000122453	387	8.3597509068E-13	0.8128034286	0.5	0.0010167059
P04637	P04637	100	DYRK1A	1	0.0001469436	387	1.06403230783E-18	0.6787399063	0.5	0.0010186065
P04637	P04637	100	PLK3	1	0.000122453	313	2.46006695874E-13	0.8146261003	0.5	0.0010187624
P04637	P04637	100	DAPK3	1	0.0001469436	94	3.19983925146E-18	0.6791529556	0.5	0.0010191656
P04637	P04637	100	CSNK1D	1	0.0001959248	240	4.35880656108E-12	0.5101510227	0.5	0.0010205847
P04637	P04637	100	PRKCA	0.9999999341	0.0007347179	366	0.0451394667	0.1361917038	0.5225697004	0.0010216095
P04637	P04637	100	DYRK2	1	0.0001959248	96	2.43461649635E-17	0.5118325488	0.5	0.0010236187
P04637	P04637	100	PRKDC	1	0.0001959248	377	1.2484234181E-06	0.5139998356	0.5000006242	0.0010275276
P04637	P04637	100	PRKAA1	0.9999999998	0.0001469436	371	1.55091951198E-07	0.6860024862	0.5000000775	0.0010284328
P04637	P04637	100	PLK3	1	0.000122453	94	1.97283423588E-13	0.8232491155	0.5	0.0010284848
P04637	P04637	100	DYRK2	1	0.0001959248	118	2.28625471777E-17	0.5148998676	0.5	0.0010291503
P04637	P04637	100	CDK6	0.9999809692	0.0009796238	37	3.16309876541E-08	0.1031541752	0.4999905004	0.0010307204
P04637	P04637	100	PLK3	1	0.000122453	314	1.82979958096E-13	0.8261089931	0.5	0.0010317068
P04637	P04637	100	ATR	1	0.0002693966	377	8.27474925101E-06	0.3761534906	0.5000041374	0.0010333159
P04637	P04637	100	PAK1	0.9999999015	0.0004163401	9	0.0004230334	0.2442202885	0.5002114674	0.0010364815
P04637	P04637	100	CSNK1D	1	0.0001959248	166	3.55729695212E-12	0.5197131751	0.5	0.0010378234
P04637	P04637	100	DAPK3	1	0.0001469436	185	2.38754141246E-18	0.6934657861	0.5	0.0010385189
P04637	P04637	100	DYRK1A	1	0.0001469436	231	7.01153346266E-19	0.6985445817	0.5	0.0010453757
P04637	P04637	100	PRKCE	0.9999998735	0.0004163401	387	3.53252985208E-07	0.2468076513	0.5000001134	0.0010463794
P04637	P04637	100	MAPK9	1	0.000122453	378	4.16170858444E-13	0.83976956	0.5	0.0010470806
P04637	P04637	100	PRKAA1	0.9999999998	0.0001469436	102	1.22591302802E-07	0.701225736	0.5000000612	0.0010489934
P04637	P04637	100	PDPK1	0.9998777785	0.0052899687	240	0.0024376323	0.0195178016	0.5011577054	0.0010509022
P04637	P04637	100	PRKAA1	0.9999999998	0.0001469436	303	1.17427625297E-07	0.7040125968	0.5000000586	0.001052752
P04637	P04637	100	PRKCE	0.9999998735	0.0004163401	377	3.41441130116E-07	0.2485346984	0.5000001075	0.00105298
P04637	P04637	100	CSNK2A1	1	0.0001959248	95	1.09603950302E-05	0.528339551	0.5000054802	0.0010533455
P04637	P04637	100	CHUK	1	0.0004653213	215	2.39427761969E-08	0.222517175	0.500000012	0.0010535949
P04637	P04637	100	CSNK1D	1	0.0001959248	170	2.94521028518E-12	0.5285494362	0.5	0.0010537228
P04637	P04637	100	CDK4	1	0.0001959248	118	0.000000001	0.5291653441	0.5000000005	0.00105483
P04637	P04637	100	PLK3	1	0.000122453	312	9.27121378158E-14	0.8508302383	0.5	0.0010595085
P04637	P04637	100	ATR	1	0.0002693966	367	7.54746876515E-06	0.3869245455	0.5000037737	0.0010599618
P04637	P04637	100	PLK3	1	0.000122453	140	8.89273304096E-14	0.8523067673	0.5	0.0010611662
P04637	P04637	100	CDK9	0.9999999968	0.000244906	55	1.73222346976E-11	0.4262430508	0.4999999984	0.0010613675
P04637	P04637	100	VRK1	1	0.0001469436	231	1.26572422026E-19	0.7104215822	0.5	0.0010613897
P04637	P04637	100	DYRK1A	1	0.0001469436	315	5.39971221982E-19	0.7106198581	0.5	0.0010616568
P04637	P04637	100	PLK3	1	0.000122453	166	8.77631251029E-14	0.8527738919	0.5	0.0010616906
P04637	P04637	100	MAPK9	1	0.000122453	102	2.74519076751E-13	0.8543833177	0.5	0.001063497
P04637	P04637	100	PRKDC	1	0.0001959248	261	9.28159364697E-07	0.5350039426	0.5000004641	0.0010653183
P04637	P04637	100	CDK9	0.9999999968	0.000244906	303	1.64411112242E-11	0.4289596443	0.4999999984	0.0010674646
P04637	P04637	100	DAPK3	1	0.0001469436	260	1.51982203258E-18	0.7150225604	0.5	0.0010675855
P04637	P04637	100	CSNK1D	1	0.0001959248	314	2.48781747376E-12	0.5365024684	0.5	0.0010680082
P04637	P04637	100	CDK4	1	0.0001959248	102	8.86620197715E-10	0.5373423149	0.5000000004	0.0010695154
P04637	P04637	100	RPS6KA3	0.9999088416	0.0012980016	392	6.66459973443E-06	0.0811299709	0.4999577531	0.0010697734
P04637	P04637	100	DAPK3	1	0.0001469436	256	1.43084520468E-18	0.7178124762	0.5	0.0010713403
P04637	P04637	100	MAPK9	1	0.000122453	166	2.11112697997E-13	0.8631587823	0.5	0.0010733402
P04637	P04637	100	VRK1	1	0.0001469436	215	1.0414167091E-19	0.7193904345	0.5	0.0010734633
P04637	P04637	100	MAPK11	0.9946526506	0.0013224922	46	1.65213644854E-10	0.0799705611	0.4973263254	0.0010739268
P04637	P04637	100	MAP3K5	0.0051802033	0.0011265674	102	2.68403413689E-12	0.0939692435	0.0025901016	0.0010748628
P04637	P04637	100	MAPK9	1	0.000122453	371	2.00288550158E-13	0.864810674	0.5	0.0010751919
P04637	P04637	100	DYRK2	1	0.0001959248	377	1.34703984133E-17	0.5408159618	0.5	0.0010757465
P04637	P04637	100	PLK3	1	0.000122453	303	5.78381920537E-14	0.8665679666	0.5	0.0010771613
P04637	P04637	100	PRKCZ	1	0.000244906	387	5.84731838156E-06	0.4332865801	0.5000029236	0.0010771671
P04637	P04637	100	MAPK11	0.9946526506	0.0013224922	95	1.60519103541E-10	0.0804224101	0.4973263254	0.0010793955
P04637	P04637	100	PRKD1	0.9999999998	0.0001959248	166	5.94464905117E-07	0.5428738761	0.5000002972	0.001079436
P04637	P04637	100	DYRK2	1	0.0001959248	362	1.28858475267E-17	0.5430028012	0.5	0.0010796671
P04637	P04637	100	CSNK2A1	1	0.0001959248	362	9.47607955941E-06	0.5431549451	0.500004738	0.0010799398
P04637	P04637	100	PLK3	1	0.000122453	366	5.0319032559E-14	0.8710039695	0.5	0.0010821307
P04637	P04637	100	CSNK1D	1	0.0001959248	260	2.08831647388E-12	0.5446042838	0.5	0.0010825371
P04637	P04637	100	DYRK2	1	0.0001959248	240	1.24160161226E-17	0.5448966567	0.5	0.001083061
P04637	P04637	100	PRKDC	1	0.0001959248	123	8.0745163893E-07	0.5449470658	0.5000004037	0.0010831513
P04637	P04637	100	CSNK1D	1	0.0001959248	371	2.04927365157E-12	0.5454624609	0.5	0.0010840747
P04637	P04637	100	MAP3KB	0.9996279258	0.0003918495	227	1.33657245708E-14	0.2727457422	0.4998139629	0.0010841267
P04637	P04637	100	MAPK9	1	0.000122453	185	1.40497577605E-13	0.8757949748	0.5	0.0010874948
P04637	P04637	100	CDK4	1	0.0001959248	371	7.27897983865E-10	0.5496271711	0.5000000004	0.0010915327
P04637	P04637	100	GSK3A	0.1565641502	0.0008571708	314	2.59451457063E-12	0.1258810522	0.0782820751	0.0010935059
P04637	P04637	100	CDK1	1	0.0014694357	314	0.0160895798	0.0736125958	0.5080447899	0.0010959482
P04637	P04637	100	PRKD1	0.9999999998	0.0001959248	90	5.26353535953E-07	0.552651413	0.5000002631	0.0010969446
P04637	P04637	100	PLK3	1	0.000122453	211	3.07433477035E-14	0.8856204767	0.5	0.0010984854
P04637	P04637	100	HIPK2	1	0.000244906	15	6.39898447644E-17	0.4431777667	0.5	0.0010993071
P04637	P04637	100	MAPK9	1	0.000122453	284	8.85020560991E-14	0.8892251873	0.5	0.0011025143
P04637	P04637	100	PRKD1	0.9999999998	0.0001959248	304	5.05612482087E-07	0.5559026487	0.5000002527	0.001102759
P04637	P04637	100	DYRK1A	1	0.0001469436	116	2.67181105723E-19	0.7420198539	0.5	0.0011038535
P04637	P04637	100	VRK1	1	0.0001469436	149	6.28187259768E-20	0.7422844254	0.5	0.0011042082
P04637	P04637	100	CAMK2A	0.9999994582	0.0003673589	18	0.000289458	0.2969589245	0.5001444581	0.0011043596
P04637	P04637	100	CHUK	1	0.0004653213	185	1.83709161749E-08	0.2347696471	0.5000000092	0.0011057536
P04637	P04637	100	DAPK3	1	0.0001469436	231	7.77040120141E-19	0.7456893325	0.5	0.0011087718
P04637	P04637	100	DYRK2	1	0.0001959248	314	9.13782251814E-18	0.5598822198	0.5	0.0011098709
P04637	P04637	100	PRKCE	0.9999998735	0.0004163401	378	2.54435221463E-07	0.2639424762	0.500000064	0.0011116492
P04637	P04637	100	CSNK1D	1	0.0001959248	102	1.44796963895E-12	0.5615221967	0.5	0.0011128001
P04637	P04637	100	CDK9	0.9999999968	0.000244906	166	1.10897878771E-11	0.4496506037	0.4999999984	0.0011137663
P04637	P04637	100	VRK1	1	0.0001469436	55	4.97834018605E-20	0.7524896761	0.5	0.0011178795
P04637	P04637	100	DYRK2	1	0.0001959248	284	8.26015453195E-18	0.5648009283	0.5	0.0011186535
P04637	P04637	100	ATR	1	0.0002693966	230	6.1943943947E-06	0.4109638927	0.5000030972	0.0011191433
P04637	P04637	100	MAP3KB	0.9996279258	0.0003918495	166	1.04674865257E-14	0.2829531314	0.4998139629	0.001120626
P04637	P04637	100	VRK1	1	0.0001469436	315	4.71642251445E-20	0.7548127729	0.5	0.0011209887
P04637	P04637	100	PRKAA1	0.9999999998	0.0001469436	253	5.02799402276E-08	0.7551512778	0.5000000251	0.0011214417
P04637	P04637	100	CSNK1E	0.8721154308	0.0012000392	95	7.0446993771E-08	0.0925416799	0.4360577506	0.0011222523
P04637	P04637	100	PLK3	1	0.000122453	362	1.34913206938E-14	0.9072963998	0.5	0.0011226848
P04637	P04637	100	PRKAA1	0.9999999998	0.0001469436	166	4.94321902233E-08	0.756090415	0.5000000246	0.0011226983
P04637	P04637	100	CSNK2A1	1	0.0001959248	37	7.42664891376E-06	0.5677854539	0.5000037133	0.0011239784
P04637	P04637	100	PLK3	1	0.000122453	90	1.24127217571E-14	0.9093142923	0.5	0.0011249344
P04637	P04637	100	DYRK1A	1	0.0001469436	329	1.79717865058E-19	0.7594024472	0.5	0.0011271285
P04637	P04637	100	PRKD1	0.9999999998	0.0001959248	261	4.25897800547E-07	0.5695555779	0.5000002129	0.0011271352
P04637	P04637	100	CSNK1D	1	0.0001959248	387	1.1980354164E-12	0.5701085507	0.5	0.0011281211
P04637	P04637	100	PRKCZ	1	0.000244906	125	4.33708203533E-06	0.4569046293	0.5000021685	0.0011299434
P04637	P04637	100	CDK4	1	0.0001959248	125	5.12708917649E-10	0.5712148018	0.5000000003	0.0011300932
P04637	P04637	100	VRK1	1	0.0001469436	240	3.7254367279E-20	0.7652410457	0.5	0.0011349331
P04637	P04637	100	RPS6KA3	0.9999088416	0.0012980016	125	5.25929506113E-06	0.086642896	0.4999570504	0.0011350728
P04637	P04637	100	HIPK2	1	0.000244906	140	4.36790986047E-17	0.4602884563	0.5	0.00113748
P04637	P04637	100	PRKDC	1	0.0001959248	304	5.16741310776E-07	0.5761634502	0.5000002584	0.0011389098
P04637	P04637	100	CDK9	0.9999999968	0.000244906	15	8.82447681352E-12	0.4617796498	0.4999999984	0.0011407993
P04637	P04637	100	PRKAA1	0.9999999998	0.0001469436	121	3.76002460141E-08	0.7715519625	0.5000000187	0.0011433617
P04637	P04637	100	CDK9	0.9999999968	0.000244906	253	8.62499749443E-12	0.4629937459	0.4999999984	0.0011435009
P04637	P04637	100	PRKCZ	1	0.000244906	185	3.99017909997E-06	0.463370134	0.5000019951	0.0011443383
P04637	P04637	100	TBK1	0.184227002	0.0025470219	95	1.97446850499E-05	0.0446407922	0.0921233733	0.0011463272
P04637	P04637	100	PRKD1	0.9999999998	0.0001959248	118	0.000000369	0.5807341829	0.5000001844	0.0011470458
P04637	P04637	100	PRKD1	0.9999999998	0.0001959248	96	3.6844107713E-07	0.5808560813	0.5000001841	0.0011472627
P04637	P04637	100	AKT1	0.9999999962	0.0005632837	121	0.0001472236	0.2026978352	0.5000736099	0.0011506429
P04637	P04637	100	DAPK3	1	0.0001469436	315	3.64877422529E-19	0.7780031083	0.5	0.0011519697
P04637	P04637	100	PRKCZ	1	0.000244906	362	3.7327625917E-06	0.4686707297	0.5000018664	0.0011561231
P04637	P04637	100	CDK6	0.9999809692	0.0009796238	313	1.77754399457E-08	0.1172931706	0.4999904935	0.0011572383
P04637	P04637	100	CSNK1D	1	0.0001959248	123	8.20670859764E-13	0.5877294417	0.5	0.0011594838
P04637	P04637	100	DYRK1A	1	0.0001469436	261	1.0000636957E-19	0.78372378	0.5	0.0011595965
P04637	P04637	100	CDK1	1	0.0014694357	140	0.0121755017	0.078572548	0.5060877509	0.0011622637
P04637	P04637	100	GSK3A	0.1565641502	0.0008571708	185	1.75659545913E-12	0.1347023433	0.0782820751	0.0011623146
P04637	P04637	100	DAPK3	1	0.0001469436	95	2.86469278409E-19	0.7880055004	0.5	0.0011653008
P04637	P04637	100	ATR	1	0.0002693966	260	5.32682216486E-06	0.429866703	0.5000026634	0.001165412
P04637	P04637	100	TBK1	0.184227002	0.0025470219	90	0.000018321	0.0455166889	0.0921226615	0.0011665666
P04637	P04637	100	VRK1	1	0.0001469436	227	2.07813486997E-20	0.7893298856	0.5	0.0011670645
P04637	P04637	100	PRKDC	1	0.0001959248	367	4.08064616542E-07	0.5921578068	0.500000204	0.0011673493
P04637	P04637	100	CAMK2A	0.9999994582	0.0003673589	366	0.000233632	0.3158922858	0.5001165451	0.0011675983
P04637	P04637	100	PRKCE	0.9999998735	0.0004163401	367	1.92553829101E-07	0.2789393432	0.500000033	0.0011683937
P04637	P04637	100	PRKAA1	0.9999999998	0.0001469436	170	0.000000026	0.7912811769	0.5000000129	0.0011696625
P04637	P04637	100	PRKDC	1	0.0001959248	170	4.00311114475E-07	0.5935188532	0.5000002002	0.0011697654
P04637	P04637	100	VRK1	1	0.0001469436	256	1.90648061789E-20	0.792851803	0.5	0.0011717532
P04637	P04637	100	MAPK9	1	0.000122453	140	4.05467527928E-15	0.9527293791	0.5	0.001173203
P04637	P04637	100	AURKB	0.9999999993	0.0045307602	284	0.1230048333	0.0257670054	0.5615024163	0.0011739236
P04637	P04637	100	CDK4	1	0.0001959248	241	3.3424573609E-10	0.5975207266	0.5000000002	0.001176866
P04637	P04637	100	PRKD1	0.9999999998	0.0001959248	260	2.97205369753E-07	0.5975473059	0.5000001485	0.0011769132
P04637	P04637	100	PLK3	1	0.000122453	377	8.44488848114E-16	0.9589654459	0.5	0.001180116
P04637	P04637	100	PRKDC	1	0.0001959248	121	3.56905349846E-07	0.6013701505	0.5000001785	0.0011836912
P04637	P04637	100	CDK9	0.9999999968	0.000244906	231	6.12105868656E-12	0.4811425579	0.4999999984	0.001183794
P04637	P04637	100	PRKCA	0.9999999341	0.0007347179	329	0.0312696774	0.1607962442	0.5156348057	0.0011865545
P04637	P04637	100	VRK1	1	0.0001469436	155	1.40750609683E-20	0.8044935609	0.5	0.0011872353
P04637	P04637	100	PLK3	1	0.000122453	269	4.97088584962E-16	0.9654694449	0.5	0.0011873208
P04637	P04637	100	PLK3	1	0.000122453	392	4.62673093647E-16	0.9662775184	0.5	0.0011882156
P04637	P04637	100	IKBKB	0.9999969835	0.001151058	20	2.20717490446E-06	0.1028230026	0.4999995953	0.001188502
P04637	P04637	100	RPS6KB1	0.9998563796	0.0010775862	312	6.40310471298E-07	0.1099814036	0.49992851	0.0011899414
P04637	P04637	100	DYRK1A	1	0.0001469436	106	5.46134304868E-20	0.807460978	0.5	0.0011911777
P04637	P04637	100	PRKAA1	0.9999999998	0.0001469436	230	1.87701676617E-08	0.8075352169	0.5000000093	0.0011912763
P04637	P04637	100	MAPK9	1	0.000122453	392	1.02225977103E-15	0.9692211057	0.5	0.0011914742
P04637	P04637	100	PAK1	0.9999999015	0.0004163401	377	0.000259529	0.2858340892	0.5001297153	0.001194368
P04637	P04637	100	PRKAA1	0.9999999998	0.0001469436	33	1.73182685069E-08	0.811403277	0.5000000086	0.0011964127
P04637	P04637	100	CSNK2A1	1	0.0001959248	99	4.97317986989E-06	0.6089623755	0.5000024866	0.0011971383
P04637	P04637	100	PLK3	1	0.000122453	367	1.8093693808E-16	0.9755188855	0.5	0.0011984425
P04637	P04637	100	PRKDC	1	0.0001959248	378	3.09849130873E-07	0.6106597882	0.5000001549	0.0012001421
P04637	P04637	100	PAK1	0.9999999015	0.0004163401	392	0.0002537783	0.2878464825	0.5001268399	0.0012019361
P04637	P04637	100	HIPK2	1	0.000244906	18	2.2908643721E-17	0.4897078318	0.5	0.0012027516
P04637	P04637	100	DYRK1A	1	0.0001469436	118	4.29393702754E-20	0.8164710742	0.5	0.0012031382
P04637	P04637	100	AKT2	0.0023795751	0.0387931034	116	1.50062799985E-05	0.0030969532	0.0011972907	0.00120463
P04637	P04637	100	DYRK2	1	0.0001959248	106	3.0094834387E-18	0.6136446193	0.5	0.001205422
P04637	P04637	100	VRK1	1	0.0001469436	96	9.43512666989E-21	0.819912948	0.5	0.0012077032
P04637	P04637	100	CDK7	1	0.0002693966	118	9.65327205541E-13	0.448775929	0.5	0.0012114723
P04637	P04637	100	MAPK9	1	0.000122453	240	7.40522792582E-17	0.9873314235	0.5	0.0012114992
P04637	P04637	100	MAPK9	1	0.000122453	215	6.90919241479E-17	0.9876354058	0.5	0.001211835
P04637	P04637	100	CSNK1E	0.8721154308	0.0012000392	15	4.55193975232E-08	0.1007867795	0.4360577381	0.0012119178
P04637	P04637	100	CSNK2A1	1	0.0001959248	367	4.5795824686E-06	0.6173733669	0.5000022898	0.0012120139
P04637	P04637	100	MAPK9	1	0.000122453	211	4.56714482433E-17	0.9893917818	0.5	0.0012137748
P04637	P04637	100	MAPK9	1	0.000122453	241	1.67589752638E-17	0.9926619592	0.5	0.0012173855
P04637	P04637	100	DAPK3	1	0.0001469436	125	9.99267019017E-20	0.8281739341	0.5	0.0012186514
P04637	P04637	100	ATR	1	0.0002693966	155	4.46122956273E-06	0.4519630076	0.5000022306	0.0012192142
P04637	P04637	100	DYRK1A	1	0.0001469436	55	2.99732748814E-20	0.829429274	0.5	0.001220314
P04637	P04637	100	GSK3A	0.1565641502	0.0008571708	15	1.28369294363E-12	0.1422976234	0.0782820751	0.0012211618
P04637	P04637	100	PLK3	1	0.000122453	106	1.10427651539E-18	0.997003254	0.5	0.0012221768
P04637	P04637	100	PRKD1	0.9999999998	0.0001959248	231	0.000000212	0.6238645345	0.5000001059	0.0012234788
P04637	P04637	100	RPS6KB1	0.9998563796	0.0010775862	99	5.48587698834E-07	0.113548231	0.4999284641	0.0012246274
P04637	P04637	100	PRKACA	0.9999998896	0.0003918495	140	0.0019170254	0.3122744383	0.5009584575	0.0012246867
P04637	P04637	100	PRKDC	1	0.0001959248	387	2.48688862541E-07	0.6252054172	0.5000001243	0.0012258454
P04637	P04637	100	CSNK1D	1	0.0001959248	140	3.41217492374E-13	0.627464968	0.5	0.0012298322
P04637	P04637	100	VRK1	1	0.0001469436	392	5.79857256908E-21	0.8376126606	0.5	0.0012311455
P04637	P04637	100	CSNK2A1	1	0.0001959248	106	4.00466823305E-06	0.6314142936	0.5000020023	0.0012367967
P04637	P04637	100	HIPK2	1	0.000244906	118	1.62833099652E-17	0.5051412723	0.5	0.0012368184
P04637	P04637	100	VRK1	1	0.0001469436	329	4.80593478665E-21	0.8440100366	0.5	0.0012396049
P04637	P04637	100	CSNK1D	1	0.0001959248	230	3.01045579653E-13	0.6330261636	0.5	0.0012396378
P04637	P04637	100	VRK1	1	0.0001469436	261	4.69784704171E-21	0.8448068063	0.5	0.001240658
P04637	P04637	100	PRKD1	0.9999999998	0.0001959248	81	1.84892917651E-07	0.6342286503	0.5000000924	0.0012417568
P04637	P04637	100	PRKACA	0.9999998896	0.0003918495	371	0.0018475318	0.3171289896	0.5009237107	0.0012418084
P04637	P04637	100	PRKDC	1	0.0001959248	125	2.15173544469E-07	0.6347238817	0.5000001076	0.0012426293
P04637	P04637	100	PAK1	0.9999999015	0.0004163401	314	0.0002228022	0.2993519831	0.5001113518	0.0012450939
P04637	P04637	100	AKT1	0.9999999962	0.0005632837	367	0.0001112264	0.2212774161	0.5000556113	0.0012451813
P04637	P04637	100	PRKD1	0.9999999998	0.0001959248	329	1.80147121259E-07	0.6362327948	0.50000009	0.0012452874
P04637	P04637	100	VRK1	1	0.0001469436	123	4.11390078041E-21	0.8492770262	0.5	0.0012465643
P04637	P04637	100	PRKACA	0.9999998896	0.0003918495	378	0.0018199205	0.3192110392	0.500909905	0.0012491428
P04637	P04637	100	PAK1	0.9999999015	0.0004163401	378	0.0002190054	0.3009274973	0.5001094534	0.0012509893
P04637	P04637	100	DYRK1A	1	0.0001469436	269	1.4299349624E-20	0.8542131487	0.5	0.001253082
P04637	P04637	100	DAPK3	1	0.0001469436	55	4.26092214492E-20	0.8572211986	0.5	0.0012570519
P04637	P04637	100	ATR	1	0.0002693966	261	3.91081715155E-06	0.4682228523	0.5000019554	0.0012586185
P04637	P04637	100	PRKD1	0.9999999998	0.0001959248	312	1.62462779535E-07	0.6440834812	0.5000000811	0.0012591058
P04637	P04637	100	DAPK3	1	0.0001469436	166	3.99063580742E-20	0.8592485619	0.5	0.0012597266
P04637	P04637	100	PRKAA1	0.9999999998	0.0001469436	149	5.66648906479E-09	0.8603801703	0.5000000027	0.0012612192
P04637	P04637	100	CSNK1D	1	0.0001959248	378	2.28243773611E-13	0.6454683573	0.5	0.0012615415
P04637	P04637	100	PRKAA1	0.9999999998	0.0001469436	46	5.14842640865E-09	0.8641339697	0.5000000025	0.0012661691
P04637	P04637	100	DAPK3	1	0.0001469436	102	3.39744905937E-20	0.8642751153	0.5	0.0012663552
P04637	P04637	100	CDK9	0.9999999968	0.000244906	149	3.00107998162E-12	0.518886771	0.4999999984	0.001267062
P04637	P04637	100	PRKDC	1	0.0001959248	269	1.71935874467E-07	0.6494088232	0.500000086	0.0012684686
P04637	P04637	100	PIM1	0.9999720494	0.0015918887	377	5.17385437702E-08	0.0799898082	0.4999860506	0.0012693619
P04637	P04637	100	DYRK1A	1	0.0001469436	313	9.46455385469E-21	0.8670690028	0.5	0.0012700376
P04637	P04637	100	MTOR	0.9998814547	0.0014694357	102	1.1401822255E-05	0.0871573745	0.4999464283	0.0012759723
P04637	P04637	100	PRKAA1	0.9999999998	0.0001469436	378	4.12378946765E-09	0.8725755121	0.500000002	0.0012772916
P04637	P04637	100	PRKDC	1	0.0001959248	392	1.58061249509E-07	0.6547757145	0.500000079	0.0012778957
P04637	P04637	100	HIPK2	1	0.000244906	102	1.07321396803E-17	0.5242185287	0.5	0.001278769
P04637	P04637	100	DYRK1A	1	0.0001469436	371	7.33851211359E-21	0.8745726299	0.5	0.0012799212
P04637	P04637	100	IKBKB	0.9999969835	0.001151058	9	1.59958485151E-06	0.1117664976	0.4999992916	0.0012811476
P04637	P04637	100	DAPK3	1	0.0001469436	81	2.30463315367E-20	0.8759190118	0.5	0.0012816936
P04637	P04637	100	PRKAA1	0.9999999998	0.0001469436	241	3.70945834166E-09	0.8764261581	0.5000000018	0.0012823611
P04637	P04637	100	CSNK1D	1	0.0001959248	149	1.7392030913E-13	0.6574415934	0.5	0.0012825752
P04637	P04637	100	PAK1	0.9999999015	0.0004163401	211	0.0001985776	0.3098804632	0.5000992395	0.0012844254
P04637	P04637	100	ATR	1	0.0002693966	366	3.57885930453E-06	0.4790724232	0.5000017894	0.0012848265
P04637	P04637	100	ATR	1	0.0002693966	116	3.57021414905E-06	0.4793678513	0.5000017851	0.0012855392
P04637	P04637	100	PIM1	0.9999720494	0.0015918887	371	4.81468623786E-08	0.0812821148	0.4999860488	0.0012877958
P04637	P04637	100	CSNK2A1	1	0.0001959248	96	3.01570459009E-06	0.6607551531	0.5000015079	0.0012883886
P04637	P04637	100	PAK1	0.9999999015	0.0004163401	304	0.0001963	0.310946387	0.5000981007	0.001288399
P04637	P04637	100	VRK1	1	0.0001469436	6	1.47054803172E-21	0.8812999566	0.5	0.0012887742
P04637	P04637	100	DYRK2	1	0.0001959248	102	1.08230077227E-18	0.6617666962	0.5	0.0012901627
P04637	P04637	100	MAP3K5	0.0051802033	0.0011265674	140	9.56134663382E-13	0.115151954	0.0025901016	0.0012907888
P04637	P04637	100	PIM1	0.9999720494	0.0015918887	253	4.71730615237E-08	0.0816450605	0.4999860483	0.0012929671
P04637	P04637	100	CDK4	1	0.0001959248	230	1.08189397066E-10	0.6635814246	0.5000000001	0.0012933446
P04637	P04637	100	DAPK3	1	0.0001469436	313	1.56568737273E-20	0.8869143109	0.5	0.0012961567
P04637	P04637	100	VRK1	1	0.0001469436	304	1.16202910862E-21	0.8880236171	0.5	0.0012976148
P04637	P04637	100	MAPK11	0.9946526506	0.0013224922	378	5.2953276221E-11	0.0990578993	0.4973263253	0.0013022105
P04637	P04637	100	MAP3K5	0.0051802033	0.0011265674	215	9.01330961218E-13	0.1164708819	0.0025901016	0.0013040789
P04637	P04637	100	PRKAA1	0.9999999998	0.0001469436	127	2.27510079792E-09	0.8932841911	0.5000000011	0.0013045265
P04637	P04637	100	PAK1	0.9999999015	0.0004163401	15	0.0001866328	0.3155281181	0.5000932671	0.0013054618
P04637	P04637	100	CDK1	1	0.0014694357	149	0.0068542458	0.0896029808	0.5034271229	0.001308132
P04637	P04637	100	DYRK1A	1	0.0001469436	211	3.10969084194E-21	0.8982077876	0.5	0.0013109913
P04637	P04637	100	CDK7	1	0.0002693966	215	4.20245829838E-13	0.4907517589	0.5	0.0013129649
P04637	P04637	100	DYRK2	1	0.0001959248	116	8.09667359926E-19	0.6752127952	0.5	0.0013137158
P04637	P04637	100	DYRK1A	1	0.0001469436	367	2.71563584916E-21	0.9016078066	0.5	0.0013154532
P04637	P04637	100	CAMK2A	0.9999994582	0.0003673589	121	0.0001425748	0.36092077	0.5000710165	0.0013163639
P04637	P04637	100	VRK1	1	0.0001469436	121	6.55020736837E-22	0.9029764907	0.5	0.0013172489
P04637	P04637	100	DAPK3	1	0.0001469436	96	8.06464680805E-21	0.9041273463	0.5	0.0013187585
P04637	P04637	100	RPS6KB1	0.9998563796	0.0010775862	118	3.64936200532E-07	0.1237513431	0.4999283723	0.0013231943
P04637	P04637	100	PRKAA1	0.9999999998	0.0001469436	315	1.36617952447E-09	0.9085990938	0.5000000006	0.0013246223
P04637	P04637	100	CSNK2A1	1	0.0001959248	366	2.45041097147E-06	0.6822257736	0.5000012252	0.0013259794
P04637	P04637	100	MTOR	0.9998814547	0.0014694357	106	9.12834456726E-06	0.0911858273	0.4999452915	0.001328894
P04637	P04637	100	MAP3KB	0.9996279258	0.0003918495	102	2.74895718616E-15	0.3422944461	0.4998139629	0.0013301085
P04637	P04637	100	PRKACA	0.9999998896	0.0003918495	304	0.0015247057	0.3431944781	0.5007622977	0.0013332528
P04637	P04637	100	CHUK	1	0.0004653213	166	6.12741996138E-09	0.2891843101	0.5000000031	0.0013339929
P04637	P04637	100	CSNK1D	1	0.0001959248	315	8.51987291181E-14	0.6879898277	0.5	0.0013360484
P04637	P04637	100	MAPK7	0.7665501769	0.0159188871	90	0.0007294373	0.0084769815	0.3836398071	0.0013373838
P04637	P04637	100	CSNK1D	1	0.0001959248	227	7.87643898563E-14	0.6912847514	0.5	0.0013417999
P04637	P04637	100	MAP3KB	0.9996279258	0.0003918495	125	2.54669517227E-15	0.3459107661	0.4998139629	0.0013427366
P04637	P04637	100	RPS6KB1	0.9998563796	0.0010775862	185	3.36850416889E-07	0.1258007031	0.4999283582	0.0013428802
P04637	P04637	100	ATR	1	0.0002693966	371	2.92960027056E-06	0.5036803243	0.5000014648	0.0013440258
P04637	P04637	100	DAPK3	1	0.0001469436	150	3.03787761298E-21	0.926117639	0.5	0.0013475632
P04637	P04637	100	CHUK	1	0.0004653213	231	5.71367216633E-09	0.292828126	0.5000000029	0.0013490955
P04637	P04637	100	DAPK3	1	0.0001469436	155	2.35879297961E-21	0.9311093643	0.5	0.001354091
P04637	P04637	100	DYRK2	1	0.0001959248	211	4.8212060818E-19	0.6987025303	0.5	0.0013547368
P04637	P04637	100	CDK9	0.9999999968	0.000244906	304	1.35487680155E-12	0.5611962177	0.4999999984	0.0013596035
P04637	P04637	100	MAP3KB	0.9996279258	0.0003918495	118	2.282736681E-15	0.3510002545	0.4998139629	0.0013604837
P04637	P04637	100	CSNK1D	1	0.0001959248	211	6.01084199042E-14	0.7025046002	0.5	0.0013613619
P04637	P04637	100	MAP3K5	0.0051802033	0.0011265674	155	7.00040891717E-13	0.1221888039	0.0025901016	0.001361503
P04637	P04637	100	CSNK1D	1	0.0001959248	46	5.92271624164E-14	0.703134867	0.5	0.0013624597
P04637	P04637	100	CDK4	1	0.0001959248	231	5.11390536808E-11	0.7049019359	0.5	0.0013655371
P04637	P04637	100	PRKCE	0.9999998735	0.0004163401	150	7.50596525307E-08	0.3319074171	0.4999999743	0.0013662359
P04637	P04637	100	DAPK3	1	0.0001469436	37	1.16317761351E-21	0.9437571661	0.5	0.0013706134
P04637	P04637	100	CSNK2A1	1	0.0001959248	240	1.88573908296E-06	0.7086083813	0.5000009429	0.0013719891
P04637	P04637	100	HIPK2	1	0.000244906	230	4.08250765531E-18	0.5690982297	0.5	0.0013767988
P04637	P04637	100	DAPK3	1	0.0001469436	241	8.35325907798E-22	0.9490846467	0.5	0.0013775654
P04637	P04637	100	PRKCZ	1	0.000244906	121	1.01444902307E-06	0.5710461604	0.5000005072	0.0013810335
P04637	P04637	100	PRKCA	0.9999999341	0.0007347179	99	0.020973725	0.1911474247	0.5104868296	0.0013862403
P04637	P04637	100	PRKD1	0.9999999998	0.0001959248	362	5.86260356033E-08	0.7173484068	0.5000000292	0.0013871884
P04637	P04637	100	DAPK3	1	0.0001469436	392	4.39036205777E-22	0.9582273341	0.5	0.0013894858
P04637	P04637	100	ATR	1	0.0002693966	9	2.50081580635E-06	0.5228935326	0.5000012504	0.0013900211
P04637	P04637	100	CDK9	0.9999999968	0.000244906	150	9.87841722254E-13	0.5779054673	0.4999999984	0.0013959323
P04637	P04637	100	DYRK1A	1	0.0001469436	215	8.29670827326E-23	0.9646913113	0.5	0.0013979059
P04637	P04637	100	CSNK2A1	1	0.0001959248	314	1.61310756479E-06	0.7238976212	0.5000008066	0.0013985641
P04637	P04637	100	PRKD1	0.9999999998	0.0001959248	94	5.1798305931E-08	0.7257429006	0.5000000258	0.0014017672
P04637	P04637	100	CSNK2A1	1	0.0001959248	303	1.57753877111E-06	0.7260340515	0.5000007888	0.0014022725
P04637	P04637	100	CSNK1D	1	0.0001959248	362	3.34641697503E-14	0.7264461843	0.5	0.0014029877
P04637	P04637	100	DAPK3	1	0.0001469436	261	1.79203774331E-22	0.9687423718	0.5	0.0014031796
P04637	P04637	100	DAPK3	1	0.0001469436	240	1.50288753092E-22	0.9705402972	0.5	0.0014055194
P04637	P04637	100	PRKD1	0.9999999998	0.0001959248	387	4.98970845688E-08	0.7281964502	0.5000000249	0.0014060247
P04637	P04637	100	CSNK2A1	1	0.0001959248	371	0.000001543	0.728206532	0.5000007715	0.0014060422
P04637	P04637	100	PRKD1	0.9999999998	0.0001959248	240	4.97429515145E-08	0.7283999197	0.5000000248	0.0014063777
P04637	P04637	100	CSNK2A1	1	0.0001959248	94	1.52178805056E-06	0.7295324447	0.5000007609	0.0014083423
P04637	P04637	100	CSNK2A1	1	0.0001959248	211	1.51318283091E-06	0.7300826679	0.5000007566	0.0014092966
P04637	P04637	100	DYRK2	1	0.0001959248	149	2.24363640449E-19	0.7321042265	0.5	0.0014128023
P04637	P04637	100	AURKB	0.9999999993	0.0045307602	215	0.0758217475	0.0316651783	0.5379108734	0.0014130676
P04637	P04637	100	HIPK2	1	0.000244906	371	2.73905570941E-18	0.5879445206	0.5	0.0014177018
P04637	P04637	100	CHUK	1	0.0004653213	170	4.18677880087E-09	0.3095321819	0.5000000021	0.0014180628
P04637	P04637	100	PRKAA1	0.9999999998	0.0001469436	240	1.7255011661E-11	0.981634887	0.4999999999	0.0014199468
P04637	P04637	100	MAPK7	0.7665501769	0.0159188871	123	0.0005930464	0.0090699761	0.3835716116	0.001421176
P04637	P04637	100	PRKD1	0.9999999998	0.0001959248	127	4.22827021989E-08	0.7388941827	0.5000000211	0.0014245689
P04637	P04637	100	DAPK3	1	0.0001469436	269	7.56933758263E-24	0.9903706354	0.5	0.0014312939
P04637	P04637	100	IKBKB	0.9999969835	0.001151058	95	9.75365633852E-07	0.1266686566	0.4999989794	0.0014337177
P04637	P04637	100	DAPK3	1	0.0001469436	46	1.76479550277E-24	0.9949462562	0.5	0.0014372327
P04637	P04637	100	PRKACA	0.9999998896	0.0003918495	183	0.001230205	0.3736067606	0.5006150473	0.0014389693
P04637	P04637	100	VRK1	1	0.0001469436	33	4.65784029734E-26	0.9967744271	0.5	0.0014396047
P04637	P04637	100	PRKAA1	0.9999999998	0.0001469436	329	2.41714894662E-13	0.9975464505	0.4999999999	0.0014406062
P04637	P04637	100	PRKAA1	0.9999999998	0.0001469436	231	7.32518458507E-15	0.9996569125	0.4999999999	0.0014433435
P04637	P04637	100	CSNK2A1	1	0.0001959248	312	1.22064585233E-06	0.7507161914	0.5000006103	0.0014450268
P04637	P04637	100	CSNK2A1	1	0.0001959248	376	1.20817906835E-06	0.751680075	0.5000006041	0.0014466932
P04637	P04637	100	PRKDC	1	0.0001959248	183	3.02448676626E-08	0.7522660429	0.5000000151	0.0014477061
P04637	P04637	100	PRKDC	1	0.0001959248	150	2.95945541383E-08	0.7534413392	0.5000000148	0.0014497375
P04637	P04637	100	AKT1	0.9999999962	0.0005632837	241	6.28428292055E-05	0.262540797	0.5000314195	0.0014520936
P04637	P04637	100	CDK6	0.9999809692	0.0009796238	118	5.22816411583E-09	0.151088058	0.4999904872	0.0014531916
P04637	P04637	100	PRKD1	0.9999999998	0.0001959248	155	3.25623717884E-08	0.7555432469	0.5000000162	0.0014533695
P04637	P04637	100	CSNK1D	1	0.0001959248	313	1.55193429332E-14	0.7564640536	0.5	0.0014549602
P04637	P04637	100	IKBKB	0.9999969835	0.001151058	18	9.09897321421E-07	0.1289343175	0.4999989467	0.0014567308
P04637	P04637	100	CDK9	0.9999999968	0.000244906	185	5.75194821481E-13	0.6063670695	0.4999999984	0.0014575421
P04637	P04637	100	HIPK2	1	0.000244906	183	1.8075086861E-18	0.6071986672	0.5	0.0014593372
P04637	P04637	100	AKT1	0.9999999962	0.0005632837	256	0.000061555	0.2641263931	0.5000307756	0.0014599675
P04637	P04637	100	PIM1	0.9999720494	0.0015918887	256	2.57076528745E-08	0.0936619845	0.4999860376	0.0014627994
P04637	P04637	100	PRKCZ	1	0.000244906	6	6.07796356617E-07	0.6092681909	0.5000003039	0.0014638034
P04637	P04637	100	CDK6	0.9999809692	0.0009796238	96	0.000000005	0.1523378988	0.4999904871	0.0014639833
P04637	P04637	100	PRKACA	0.9999998896	0.0003918495	377	0.0011612665	0.3821433165	0.500580578	0.0014684654
P04637	P04637	100	CHUK	1	0.0004653213	15	3.33243932529E-09	0.3218317026	0.5000000017	0.0014685752
P04637	P04637	100	CAMK2A	0.9999994582	0.0003673589	377	8.63732545011E-05	0.4078180579	0.5000429157	0.0014691076
P04637	P04637	100	PRKDC	1	0.0001959248	118	2.39135491578E-08	0.7646837958	0.500000012	0.0014691506
P04637	P04637	100	PRKDC	1	0.0001959248	371	2.39022101907E-08	0.7647082366	0.500000012	0.0014691928
P04637	P04637	100	PRKCE	0.9999998735	0.0004163401	284	4.67533985398E-08	0.3599593305	0.4999999601	0.0014695471
P04637	P04637	100	MAP3K5	0.0051802033	0.0011265674	149	4.41896024384E-13	0.1333190552	0.0025901016	0.0014724296
P04637	P04637	100	CHUK	1	0.0004653213	106	3.26168466351E-09	0.3229791975	0.5000000016	0.0014732765
P04637	P04637	100	MAPK11	0.9946526506	0.0013224922	96	2.5173259432E-11	0.1137523116	0.4973263253	0.0014745743
P04637	P04637	100	HIPK2	1	0.000244906	106	1.53693942743E-18	0.6147774498	0.5	0.0014756844
P04637	P04637	100	RPS6KA3	0.9999088416	0.0012980016	90	1.72051948991E-06	0.11612429	0.499955281	0.0014771528
P04637	P04637	100	PRKCA	0.9999999341	0.0007347179	362	0.0175060784	0.2058076198	0.5087530062	0.001481385
P04637	P04637	100	CDK6	0.9999809692	0.0009796238	127	4.63318564079E-09	0.1546912411	0.4999904869	0.0014842761
P04637	P04637	100	CSNK1E	0.8721154308	0.0012000392	155	0.000000013	0.1264609099	0.4360577219	0.0014862004
P04637	P04637	100	PRKACA	0.9999998896	0.0003918495	121	0.0011211436	0.3874738522	0.5005605166	0.0014868458
P04637	P04637	100	PRKCZ	1	0.000244906	392	5.18882184507E-07	0.6209670792	0.5000002594	0.0014890182
P04637	P04637	100	CDK4	1	0.0001959248	215	1.1807586249E-11	0.7771776207	0.5	0.0014906867
P04637	P04637	100	AKT1	0.9999999962	0.0005632837	215	5.60643738269E-05	0.2711363164	0.5000280303	0.0014947146
P04637	P04637	100	PRKD1	0.9999999998	0.0001959248	18	2.11428788319E-08	0.7818250363	0.5000000105	0.0014986875
P04637	P04637	100	PAK1	0.9999999015	0.0004163401	116	0.0001068395	0.3679722426	0.5000533705	0.0014988871
P04637	P04637	100	MAP3KB	0.9996279258	0.0003918495	240	9.82312737443E-16	0.391178159	0.4998139629	0.0014996018
P04637	P04637	100	AKT1	0.9999999962	0.0005632837	231	5.47868122143E-05	0.2729119395	0.5000273915	0.0015034998
P04637	P04637	100	PRKDC	1	0.0001959248	127	0.000000016	0.7848786072	0.500000008	0.0015039415
P04637	P04637	100	PRKD1	0.9999999998	0.0001959248	9	1.95743170738E-08	0.7862625668	0.5000000097	0.001506322
P04637	P04637	100	CDK6	0.9999809692	0.0009796238	377	4.21822865772E-09	0.157608249	0.4999904867	0.0015093807
P04637	P04637	100	RPS6KA3	0.9999088416	0.0012980016	106	1.56341136776E-06	0.1189789739	0.4999552025	0.0015097151
P04637	P04637	100	CDK4	1	0.0001959248	269	9.19282711221E-12	0.7883357565	0.5	0.0015098871
P04637	P04637	100	CDK9	0.9999999968	0.000244906	9	3.56224788996E-13	0.6309884129	0.4999999984	0.0015105744
P04637	P04637	100	PRKACA	0.9999998896	0.0003918495	256	0.0010675429	0.3948277795	0.5005337162	0.0015121561
P04637	P04637	100	CSNK1D	1	0.0001959248	253	6.29979583538E-15	0.7899042441	0.5	0.0015125836
P04637	P04637	100	PDPK1	0.9998777785	0.0052899687	102	0.0005069264	0.0292577608	0.5001923525	0.0015126786
P04637	P04637	100	MAP3KB	0.9996279258	0.0003918495	37	9.04048627139E-16	0.3952328856	0.4998139629	0.0015135488
P04637	P04637	100	HIPK2	1	0.000244906	284	1.02607516484E-18	0.6333078436	0.5	0.001515558
P04637	P04637	100	CDK9	0.9999999968	0.000244906	18	3.38845184265E-13	0.6336662067	0.4999999984	0.0015163278
P04637	P04637	100	PRKD1	0.9999999998	0.0001959248	315	1.76760604875E-08	0.7921100251	0.5000000088	0.0015163746
P04637	P04637	100	PRKCA	0.9999999341	0.0007347179	106	0.0162683312	0.2119110954	0.5081341327	0.0015207671
P04637	P04637	100	PDPK1	0.9998777785	0.0052899687	269	0.0004936393	0.029481394	0.5001857089	0.0015230533
P04637	P04637	100	IKBKB	0.9999969835	0.001151058	215	7.4070280255E-07	0.1356475907	0.4999988621	0.0015246538
P04637	P04637	100	MAP3KB	0.9996279258	0.0003918495	170	8.30313232462E-16	0.3994895542	0.4998139629	0.0015281728
P04637	P04637	100	CDK6	0.9999809692	0.0009796238	123	3.93272471442E-09	0.1598311386	0.4999904866	0.001528476
P04637	P04637	100	CDK9	0.9999999968	0.000244906	240	3.0084504817E-13	0.6397024701	0.4999999984	0.0015292869
P04637	P04637	100	CSNK1D	1	0.0001959248	241	4.58857727296E-15	0.8008665481	0.5	0.0015314126
P04637	P04637	100	HIPK2	1	0.000244906	378	8.42551922184E-19	0.6422886109	0.5	0.0015348347
P04637	P04637	100	MAP3K5	0.0051802033	0.0011265674	231	3.35160623754E-13	0.1401746039	0.0025901016	0.0015402266
P04637	P04637	100	CSNK1D	1	0.0001959248	33	3.9298122375E-15	0.8062273293	0.5	0.0015406097
P04637	P04637	100	CSNK1D	1	0.0001959248	106	3.84655075246E-15	0.8069147264	0.5	0.0015417885
P04637	P04637	100	CSNK1D	1	0.0001959248	231	3.82995463379E-15	0.8070907001	0.5	0.0015420902
P04637	P04637	100	CDK4	1	0.0001959248	227	5.78414863283E-12	0.8079788172	0.5	0.001543613
P04637	P04637	100	IKBKB	0.9999969835	0.001151058	37	6.9218300553E-07	0.1379221115	0.4999988379	0.0015475791
P04637	P04637	100	CSNK1E	0.8721154308	0.0012000392	9	9.9140139517E-09	0.1323511396	0.4360577203	0.0015481932
P04637	P04637	100	MTOR	0.9998814547	0.0014694357	20	3.99542952527E-06	0.1081840892	0.4999427251	0.0015494442
P04637	P04637	100	ATR	1	0.0002693966	106	1.39926397111E-06	0.5909742617	0.5000006996	0.0015515158
P04637	P04637	100	CSNK2A1	1	0.0001959248	121	5.98517456638E-07	0.8134691345	0.5000002993	0.0015530227
P04637	P04637	100	CDK9	0.9999999968	0.000244906	230	2.4022677676E-13	0.6510533827	0.4999999984	0.0015536182
P04637	P04637	100	HIPK2	1	0.000244906	231	6.88301198088E-19	0.6515376157	0.5	0.0015546551
P04637	P04637	100	PRKDC	1	0.0001959248	231	8.26252845315E-09	0.8155267433	0.5000000041	0.0015565473
P04637	P04637	100	CDK7	1	0.0002693966	312	5.33130233838E-14	0.5948001614	0.5	0.0015605261
P04637	P04637	100	DYRK2	1	0.0001959248	376	2.42401444133E-20	0.8180838606	0.5	0.0015609262
P04637	P04637	100	PRKCE	0.9999998735	0.0004163401	99	3.09377334581E-08	0.3850862928	0.4999999522	0.0015613105
P04637	P04637	100	AURKB	0.9999999993	0.0045307602	211	0.0578935347	0.0354932166	0.528946767	0.0015655424
[truncated: 2,085 more rows]
