# Supplementary material for: PTMselect: optimization of protein modifications discovery by mass spectrometry
Source: Sci Rep. 2019 Mar 12;9:4181. doi: 10.1038/s41598-019-40873-3 (PMC6414543; doi:10.1038/s41598-019-40873-3)
Supplement: Supplementary file 3 — Dataset 1 [file 41598_2019_40873_MOESM3_ESM.zip › supplemental_files/6_proteins/predictions/PD1.pred]

identifier	Uniprot-Acc	blastp-identity	kinase	context-score	context-p-value	site	site-score	site-p-value	combined-score	combined-p-value
sp|Q15116|PDCD1_HUMAN	Q15116	100.0	CDK2	0.0068441683685	0.428218064263	159	0.568909965124	0.0151755902526	0.287877066746	0.0392259490916
sp|Q15116|PDCD1_HUMAN	Q15116	100.0	CDK4	4.72893441189e-07	0.32070434953	38	0.0156374241433	0.00696929045645	0.00781894851837	0.015876852941
sp|Q15116|PDCD1_HUMAN	Q15116	100.0	CDK4	4.72893441189e-07	0.32070434953	260	0.00245657196732	0.0142129287487	0.00122852243038	0.0291303898248
sp|Q15116|PDCD1_HUMAN	Q15116	100.0	CDK4	4.72893441189e-07	0.32070434953	261	0.000663670428622	0.0226773843592	0.000332071661032	0.0430809432001
sp|Q15116|PDCD1_HUMAN	Q15116	100.0	CDK6	6.41604692174e-10	0.421850509404	159	9.23903716143e-05	0.0105403949692	4.61955066095e-05	0.0285269772841
sp|Q15116|PDCD1_HUMAN	Q15116	100.0	CDK9	0.0	1.0	73	0.274707635562	0.00169832919724	0.137353817781	0.0125304602047
sp|Q15116|PDCD1_HUMAN	Q15116	100.0	CDK9	0.0	1.0	71	0.00577389181027	0.00571272848699	0.00288694590513	0.0352193054645
sp|Q15116|PDCD1_HUMAN	Q15116	100.0	DYRK1A	0.0	1.0	159	8.29965263123e-06	0.00200078393825	4.14982631562e-06	0.0144340879122
sp|Q15116|PDCD1_HUMAN	Q15116	100.0	DYRK2	0.0	1.0	273	7.05187923339e-06	0.00236159105858	3.5259396167e-06	0.0166454849636
sp|Q15116|PDCD1_HUMAN	Q15116	100.0	HIPK2	0.308508784252	0.0034776645768	153	0.998202954567	4.33823971952e-05	0.65335586941	2.52055303586e-06
sp|Q15116|PDCD1_HUMAN	Q15116	100.0	HIPK2	0.308508784252	0.0034776645768	157	0.940169447505	8.61537747115e-05	0.624339115879	4.80004619531e-06
sp|Q15116|PDCD1_HUMAN	Q15116	100.0	HIPK2	0.308508784252	0.0034776645768	159	0.00646808424751	0.000669677567971	0.15748843425	3.25351806814e-05
sp|Q15116|PDCD1_HUMAN	Q15116	100.0	HIPK2	0.308508784252	0.0034776645768	259	1.30191101912e-06	0.00772267772042	0.154255043082	0.000309525262897
sp|Q15116|PDCD1_HUMAN	Q15116	100.0	HIPK2	0.308508784252	0.0034776645768	36	6.43857822659e-07	0.00917171088871	0.154254714055	0.00036211763121
sp|Q15116|PDCD1_HUMAN	Q15116	100.0	HIPK2	0.308508784252	0.0034776645768	38	9.46432042271e-10	0.0388565744343	0.154254392599	0.00133904127867
sp|Q15116|PDCD1_HUMAN	Q15116	100.0	HIPK2	0.308508784252	0.0034776645768	261	2.05854040197e-11	0.079131325543	0.154254392136	0.00253122914574
sp|Q15116|PDCD1_HUMAN	Q15116	100.0	HIPK2	0.308508784252	0.0034776645768	250	1.94946213613e-11	0.0799027378875	0.154254392136	0.0025532091055
sp|Q15116|PDCD1_HUMAN	Q15116	100.0	HIPK2	0.308508784252	0.0034776645768	260	3.19327382951e-12	0.107573986082	0.154254392128	0.00332616763843
sp|Q15116|PDCD1_HUMAN	Q15116	100.0	HIPK2	0.308508784252	0.0034776645768	76	2.1245518662e-12	0.114956325841	0.154254392127	0.00352789347205
sp|Q15116|PDCD1_HUMAN	Q15116	100.0	HIPK2	0.308508784252	0.0034776645768	267	1.69658619082e-12	0.119201996079	0.154254392127	0.00364315442284
sp|Q15116|PDCD1_HUMAN	Q15116	100.0	HIPK2	0.308508784252	0.0034776645768	145	1.31557335412e-12	0.124130480808	0.154254392127	0.00377629387615
sp|Q15116|PDCD1_HUMAN	Q15116	100.0	HIPK2	0.308508784252	0.0034776645768	45	3.50814588414e-13	0.151903463779	0.154254392126	0.00451453888036
sp|Q15116|PDCD1_HUMAN	Q15116	100.0	HIPK2	0.308508784252	0.0034776645768	199	2.07093542324e-13	0.164213677248	0.154254392126	0.00483589539409
sp|Q15116|PDCD1_HUMAN	Q15116	100.0	HIPK2	0.308508784252	0.0034776645768	109	1.79029435113e-13	0.167615834819	0.154254392126	0.00492413155734
sp|Q15116|PDCD1_HUMAN	Q15116	100.0	HIPK2	0.308508784252	0.0034776645768	27	9.53156906711e-14	0.183407332908	0.154254392126	0.00533061917134
sp|Q15116|PDCD1_HUMAN	Q15116	100.0	HIPK2	0.308508784252	0.0034776645768	234	8.93435589867e-14	0.185041810549	0.154254392126	0.00537241482151
sp|Q15116|PDCD1_HUMAN	Q15116	100.0	HIPK2	0.308508784252	0.0034776645768	71	1.39112120896e-14	0.238027909546	0.154254392126	0.00670234731568
sp|Q15116|PDCD1_HUMAN	Q15116	100.0	HIPK2	0.308508784252	0.0034776645768	73	1.26269578991e-14	0.241209183504	0.154254392126	0.00678078805047
sp|Q15116|PDCD1_HUMAN	Q15116	100.0	HIPK2	0.308508784252	0.0034776645768	87	6.47249398797e-15	0.262714632119	0.154254392126	0.00730731387421
sp|Q15116|PDCD1_HUMAN	Q15116	100.0	HIPK2	0.308508784252	0.0034776645768	220	2.48344834101e-16	0.384925900116	0.154254392126	0.0101952385409
sp|Q15116|PDCD1_HUMAN	Q15116	100.0	HIPK2	0.308508784252	0.0034776645768	246	2.19471553312e-16	0.390144313683	0.154254392126	0.0103151843237
sp|Q15116|PDCD1_HUMAN	Q15116	100.0	HIPK2	0.308508784252	0.0034776645768	127	1.8836063185e-16	0.396551771545	0.154254392126	0.0104621287345
sp|Q15116|PDCD1_HUMAN	Q15116	100.0	HIPK2	0.308508784252	0.0034776645768	214	9.44584250413e-17	0.426111070546	0.154254392126	0.0111354476885
sp|Q15116|PDCD1_HUMAN	Q15116	100.0	HIPK2	0.308508784252	0.0034776645768	51	9.3880437863e-17	0.426360977595	0.154254392126	0.0111411090955
sp|Q15116|PDCD1_HUMAN	Q15116	100.0	HIPK2	0.308508784252	0.0034776645768	137	6.84512159721e-17	0.440154135824	0.154254392126	0.0114527982732
sp|Q15116|PDCD1_HUMAN	Q15116	100.0	HIPK2	0.308508784252	0.0034776645768	255	2.35790947962e-17	0.488333343008	0.154254392126	0.0125300161044
sp|Q15116|PDCD1_HUMAN	Q15116	100.0	HIPK2	0.308508784252	0.0034776645768	53	9.41235531706e-18	0.530188802026	0.154254392126	0.0134523479642
sp|Q15116|PDCD1_HUMAN	Q15116	100.0	HIPK2	0.308508784252	0.0034776645768	193	4.88503675305e-18	0.560806387111	0.154254392126	0.014119705676
sp|Q15116|PDCD1_HUMAN	Q15116	100.0	HIPK2	0.308508784252	0.0034776645768	168	3.10099245077e-18	0.58218963179	0.154254392126	0.0145823186339
sp|Q15116|PDCD1_HUMAN	Q15116	100.0	HIPK2	0.308508784252	0.0034776645768	62	6.02937415033e-19	0.657576017722	0.154254392126	0.0161920955021
sp|Q15116|PDCD1_HUMAN	Q15116	100.0	HIPK2	0.308508784252	0.0034776645768	118	4.75763029071e-19	0.668081890079	0.154254392126	0.0164139649835
sp|Q15116|PDCD1_HUMAN	Q15116	100.0	HIPK2	0.308508784252	0.0034776645768	60	3.69424630773e-19	0.679706539469	0.154254392126	0.0166587922548
sp|Q15116|PDCD1_HUMAN	Q15116	100.0	HIPK2	0.308508784252	0.0034776645768	273	2.98369491541e-19	0.689074693184	0.154254392126	0.0168555916827
sp|Q15116|PDCD1_HUMAN	Q15116	100.0	HIPK2	0.308508784252	0.0034776645768	98	1.22639407298e-19	0.727516690766	0.154254392126	0.0176585789584
sp|Q15116|PDCD1_HUMAN	Q15116	100.0	HIPK2	0.308508784252	0.0034776645768	57	6.00363151415e-20	0.756966006226	0.154254392126	0.0182689243758
sp|Q15116|PDCD1_HUMAN	Q15116	100.0	HIPK2	0.308508784252	0.0034776645768	180	4.70004909596e-20	0.766764012285	0.154254392126	0.0184710996672
sp|Q15116|PDCD1_HUMAN	Q15116	100.0	HIPK2	0.308508784252	0.0034776645768	285	4.48889021437e-20	0.768564992788	0.154254392126	0.0185082141553
sp|Q15116|PDCD1_HUMAN	Q15116	100.0	HIPK2	0.308508784252	0.0034776645768	205	1.58751556682e-20	0.807568822965	0.154254392126	0.0193084584215
sp|Q15116|PDCD1_HUMAN	Q15116	100.0	HIPK2	0.308508784252	0.0034776645768	120	3.01285585644e-21	0.862077277492	0.154254392126	0.0204159007116
sp|Q15116|PDCD1_HUMAN	Q15116	100.0	HIPK2	0.308508784252	0.0034776645768	59	8.80182542398e-22	0.895805563762	0.154254392126	0.0210951004114
sp|Q15116|PDCD1_HUMAN	Q15116	100.0	HIPK2	0.308508784252	0.0034776645768	55	3.95450900135e-23	0.95540931139	0.154254392126	0.022284664412
sp|Q15116|PDCD1_HUMAN	Q15116	100.0	MAPK3	0.00018150547368	0.380755289969	36	0.311174190881	0.012064583558	0.155677848177	0.0293216587053
sp|Q15116|PDCD1_HUMAN	Q15116	100.0	MAPK3	0.00018150547368	0.380755289969	261	0.139590707033	0.0220471175605	0.0698861062532	0.0485219795814
sp|Q15116|PDCD1_HUMAN	Q15116	100.0	MAPK7	0.884883872363	0.01121669279	214	0.980330489129	0.000173224078941	0.932607180746	2.74959487623e-05
sp|Q15116|PDCD1_HUMAN	Q15116	100.0	MAPK7	0.884883872363	0.01121669279	220	7.78481866042e-06	0.0326892473062	0.442445828591	0.00326737645858
sp|Q15116|PDCD1_HUMAN	Q15116	100.0	MAPK7	0.884883872363	0.01121669279	45	1.06649318623e-06	0.0542160816102	0.442442469428	0.00511137072036
sp|Q15116|PDCD1_HUMAN	Q15116	100.0	MAPK7	0.884883872363	0.01121669279	36	5.00364269391e-07	0.0650509880646	0.442442186364	0.00599992244117
sp|Q15116|PDCD1_HUMAN	Q15116	100.0	MAPK7	0.884883872363	0.01121669279	153	9.68889329619e-08	0.0940001839169	0.442441984626	0.00828188609123
sp|Q15116|PDCD1_HUMAN	Q15116	100.0	MAPK7	0.884883872363	0.01121669279	127	7.8504820054e-08	0.0983197875362	0.442441975434	0.00861291651421
sp|Q15116|PDCD1_HUMAN	Q15116	100.0	MAPK7	0.884883872363	0.01121669279	259	6.91204491957e-08	0.101067237522	0.442441970742	0.00882235208823
sp|Q15116|PDCD1_HUMAN	Q15116	100.0	MAPK7	0.884883872363	0.01121669279	157	4.6861283969e-08	0.109862560289	0.442441959612	0.00948728486515
sp|Q15116|PDCD1_HUMAN	Q15116	100.0	MAPK7	0.884883872363	0.01121669279	159	2.65495754775e-08	0.1231769846	0.442441949457	0.010479016016
sp|Q15116|PDCD1_HUMAN	Q15116	100.0	MAPK7	0.884883872363	0.01121669279	255	1.88719408874e-08	0.13171720665	0.442441945618	0.0111065173065
sp|Q15116|PDCD1_HUMAN	Q15116	100.0	MAPK7	0.884883872363	0.01121669279	76	2.44939463403e-09	0.191598968232	0.442441937406	0.0153504313008
sp|Q15116|PDCD1_HUMAN	Q15116	100.0	MAPK7	0.884883872363	0.01121669279	38	1.27373685541e-09	0.214103434022	0.442441936819	0.0168867313563
sp|Q15116|PDCD1_HUMAN	Q15116	100.0	MAPK7	0.884883872363	0.01121669279	273	7.03960076638e-10	0.235591468577	0.442441936534	0.0183287979595
sp|Q15116|PDCD1_HUMAN	Q15116	100.0	MAPK7	0.884883872363	0.01121669279	260	1.37599612689e-10	0.30047412072	0.442441936251	0.0225567346429
sp|Q15116|PDCD1_HUMAN	Q15116	100.0	MAPK7	0.884883872363	0.01121669279	71	7.18479922661e-11	0.328671151347	0.442441936218	0.0243428252226
sp|Q15116|PDCD1_HUMAN	Q15116	100.0	MAPK7	0.884883872363	0.01121669279	267	3.8078920933e-11	0.357279398219	0.442441936201	0.0261272103443
sp|Q15116|PDCD1_HUMAN	Q15116	100.0	MAPK7	0.884883872363	0.01121669279	53	2.56186201759e-11	0.375530250515	0.442441936195	0.027252006815
sp|Q15116|PDCD1_HUMAN	Q15116	100.0	MAPK7	0.884883872363	0.01121669279	234	2.32942649179e-11	0.379950061362	0.442441936193	0.0275228835946
sp|Q15116|PDCD1_HUMAN	Q15116	100.0	MAPK7	0.884883872363	0.01121669279	57	1.39349770552e-11	0.404072201751	0.442441936189	0.0289912636946
sp|Q15116|PDCD1_HUMAN	Q15116	100.0	MAPK7	0.884883872363	0.01121669279	250	8.69361159369e-12	0.426914561424	0.442441936186	0.0303668261893
sp|Q15116|PDCD1_HUMAN	Q15116	100.0	MAPK7	0.884883872363	0.01121669279	137	4.76290903781e-12	0.456570401535	0.442441936184	0.0321323380606
sp|Q15116|PDCD1_HUMAN	Q15116	100.0	MAPK7	0.884883872363	0.01121669279	73	2.66198471237e-12	0.485412974453	0.442441936183	0.0338286813505
sp|Q15116|PDCD1_HUMAN	Q15116	100.0	MAPK7	0.884883872363	0.01121669279	246	1.38599966377e-12	0.518015151455	0.442441936182	0.0357230408727
sp|Q15116|PDCD1_HUMAN	Q15116	100.0	MAPK7	0.884883872363	0.01121669279	180	1.10789985295e-12	0.529022670969	0.442441936182	0.0363573640519
sp|Q15116|PDCD1_HUMAN	Q15116	100.0	MAPK7	0.884883872363	0.01121669279	87	1.09723531992e-12	0.529502015907	0.442441936182	0.0363849281873
sp|Q15116|PDCD1_HUMAN	Q15116	100.0	MAPK7	0.884883872363	0.01121669279	59	1.082984335e-12	0.530129838627	0.442441936182	0.0364210229915
sp|Q15116|PDCD1_HUMAN	Q15116	100.0	MAPK7	0.884883872363	0.01121669279	60	7.43609003065e-13	0.549047007882	0.442441936182	0.0375047421878
sp|Q15116|PDCD1_HUMAN	Q15116	100.0	MAPK7	0.884883872363	0.01121669279	118	6.3865204603e-13	0.556707361596	0.442441936182	0.0379414912821
sp|Q15116|PDCD1_HUMAN	Q15116	100.0	MAPK7	0.884883872363	0.01121669279	27	3.77795285379e-13	0.582488420413	0.442441936182	0.0394027846263
sp|Q15116|PDCD1_HUMAN	Q15116	100.0	MAPK7	0.884883872363	0.01121669279	55	3.57710601219e-13	0.585223038986	0.442441936182	0.0395570243028
sp|Q15116|PDCD1_HUMAN	Q15116	100.0	MAPK7	0.884883872363	0.01121669279	120	2.49836551419e-13	0.602975299224	0.442441936182	0.0405548424837
sp|Q15116|PDCD1_HUMAN	Q15116	100.0	MAPK7	0.884883872363	0.01121669279	98	7.6526249186e-14	0.659648901982	0.442441936182	0.0437019187322
sp|Q15116|PDCD1_HUMAN	Q15116	100.0	MAPK7	0.884883872363	0.01121669279	51	7.23311959094e-14	0.662257344991	0.442441936182	0.043845412914
sp|Q15116|PDCD1_HUMAN	Q15116	100.0	MAPK7	0.884883872363	0.01121669279	205	3.34962334702e-14	0.697759726899	0.442441936182	0.0457871763519
sp|Q15116|PDCD1_HUMAN	Q15116	100.0	MAPK7	0.884883872363	0.01121669279	261	2.94081258467e-14	0.703519503901	0.442441936182	0.0461002628623
sp|Q15116|PDCD1_HUMAN	Q15116	100.0	MAPK7	0.884883872363	0.01121669279	193	2.29287257627e-14	0.714606761483	0.442441936182	0.046701452046
sp|Q15116|PDCD1_HUMAN	Q15116	100.0	MAPK7	0.884883872363	0.01121669279	199	2.01901274331e-14	0.720058279057	0.442441936182	0.0469963425686
sp|Q15116|PDCD1_HUMAN	Q15116	100.0	MAPK7	0.884883872363	0.01121669279	145	1.0058629247e-14	0.749770027468	0.442441936182	0.0485955008924
sp|Q15116|PDCD1_HUMAN	Q15116	100.0	MAPK14	5.40349935661e-05	0.45172903605	234	0.198473817132	0.0130306056702	0.0992639260626	0.0361132170471
sp|Q15116|PDCD1_HUMAN	Q15116	100.0	AKT1	0.00143312251504	0.225631857367	109	0.636949815608	0.00433640666048	0.319191469061	0.00775853099308
sp|Q15116|PDCD1_HUMAN	Q15116	100.0	AKT1	0.00143312251504	0.225631857367	118	0.629829621603	0.00440422984483	0.315631372059	0.00786445548485
sp|Q15116|PDCD1_HUMAN	Q15116	100.0	AKT1	0.00143312251504	0.225631857367	199	0.529908027137	0.00527921002488	0.265670574826	0.00921102127914
sp|Q15116|PDCD1_HUMAN	Q15116	100.0	AKT1	0.00143312251504	0.225631857367	267	0.384161354979	0.00706124891811	0.192797238747	0.0118568865873
sp|Q15116|PDCD1_HUMAN	Q15116	100.0	PDPK1	2.27808727593e-05	0.253649098746	53	0.293456050667	0.00523368905881	0.14673941577	0.0101216036225
sp|Q15116|PDCD1_HUMAN	Q15116	100.0	PDPK1	2.27808727593e-05	0.253649098746	62	0.157018650681	0.00635185507102	0.0785207157768	0.0119720953833
sp|Q15116|PDCD1_HUMAN	Q15116	100.0	PRKACA	0.172106898236	0.0669817789969	267	0.98306892819	0.000539224866546	0.577587913213	0.000405561343625
sp|Q15116|PDCD1_HUMAN	Q15116	100.0	PRKACA	0.172106898236	0.0669817789969	199	0.866151756813	0.00313178136372	0.519129327525	0.00198643614821
sp|Q15116|PDCD1_HUMAN	Q15116	100.0	PRKACA	0.172106898236	0.0669817789969	205	0.651315257941	0.00776056094051	0.411711078088	0.00445068447072
sp|Q15116|PDCD1_HUMAN	Q15116	100.0	PRKACA	0.172106898236	0.0669817789969	118	0.258729695188	0.0223483502621	0.215418296712	0.0112334847698
sp|Q15116|PDCD1_HUMAN	Q15116	100.0	PRKACA	0.172106898236	0.0669817789969	145	0.172430649061	0.0299757089127	0.172268773649	0.0144778383514
sp|Q15116|PDCD1_HUMAN	Q15116	100.0	PRKACA	0.172106898236	0.0669817789969	137	0.143390854839	0.034027074893	0.157748876537	0.0161456585815
sp|Q15116|PDCD1_HUMAN	Q15116	100.0	PRKACA	0.172106898236	0.0669817789969	193	0.114786254093	0.039155668567	0.143446576165	0.0182109482045
sp|Q15116|PDCD1_HUMAN	Q15116	100.0	PRKACA	0.172106898236	0.0669817789969	109	0.0153567566231	0.11779206817	0.0937318274296	0.0460942593033
sp|Q15116|PDCD1_HUMAN	Q15116	100.0	PRKCD	0.0071097859328	0.156935736677	145	0.455122492312	0.00553308870142	0.231116139122	0.00698920088628
sp|Q15116|PDCD1_HUMAN	Q15116	100.0	PRKCD	0.0071097859328	0.156935736677	109	0.284839591277	0.00989332512938	0.145974688605	0.0115946492753
sp|Q15116|PDCD1_HUMAN	Q15116	100.0	PRKCD	0.0071097859328	0.156935736677	98	0.059085204929	0.036134787275	0.0330974954309	0.035002792238
sp|Q15116|PDCD1_HUMAN	Q15116	100.0	PRKCD	0.0071097859328	0.156935736677	193	0.0566506675021	0.0371286107826	0.0318802267174	0.0358073904033
sp|Q15116|PDCD1_HUMAN	Q15116	100.0	PRKCD	0.0071097859328	0.156935736677	199	0.0399786531358	0.0464811834962	0.0235442195343	0.0431883585807
sp|Q15116|PDCD1_HUMAN	Q15116	100.0	PRKCE	5.76838332138e-05	0.474970611285	205	0.00793519667904	0.0113460244157	0.00399644025613	0.0335380250774
sp|Q15116|PDCD1_HUMAN	Q15116	100.0	PRKCE	5.76838332138e-05	0.474970611285	109	0.00434372720895	0.0143494916469	0.00220070552108	0.0408154354902
sp|Q15116|PDCD1_HUMAN	Q15116	100.0	PRKCZ	0.00181917025577	0.26121669279	55	0.418955669026	0.00454445886111	0.210387419641	0.00918361541326
sp|Q15116|PDCD1_HUMAN	Q15116	100.0	PRKCZ	0.00181917025577	0.26121669279	59	0.0463232104764	0.0193571034246	0.0240711903661	0.0317900872987
sp|Q15116|PDCD1_HUMAN	Q15116	100.0	PRKG1	0.0020628916185	0.512735109718	205	0.0016509171403	0.0129860012336	0.0018569043794	0.0400293691659
sp|Q15116|PDCD1_HUMAN	Q15116	100.0	RPS6KA3	0.00107535850222	0.0919376959248	267	0.341948907263	0.00123487077087	0.171512132883	0.00114478399246
sp|Q15116|PDCD1_HUMAN	Q15116	100.0	RPS6KA3	0.00107535850222	0.0919376959248	118	0.00110739341655	0.0157578920065	0.00109137595939	0.0109192698514
sp|Q15116|PDCD1_HUMAN	Q15116	100.0	RPS6KA3	0.00107535850222	0.0919376959248	261	0.0009676820717	0.0165937669272	0.00102152028696	0.0114196293074
sp|Q15116|PDCD1_HUMAN	Q15116	100.0	RPS6KA3	0.00107535850222	0.0919376959248	109	9.41840804896e-05	0.0364690150393	0.000584771291356	0.0224573584511
sp|Q15116|PDCD1_HUMAN	Q15116	100.0	RPS6KA3	0.00107535850222	0.0919376959248	180	1.32636422947e-05	0.066636889641	0.000544311072259	0.037341529059
sp|Q15116|PDCD1_HUMAN	Q15116	100.0	RPS6KB1	4.32858113082e-06	0.28286637931	118	0.00869335482252	0.00931530051323	0.00434884170183	0.0182838408426
sp|Q15116|PDCD1_HUMAN	Q15116	100.0	RPS6KB1	4.32858113082e-06	0.28286637931	60	0.000146532664528	0.0299757089127	7.54306228293e-05	0.0489257836464
sp|Q15116|PDCD1_HUMAN	Q15116	100.0	ROCK1	0.326601701676	0.0492995689655	199	0.845633945109	0.000706644258538	0.586117823392	0.000392435542476
sp|Q15116|PDCD1_HUMAN	Q15116	100.0	ROCK1	0.326601701676	0.0492995689655	205	0.150914363602	0.00415371177652	0.238758032639	0.00194406187643
sp|Q15116|PDCD1_HUMAN	Q15116	100.0	ROCK1	0.326601701676	0.0492995689655	109	0.00300698692066	0.0264440151692	0.164804344298	0.00996344851944
sp|Q15116|PDCD1_HUMAN	Q15116	100.0	ROCK1	0.326601701676	0.0492995689655	145	0.000794762440354	0.0440597125091	0.163698232058	0.0154917016374
sp|Q15116|PDCD1_HUMAN	Q15116	100.0	ROCK1	0.326601701676	0.0492995689655	180	0.000161968122447	0.0764721679009	0.163381834899	0.0248094153043
sp|Q15116|PDCD1_HUMAN	Q15116	100.0	ROCK1	0.326601701676	0.0492995689655	260	9.92223817272e-05	0.0892437012273	0.163350462029	0.0282733051811
sp|Q15116|PDCD1_HUMAN	Q15116	100.0	ROCK1	0.326601701676	0.0492995689655	267	2.61168220038e-05	0.1325167259	0.163313909249	0.0393998858655
sp|Q15116|PDCD1_HUMAN	Q15116	100.0	ROCK1	0.326601701676	0.0492995689655	62	2.09179495853e-05	0.14103831185	0.163311309813	0.0415001869355
sp|Q15116|PDCD1_HUMAN	Q15116	100.0	ROCK1	0.326601701676	0.0492995689655	55	1.85433164398e-05	0.145830233681	0.163310122496	0.0426699902779
sp|Q15116|PDCD1_HUMAN	Q15116	100.0	ROCK1	0.326601701676	0.0492995689655	234	1.75488256507e-05	0.148029904525	0.163309625251	0.0432043583239
sp|Q15116|PDCD1_HUMAN	Q15116	100.0	ROCK2	0.0476613140736	0.344607170846	98	0.00847732382374	0.00723111238882	0.0280693189487	0.0174300764991
sp|Q15116|PDCD1_HUMAN	Q15116	100.0	ROCK2	0.0476613140736	0.344607170846	145	6.44463269356e-05	0.0238383217489	0.0238628802003	0.0476610453249
sp|Q15116|PDCD1_HUMAN	Q15116	100.0	SGK1	0.00013263190378	0.449745297806	59	0.0263701608084	0.0135334748659	0.0132513963561	0.0371384832332
sp|Q15116|PDCD1_HUMAN	Q15116	100.0	FYN	0.36857923564	0.0129555250784	248	0.25438690342	0.0825394013095	0.31148306953	0.00838439750814
sp|Q15116|PDCD1_HUMAN	Q15116	100.0	FYN	0.36857923564	0.0129555250784	223	0.0128574410868	0.451793091785	0.190718338363	0.0359432220017
sp|Q15116|PDCD1_HUMAN	Q15116	100.0	FYN	0.36857923564	0.0129555250784	68	0.00472541941965	0.57524059563	0.18665232753	0.0439640461034
sp|Q15116|PDCD1_HUMAN	Q15116	100.0	LCK	0.152776023388	0.0110452586207	248	0.0515484675606	0.11281700236	0.102162245474	0.00957964155448
sp|Q15116|PDCD1_HUMAN	Q15116	100.0	LCK	0.152776023388	0.0110452586207	121	0.00156098518744	0.444345298016	0.0771685042878	0.0310028047407
sp|Q15116|PDCD1_HUMAN	Q15116	100.0	LCK	0.152776023388	0.0110452586207	68	0.000242357059846	0.632381151799	0.076509190224	0.04165754571
sp|Q15116|PDCD1_HUMAN	Q15116	100.0	LCK	0.152776023388	0.0110452586207	223	5.76952476257e-05	0.756139517279	0.0764168593179	0.0483172783687
sp|Q15116|PDCD1_HUMAN	Q15116	100.0	LYN	0.000517326733072	0.0858395376176	121	0.0179729718965	0.0895603643363	0.00924514931477	0.0451130363646
sp|Q15116|PDCD1_HUMAN	Q15116	100.0	RET	7.48397165635e-09	0.106068769592	68	7.71637720556e-05	0.0427813257524	3.85856280136e-05	0.0290204493059
sp|Q15116|PDCD1_HUMAN	Q15116	100.0	PRKAA1	0.00159869486939	0.309928487461	55	0.197970361802	0.00541913353132	0.0997845283358	0.0124105409647
sp|Q15116|PDCD1_HUMAN	Q15116	100.0	RPSK6A5	5.41954078966e-07	0.132567594044	199	4.82240224318e-06	0.00252320576363	2.68217816107e-06	0.00301142377083
sp|Q15116|PDCD1_HUMAN	Q15116	100.0	RPSK6A5	5.41954078966e-07	0.132567594044	60	3.19545013555e-09	0.0172002039584	2.72574764551e-07	0.0161517158046
sp|Q15116|PDCD1_HUMAN	Q15116	100.0	RPSK6A5	5.41954078966e-07	0.132567594044	267	1.33279446805e-09	0.0211590004573	2.71643436717e-07	0.0192881536029
sp|Q15116|PDCD1_HUMAN	Q15116	100.0	CHEK2	1.51271092922e-05	0.22254604232	127	0.332068777637	0.00362120812644	0.166041952373	0.00654666663601
sp|Q15116|PDCD1_HUMAN	Q15116	100.0	PIM1	3.71602202288e-09	0.520302703762	57	2.96006050036e-05	0.0157695013804	1.48021605128e-05	0.0476132977304
sp|Q15116|PDCD1_HUMAN	Q15116	100.0	PRKD2	1.33373072951e-07	0.176797609718	214	5.48561649736e-08	0.00318952272336	9.41146189625e-08	0.00478222925471
sp|Q15116|PDCD1_HUMAN	Q15116	100.0	PRKD2	1.33373072951e-07	0.176797609718	267	1.97776729006e-10	0.0139123070667	6.67854248402e-08	0.0172366542907
sp|Q15116|PDCD1_HUMAN	Q15116	100.0	PRKD2	1.33373072951e-07	0.176797609718	285	1.9296912481e-12	0.0410974891063	6.66875013213e-08	0.0430474694289
sp|Q15116|PDCD1_HUMAN	Q15116	100.0	AURKA	0.0672283824024	0.0937989811912	205	0.981903639696	0.00099718411581	0.524566011049	0.000961274197219
sp|Q15116|PDCD1_HUMAN	Q15116	100.0	AURKA	0.0672283824024	0.0937989811912	71	0.0714889700005	0.0150161141165	0.0693586762014	0.0106556015024
sp|Q15116|PDCD1_HUMAN	Q15116	100.0	AURKA	0.0672283824024	0.0937989811912	98	0.0170970196433	0.0261446155266	0.0421627010228	0.0171926407396
sp|Q15116|PDCD1_HUMAN	Q15116	100.0	AURKA	0.0672283824024	0.0937989811912	120	0.00119649797139	0.0765448792427	0.0342124401869	0.0426229224678
sp|Q15116|PDCD1_HUMAN	Q15116	100.0	AURKA	0.0672283824024	0.0937989811912	62	0.000994868241797	0.082521262721	0.0341116253221	0.0453688717393
sp|Q15116|PDCD1_HUMAN	Q15116	100.0	AURKB	0.000482993119317	0.218284678683	205	0.940330423145	0.00368536519271	0.470406708132	0.00653650160646
sp|Q15116|PDCD1_HUMAN	Q15116	100.0	AURKB	0.000482993119317	0.218284678683	199	0.206666285296	0.0203582591683	0.103574639208	0.0285130316545
sp|Q15116|PDCD1_HUMAN	Q15116	100.0	AURKB	0.000482993119317	0.218284678683	145	0.115044822563	0.0265723293017	0.0577639078412	0.0356711163247
sp|Q15116|PDCD1_HUMAN	Q15116	100.0	AURKB	0.000482993119317	0.218284678683	193	0.0682624428781	0.0331178776109	0.0343727179987	0.0428660904015
sp|Q15116|PDCD1_HUMAN	Q15116	100.0	PLK1	0.00039500392555	0.133988048589	62	0.917574961141	0.00173957302556	0.458984982533	0.0021826078314
sp|Q15116|PDCD1_HUMAN	Q15116	100.0	PLK1	0.00039500392555	0.133988048589	53	0.491023171588	0.0108462103185	0.245709087757	0.0109487990161
sp|Q15116|PDCD1_HUMAN	Q15116	100.0	PLK1	0.00039500392555	0.133988048589	51	0.078971966754	0.0515288170628	0.0396834853398	0.0412571396983
sp|Q15116|PDCD1_HUMAN	Q15116	100.0	PLK1	0.00039500392555	0.133988048589	55	0.0644231551189	0.058122024907	0.0324090795222	0.0455984064385
sp|Q15116|PDCD1_HUMAN	Q15116	100.0	TTK	0.0	1.0	180	9.10068064095e-05	0.00581324122415	4.55034032048e-05	0.0357375805385
sp|Q15116|PDCD1_HUMAN	Q15116	100.0	TTK	0.0	1.0	137	2.71169989202e-05	0.0082939811201	1.35584994601e-05	0.0480406063982
sp|Q15116|PDCD1_HUMAN	Q15116	100.0	MAP2K1	0.0	1.0	193	2.31452453183e-08	0.00625951446198	1.15726226591e-08	0.0380181166552
sp|Q15116|PDCD1_HUMAN	Q15116	100.0	MAP2K4	1.77900636324e-12	0.49257934953	109	2.74981633697e-12	0.0124707504124	2.2644113501e-12	0.0374250268505
sp|Q15116|PDCD1_HUMAN	Q15116	100.0	MAP3K5	0.0	1.0	45	5.29771957949e-07	0.00506770290842	2.64885978974e-07	0.0318498420148
sp|Q15116|PDCD1_HUMAN	Q15116	100.0	MAP3K5	0.0	1.0	38	3.33772383478e-07	0.00573846605815	1.66886191739e-07	0.035352183635
sp|Q15116|PDCD1_HUMAN	Q15116	100.0	PAK1	0.000666975060539	0.384232954545	71	0.32841160134	0.00787054448269	0.1645392882	0.0205674636499
sp|Q15116|PDCD1_HUMAN	Q15116	100.0	PAK1	0.000666975060539	0.384232954545	109	0.120204439385	0.0164483442436	0.0604357072227	0.0383246872359
sp|Q15116|PDCD1_HUMAN	Q15116	100.0	PAK1	0.000666975060539	0.384232954545	205	0.0824604978257	0.0208901517987	0.0415637364431	0.0467553077712
