# Supplementary material for: PTMselect: optimization of protein modifications discovery by mass spectrometry
Source: Sci Rep. 2019 Mar 12;9:4181. doi: 10.1038/s41598-019-40873-3 (PMC6414543; doi:10.1038/s41598-019-40873-3)
Supplement: Supplementary file 3 — Dataset 1 [file 41598_2019_40873_MOESM3_ESM.zip › supplemental_files/6_proteins/predictions/Cortactin.pred]

identifier	Uniprot-Acc	blastp-identity	kinase	context-score	context-p-value	site	site-score	site-p-value	combined-score	combined-p-value
sp|Q14247|SRC8_HUMAN	Q14247	100	ABL2	0.9999987244	0.0007836991	538	0.9999820134	8.37554662522E-05	0.9999903689	1.15125003493E-06
sp|Q14247|SRC8_HUMAN	Q14247	100	PTK2	0.9999731455	0.0013714734	486	0.995948352	0.0001884498	0.9979607488	4.17882408276E-06
sp|Q14247|SRC8_HUMAN	Q14247	100	PTK2	0.9999731455	0.0013714734	310	0.2408167486	0.0004381055	0.6203949471	0.000009208
sp|Q14247|SRC8_HUMAN	Q14247	100	BTK	0.9244146135	0.0085961991	501	0.9968674491	0.0004993114	0.9606410313	0.000057338
sp|Q14247|SRC8_HUMAN	Q14247	100	ABL2	0.9999987244	0.0007836991	479	7.57312285828E-06	0.0056309444	0.5000031488	5.88290869538E-05
sp|Q14247|SRC8_HUMAN	Q14247	100	HCK	0.0507310943	0.0013469828	501	0.0007197063	0.0046661459	0.0257254003	8.15652231821E-05
sp|Q14247|SRC8_HUMAN	Q14247	100	MAP2K4	0.000006124	0.026890674	545	0.000059057	0.0002621934	3.2590466838E-05	9.06871167972E-05
sp|Q14247|SRC8_HUMAN	Q14247	100	PTK2	0.9999731455	0.0013714734	162	2.65136781578E-05	0.0054892044	0.4999998296	9.63384317966E-05
sp|Q14247|SRC8_HUMAN	Q14247	100	CHEK1	0.3161386963	0.0148168103	298	0.8709077036	0.0005263935	0.5935232	9.95326067777E-05
sp|Q14247|SRC8_HUMAN	Q14247	100	EGFR	0.9996763946	0.0034286834	545	0.8303086939	0.0029588229	0.9149925442	0.0001267961
sp|Q14247|SRC8_HUMAN	Q14247	100	MAP3KB	5.69716635268E-05	0.0053144592	43	1.03755330789E-05	0.0026237185	3.36735983028E-05	0.0001698404
sp|Q14247|SRC8_HUMAN	Q14247	100	PRKCG	0.3550933071	0.0328663793	438	0.7286770518	0.0006137693	0.5418851795	0.0002382599
sp|Q14247|SRC8_HUMAN	Q14247	100	SYK	0.0594544127	0.0071022727	446	0.5536421807	0.0034291421	0.3065482967	0.0002830695
sp|Q14247|SRC8_HUMAN	Q14247	100	CHEK1	0.3161386963	0.0148168103	187	0.4929059642	0.0018700257	0.4045223303	0.000318468
sp|Q14247|SRC8_HUMAN	Q14247	100	CDK5	0.1962251847	0.0106044279	405	0.2795486555	0.002640216	0.2378869201	0.0003215114
sp|Q14247|SRC8_HUMAN	Q14247	100	SYK	0.0594544127	0.0071022727	489	0.4067030669	0.0042183763	0.2330787398	0.0003420134
sp|Q14247|SRC8_HUMAN	Q14247	100	PRKCT	0.897820655	0.0483444357	267	0.9483386064	0.000636377	0.9230796307	0.0003503897
sp|Q14247|SRC8_HUMAN	Q14247	100	CDK5	0.1962251847	0.0106044279	418	0.2485625415	0.0029457259	0.2223938631	0.0003552944
sp|Q14247|SRC8_HUMAN	Q14247	100	HIPK2	6.62755757282E-06	0.0467770376	405	0.0041981087	0.0007680517	0.0021023681	0.0004036066
sp|Q14247|SRC8_HUMAN	Q14247	100	AKT2	0.0019953446	0.0408503135	267	0.001249555	0.0008923942	0.0016224498	0.0004090001
sp|Q14247|SRC8_HUMAN	Q14247	100	SRC	0.9999322398	0.0042123824	486	0.9320933742	0.0092823606	0.966012807	0.0004359497
sp|Q14247|SRC8_HUMAN	Q14247	100	PRKCE	0.5358143395	0.0187353056	172	0.2876205421	0.0021813403	0.4117174408	0.0004538466
sp|Q14247|SRC8_HUMAN	Q14247	100	PTK2	0.9999731455	0.0013714734	489	3.34585600758E-08	0.0304209518	0.4999865895	0.000462462
sp|Q14247|SRC8_HUMAN	Q14247	100	PDGFRB	0.0003018534	0.0049471003	104	0.0106517778	0.0088265376	0.0054768156	0.000482024
sp|Q14247|SRC8_HUMAN	Q14247	100	MAP3KB	5.69716635268E-05	0.0053144592	117	5.17940574153E-08	0.0108727897	2.85117287921E-05	0.0006216766
sp|Q14247|SRC8_HUMAN	Q14247	100	RET	0.0083783727	0.0073471787	489	0.0120407752	0.0082917912	0.0102095739	0.0006522188
sp|Q14247|SRC8_HUMAN	Q14247	100	PTK2	0.9999731455	0.0013714734	453	0.000000006	0.0457063243	0.4999865757	0.0006693121
sp|Q14247|SRC8_HUMAN	Q14247	100	PRKCE	0.5358143395	0.0187353056	192	0.1073677321	0.0037275256	0.3215910358	0.0007381251
sp|Q14247|SRC8_HUMAN	Q14247	100	RET	0.0083783727	0.0073471787	486	0.0075914486	0.0096866418	0.0079849106	0.0007508699
sp|Q14247|SRC8_HUMAN	Q14247	100	LCK	0.9835255084	0.0064410266	486	0.6034797338	0.0111265916	0.7935026211	0.0007556165
sp|Q14247|SRC8_HUMAN	Q14247	100	PTK2	0.9999731455	0.0013714734	302	3.28220399688E-09	0.0523648839	0.4999865744	0.0007570514
sp|Q14247|SRC8_HUMAN	Q14247	100	PRKCI	0.5340407183	0.0800107759	323	0.622441688	0.0009953511	0.5782412031	0.0008312706
sp|Q14247|SRC8_HUMAN	Q14247	100	SYK	0.0594544127	0.0071022727	470	0.028536987	0.0117692537	0.0439956999	0.000868451
sp|Q14247|SRC8_HUMAN	Q14247	100	ROCK1	0.4114932567	0.0407033699	267	0.3904053962	0.0022073086	0.4009493264	0.0009269681
sp|Q14247|SRC8_HUMAN	Q14247	100	PRKCH	3.270735185E-09	0.0163842085	43	7.64160997405E-09	0.0055621121	5.45617257953E-09	0.0009389402
sp|Q14247|SRC8_HUMAN	Q14247	100	ABL2	0.9999987244	0.0007836991	545	4.94644854343E-12	0.1174090569	0.4999993622	0.0009471467
sp|Q14247|SRC8_HUMAN	Q14247	100	ABL1	0.990964934	0.0071022727	501	0.8332044759	0.0134524164	0.9120847049	0.0009798802
sp|Q14247|SRC8_HUMAN	Q14247	100	MAPK1	0.0192520023	0.0336010972	405	0.7961198814	0.0028928727	0.4076859418	0.0009952397
sp|Q14247|SRC8_HUMAN	Q14247	100	ABL2	0.9999987244	0.0007836991	470	3.32107677442E-12	0.1256911839	0.4999993622	0.0010072447
sp|Q14247|SRC8_HUMAN	Q14247	100	PDPK1	0.2588130564	0.0390135188	323	0.8889720714	0.0025531457	0.5738925639	0.0010174154
sp|Q14247|SRC8_HUMAN	Q14247	100	ABL2	0.9999987244	0.0007836991	433	2.99512613498E-12	0.1278897649	0.4999993622	0.0010231253
sp|Q14247|SRC8_HUMAN	Q14247	100	FYN	0.9495213497	0.0079594436	199	0.6854952489	0.0129482729	0.8175082993	0.001049181
sp|Q14247|SRC8_HUMAN	Q14247	100	PRKD1	0.0971204089	0.032278605	113	0.3881195171	0.0032640671	0.242619963	0.001070256
sp|Q14247|SRC8_HUMAN	Q14247	100	PTK2	0.9999731455	0.0013714734	191	5.26192568206E-10	0.0782984755	0.499986573	0.0010887795
sp|Q14247|SRC8_HUMAN	Q14247	100	CHUK	0.0001116747	0.0424666928	113	0.1486773342	0.002547341	0.0743945045	0.0010960228
sp|Q14247|SRC8_HUMAN	Q14247	100	MTOR	0.040263029	0.0356338166	405	0.6592814339	0.0034058237	0.3497722314	0.0012156552
sp|Q14247|SRC8_HUMAN	Q14247	100	HCK	0.0507310943	0.0013469828	433	6.47480265392E-09	0.0922663102	0.0253655504	0.0012419369
sp|Q14247|SRC8_HUMAN	Q14247	100	CHEK1	0.3161386963	0.0148168103	113	0.0621696705	0.0085408331	0.1891541834	0.0012623014
sp|Q14247|SRC8_HUMAN	Q14247	100	DYRK2	1.60302530201E-07	0.0168495298	411	1.25786393953E-07	0.0075274569	0.000000143	0.0012648697
sp|Q14247|SRC8_HUMAN	Q14247	100	CHEK1	0.3161386963	0.0148168103	224	0.0604575043	0.0086789235	0.1882981003	0.0012806481
sp|Q14247|SRC8_HUMAN	Q14247	100	PAK1	0.9809592263	0.0042123824	447	0.0427456577	0.0307877541	0.511852442	0.0012904608
sp|Q14247|SRC8_HUMAN	Q14247	100	JAK2	0.0017187698	0.0213557994	545	0.4994683211	0.0060754927	0.2505935454	0.0012909728
sp|Q14247|SRC8_HUMAN	Q14247	100	HCK	0.0507310943	0.0013469828	141	5.18243701757E-09	0.0970194329	0.0253655498	0.0012993511
sp|Q14247|SRC8_HUMAN	Q14247	100	EGFR	0.9996763946	0.0034286834	228	0.0714264171	0.0388383761	0.5355514058	0.0013215145
sp|Q14247|SRC8_HUMAN	Q14247	100	ABL2	0.9999987244	0.0007836991	501	5.11813500929E-13	0.1713878442	0.4999993622	0.0013317899
sp|Q14247|SRC8_HUMAN	Q14247	100	MAP3KB	5.69716635268E-05	0.0053144592	282	1.61459039362E-09	0.0256414408	2.84866390586E-05	0.0013491954
sp|Q14247|SRC8_HUMAN	Q14247	100	HCK	0.0507310943	0.0013469828	215	3.73599835488E-09	0.1041724718	0.025365549	0.0013851677
sp|Q14247|SRC8_HUMAN	Q14247	100	PAK1	0.9809592263	0.0042123824	155	0.0342853526	0.0346576472	0.5076222895	0.0014353808
sp|Q14247|SRC8_HUMAN	Q14247	100	HCK	0.0507310943	0.0013469828	479	0.000000003	0.1094490662	0.0253655486	0.0014480454
sp|Q14247|SRC8_HUMAN	Q14247	100	HCK	0.0507310943	0.0013469828	104	2.73471287693E-09	0.1110291453	0.0253655485	0.0014668067
sp|Q14247|SRC8_HUMAN	Q14247	100	PAK1	0.9809592263	0.0042123824	117	0.0301948155	0.0372361502	0.5055770209	0.0015309161
sp|Q14247|SRC8_HUMAN	Q14247	100	PRKD1	0.0971204089	0.032278605	298	0.2371486716	0.0049715616	0.1671345403	0.0015626055
sp|Q14247|SRC8_HUMAN	Q14247	100	LCK	0.9835255084	0.0064410266	470	0.3251256134	0.0261655298	0.6543255609	0.0016328105
sp|Q14247|SRC8_HUMAN	Q14247	100	TTK	6.36747021226E-06	0.0218701019	496	3.41525646197E-05	0.0077272604	0.00002026	0.0016368334
sp|Q14247|SRC8_HUMAN	Q14247	100	HCK	0.0507310943	0.0013469828	545	1.34742135122E-09	0.1286709457	0.0253655478	0.0016743142
sp|Q14247|SRC8_HUMAN	Q14247	100	PAK1	0.9809592263	0.0042123824	192	0.0242748416	0.0417647226	0.5026170339	0.0016969107
sp|Q14247|SRC8_HUMAN	Q14247	100	PTK2	0.9999731455	0.0013714734	199	3.99346523577E-11	0.1311433426	0.4999865728	0.001730849
sp|Q14247|SRC8_HUMAN	Q14247	100	PTK2	0.9999731455	0.0013714734	538	3.27382423886E-11	0.1364779216	0.4999865728	0.0017937925
sp|Q14247|SRC8_HUMAN	Q14247	100	PTK2	0.9999731455	0.0013714734	501	2.83869616476E-11	0.1398764607	0.4999865728	0.0018337425
sp|Q14247|SRC8_HUMAN	Q14247	100	ABL2	0.9999987244	0.0007836991	446	4.51694496079E-14	0.2474667998	0.4999993622	0.0018517274
sp|Q14247|SRC8_HUMAN	Q14247	100	JAK2	0.0017187698	0.0213557994	265	0.2747151649	0.0091100176	0.1382169674	0.0018569596
sp|Q14247|SRC8_HUMAN	Q14247	100	ATM	0.3276608141	0.092721395	261	0.9983566053	0.0022561902	0.6630087097	0.0019815638
sp|Q14247|SRC8_HUMAN	Q14247	100	PAK1	0.9809592263	0.0042123824	337	0.017171292	0.0501528007	0.4990652592	0.0019990546
sp|Q14247|SRC8_HUMAN	Q14247	100	EGFR	0.9996763946	0.0034286834	302	0.0264113541	0.0649910204	0.5130438743	0.0020966606
sp|Q14247|SRC8_HUMAN	Q14247	100	ATM	0.3276608141	0.092721395	150	0.9979669338	0.0024892942	0.662813874	0.0021636004
sp|Q14247|SRC8_HUMAN	Q14247	100	PRKCE	0.5358143395	0.0187353056	209	0.0063736167	0.0123563455	0.2710939781	0.0021693697
sp|Q14247|SRC8_HUMAN	Q14247	100	PTK2	0.9999731455	0.0013714734	479	9.32683179458E-12	0.1718178963	0.4999865728	0.0022040199
sp|Q14247|SRC8_HUMAN	Q14247	100	HCK	0.0507310943	0.0013469828	289	2.46020531289E-10	0.1784410209	0.0253655473	0.0022433443
sp|Q14247|SRC8_HUMAN	Q14247	100	LYN	0.458752718	0.0096003135	489	0.146720247	0.0280564705	0.3027364825	0.0024832795
sp|Q14247|SRC8_HUMAN	Q14247	100	PRKCG	0.3550933071	0.0328663793	432	0.0033891038	0.0082582365	0.1792412055	0.0025002648
sp|Q14247|SRC8_HUMAN	Q14247	100	ATM	0.3276608141	0.092721395	224	0.9970803808	0.0029402267	0.6623705975	0.0025101458
sp|Q14247|SRC8_HUMAN	Q14247	100	RPSK6A5	0.000000168	0.1736383229	432	0.000022308	0.0016518917	0.000011238	0.0026264075
sp|Q14247|SRC8_HUMAN	Q14247	100	ABL2	0.9999987244	0.0007836991	464	2.23590903844E-15	0.3667845149	0.4999993622	0.0026314392
sp|Q14247|SRC8_HUMAN	Q14247	100	ABL2	0.9999987244	0.0007836991	199	1.52350294766E-15	0.3835452722	0.4999993622	0.0027382557
sp|Q14247|SRC8_HUMAN	Q14247	100	MAP3KB	5.69716635268E-05	0.0053144592	98	5.39043515107E-11	0.0566280818	2.84858587156E-05	0.0027412039
sp|Q14247|SRC8_HUMAN	Q14247	100	CDK5	0.1962251847	0.0106044279	417	0.0037627143	0.0294071551	0.0999939495	0.0028293795
sp|Q14247|SRC8_HUMAN	Q14247	100	ABL2	0.9999987244	0.0007836991	421	1.09884574157E-15	0.3983329441	0.4999993622	0.00283202
sp|Q14247|SRC8_HUMAN	Q14247	100	HCK	0.0507310943	0.0013469828	228	5.02437876452E-11	0.233621377	0.0253655472	0.0028522771
sp|Q14247|SRC8_HUMAN	Q14247	100	PTK2	0.9999731455	0.0013714734	228	1.58559538894E-12	0.2314695058	0.4999865728	0.0028746045
sp|Q14247|SRC8_HUMAN	Q14247	100	ABL2	0.9999987244	0.0007836991	503	6.84506867272E-16	0.4202511053	0.4999993622	0.0029702098
sp|Q14247|SRC8_HUMAN	Q14247	100	CDK5	0.1962251847	0.0106044279	401	0.0032455084	0.0311345077	0.0997353466	0.0029767297
sp|Q14247|SRC8_HUMAN	Q14247	100	HCK	0.0507310943	0.0013469828	486	3.77212477622E-11	0.2453841879	0.0253655472	0.0029796523
sp|Q14247|SRC8_HUMAN	Q14247	100	PRKCE	0.5358143395	0.0187353056	303	0.0025293982	0.0176749662	0.2691718689	0.0029846019
sp|Q14247|SRC8_HUMAN	Q14247	100	ABL2	0.9999987244	0.0007836991	84	6.2005812678E-16	0.4248705414	0.4999993622	0.0029992185
sp|Q14247|SRC8_HUMAN	Q14247	100	DYRK2	1.60302530201E-07	0.0168495298	345	3.08730879246E-09	0.0199916474	8.16949194969E-08	0.0030302586
sp|Q14247|SRC8_HUMAN	Q14247	100	LCK	0.9835255084	0.0064410266	489	0.1496203153	0.0538177191	0.5665729118	0.0031084093
sp|Q14247|SRC8_HUMAN	Q14247	100	CDK5	0.1962251847	0.0106044279	399	0.0027091924	0.0332092251	0.0994671885	0.0031523722
sp|Q14247|SRC8_HUMAN	Q14247	100	SYK	0.0594544127	0.0071022727	421	0.0002591481	0.0496073963	0.0298567804	0.0031536478
sp|Q14247|SRC8_HUMAN	Q14247	100	MAPK8	0.0007113962	0.0642388323	401	0.3668452918	0.0054848181	0.183778344	0.0031537516
sp|Q14247|SRC8_HUMAN	Q14247	100	HCK	0.0507310943	0.0013469828	178	2.43452925249E-11	0.2631371254	0.0253655472	0.003170465
sp|Q14247|SRC8_HUMAN	Q14247	100	CHEK1	0.3161386963	0.0148168103	150	0.0081913125	0.0240139899	0.1621650044	0.0031813435
sp|Q14247|SRC8_HUMAN	Q14247	100	PAK1	0.9809592263	0.0042123824	332	0.005788256	0.0855959137	0.4933737412	0.003219048
sp|Q14247|SRC8_HUMAN	Q14247	100	MAP3KB	5.69716635268E-05	0.0053144592	267	2.26292889762E-11	0.06854266	2.84858430781E-05	0.0032483973
sp|Q14247|SRC8_HUMAN	Q14247	100	PAK1	0.9809592263	0.0042123824	399	0.0055379287	0.0873837573	0.4932485775	0.0032786751
sp|Q14247|SRC8_HUMAN	Q14247	100	DYRK2	1.60302530201E-07	0.0168495298	337	0.000000002	0.0219484379	8.11670399865E-08	0.0032923272
sp|Q14247|SRC8_HUMAN	Q14247	100	ABL2	0.9999987244	0.0007836991	486	1.81946081352E-16	0.4825200731	0.4999993622	0.0033580592
sp|Q14247|SRC8_HUMAN	Q14247	100	LCK	0.9835255084	0.0064410266	503	0.1324560143	0.0587947266	0.5579907613	0.0033623762
sp|Q14247|SRC8_HUMAN	Q14247	100	SYK	0.0594544127	0.0071022727	265	0.000198046	0.0535197429	0.0298262294	0.0033735095
sp|Q14247|SRC8_HUMAN	Q14247	100	CHEK1	0.3161386963	0.0148168103	76	0.0069076187	0.0259472562	0.1615231575	0.0034076921
sp|Q14247|SRC8_HUMAN	Q14247	100	PTK2	0.9999731455	0.0013714734	503	4.3377575562E-13	0.2826360422	0.4999865728	0.0034326244
sp|Q14247|SRC8_HUMAN	Q14247	100	PTK2	0.9999731455	0.0013714734	446	3.40667925732E-13	0.2925336834	0.4999865728	0.0035390223
sp|Q14247|SRC8_HUMAN	Q14247	100	BTK	0.9244146135	0.0085961991	154	1.70149470428E-05	0.0471607702	0.4622158142	0.0035718583
sp|Q14247|SRC8_HUMAN	Q14247	100	PTK2	0.9999731455	0.0013714734	464	3.11253198198E-13	0.2964814651	0.4999865728	0.0035813312
sp|Q14247|SRC8_HUMAN	Q14247	100	HCK	0.0507310943	0.0013469828	162	9.73398252238E-12	0.3023395157	0.0253655472	0.0035862471
sp|Q14247|SRC8_HUMAN	Q14247	100	ABL2	0.9999987244	0.0007836991	489	7.8129624234E-17	0.5234330077	0.4999993622	0.0036094036
sp|Q14247|SRC8_HUMAN	Q14247	100	ABL2	0.9999987244	0.0007836991	289	6.07755616918E-17	0.5358948547	0.4999993622	0.0036854542
sp|Q14247|SRC8_HUMAN	Q14247	100	STK4	7.528217647E-05	0.1556132445	145	4.80991085724E-05	0.0027037621	6.16906425212E-05	0.0036913697
sp|Q14247|SRC8_HUMAN	Q14247	100	PRKCE	0.5358143395	0.0187353056	240	0.0013116639	0.0225744275	0.2685630017	0.0037084471
sp|Q14247|SRC8_HUMAN	Q14247	100	PRKCI	0.5340407183	0.0800107759	267	0.0027963484	0.005433798	0.2684185333	0.0038001324
sp|Q14247|SRC8_HUMAN	Q14247	100	RET	0.0083783727	0.0073471787	421	2.33460831056E-05	0.0604617825	0.0042008594	0.003873266
sp|Q14247|SRC8_HUMAN	Q14247	100	INSR	0.0002991277	0.0211843652	489	0.0196647668	0.0210741639	0.0099819473	0.0038903914
sp|Q14247|SRC8_HUMAN	Q14247	100	PAK1	0.9809592263	0.0042123824	432	0.0035176301	0.1071441337	0.4922384282	0.0039280816
sp|Q14247|SRC8_HUMAN	Q14247	100	MAPK9	4.44155368542E-06	0.1289184953	411	0.0135923041	0.003539637	0.0067983728	0.0039665137
sp|Q14247|SRC8_HUMAN	Q14247	100	PRKCE	0.5358143395	0.0187353056	432	0.0010470801	0.0244777538	0.2684307098	0.0039839967
sp|Q14247|SRC8_HUMAN	Q14247	100	FYN	0.9495213497	0.0079594436	310	0.3391107667	0.0583308502	0.6443160582	0.0040276481
sp|Q14247|SRC8_HUMAN	Q14247	100	FYN	0.9495213497	0.0079594436	162	0.3391107667	0.0583308502	0.6443160582	0.0040276481
sp|Q14247|SRC8_HUMAN	Q14247	100	PTK2	0.9999731455	0.0013714734	289	1.0991875444E-13	0.3434602282	0.4999865728	0.0040795239
sp|Q14247|SRC8_HUMAN	Q14247	100	ABL2	0.9999987244	0.0007836991	453	1.5404455854E-17	0.6018152387	0.4999993622	0.0040840853
sp|Q14247|SRC8_HUMAN	Q14247	100	ABL2	0.9999987244	0.0007836991	162	1.29940523862E-17	0.6103373574	0.4999993622	0.0041351929
sp|Q14247|SRC8_HUMAN	Q14247	100	ABL1	0.990964934	0.0071022727	334	0.3467338862	0.0676486458	0.6688494101	0.0041515361
sp|Q14247|SRC8_HUMAN	Q14247	100	PRKCH	3.270735185E-09	0.0163842085	68	9.00602946446E-12	0.0293882135	1.63987060723E-09	0.004159508
sp|Q14247|SRC8_HUMAN	Q14247	100	HCK	0.0507310943	0.0013469828	334	2.9043536563E-12	0.3577308711	0.0253655472	0.0041622172
sp|Q14247|SRC8_HUMAN	Q14247	100	EGFR	0.9996763946	0.0034286834	453	0.0037427605	0.141688478	0.5017095775	0.0041923525
sp|Q14247|SRC8_HUMAN	Q14247	100	LCK	0.9835255084	0.0064410266	215	0.0945302676	0.0756505142	0.539027888	0.0042035052
sp|Q14247|SRC8_HUMAN	Q14247	100	LCK	0.9835255084	0.0064410266	141	0.0945302676	0.0756505142	0.539027888	0.0042035052
sp|Q14247|SRC8_HUMAN	Q14247	100	SYK	0.0594544127	0.0071022727	486	0.00007735	0.0691481908	0.0297658814	0.0042327944
sp|Q14247|SRC8_HUMAN	Q14247	100	ABL2	0.9999987244	0.0007836991	310	9.01727998204E-18	0.6274927318	0.4999993622	0.0042377931
sp|Q14247|SRC8_HUMAN	Q14247	100	EGFR	0.9996763946	0.0034286834	265	0.0036060502	0.1436808917	0.5016412224	0.0042444259
sp|Q14247|SRC8_HUMAN	Q14247	100	PRKCG	0.3550933071	0.0328663793	347	0.0005632374	0.0153405656	0.1778282723	0.0043322727
sp|Q14247|SRC8_HUMAN	Q14247	100	ABL2	0.9999987244	0.0007836991	191	6.31685752519E-18	0.6442969776	0.4999993622	0.0043379369
sp|Q14247|SRC8_HUMAN	Q14247	100	ABL2	0.9999987244	0.0007836991	141	5.91951529948E-18	0.6474796853	0.4999993622	0.0043568651
sp|Q14247|SRC8_HUMAN	Q14247	100	ROCK1	0.4114932567	0.0407033699	432	0.0170737169	0.0124883257	0.2142834868	0.0043635987
sp|Q14247|SRC8_HUMAN	Q14247	100	CHEK1	0.3161386963	0.0148168103	117	0.0037408001	0.034311199	0.1599397482	0.0043640961
sp|Q14247|SRC8_HUMAN	Q14247	100	PAK1	0.9809592263	0.0042123824	418	0.0026441017	0.1212754914	0.491801664	0.0043828705
sp|Q14247|SRC8_HUMAN	Q14247	100	DAPK3	2.67223478726E-09	0.0298050549	68	4.6922799237E-09	0.0173028553	3.68225735548E-09	0.0044196365
sp|Q14247|SRC8_HUMAN	Q14247	100	MAPK1	0.0192520023	0.0336010972	418	0.3470773635	0.0154386342	0.1831646829	0.0044426591
sp|Q14247|SRC8_HUMAN	Q14247	100	CSNK1E	1.04447076527E-06	0.02549471	411	6.6491711912E-05	0.0206597974	3.37680913386E-05	0.0045028121
sp|Q14247|SRC8_HUMAN	Q14247	100	DYRK2	1.60302530201E-07	0.0168495298	401	4.21948980432E-10	0.0319257782	8.03622395909E-08	0.0045873826
sp|Q14247|SRC8_HUMAN	Q14247	100	ABL2	0.9999987244	0.0007836991	334	2.05644186763E-18	0.6961206723	0.4999993622	0.0046446512
sp|Q14247|SRC8_HUMAN	Q14247	100	ABL2	0.9999987244	0.0007836991	265	1.88952949971E-18	0.6999991947	0.4999993622	0.0046674814
sp|Q14247|SRC8_HUMAN	Q14247	100	HCK	0.0507310943	0.0013469828	310	1.00782007399E-12	0.4102938689	0.0253655472	0.004698025
sp|Q14247|SRC8_HUMAN	Q14247	100	PTK2	0.9999731455	0.0013714734	470	2.86844592908E-14	0.4101070298	0.4999865728	0.004771387
sp|Q14247|SRC8_HUMAN	Q14247	100	MAP3K5	9.46552774085E-13	0.0274539577	496	2.46964861449E-09	0.0205211922	1.23529758363E-09	0.0047783986
sp|Q14247|SRC8_HUMAN	Q14247	100	ABL2	0.9999987244	0.0007836991	154	9.76312604599E-19	0.7292089135	0.4999993622	0.0048388843
sp|Q14247|SRC8_HUMAN	Q14247	100	PAK1	0.9809592263	0.0042123824	209	0.0019857107	0.1365754241	0.4914724685	0.0048674531
sp|Q14247|SRC8_HUMAN	Q14247	100	PTK2	0.9999731455	0.0013714734	84	2.15630890119E-14	0.4244936418	0.4999865728	0.0049186949
sp|Q14247|SRC8_HUMAN	Q14247	100	PRKDC	0.000491427	0.1315144984	298	0.8584647593	0.0045099362	0.4294780931	0.005000084
sp|Q14247|SRC8_HUMAN	Q14247	100	PRKD1	0.0971204089	0.032278605	5	0.025098115	0.0184537108	0.061109262	0.0050189365
sp|Q14247|SRC8_HUMAN	Q14247	100	VRK1	1.56299795232E-09	0.0348746082	298	0.000000003	0.0171167998	2.26620463261E-09	0.0050284524
sp|Q14247|SRC8_HUMAN	Q14247	100	HIPK2	6.62755757282E-06	0.0467770376	399	1.49911656946E-07	0.0129276489	3.38873461488E-06	0.0050861244
sp|Q14247|SRC8_HUMAN	Q14247	100	PAK1	0.9809592263	0.0042123824	348	0.0016726469	0.1465512369	0.4913159366	0.0051794636
sp|Q14247|SRC8_HUMAN	Q14247	100	ABL2	0.9999987244	0.0007836991	215	2.15157946016E-19	0.790187725	0.4999993622	0.0051937938
sp|Q14247|SRC8_HUMAN	Q14247	100	PTK2	0.9999731455	0.0013714734	421	1.27029340397E-14	0.4519477173	0.4999865728	0.0051979663
sp|Q14247|SRC8_HUMAN	Q14247	100	DYRK1A	1.03609339324E-10	0.0327929075	11	2.63212163108E-09	0.0190155434	1.3678654852E-09	0.0052255841
sp|Q14247|SRC8_HUMAN	Q14247	100	PAK1	0.9809592263	0.0042123824	303	0.0015828231	0.1497697831	0.4912710247	0.005279509
sp|Q14247|SRC8_HUMAN	Q14247	100	BTK	0.9244146135	0.0085961991	486	0.000002693	0.0738159474	0.4622086532	0.0053063855
sp|Q14247|SRC8_HUMAN	Q14247	100	PAK1	0.9809592263	0.0042123824	172	0.0015567788	0.150791408	0.4912580026	0.005311204
sp|Q14247|SRC8_HUMAN	Q14247	100	PRKCG	0.3550933071	0.0328663793	345	0.0002827397	0.0194310368	0.1776880234	0.0053364946
sp|Q14247|SRC8_HUMAN	Q14247	100	PRKCE	0.5358143395	0.0187353056	155	0.0003939363	0.0345827973	0.2681041379	0.005404777
sp|Q14247|SRC8_HUMAN	Q14247	100	PAK1	0.9809592263	0.0042123824	345	0.0014581803	0.1549005153	0.4912087033	0.0054383929
sp|Q14247|SRC8_HUMAN	Q14247	100	ROCK1	0.4114932567	0.0407033699	399	0.0096597328	0.016128781	0.2105764947	0.0054676867
sp|Q14247|SRC8_HUMAN	Q14247	100	ABL2	0.9999987244	0.0007836991	104	3.65159975439E-20	0.8515643749	0.4999993622	0.0055472916
sp|Q14247|SRC8_HUMAN	Q14247	100	ABL2	0.9999987244	0.0007836991	302	3.64521700275E-20	0.851604642	0.4999993622	0.0055475224
sp|Q14247|SRC8_HUMAN	Q14247	100	ABL2	0.9999987244	0.0007836991	178	3.21834935933E-20	0.8553833021	0.4999993622	0.0055691694
sp|Q14247|SRC8_HUMAN	Q14247	100	SRC	0.9999322398	0.0042123824	503	0.5195249192	0.1592465229	0.7597285795	0.0055724151
sp|Q14247|SRC8_HUMAN	Q14247	100	HCK	0.0507310943	0.0013469828	464	1.7785772948E-13	0.4997769205	0.0253655472	0.0055898282
sp|Q14247|SRC8_HUMAN	Q14247	100	ABL2	0.9999987244	0.0007836991	228	2.81258076083E-20	0.8592875953	0.4999993622	0.0055915225
sp|Q14247|SRC8_HUMAN	Q14247	100	SYK	0.0594544127	0.0071022727	302	2.23917341957E-05	0.0960433596	0.0297384022	0.0056550275
sp|Q14247|SRC8_HUMAN	Q14247	100	RET	0.0083783727	0.0073471787	545	4.75594708836E-06	0.0936353899	0.0041915643	0.0056975037
sp|Q14247|SRC8_HUMAN	Q14247	100	SRC	0.9999322398	0.0042123824	446	0.5076939175	0.1652366495	0.7538130787	0.0057563225
sp|Q14247|SRC8_HUMAN	Q14247	100	TTK	6.36747021226E-06	0.0218701019	337	1.80725292251E-07	0.0318481787	3.27409775226E-06	0.0057598335
sp|Q14247|SRC8_HUMAN	Q14247	100	LCK	0.9835255084	0.0064410266	501	0.0543360126	0.1093572573	0.5189307605	0.0058168549
sp|Q14247|SRC8_HUMAN	Q14247	100	EGFR	0.9996763946	0.0034286834	215	0.0011567169	0.2058757681	0.5004165557	0.0058278119
sp|Q14247|SRC8_HUMAN	Q14247	100	EGFR	0.9996763946	0.0034286834	141	0.0011567169	0.2058757681	0.5004165557	0.0058278119
sp|Q14247|SRC8_HUMAN	Q14247	100	PTK2	0.9999731455	0.0013714734	545	3.31893536132E-15	0.522271706	0.4999865728	0.0059031907
sp|Q14247|SRC8_HUMAN	Q14247	100	LYN	0.458752718	0.0096003135	421	0.0259082587	0.0751077144	0.2423304884	0.005937759
sp|Q14247|SRC8_HUMAN	Q14247	100	PTK2	0.9999731455	0.0013714734	265	3.04480433638E-15	0.5268057759	0.4999865728	0.0059481937
sp|Q14247|SRC8_HUMAN	Q14247	100	BTK	0.9244146135	0.0085961991	228	1.48741028041E-06	0.0843755788	0.4622080504	0.0059685065
sp|Q14247|SRC8_HUMAN	Q14247	100	HIPK2	6.62755757282E-06	0.0467770376	411	6.86939558152E-08	0.0155693924	3.34812576432E-06	0.0059900482
sp|Q14247|SRC8_HUMAN	Q14247	100	HIPK2	6.62755757282E-06	0.0467770376	401	6.77916132761E-08	0.0156286613	3.34767459305E-06	0.0060100731
sp|Q14247|SRC8_HUMAN	Q14247	100	BTK	0.9244146135	0.0085961991	503	1.42659999315E-06	0.0852984996	0.46220802	0.0060258146
sp|Q14247|SRC8_HUMAN	Q14247	100	PAK1	0.9809592263	0.0042123824	43	0.0010731845	0.1747442959	0.4910162054	0.0060463583
sp|Q14247|SRC8_HUMAN	Q14247	100	MAP3KB	5.69716635268E-05	0.0053144592	496	6.73403159866E-13	0.1400915369	2.84858321001E-05	0.0061070604
sp|Q14247|SRC8_HUMAN	Q14247	100	RET	0.0083783727	0.0073471787	470	3.11429540423E-06	0.1046089667	0.0041907435	0.0062800465
sp|Q14247|SRC8_HUMAN	Q14247	100	PRKCE	0.5358143395	0.0187353056	117	0.0002379208	0.0410250833	0.2680261302	0.0062803097
sp|Q14247|SRC8_HUMAN	Q14247	100	VRK1	1.56299795232E-09	0.0348746082	267	7.95958300778E-10	0.0221439642	1.17947812655E-09	0.0063064362
sp|Q14247|SRC8_HUMAN	Q14247	100	PTK2	0.9999731455	0.0013714734	154	1.21290318271E-15	0.5749635583	0.4999865728	0.0064229679
sp|Q14247|SRC8_HUMAN	Q14247	100	GSK3A	6.59175895628E-09	0.0264498433	401	2.90384219934E-09	0.0299366037	4.74780057781E-09	0.0064463355
sp|Q14247|SRC8_HUMAN	Q14247	100	PAK1	0.9809592263	0.0042123824	98	0.000849467	0.1908770485	0.4909043467	0.0065335685
sp|Q14247|SRC8_HUMAN	Q14247	100	SRC	0.9999322398	0.0042123824	265	0.4590003138	0.1915890184	0.7294662768	0.006554934
sp|Q14247|SRC8_HUMAN	Q14247	100	ABL1	0.990964934	0.0071022727	433	0.1842142979	0.1147369354	0.587589616	0.0066107818
sp|Q14247|SRC8_HUMAN	Q14247	100	GSK3A	6.59175895628E-09	0.0264498433	345	2.54572268775E-09	0.0308732968	4.56874082202E-09	0.0066228773
sp|Q14247|SRC8_HUMAN	Q14247	100	VRK1	1.56299795232E-09	0.0348746082	5	5.86066414088E-10	0.0235444213	1.0745321832E-09	0.0066549227
sp|Q14247|SRC8_HUMAN	Q14247	100	LCK	0.9835255084	0.0064410266	421	0.0402224759	0.1295906452	0.5118739922	0.0067513967
sp|Q14247|SRC8_HUMAN	Q14247	100	HCK	0.0507310943	0.0013469828	453	1.67284227699E-14	0.6217103833	0.0253655472	0.0067707888
sp|Q14247|SRC8_HUMAN	Q14247	100	PRKCH	3.270735185E-09	0.0163842085	472	6.86716840631E-13	0.0516656855	1.63571095092E-09	0.0068349895
sp|Q14247|SRC8_HUMAN	Q14247	100	SRC	0.9999322398	0.0042123824	421	0.4393746109	0.2024079697	0.7196534254	0.0068782516
sp|Q14247|SRC8_HUMAN	Q14247	100	HCK	0.0507310943	0.0013469828	538	1.19280260374E-14	0.6389978336	0.0253655472	0.0069354525
sp|Q14247|SRC8_HUMAN	Q14247	100	ADRBK1	0.00220211	0.2064802116	43	0.0254242765	0.0041876234	0.0138131933	0.0069632672
sp|Q14247|SRC8_HUMAN	Q14247	100	EGFR	0.9996763946	0.0034286834	178	0.0005540366	0.2526693028	0.5001152156	0.0069749857
sp|Q14247|SRC8_HUMAN	Q14247	100	MAPK1	0.0192520023	0.0336010972	401	0.19080429	0.0260447138	0.1050281462	0.007037048
sp|Q14247|SRC8_HUMAN	Q14247	100	LCK	0.9835255084	0.0064410266	289	0.0365071212	0.1368644853	0.5100163148	0.0070822063
sp|Q14247|SRC8_HUMAN	Q14247	100	RET	0.0083783727	0.0073471787	228	1.79058848169E-06	0.1203469409	0.0041900816	0.0071009312
sp|Q14247|SRC8_HUMAN	Q14247	100	RET	0.0083783727	0.0073471787	199	1.72034705906E-06	0.1216209904	0.0041900465	0.0071666949
sp|Q14247|SRC8_HUMAN	Q14247	100	AKT2	0.0019953446	0.0408503135	192	1.05879073612E-08	0.0221558791	0.0009976776	0.0072473787
sp|Q14247|SRC8_HUMAN	Q14247	100	CSNK1E	1.04447076527E-06	0.02549471	150	6.53716296103E-06	0.0358204177	3.79081686315E-06	0.0073044991
sp|Q14247|SRC8_HUMAN	Q14247	100	HCK	0.0507310943	0.0013469828	84	5.32781510346E-15	0.6783306891	0.0253655472	0.0073077784
sp|Q14247|SRC8_HUMAN	Q14247	100	PRKCB	0.0077179798	0.1795405564	106	0.3665508756	0.0051340929	0.1871344277	0.0073642737
sp|Q14247|SRC8_HUMAN	Q14247	100	HCK	0.0507310943	0.0013469828	265	3.90016884867E-15	0.6927124691	0.0253655472	0.0074431399
sp|Q14247|SRC8_HUMAN	Q14247	100	CHEK1	0.3161386963	0.0148168103	261	0.0008429816	0.0632252613	0.158490839	0.0074691216
sp|Q14247|SRC8_HUMAN	Q14247	100	TTK	6.36747021226E-06	0.0218701019	76	5.41512984672E-08	0.0428608919	3.21081075537E-06	0.0074731335
sp|Q14247|SRC8_HUMAN	Q14247	100	EGFR	0.9996763946	0.0034286834	154	0.0004058325	0.2742041217	0.5000411135	0.0074925618
sp|Q14247|SRC8_HUMAN	Q14247	100	SRC	0.9999322398	0.0042123824	538	0.4029385105	0.2256001804	0.7014353752	0.0075632829
sp|Q14247|SRC8_HUMAN	Q14247	100	CSNK1A1	0.3054415767	0.1551724138	155	0.9518329623	0.006239733	0.6286372695	0.0076878165
sp|Q14247|SRC8_HUMAN	Q14247	100	PTK2	0.9999731455	0.0013714734	178	8.65514468223E-17	0.707965628	0.4999865728	0.0077067005
sp|Q14247|SRC8_HUMAN	Q14247	100	HCK	0.0507310943	0.0013469828	470	1.9546109172E-15	0.7255011235	0.0253655472	0.0077502565
sp|Q14247|SRC8_HUMAN	Q14247	100	PTK2	0.9999731455	0.0013714734	433	7.23635367688E-17	0.7165392886	0.4999865728	0.0077882013
sp|Q14247|SRC8_HUMAN	Q14247	100	CDK7	5.74336625941E-11	0.0354134013	345	2.01821229699E-06	0.0281344011	1.00913486533E-06	0.0078824305
sp|Q14247|SRC8_HUMAN	Q14247	100	PRKCE	0.5358143395	0.0187353056	267	0.0001091627	0.0532631964	0.2679617511	0.0078932624
sp|Q14247|SRC8_HUMAN	Q14247	100	HCK	0.0507310943	0.0013469828	503	1.33309629389E-15	0.7429270925	0.0253655472	0.0079126594
sp|Q14247|SRC8_HUMAN	Q14247	100	PRKCH	3.270735185E-09	0.0163842085	457	3.05388277708E-13	0.0611031899	1.63552028664E-09	0.0079155425
sp|Q14247|SRC8_HUMAN	Q14247	100	PTK2	0.9999731455	0.0013714734	215	4.59291004705E-17	0.736764623	0.4999865728	0.0079799079
sp|Q14247|SRC8_HUMAN	Q14247	100	HCK	0.0507310943	0.0013469828	191	1.10001043224E-15	0.7503410619	0.0253655472	0.0079815869
sp|Q14247|SRC8_HUMAN	Q14247	100	CSNK1A1	0.3054415767	0.1551724138	156	0.9464358031	0.0065333279	0.6259386899	0.0080029342
sp|Q14247|SRC8_HUMAN	Q14247	100	ATM	0.3276608141	0.092721395	298	0.9221306831	0.0109497782	0.6248957486	0.0080131807
sp|Q14247|SRC8_HUMAN	Q14247	100	PTK2	0.9999731455	0.0013714734	141	3.97851627393E-17	0.7432572823	0.4999865728	0.0080412864
sp|Q14247|SRC8_HUMAN	Q14247	100	ABL1	0.990964934	0.0071022727	421	0.1305745759	0.1441479895	0.560769755	0.0080717297
sp|Q14247|SRC8_HUMAN	Q14247	100	PRKCH	3.270735185E-09	0.0163842085	224	2.63257892074E-13	0.0629643559	1.63549922145E-09	0.0081256916
sp|Q14247|SRC8_HUMAN	Q14247	100	PRKCH	3.270735185E-09	0.0163842085	172	2.58007149688E-13	0.0632332045	1.63549659608E-09	0.0081559728
sp|Q14247|SRC8_HUMAN	Q14247	100	CDK7	5.74336625941E-11	0.0354134013	331	1.70312161099E-06	0.0294144873	8.51589522325E-07	0.0081947248
sp|Q14247|SRC8_HUMAN	Q14247	100	MAP2K4	0.000006124	0.026890674	538	1.57209758241E-14	0.0387897296	0.000003062	0.00820444
sp|Q14247|SRC8_HUMAN	Q14247	100	ABL1	0.990964934	0.0071022727	104	0.1262969331	0.147032721	0.5586309336	0.0082125717
sp|Q14247|SRC8_HUMAN	Q14247	100	SYK	0.0594544127	0.0071022727	84	0.000003707	0.1483728085	0.0297290599	0.0082778619
sp|Q14247|SRC8_HUMAN	Q14247	100	MAP2K4	0.000006124	0.026890674	162	1.4352825115E-14	0.0395496026	0.000003062	0.0083445289
sp|Q14247|SRC8_HUMAN	Q14247	100	HCK	0.0507310943	0.0013469828	302	4.25860033756E-16	0.7910317224	0.0253655472	0.0083581552
sp|Q14247|SRC8_HUMAN	Q14247	100	PRKCB	0.0077179798	0.1795405564	150	0.2931985206	0.0059488876	0.1504582502	0.0083756769
sp|Q14247|SRC8_HUMAN	Q14247	100	MAP3KB	5.69716635268E-05	0.0053144592	399	8.79933676847E-14	0.2015827243	2.84858318074E-05	0.0083978164
sp|Q14247|SRC8_HUMAN	Q14247	100	MAP3KB	5.69716635268E-05	0.0053144592	113	8.75994703922E-14	0.2017388398	2.84858318072E-05	0.0084034901
sp|Q14247|SRC8_HUMAN	Q14247	100	HCK	0.0507310943	0.0013469828	154	3.72483016746E-16	0.7960151726	0.0253655472	0.0084040773
sp|Q14247|SRC8_HUMAN	Q14247	100	PAK2	1.06440384203E-08	0.0272580329	5	1.19084738542E-10	0.0394385707	5.38156157943E-09	0.0084232143
sp|Q14247|SRC8_HUMAN	Q14247	100	PAK1	0.9809592263	0.0042123824	484	0.0003686089	0.2555797553	0.4906639176	0.0084340255
sp|Q14247|SRC8_HUMAN	Q14247	100	HCK	0.0507310943	0.0013469828	446	3.03746340008E-16	0.8039010719	0.0253655472	0.0084766595
sp|Q14247|SRC8_HUMAN	Q14247	100	PRKCE	0.5358143395	0.0187353056	345	8.38831717838E-05	0.058045953	0.2679491114	0.0085085219
sp|Q14247|SRC8_HUMAN	Q14247	100	SRC	0.9999322398	0.0042123824	470	0.3560578815	0.2583968882	0.6779950607	0.0085150577
sp|Q14247|SRC8_HUMAN	Q14247	100	PAK2	1.06440384203E-08	0.0272580329	98	1.12166679485E-10	0.0399338021	5.3781025499E-09	0.0085154014
sp|Q14247|SRC8_HUMAN	Q14247	100	HCK	0.0507310943	0.0013469828	421	2.3972324703E-16	0.8124537936	0.0253655472	0.0085552615
sp|Q14247|SRC8_HUMAN	Q14247	100	PAK1	0.9809592263	0.0042123824	401	0.0003465639	0.2608577433	0.4906528951	0.008585736
sp|Q14247|SRC8_HUMAN	Q14247	100	CHEK1	0.3161386963	0.0148168103	417	0.0005518958	0.0741729008	0.1583452961	0.0085869163
sp|Q14247|SRC8_HUMAN	Q14247	100	PRKCE	0.5358143395	0.0187353056	187	8.10612690883E-05	0.0587015771	0.2679477004	0.0085922725
sp|Q14247|SRC8_HUMAN	Q14247	100	DYRK1A	1.03609339324E-10	0.0327929075	399	2.56887439519E-10	0.0336192193	1.80248389421E-10	0.0086105268
sp|Q14247|SRC8_HUMAN	Q14247	100	HCK	0.0507310943	0.0013469828	199	1.9913278857E-16	0.8193716729	0.0253655472	0.00861875
sp|Q14247|SRC8_HUMAN	Q14247	100	MAP3KB	5.69716635268E-05	0.0053144592	401	6.2151223559E-14	0.2137560693	2.84858317945E-05	0.0088383408
sp|Q14247|SRC8_HUMAN	Q14247	100	PAK2	1.06440384203E-08	0.0272580329	332	9.13918164613E-11	0.0417699163	5.36771511839E-09	0.0088557484
sp|Q14247|SRC8_HUMAN	Q14247	100	RET	0.0083783727	0.0073471787	265	6.22609901431E-07	0.1551119021	0.0041894976	0.0088629943
sp|Q14247|SRC8_HUMAN	Q14247	100	PRKCE	0.5358143395	0.0187353056	24	7.22494159238E-05	0.0609162179	0.2679432945	0.0088741691
sp|Q14247|SRC8_HUMAN	Q14247	100	CDK5	0.1962251847	0.0106044279	76	6.87633195475E-05	0.1078697196	0.098146974	0.0088918688
sp|Q14247|SRC8_HUMAN	Q14247	100	MAP2K1	4.49746573771E-13	0.0409482759	466	4.52954485776E-11	0.0281009185	2.28725975757E-11	0.0089378225
sp|Q14247|SRC8_HUMAN	Q14247	100	MAP3KB	5.69716635268E-05	0.0053144592	240	5.73650081838E-14	0.216571037	2.84858317921E-05	0.0089396753
sp|Q14247|SRC8_HUMAN	Q14247	100	PTK2	0.9999731455	0.0013714734	104	3.52224368968E-18	0.8396807628	0.4999865728	0.0089440186
sp|Q14247|SRC8_HUMAN	Q14247	100	MAP3KB	5.69716635268E-05	0.0053144592	323	5.61958818534E-14	0.2173400053	2.84858317915E-05	0.0089673231
sp|Q14247|SRC8_HUMAN	Q14247	100	CHUK	0.0001116747	0.0424666928	117	8.68388195791E-05	0.0272969986	9.92567815369E-05	0.0089955108
sp|Q14247|SRC8_HUMAN	Q14247	100	TTK	6.36747021226E-06	0.0218701019	347	2.18304053645E-08	0.0533976208	3.19465030881E-06	0.0090536026
sp|Q14247|SRC8_HUMAN	Q14247	100	PRKCE	0.5358143395	0.0187353056	426	6.66368816016E-05	0.062473096	0.2679404882	0.0090714342
sp|Q14247|SRC8_HUMAN	Q14247	100	DYRK2	1.60302530201E-07	0.0168495298	344	1.25232293988E-11	0.0697011533	8.01575267153E-08	0.0090982879
sp|Q14247|SRC8_HUMAN	Q14247	100	PRKCH	3.270735185E-09	0.0163842085	401	1.35877311075E-13	0.071880355	1.63543553116E-09	0.0091203531
sp|Q14247|SRC8_HUMAN	Q14247	100	HCK	0.0507310943	0.0013469828	489	3.18890251231E-17	0.8781341859	0.0253655472	0.0091549322
sp|Q14247|SRC8_HUMAN	Q14247	100	EGFR	0.9996763946	0.0034286834	489	0.000149011	0.3470456065	0.4999127028	0.009202615
sp|Q14247|SRC8_HUMAN	Q14247	100	TTK	6.36747021226E-06	0.0218701019	426	2.00894515334E-08	0.0544656831	3.1937798319E-06	0.0092111026
sp|Q14247|SRC8_HUMAN	Q14247	100	BTK	0.9244146135	0.0085961991	545	1.48519418583E-07	0.1397041177	0.462207381	0.0092767371
sp|Q14247|SRC8_HUMAN	Q14247	100	DYRK2	1.60302530201E-07	0.0168495298	438	1.10036895685E-11	0.0715336013	8.01567669454E-08	0.0093062043
sp|Q14247|SRC8_HUMAN	Q14247	100	SYK	0.0594544127	0.0071022727	191	1.95756247551E-06	0.1708224948	0.0297281852	0.0093594115
sp|Q14247|SRC8_HUMAN	Q14247	100	PDGFRB	0.0003018534	0.0049471003	486	3.2133891774E-08	0.2461251017	0.0001509428	0.009388797
sp|Q14247|SRC8_HUMAN	Q14247	100	PTK2	0.9999731455	0.0013714734	334	6.61170680047E-19	0.8906201931	0.4999865728	0.00941467
sp|Q14247|SRC8_HUMAN	Q14247	100	ATR	6.18819697613E-06	0.295723942	150	0.5319359709	0.0041494346	0.2659710795	0.00945239
sp|Q14247|SRC8_HUMAN	Q14247	100	SYK	0.0594544127	0.0071022727	538	1.85533830259E-06	0.1728261832	0.029728134	0.0094548803
sp|Q14247|SRC8_HUMAN	Q14247	100	PRKCG	0.3550933071	0.0328663793	150	3.53607747066E-05	0.0377069409	0.177564334	0.0095341306
sp|Q14247|SRC8_HUMAN	Q14247	100	PAK1	0.9809592263	0.0042123824	240	0.000234701	0.2947158713	0.4905969637	0.0095486218
sp|Q14247|SRC8_HUMAN	Q14247	100	PAK2	1.06440384203E-08	0.0272580329	68	6.19450058009E-11	0.0455725972	5.35299171306E-09	0.0095537298
sp|Q14247|SRC8_HUMAN	Q14247	100	MAP3KB	5.69716635268E-05	0.0053144592	261	3.60295010551E-14	0.2337910991	2.84858317814E-05	0.0095554287
sp|Q14247|SRC8_HUMAN	Q14247	100	SYK	0.0594544127	0.0071022727	228	1.73941335894E-06	0.175208382	0.0297280761	0.0095681692
sp|Q14247|SRC8_HUMAN	Q14247	100	MAP3KB	5.69716635268E-05	0.0053144592	520	3.54063862087E-14	0.2344595546	2.84858317811E-05	0.009579192
sp|Q14247|SRC8_HUMAN	Q14247	100	AKT2	0.0019953446	0.0408503135	81	2.7067557886E-09	0.0308751299	0.0009976737	0.0096809744
sp|Q14247|SRC8_HUMAN	Q14247	100	RET	0.0083783727	0.0073471787	453	3.93600564456E-07	0.1720643306	0.0041893831	0.0097005216
sp|Q14247|SRC8_HUMAN	Q14247	100	TTK	6.36747021226E-06	0.0218701019	485	1.54563304633E-08	0.0579607157	3.19146327136E-06	0.0097233356
sp|Q14247|SRC8_HUMAN	Q14247	100	PAK1	0.9809592263	0.0042123824	81	0.0002173407	0.3015938143	0.4905882835	0.0097421551
sp|Q14247|SRC8_HUMAN	Q14247	100	PAK1	0.9809592263	0.0042123824	5	0.0002123439	0.3037999008	0.4905857851	0.0098040899
sp|Q14247|SRC8_HUMAN	Q14247	100	PAK1	0.9809592263	0.0042123824	267	0.0002113365	0.3042193658	0.4905852814	0.0098158585
sp|Q14247|SRC8_HUMAN	Q14247	100	LYN	0.458752718	0.0096003135	470	0.0066650272	0.1357015728	0.2327088726	0.0099574638
sp|Q14247|SRC8_HUMAN	Q14247	100	CHUK	0.0001116747	0.0424666928	11	5.62363461193E-05	0.0309298161	8.3955544807E-05	0.010028565
sp|Q14247|SRC8_HUMAN	Q14247	100	BTK	0.9244146135	0.0085961991	489	9.43396003082E-08	0.1535189376	0.4622073539	0.0100696371
sp|Q14247|SRC8_HUMAN	Q14247	100	LCK	0.9835255084	0.0064410266	178	0.0161405885	0.2052169991	0.4998330484	0.0100837502
sp|Q14247|SRC8_HUMAN	Q14247	100	GSK3A	6.59175895628E-09	0.0264498433	332	2.87964901626E-10	0.0500128772	3.43986192896E-09	0.0100905416
sp|Q14247|SRC8_HUMAN	Q14247	100	PRKCH	3.270735185E-09	0.0163842085	426	7.59257991629E-14	0.0808898402	1.6354055554E-09	0.0101069981
sp|Q14247|SRC8_HUMAN	Q14247	100	VRK1	1.56299795232E-09	0.0348746082	224	5.30821227312E-11	0.0380029799	8.08040037527E-10	0.0101071507
sp|Q14247|SRC8_HUMAN	Q14247	100	PAK2	1.06440384203E-08	0.0272580329	323	4.55498792357E-11	0.048795115	5.34479414977E-09	0.0101384163
sp|Q14247|SRC8_HUMAN	Q14247	100	CSNK2A2	7.74028688216E-08	0.288940047	47	0.0000012	0.0046193088	6.38693191909E-07	0.0101691661
sp|Q14247|SRC8_HUMAN	Q14247	100	EGFR	0.9996763946	0.0034286834	289	8.58406081716E-05	0.389280911	0.4998811176	0.0101692833
sp|Q14247|SRC8_HUMAN	Q14247	100	PRKCE	0.5358143395	0.0187353056	277	4.31291095189E-05	0.0714330886	0.2679287343	0.0101931053
sp|Q14247|SRC8_HUMAN	Q14247	100	PRKCI	0.5340407183	0.0800107759	113	5.98916814204E-05	0.01676638	0.267050305	0.0102140775
sp|Q14247|SRC8_HUMAN	Q14247	100	EGFR	0.9996763946	0.0034286834	486	8.34896485735E-05	0.3914360036	0.4998799421	0.0102181718
sp|Q14247|SRC8_HUMAN	Q14247	100	PAK1	0.9809592263	0.0042123824	323	0.0001722409	0.323010054	0.4905657336	0.0103406044
sp|Q14247|SRC8_HUMAN	Q14247	100	FYN	0.9495213497	0.0079594436	154	0.1035849273	0.1756770905	0.5265531385	0.0105885707
sp|Q14247|SRC8_HUMAN	Q14247	100	PRKD1	0.0971204089	0.032278605	401	0.0039846582	0.0437343445	0.0505525335	0.0106765241
sp|Q14247|SRC8_HUMAN	Q14247	100	ATM	0.3276608141	0.092721395	187	0.7955621657	0.0153915857	0.5616114899	0.0107778094
sp|Q14247|SRC8_HUMAN	Q14247	100	PAK1	0.9809592263	0.0042123824	187	0.0001421917	0.3406984627	0.490550709	0.0108303538
sp|Q14247|SRC8_HUMAN	Q14247	100	RET	0.0083783727	0.0073471787	162	2.22239010059E-07	0.1955512962	0.0041892975	0.0108408148
sp|Q14247|SRC8_HUMAN	Q14247	100	EGFR	0.9996763946	0.0034286834	470	5.7776523574E-05	0.420632837	0.4998670855	0.0108765847
sp|Q14247|SRC8_HUMAN	Q14247	100	EGFR	0.9996763946	0.0034286834	433	5.7745113922E-05	0.420668272	0.4998670698	0.0108773795
sp|Q14247|SRC8_HUMAN	Q14247	100	MAP3KB	5.69716635268E-05	0.0053144592	172	1.37156260192E-14	0.2717128134	2.84858317703E-05	0.0108882921
sp|Q14247|SRC8_HUMAN	Q14247	100	MAP3KB	5.69716635268E-05	0.0053144592	447	1.36856628677E-14	0.2717833862	2.84858317703E-05	0.010890745
sp|Q14247|SRC8_HUMAN	Q14247	100	PRKCG	0.3550933071	0.0328663793	440	2.07122517818E-05	0.0442634876	0.1775570097	0.0109587169
sp|Q14247|SRC8_HUMAN	Q14247	100	MAP3KB	5.69716635268E-05	0.0053144592	192	1.26080862325E-14	0.2751882934	2.84858317697E-05	0.0110089763
sp|Q14247|SRC8_HUMAN	Q14247	100	PAK1	0.9809592263	0.0042123824	282	0.0001310302	0.3484471088	0.4905451283	0.0110436644
sp|Q14247|SRC8_HUMAN	Q14247	100	MTOR	0.040263029	0.0356338166	399	0.0003199804	0.0412548267	0.0202915047	0.0110585011
sp|Q14247|SRC8_HUMAN	Q14247	100	BTK	0.9244146135	0.0085961991	191	5.52542667176E-08	0.1712831499	0.4622073344	0.0110736126
sp|Q14247|SRC8_HUMAN	Q14247	100	PRKCH	3.270735185E-09	0.0163842085	282	4.38847002652E-14	0.0898999364	1.63538953485E-09	0.0110772331
sp|Q14247|SRC8_HUMAN	Q14247	100	VRK1	1.56299795232E-09	0.0348746082	261	2.79436476652E-11	0.0431783166	7.95470799994E-10	0.011291312
sp|Q14247|SRC8_HUMAN	Q14247	100	CDK5	0.1962251847	0.0106044279	447	2.63972478168E-05	0.1421121789	0.098125791	0.0112990542
sp|Q14247|SRC8_HUMAN	Q14247	100	PRKCH	3.270735185E-09	0.0163842085	466	3.89555698945E-14	0.0920015385	1.63538707029E-09	0.0113013546
sp|Q14247|SRC8_HUMAN	Q14247	100	FYN	0.9495213497	0.0079594436	501	0.0920556797	0.1898172681	0.5207885147	0.0113238799
sp|Q14247|SRC8_HUMAN	Q14247	100	PRKCE	0.5358143395	0.0187353056	457	2.87681401348E-05	0.0810575651	0.2679215538	0.0113745113
sp|Q14247|SRC8_HUMAN	Q14247	100	FYN	0.9495213497	0.0079594436	486	0.0914008372	0.1908464939	0.5204610934	0.011377066
sp|Q14247|SRC8_HUMAN	Q14247	100	EGFR	0.9996763946	0.0034286834	421	4.34477488133E-05	0.444172955	0.4998599212	0.0114023482
sp|Q14247|SRC8_HUMAN	Q14247	100	PRKDC	0.000491427	0.1315144984	457	0.3885323023	0.0116710869	0.1945118646	0.0114800733
sp|Q14247|SRC8_HUMAN	Q14247	100	CDK9	0.000000034	0.0373971395	405	3.96722248401E-06	0.0414760158	2.00059993084E-06	0.0115847404
sp|Q14247|SRC8_HUMAN	Q14247	100	JAK3	0.00000284	0.0734472962	228	4.00537947999E-06	0.0211482552	3.42267934218E-06	0.011598956
sp|Q14247|SRC8_HUMAN	Q14247	100	LCK	0.9835255084	0.0064410266	446	0.0107220835	0.2445869003	0.497123796	0.0117417841
sp|Q14247|SRC8_HUMAN	Q14247	100	PAK1	0.9809592263	0.0042123824	520	9.85417794362E-05	0.3755553023	0.4905288841	0.011784309
sp|Q14247|SRC8_HUMAN	Q14247	100	MAP2K1	4.49746573771E-13	0.0409482759	191	1.17067789848E-11	0.0387863912	6.0782627793E-12	0.0118246246
sp|Q14247|SRC8_HUMAN	Q14247	100	FYN	0.9495213497	0.0079594436	489	0.0849608235	0.1997793366	0.5172410866	0.0118368467
sp|Q14247|SRC8_HUMAN	Q14247	100	SRC	0.9999322398	0.0042123824	289	0.2234625399	0.3775422603	0.6116973899	0.0118382646
sp|Q14247|SRC8_HUMAN	Q14247	100	EGFR	0.9996763946	0.0034286834	191	3.30625924459E-05	0.4657319342	0.4998547286	0.0118801035
sp|Q14247|SRC8_HUMAN	Q14247	100	BTK	0.9244146135	0.0085961991	265	0.000000037	0.1858098912	0.4622073252	0.0118827532
sp|Q14247|SRC8_HUMAN	Q14247	100	MAPK8	0.0007113962	0.0642388323	405	0.0231913161	0.0248828599	0.0119513561	0.0118903967
sp|Q14247|SRC8_HUMAN	Q14247	100	PRKDC	0.000491427	0.1315144984	458	0.3639122244	0.0121602081	0.1822018257	0.0118955334
sp|Q14247|SRC8_HUMAN	Q14247	100	PAK1	0.9809592263	0.0042123824	438	9.00956312404E-05	0.3842070355	0.490524661	0.0120189252
sp|Q14247|SRC8_HUMAN	Q14247	100	ATM	0.3276608141	0.092721395	458	0.7084595472	0.0175341262	0.5180601807	0.0120662168
sp|Q14247|SRC8_HUMAN	Q14247	100	MAP3KB	5.69716635268E-05	0.0053144592	209	6.06773439523E-15	0.3064975527	2.84858317665E-05	0.0120859936
sp|Q14247|SRC8_HUMAN	Q14247	100	FYN	0.9495213497	0.0079594436	302	0.0809310051	0.2059031497	0.5152261774	0.0121501985
sp|Q14247|SRC8_HUMAN	Q14247	100	PDGFRB	0.0003018534	0.0049471003	421	5.7619704283E-09	0.3326219488	0.0001509296	0.0121927701
sp|Q14247|SRC8_HUMAN	Q14247	100	EGFR	0.9996763946	0.0034286834	446	2.72991547032E-05	0.4808433531	0.4998518469	0.0122129286
sp|Q14247|SRC8_HUMAN	Q14247	100	MAP2K1	4.49746573771E-13	0.0409482759	215	9.73565643158E-12	0.0404011533	5.09270150267E-12	0.0122494301
sp|Q14247|SRC8_HUMAN	Q14247	100	MAP2K1	4.49746573771E-13	0.0409482759	141	9.73565643158E-12	0.0404011533	5.09270150267E-12	0.0122494301
sp|Q14247|SRC8_HUMAN	Q14247	100	CDK5	0.1962251847	0.0106044279	332	1.88115691465E-05	0.1566688063	0.0981219982	0.0122944088
sp|Q14247|SRC8_HUMAN	Q14247	100	PDGFRB	0.0003018534	0.0049471003	162	5.21420735527E-09	0.3381498095	0.0001509293	0.0123678295
sp|Q14247|SRC8_HUMAN	Q14247	100	PRKCH	3.270735185E-09	0.0163842085	399	2.24794813398E-14	0.1021429377	1.63537883224E-09	0.0123721138
sp|Q14247|SRC8_HUMAN	Q14247	100	PAK1	0.9809592263	0.0042123824	135	7.8953410029E-05	0.3974505815	0.4905190899	0.0123764778
sp|Q14247|SRC8_HUMAN	Q14247	100	MAP3KB	5.69716635268E-05	0.0053144592	135	4.59241604712E-15	0.3189773241	2.84858317657E-05	0.0125104479
sp|Q14247|SRC8_HUMAN	Q14247	100	CHEK1	0.3161386963	0.0148168103	411	0.0001559027	0.1156764125	0.1581472995	0.0126300546
sp|Q14247|SRC8_HUMAN	Q14247	100	MAP3KB	5.69716635268E-05	0.0053144592	277	4.22629273188E-15	0.3227873374	2.84858317655E-05	0.0126395098
sp|Q14247|SRC8_HUMAN	Q14247	100	EGFR	0.9996763946	0.0034286834	538	2.07103946494E-05	0.5028130562	0.4998485525	0.0126939142
sp|Q14247|SRC8_HUMAN	Q14247	100	MAPK1	0.0192520023	0.0336010972	411	0.058629179	0.0514726033	0.0389405906	0.0127292153
sp|Q14247|SRC8_HUMAN	Q14247	100	PRKCT	0.897820655	0.0483444357	399	0.001416255	0.0358042256	0.449618455	0.0127381131
sp|Q14247|SRC8_HUMAN	Q14247	100	PAK1	0.9809592263	0.0042123824	496	6.84291224586E-05	0.4117038375	0.4905138277	0.0127592154
sp|Q14247|SRC8_HUMAN	Q14247	100	DAPK3	2.67223478726E-09	0.0298050549	106	3.41100587496E-11	0.0584088986	1.353172423E-09	0.012801328
sp|Q14247|SRC8_HUMAN	Q14247	100	PRKCB	0.0077179798	0.1795405564	432	0.1173348915	0.0097802865	0.0625264357	0.0128970567
sp|Q14247|SRC8_HUMAN	Q14247	100	PAK1	0.9809592263	0.0042123824	156	6.48196168633E-05	0.4170392614	0.490512023	0.012901947
sp|Q14247|SRC8_HUMAN	Q14247	100	ROCK1	0.4114932567	0.0407033699	155	0.0008387919	0.0431715954	0.2061660243	0.0129051225
sp|Q14247|SRC8_HUMAN	Q14247	100	PAK1	0.9809592263	0.0042123824	512	6.39897740014E-05	0.4182420536	0.4905116081	0.0129340838
sp|Q14247|SRC8_HUMAN	Q14247	100	MAP3KB	5.69716635268E-05	0.0053144592	411	3.48897208094E-15	0.3315658571	2.84858317652E-05	0.012935972
sp|Q14247|SRC8_HUMAN	Q14247	100	CSNK2A2	7.74028688216E-08	0.288940047	484	4.07553901449E-07	0.0061764924	2.42478385135E-07	0.0130787778
sp|Q14247|SRC8_HUMAN	Q14247	100	ABL1	0.990964934	0.0071022727	215	0.0445632311	0.2522150905	0.5177640826	0.013120941
sp|Q14247|SRC8_HUMAN	Q14247	100	ABL1	0.990964934	0.0071022727	141	0.0445632311	0.2522150905	0.5177640826	0.013120941
sp|Q14247|SRC8_HUMAN	Q14247	100	CDK7	5.74336625941E-11	0.0354134013	109	0.00000021	0.0506825548	0.000000105	0.0131433355
sp|Q14247|SRC8_HUMAN	Q14247	100	SRC	0.9999322398	0.0042123824	489	0.1821995821	0.4277150059	0.591065911	0.0131866815
sp|Q14247|SRC8_HUMAN	Q14247	100	PDGFRB	0.0003018534	0.0049471003	489	3.18593874909E-09	0.3645698271	0.0001509283	0.0131984612
sp|Q14247|SRC8_HUMAN	Q14247	100	VRK1	1.56299795232E-09	0.0348746082	145	1.1250752828E-11	0.0518248561	7.87124352575E-10	0.0132225164
sp|Q14247|SRC8_HUMAN	Q14247	100	SRC	0.9999322398	0.0042123824	84	0.1800453128	0.4302357233	0.5899887763	0.0132537471
sp|Q14247|SRC8_HUMAN	Q14247	100	EGFR	0.9996763946	0.0034286834	104	1.45585636334E-05	0.5312738079	0.4998454766	0.0133121345
sp|Q14247|SRC8_HUMAN	Q14247	100	PRKCE	0.5358143395	0.0187353056	224	1.53308041524E-05	0.0976809665	0.2679148352	0.0133658156
sp|Q14247|SRC8_HUMAN	Q14247	100	MAP3KB	5.69716635268E-05	0.0053144592	466	2.63114486668E-15	0.3443768012	2.84858317647E-05	0.0133664063
sp|Q14247|SRC8_HUMAN	Q14247	100	MAP3KB	5.69716635268E-05	0.0053144592	417	2.36207079519E-15	0.3494134364	2.84858317646E-05	0.0135349331
sp|Q14247|SRC8_HUMAN	Q14247	100	PAK1	0.9809592263	0.0042123824	457	0.000050761	0.4413132402	0.4905049937	0.0135477403
sp|Q14247|SRC8_HUMAN	Q14247	100	PRKCH	3.270735185E-09	0.0163842085	117	1.25232685351E-14	0.1139114822	1.63537385413E-09	0.013594062
sp|Q14247|SRC8_HUMAN	Q14247	100	SRC	0.9999322398	0.0042123824	215	0.1706133893	0.4433289576	0.5852728146	0.0136011098
sp|Q14247|SRC8_HUMAN	Q14247	100	SRC	0.9999322398	0.0042123824	141	0.1706133893	0.4433289576	0.5852728146	0.0136011098
sp|Q14247|SRC8_HUMAN	Q14247	100	DYRK2	1.60302530201E-07	0.0168495298	405	1.18884709798E-12	0.1109834759	8.01518595242E-08	0.0136171193
sp|Q14247|SRC8_HUMAN	Q14247	100	BTK	0.9244146135	0.0085961991	302	1.62104319194E-08	0.217558045	0.4622073148	0.0136180796
sp|Q14247|SRC8_HUMAN	Q14247	100	INSR	0.0002991277	0.0211843652	545	0.0004368415	0.0882911469	0.0003679846	0.0136194593
sp|Q14247|SRC8_HUMAN	Q14247	100	SRC	0.9999322398	0.0042123824	302	0.1699606326	0.4442824814	0.5849464362	0.0136263425
sp|Q14247|SRC8_HUMAN	Q14247	100	MTOR	0.040263029	0.0356338166	401	0.0001121409	0.0526998363	0.0201875849	0.013666584
sp|Q14247|SRC8_HUMAN	Q14247	100	PRKD1	0.0971204089	0.032278605	261	0.001992664	0.05865239	0.0495565364	0.013762701
sp|Q14247|SRC8_HUMAN	Q14247	100	PAK1	0.9809592263	0.0042123824	417	4.61767447337E-05	0.4508646998	0.4905027015	0.0138002909
sp|Q14247|SRC8_HUMAN	Q14247	100	GSK3A	6.59175895628E-09	0.0264498433	277	4.87684213259E-11	0.0722729352	3.32026368881E-09	0.0138779106
sp|Q14247|SRC8_HUMAN	Q14247	100	DAPK3	2.67223478726E-09	0.0298050549	344	2.2646801158E-11	0.0641686756	1.34744079421E-09	0.013883814
sp|Q14247|SRC8_HUMAN	Q14247	100	FYN	0.9495213497	0.0079594436	538	0.0615183724	0.2410031328	0.505519861	0.0139194832
sp|Q14247|SRC8_HUMAN	Q14247	100	SYK	0.0594544127	0.0071022727	503	1.83884551528E-07	0.2742540529	0.0297272983	0.0141042954
sp|Q14247|SRC8_HUMAN	Q14247	100	PDGFRB	0.0003018534	0.0049471003	199	1.77853841984E-09	0.3978658463	0.0001509276	0.01423185
sp|Q14247|SRC8_HUMAN	Q14247	100	PRKD1	0.0971204089	0.032278605	348	0.0017908968	0.0613072705	0.0494556529	0.0142980582
sp|Q14247|SRC8_HUMAN	Q14247	100	MAP3KB	5.69716635268E-05	0.0053144592	432	1.42612762967E-15	0.3732209016	2.84858317641E-05	0.0143264033
sp|Q14247|SRC8_HUMAN	Q14247	100	PRKD1	0.0971204089	0.032278605	331	0.0017729737	0.0615327368	0.0494466913	0.0143433503
sp|Q14247|SRC8_HUMAN	Q14247	100	LCK	0.9835255084	0.0064410266	479	0.0056030579	0.3099290495	0.4945642831	0.0144059779
sp|Q14247|SRC8_HUMAN	Q14247	100	PRKCG	0.3550933071	0.0328663793	187	6.90852777776E-06	0.0607927919	0.1775501078	0.0144170281
sp|Q14247|SRC8_HUMAN	Q14247	100	SRC	0.9999322398	0.0042123824	178	0.1491484392	0.4753315992	0.5745403395	0.0144433748
sp|Q14247|SRC8_HUMAN	Q14247	100	AKT2	0.0019953446	0.0408503135	156	3.80961846324E-10	0.0491705866	0.0009976725	0.0144828538
sp|Q14247|SRC8_HUMAN	Q14247	100	PAK1	0.9809592263	0.0042123824	405	3.54671907304E-05	0.4771223539	0.4904973468	0.0144902309
sp|Q14247|SRC8_HUMAN	Q14247	100	CDK5	0.1962251847	0.0106044279	81	0.000009406	0.1900787513	0.0981172954	0.0145265777
sp|Q14247|SRC8_HUMAN	Q14247	100	TTK	6.36747021226E-06	0.0218701019	520	0.000000002	0.0922905509	3.18472249254E-06	0.0145435039
sp|Q14247|SRC8_HUMAN	Q14247	100	PDGFRB	0.0003018534	0.0049471003	453	1.47545612471E-09	0.4090310942	0.0001509275	0.0145752327
sp|Q14247|SRC8_HUMAN	Q14247	100	PRKCI	0.5340407183	0.0800107759	322	1.4570186881E-05	0.0254486641	0.2670276442	0.0146536571
sp|Q14247|SRC8_HUMAN	Q14247	100	VRK1	1.56299795232E-09	0.0348746082	219	6.01046800904E-12	0.0587287674	7.84504210166E-10	0.0147278297
sp|Q14247|SRC8_HUMAN	Q14247	100	LCK	0.9835255084	0.0064410266	453	0.0051749875	0.3183641913	0.4943502479	0.0147429926
sp|Q14247|SRC8_HUMAN	Q14247	100	BTK	0.9244146135	0.0085961991	289	9.8067025102E-09	0.238722407	0.4622073116	0.0147523575
sp|Q14247|SRC8_HUMAN	Q14247	100	PAK1	0.9809592263	0.0042123824	113	3.19802092314E-05	0.4875992029	0.4904956033	0.0147637999
sp|Q14247|SRC8_HUMAN	Q14247	100	PRKD1	0.0971204089	0.032278605	457	0.0016181838	0.0638882176	0.0493692964	0.0148149469
sp|Q14247|SRC8_HUMAN	Q14247	100	PRKCH	3.270735185E-09	0.0163842085	432	7.19848945531E-15	0.1260264749	1.63537119175E-09	0.0148311565
sp|Q14247|SRC8_HUMAN	Q14247	100	MAP3KB	5.69716635268E-05	0.0053144592	47	1.02370362029E-15	0.3891645436	2.84858317639E-05	0.0148518971
sp|Q14247|SRC8_HUMAN	Q14247	100	LYN	0.458752718	0.0096003135	501	0.0017321393	0.2155076467	0.2302424287	0.0148564825
sp|Q14247|SRC8_HUMAN	Q14247	100	FYN	0.9495213497	0.0079594436	191	0.0530601197	0.2606212401	0.5012907347	0.0148902164
sp|Q14247|SRC8_HUMAN	Q14247	100	PRKCT	0.897820655	0.0483444357	348	0.0008613543	0.0437875032	0.4493410047	0.0151522422
sp|Q14247|SRC8_HUMAN	Q14247	100	CSNK1E	1.04447076527E-06	0.02549471	348	1.22425283028E-07	0.0830827898	5.83448024151E-07	0.0151601823
sp|Q14247|SRC8_HUMAN	Q14247	100	MTOR	0.040263029	0.0356338166	418	6.54969101334E-05	0.0596037476	0.0201642629	0.0151955007
sp|Q14247|SRC8_HUMAN	Q14247	100	PDGFRB	0.0003018534	0.0049471003	464	0.000000001	0.4307865766	0.0001509272	0.0152400186
sp|Q14247|SRC8_HUMAN	Q14247	100	SRC	0.9999322398	0.0042123824	104	0.1301941262	0.5063984344	0.565063183	0.0152523166
sp|Q14247|SRC8_HUMAN	Q14247	100	LYN	0.458752718	0.0096003135	538	0.0015434084	0.2229651046	0.2301480632	0.0152977598
sp|Q14247|SRC8_HUMAN	Q14247	100	DYRK1A	1.03609339324E-10	0.0327929075	472	1.33678262517E-11	0.0654090456	5.84885827878E-11	0.0153249106
sp|Q14247|SRC8_HUMAN	Q14247	100	PDGFRB	0.0003018534	0.0049471003	545	9.34142065924E-10	0.4359037134	0.0001509272	0.0153955838
sp|Q14247|SRC8_HUMAN	Q14247	100	RET	0.0083783727	0.0073471787	310	2.73727793644E-08	0.2946597837	0.0041892	0.0154474975
sp|Q14247|SRC8_HUMAN	Q14247	100	MAP3KB	5.69716635268E-05	0.0053144592	337	6.86554554084E-16	0.4088894809	2.84858317638E-05	0.0154972304
sp|Q14247|SRC8_HUMAN	Q14247	100	PRKCB	0.0077179798	0.1795405564	332	0.0732310441	0.0121611247	0.040474512	0.0155609047
sp|Q14247|SRC8_HUMAN	Q14247	100	BTK	0.9244146135	0.0085961991	104	6.67943168621E-09	0.2560871701	0.4622073101	0.0156708769
sp|Q14247|SRC8_HUMAN	Q14247	100	EGFR	0.9996763946	0.0034286834	334	3.36490323641E-06	0.6437090786	0.4998398797	0.0157057358
sp|Q14247|SRC8_HUMAN	Q14247	100	SYK	0.0594544127	0.0071022727	479	8.78539149227E-08	0.3111708853	0.0297272503	0.015723751
sp|Q14247|SRC8_HUMAN	Q14247	100	SRC	0.9999322398	0.0042123824	501	0.1180106828	0.5284373968	0.5589714613	0.0158212845
sp|Q14247|SRC8_HUMAN	Q14247	100	MAP3KB	5.69716635268E-05	0.0053144592	426	5.60721381703E-16	0.4191200889	2.84858317637E-05	0.0158299337
sp|Q14247|SRC8_HUMAN	Q14247	100	EGFR	0.9996763946	0.0034286834	84	3.1012299907E-06	0.6497217547	0.4998397479	0.0158317264
sp|Q14247|SRC8_HUMAN	Q14247	100	MAP3K5	9.46552774085E-13	0.0274539577	458	5.50799999318E-12	0.0814389154	3.22727638363E-12	0.0158813619
sp|Q14247|SRC8_HUMAN	Q14247	100	SRC	0.9999322398	0.0042123824	433	0.1165297336	0.5310418697	0.5582309867	0.0158882638
sp|Q14247|SRC8_HUMAN	Q14247	100	MAP3KB	5.69716635268E-05	0.0053144592	182	5.20504568551E-16	0.4227981218	2.84858317637E-05	0.0159492187
sp|Q14247|SRC8_HUMAN	Q14247	100	PLK1	9.16926492148E-05	0.2935932602	484	0.6089119585	0.0076661584	0.3045018256	0.0159723218
sp|Q14247|SRC8_HUMAN	Q14247	100	MAP2K1	4.49746573771E-13	0.0409482759	501	2.45295929992E-12	0.0557275264	1.45135293685E-12	0.0161624006
sp|Q14247|SRC8_HUMAN	Q14247	100	MAP2K4	0.000006124	0.026890674	447	3.51092827972E-16	0.0849262674	0.000003062	0.0161732177
sp|Q14247|SRC8_HUMAN	Q14247	100	PRKCB	0.0077179798	0.1795405564	347	0.0660856401	0.0127278454	0.03690181	0.0161819745
sp|Q14247|SRC8_HUMAN	Q14247	100	GSK3A	6.59175895628E-09	0.0264498433	344	1.85878239541E-11	0.0874280563	3.30517339012E-09	0.0163477952
sp|Q14247|SRC8_HUMAN	Q14247	100	CSNK1A1	0.3054415767	0.1551724138	267	0.6608464764	0.0149977835	0.4831440266	0.0164374781
sp|Q14247|SRC8_HUMAN	Q14247	100	SRC	0.9999322398	0.0042123824	310	0.1043448151	0.5554356492	0.5521385275	0.0165130216
sp|Q14247|SRC8_HUMAN	Q14247	100	ROCK1	0.4114932567	0.0407033699	192	0.0003760289	0.057627099	0.2059346428	0.0165488138
sp|Q14247|SRC8_HUMAN	Q14247	100	RET	0.0083783727	0.0073471787	191	1.69345659963E-08	0.3199861481	0.0041891948	0.0165813742
sp|Q14247|SRC8_HUMAN	Q14247	100	CDK7	5.74336625941E-11	0.0354134013	411	6.83244809445E-08	0.066477108	3.41909573035E-08	0.0166006512
sp|Q14247|SRC8_HUMAN	Q14247	100	BTK	0.9244146135	0.0085961991	334	4.55850318695E-09	0.2741429158	0.462207309	0.0166152135
sp|Q14247|SRC8_HUMAN	Q14247	100	DYRK2	1.60302530201E-07	0.0168495298	432	3.17126752966E-13	0.1409332165	8.0151423664E-08	0.0167244858
sp|Q14247|SRC8_HUMAN	Q14247	100	TTK	6.36747021226E-06	0.0218701019	322	9.17620663623E-10	0.1086646562	3.18419391646E-06	0.0167356564
sp|Q14247|SRC8_HUMAN	Q14247	100	CDK5	0.1962251847	0.0106044279	337	5.09720726582E-06	0.2244085864	0.098115141	0.0167550952
sp|Q14247|SRC8_HUMAN	Q14247	100	ABL1	0.990964934	0.0071022727	446	0.0215793888	0.3350782389	0.5062721614	0.0167556532
sp|Q14247|SRC8_HUMAN	Q14247	100	EGFR	0.9996763946	0.0034286834	501	1.60086083355E-06	0.6954377431	0.4998389977	0.0167835496
sp|Q14247|SRC8_HUMAN	Q14247	100	PRKCB	0.0077179798	0.1795405564	331	0.059512978	0.0133385596	0.0336154789	0.0168461891
sp|Q14247|SRC8_HUMAN	Q14247	100	PRKCE	0.5358143395	0.0187353056	496	5.67339616932E-06	0.1284519175	0.2679100065	0.0169172069
sp|Q14247|SRC8_HUMAN	Q14247	100	CSNK1A1	0.3054415767	0.1551724138	43	0.639899146	0.0155257045	0.4726703614	0.0169327323
sp|Q14247|SRC8_HUMAN	Q14247	100	PDPK1	0.2588130564	0.0390135188	98	3.10211213154E-05	0.0618189995	0.1294220388	0.0169484993
sp|Q14247|SRC8_HUMAN	Q14247	100	EGFR	0.9996763946	0.0034286834	464	1.35862969686E-06	0.7063678315	0.4998388766	0.0170095653
sp|Q14247|SRC8_HUMAN	Q14247	100	PAK1	0.9809592263	0.0042123824	150	1.29348063401E-05	0.5769797725	0.4904860806	0.0170610354
sp|Q14247|SRC8_HUMAN	Q14247	100	SRC	0.9999322398	0.0042123824	162	0.0936461219	0.5776082982	0.5467891809	0.0170769716
sp|Q14247|SRC8_HUMAN	Q14247	100	PRKDC	0.000491427	0.1315144984	303	0.1624975642	0.0185416977	0.0814944956	0.017109436
sp|Q14247|SRC8_HUMAN	Q14247	100	MAP3KB	5.69716635268E-05	0.0053144592	11	2.54090517656E-16	0.4589652932	2.84858317635E-05	0.0171133482
sp|Q14247|SRC8_HUMAN	Q14247	100	PAK1	0.9809592263	0.0042123824	466	1.19811486536E-05	0.584571081	0.4904856037	0.0172533201
sp|Q14247|SRC8_HUMAN	Q14247	100	SRC	0.9999322398	0.0042123824	199	0.0883550942	0.5892583615	0.544143667	0.0173718393
sp|Q14247|SRC8_HUMAN	Q14247	100	MAP3KB	5.69716635268E-05	0.0053144592	219	2.05599174743E-16	0.4697699541	2.84858317635E-05	0.0174581279
sp|Q14247|SRC8_HUMAN	Q14247	100	PAK1	0.9809592263	0.0042123824	11	1.02467832972E-05	0.5996498246	0.4904847366	0.0176340319
sp|Q14247|SRC8_HUMAN	Q14247	100	PRKCH	3.270735185E-09	0.0163842085	113	2.29409641777E-15	0.1544037563	1.63536873955E-09	0.0176569304
sp|Q14247|SRC8_HUMAN	Q14247	100	RET	0.0083783727	0.0073471787	302	1.06522740596E-08	0.3450338646	0.0041891917	0.0176882709
sp|Q14247|SRC8_HUMAN	Q14247	100	PRKCH	3.270735185E-09	0.0163842085	187	2.24757509291E-15	0.154938093	1.63536871629E-09	0.017709265
sp|Q14247|SRC8_HUMAN	Q14247	100	MAPK8	0.0007113962	0.0642388323	417	0.0072631687	0.039589798	0.0039872824	0.0177371358
sp|Q14247|SRC8_HUMAN	Q14247	100	PAK1	0.9809592263	0.0042123824	298	9.69038939281E-06	0.6048092748	0.4904844584	0.0177639302
sp|Q14247|SRC8_HUMAN	Q14247	100	PAK1	0.9809592263	0.0042123824	485	9.60140766033E-06	0.6056750897	0.4904844139	0.0177857104
sp|Q14247|SRC8_HUMAN	Q14247	100	CDK7	5.74336625941E-11	0.0354134013	447	4.81727529189E-08	0.072112848	2.41150932907E-08	0.0178001959
sp|Q14247|SRC8_HUMAN	Q14247	100	FYN	0.9495213497	0.0079594436	421	0.0333731267	0.3231624131	0.4914472382	0.0179101706
sp|Q14247|SRC8_HUMAN	Q14247	100	PTK2B	0.000000002	0.0308336599	545	6.64089373635E-09	0.0835090319	4.3355821128E-09	0.017926246
sp|Q14247|SRC8_HUMAN	Q14247	100	EGFR	0.9996763946	0.0034286834	503	6.69696120921E-07	0.7511786166	0.4998385321	0.017930208
sp|Q14247|SRC8_HUMAN	Q14247	100	PRKCE	0.5358143395	0.0187353056	150	4.37123749305E-06	0.1374931757	0.2679093554	0.0179327299
sp|Q14247|SRC8_HUMAN	Q14247	100	PDGFRB	0.0003018534	0.0049471003	538	2.14015586345E-10	0.5215146854	0.0001509268	0.0179566253
sp|Q14247|SRC8_HUMAN	Q14247	100	PDGFRB	0.0003018534	0.0049471003	228	2.11986666539E-10	0.5221476834	0.0001509268	0.0179752871
sp|Q14247|SRC8_HUMAN	Q14247	100	FYN	0.9495213497	0.0079594436	470	0.0327847488	0.3256525276	0.4911530492	0.0180282806
sp|Q14247|SRC8_HUMAN	Q14247	100	PRKCE	0.5358143395	0.0187353056	98	4.24756121495E-06	0.1385251879	0.2679092935	0.018047924
sp|Q14247|SRC8_HUMAN	Q14247	100	ATM	0.3276608141	0.092721395	47	0.2642966632	0.0280580237	0.2959787387	0.0180852326
sp|Q14247|SRC8_HUMAN	Q14247	100	RET	0.0083783727	0.0073471787	84	8.88879189432E-09	0.3558093275	0.0041891908	0.0181602856
sp|Q14247|SRC8_HUMAN	Q14247	100	ABL1	0.990964934	0.0071022727	470	0.0162262288	0.3687672645	0.5035955814	0.0181893667
sp|Q14247|SRC8_HUMAN	Q14247	100	PRKCH	3.270735185E-09	0.0163842085	277	1.85051278522E-15	0.1601830859	1.63536851776E-09	0.0182213888
sp|Q14247|SRC8_HUMAN	Q14247	100	MAP3KB	5.69716635268E-05	0.0053144592	187	1.23073410668E-16	0.4961583665	2.84858317635E-05	0.018294697
sp|Q14247|SRC8_HUMAN	Q14247	100	MAP3KB	5.69716635268E-05	0.0053144592	68	1.19814969916E-16	0.4975343828	2.84858317635E-05	0.0183381115
sp|Q14247|SRC8_HUMAN	Q14247	100	PAK1	0.9809592263	0.0042123824	277	7.51385050585E-06	0.6287887421	0.4904833701	0.018365247
sp|Q14247|SRC8_HUMAN	Q14247	100	CSNK2A2	7.74028688216E-08	0.288940047	485	8.65600560241E-08	0.0091714054	0.000000082	0.0183728872
sp|Q14247|SRC8_HUMAN	Q14247	100	PAK2	1.06440384203E-08	0.0272580329	347	1.62692812611E-12	0.0972523362	5.32283267422E-09	0.018378352
sp|Q14247|SRC8_HUMAN	Q14247	100	SRC	0.9999322398	0.0042123824	453	0.071917157	0.6293224666	0.5359246984	0.0183785865
sp|Q14247|SRC8_HUMAN	Q14247	100	AKT2	0.0019953446	0.0408503135	303	1.04688520026E-10	0.0653998803	0.0009976724	0.0185010709
sp|Q14247|SRC8_HUMAN	Q14247	100	GSK3B	0.0161001027	0.0989175157	417	0.1843715476	0.0270874189	0.1002358251	0.0185473614
sp|Q14247|SRC8_HUMAN	Q14247	100	PAK1	0.9809592263	0.0042123824	331	6.81938447613E-06	0.6376671635	0.4904830229	0.0185869
sp|Q14247|SRC8_HUMAN	Q14247	100	PDPK1	0.2588130564	0.0390135188	337	2.06973406277E-05	0.0691350436	0.1294168769	0.0186526052
sp|Q14247|SRC8_HUMAN	Q14247	100	PRKCE	0.5358143395	0.0187353056	182	0.00000366	0.1439935085	0.2679089998	0.0186559242
sp|Q14247|SRC8_HUMAN	Q14247	100	DYRK1A	1.03609339324E-10	0.0327929075	411	4.42982166022E-12	0.0824503844	5.40195804921E-11	0.01869156
sp|Q14247|SRC8_HUMAN	Q14247	100	MAP2K4	0.000006124	0.026890674	310	1.47109575613E-16	0.1006329621	0.000003062	0.0187051611
sp|Q14247|SRC8_HUMAN	Q14247	100	SRC	0.9999322398	0.0042123824	228	0.0664614149	0.6444660992	0.5331968274	0.0187562854
sp|Q14247|SRC8_HUMAN	Q14247	100	PRKCT	0.897820655	0.0483444357	187	0.0004550405	0.0561637068	0.4491378478	0.0187590333
sp|Q14247|SRC8_HUMAN	Q14247	100	MAPK1	0.0192520023	0.0336010972	399	0.0189321717	0.0808253776	0.019092087	0.0187626887
sp|Q14247|SRC8_HUMAN	Q14247	100	CDK5	0.1962251847	0.0106044279	328	3.06355859744E-06	0.2562353794	0.0981141241	0.0187710092
sp|Q14247|SRC8_HUMAN	Q14247	100	PDGFRB	0.0003018534	0.0049471003	334	1.31375189976E-10	0.5500140935	0.0001509268	0.0187931343
sp|Q14247|SRC8_HUMAN	Q14247	100	ATM	0.3276608141	0.092721395	303	0.2277797067	0.0293463586	0.2777202604	0.0187934912
sp|Q14247|SRC8_HUMAN	Q14247	100	PDGFRB	0.0003018534	0.0049471003	310	1.31271407683E-10	0.5500527498	0.0001509268	0.0187942639
sp|Q14247|SRC8_HUMAN	Q14247	100	PRKCH	3.270735185E-09	0.0163842085	98	1.37562385397E-15	0.1684159651	1.63536828031E-09	0.01901961
sp|Q14247|SRC8_HUMAN	Q14247	100	PTK6	5.63519213444E-08	0.1717035658	503	0.000000164	0.016134202	1.10177062685E-07	0.0190840418
sp|Q14247|SRC8_HUMAN	Q14247	100	LCK	0.9835255084	0.0064410266	228	0.0017566104	0.4316176885	0.4926410594	0.0191415053
sp|Q14247|SRC8_HUMAN	Q14247	100	CDK5	0.1962251847	0.0106044279	411	2.79261669643E-06	0.2622010701	0.0981139887	0.0191440436
sp|Q14247|SRC8_HUMAN	Q14247	100	MAP3KB	5.69716635268E-05	0.0053144592	106	6.94338913314E-17	0.5252254892	2.84858317635E-05	0.0192075651
sp|Q14247|SRC8_HUMAN	Q14247	100	CSNK1E	1.04447076527E-06	0.02549471	332	2.89277785825E-08	0.1096254847	5.36699271928E-07	0.0192286205
sp|Q14247|SRC8_HUMAN	Q14247	100	BTK	0.9244146135	0.0085961991	178	1.63927333633E-09	0.3261051292	0.4622073075	0.0192779683
sp|Q14247|SRC8_HUMAN	Q14247	100	SRC	0.9999322398	0.0042123824	191	0.0584778732	0.667951454	0.5292050565	0.0193390835
sp|Q14247|SRC8_HUMAN	Q14247	100	MAP3KB	5.69716635268E-05	0.0053144592	347	6.26984708334E-17	0.5305364722	2.84858317635E-05	0.0193734212
sp|Q14247|SRC8_HUMAN	Q14247	100	TTK	6.36747021226E-06	0.0218701019	348	3.97077810492E-10	0.1291115132	3.18393364504E-06	0.0193978863
sp|Q14247|SRC8_HUMAN	Q14247	100	FYN	0.9495213497	0.0079594436	228	0.0260932958	0.3568659349	0.4878073228	0.0194962853
sp|Q14247|SRC8_HUMAN	Q14247	100	INSR	0.0002991277	0.0211843652	453	0.0001192571	0.1340908908	0.0002091924	0.0194973181
sp|Q14247|SRC8_HUMAN	Q14247	100	CHEK1	0.3161386963	0.0148168103	219	2.8012668833E-05	0.1927162177	0.1580833545	0.0195841169
sp|Q14247|SRC8_HUMAN	Q14247	100	LCK	0.9835255084	0.0064410266	464	0.0015754137	0.4434723083	0.4925504611	0.0195898423
sp|Q14247|SRC8_HUMAN	Q14247	100	MAP3KB	5.69716635268E-05	0.0053144592	440	5.07547201584E-17	0.5415082471	2.84858317634E-05	0.019715166
sp|Q14247|SRC8_HUMAN	Q14247	100	ABL1	0.990964934	0.0071022727	538	0.0119564002	0.4052927012	0.5014606671	0.0197191197
sp|Q14247|SRC8_HUMAN	Q14247	100	PDGFRB	0.0003018534	0.0049471003	479	7.41093058987E-11	0.5827286565	0.0001509268	0.0197443778
sp|Q14247|SRC8_HUMAN	Q14247	100	FYN	0.9495213497	0.0079594436	503	0.0250594073	0.3625790241	0.4872903785	0.0197625675
sp|Q14247|SRC8_HUMAN	Q14247	100	LCK	0.9835255084	0.0064410266	191	0.0015031704	0.4482415379	0.4925143394	0.0197696339
sp|Q14247|SRC8_HUMAN	Q14247	100	MAP3KB	5.69716635268E-05	0.0053144592	109	4.77812785855E-17	0.5446070334	2.84858317634E-05	0.0198114708
sp|Q14247|SRC8_HUMAN	Q14247	100	MAP3KB	5.69716635268E-05	0.0053144592	472	4.7770591542E-17	0.5446192538	2.84858317634E-05	0.0198118504
sp|Q14247|SRC8_HUMAN	Q14247	100	EGFR	0.9996763946	0.0034286834	162	0.000000102	0.8481980495	0.4998382483	0.0198927455
sp|Q14247|SRC8_HUMAN	Q14247	100	STK3	5.22205987536E-12	0.045846395	145	1.38154645863E-10	0.0635952337	7.16883528689E-11	0.01993601
sp|Q14247|SRC8_HUMAN	Q14247	100	LCK	0.9835255084	0.0064410266	302	0.0014364653	0.4529157372	0.4924809868	0.0199455257
sp|Q14247|SRC8_HUMAN	Q14247	100	PAK1	0.9809592263	0.0042123824	458	3.68358767001E-06	0.692545285	0.490481455	0.0199456616
sp|Q14247|SRC8_HUMAN	Q14247	100	STK3	5.22205987536E-12	0.045846395	43	1.37215335277E-10	0.0636954409	7.1218697576E-11	0.0199628255
sp|Q14247|SRC8_HUMAN	Q14247	100	DYRK2	1.60302530201E-07	0.0168495298	417	9.31124938794E-14	0.1740987536	8.01513116569E-08	0.0200402742
sp|Q14247|SRC8_HUMAN	Q14247	100	MAP3KB	5.69716635268E-05	0.0053144592	145	4.11718119271E-17	0.5524176979	2.84858317634E-05	0.0200537979
sp|Q14247|SRC8_HUMAN	Q14247	100	MAP3KB	5.69716635268E-05	0.0053144592	438	4.10089144576E-17	0.5526468303	2.84858317634E-05	0.0200608979
sp|Q14247|SRC8_HUMAN	Q14247	100	MAP3KB	5.69716635268E-05	0.0053144592	344	4.04149437099E-17	0.5534481826	2.84858317634E-05	0.0200857249
sp|Q14247|SRC8_HUMAN	Q14247	100	ABL1	0.990964934	0.0071022727	486	0.0109875115	0.4156654936	0.5009762228	0.0201491926
sp|Q14247|SRC8_HUMAN	Q14247	100	CHEK1	0.3161386963	0.0148168103	145	2.4617581482E-05	0.1993225625	0.158081657	0.0201559199
sp|Q14247|SRC8_HUMAN	Q14247	100	PDGFRB	0.0003018534	0.0049471003	433	5.71895828282E-11	0.5978561822	0.0001509267	0.0201811377
sp|Q14247|SRC8_HUMAN	Q14247	100	MAP3KB	5.69716635268E-05	0.0053144592	81	3.56258957001E-17	0.5598495303	2.84858317634E-05	0.0202838267
sp|Q14247|SRC8_HUMAN	Q14247	100	ROCK1	0.4114932567	0.0407033699	209	0.0001845111	0.0732649256	0.2058388839	0.0203235626
sp|Q14247|SRC8_HUMAN	Q14247	100	PDGFRB	0.0003018534	0.0049471003	141	5.21635832783E-11	0.6030908988	0.0001509267	0.0203318302
sp|Q14247|SRC8_HUMAN	Q14247	100	JAK2	0.0017187698	0.0213557994	228	9.93553117702E-05	0.1397170032	0.0009090625	0.0203330926
sp|Q14247|SRC8_HUMAN	Q14247	100	CHEK1	0.3161386963	0.0148168103	68	2.35118048663E-05	0.2017189817	0.1580811041	0.020362531
sp|Q14247|SRC8_HUMAN	Q14247	100	INSR	0.0002991277	0.0211843652	191	0.0001004575	0.141161785	0.0001997926	0.0203717784
sp|Q14247|SRC8_HUMAN	Q14247	100	RET	0.0083783727	0.0073471787	538	3.56620492867E-09	0.4081097841	0.0041891881	0.0204184564
sp|Q14247|SRC8_HUMAN	Q14247	100	PRKCG	0.3550933071	0.0328663793	11	1.52126362873E-06	0.0914235139	0.1775474142	0.0204550761
sp|Q14247|SRC8_HUMAN	Q14247	100	PRKD1	0.0971204089	0.032278605	432	0.0006055798	0.0934679858	0.0488629944	0.0205262303
sp|Q14247|SRC8_HUMAN	Q14247	100	ABL1	0.990964934	0.0071022727	453	0.0101636154	0.4249059764	0.5005642747	0.0205307682
sp|Q14247|SRC8_HUMAN	Q14247	100	PRKCE	0.5358143395	0.0187353056	135	2.33353661037E-06	0.1612034888	0.2679083365	0.0205446863
sp|Q14247|SRC8_HUMAN	Q14247	100	ROCK1	0.4114932567	0.0407033699	156	0.0001747364	0.0746268885	0.2058339966	0.0206454201
sp|Q14247|SRC8_HUMAN	Q14247	100	SYK	0.0594544127	0.0071022727	545	1.044517304E-08	0.4278100362	0.0297272116	0.0206503919
sp|Q14247|SRC8_HUMAN	Q14247	100	PDGFRB	0.0003018534	0.0049471003	470	4.16939344931E-11	0.6157363636	0.0001509267	0.0206949334
sp|Q14247|SRC8_HUMAN	Q14247	100	ROCK1	0.4114932567	0.0407033699	457	0.0001685805	0.0755085899	0.2058309186	0.0208532421
sp|Q14247|SRC8_HUMAN	Q14247	100	PDGFRB	0.0003018534	0.0049471003	215	3.74408635335E-11	0.6214897198	0.0001509267	0.0208597091
sp|Q14247|SRC8_HUMAN	Q14247	100	SYK	0.0594544127	0.0071022727	453	9.42162428812E-09	0.433904857	0.0297272111	0.0209009949
sp|Q14247|SRC8_HUMAN	Q14247	100	VRK1	1.56299795232E-09	0.0348746082	348	7.25566600184E-13	0.0885116997	7.81861759461E-10	0.0209304815
sp|Q14247|SRC8_HUMAN	Q14247	100	PRKCE	0.5358143395	0.0187353056	81	2.12242507832E-06	0.1649826455	0.267908231	0.0209546962
sp|Q14247|SRC8_HUMAN	Q14247	100	PRKCB	0.0077179798	0.1795405564	328	0.0329264317	0.0172280054	0.0203222058	0.0209669786
sp|Q14247|SRC8_HUMAN	Q14247	100	MAP2K1	4.49746573771E-13	0.0409482759	289	6.42015965923E-13	0.0758524752	5.45881269847E-13	0.0210415093
sp|Q14247|SRC8_HUMAN	Q14247	100	ABL1	0.990964934	0.0071022727	464	0.0091340205	0.4375836548	0.5000494773	0.0210519626
sp|Q14247|SRC8_HUMAN	Q14247	100	DYRK1A	1.03609339324E-10	0.0327929075	417	2.18646591888E-12	0.0951094901	5.28979026214E-11	0.0211159068
sp|Q14247|SRC8_HUMAN	Q14247	100	MAP3KB	5.69716635268E-05	0.0053144592	303	2.09117775305E-17	0.5871960215	2.84858317634E-05	0.0211257886
sp|Q14247|SRC8_HUMAN	Q14247	100	PAK2	1.06440384203E-08	0.0272580329	209	6.9469129268E-13	0.1146022399	5.3223665558E-09	0.0211442634
sp|Q14247|SRC8_HUMAN	Q14247	100	SRC	0.9999322398	0.0042123824	479	0.0370318865	0.7418125005	0.5184820632	0.0211498376
sp|Q14247|SRC8_HUMAN	Q14247	100	STK3	5.22205987536E-12	0.045846395	347	9.85532763802E-11	0.068294586	5.18876681278E-11	0.0211859565
sp|Q14247|SRC8_HUMAN	Q14247	100	INSR	0.0002991277	0.0211843652	470	8.50077720341E-05	0.1484179076	0.0001920677	0.0212613454
sp|Q14247|SRC8_HUMAN	Q14247	100	INSR	0.0002991277	0.0211843652	199	8.49029201608E-05	0.1484646173	0.0001920153	0.0212670471
sp|Q14247|SRC8_HUMAN	Q14247	100	TTK	6.36747021226E-06	0.0218701019	447	2.29602986952E-10	0.1440197824	3.18384990763E-06	0.0212935406
sp|Q14247|SRC8_HUMAN	Q14247	100	CSNK1E	1.04447076527E-06	0.02549471	328	1.48365245195E-08	0.1236001157	5.29653644896E-07	0.0213017305
sp|Q14247|SRC8_HUMAN	Q14247	100	TBK1	9.05353625129E-11	0.0422462774	447	2.48321095847E-06	0.0746699654	1.24165074692E-06	0.0213211914
sp|Q14247|SRC8_HUMAN	Q14247	100	EGFR	0.9996763946	0.0034286834	479	1.33435270638E-08	0.9202519107	0.499838204	0.0213253629
sp|Q14247|SRC8_HUMAN	Q14247	100	PDGFRB	0.0003018534	0.0049471003	84	2.76792297127E-11	0.6386467049	0.0001509267	0.0213495286
sp|Q14247|SRC8_HUMAN	Q14247	100	SRC	0.9999322398	0.0042123824	154	0.0346209846	0.7519179196	0.5172766122	0.021395097
sp|Q14247|SRC8_HUMAN	Q14247	100	RET	0.0083783727	0.0073471787	433	2.38370621251E-09	0.431559704	0.0041891875	0.021414549
sp|Q14247|SRC8_HUMAN	Q14247	100	PDPK1	0.2588130564	0.0390135188	348	1.13685955294E-05	0.081333135	0.1294122125	0.0214280438
sp|Q14247|SRC8_HUMAN	Q14247	100	LCK	0.9835255084	0.0064410266	265	0.0009724256	0.4936820997	0.492248967	0.0214667419
sp|Q14247|SRC8_HUMAN	Q14247	100	CHEK1	0.3161386963	0.0148168103	432	1.84861837438E-05	0.2150263792	0.1580785913	0.0215023084
sp|Q14247|SRC8_HUMAN	Q14247	100	TBK1	9.05353625129E-11	0.0422462774	332	0.000002349	0.0756054365	1.17453413227E-06	0.0215485383
sp|Q14247|SRC8_HUMAN	Q14247	100	ABL1	0.990964934	0.0071022727	178	0.0082738575	0.449786182	0.4996193958	0.021551158
sp|Q14247|SRC8_HUMAN	Q14247	100	BTK	0.9244146135	0.0085961991	453	7.21778511099E-10	0.3721674143	0.4622073071	0.0215782832
sp|Q14247|SRC8_HUMAN	Q14247	100	PAK1	0.9809592263	0.0042123824	426	1.56012594826E-06	0.7612874429	0.4904803932	0.0216219848
sp|Q14247|SRC8_HUMAN	Q14247	100	PRKD1	0.0971204089	0.032278605	347	0.0005109359	0.0993554659	0.0488156724	0.0216232595
sp|Q14247|SRC8_HUMAN	Q14247	100	MAP2K1	4.49746573771E-13	0.0409482759	496	5.55515536166E-13	0.0783629578	5.02631054969E-13	0.0216334356
sp|Q14247|SRC8_HUMAN	Q14247	100	PRKCT	0.897820655	0.0483444357	192	0.0002887855	0.0664911614	0.4490547203	0.0216658702
sp|Q14247|SRC8_HUMAN	Q14247	100	MAP2K4	0.000006124	0.026890674	117	5.86076265336E-17	0.1196816597	0.000003062	0.0216879259
sp|Q14247|SRC8_HUMAN	Q14247	100	PRKCT	0.897820655	0.0483444357	182	0.0002860415	0.0667392354	0.4490533483	0.0217346887
sp|Q14247|SRC8_HUMAN	Q14247	100	PRKCT	0.897820655	0.0483444357	219	0.0002860415	0.0667392354	0.4490533483	0.0217346887
sp|Q14247|SRC8_HUMAN	Q14247	100	PRKCT	0.897820655	0.0483444357	145	0.0002860415	0.0667392354	0.4490533483	0.0217346887
sp|Q14247|SRC8_HUMAN	Q14247	100	LYN	0.458752718	0.0096003135	265	0.0003282105	0.3378019022	0.2295404643	0.0218294885
sp|Q14247|SRC8_HUMAN	Q14247	100	ABL1	0.990964934	0.0071022727	479	0.0075195529	0.4611124981	0.4992422435	0.0220124027
sp|Q14247|SRC8_HUMAN	Q14247	100	PRKCG	0.3550933071	0.0328663793	117	1.07056389349E-06	0.1000156727	0.1775471889	0.0220822178
sp|Q14247|SRC8_HUMAN	Q14247	100	MAP3K5	9.46552774085E-13	0.0274539577	117	7.69249889547E-13	0.119996754	8.57901331816E-13	0.0221235649
sp|Q14247|SRC8_HUMAN	Q14247	100	SRC	0.9999322398	0.0042123824	334	0.027574078	0.7833246088	0.5137531589	0.0221537217
sp|Q14247|SRC8_HUMAN	Q14247	100	ROCK1	0.4114932567	0.0407033699	401	0.0001339426	0.0812393434	0.2058135996	0.0221940101
sp|Q14247|SRC8_HUMAN	Q14247	100	ROCK1	0.4114932567	0.0407033699	145	0.0001337377	0.0812747826	0.2058134972	0.022202249
sp|Q14247|SRC8_HUMAN	Q14247	100	MAP3KB	5.69716635268E-05	0.0053144592	155	1.0398639487E-17	0.6230249935	2.84858317634E-05	0.0222187159
sp|Q14247|SRC8_HUMAN	Q14247	100	PRKCH	3.270735185E-09	0.0163842085	209	4.50510792957E-16	0.2024824508	1.63536781776E-09	0.0222556778
sp|Q14247|SRC8_HUMAN	Q14247	100	PAK1	0.9809592263	0.0042123824	224	1.05327549839E-06	0.7888563453	0.4904801398	0.0222867846
sp|Q14247|SRC8_HUMAN	Q14247	100	EGFR	0.9996763946	0.0034286834	199	9.46012857599E-10	0.9703264047	0.4998381978	0.0223094808
sp|Q14247|SRC8_HUMAN	Q14247	100	PAK1	0.9809592263	0.0042123824	411	9.95478125153E-07	0.792682856	0.4904801109	0.0223787335
sp|Q14247|SRC8_HUMAN	Q14247	100	EGFR	0.9996763946	0.0034286834	310	6.59675631087E-10	0.9743595526	0.4998381976	0.0223883528
sp|Q14247|SRC8_HUMAN	Q14247	100	CDK5	0.1962251847	0.0106044279	347	1.32470132486E-06	0.3150383858	0.0981132547	0.022388532
sp|Q14247|SRC8_HUMAN	Q14247	100	PLK1	9.16926492148E-05	0.2935932602	485	0.4735700092	0.011379936	0.2368308509	0.0223900752
sp|Q14247|SRC8_HUMAN	Q14247	100	MAP2K4	0.000006124	0.026890674	345	4.70254645946E-17	0.1245716566	0.000003062	0.0224399133
sp|Q14247|SRC8_HUMAN	Q14247	100	CSNK1A1	0.3054415767	0.1551724138	303	0.4181516482	0.021702197	0.3617966125	0.0225411148
sp|Q14247|SRC8_HUMAN	Q14247	100	PRKCE	0.5358143395	0.0187353056	113	1.467127999E-06	0.1801295178	0.2679079033	0.0225820967
sp|Q14247|SRC8_HUMAN	Q14247	100	PRKCE	0.5358143395	0.0187353056	156	1.44574585443E-06	0.1807493973	0.2679078926	0.0226481748
sp|Q14247|SRC8_HUMAN	Q14247	100	CDK5	0.1962251847	0.0106044279	345	0.000001236	0.320105572	0.0981132104	0.0226944724
sp|Q14247|SRC8_HUMAN	Q14247	100	PRKCH	3.270735185E-09	0.0163842085	484	3.86750462574E-16	0.2074824248	1.63536778588E-09	0.0227223217
sp|Q14247|SRC8_HUMAN	Q14247	100	CDK7	5.74336625941E-11	0.0354134013	344	1.32888923182E-08	0.0960694021	6.67316299038E-09	0.0227377189
sp|Q14247|SRC8_HUMAN	Q14247	100	STK3	5.22205987536E-12	0.045846395	282	6.54206732187E-11	0.0742642483	3.5321366547E-11	0.022752516
sp|Q14247|SRC8_HUMAN	Q14247	100	PDGFRB	0.0003018534	0.0049471003	265	1.0579955535E-11	0.6906282465	0.0001509267	0.0228198861
sp|Q14247|SRC8_HUMAN	Q14247	100	PAK1	0.9809592263	0.0042123824	472	7.38605479253E-07	0.8119088957	0.4904799825	0.0228395543
sp|Q14247|SRC8_HUMAN	Q14247	100	MAP3KB	5.69716635268E-05	0.0053144592	512	6.84304630117E-18	0.6443196403	2.84858317634E-05	0.0228630573
sp|Q14247|SRC8_HUMAN	Q14247	100	STK3	5.22205987536E-12	0.045846395	182	6.34197335904E-11	0.0747191524	3.43208967329E-11	0.0228709667
sp|Q14247|SRC8_HUMAN	Q14247	100	AKT2	0.0019953446	0.0408503135	117	3.29521822906E-11	0.0840338419	0.0009976723	0.0229118582
sp|Q14247|SRC8_HUMAN	Q14247	100	SYK	0.0594544127	0.0071022727	154	3.92875564241E-09	0.4835815126	0.0297272083	0.022921612
sp|Q14247|SRC8_HUMAN	Q14247	100	PAK1	0.9809592263	0.0042123824	322	6.95802956361E-07	0.8154525044	0.4904799611	0.0229242788
sp|Q14247|SRC8_HUMAN	Q14247	100	PAK1	0.9809592263	0.0042123824	109	6.78448164817E-07	0.8169449199	0.4904799524	0.0229599418
sp|Q14247|SRC8_HUMAN	Q14247	100	MAP3KB	5.69716635268E-05	0.0053144592	24	6.38822656328E-18	0.6477288246	2.84858317634E-05	0.0229658631
sp|Q14247|SRC8_HUMAN	Q14247	100	LCK	0.9835255084	0.0064410266	545	0.0006521675	0.534707782	0.492088838	0.0229757235
sp|Q14247|SRC8_HUMAN	Q14247	100	SYK	0.0594544127	0.0071022727	334	3.80499104291E-09	0.485296889	0.0297272083	0.0229907157
sp|Q14247|SRC8_HUMAN	Q14247	100	PAK1	0.9809592263	0.0042123824	24	6.46555401819E-07	0.8199095874	0.4904799364	0.0230307517
sp|Q14247|SRC8_HUMAN	Q14247	100	PRKCE	0.5358143395	0.0187353056	33	1.31265856639E-06	0.1848368134	0.2679078261	0.0230828959
sp|Q14247|SRC8_HUMAN	Q14247	100	PRKCE	0.5358143395	0.0187353056	337	1.29650643891E-06	0.1853653455	0.267907818	0.023138984
sp|Q14247|SRC8_HUMAN	Q14247	100	PRKCH	3.270735185E-09	0.0163842085	322	3.27731381464E-16	0.2129687705	1.63536775637E-09	0.0232320882
sp|Q14247|SRC8_HUMAN	Q14247	100	PRKCE	0.5358143395	0.0187353056	261	1.26994347913E-06	0.1862467414	0.2679078047	0.0232324554
sp|Q14247|SRC8_HUMAN	Q14247	100	PAK2	1.06440384203E-08	0.0272580329	484	3.8826055036E-13	0.1280281753	5.32221334043E-09	0.0232347559
sp|Q14247|SRC8_HUMAN	Q14247	100	TTK	6.36747021226E-06	0.0218701019	512	1.35502519923E-10	0.1596371399	3.18380285739E-06	0.0232431536
sp|Q14247|SRC8_HUMAN	Q14247	100	PDGFRB	0.0003018534	0.0049471003	503	7.22773477219E-12	0.7099483776	0.0001509267	0.0233613627
sp|Q14247|SRC8_HUMAN	Q14247	100	PDGFRB	0.0003018534	0.0049471003	178	7.21171659481E-12	0.7100417972	0.0001509267	0.0233639746
sp|Q14247|SRC8_HUMAN	Q14247	100	MAP3KB	5.69716635268E-05	0.0053144592	156	4.58496068379E-18	0.6639263452	2.84858317634E-05	0.0234530136
sp|Q14247|SRC8_HUMAN	Q14247	100	MAP3KB	5.69716635268E-05	0.0053144592	457	4.43665635569E-18	0.6654881115	2.84858317634E-05	0.0234998729
sp|Q14247|SRC8_HUMAN	Q14247	100	PRKCE	0.5358143395	0.0187353056	298	1.19886452722E-06	0.1888090524	0.2679077692	0.0235037442
sp|Q14247|SRC8_HUMAN	Q14247	100	LCK	0.9835255084	0.0064410266	84	0.0005606105	0.5502460317	0.4920430594	0.02354186
sp|Q14247|SRC8_HUMAN	Q14247	100	CDK9	0.000000034	0.0373971395	348	1.20931119658E-07	0.0948647768	7.74542486636E-08	0.0235617307
sp|Q14247|SRC8_HUMAN	Q14247	100	PAK1	0.9809592263	0.0042123824	106	0.00000042	0.8447823655	0.4904798231	0.0236230656
sp|Q14247|SRC8_HUMAN	Q14247	100	STK3	5.22205987536E-12	0.045846395	303	5.27664058088E-11	0.0776661004	2.89942328421E-11	0.0236352682
sp|Q14247|SRC8_HUMAN	Q14247	100	CHEK1	0.3161386963	0.0148168103	277	1.16886503912E-05	0.241316723	0.1580751925	0.023718865
sp|Q14247|SRC8_HUMAN	Q14247	100	SRC	0.9999322398	0.0042123824	464	0.0156115588	0.8490549323	0.5077718993	0.0237244984
sp|Q14247|SRC8_HUMAN	Q14247	100	PRKCG	0.3550933071	0.0328663793	298	7.64484583482E-07	0.1088336031	0.1775470358	0.0237268778
sp|Q14247|SRC8_HUMAN	Q14247	100	PRKCT	0.897820655	0.0483444357	328	0.00021383	0.074269442	0.4490172425	0.0238031701
sp|Q14247|SRC8_HUMAN	Q14247	100	PDPK1	0.2588130564	0.0390135188	347	7.12518561864E-06	0.0921048009	0.1294100908	0.0238190335
sp|Q14247|SRC8_HUMAN	Q14247	100	PAK2	1.06440384203E-08	0.0272580329	520	3.28870539814E-13	0.1320233275	5.32218364542E-09	0.0238492207
sp|Q14247|SRC8_HUMAN	Q14247	100	PDGFRB	0.0003018534	0.0049471003	501	4.92381096361E-12	0.728765976	0.0001509267	0.0238862538
sp|Q14247|SRC8_HUMAN	Q14247	100	VRK1	1.56299795232E-09	0.0348746082	24	3.19823281269E-13	0.1034792377	7.81658887802E-10	0.0239060504
sp|Q14247|SRC8_HUMAN	Q14247	100	VRK1	1.56299795232E-09	0.0348746082	337	3.18435777484E-13	0.103565086	7.8165819405E-10	0.0239228882
sp|Q14247|SRC8_HUMAN	Q14247	100	CSNK1E	1.04447076527E-06	0.02549471	117	6.69225497101E-09	0.1417700079	5.25581510122E-07	0.0239374717
sp|Q14247|SRC8_HUMAN	Q14247	100	PAK1	0.9809592263	0.0042123824	328	3.12226073977E-07	0.8604400503	0.4904797693	0.0239943455
sp|Q14247|SRC8_HUMAN	Q14247	100	PRKCH	3.270735185E-09	0.0163842085	331	2.53060181691E-16	0.221819696	1.63536771903E-09	0.0240496197
sp|Q14247|SRC8_HUMAN	Q14247	100	MAP2K1	4.49746573771E-13	0.0409482759	265	3.16714777566E-13	0.0887733971	3.83230675669E-13	0.0240539866
sp|Q14247|SRC8_HUMAN	Q14247	100	PDGFRB	0.0003018534	0.0049471003	154	3.67950530491E-12	0.7423504683	0.0001509267	0.0242636769
sp|Q14247|SRC8_HUMAN	Q14247	100	PAK1	0.9809592263	0.0042123824	347	0.000000246	0.8720262054	0.4904797362	0.0242683061
sp|Q14247|SRC8_HUMAN	Q14247	100	PRKCH	3.270735185E-09	0.0163842085	485	2.30620387218E-16	0.2249490333	1.63536770781E-09	0.0243372698
sp|Q14247|SRC8_HUMAN	Q14247	100	LYN	0.458752718	0.0096003135	486	0.0001814483	0.3852461525	0.2294670832	0.0244093731
sp|Q14247|SRC8_HUMAN	Q14247	100	PAK2	1.06440384203E-08	0.0272580329	447	2.83072901592E-13	0.1357520751	5.32216074661E-09	0.0244197363
sp|Q14247|SRC8_HUMAN	Q14247	100	NEK6	5.28179910097E-09	0.3955965909	496	2.6507021532E-09	0.0093702923	0.000000004	0.0244562446
sp|Q14247|SRC8_HUMAN	Q14247	100	SYK	0.0594544127	0.0071022727	289	0.000000002	0.5221541262	0.0297272074	0.0244653421
sp|Q14247|SRC8_HUMAN	Q14247	100	MAP3KB	5.69716635268E-05	0.0053144592	332	2.21846780524E-18	0.6982726779	2.84858317634E-05	0.0244791141
sp|Q14247|SRC8_HUMAN	Q14247	100	GSK3A	6.59175895628E-09	0.0264498433	337	1.34223742731E-12	0.1411702921	3.29655059686E-09	0.0246077081
sp|Q14247|SRC8_HUMAN	Q14247	100	LYN	0.458752718	0.0096003135	302	0.0001723581	0.3895756658	0.2294625381	0.0246418957
sp|Q14247|SRC8_HUMAN	Q14247	100	ROCK1	0.4114932567	0.0407033699	337	9.02100791996E-05	0.0919673214	0.2057917334	0.0246605122
sp|Q14247|SRC8_HUMAN	Q14247	100	PAK1	0.9809592263	0.0042123824	344	0.000000171	0.8887470644	0.4904796987	0.0246625385
sp|Q14247|SRC8_HUMAN	Q14247	100	MAPK1	0.0192520023	0.0336010972	417	0.006579986	0.1115969396	0.0129159941	0.0246962668
sp|Q14247|SRC8_HUMAN	Q14247	100	SYK	0.0594544127	0.0071022727	501	1.83734325317E-09	0.528076604	0.0297272073	0.024700537
sp|Q14247|SRC8_HUMAN	Q14247	100	CDK7	5.74336625941E-11	0.0354134013	418	8.39473575386E-09	0.1059095685	4.22608470823E-09	0.0247009502
sp|Q14247|SRC8_HUMAN	Q14247	100	PAK1	0.9809592263	0.0042123824	261	1.6481119872E-07	0.8903900963	0.4904796956	0.0247012048
sp|Q14247|SRC8_HUMAN	Q14247	100	PRKCE	0.5358143395	0.0187353056	472	9.12212385246E-07	0.201029446	0.2679076259	0.0247887829
sp|Q14247|SRC8_HUMAN	Q14247	100	PRKCT	0.897820655	0.0483444357	432	0.0001869002	0.0779157019	0.4490037776	0.0247912529
sp|Q14247|SRC8_HUMAN	Q14247	100	TBK1	9.05353625129E-11	0.0422462774	331	1.16771192741E-06	0.0892941104	5.83901231386E-07	0.0248222437
sp|Q14247|SRC8_HUMAN	Q14247	100	CDK5	0.1962251847	0.0106044279	240	7.76657906694E-07	0.3560124489	0.0981129807	0.0248387851
sp|Q14247|SRC8_HUMAN	Q14247	100	DYRK1A	1.03609339324E-10	0.0327929075	401	8.18246724412E-13	0.1151264948	5.22137930242E-11	0.0248389198
sp|Q14247|SRC8_HUMAN	Q14247	100	PAK1	0.9809592263	0.0042123824	68	1.39791912402E-07	0.8971724148	0.4904796831	0.0248606816
sp|Q14247|SRC8_HUMAN	Q14247	100	PRKCH	3.270735185E-09	0.0163842085	496	1.9538935563E-16	0.2307778555	1.63536769019E-09	0.0248711636
sp|Q14247|SRC8_HUMAN	Q14247	100	PAK1	0.9809592263	0.0042123824	47	1.34261602976E-07	0.8988765487	0.4904796803	0.024900718
sp|Q14247|SRC8_HUMAN	Q14247	100	VRK1	1.56299795232E-09	0.0348746082	150	2.45522358903E-13	0.1086319667	7.81621737341E-10	0.0249123467
sp|Q14247|SRC8_HUMAN	Q14247	100	LYN	0.458752718	0.0096003135	464	0.0001612239	0.394939237	0.2294569709	0.0249293138
sp|Q14247|SRC8_HUMAN	Q14247	100	MAP3KB	5.69716635268E-05	0.0053144592	322	1.51264871679E-18	0.7159387844	2.84858317634E-05	0.0250033654
sp|Q14247|SRC8_HUMAN	Q14247	100	DAPK3	2.67223478726E-09	0.0298050549	277	8.47113658026E-13	0.1279343838	1.33654095046E-09	0.0250493982
sp|Q14247|SRC8_HUMAN	Q14247	100	MAP3KB	5.69716635268E-05	0.0053144592	348	1.45743927199E-18	0.717603202	2.84858317634E-05	0.0250526376
sp|Q14247|SRC8_HUMAN	Q14247	100	MAP2K4	0.000006124	0.026890674	11	2.25750789272E-17	0.1420780099	0.000003062	0.0250910612
sp|Q14247|SRC8_HUMAN	Q14247	100	DYRK2	1.60302530201E-07	0.0168495298	447	1.73071465734E-14	0.2273934175	8.01512737542E-08	0.0251517227
sp|Q14247|SRC8_HUMAN	Q14247	100	LCK	0.9835255084	0.0064410266	154	0.0003517234	0.5961891263	0.4919386159	0.025199556
sp|Q14247|SRC8_HUMAN	Q14247	100	SRC	0.9999322398	0.0042123824	545	0.0070359823	0.9128202237	0.5034841111	0.0252277969
sp|Q14247|SRC8_HUMAN	Q14247	100	PRKCB	0.0077179798	0.1795405564	172	0.0195669174	0.0214199059	0.0136424486	0.0252310997
sp|Q14247|SRC8_HUMAN	Q14247	100	PAK2	1.06440384203E-08	0.0272580329	135	2.27677761228E-13	0.1412830252	5.32213304904E-09	0.025260877
sp|Q14247|SRC8_HUMAN	Q14247	100	PRKCG	0.3550933071	0.0328663793	401	5.64704715736E-07	0.1172045727	0.1775469359	0.0252663951
sp|Q14247|SRC8_HUMAN	Q14247	100	LCK	0.9835255084	0.0064410266	104	0.0003310148	0.6018957728	0.4919282616	0.0254038309
sp|Q14247|SRC8_HUMAN	Q14247	100	CDK5	0.1962251847	0.0106044279	156	6.84713100844E-07	0.3660001766	0.0981129347	0.025428237
sp|Q14247|SRC8_HUMAN	Q14247	100	MAP3K5	9.46552774085E-13	0.0274539577	43	3.20392256658E-13	0.1413792554	6.33472515371E-13	0.0254293341
sp|Q14247|SRC8_HUMAN	Q14247	100	VRK1	1.56299795232E-09	0.0348746082	155	2.14093105558E-13	0.1113250359	7.81606022714E-10	0.0254348683
sp|Q14247|SRC8_HUMAN	Q14247	100	TTK	6.36747021226E-06	0.0218701019	472	7.73217573399E-11	0.1776008129	3.18377376701E-06	0.0254444765
sp|Q14247|SRC8_HUMAN	Q14247	100	DYRK2	1.60302530201E-07	0.0168495298	512	1.55229597079E-14	0.2311792955	8.01512728621E-08	0.0255061559
sp|Q14247|SRC8_HUMAN	Q14247	100	MAP3KB	5.69716635268E-05	0.0053144592	405	1.02345903995E-18	0.7335434834	2.84858317634E-05	0.0255234895
sp|Q14247|SRC8_HUMAN	Q14247	100	MAP2K1	4.49746573771E-13	0.0409482759	162	2.27165724173E-13	0.0955228871	3.38456148972E-13	0.0255961944
sp|Q14247|SRC8_HUMAN	Q14247	100	MAP2K4	0.000006124	0.026890674	496	1.96760714041E-17	0.1455376275	0.000003062	0.0256078767
sp|Q14247|SRC8_HUMAN	Q14247	100	PAK1	0.9809592263	0.0042123824	145	5.27376152273E-08	0.9314405369	0.4904796395	0.0256631798
sp|Q14247|SRC8_HUMAN	Q14247	100	PRKCH	3.270735185E-09	0.0163842085	298	1.5001261025E-16	0.2402006955	1.63536766751E-09	0.025729177
sp|Q14247|SRC8_HUMAN	Q14247	100	MAP2K4	0.000006124	0.026890674	453	1.88641635139E-17	0.1466182443	0.000003062	0.025768849
sp|Q14247|SRC8_HUMAN	Q14247	100	PRKDC	0.000491427	0.1315144984	328	0.0515841709	0.0300594186	0.0260377989	0.0258274376
sp|Q14247|SRC8_HUMAN	Q14247	100	CHUK	0.0001116747	0.0424666928	277	1.06205435978E-06	0.0932086079	5.63683989273E-05	0.0258551666
sp|Q14247|SRC8_HUMAN	Q14247	100	MAP3KB	5.69716635268E-05	0.0053144592	328	7.60994090043E-19	0.7463831454	2.84858317634E-05	0.0259014132
sp|Q14247|SRC8_HUMAN	Q14247	100	MAP3KB	5.69716635268E-05	0.0053144592	33	7.46804280685E-19	0.7471835812	2.84858317634E-05	0.0259249342
sp|Q14247|SRC8_HUMAN	Q14247	100	ROCK1	0.4114932567	0.0407033699	282	7.32674283986E-05	0.0980610207	0.2057832621	0.0260384272
sp|Q14247|SRC8_HUMAN	Q14247	100	PAK1	0.9809592263	0.0042123824	182	2.71399613794E-08	0.9493693819	0.4904796267	0.0260809125
sp|Q14247|SRC8_HUMAN	Q14247	100	PAK1	0.9809592263	0.0042123824	219	2.71399613794E-08	0.9493693819	0.4904796267	0.0260809125
sp|Q14247|SRC8_HUMAN	Q14247	100	CDK5	0.1962251847	0.0106044279	484	5.91320299829E-07	0.377580527	0.098112888	0.0261080682
sp|Q14247|SRC8_HUMAN	Q14247	100	PRKCH	3.270735185E-09	0.0163842085	76	1.31515623269E-16	0.2449874237	1.63536765826E-09	0.0261627059
sp|Q14247|SRC8_HUMAN	Q14247	100	PAK2	1.06440384203E-08	0.0272580329	399	1.81335982951E-13	0.1472743787	5.32210987815E-09	0.0261653812
sp|Q14247|SRC8_HUMAN	Q14247	100	ATM	0.3276608141	0.092721395	113	0.0440778639	0.043330155	0.185869339	0.0261831616
sp|Q14247|SRC8_HUMAN	Q14247	100	FYN	0.9495213497	0.0079594436	545	0.0085383806	0.5049246603	0.4790298651	0.0261902614
sp|Q14247|SRC8_HUMAN	Q14247	100	CDK5	0.1962251847	0.0106044279	432	5.79764143418E-07	0.3791166305	0.0981128822	0.0261979605
sp|Q14247|SRC8_HUMAN	Q14247	100	PRKCH	3.270735185E-09	0.0163842085	5	1.28706643618E-16	0.2457780832	1.63536765685E-09	0.0262341668
sp|Q14247|SRC8_HUMAN	Q14247	100	PDGFRB	0.0003018534	0.0049471003	191	7.1816932242E-13	0.8143930547	0.0001509267	0.0262452223
sp|Q14247|SRC8_HUMAN	Q14247	100	CHEK1	0.3161386963	0.0148168103	401	6.96653090149E-06	0.2727692664	0.1580728314	0.0263151582
sp|Q14247|SRC8_HUMAN	Q14247	100	GSK3B	0.0161001027	0.0989175157	401	0.0824285754	0.0412386347	0.049264339	0.0265224926
sp|Q14247|SRC8_HUMAN	Q14247	100	PAK1	0.9809592263	0.0042123824	33	8.40768545141E-09	0.971107629	0.4904796174	0.0265854916
sp|Q14247|SRC8_HUMAN	Q14247	100	PAK1	0.9809592263	0.0042123824	440	7.94635599951E-09	0.9718665154	0.4904796171	0.0266030692
sp|Q14247|SRC8_HUMAN	Q14247	100	PRKD1	0.0971204089	0.032278605	11	0.0002516138	0.1271681651	0.0486860114	0.026663192
sp|Q14247|SRC8_HUMAN	Q14247	100	PDPK1	0.2588130564	0.0390135188	172	0.000004296	0.1054283905	0.1294086762	0.0267089153
sp|Q14247|SRC8_HUMAN	Q14247	100	PDPK1	0.2588130564	0.0390135188	209	0.000004296	0.1054283905	0.1294086762	0.0267089153
sp|Q14247|SRC8_HUMAN	Q14247	100	MAP2K4	0.000006124	0.026890674	323	1.46645329146E-17	0.1531163266	0.000003062	0.0267323636
sp|Q14247|SRC8_HUMAN	Q14247	100	PDGFRB	0.0003018534	0.0049471003	302	3.76931900417E-13	0.8389189102	0.0001509267	0.0269124695
sp|Q14247|SRC8_HUMAN	Q14247	100	PAK1	0.9809592263	0.0042123824	76	2.143901575E-09	0.985793487	0.4904796142	0.0269252105
sp|Q14247|SRC8_HUMAN	Q14247	100	MAP3KB	5.69716635268E-05	0.0053144592	458	3.27973259624E-19	0.7816466186	2.84858317634E-05	0.0269333811
sp|Q14247|SRC8_HUMAN	Q14247	100	CDK9	0.000000034	0.0373971395	411	5.72939532697E-08	0.1111191223	4.56356654694E-08	0.0269416514
sp|Q14247|SRC8_HUMAN	Q14247	100	PAK2	1.06440384203E-08	0.0272580329	33	1.47079583524E-13	0.1527643905	5.32209274995E-09	0.0269883575
sp|Q14247|SRC8_HUMAN	Q14247	100	STK3	5.22205987536E-12	0.045846395	192	2.3365435133E-11	0.0911363347	1.42937475042E-11	0.0270662529
sp|Q14247|SRC8_HUMAN	Q14247	100	DYRK2	1.60302530201E-07	0.0168495298	399	9.22751636267E-15	0.2497222152	8.01512697144E-08	0.0272273601
sp|Q14247|SRC8_HUMAN	Q14247	100	ALK	0.0001217832	0.2336157915	104	6.98369007672E-05	0.0180364175	0.00009581	0.0272595795
sp|Q14247|SRC8_HUMAN	Q14247	100	PRKCH	3.270735185E-09	0.0163842085	458	9.42002672645E-17	0.2574250348	1.6353676396E-09	0.0272820759
sp|Q14247|SRC8_HUMAN	Q14247	100	PRKCG	0.3550933071	0.0328663793	68	3.84601886198E-07	0.1285524302	0.1775468459	0.027322249
sp|Q14247|SRC8_HUMAN	Q14247	100	PDPK1	0.2588130564	0.0390135188	43	3.85807242219E-06	0.1085989716	0.1294084572	0.0273866038
sp|Q14247|SRC8_HUMAN	Q14247	100	MAP3KB	5.69716635268E-05	0.0053144592	224	2.00952977539E-19	0.800815528	2.84858317634E-05	0.0274907772
sp|Q14247|SRC8_HUMAN	Q14247	100	CHEK1	0.3161386963	0.0148168103	240	5.49583743672E-06	0.2878654241	0.1580720961	0.0275417905
sp|Q14247|SRC8_HUMAN	Q14247	100	PRKD1	0.0971204089	0.032278605	399	0.0002226675	0.1323752748	0.0486715382	0.027583487
sp|Q14247|SRC8_HUMAN	Q14247	100	STK3	5.22205987536E-12	0.045846395	219	2.07450448035E-11	0.0932807082	1.29835523394E-11	0.0276036432
sp|Q14247|SRC8_HUMAN	Q14247	100	FYN	0.9495213497	0.0079594436	84	0.0065465906	0.5374862085	0.4780339702	0.0276118628
sp|Q14247|SRC8_HUMAN	Q14247	100	DAPK3	2.67223478726E-09	0.0298050549	240	4.62010237807E-13	0.143991981	1.33634839875E-09	0.0276860067
sp|Q14247|SRC8_HUMAN	Q14247	100	CDK5	0.1962251847	0.0106044279	472	4.12144564853E-07	0.4067680206	0.0981127984	0.0278050749
sp|Q14247|SRC8_HUMAN	Q14247	100	RET	0.0083783727	0.0073471787	289	1.72239085164E-10	0.5876138551	0.0041891864	0.0278255602
sp|Q14247|SRC8_HUMAN	Q14247	100	LYN	0.458752718	0.0096003135	433	7.71447823393E-05	0.4547744642	0.2294149314	0.0280903197
sp|Q14247|SRC8_HUMAN	Q14247	100	CDK5	0.1962251847	0.0106044279	331	3.87691377816E-07	0.411734694	0.0981127862	0.0280915883
sp|Q14247|SRC8_HUMAN	Q14247	100	DYRK1A	1.03609339324E-10	0.0327929075	405	3.74549276177E-13	0.1334424207	5.19919443E-11	0.0281445797
sp|Q14247|SRC8_HUMAN	Q14247	100	LYN	0.458752718	0.0096003135	228	7.45627968861E-05	0.4575657762	0.2294136404	0.0282358528
sp|Q14247|SRC8_HUMAN	Q14247	100	RET	0.0083783727	0.0073471787	104	1.42348560058E-10	0.5985793784	0.0041891864	0.0282635031
sp|Q14247|SRC8_HUMAN	Q14247	100	MAP2K1	4.49746573771E-13	0.0409482759	178	1.30060203929E-13	0.1077352961	2.8990338885E-13	0.0283378537
sp|Q14247|SRC8_HUMAN	Q14247	100	MAP3KB	5.69716635268E-05	0.0053144592	485	8.73045087774E-20	0.8310994963	2.84858317634E-05	0.0283664313
sp|Q14247|SRC8_HUMAN	Q14247	100	PDPK1	0.2588130564	0.0390135188	496	3.26866732558E-06	0.1133695077	0.1294081625	0.028399498
sp|Q14247|SRC8_HUMAN	Q14247	100	LCK	0.9835255084	0.0064410266	538	0.0001308264	0.6882138341	0.4918281674	0.0284529388
sp|Q14247|SRC8_HUMAN	Q14247	100	PRKCE	0.5358143395	0.0187353056	485	0.00000043	0.2368694162	0.2679073848	0.0284801231
sp|Q14247|SRC8_HUMAN	Q14247	100	RET	0.0083783727	0.0073471787	464	1.28658686266E-10	0.604255422	0.0041891864	0.0284896125
sp|Q14247|SRC8_HUMAN	Q14247	100	MAP2K4	0.000006124	0.026890674	503	9.48947114201E-18	0.1651641264	0.000003062	0.0284993746
sp|Q14247|SRC8_HUMAN	Q14247	100	AKT2	0.0019953446	0.0408503135	155	9.24706338398E-12	0.1088311591	0.0009976723	0.0285232728
sp|Q14247|SRC8_HUMAN	Q14247	100	PDGFRB	0.0003018534	0.0049471003	289	5.33574445463E-14	0.899506326	0.0001509267	0.0285458063
sp|Q14247|SRC8_HUMAN	Q14247	100	SYK	0.0594544127	0.0071022727	141	3.08541995452E-10	0.6273638772	0.0297272065	0.0285769994
sp|Q14247|SRC8_HUMAN	Q14247	100	DYRK1A	1.03609339324E-10	0.0327929075	298	3.38709839551E-13	0.1359802909	5.19740245817E-11	0.0285958359
sp|Q14247|SRC8_HUMAN	Q14247	100	PDGFRB	0.0003018534	0.0049471003	446	4.57547733398E-14	0.9035910156	0.0001509267	0.0286551807
sp|Q14247|SRC8_HUMAN	Q14247	100	CDK5	0.1962251847	0.0106044279	466	3.36596496418E-07	0.4234662719	0.0981127607	0.0287658409
sp|Q14247|SRC8_HUMAN	Q14247	100	PRKCE	0.5358143395	0.0187353056	109	4.04502407565E-07	0.2399700356	0.267907372	0.0287944582
sp|Q14247|SRC8_HUMAN	Q14247	100	LCK	0.9835255084	0.0064410266	433	0.0001165135	0.6980857044	0.491821011	0.0287970343
sp|Q14247|SRC8_HUMAN	Q14247	100	PRKCI	0.5340407183	0.0800107759	109	9.32532957536E-07	0.0562220592	0.2670208254	0.0288077453
sp|Q14247|SRC8_HUMAN	Q14247	100	PRKCT	0.897820655	0.0483444357	98	0.0001124183	0.0931401737	0.4489665367	0.0288317293
sp|Q14247|SRC8_HUMAN	Q14247	100	CDK5	0.1962251847	0.0106044279	267	3.30108862538E-07	0.4250818079	0.0981127574	0.028858419
sp|Q14247|SRC8_HUMAN	Q14247	100	CSNK2A1	0.3316388438	0.2838949843	484	0.9847226089	0.0159054533	0.6581807263	0.0289001642
sp|Q14247|SRC8_HUMAN	Q14247	100	TTK	6.36747021226E-06	0.0218701019	401	3.27769007702E-11	0.2074882295	3.18375149458E-06	0.0290205903
sp|Q14247|SRC8_HUMAN	Q14247	100	CDK5	0.1962251847	0.0106044279	348	3.1850468328E-07	0.4280602233	0.0981127516	0.0290289261
sp|Q14247|SRC8_HUMAN	Q14247	100	PRKDC	0.000491427	0.1315144984	155	0.0359375478	0.0345751595	0.0182144874	0.0290710056
sp|Q14247|SRC8_HUMAN	Q14247	100	JAK3	0.00000284	0.0734472962	84	2.96437155893E-08	0.0619226712	1.43481145998E-06	0.0290759565
sp|Q14247|SRC8_HUMAN	Q14247	100	JAK3	0.00000284	0.0734472962	162	2.94324221789E-08	0.0620611898	1.43470581327E-06	0.0291308131
sp|Q14247|SRC8_HUMAN	Q14247	100	PRKCH	3.270735185E-09	0.0163842085	512	5.43483409685E-17	0.2788095015	1.63536761967E-09	0.0291838827
sp|Q14247|SRC8_HUMAN	Q14247	100	PRKCH	3.270735185E-09	0.0163842085	47	5.34498504134E-17	0.2795048419	1.63536761923E-09	0.0292452594
sp|Q14247|SRC8_HUMAN	Q14247	100	MAP3KB	5.69716635268E-05	0.0053144592	331	3.41802267346E-20	0.8619003873	2.84858317634E-05	0.0292510165
sp|Q14247|SRC8_HUMAN	Q14247	100	LYN	0.458752718	0.0096003135	191	5.83052307591E-05	0.4772273719	0.2294055116	0.0292563909
sp|Q14247|SRC8_HUMAN	Q14247	100	BTK	0.9244146135	0.0085961991	215	5.35947221394E-11	0.5332340079	0.4622073068	0.0292685261
sp|Q14247|SRC8_HUMAN	Q14247	100	BTK	0.9244146135	0.0085961991	141	5.35947221394E-11	0.5332340079	0.4622073068	0.0292685261
sp|Q14247|SRC8_HUMAN	Q14247	100	PRKCT	0.897820655	0.0483444357	337	0.0001064968	0.0948962443	0.4489635759	0.0292896329
sp|Q14247|SRC8_HUMAN	Q14247	100	GSK3A	6.59175895628E-09	0.0264498433	43	3.81597308246E-13	0.1738384592	3.2960702768E-09	0.0293450515
sp|Q14247|SRC8_HUMAN	Q14247	100	MAP3KB	5.69716635268E-05	0.0053144592	298	2.84184425936E-20	0.8674817466	2.84858317634E-05	0.0294106779
sp|Q14247|SRC8_HUMAN	Q14247	100	MAP2K1	4.49746573771E-13	0.0409482759	332	1.06317315241E-13	0.1126170754	2.78031944506E-13	0.0294175564
sp|Q14247|SRC8_HUMAN	Q14247	100	LCK	0.9835255084	0.0064410266	310	9.04542829289E-05	0.7197300497	0.4918079813	0.0295483435
sp|Q14247|SRC8_HUMAN	Q14247	100	PAK2	1.06440384203E-08	0.0272580329	405	7.94394496013E-14	0.1702300825	5.32205892988E-09	0.029571647
sp|Q14247|SRC8_HUMAN	Q14247	100	MAP2K1	4.49746573771E-13	0.0409482759	145	1.02959062206E-13	0.11339929	2.76352817989E-13	0.0295897432
sp|Q14247|SRC8_HUMAN	Q14247	100	MAP3KB	5.69716635268E-05	0.0053144592	418	2.23162735737E-20	0.8745206933	2.84858317634E-05	0.0296117634
sp|Q14247|SRC8_HUMAN	Q14247	100	SYK	0.0594544127	0.0071022727	162	1.85665458265E-10	0.6550482802	0.0297272065	0.0296371513
sp|Q14247|SRC8_HUMAN	Q14247	100	PRKCH	3.270735185E-09	0.0163842085	150	4.59448149446E-17	0.285455868	1.63536761547E-09	0.0297693959
sp|Q14247|SRC8_HUMAN	Q14247	100	LCK	0.9835255084	0.0064410266	199	8.10142395024E-05	0.7287498691	0.4918032613	0.0298601905
sp|Q14247|SRC8_HUMAN	Q14247	100	MAP3KB	5.69716635268E-05	0.0053144592	345	1.60924071757E-20	0.8838130805	2.84858317634E-05	0.0298767634
sp|Q14247|SRC8_HUMAN	Q14247	100	LYN	0.458752718	0.0096003135	453	5.0362921919E-05	0.4895909673	0.2294015405	0.0298941215
sp|Q14247|SRC8_HUMAN	Q14247	100	CSNK1E	1.04447076527E-06	0.02549471	43	1.3241915076E-09	0.1848487283	5.22897478391E-07	0.0299607744
sp|Q14247|SRC8_HUMAN	Q14247	100	PAK2	1.06440384203E-08	0.0272580329	267	7.08225582478E-14	0.1736545423	5.32205462143E-09	0.0300722529
sp|Q14247|SRC8_HUMAN	Q14247	100	CDK7	5.74336625941E-11	0.0354134013	438	2.6547307769E-09	0.1337170741	1.35608221975E-09	0.0300823975
sp|Q14247|SRC8_HUMAN	Q14247	100	GSK3A	6.59175895628E-09	0.0264498433	11	3.07733410996E-13	0.1799355191	3.29603334485E-09	0.0302102126
sp|Q14247|SRC8_HUMAN	Q14247	100	PRKCH	3.270735185E-09	0.0163842085	337	4.00675171604E-17	0.2910283675	1.63536761253E-09	0.03025835
sp|Q14247|SRC8_HUMAN	Q14247	100	ATM	0.3276608141	0.092721395	155	0.0183488369	0.0515324832	0.1730048255	0.0303112323
sp|Q14247|SRC8_HUMAN	Q14247	100	PRKCE	0.5358143395	0.0187353056	347	0.000000301	0.2552177262	0.2679073202	0.0303294978
sp|Q14247|SRC8_HUMAN	Q14247	100	CSNK1D	7.5545344288E-05	0.3641506661	426	0.0084708723	0.0131463939	0.0042732088	0.0303598746
sp|Q14247|SRC8_HUMAN	Q14247	100	PRKCE	0.5358143395	0.0187353056	11	2.98514639091E-07	0.2556604099	0.267907319	0.0303738044
sp|Q14247|SRC8_HUMAN	Q14247	100	LCK	0.9835255084	0.0064410266	162	6.48018090252E-05	0.7465317989	0.4917951551	0.0304728769
sp|Q14247|SRC8_HUMAN	Q14247	100	MAP2K1	4.49746573771E-13	0.0409482759	464	8.71567987489E-14	0.117575638	2.6845168626E-13	0.0305053695
sp|Q14247|SRC8_HUMAN	Q14247	100	ABL1	0.990964934	0.0071022727	289	0.0009866048	0.6786914819	0.4959757694	0.0305359545
sp|Q14247|SRC8_HUMAN	Q14247	100	CDK5	0.1962251847	0.0106044279	323	2.32252607264E-07	0.4546276645	0.0981127085	0.0305402986
sp|Q14247|SRC8_HUMAN	Q14247	100	RET	0.0083783727	0.0073471787	154	5.08831164388E-11	0.6569005645	0.0041891864	0.0305685675
sp|Q14247|SRC8_HUMAN	Q14247	100	MTOR	0.040263029	0.0356338166	432	1.26866075747E-06	0.1355400513	0.0201321488	0.0305869327
sp|Q14247|SRC8_HUMAN	Q14247	100	CDK7	5.74336625941E-11	0.0354134013	405	2.37629167598E-09	0.1367523143	1.21686266929E-09	0.0306565381
sp|Q14247|SRC8_HUMAN	Q14247	100	ADRBK1	0.00220211	0.2064802116	98	5.99620992931E-05	0.0234549069	0.0011310361	0.0306571221
sp|Q14247|SRC8_HUMAN	Q14247	100	CDK5	0.1962251847	0.0106044279	98	2.21360976899E-07	0.4587013327	0.098112703	0.0307705615
sp|Q14247|SRC8_HUMAN	Q14247	100	CDK5	0.1962251847	0.0106044279	24	2.17057983706E-07	0.460341004	0.0981127009	0.030863135
sp|Q14247|SRC8_HUMAN	Q14247	100	PRKCE	0.5358143395	0.0187353056	401	2.71383554818E-07	0.260599893	0.2679073055	0.03086721
sp|Q14247|SRC8_HUMAN	Q14247	100	IKBKE	4.29468935134E-13	0.0436912226	11	7.02485125759E-12	0.1117680252	3.72716009636E-12	0.030871803
sp|Q14247|SRC8_HUMAN	Q14247	100	FYN	0.9495213497	0.0079594436	446	0.0033188641	0.6145331841	0.4764201069	0.030914694
sp|Q14247|SRC8_HUMAN	Q14247	100	ROCK1	0.4114932567	0.0407033699	347	3.68372776011E-05	0.120363239	0.205765047	0.0309564373
sp|Q14247|SRC8_HUMAN	Q14247	100	ATR	6.18819697613E-06	0.295723942	187	0.0596494137	0.0165705482	0.029827801	0.0309623855
sp|Q14247|SRC8_HUMAN	Q14247	100	CSNK2A1	0.3316388438	0.2838949843	485	0.9768579077	0.0173080489	0.6542483757	0.0310334243
sp|Q14247|SRC8_HUMAN	Q14247	100	SYK	0.0594544127	0.0071022727	433	9.03495713365E-11	0.6918571969	0.0297272064	0.0310339039
sp|Q14247|SRC8_HUMAN	Q14247	100	PAK2	1.06440384203E-08	0.0272580329	240	5.53491844117E-14	0.1812253816	5.32204688475E-09	0.0311725161
sp|Q14247|SRC8_HUMAN	Q14247	100	MAP3KB	5.69716635268E-05	0.0053144592	150	1.81888270045E-21	0.9331920248	2.84858317634E-05	0.0312763682
sp|Q14247|SRC8_HUMAN	Q14247	100	SYK	0.0594544127	0.0071022727	178	7.85180161439E-11	0.6988491677	0.0297272064	0.0312976264
sp|Q14247|SRC8_HUMAN	Q14247	100	GSK3A	6.59175895628E-09	0.0264498433	117	2.36277251116E-13	0.1876664456	3.29599761677E-09	0.0312993809
sp|Q14247|SRC8_HUMAN	Q14247	100	MAP3K5	9.46552774085E-13	0.0274539577	81	7.85279784899E-14	0.1809319396	5.12540376287E-13	0.0313182131
sp|Q14247|SRC8_HUMAN	Q14247	100	INSR	0.0002991277	0.0211843652	302	1.48715727503E-05	0.2355670809	0.0001569996	0.0314403908
sp|Q14247|SRC8_HUMAN	Q14247	100	FYN	0.9495213497	0.0079594436	453	0.0028916217	0.6286202092	0.4762064857	0.0315099553
sp|Q14247|SRC8_HUMAN	Q14247	100	MAP3K5	9.46552774085E-13	0.0274539577	323	7.37371422519E-14	0.1828920986	5.10144958168E-13	0.0316034
sp|Q14247|SRC8_HUMAN	Q14247	100	MAP2K1	4.49746573771E-13	0.0409482759	117	7.09907988016E-14	0.1228292646	2.60368686286E-13	0.0316485763
sp|Q14247|SRC8_HUMAN	Q14247	100	MAP3KB	5.69716635268E-05	0.0053144592	5	6.76394759418E-22	0.9495025842	2.84858317634E-05	0.0317355893
sp|Q14247|SRC8_HUMAN	Q14247	100	AKT2	0.0019953446	0.0408503135	345	4.82873759331E-12	0.1236758822	0.0009976723	0.0317678798
sp|Q14247|SRC8_HUMAN	Q14247	100	FYN	0.9495213497	0.0079594436	433	0.0026802441	0.6365882533	0.4761007969	0.0318455368
sp|Q14247|SRC8_HUMAN	Q14247	100	RET	0.0083783727	0.0073471787	446	2.61724040252E-11	0.6931248037	0.0041891863	0.031980893
sp|Q14247|SRC8_HUMAN	Q14247	100	PRKCH	3.270735185E-09	0.0163842085	328	2.48524165058E-17	0.3112158467	1.63536760493E-09	0.0320152802
sp|Q14247|SRC8_HUMAN	Q14247	100	GSK3A	6.59175895628E-09	0.0264498433	417	1.99296513941E-13	0.1928329225	3.2959791264E-09	0.0320225396
sp|Q14247|SRC8_HUMAN	Q14247	100	PRKCE	0.5358143395	0.0187353056	219	2.13814470864E-07	0.2732140888	0.2679072767	0.03211936
sp|Q14247|SRC8_HUMAN	Q14247	100	DYRK1A	1.03609339324E-10	0.0327929075	81	1.55440392698E-13	0.1563892648	5.18823898583E-11	0.0321705656
sp|Q14247|SRC8_HUMAN	Q14247	100	LCK	0.9835255084	0.0064410266	334	3.02446400008E-05	0.8015333693	0.4917778765	0.0323509926
sp|Q14247|SRC8_HUMAN	Q14247	100	MAP3KB	5.69716635268E-05	0.0053144592	76	9.45147820405E-23	0.973032952	2.84858317634E-05	0.0323954657
sp|Q14247|SRC8_HUMAN	Q14247	100	GSK3A	6.59175895628E-09	0.0264498433	145	1.81524493739E-13	0.1957303778	3.29597024039E-09	0.0324264915
sp|Q14247|SRC8_HUMAN	Q14247	100	PRKD1	0.0971204089	0.032278605	337	0.0001239439	0.1604470464	0.0486221764	0.0324368551
sp|Q14247|SRC8_HUMAN	Q14247	100	PRKCH	3.270735185E-09	0.0163842085	240	2.18598474589E-17	0.3167657384	1.63536760343E-09	0.03249447
sp|Q14247|SRC8_HUMAN	Q14247	100	MAP3KB	5.69716635268E-05	0.0053144592	484	3.76730789268E-23	0.9804568411	2.84858317634E-05	0.0326030273
sp|Q14247|SRC8_HUMAN	Q14247	100	FYN	0.9495213497	0.0079594436	104	0.0022085293	0.65677171	0.4758649395	0.0326920515
sp|Q14247|SRC8_HUMAN	Q14247	100	VRK1	1.56299795232E-09	0.0348746082	411	4.10208286451E-14	0.150171223	7.81519486575E-10	0.0327426116
sp|Q14247|SRC8_HUMAN	Q14247	100	PRKCH	3.270735185E-09	0.0163842085	219	2.02250772464E-17	0.3200160576	1.63536760261E-09	0.0327743681
sp|Q14247|SRC8_HUMAN	Q14247	100	RET	0.0083783727	0.0073471787	479	1.75554861377E-11	0.7139541439	0.0041891863	0.0327866485
sp|Q14247|SRC8_HUMAN	Q14247	100	ABL1	0.990964934	0.0071022727	489	0.0004961811	0.738653953	0.4957305576	0.0327896578
sp|Q14247|SRC8_HUMAN	Q14247	100	PRKCH	3.270735185E-09	0.0163842085	261	1.95850326299E-17	0.3214143761	1.63536760229E-09	0.0328946162
sp|Q14247|SRC8_HUMAN	Q14247	100	ABL1	0.990964934	0.0071022727	503	0.0004747095	0.7424052315	0.4957198217	0.032929471
sp|Q14247|SRC8_HUMAN	Q14247	100	JAK3	0.00000284	0.0734472962	199	1.42380678113E-08	0.0719395028	1.42710863609E-06	0.0329871439
sp|Q14247|SRC8_HUMAN	Q14247	100	PRKCT	0.897820655	0.0483444357	109	6.95432391614E-05	0.1097718239	0.4489450991	0.0331081828
sp|Q14247|SRC8_HUMAN	Q14247	100	PRKCH	3.270735185E-09	0.0163842085	145	1.82336689403E-17	0.3245116349	1.63536760162E-09	0.0331606101
sp|Q14247|SRC8_HUMAN	Q14247	100	MAP3K5	9.46552774085E-13	0.0274539577	24	5.08805378683E-14	0.1944463276	4.98716655977E-13	0.0332729238
sp|Q14247|SRC8_HUMAN	Q14247	100	CDK5	0.1962251847	0.0106044279	209	1.29678579653E-07	0.5035141269	0.0981126572	0.0332789834
sp|Q14247|SRC8_HUMAN	Q14247	100	ROCK1	0.4114932567	0.0407033699	219	2.68756202945E-05	0.1314294164	0.2057600662	0.0333320373
sp|Q14247|SRC8_HUMAN	Q14247	100	CDK5	0.1962251847	0.0106044279	303	1.26305095413E-07	0.505719908	0.0981126555	0.0334013288
sp|Q14247|SRC8_HUMAN	Q14247	100	STK3	5.22205987536E-12	0.045846395	155	6.23383031458E-12	0.1172895045	5.72794509497E-12	0.0334767566
sp|Q14247|SRC8_HUMAN	Q14247	100	PRKCH	3.270735185E-09	0.0163842085	418	1.66805946101E-17	0.3284313261	1.63536760084E-09	0.0334965411
sp|Q14247|SRC8_HUMAN	Q14247	100	CHEK1	0.3161386963	0.0148168103	399	1.79772042532E-06	0.3636266706	0.158070247	0.0335315441
sp|Q14247|SRC8_HUMAN	Q14247	100	ATM	0.3276608141	0.092721395	192	0.0096519778	0.0582585878	0.168656396	0.0336048138
sp|Q14247|SRC8_HUMAN	Q14247	100	CDK5	0.1962251847	0.0106044279	261	1.19166056196E-07	0.5106722225	0.0981126519	0.033675642
sp|Q14247|SRC8_HUMAN	Q14247	100	PRKCG	0.3550933071	0.0328663793	224	1.28643016497E-07	0.1648641077	0.1775467179	0.0336918161
sp|Q14247|SRC8_HUMAN	Q14247	100	TTK	6.36747021226E-06	0.0218701019	11	1.16759042699E-11	0.2477755065	3.18374094408E-06	0.0336938473
sp|Q14247|SRC8_HUMAN	Q14247	100	LYN	0.458752718	0.0096003135	154	1.90997329789E-05	0.5649837724	0.2293859089	0.0337206947
sp|Q14247|SRC8_HUMAN	Q14247	100	CSNK1E	1.04447076527E-06	0.02549471	113	5.25477239678E-10	0.2129504399	5.22498121257E-07	0.033747238
sp|Q14247|SRC8_HUMAN	Q14247	100	AKT2	0.0019953446	0.0408503135	150	3.28969095073E-12	0.1331494368	0.0009976723	0.0337998397
sp|Q14247|SRC8_HUMAN	Q14247	100	MAPK9	4.44155368542E-06	0.1289184953	418	2.06492120565E-05	0.0422022127	1.2545382871E-05	0.0338073976
sp|Q14247|SRC8_HUMAN	Q14247	100	RET	0.0083783727	0.0073471787	503	9.82354210295E-12	0.7427531388	0.0041891863	0.0338933714
sp|Q14247|SRC8_HUMAN	Q14247	100	PRKCE	0.5358143395	0.0187353056	76	1.5319019037E-07	0.2915174888	0.2679072464	0.0339169705
sp|Q14247|SRC8_HUMAN	Q14247	100	LYN	0.458752718	0.0096003135	545	0.000018053	0.5693986519	0.2293853855	0.0339416446
sp|Q14247|SRC8_HUMAN	Q14247	100	DYRK2	1.60302530201E-07	0.0168495298	282	1.34486893896E-15	0.3254669642	8.01512657731E-08	0.0340330875
sp|Q14247|SRC8_HUMAN	Q14247	100	CHEK1	0.3161386963	0.0148168103	182	0.000001637	0.3701923826	0.1580701667	0.03403884
sp|Q14247|SRC8_HUMAN	Q14247	100	IKBKE	4.29468935134E-13	0.0436912226	68	3.45313537004E-12	0.1261181278	1.94130215259E-12	0.0341698878
sp|Q14247|SRC8_HUMAN	Q14247	100	CSNK1E	1.04447076527E-06	0.02549471	440	4.64723534301E-10	0.2169853083	5.22467744404E-07	0.034282826
sp|Q14247|SRC8_HUMAN	Q14247	100	SYK	0.0594544127	0.0071022727	104	1.34524359543E-11	0.7799019095	0.0297272064	0.0343197141
sp|Q14247|SRC8_HUMAN	Q14247	100	CAMK2D	5.92196169809E-10	0.4515820925	182	1.79388692383E-10	0.0122973821	3.85792431096E-10	0.0343934856
sp|Q14247|SRC8_HUMAN	Q14247	100	CHEK1	0.3161386963	0.0148168103	438	1.5283215139E-06	0.3750460174	0.1580701123	0.0344127424
sp|Q14247|SRC8_HUMAN	Q14247	100	ABL1	0.990964934	0.0071022727	545	0.0002669676	0.7862995385	0.4956159508	0.0345556192
sp|Q14247|SRC8_HUMAN	Q14247	100	MAPK8	0.0007113962	0.0642388323	418	0.0007203624	0.0870385312	0.0007158793	0.0345905798
sp|Q14247|SRC8_HUMAN	Q14247	100	DYRK1A	1.03609339324E-10	0.0327929075	187	9.46411536622E-14	0.1705591166	5.18519902388E-11	0.0346003081
sp|Q14247|SRC8_HUMAN	Q14247	100	ADRBK1	0.00220211	0.2064802116	47	3.45904411802E-05	0.0271286627	0.0011183502	0.0346438799
sp|Q14247|SRC8_HUMAN	Q14247	100	SYK	0.0594544127	0.0071022727	215	1.08414974689E-11	0.7887058975	0.0297272064	0.0346442551
sp|Q14247|SRC8_HUMAN	Q14247	100	RET	0.0083783727	0.0073471787	334	6.17319343105E-12	0.7643620491	0.0041891863	0.034718379
sp|Q14247|SRC8_HUMAN	Q14247	100	CDK5	0.1962251847	0.0106044279	277	9.33213130224E-08	0.5312305906	0.098112639	0.0348089977
sp|Q14247|SRC8_HUMAN	Q14247	100	CDK5	0.1962251847	0.0106044279	150	9.25209211558E-08	0.531973896	0.0981126386	0.0348498151
sp|Q14247|SRC8_HUMAN	Q14247	100	BTK	0.9244146135	0.0085961991	446	7.88235984131E-12	0.6571582737	0.4622073067	0.0348901151
sp|Q14247|SRC8_HUMAN	Q14247	100	CDK5	0.1962251847	0.0106044279	187	9.16827218896E-08	0.5328018277	0.0981126382	0.0348952666
sp|Q14247|SRC8_HUMAN	Q14247	100	GSK3B	0.0161001027	0.0989175157	344	0.0395574764	0.0572164937	0.0278287895	0.0349452328
sp|Q14247|SRC8_HUMAN	Q14247	100	TTK	6.36747021226E-06	0.0218701019	113	8.89561616462E-12	0.2589305872	3.18373955394E-06	0.0349614014
sp|Q14247|SRC8_HUMAN	Q14247	100	MAP2K4	0.000006124	0.026890674	332	2.18401315586E-18	0.2107349325	0.000003062	0.0349819196
sp|Q14247|SRC8_HUMAN	Q14247	100	CDK7	5.74336625941E-11	0.0354134013	347	0.000000001	0.1601210674	5.48432608828E-10	0.0350006827
sp|Q14247|SRC8_HUMAN	Q14247	100	DYRK2	1.60302530201E-07	0.0168495298	43	1.02928195115E-15	0.336934276	8.01512656153E-08	0.0350356059
sp|Q14247|SRC8_HUMAN	Q14247	100	LYN	0.458752718	0.0096003135	334	1.30977958619E-05	0.5949972216	0.2293829079	0.0352163684
sp|Q14247|SRC8_HUMAN	Q14247	100	INSR	0.0002991277	0.0211843652	228	8.19769731788E-06	0.2700244018	0.0001536627	0.0352583847
sp|Q14247|SRC8_HUMAN	Q14247	100	IKBKE	4.29468935134E-13	0.0436912226	331	2.72792578184E-12	0.1311413206	1.57869735849E-12	0.0353070663
sp|Q14247|SRC8_HUMAN	Q14247	100	ATR	6.18819697613E-06	0.295723942	113	0.0400840021	0.0193842938	0.0200450951	0.035320875
sp|Q14247|SRC8_HUMAN	Q14247	100	ABL1	0.990964934	0.0071022727	162	0.0001944582	0.8078778459	0.4955796961	0.0353485853
sp|Q14247|SRC8_HUMAN	Q14247	100	GSK3A	6.59175895628E-09	0.0264498433	219	9.18961248808E-14	0.2169620896	3.2959254262E-09	0.0353529433
sp|Q14247|SRC8_HUMAN	Q14247	100	ABL1	0.990964934	0.0071022727	228	0.0001759597	0.814067697	0.4955704468	0.0355752914
sp|Q14247|SRC8_HUMAN	Q14247	100	ROCK1	0.4114932567	0.0407033699	303	2.0146543254E-05	0.1425435588	0.2057567016	0.0356797206
sp|Q14247|SRC8_HUMAN	Q14247	100	MAP2K1	4.49746573771E-13	0.0409482759	228	3.59873728482E-14	0.1416935794	2.4286697331E-13	0.0356802591
sp|Q14247|SRC8_HUMAN	Q14247	100	RET	0.0083783727	0.0073471787	141	3.52877731554E-12	0.789731902	0.0041891863	0.0356812562
sp|Q14247|SRC8_HUMAN	Q14247	100	INSR	0.0002991277	0.0211843652	433	7.64916574254E-06	0.2743506938	0.0001533884	0.0357309094
sp|Q14247|SRC8_HUMAN	Q14247	100	PRKD1	0.0971204089	0.032278605	150	8.49476276757E-05	0.1802223928	0.0486026783	0.0357586133
sp|Q14247|SRC8_HUMAN	Q14247	100	PRKCE	0.5358143395	0.0187353056	344	1.08623458957E-07	0.3107371128	0.2679072241	0.0357813988
sp|Q14247|SRC8_HUMAN	Q14247	100	CDK5	0.1962251847	0.0106044279	11	7.47688238859E-08	0.5496583331	0.0981126298	0.0358177129
sp|Q14247|SRC8_HUMAN	Q14247	100	RET	0.0083783727	0.0073471787	501	3.11438493305E-12	0.7948409854	0.0041891863	0.0358744336
sp|Q14247|SRC8_HUMAN	Q14247	100	HIPK2	6.62755757282E-06	0.0467770376	418	1.25914404609E-12	0.1249712439	3.31377941598E-06	0.0359050103
sp|Q14247|SRC8_HUMAN	Q14247	100	PDPK1	0.2588130564	0.0390135188	322	1.10071824955E-06	0.1499659204	0.1294070786	0.0359302746
sp|Q14247|SRC8_HUMAN	Q14247	100	PRKCG	0.3550933071	0.0328663793	113	9.02616647594E-08	0.1780630493	0.1775466987	0.0359384461
sp|Q14247|SRC8_HUMAN	Q14247	100	MAP2K4	0.000006124	0.026890674	178	1.78547035436E-18	0.2177417367	0.000003062	0.0359535305
sp|Q14247|SRC8_HUMAN	Q14247	100	MAP2K4	0.000006124	0.026890674	512	1.76960343694E-18	0.2180124045	0.000003062	0.0359909403
sp|Q14247|SRC8_HUMAN	Q14247	100	BTK	0.9244146135	0.0085961991	538	5.19874668345E-12	0.6831723994	0.4622073067	0.0360432762
sp|Q14247|SRC8_HUMAN	Q14247	100	PAK2	1.06440384203E-08	0.0272580329	224	1.96070379645E-14	0.2158451456	5.32202901367E-09	0.0360988953
sp|Q14247|SRC8_HUMAN	Q14247	100	MAP3K5	9.46552774085E-13	0.0274539577	501	2.79634780244E-14	0.2143730265	4.87258126055E-13	0.0361085186
sp|Q14247|SRC8_HUMAN	Q14247	100	MAP2K4	0.000006124	0.026890674	47	1.72263142225E-18	0.2189371434	0.000003062	0.0361186828
sp|Q14247|SRC8_HUMAN	Q14247	100	RET	0.0083783727	0.0073471787	215	2.63709177746E-12	0.8015092091	0.0041891863	0.0361262003
sp|Q14247|SRC8_HUMAN	Q14247	100	MAPK9	4.44155368542E-06	0.1289184953	345	1.60784782092E-05	0.0456792202	0.00001026	0.0361265339
sp|Q14247|SRC8_HUMAN	Q14247	100	ABL1	0.990964934	0.0071022727	310	0.0001342671	0.8304338372	0.4955496006	0.036173105
sp|Q14247|SRC8_HUMAN	Q14247	100	SYK	0.0594544127	0.0071022727	199	3.67168599377E-12	0.830830065	0.0297272064	0.0361875496
sp|Q14247|SRC8_HUMAN	Q14247	100	MAP2K4	0.000006124	0.026890674	337	1.67755787424E-18	0.2197833014	0.000003062	0.0362354782
sp|Q14247|SRC8_HUMAN	Q14247	100	AKT1	0.0154542756	0.0956602665	401	0.0047079215	0.0618379411	0.0100810986	0.0362627364
sp|Q14247|SRC8_HUMAN	Q14247	100	ABL1	0.990964934	0.0071022727	154	0.0001286644	0.8329674401	0.4955467992	0.0362654452
sp|Q14247|SRC8_HUMAN	Q14247	100	PRKCG	0.3550933071	0.0328663793	485	8.43599884498E-08	0.1805355404	0.1775466957	0.0363556453
sp|Q14247|SRC8_HUMAN	Q14247	100	DYRK1A	1.03609339324E-10	0.0327929075	282	6.59710808627E-14	0.1813106189	5.18376552024E-11	0.0364179419
sp|Q14247|SRC8_HUMAN	Q14247	100	FYN	0.9495213497	0.0079594436	215	0.0008373306	0.7470198355	0.4751793402	0.0364187613
sp|Q14247|SRC8_HUMAN	Q14247	100	FYN	0.9495213497	0.0079594436	141	0.0008373306	0.7470198355	0.4751793402	0.0364187613
sp|Q14247|SRC8_HUMAN	Q14247	100	CSNK1E	1.04447076527E-06	0.02549471	187	2.80987554938E-10	0.2335167513	5.22375876414E-07	0.0364576025
sp|Q14247|SRC8_HUMAN	Q14247	100	PRKCT	0.897820655	0.0483444357	155	4.90215976651E-05	0.123158043	0.4489348383	0.0364604935
sp|Q14247|SRC8_HUMAN	Q14247	100	CSNK1E	1.04447076527E-06	0.02549471	298	2.78470187639E-10	0.2338369256	5.22374617731E-07	0.0364994211
sp|Q14247|SRC8_HUMAN	Q14247	100	PTK2B	0.000000002	0.0308336599	334	1.43773656376E-10	0.1935524398	1.08702207281E-09	0.0365318195
sp|Q14247|SRC8_HUMAN	Q14247	100	DYRK2	1.60302530201E-07	0.0168495298	135	6.87401144321E-16	0.3545789967	8.01512654443E-08	0.0365654082
sp|Q14247|SRC8_HUMAN	Q14247	100	TTK	6.36747021226E-06	0.0218701019	328	6.29467641664E-12	0.2737264288	3.18373825347E-06	0.0366265093
sp|Q14247|SRC8_HUMAN	Q14247	100	CDK5	0.1962251847	0.0106044279	426	6.14653439226E-08	0.5656722423	0.0981126231	0.0366889684
sp|Q14247|SRC8_HUMAN	Q14247	100	ATM	0.3276608141	0.092721395	219	0.0055161681	0.0648142179	0.1665884911	0.0367454117
sp|Q14247|SRC8_HUMAN	Q14247	100	LYN	0.458752718	0.0096003135	289	8.33691701325E-06	0.6289181854	0.2293805275	0.0368893006
sp|Q14247|SRC8_HUMAN	Q14247	100	PRKCT	0.897820655	0.0483444357	172	4.68742917552E-05	0.1249559684	0.4489337647	0.0369052117
sp|Q14247|SRC8_HUMAN	Q14247	100	PRKCT	0.897820655	0.0483444357	209	4.68742917552E-05	0.1249559684	0.4489337647	0.0369052117
sp|Q14247|SRC8_HUMAN	Q14247	100	ABL1	0.990964934	0.0071022727	199	8.94648549845E-05	0.8534456516	0.4955271994	0.0370098032
sp|Q14247|SRC8_HUMAN	Q14247	100	CDK5	0.1962251847	0.0106044279	458	0.000000056	0.5732641618	0.0981126204	0.0371003273
sp|Q14247|SRC8_HUMAN	Q14247	100	CDK7	5.74336625941E-11	0.0354134013	417	7.11231852556E-10	0.1717279973	3.84332757575E-10	0.037112237
sp|Q14247|SRC8_HUMAN	Q14247	100	PAK2	1.06440384203E-08	0.0272580329	331	1.58646455161E-14	0.2233955158	5.32202714248E-09	0.0371522859
sp|Q14247|SRC8_HUMAN	Q14247	100	SYK	0.0594544127	0.0071022727	310	1.64684218997E-12	0.857581883	0.0297272064	0.0371597238
sp|Q14247|SRC8_HUMAN	Q14247	100	HIPK2	6.62755757282E-06	0.0467770376	11	9.5087732113E-13	0.1304508684	3.31377926185E-06	0.0372174806
sp|Q14247|SRC8_HUMAN	Q14247	100	STK3	5.22205987536E-12	0.045846395	496	3.09898295307E-12	0.1332261197	4.16052141421E-12	0.0372472166
sp|Q14247|SRC8_HUMAN	Q14247	100	CDK7	5.74336625941E-11	0.0354134013	328	6.93755479606E-10	0.1725458471	3.755945711E-10	0.0372599513
sp|Q14247|SRC8_HUMAN	Q14247	100	ATM	0.3276608141	0.092721395	457	0.0049899328	0.0660411455	0.1663253735	0.0373261666
sp|Q14247|SRC8_HUMAN	Q14247	100	DYRK2	1.60302530201E-07	0.0168495298	323	5.49641908514E-16	0.3645334238	8.01512653755E-08	0.037421883
sp|Q14247|SRC8_HUMAN	Q14247	100	ATM	0.3276608141	0.092721395	182	0.0048823481	0.0663414616	0.1662715811	0.0374679951
sp|Q14247|SRC8_HUMAN	Q14247	100	PTK2B	0.000000002	0.0308336599	464	1.22979285202E-10	0.1995699479	1.07662488723E-09	0.0374791902
sp|Q14247|SRC8_HUMAN	Q14247	100	PRKCH	3.270735185E-09	0.0163842085	135	5.81341637805E-18	0.3756298467	1.63536759541E-09	0.0374839032
sp|Q14247|SRC8_HUMAN	Q14247	100	PAK2	1.06440384203E-08	0.0272580329	348	1.47659892494E-14	0.2260858354	5.32202659315E-09	0.0375259328
sp|Q14247|SRC8_HUMAN	Q14247	100	FYN	0.9495213497	0.0079594436	265	0.000593015	0.7750908022	0.4750571823	0.0375597033
sp|Q14247|SRC8_HUMAN	Q14247	100	MAP2K4	0.000006124	0.026890674	98	1.26698891554E-18	0.2296444442	0.000003062	0.0375902415
sp|Q14247|SRC8_HUMAN	Q14247	100	PDPK1	0.2588130564	0.0390135188	401	0.000000883	0.1584172391	0.1294069697	0.0376162862
sp|Q14247|SRC8_HUMAN	Q14247	100	ABL1	0.990964934	0.0071022727	191	6.27240573193E-05	0.871958831	0.495513829	0.0376797285
sp|Q14247|SRC8_HUMAN	Q14247	100	DYRK2	1.60302530201E-07	0.0168495298	418	5.09415573219E-16	0.3678937266	8.01512653553E-08	0.0377099617
sp|Q14247|SRC8_HUMAN	Q14247	100	ABL1	0.990964934	0.0071022727	265	5.72851363168E-05	0.8763060618	0.4955111096	0.0378366322
sp|Q14247|SRC8_HUMAN	Q14247	100	TTK	6.36747021226E-06	0.0218701019	411	4.8993407769E-12	0.2848091037	3.1837375558E-06	0.0378622276
sp|Q14247|SRC8_HUMAN	Q14247	100	ATR	6.18819697613E-06	0.295723942	224	0.0314244605	0.0210920938	0.0157153243	0.0379060649
sp|Q14247|SRC8_HUMAN	Q14247	100	CDK7	5.74336625941E-11	0.0354134013	106	6.18337522736E-10	0.1761432255	3.37885592665E-10	0.0379080633
sp|Q14247|SRC8_HUMAN	Q14247	100	ABL1	0.990964934	0.0071022727	84	5.42710730703E-05	0.8788670463	0.4955096026	0.0379289935
sp|Q14247|SRC8_HUMAN	Q14247	100	MAP2K4	0.000006124	0.026890674	344	1.1821975803E-18	0.232149534	0.000003062	0.0379325672
sp|Q14247|SRC8_HUMAN	Q14247	100	FYN	0.9495213497	0.0079594436	334	0.0005031009	0.7871387039	0.4750122253	0.03804689
sp|Q14247|SRC8_HUMAN	Q14247	100	LYN	0.458752718	0.0096003135	199	5.88694263723E-06	0.654299313	0.2293793025	0.0381295161
sp|Q14247|SRC8_HUMAN	Q14247	100	ABL1	0.990964934	0.0071022727	302	0.000044142	0.8881107505	0.495504538	0.0382619259
sp|Q14247|SRC8_HUMAN	Q14247	100	PRKCT	0.897820655	0.0483444357	156	0.000040515	0.1308513918	0.448930585	0.0383547688
sp|Q14247|SRC8_HUMAN	Q14247	100	PRKCG	0.3550933071	0.0328663793	458	0.000000062	0.1925261906	0.1775466846	0.0383633865
sp|Q14247|SRC8_HUMAN	Q14247	100	VRK1	1.56299795232E-09	0.0348746082	520	1.35207640202E-14	0.1819861011	7.81505736543E-10	0.0384598309
sp|Q14247|SRC8_HUMAN	Q14247	100	LYN	0.458752718	0.0096003135	503	5.27915416184E-06	0.6619339459	0.2293789986	0.0385007061
sp|Q14247|SRC8_HUMAN	Q14247	100	PRKCH	3.270735185E-09	0.0163842085	332	4.4414773368E-18	0.3880973978	1.63536759472E-09	0.0385204094
sp|Q14247|SRC8_HUMAN	Q14247	100	PRKCZ	0.000976212	0.3315536834	76	0.0470189846	0.019187851	0.0239975983	0.0385362602
sp|Q14247|SRC8_HUMAN	Q14247	100	CAMK2D	5.92196169809E-10	0.4515820925	332	1.01769099466E-10	0.0141353292	3.46982634637E-10	0.0386447512
sp|Q14247|SRC8_HUMAN	Q14247	100	JAK2	0.0017187698	0.0213557994	191	0.000003396	0.2991149302	0.0008610829	0.0386678815
sp|Q14247|SRC8_HUMAN	Q14247	100	CDK5	0.1962251847	0.0106044279	298	3.71233947893E-08	0.6067434576	0.0981126109	0.03890183
sp|Q14247|SRC8_HUMAN	Q14247	100	BTK	0.9244146135	0.0085961991	433	1.70593562039E-12	0.7494165304	0.4622073067	0.0389420247
sp|Q14247|SRC8_HUMAN	Q14247	100	CDK9	0.000000034	0.0373971395	156	6.0692183444E-09	0.1729625625	0.00000002	0.0390740036
sp|Q14247|SRC8_HUMAN	Q14247	100	CHEK1	0.3161386963	0.0148168103	267	0.000000638	0.4372178808	0.1580696672	0.0391237459
sp|Q14247|SRC8_HUMAN	Q14247	100	ROCK1	0.4114932567	0.0407033699	172	1.33454100474E-05	0.1592659454	0.2057533011	0.0391463521
sp|Q14247|SRC8_HUMAN	Q14247	100	SYK	0.0594544127	0.0071022727	464	2.06367964551E-13	0.9138397855	0.0297272064	0.0391850376
sp|Q14247|SRC8_HUMAN	Q14247	100	CDK1	0.0016732046	0.6086647727	418	0.4113647667	0.0106641265	0.2065189856	0.0391877513
sp|Q14247|SRC8_HUMAN	Q14247	100	CDK9	0.000000034	0.0373971395	417	5.93754140032E-09	0.1736951751	0.00000002	0.0392120527
sp|Q14247|SRC8_HUMAN	Q14247	100	CDK5	0.1962251847	0.0106044279	440	3.43318329645E-08	0.612949279	0.0981126095	0.0392335765
sp|Q14247|SRC8_HUMAN	Q14247	100	MTOR	0.040263029	0.0356338166	440	2.46731405584E-07	0.1824904979	0.0201316378	0.0392479611
sp|Q14247|SRC8_HUMAN	Q14247	100	CHEK1	0.3161386963	0.0148168103	282	6.16164244036E-07	0.4397548345	0.1580696563	0.0393130627
sp|Q14247|SRC8_HUMAN	Q14247	100	HIPK2	6.62755757282E-06	0.0467770376	417	6.10793457353E-13	0.1397450887	3.31377909181E-06	0.0394192225
sp|Q14247|SRC8_HUMAN	Q14247	100	PRKCB	0.0077179798	0.1795405564	224	0.0051512012	0.0364723756	0.0064345905	0.0394766049
sp|Q14247|SRC8_HUMAN	Q14247	100	CDK5	0.1962251847	0.0106044279	512	3.22324256572E-08	0.617870737	0.0981126085	0.0394961903
sp|Q14247|SRC8_HUMAN	Q14247	100	CHEK2	1.60352750378E-06	0.5083512931	113	0.0557004635	0.0129420078	0.0278510335	0.0396314914
sp|Q14247|SRC8_HUMAN	Q14247	100	DAPK3	2.67223478726E-09	0.0298050549	76	4.17150947914E-14	0.2211448248	1.33613825118E-09	0.0396925062
sp|Q14247|SRC8_HUMAN	Q14247	100	DAPK3	2.67223478726E-09	0.0298050549	11	4.17148421244E-14	0.2211460468	1.33613825105E-09	0.0396926891
sp|Q14247|SRC8_HUMAN	Q14247	100	MAP2K4	0.000006124	0.026890674	43	8.29881385716E-19	0.2453077396	0.000003062	0.0397189039
sp|Q14247|SRC8_HUMAN	Q14247	100	MAPK1	0.0192520023	0.0336010972	81	0.0006117826	0.1963190953	0.0099318924	0.0397191376
sp|Q14247|SRC8_HUMAN	Q14247	100	GSK3A	6.59175895628E-09	0.0264498433	240	3.54461400749E-14	0.2494643649	3.29589720121E-09	0.0397279564
sp|Q14247|SRC8_HUMAN	Q14247	100	LYN	0.458752718	0.0096003135	310	3.62891228706E-06	0.6885375812	0.2293781735	0.0397876109
sp|Q14247|SRC8_HUMAN	Q14247	100	STK3	5.22205987536E-12	0.045846395	68	1.95925435596E-12	0.1443295694	3.59065711566E-12	0.039821807
sp|Q14247|SRC8_HUMAN	Q14247	100	TTK	6.36747021226E-06	0.0218701019	345	3.2746088669E-12	0.3030352097	3.18373674344E-06	0.0398740899
sp|Q14247|SRC8_HUMAN	Q14247	100	DYRK1A	1.03609339324E-10	0.0327929075	192	3.35564262769E-14	0.2029633232	5.18214478751E-11	0.0400162311
sp|Q14247|SRC8_HUMAN	Q14247	100	MTOR	0.040263029	0.0356338166	417	2.16096792538E-07	0.1868134621	0.0201316225	0.0400218406
sp|Q14247|SRC8_HUMAN	Q14247	100	CHEK1	0.3161386963	0.0148168103	106	5.34701545176E-07	0.4501543894	0.1580696155	0.0400868628
sp|Q14247|SRC8_HUMAN	Q14247	100	CHUK	0.0001116747	0.0424666928	150	1.20453790281E-07	0.1572065036	5.58975986425E-05	0.0401178632
sp|Q14247|SRC8_HUMAN	Q14247	100	CDK5	0.1962251847	0.0106044279	172	2.7776826306E-08	0.6296331713	0.0981126063	0.0401221674
sp|Q14247|SRC8_HUMAN	Q14247	100	CSNK1E	1.04447076527E-06	0.02549471	472	1.24702167496E-10	0.2620587025	5.2229773372E-07	0.0401432598
sp|Q14247|SRC8_HUMAN	Q14247	100	CSNK1E	1.04447076527E-06	0.02549471	458	1.23680814244E-10	0.2624024011	5.22297223044E-07	0.0401871407
sp|Q14247|SRC8_HUMAN	Q14247	100	BTK	0.9244146135	0.0085961991	464	9.59273157528E-13	0.7804141064	0.4622073067	0.040280858
sp|Q14247|SRC8_HUMAN	Q14247	100	ATM	0.3276608141	0.092721395	399	0.0031829143	0.0723639771	0.1654218642	0.0402863322
sp|Q14247|SRC8_HUMAN	Q14247	100	CDK5	0.1962251847	0.0106044279	47	2.63505529787E-08	0.6337942153	0.0981126055	0.040343051
sp|Q14247|SRC8_HUMAN	Q14247	100	DYRK2	1.60302530201E-07	0.0168495298	457	2.57110747297E-16	0.3990224296	8.01512652292E-08	0.0403546327
sp|Q14247|SRC8_HUMAN	Q14247	100	RET	0.0083783727	0.0073471787	178	6.72157055827E-14	0.918122589	0.0041891863	0.0404659962
sp|Q14247|SRC8_HUMAN	Q14247	100	GSK3A	6.59175895628E-09	0.0264498433	182	2.9569477148E-14	0.2558684621	3.29589426288E-09	0.0405762851
sp|Q14247|SRC8_HUMAN	Q14247	100	FYN	0.9495213497	0.0079594436	178	0.0001930719	0.850282272	0.4748572108	0.0405767499
sp|Q14247|SRC8_HUMAN	Q14247	100	ROCK1	0.4114932567	0.0407033699	331	1.12944952955E-05	0.1663388037	0.2057522756	0.0405906175
sp|Q14247|SRC8_HUMAN	Q14247	100	DYRK2	1.60302530201E-07	0.0168495298	466	2.40758916174E-16	0.4021652093	8.0151265221E-08	0.0406193114
sp|Q14247|SRC8_HUMAN	Q14247	100	CHUK	0.0001116747	0.0424666928	240	1.11930336174E-07	0.1598806312	5.58933369155E-05	0.0406857577
sp|Q14247|SRC8_HUMAN	Q14247	100	PRKCG	0.3550933071	0.0328663793	106	4.40837946591E-08	0.2066025564	0.1775466756	0.0406891342
sp|Q14247|SRC8_HUMAN	Q14247	100	AKT2	0.0019953446	0.0408503135	209	9.98144285651E-13	0.1662728136	0.0009976723	0.0406992112
sp|Q14247|SRC8_HUMAN	Q14247	100	DYRK1A	1.03609339324E-10	0.0327929075	5	2.9276194836E-14	0.2074677603	5.18193077594E-11	0.0407549848
sp|Q14247|SRC8_HUMAN	Q14247	100	MAP2K4	0.000006124	0.026890674	331	6.59192755296E-19	0.2539685964	0.000003062	0.040884263
sp|Q14247|SRC8_HUMAN	Q14247	100	FYN	0.9495213497	0.0079594436	464	0.0001671707	0.8585402389	0.4748442602	0.0409047855
sp|Q14247|SRC8_HUMAN	Q14247	100	MAP2K4	0.000006124	0.026890674	347	6.54259479629E-19	0.2542736755	0.000003062	0.0409251664
sp|Q14247|SRC8_HUMAN	Q14247	100	MAP2K4	0.000006124	0.026890674	328	6.53490865585E-19	0.2543132228	0.000003062	0.0409304679
sp|Q14247|SRC8_HUMAN	Q14247	100	JAK2	0.0017187698	0.0213557994	446	2.33673623868E-06	0.3207496114	0.0008605532	0.0409863444
sp|Q14247|SRC8_HUMAN	Q14247	100	MAP3K5	9.46552774085E-13	0.0274539577	520	1.05112923187E-14	0.2496158263	4.78532033202E-13	0.0410016829
sp|Q14247|SRC8_HUMAN	Q14247	100	CDK5	0.1962251847	0.0106044279	438	2.2098850112E-08	0.6477948147	0.0981126034	0.0410841382
sp|Q14247|SRC8_HUMAN	Q14247	100	FYN	0.9495213497	0.0079594436	479	0.0001430083	0.8668014271	0.474832179	0.0412323165
sp|Q14247|SRC8_HUMAN	Q14247	100	TTK	6.36747021226E-06	0.0218701019	282	2.46734293427E-12	0.3163343585	3.1837363398E-06	0.0413268787
sp|Q14247|SRC8_HUMAN	Q14247	100	MAP2K4	0.000006124	0.026890674	240	5.90347310945E-19	0.2581667725	0.000003062	0.0414462722
sp|Q14247|SRC8_HUMAN	Q14247	100	CDK5	0.1962251847	0.0106044279	117	2.01461478561E-08	0.6547552454	0.0981126024	0.0414513728
sp|Q14247|SRC8_HUMAN	Q14247	100	MAP2K1	4.49746573771E-13	0.0409482759	440	1.48932818089E-14	0.169821462	2.3231992779E-13	0.0415040032
sp|Q14247|SRC8_HUMAN	Q14247	100	LYN	0.458752718	0.0096003135	162	2.0555294126E-06	0.7251918725	0.2293773868	0.0415446067
sp|Q14247|SRC8_HUMAN	Q14247	100	CDK5	0.1962251847	0.0106044279	344	1.93109492159E-08	0.6579841789	0.098112602	0.0416214655
sp|Q14247|SRC8_HUMAN	Q14247	100	DYRK2	1.60302530201E-07	0.0168495298	440	1.83380377828E-16	0.4147916255	8.01512651923E-08	0.0416785446
sp|Q14247|SRC8_HUMAN	Q14247	100	MAP2K4	0.000006124	0.026890674	113	5.63995741155E-19	0.259952307	0.000003062	0.0416847432
sp|Q14247|SRC8_HUMAN	Q14247	100	ATR	6.18819697613E-06	0.295723942	447	0.0223045669	0.0236461561	0.0111553775	0.0416968618
sp|Q14247|SRC8_HUMAN	Q14247	100	VRK1	1.56299795232E-09	0.0348746082	399	7.42324028113E-15	0.2005155784	7.81502687781E-10	0.0416976942
sp|Q14247|SRC8_HUMAN	Q14247	100	BTK	0.9244146135	0.0085961991	421	4.92773137684E-13	0.8135957671	0.4622073067	0.0417023044
sp|Q14247|SRC8_HUMAN	Q14247	100	PRKCE	0.5358143395	0.0187353056	348	3.71075912429E-08	0.3739281569	0.2679071883	0.0417609893
sp|Q14247|SRC8_HUMAN	Q14247	100	CDK5	0.1962251847	0.0106044279	106	1.82462776918E-08	0.6622246554	0.0981126015	0.0418445888
sp|Q14247|SRC8_HUMAN	Q14247	100	CDK9	0.000000034	0.0373971395	267	3.85311639997E-09	0.1880290858	1.89152470346E-08	0.0418903823
sp|Q14247|SRC8_HUMAN	Q14247	100	CHEK1	0.3161386963	0.0148168103	81	3.78154767526E-07	0.4754206641	0.1580695373	0.0419521785
sp|Q14247|SRC8_HUMAN	Q14247	100	MAP2K1	4.49746573771E-13	0.0409482759	503	1.36390048235E-14	0.1728339897	2.31692789297E-13	0.042115813
sp|Q14247|SRC8_HUMAN	Q14247	100	TBK1	9.05353625129E-11	0.0422462774	11	0.000000066	0.1675868114	0.000000033	0.0421290068
sp|Q14247|SRC8_HUMAN	Q14247	100	CSNK2A2	7.74028688216E-08	0.288940047	512	1.38685766834E-09	0.0245070828	3.9394863245E-08	0.0421347429
sp|Q14247|SRC8_HUMAN	Q14247	100	CDK5	0.1962251847	0.0106044279	224	0.000000017	0.667893696	0.0981126008	0.0421424301
sp|Q14247|SRC8_HUMAN	Q14247	100	JAK2	0.0017187698	0.0213557994	302	1.9463876626E-06	0.3316587609	0.0008603581	0.0421434568
sp|Q14247|SRC8_HUMAN	Q14247	100	STK3	5.22205987536E-12	0.045846395	240	1.30964151155E-12	0.1546133361	3.26585069345E-12	0.0421713043
sp|Q14247|SRC8_HUMAN	Q14247	100	CDK5	0.1962251847	0.0106044279	192	1.67829019063E-08	0.6686412786	0.0981126008	0.0421816686
sp|Q14247|SRC8_HUMAN	Q14247	100	TTK	6.36747021226E-06	0.0218701019	344	2.02733590252E-12	0.3254150275	3.1837361198E-06	0.0423117861
sp|Q14247|SRC8_HUMAN	Q14247	100	LYN	0.458752718	0.0096003135	215	1.50549781385E-06	0.7440062494	0.2293771117	0.042439493
sp|Q14247|SRC8_HUMAN	Q14247	100	GSK3B	0.0161001027	0.0989175157	418	0.0222461889	0.0723551173	0.0191731458	0.0425111088
sp|Q14247|SRC8_HUMAN	Q14247	100	MAP2K4	0.000006124	0.026890674	267	4.79738427367E-19	0.266288348	0.000003062	0.0425283212
sp|Q14247|SRC8_HUMAN	Q14247	100	JAK3	0.00000284	0.0734472962	545	3.28866480737E-09	0.097692698	1.42163393459E-06	0.0426003753
sp|Q14247|SRC8_HUMAN	Q14247	100	MAP3K5	9.46552774085E-13	0.0274539577	337	7.72425269045E-15	0.2614327624	4.77138513388E-13	0.0426107403
sp|Q14247|SRC8_HUMAN	Q14247	100	ROCK1	0.4114932567	0.0407033699	182	8.97553642761E-06	0.1764148237	0.2057511161	0.0426270994
sp|Q14247|SRC8_HUMAN	Q14247	100	CDK5	0.1962251847	0.0106044279	109	1.46077627355E-08	0.6789097698	0.0981125997	0.0427197396
sp|Q14247|SRC8_HUMAN	Q14247	100	PAK2	1.06440384203E-08	0.0272580329	156	5.48340960561E-15	0.2642266003	5.32202195186E-09	0.0427337887
sp|Q14247|SRC8_HUMAN	Q14247	100	TTK	6.36747021226E-06	0.0218701019	417	1.86176242455E-12	0.3295122199	3.18373603701E-06	0.042754352
sp|Q14247|SRC8_HUMAN	Q14247	100	CDK9	0.000000034	0.0373971395	145	3.31737454571E-09	0.1933202107	1.86473761074E-08	0.0428685434
sp|Q14247|SRC8_HUMAN	Q14247	100	VRK1	1.56299795232E-09	0.0348746082	182	6.03163169983E-15	0.2073058401	7.81501991977E-10	0.0428689726
sp|Q14247|SRC8_HUMAN	Q14247	100	DYRK1A	1.03609339324E-10	0.0327929075	438	1.96126092888E-14	0.2211307713	5.18144759666E-11	0.0429764582
sp|Q14247|SRC8_HUMAN	Q14247	100	PLK1	9.16926492148E-05	0.2935932602	512	0.2262489798	0.0247389648	0.1131703362	0.0430339533
sp|Q14247|SRC8_HUMAN	Q14247	100	CDK5	0.1962251847	0.0106044279	5	1.34046398966E-08	0.685265902	0.0981125991	0.0430519754
sp|Q14247|SRC8_HUMAN	Q14247	100	CHEK1	0.3161386963	0.0148168103	47	3.05339213343E-07	0.4909011532	0.1580695008	0.0430851454
sp|Q14247|SRC8_HUMAN	Q14247	100	MAP2K4	0.000006124	0.026890674	501	4.24299409279E-19	0.2710522558	0.000003062	0.0431599105
sp|Q14247|SRC8_HUMAN	Q14247	100	MAP3K5	9.46552774085E-13	0.0274539577	484	6.92264262227E-15	0.2658258502	4.76737708354E-13	0.0432051512
sp|Q14247|SRC8_HUMAN	Q14247	100	VRK1	1.56299795232E-09	0.0348746082	156	5.67039163961E-15	0.209367726	7.81501811357E-10	0.043223088
sp|Q14247|SRC8_HUMAN	Q14247	100	DAPK3	2.67223478726E-09	0.0298050549	98	2.17642622848E-14	0.2459467246	1.33612827576E-09	0.0433649054
sp|Q14247|SRC8_HUMAN	Q14247	100	ATM	0.3276608141	0.092721395	145	0.002115715	0.0790772503	0.1648882645	0.0433732488
sp|Q14247|SRC8_HUMAN	Q14247	100	MAPK1	0.0192520023	0.0336010972	432	0.0003762716	0.2183139706	0.0098141369	0.0433901375
sp|Q14247|SRC8_HUMAN	Q14247	100	CDK7	5.74336625941E-11	0.0354134013	303	2.41877188432E-10	0.2072523759	1.49655425513E-10	0.0434094162
sp|Q14247|SRC8_HUMAN	Q14247	100	AKT1	0.0154542756	0.0956602665	192	0.0025787831	0.0767801218	0.0090165293	0.0434354382
sp|Q14247|SRC8_HUMAN	Q14247	100	TBK1	9.05353625129E-11	0.0422462774	328	0.000000055	0.1738833692	2.75328824854E-08	0.0434409324
sp|Q14247|SRC8_HUMAN	Q14247	100	PRKCG	0.3550933071	0.0328663793	411	2.95747945004E-08	0.2236692526	0.1775466684	0.0434668422
sp|Q14247|SRC8_HUMAN	Q14247	100	AKT1	0.0154542756	0.0956602665	282	0.0025709353	0.0768739133	0.0090126054	0.0434795196
sp|Q14247|SRC8_HUMAN	Q14247	100	LYN	0.458752718	0.0096003135	479	0.00000102	0.7664962028	0.229376869	0.04350322
sp|Q14247|SRC8_HUMAN	Q14247	100	HIPK2	6.62755757282E-06	0.0467770376	345	2.77514370819E-13	0.1573464271	3.31377892517E-06	0.0435110588
sp|Q14247|SRC8_HUMAN	Q14247	100	MAP3K5	9.46552774085E-13	0.0274539577	466	6.52409224305E-15	0.2681247291	4.76538433164E-13	0.0435154067
sp|Q14247|SRC8_HUMAN	Q14247	100	PRKCT	0.897820655	0.0483444357	347	2.47721133992E-05	0.1523036817	0.4489227136	0.0435249868
sp|Q14247|SRC8_HUMAN	Q14247	100	PRKDC	0.000491427	0.1315144984	282	0.0094266803	0.0560494462	0.0049590536	0.0435656439
sp|Q14247|SRC8_HUMAN	Q14247	100	MAP3K5	9.46552774085E-13	0.0274539577	347	6.39076396855E-15	0.2689125933	4.76471769027E-13	0.0436216117
sp|Q14247|SRC8_HUMAN	Q14247	100	DYRK2	1.60302530201E-07	0.0168495298	98	1.10588234369E-16	0.4386427786	8.01512651559E-08	0.0436619049
sp|Q14247|SRC8_HUMAN	Q14247	100	TTK	6.36747021226E-06	0.0218701019	187	1.53200414906E-12	0.3387716121	3.18373587213E-06	0.0437504393
sp|Q14247|SRC8_HUMAN	Q14247	100	BTK	0.9244146135	0.0085961991	470	1.61387367588E-13	0.8638844819	0.4622073067	0.0438345575
sp|Q14247|SRC8_HUMAN	Q14247	100	STK4	7.528217647E-05	0.1556132445	219	4.91996340436E-10	0.0478449794	3.76413342332E-05	0.0439286141
sp|Q14247|SRC8_HUMAN	Q14247	100	IKBKE	4.29468935134E-13	0.0436912226	328	5.32247649769E-13	0.1708621824	4.80858292451E-13	0.0440259303
sp|Q14247|SRC8_HUMAN	Q14247	100	TTK	6.36747021226E-06	0.0218701019	150	1.4322453629E-12	0.3419788544	3.18373582225E-06	0.0440941628
sp|Q14247|SRC8_HUMAN	Q14247	100	VRK1	1.56299795232E-09	0.0348746082	187	4.85493837951E-15	0.2145128172	7.8150140363E-10	0.0441036506
sp|Q14247|SRC8_HUMAN	Q14247	100	PRKCE	0.5358143395	0.0187353056	418	2.46357963184E-08	0.3993038042	0.2679071821	0.0441037895
sp|Q14247|SRC8_HUMAN	Q14247	100	PAK2	1.06440384203E-08	0.0272580329	172	4.23408317999E-15	0.2746838966	5.3220213272E-09	0.0441344509
sp|Q14247|SRC8_HUMAN	Q14247	100	MAP2K4	0.000006124	0.026890674	464	3.51274194475E-19	0.2785087179	0.000003062	0.0441439678
sp|Q14247|SRC8_HUMAN	Q14247	100	MAP3K5	9.46552774085E-13	0.0274539577	512	5.71921359753E-15	0.2731200142	4.76135993841E-13	0.0441877084
sp|Q14247|SRC8_HUMAN	Q14247	100	MAP3K5	9.46552774085E-13	0.0274539577	432	5.60225013551E-15	0.2739594954	4.7607751211E-13	0.0443004445
sp|Q14247|SRC8_HUMAN	Q14247	100	CDK9	0.000000034	0.0373971395	219	2.6277757789E-09	0.2015408694	1.8302576724E-08	0.0443775906
sp|Q14247|SRC8_HUMAN	Q14247	100	TTK	6.36747021226E-06	0.0218701019	418	1.32823203308E-12	0.3455438488	3.18373577025E-06	0.0444754553
sp|Q14247|SRC8_HUMAN	Q14247	100	PTK2B	0.000000002	0.0308336599	486	4.35056928756E-11	0.246366704	0.000000001	0.0446673833
sp|Q14247|SRC8_HUMAN	Q14247	100	PRKD1	0.0971204089	0.032278605	458	3.35161796932E-05	0.2354460459	0.0485769626	0.0446843787
sp|Q14247|SRC8_HUMAN	Q14247	100	INSR	0.0002991277	0.0211843652	486	2.08460329826E-06	0.3592545764	0.0001506062	0.044736633
sp|Q14247|SRC8_HUMAN	Q14247	100	CDK5	0.1962251847	0.0106044279	485	8.53715038365E-09	0.7179496501	0.0981125966	0.0447506093
sp|Q14247|SRC8_HUMAN	Q14247	100	MAP2K1	4.49746573771E-13	0.0409482759	484	9.24709908297E-15	0.1864726692	2.29496836427E-13	0.0448592989
sp|Q14247|SRC8_HUMAN	Q14247	100	DYRK1A	1.03609339324E-10	0.0327929075	43	1.38988953338E-14	0.2332992283	5.18116191096E-11	0.0449315587
sp|Q14247|SRC8_HUMAN	Q14247	100	ATM	0.3276608141	0.092721395	328	0.0017594442	0.0825295115	0.1647101291	0.0449398007
sp|Q14247|SRC8_HUMAN	Q14247	100	CSNK1E	1.04447076527E-06	0.02549471	405	4.54310410387E-11	0.3003519168	5.22258098157E-07	0.0449648137
sp|Q14247|SRC8_HUMAN	Q14247	100	CDK7	5.74336625941E-11	0.0354134013	399	1.87470430123E-10	0.2162731649	1.22452046358E-10	0.0449725277
sp|Q14247|SRC8_HUMAN	Q14247	100	CHEK1	0.3161386963	0.0148168103	344	2.10899074807E-07	0.5177139188	0.1580694536	0.0450304967
sp|Q14247|SRC8_HUMAN	Q14247	100	CDK5	0.1962251847	0.0106044279	135	7.84195041258E-09	0.7237237861	0.0981125963	0.0450490407
sp|Q14247|SRC8_HUMAN	Q14247	100	PRKCE	0.5358143395	0.0187353056	512	2.07055785466E-08	0.4101368776	0.2679071801	0.0450946315
sp|Q14247|SRC8_HUMAN	Q14247	100	LYN	0.458752718	0.0096003135	141	5.3261992543E-07	0.8008874858	0.2293766253	0.0451176642
sp|Q14247|SRC8_HUMAN	Q14247	100	CHEK1	0.3161386963	0.0148168103	323	2.00701212597E-07	0.5212501951	0.1580694485	0.0452855053
sp|Q14247|SRC8_HUMAN	Q14247	100	AKT2	0.0019953446	0.0408503135	347	4.78877590651E-13	0.1892431819	0.0009976723	0.0453213849
sp|Q14247|SRC8_HUMAN	Q14247	100	ATR	6.18819697613E-06	0.295723942	399	0.0157721728	0.0261785271	0.0078891805	0.0453747386
sp|Q14247|SRC8_HUMAN	Q14247	100	MAP2K1	4.49746573771E-13	0.0409482759	302	8.55246634246E-15	0.1892440612	2.29149520057E-13	0.0454116834
sp|Q14247|SRC8_HUMAN	Q14247	100	LYN	0.458752718	0.0096003135	178	4.69588126124E-07	0.8072222983	0.2293765938	0.0454134772
sp|Q14247|SRC8_HUMAN	Q14247	100	PRKCI	0.5340407183	0.0800107759	399	1.29357728918E-07	0.0968661717	0.2670204238	0.0454171244
sp|Q14247|SRC8_HUMAN	Q14247	100	PRKDC	0.000491427	0.1315144984	135	0.0081614215	0.0589548447	0.0043264243	0.0454320892
sp|Q14247|SRC8_HUMAN	Q14247	100	INSR	0.0002991277	0.0211843652	538	1.8808630038E-06	0.3662433257	0.0001505043	0.0454574329
sp|Q14247|SRC8_HUMAN	Q14247	100	FYN	0.9495213497	0.0079594436	289	2.58850504615E-06	0.9794460864	0.4747619691	0.0456381623
sp|Q14247|SRC8_HUMAN	Q14247	100	PRKCG	0.3550933071	0.0328663793	76	2.1613690318E-08	0.2376805449	0.1775466644	0.0457150996
sp|Q14247|SRC8_HUMAN	Q14247	100	CSNK1E	1.04447076527E-06	0.02549471	466	3.79169954054E-11	0.3073829202	5.22254341134E-07	0.0458360695
sp|Q14247|SRC8_HUMAN	Q14247	100	ADRBK1	0.00220211	0.2064802116	219	8.99521507856E-06	0.0379864824	0.0011055526	0.0458691291
sp|Q14247|SRC8_HUMAN	Q14247	100	CHEK1	0.3161386963	0.0148168103	11	1.75486780026E-07	0.5309544097	0.1580694359	0.0459834785
sp|Q14247|SRC8_HUMAN	Q14247	100	TTK	6.36747021226E-06	0.0218701019	399	9.79595994933E-13	0.3605281899	3.18373559593E-06	0.0460693978
sp|Q14247|SRC8_HUMAN	Q14247	100	PRKCH	3.270735185E-09	0.0163842085	303	6.4072184658E-19	0.4817624374	1.63536759282E-09	0.0461105957
sp|Q14247|SRC8_HUMAN	Q14247	100	CHUK	0.0001116747	0.0424666928	68	5.56914426427E-08	0.186297456	5.58652174687E-05	0.0461984071
sp|Q14247|SRC8_HUMAN	Q14247	100	MAPK1	0.0192520023	0.0336010972	344	0.0002648673	0.235465904	0.0097584348	0.0462007101
sp|Q14247|SRC8_HUMAN	Q14247	100	MAP3K5	9.46552774085E-13	0.0274539577	345	3.90469969307E-15	0.2885760715	4.75228736889E-13	0.0462522063
sp|Q14247|SRC8_HUMAN	Q14247	100	LYN	0.458752718	0.0096003135	446	3.23173765429E-07	0.8253247538	0.2293765206	0.0462561788
sp|Q14247|SRC8_HUMAN	Q14247	100	CSNK1A1	0.3054415767	0.1551724138	192	0.0583224446	0.0510665807	0.1818820106	0.0462597986
sp|Q14247|SRC8_HUMAN	Q14247	100	AKT2	0.0019953446	0.0408503135	187	4.14669867096E-13	0.1939886662	0.0009976723	0.0462616043
sp|Q14247|SRC8_HUMAN	Q14247	100	CSNK1E	1.04447076527E-06	0.02549471	224	3.476402073E-11	0.3109253068	5.22252764647E-07	0.0462734696
sp|Q14247|SRC8_HUMAN	Q14247	100	CHEK1	0.3161386963	0.0148168103	337	1.64758750618E-07	0.5354142423	0.1580694306	0.0463033665
sp|Q14247|SRC8_HUMAN	Q14247	100	MAP3K5	9.46552774085E-13	0.0274539577	332	3.84870114535E-15	0.2891287064	4.75200737615E-13	0.0463255946
sp|Q14247|SRC8_HUMAN	Q14247	100	MAP3K5	9.46552774085E-13	0.0274539577	503	3.82107747611E-15	0.2894140119	4.75186925781E-13	0.046363471
sp|Q14247|SRC8_HUMAN	Q14247	100	PRKCE	0.5358143395	0.0187353056	43	1.64842497842E-08	0.4243898281	0.267907178	0.0463901258
sp|Q14247|SRC8_HUMAN	Q14247	100	BTK	0.9244146135	0.0085961991	310	2.75774355157E-14	0.9252160327	0.4622073067	0.0464010902
sp|Q14247|SRC8_HUMAN	Q14247	100	CHUK	0.0001116747	0.0424666928	438	0.000000054	0.187586402	5.58643711523E-05	0.0464631163
sp|Q14247|SRC8_HUMAN	Q14247	100	BTK	0.9244146135	0.0085961991	162	2.53728112469E-14	0.9276401092	0.4622073067	0.0465017965
sp|Q14247|SRC8_HUMAN	Q14247	100	TBK1	9.05353625129E-11	0.0422462774	512	3.57594522183E-08	0.1892172135	1.79249937904E-08	0.0465961996
sp|Q14247|SRC8_HUMAN	Q14247	100	MAP3K5	9.46552774085E-13	0.0274539577	328	3.65542626859E-15	0.2912288217	4.75104100177E-13	0.0466042198
sp|Q14247|SRC8_HUMAN	Q14247	100	CDK5	0.1962251847	0.0106044279	155	0.000000005	0.7540987964	0.0981125948	0.0466109926
sp|Q14247|SRC8_HUMAN	Q14247	100	STK3	5.22205987536E-12	0.045846395	261	6.33744667417E-13	0.1746529485	2.92790227139E-12	0.0466613094
sp|Q14247|SRC8_HUMAN	Q14247	100	ATM	0.3276608141	0.092721395	156	0.0014471084	0.0864977788	0.1645539613	0.0467239908
sp|Q14247|SRC8_HUMAN	Q14247	100	MAP2K4	0.000006124	0.026890674	228	2.14800923826E-19	0.2987720823	0.000003062	0.0467914816
sp|Q14247|SRC8_HUMAN	Q14247	100	GSK3A	6.59175895628E-09	0.0264498433	405	8.20501584722E-15	0.3041640686	3.29588358065E-09	0.0468441011
sp|Q14247|SRC8_HUMAN	Q14247	100	PRKCH	3.270735185E-09	0.0163842085	33	5.24478373486E-19	0.4917217526	1.63536759276E-09	0.0468989741
sp|Q14247|SRC8_HUMAN	Q14247	100	PRKDC	0.000491427	0.1315144984	187	0.0072987895	0.0613170468	0.0038951083	0.0469356554
sp|Q14247|SRC8_HUMAN	Q14247	100	MAP2K4	0.000006124	0.026890674	199	2.04684225631E-19	0.3007491901	0.000003062	0.0470477803
sp|Q14247|SRC8_HUMAN	Q14247	100	VRK1	1.56299795232E-09	0.0348746082	192	2.96388454891E-15	0.2319287111	7.81500458103E-10	0.0470529566
sp|Q14247|SRC8_HUMAN	Q14247	100	PAK2	1.06440384203E-08	0.0272580329	322	2.44139085043E-15	0.2976472382	5.32202043085E-09	0.0471726544
sp|Q14247|SRC8_HUMAN	Q14247	100	MAP2K1	4.49746573771E-13	0.0409482759	489	6.67201741803E-15	0.1987207735	2.28209295595E-13	0.0472881362
sp|Q14247|SRC8_HUMAN	Q14247	100	DYRK1A	1.03609339324E-10	0.0327929075	323	9.28752978896E-15	0.2482637112	5.18093134268E-11	0.0473074568
sp|Q14247|SRC8_HUMAN	Q14247	100	PRKCH	3.270735185E-09	0.0163842085	417	4.64384471819E-19	0.497631535	1.63536759273E-09	0.0473652251
sp|Q14247|SRC8_HUMAN	Q14247	100	CDK5	0.1962251847	0.0106044279	113	3.91051766188E-09	0.7693880363	0.0981125943	0.0473922572
sp|Q14247|SRC8_HUMAN	Q14247	100	TTK	6.36747021226E-06	0.0218701019	5	7.57091724766E-13	0.3735148021	3.18373548468E-06	0.0474397934
sp|Q14247|SRC8_HUMAN	Q14247	100	DYRK1A	1.03609339324E-10	0.0327929075	76	8.96268137961E-15	0.2496146757	5.18091510026E-11	0.0475204651
sp|Q14247|SRC8_HUMAN	Q14247	100	MAPK1	0.0192520023	0.0336010972	440	0.0002244109	0.2441332182	0.0097382066	0.0476047951
sp|Q14247|SRC8_HUMAN	Q14247	100	DYRK1A	1.03609339324E-10	0.0327929075	303	8.82829045293E-15	0.250212864	5.18090838072E-11	0.0476147055
sp|Q14247|SRC8_HUMAN	Q14247	100	ADRBK1	0.00220211	0.2064802116	182	7.42384881854E-06	0.0397773811	0.0011047669	0.0476532924
sp|Q14247|SRC8_HUMAN	Q14247	100	CSNK2A1	0.3316388438	0.2838949843	512	0.7698253976	0.0290521527	0.5507321207	0.0478189774
sp|Q14247|SRC8_HUMAN	Q14247	100	VRK1	1.56299795232E-09	0.0348746082	117	2.60625047394E-15	0.2365880417	7.81500279286E-10	0.047834113
sp|Q14247|SRC8_HUMAN	Q14247	100	BTK	0.9244146135	0.0085961991	479	5.53667952438E-15	0.9616416071	0.4622073067	0.0479086861
sp|Q14247|SRC8_HUMAN	Q14247	100	TTK	6.36747021226E-06	0.0218701019	298	6.82429344066E-13	0.3787934011	3.18373544735E-06	0.0479939683
sp|Q14247|SRC8_HUMAN	Q14247	100	CDK5	0.1962251847	0.0106044279	43	3.20630526287E-09	0.7815283863	0.098112594	0.0480103186
sp|Q14247|SRC8_HUMAN	Q14247	100	CSNK2A1	0.3316388438	0.2838949843	24	0.7645871384	0.0292559277	0.5481129911	0.0480963319
sp|Q14247|SRC8_HUMAN	Q14247	100	PDPK1	0.2588130564	0.0390135188	267	0.00000026	0.212891782	0.1294066582	0.0480965542
sp|Q14247|SRC8_HUMAN	Q14247	100	STK4	7.528217647E-05	0.1556132445	466	2.97845788708E-10	0.0533948712	3.76412371579E-05	0.048112323
sp|Q14247|SRC8_HUMAN	Q14247	100	CHEK1	0.3161386963	0.0148168103	447	1.15063934113E-07	0.5608509915	0.1580694057	0.0481174661
sp|Q14247|SRC8_HUMAN	Q14247	100	PRKCT	0.897820655	0.0483444357	76	1.65115427399E-05	0.1719818759	0.4489185833	0.0481382739
sp|Q14247|SRC8_HUMAN	Q14247	100	ATM	0.3276608141	0.092721395	277	0.0012488616	0.0896946338	0.1644548379	0.0481490257
sp|Q14247|SRC8_HUMAN	Q14247	100	MAP2K4	0.000006124	0.026890674	33	1.65938605973E-19	0.3096070129	0.000003062	0.0481917897
sp|Q14247|SRC8_HUMAN	Q14247	100	PDPK1	0.2588130564	0.0390135188	399	0.000000257	0.2134435328	0.1294066567	0.0481996523
sp|Q14247|SRC8_HUMAN	Q14247	100	MAP2K1	4.49746573771E-13	0.0409482759	310	5.81660183865E-15	0.2040393706	2.27781587805E-13	0.0483330879
sp|Q14247|SRC8_HUMAN	Q14247	100	PDPK1	0.2588130564	0.0390135188	331	2.52945114822E-07	0.2141584258	0.1294066547	0.0483331517
sp|Q14247|SRC8_HUMAN	Q14247	100	MAP2K4	0.000006124	0.026890674	520	1.57586467667E-19	0.3118470845	0.000003062	0.0484800129
sp|Q14247|SRC8_HUMAN	Q14247	100	JAK3	0.00000284	0.0734472962	310	1.43737962554E-09	0.1142392346	1.420708292E-06	0.0485028879
sp|Q14247|SRC8_HUMAN	Q14247	100	CAMK2D	5.92196169809E-10	0.4515820925	47	3.30948914205E-11	0.0186535143	3.12645530615E-10	0.0486607282
sp|Q14247|SRC8_HUMAN	Q14247	100	PRKDC	0.000491427	0.1315144984	47	0.0064162673	0.0640580811	0.0034538471	0.0486653778
sp|Q14247|SRC8_HUMAN	Q14247	100	CDK7	5.74336625941E-11	0.0354134013	192	1.03834140141E-10	0.2382411554	8.06339013674E-11	0.048724423
sp|Q14247|SRC8_HUMAN	Q14247	100	CDK5	0.1962251847	0.0106044279	145	2.50134697705E-09	0.7963336986	0.0981125936	0.0487613487
sp|Q14247|SRC8_HUMAN	Q14247	100	GSK3A	6.59175895628E-09	0.0264498433	76	5.56721502964E-15	0.3195730683	3.29588226175E-09	0.0487995114
sp|Q14247|SRC8_HUMAN	Q14247	100	BTK	0.9244146135	0.0085961991	199	8.68272047128E-16	0.984047805	0.4622073067	0.0488301212
sp|Q14247|SRC8_HUMAN	Q14247	100	CDK5	0.1962251847	0.0106044279	282	2.4293079236E-09	0.7979443465	0.0981125936	0.0488428752
sp|Q14247|SRC8_HUMAN	Q14247	100	PRKD1	0.0971204089	0.032278605	76	2.2137559293E-05	0.2626235902	0.0485712732	0.0489162569
sp|Q14247|SRC8_HUMAN	Q14247	100	STK3	5.22205987536E-12	0.045846395	24	4.44311799003E-13	0.1850143147	2.83318583718E-12	0.0489406616
sp|Q14247|SRC8_HUMAN	Q14247	100	PLK3	5.66756267906E-09	0.5115105799	24	0.0003014871	0.0166142361	0.0001507464	0.0490175266
sp|Q14247|SRC8_HUMAN	Q14247	100	PRKCT	0.897820655	0.0483444357	106	1.52777903414E-05	0.1759177592	0.4489179664	0.0490475012
sp|Q14247|SRC8_HUMAN	Q14247	100	CDK2	0.0041914891	0.5151841693	405	0.5447637527	0.016519528	0.2744776209	0.0490758852
sp|Q14247|SRC8_HUMAN	Q14247	100	DYRK2	1.60302530201E-07	0.0168495298	11	2.76209036746E-17	0.5055564602	8.01512651144E-08	0.0491130089
sp|Q14247|SRC8_HUMAN	Q14247	100	CHEK1	0.3161386963	0.0148168103	426	9.38324063868E-08	0.5754412249	0.1580693951	0.0491502472
sp|Q14247|SRC8_HUMAN	Q14247	100	VRK1	1.56299795232E-09	0.0348746082	240	2.09895230347E-15	0.2446877185	7.81500025637E-10	0.049184477
sp|Q14247|SRC8_HUMAN	Q14247	100	LYN	0.458752718	0.0096003135	104	5.68591853864E-08	0.8925900573	0.2293763874	0.0493547358
sp|Q14247|SRC8_HUMAN	Q14247	100	BTK	0.9244146135	0.0085961991	84	6.18267774252E-17	0.9969896353	0.4622073067	0.0493603378
sp|Q14247|SRC8_HUMAN	Q14247	100	CDK5	0.1962251847	0.0106044279	33	0.000000002	0.8086411625	0.0981125934	0.0493834461
sp|Q14247|SRC8_HUMAN	Q14247	100	MAP2K1	4.49746573771E-13	0.0409482759	470	5.06174362904E-15	0.2095058848	2.274041587E-13	0.0494011858
sp|Q14247|SRC8_HUMAN	Q14247	100	CDK5	0.1962251847	0.0106044279	219	1.90178615754E-09	0.8113980833	0.0981125933	0.049522525
sp|Q14247|SRC8_HUMAN	Q14247	100	PRKCI	0.5340407183	0.0800107759	240	8.61819212531E-08	0.1079629001	0.2670204022	0.0496831128
sp|Q14247|SRC8_HUMAN	Q14247	100	VRK1	1.56299795232E-09	0.0348746082	47	1.87561117857E-15	0.248861594	7.81499913967E-10	0.0498766675
sp|Q14247|SRC8_HUMAN	Q14247	100	CDK5	0.1962251847	0.0106044279	182	1.65161248765E-09	0.8189227906	0.0981125932	0.0499016207
sp|Q14247|SRC8_HUMAN	Q14247	100	PRKCG	0.3550933071	0.0328663793	328	0.000000012	0.2646943359	0.1775466596	0.0499743992
sp|Q14247|SRC8_HUMAN	Q14247	100	ROCK1	0.4114932567	0.0407033699	43	4.05941549949E-06	0.2137731779	0.2057486581	0.0499826748
