# Supplementary material for: PTMselect: optimization of protein modifications discovery by mass spectrometry
Source: Sci Rep. 2019 Mar 12;9:4181. doi: 10.1038/s41598-019-40873-3 (PMC6414543; doi:10.1038/s41598-019-40873-3)
Supplement: Supplementary file 3 — Dataset 1 [file 41598_2019_40873_MOESM3_ESM.zip › supplemental_files/6_proteins/predictions/CTRO.pred]

identifier	Uniprot-Acc	blastp-identity	kinase	context-score	context-p-value	site	site-score	site-p-value	combined-score	combined-p-value
sp|O14578|CTRO_HUMAN	O14578	100	PRKCD	0.4167439521	0.0132739028	25	0.9965847594	7.33223614566E-06	0.7066643558	1.66869614575E-06
sp|O14578|CTRO_HUMAN	O14578	100	PRKCD	0.4167439521	0.0132739028	22	0.9928356102	2.84124150644E-05	0.7047897811	5.95533928771E-06
sp|O14578|CTRO_HUMAN	O14578	100	MAPKAPK2	0.254735646	0.0146698668	877	0.9984738744	7.17948122596E-05	0.6266047602	1.55493848726E-05
sp|O14578|CTRO_HUMAN	O14578	100	AURKB	0.7313999964	0.0119514107	1818	0.9998127547	0.0002373811	0.8656063755	3.90738349218E-05
sp|O14578|CTRO_HUMAN	O14578	100	MAPKAPK2	0.254735646	0.0146698668	480	0.9398747042	0.0004552097	0.5973051751	8.62560614314E-05
sp|O14578|CTRO_HUMAN	O14578	100	HIPK2	6.28519063969E-05	0.0249069357	1309	0.0723407811	0.0003015382	0.0362018165	9.61271913451E-05
sp|O14578|CTRO_HUMAN	O14578	100	PTK6	0.0038994604	0.0108003527	1205	0.014201878	0.0008230585	0.0090506692	0.000112278
sp|O14578|CTRO_HUMAN	O14578	100	SGK1	0.8816092537	0.0287764498	1820	0.9993467604	0.0003974683	0.9404780071	0.000141583
sp|O14578|CTRO_HUMAN	O14578	100	CDK4	0.0003827484	0.0394788401	2013	0.9468068288	0.0002997052	0.4735947886	0.0001460627
sp|O14578|CTRO_HUMAN	O14578	100	CAMK2A	0.5686025775	0.0394298589	862	0.9480928367	0.0003580575	0.7583477071	0.0001717904
sp|O14578|CTRO_HUMAN	O14578	100	JAK3	0.0033594703	0.0152331505	176	0.5343630944	0.0009744626	0.2688612823	0.0001798798
sp|O14578|CTRO_HUMAN	O14578	100	PRKD2	9.23100503965E-05	0.0348990987	2026	8.20514511864E-05	0.0004289358	8.71807507915E-05	0.0001812728
sp|O14578|CTRO_HUMAN	O14578	100	MTOR	0.0479122395	0.0334051724	405	0.9964122363	0.000544113	0.5221622379	0.0002165765
sp|O14578|CTRO_HUMAN	O14578	100	PRKCG	0.2822215289	0.0376420455	74	0.8222873575	0.000496759	0.5522544432	0.000222276
sp|O14578|CTRO_HUMAN	O14578	100	PTK6	0.0038994604	0.0108003527	263	0.0005390459	0.0018780553	0.0022192531	0.0002394627
sp|O14578|CTRO_HUMAN	O14578	100	PRKACA	0.2286904874	0.0542466693	582	0.988094588	0.0003834148	0.6083925377	0.0002450246
sp|O14578|CTRO_HUMAN	O14578	100	CHUK	0.0001187936	0.0417564655	440	0.9393321806	0.000559083	0.4697254871	0.0002723259
sp|O14578|CTRO_HUMAN	O14578	100	AKT1	0.07328999	0.050450627	1820	0.9897849282	0.000528532	0.5315374591	0.0003075026
sp|O14578|CTRO_HUMAN	O14578	100	PLK3	4.43342126752E-05	0.0530221395	1192	0.8050214884	0.0005404469	0.4025329113	0.0003283983
sp|O14578|CTRO_HUMAN	O14578	100	HIPK2	6.28519063969E-05	0.0249069357	1987	0.0015014973	0.0012073749	0.0007821746	0.0003431792
sp|O14578|CTRO_HUMAN	O14578	100	PRKCD	0.4167439521	0.0132739028	1818	0.6802109184	0.0024807399	0.5484774353	0.0003727954
sp|O14578|CTRO_HUMAN	O14578	100	MAPK7	0.1324828987	0.0457729232	1780	0.4790494625	0.0007274189	0.3057661806	0.0003765811
sp|O14578|CTRO_HUMAN	O14578	100	AURKB	0.7313999964	0.0119514107	1857	0.9631722153	0.0028488793	0.8472861058	0.0003843262
sp|O14578|CTRO_HUMAN	O14578	100	MAPK7	0.1324828987	0.0457729232	1781	0.4359619212	0.0007775225	0.2842224099	0.0004001489
sp|O14578|CTRO_HUMAN	O14578	100	AURKA	0.5155805316	0.0378379702	582	0.9749391162	0.0011261093	0.7452598239	0.0004714093
sp|O14578|CTRO_HUMAN	O14578	100	CHUK	0.0001187936	0.0417564655	433	0.6069564753	0.0012192898	0.3035376344	0.0005542103
sp|O14578|CTRO_HUMAN	O14578	100	HIPK2	6.28519063969E-05	0.0249069357	1948	0.0001293076	0.0023698398	9.60797412471E-05	0.0006337882
sp|O14578|CTRO_HUMAN	O14578	100	PRKCT	0.7284727802	0.0690634796	498	0.8532386793	0.000932416	0.7908557298	0.000685846
sp|O14578|CTRO_HUMAN	O14578	100	ATR	6.24247769949E-05	0.1256122649	63	0.9459334428	0.0005367808	0.4729979338	0.0007150201
sp|O14578|CTRO_HUMAN	O14578	100	SGK1	0.8816092537	0.0287764498	1818	0.8150930208	0.0023866429	0.8483511373	0.0007270415
sp|O14578|CTRO_HUMAN	O14578	100	MAPK7	0.1324828987	0.0457729232	436	0.0954349885	0.0015083021	0.1139589436	0.0007304943
sp|O14578|CTRO_HUMAN	O14578	100	AURKB	0.7313999964	0.0119514107	1856	0.8492788932	0.005930557	0.7903394448	0.0007480904
sp|O14578|CTRO_HUMAN	O14578	100	ROCK1	0.4238569222	0.0400176332	1971	0.499064998	0.0017789838	0.4614609601	0.0007510726
sp|O14578|CTRO_HUMAN	O14578	100	AURKA	0.5155805316	0.0378379702	1818	0.909187797	0.002079911	0.7123841643	0.0008224009
sp|O14578|CTRO_HUMAN	O14578	100	CAMK2A	0.5686025775	0.0394298589	480	0.6388464184	0.0021251264	0.603724498	0.0008703755
sp|O14578|CTRO_HUMAN	O14578	100	PRKD2	9.23100503965E-05	0.0348990987	2025	1.3257746013E-07	0.0025076248	4.62213139283E-05	0.0009052181
sp|O14578|CTRO_HUMAN	O14578	100	CHUK	0.0001187936	0.0417564655	436	0.2203358192	0.0021556774	0.1102273064	0.0009285386
sp|O14578|CTRO_HUMAN	O14578	100	PRKACA	0.2286904874	0.0542466693	1343	0.9359601746	0.0016741939	0.582325331	0.0009360431
sp|O14578|CTRO_HUMAN	O14578	100	HIPK2	6.28519063969E-05	0.0249069357	1860	2.23527279728E-05	0.0037446341	4.26023171848E-05	0.0009587922
sp|O14578|CTRO_HUMAN	O14578	100	CHUK	0.0001187936	0.0417564655	101	0.1976077155	0.0022708546	0.0988632545	0.0009732145
sp|O14578|CTRO_HUMAN	O14578	100	PRKCG	0.2822215289	0.0376420455	1337	0.0702260728	0.0025864463	0.1762238008	0.0009966755
sp|O14578|CTRO_HUMAN	O14578	100	MAPK3	0.0031608884	0.0860354624	405	0.8678852975	0.0011914884	0.435523093	0.0010441231
sp|O14578|CTRO_HUMAN	O14578	100	CAMK2A	0.5686025775	0.0394298589	1556	0.5653243809	0.0026631293	0.5669634792	0.0010670252
sp|O14578|CTRO_HUMAN	O14578	100	MAP2K4	3.78434790284E-08	0.081333268	217	4.73568518311E-08	0.0012991542	4.26001654298E-08	0.0010730481
sp|O14578|CTRO_HUMAN	O14578	100	PRKCD	0.4167439521	0.0132739028	1350	0.3353294593	0.0082512097	0.3760367057	0.0011083296
sp|O14578|CTRO_HUMAN	O14578	100	PAK1	0.0043713064	0.1739811912	1818	0.9652502757	0.0006528745	0.484810791	0.0011452991
sp|O14578|CTRO_HUMAN	O14578	100	CDK1	0.0649885674	0.042393221	1971	0.7086407056	0.0027407288	0.3868146365	0.0011688892
sp|O14578|CTRO_HUMAN	O14578	100	CDK4	0.0003827484	0.0394788401	1322	0.1050159767	0.0031103957	0.0526993625	0.0012285616
sp|O14578|CTRO_HUMAN	O14578	100	PTK6	0.0038994604	0.0108003527	217	5.3975243862E-07	0.011873948	0.0019500001	0.0012775018
sp|O14578|CTRO_HUMAN	O14578	100	PRKAA1	0.0139727028	0.1072688088	25	0.6980407626	0.0012174567	0.3560067327	0.0012985608
sp|O14578|CTRO_HUMAN	O14578	100	SYK	1.35415137077E-05	0.044572884	189	0.6629683876	0.0029394947	0.3314909646	0.0013023756
sp|O14578|CTRO_HUMAN	O14578	100	MAPKAPK2	0.254735646	0.0146698668	1547	0.0457274687	0.0094274226	0.1502315574	0.001367237
sp|O14578|CTRO_HUMAN	O14578	100	CAMK1	0.0003060373	0.0960276254	1781	0.0001183735	0.001457893	0.0002122054	0.0013823238
sp|O14578|CTRO_HUMAN	O14578	100	PRKAA2	0.0053244475	0.091447884	1442	0.0016701668	0.0016170636	0.0034973071	0.0014520238
sp|O14578|CTRO_HUMAN	O14578	100	CDK5	0.0015475658	0.1146649687	1971	0.5051778107	0.0013008609	0.2533626882	0.0014633608
sp|O14578|CTRO_HUMAN	O14578	100	PRKCD	0.4167439521	0.0132739028	1337	0.2475918786	0.0115391066	0.3321679154	0.0014986005
sp|O14578|CTRO_HUMAN	O14578	100	PRKAA1	0.0139727028	0.1072688088	480	0.638427054	0.0014563654	0.3261998784	0.001525393
sp|O14578|CTRO_HUMAN	O14578	100	MAPKAPK2	0.254735646	0.0146698668	1818	0.0334429287	0.0110114911	0.1440892873	0.0015718814
sp|O14578|CTRO_HUMAN	O14578	100	PRKCG	0.2822215289	0.0376420455	1906	0.0203937378	0.00429944	0.1513076333	0.0015745231
sp|O14578|CTRO_HUMAN	O14578	100	ATR	6.24247769949E-05	0.1256122649	487	0.8554614297	0.0012904736	0.4277619272	0.0015767888
sp|O14578|CTRO_HUMAN	O14578	100	MAPKAPK2	0.254735646	0.0146698668	433	0.0324680657	0.0111920475	0.1436018558	0.0015949853
sp|O14578|CTRO_HUMAN	O14578	100	AURKB	0.7313999964	0.0119514107	592	0.4225015073	0.0137763552	0.5769507519	0.0015990023
sp|O14578|CTRO_HUMAN	O14578	100	HIPK2	6.28519063969E-05	0.0249069357	1533	2.37627839268E-06	0.0066326186	3.26140923948E-05	0.0016038044
sp|O14578|CTRO_HUMAN	O14578	100	AURKB	0.7313999964	0.0119514107	1288	0.4123478019	0.0139688264	0.5718738992	0.0016190259
sp|O14578|CTRO_HUMAN	O14578	100	AURKB	0.7313999964	0.0119514107	577	0.4026655293	0.0141652692	0.5670327628	0.00163943
sp|O14578|CTRO_HUMAN	O14578	100	MAPKAPK2	0.254735646	0.0146698668	882	0.0294131487	0.0117636564	0.1420743974	0.0016678496
sp|O14578|CTRO_HUMAN	O14578	100	PRKDC	0.0011315373	0.1011216693	821	0.9826417964	0.0017725681	0.4918866668	0.0017255484
sp|O14578|CTRO_HUMAN	O14578	100	AKT1	0.07328999	0.050450627	1993	0.7150371801	0.0036523701	0.394163585	0.0017687792
sp|O14578|CTRO_HUMAN	O14578	100	PRKCD	0.4167439521	0.0132739028	1288	0.1986999851	0.0141283025	0.3077219686	0.0017968983
sp|O14578|CTRO_HUMAN	O14578	100	CDK4	0.0003827484	0.0394788401	371	0.0393074299	0.004766259	0.0198450892	0.0018022922
sp|O14578|CTRO_HUMAN	O14578	100	CDK1	0.0649885674	0.042393221	1993	0.6231236355	0.0044677759	0.3440561015	0.0018128996
sp|O14578|CTRO_HUMAN	O14578	100	PLK3	4.43342126752E-05	0.0530221395	915	0.0227940699	0.0036251798	0.011419202	0.0018369769
sp|O14578|CTRO_HUMAN	O14578	100	PTK6	0.0038994604	0.0108003527	1478	8.88245364796E-08	0.0185888815	0.0019497746	0.0019099654
sp|O14578|CTRO_HUMAN	O14578	100	AURKB	0.7313999964	0.0119514107	1074	0.2926047548	0.0171351304	0.5120023756	0.0019441704
sp|O14578|CTRO_HUMAN	O14578	100	AURKB	0.7313999964	0.0119514107	153	0.2842240812	0.0174009239	0.5078120388	0.0019711265
sp|O14578|CTRO_HUMAN	O14578	100	PRKCD	0.4167439521	0.0132739028	2001	0.1746664934	0.0158244932	0.2957052228	0.0019888116
sp|O14578|CTRO_HUMAN	O14578	100	ATM	0.1246024681	0.1528947884	487	0.9993412715	0.0013802935	0.5619718698	0.0019971665
sp|O14578|CTRO_HUMAN	O14578	100	PTK6	0.0038994604	0.0108003527	201	6.77679402222E-08	0.0196921987	0.0019497641	0.0020110657
sp|O14578|CTRO_HUMAN	O14578	100	JAK3	0.0033594703	0.0152331505	171	2.30032490761E-05	0.014001659	0.0016912368	0.0020161948
sp|O14578|CTRO_HUMAN	O14578	100	HIPK2	6.28519063969E-05	0.0249069357	1305	7.66722618863E-07	0.0088075432	3.18093145079E-05	0.0020674984
sp|O14578|CTRO_HUMAN	O14578	100	PTK6	0.0038994604	0.0108003527	280	5.51068963817E-08	0.0206892108	0.0019497577	0.0021018494
sp|O14578|CTRO_HUMAN	O14578	100	HIPK2	6.28519063969E-05	0.0249069357	1955	7.03919798209E-07	0.0089923766	3.17779130975E-05	0.0021062349
sp|O14578|CTRO_HUMAN	O14578	100	AURKB	0.7313999964	0.0119514107	1568	0.2399748299	0.0189339723	0.4856874132	0.0021256793
sp|O14578|CTRO_HUMAN	O14578	100	AURKA	0.5155805316	0.0378379702	501	0.4492386826	0.0060124336	0.4824096071	0.0021358376
sp|O14578|CTRO_HUMAN	O14578	100	CDK1	0.0649885674	0.042393221	1322	0.5774240376	0.0055211738	0.3212063025	0.0021907888
sp|O14578|CTRO_HUMAN	O14578	100	MAPKAPK2	0.254735646	0.0146698668	1390	0.0157981991	0.0159558624	0.1352669226	0.0021908727
sp|O14578|CTRO_HUMAN	O14578	100	CDK1	0.0649885674	0.042393221	1981	0.5698680507	0.0057167001	0.3174283091	0.0022599391
sp|O14578|CTRO_HUMAN	O14578	100	AURKA	0.5155805316	0.0378379702	340	0.406653331	0.0064923896	0.4611169313	0.0022874687
sp|O14578|CTRO_HUMAN	O14578	100	ROCK1	0.4238569222	0.0400176332	1783	0.0726585437	0.006193601	0.248257733	0.0023056979
sp|O14578|CTRO_HUMAN	O14578	100	CHUK	0.0001187936	0.0417564655	431	0.010561752	0.0062278181	0.0053402728	0.002406682
sp|O14578|CTRO_HUMAN	O14578	100	AURKB	0.7313999964	0.0119514107	1338	0.1641561205	0.0226086446	0.4477780584	0.0024903
sp|O14578|CTRO_HUMAN	O14578	100	HIPK2	6.28519063969E-05	0.0249069357	1306	3.04057490758E-07	0.0109699418	0.000031578	0.0025151165
sp|O14578|CTRO_HUMAN	O14578	100	PRKD2	9.23100503965E-05	0.0348990987	1337	1.88827414977E-09	0.0078790988	0.000046156	0.0025294356
sp|O14578|CTRO_HUMAN	O14578	100	PRKCD	0.4167439521	0.0132739028	1338	0.1243019885	0.0210355745	0.2705229703	0.002564254
sp|O14578|CTRO_HUMAN	O14578	100	MAPK9	4.20852416717E-06	0.1308532524	1345	0.0417327735	0.0021755356	0.020868491	0.0026088153
sp|O14578|CTRO_HUMAN	O14578	100	PRKACA	0.2286904874	0.0542466693	1857	0.7644312283	0.0052492701	0.4965608578	0.0026094645
sp|O14578|CTRO_HUMAN	O14578	100	CDK9	0	1	39	0.9954162563	0.0002926784	0.4977081281	0.0026740377
sp|O14578|CTRO_HUMAN	O14578	100	PRKG1	0.1505158323	0.138445337	1915	0.1243052905	0.0021425405	0.1374105614	0.0027061202
sp|O14578|CTRO_HUMAN	O14578	100	AURKB	0.7313999964	0.0119514107	25	0.1296466607	0.0251743163	0.4305233285	0.0027405629
sp|O14578|CTRO_HUMAN	O14578	100	RPS6KA3	0.0003156196	0.1413597179	1993	0.1338930464	0.0021373468	0.067104333	0.0027508273
sp|O14578|CTRO_HUMAN	O14578	100	AURKB	0.7313999964	0.0119514107	582	0.127888399	0.0253350145	0.4296441977	0.0027561304
sp|O14578|CTRO_HUMAN	O14578	100	PRKCD	0.4167439521	0.0132739028	652	0.111323999	0.0229581479	0.2640339756	0.002771965
sp|O14578|CTRO_HUMAN	O14578	100	AKT1	0.07328999	0.050450627	1987	0.4544055339	0.0060897276	0.2638477619	0.0027920845
sp|O14578|CTRO_HUMAN	O14578	100	AURKB	0.7313999964	0.0119514107	150	0.1233646163	0.0257279001	0.4273823063	0.0027941397
sp|O14578|CTRO_HUMAN	O14578	100	PRKAA1	0.0139727028	0.1072688088	1820	0.3764174	0.002981776	0.1951950514	0.0028939061
sp|O14578|CTRO_HUMAN	O14578	100	PRKCA	0.247317292	0.1585766066	1242	0.9826273337	0.0020793	0.6149723128	0.00297324
sp|O14578|CTRO_HUMAN	O14578	100	PRKD2	9.23100503965E-05	0.0348990987	1338	9.36032472918E-10	0.0094711105	4.61554932145E-05	0.002979692
sp|O14578|CTRO_HUMAN	O14578	100	AURKB	0.7313999964	0.0119514107	311	0.1021154552	0.0279434575	0.4167577258	0.0030071692
sp|O14578|CTRO_HUMAN	O14578	100	CAMK2A	0.5686025775	0.0394298589	93	0.216744258	0.0085185309	0.3926734177	0.0030225381
sp|O14578|CTRO_HUMAN	O14578	100	PRKAA1	0.0139727028	0.1072688088	582	0.3519087123	0.0031883007	0.1829407075	0.003071441
sp|O14578|CTRO_HUMAN	O14578	100	JAK3	0.0033594703	0.0152331505	217	2.85975225337E-06	0.0229248375	0.001681165	0.0031289244
sp|O14578|CTRO_HUMAN	O14578	100	PLK3	4.43342126752E-05	0.0530221395	1350	0.0041939721	0.0066711129	0.0021191532	0.0031647082
sp|O14578|CTRO_HUMAN	O14578	100	MAPKAPK2	0.254735646	0.0146698668	1820	0.0062836653	0.0244468973	0.1305096556	0.0032037421
sp|O14578|CTRO_HUMAN	O14578	100	MAPK3	0.0031608884	0.0860354624	44	0.6450590285	0.0041692928	0.3241099584	0.0032043316
sp|O14578|CTRO_HUMAN	O14578	100	AURKB	0.7313999964	0.0119514107	1920	0.0840999048	0.030303521	0.4077499506	0.0032317852
sp|O14578|CTRO_HUMAN	O14578	100	DAPK3	0	1	1350	0.0014880001	0.0003666118	0.0007440001	0.0032669537
sp|O14578|CTRO_HUMAN	O14578	100	MTOR	0.0479122395	0.0334051724	1780	0.0411304356	0.0112907271	0.0445213375	0.0033503208
sp|O14578|CTRO_HUMAN	O14578	100	AURKB	0.7313999964	0.0119514107	1137	0.0751943406	0.0317977696	0.4032971685	0.003372851
sp|O14578|CTRO_HUMAN	O14578	100	MAPKAPK2	0.254735646	0.0146698668	405	0.0054859277	0.0260007204	0.1301107868	0.0033838652
sp|O14578|CTRO_HUMAN	O14578	100	NEK6	0.000000695	0.1580133229	431	5.09690302224E-07	0.0025183176	6.02345735914E-07	0.0035133995
sp|O14578|CTRO_HUMAN	O14578	100	AURKB	0.7313999964	0.0119514107	1242	0.0659322855	0.0335810305	0.398666141	0.0035401058
sp|O14578|CTRO_HUMAN	O14578	100	CDK5	0.0015475658	0.1146649687	1678	0.2023083585	0.0035261946	0.1019279622	0.0035634809
sp|O14578|CTRO_HUMAN	O14578	100	PRKCD	0.4167439521	0.0132739028	798	0.0756963067	0.0304791891	0.2462201294	0.0035654092
sp|O14578|CTRO_HUMAN	O14578	100	CDK5	0.0015475658	0.1146649687	1920	0.1980318866	0.0035781312	0.0997897262	0.0036099678
sp|O14578|CTRO_HUMAN	O14578	100	MAPK1	0.0015030768	0.1667319749	405	0.8189957882	0.002468214	0.4102494325	0.0036196666
sp|O14578|CTRO_HUMAN	O14578	100	CAMK2A	0.5686025775	0.0394298589	1144	0.1668601818	0.0106952885	0.3677313796	0.0036989285
sp|O14578|CTRO_HUMAN	O14578	100	CSNK1D	3.03429298778E-06	0.5447443182	1116	0.9953531363	0.0007763005	0.4976780853	0.0037080314
sp|O14578|CTRO_HUMAN	O14578	100	PRKCD	0.4167439521	0.0132739028	821	0.0703555264	0.0320663127	0.2435497393	0.0037294619
sp|O14578|CTRO_HUMAN	O14578	100	CAMK2A	0.5686025775	0.0394298589	1390	0.1636342245	0.0108712621	0.366118401	0.003752793
sp|O14578|CTRO_HUMAN	O14578	100	MAPKAPK2	0.254735646	0.0146698668	888	0.0042284064	0.0293711049	0.1294820262	0.0037699865
sp|O14578|CTRO_HUMAN	O14578	100	HIPK2	6.28519063969E-05	0.0249069357	1940	4.27329838035E-08	0.0172998002	3.14473196903E-05	0.0037701014
sp|O14578|CTRO_HUMAN	O14578	100	PRKCD	0.4167439521	0.0132739028	1189	0.0690856051	0.0325031918	0.2429147786	0.0037744346
sp|O14578|CTRO_HUMAN	O14578	100	PTK6	0.0038994604	0.0108003527	969	0.000000003	0.0406165691	0.0019497317	0.0038303878
sp|O14578|CTRO_HUMAN	O14578	100	ATR	6.24247769949E-05	0.1256122649	1252	0.6000098773	0.003492283	0.300036151	0.0038303902
sp|O14578|CTRO_HUMAN	O14578	100	PRKD1	0.0030691065	0.1946267633	480	0.5362318223	0.0022665775	0.2696504644	0.0038494271
sp|O14578|CTRO_HUMAN	O14578	100	MAP2K7	6.95059230739E-15	0.1530907132	1860	6.03635873547E-15	0.0028818163	6.49347552143E-15	0.0038497567
sp|O14578|CTRO_HUMAN	O14578	100	PRKCD	0.4167439521	0.0132739028	140	0.065491956	0.0336696284	0.2411179541	0.0038941294
sp|O14578|CTRO_HUMAN	O14578	100	PRKG1	0.1505158323	0.138445337	480	0.043165827	0.0033471658	0.0968408297	0.0040208808
sp|O14578|CTRO_HUMAN	O14578	100	PRKCD	0.4167439521	0.0132739028	1857	0.0619529344	0.0349820987	0.2393484433	0.004028169
sp|O14578|CTRO_HUMAN	O14578	100	MAP2K4	3.78434790284E-08	0.081333268	473	8.45129172084E-11	0.0057148404	0.000000019	0.0040316813
sp|O14578|CTRO_HUMAN	O14578	100	AURKB	0.7313999964	0.0119514107	480	0.0462165797	0.0389451723	0.3888082881	0.0040366159
sp|O14578|CTRO_HUMAN	O14578	100	PRKD2	9.23100503965E-05	0.0348990987	1787	2.25163336595E-10	0.013507812	4.61551377799E-05	0.0040823116
sp|O14578|CTRO_HUMAN	O14578	100	MAPK7	0.1324828987	0.0457729232	440	0.000393124	0.010354034	0.0664380113	0.0041016376
sp|O14578|CTRO_HUMAN	O14578	100	PRKCD	0.4167439521	0.0132739028	1242	0.0580214703	0.0365224793	0.2373827112	0.0041846524
sp|O14578|CTRO_HUMAN	O14578	100	AKT1	0.07328999	0.050450627	2001	0.2381194808	0.0098652182	0.1557047354	0.0042830129
sp|O14578|CTRO_HUMAN	O14578	100	AURKA	0.5155805316	0.0378379702	1331	0.0961624809	0.013287845	0.3058715063	0.0043216126
sp|O14578|CTRO_HUMAN	O14578	100	SGK1	0.8816092537	0.0287764498	682	0.0122945688	0.0175212948	0.4469519112	0.0043323624
sp|O14578|CTRO_HUMAN	O14578	100	HIPK2	6.28519063969E-05	0.0249069357	1252	2.11595535976E-08	0.0203124327	3.14365329752E-05	0.0043454171
sp|O14578|CTRO_HUMAN	O14578	100	PAK1	0.0043713064	0.1739811912	582	0.7201476273	0.002949392	0.3622594668	0.0044001463
sp|O14578|CTRO_HUMAN	O14578	100	NEK6	0.000000695	0.1580133229	1622	1.71561330766E-07	0.0033089771	4.33281250186E-07	0.0044737117
sp|O14578|CTRO_HUMAN	O14578	100	MAPKAPK2	0.254735646	0.0146698668	1888	0.0026963171	0.0357257096	0.1287159815	0.0044829963
sp|O14578|CTRO_HUMAN	O14578	100	PTK2	1.55562840703E-06	0.0804516066	6	1.42848318548E-05	0.0065393691	7.92023013092E-06	0.0044981859
sp|O14578|CTRO_HUMAN	O14578	100	CAMK2A	0.5686025775	0.0394298589	473	0.126448741	0.0133654445	0.3475256593	0.0045049412
sp|O14578|CTRO_HUMAN	O14578	100	BTK	0.0028292797	0.0808434561	1759	0.0280398822	0.0065280943	0.0154345809	0.004510648
sp|O14578|CTRO_HUMAN	O14578	100	CHUK	0.0001187936	0.0417564655	444	0.0010143698	0.0128411896	0.0005665817	0.0045743442
sp|O14578|CTRO_HUMAN	O14578	100	PRKCD	0.4167439521	0.0132739028	498	0.0493232635	0.0406468621	0.2330336078	0.0045994859
sp|O14578|CTRO_HUMAN	O14578	100	MAPKAPK2	0.254735646	0.0146698668	582	0.0024946221	0.0368958123	0.128615134	0.0046123819
sp|O14578|CTRO_HUMAN	O14578	100	PTK6	0.0038994604	0.0108003527	189	1.1348139897E-09	0.0502742186	0.0019497308	0.0046253362
sp|O14578|CTRO_HUMAN	O14578	100	PAK1	0.0043713064	0.1739811912	1820	0.6937836805	0.0031571387	0.3490774934	0.0046726919
sp|O14578|CTRO_HUMAN	O14578	100	CDK1	0.0649885674	0.042393221	301	0.3577689531	0.0130303002	0.2113787603	0.0046960569
sp|O14578|CTRO_HUMAN	O14578	100	AKT1	0.07328999	0.050450627	862	0.2006255045	0.0109998818	0.1369577473	0.0047152132
sp|O14578|CTRO_HUMAN	O14578	100	PRKCD	0.4167439521	0.0132739028	582	0.0469788554	0.0419498616	0.2318614038	0.0047293596
sp|O14578|CTRO_HUMAN	O14578	100	MAP2K7	6.95059230739E-15	0.1530907132	1884	2.28721724754E-15	0.0036401484	4.61890477746E-15	0.0047326154
sp|O14578|CTRO_HUMAN	O14578	100	CAMK1	0.0003060373	0.0960276254	1780	6.89528455148E-07	0.0058612063	0.0001533634	0.0047742818
sp|O14578|CTRO_HUMAN	O14578	100	AURKB	0.7313999964	0.0119514107	1917	0.0292318309	0.0472153236	0.3803159137	0.0047851445
sp|O14578|CTRO_HUMAN	O14578	100	CDK4	0.0003827484	0.0394788401	44	0.0024127882	0.0143051927	0.0013977683	0.0047886053
sp|O14578|CTRO_HUMAN	O14578	100	MTOR	0.0479122395	0.0334051724	407	0.0099263897	0.0170395058	0.0289193146	0.0048219088
sp|O14578|CTRO_HUMAN	O14578	100	PRKCD	0.4167439521	0.0132739028	1787	0.0442775574	0.0435235427	0.2305107548	0.0048854979
sp|O14578|CTRO_HUMAN	O14578	100	NEK6	0.000000695	0.1580133229	422	1.14159645173E-07	0.0036667291	4.04580407389E-07	0.0048979088
sp|O14578|CTRO_HUMAN	O14578	100	STK11	3.2350935552E-06	0.1859326019	385	0.0002341936	0.0031739417	0.0001187144	0.0049779142
sp|O14578|CTRO_HUMAN	O14578	100	ROCK1	0.4238569222	0.0400176332	1981	0.0118858067	0.0147506261	0.2178713645	0.004978999
sp|O14578|CTRO_HUMAN	O14578	100	CHUK	0.0001187936	0.0417564655	288	0.0007441842	0.0141502992	0.0004314889	0.0049833209
sp|O14578|CTRO_HUMAN	O14578	100	PRKCE	0.0013231566	0.1972472571	433	0.1571104465	0.0030404339	0.0792168016	0.0050490509
sp|O14578|CTRO_HUMAN	O14578	100	CAMK2A	0.5686025775	0.0394298589	1085	0.1069347069	0.0152296655	0.3377686422	0.005054884
sp|O14578|CTRO_HUMAN	O14578	100	PRKCD	0.4167439521	0.0132739028	2002	0.0416237834	0.0453492695	0.2291838678	0.0050656991
sp|O14578|CTRO_HUMAN	O14578	100	MAPKAPK2	0.254735646	0.0146698668	1338	0.0019228857	0.0411857814	0.1283292659	0.0050822173
sp|O14578|CTRO_HUMAN	O14578	100	CAMK2D	0.000000099	0.1748138715	1390	0.000000025	0.0034620375	0.000000062	0.0050897929
sp|O14578|CTRO_HUMAN	O14578	100	ATR	6.24247769949E-05	0.1256122649	902	0.4674687171	0.0048236949	0.2337655709	0.0050950021
sp|O14578|CTRO_HUMAN	O14578	100	CAMK2A	0.5686025775	0.0394298589	888	0.1024473034	0.0157407835	0.3355249405	0.0052040416
sp|O14578|CTRO_HUMAN	O14578	100	PRKCD	0.4167439521	0.0132739028	1988	0.0388837789	0.047256873	0.2278138655	0.0052529396
sp|O14578|CTRO_HUMAN	O14578	100	CDK5	0.0015475658	0.1146649687	1322	0.1114902703	0.0055010102	0.0565189181	0.0052786657
sp|O14578|CTRO_HUMAN	O14578	100	CAMK2A	0.5686025775	0.0394298589	433	0.1000055175	0.0160673735	0.3343040475	0.0052990051
sp|O14578|CTRO_HUMAN	O14578	100	PRKCH	0	1	308	0.000022911	0.0006406541	1.14555019868E-05	0.0053513973
sp|O14578|CTRO_HUMAN	O14578	100	AKT1	0.07328999	0.050450627	1813	0.1542845373	0.0127635901	0.1137872636	0.0053754847
sp|O14578|CTRO_HUMAN	O14578	100	PRKACA	0.2286904874	0.0542466693	25	0.4943412298	0.0118828052	0.3615158586	0.0053804184
sp|O14578|CTRO_HUMAN	O14578	100	CHEK1	0.0009023167	0.1970023511	1242	0.2785412865	0.0032888134	0.1397218016	0.0054046647
sp|O14578|CTRO_HUMAN	O14578	100	PRKACA	0.2286904874	0.0542466693	480	0.4911292793	0.0119793463	0.3599098833	0.005418873
sp|O14578|CTRO_HUMAN	O14578	100	PRKCD	0.4167439521	0.0132739028	496	0.0365250387	0.0491397301	0.2266344954	0.0054367484
sp|O14578|CTRO_HUMAN	O14578	100	CDK1	0.0649885674	0.042393221	1860	0.3093590978	0.0155638933	0.1871738326	0.0054919201
sp|O14578|CTRO_HUMAN	O14578	100	GSK3A	0	1	440	0.0022062654	0.0006629564	0.0011031327	0.0055150022
sp|O14578|CTRO_HUMAN	O14578	100	MAPKAPK2	0.254735646	0.0146698668	1085	0.0015266912	0.0452790023	0.1281311686	0.0055243733
sp|O14578|CTRO_HUMAN	O14578	100	AURKB	0.7313999964	0.0119514107	1374	0.0200335867	0.0556525889	0.3757167915	0.0055308848
sp|O14578|CTRO_HUMAN	O14578	100	PRKCB	0.0052518908	0.2052067006	2001	0.6289109776	0.0032423759	0.3170814342	0.0055325697
sp|O14578|CTRO_HUMAN	O14578	100	HIPK2	6.28519063969E-05	0.0249069357	1971	5.73836059169E-09	0.0268271245	3.14288223787E-05	0.0055532233
sp|O14578|CTRO_HUMAN	O14578	100	AURKB	0.7313999964	0.0119514107	520	0.0198216399	0.0559486279	0.3756108182	0.0055567584
sp|O14578|CTRO_HUMAN	O14578	100	MTOR	0.0479122395	0.0334051724	420	0.0055176116	0.0200298361	0.0267149255	0.0055599389
sp|O14578|CTRO_HUMAN	O14578	100	CDK5	0.0015475658	0.1146649687	440	0.1003992997	0.0059186421	0.0509734328	0.0056297562
sp|O14578|CTRO_HUMAN	O14578	100	CDK4	0.0003827484	0.0394788401	1678	0.0014555197	0.0171934827	0.0009191341	0.0056306159
sp|O14578|CTRO_HUMAN	O14578	100	AURKB	0.7313999964	0.0119514107	1988	0.0190662592	0.0569555883	0.3752331278	0.0056446264
sp|O14578|CTRO_HUMAN	O14578	100	PRKCD	0.4167439521	0.0132739028	653	0.0338853411	0.0513672024	0.2253146466	0.0056529652
sp|O14578|CTRO_HUMAN	O14578	100	STK3	0	1	361	0.0033715218	0.0006822035	0.0016857609	0.0056555913
sp|O14578|CTRO_HUMAN	O14578	100	PRKD2	9.23100503965E-05	0.0348990987	1920	4.67555669778E-11	0.0197075232	0.000046155	0.0056961847
sp|O14578|CTRO_HUMAN	O14578	100	PRKD1	0.0030691065	0.1946267633	433	0.3575551209	0.0035433031	0.1803121137	0.0057096308
sp|O14578|CTRO_HUMAN	O14578	100	PRKD2	9.23100503965E-05	0.0348990987	1350	4.57803880561E-11	0.019824228	0.000046155	0.0057258316
sp|O14578|CTRO_HUMAN	O14578	100	PRKCD	0.4167439521	0.0132739028	1282	0.0330176567	0.05216275	0.2248808044	0.0057298739
sp|O14578|CTRO_HUMAN	O14578	100	AURKA	0.5155805316	0.0378379702	1568	0.0426005288	0.0183739728	0.2790905302	0.0057504614
sp|O14578|CTRO_HUMAN	O14578	100	AURKB	0.7313999964	0.0119514107	942	0.0181585714	0.0582216211	0.3747792839	0.0057547997
sp|O14578|CTRO_HUMAN	O14578	100	PRKCG	0.2822215289	0.0376420455	2002	0.0003259903	0.0185032034	0.1412737596	0.0057596554
sp|O14578|CTRO_HUMAN	O14578	100	PRKCB	0.0052518908	0.2052067006	2002	0.599097555	0.0034134614	0.3021747229	0.0057884801
sp|O14578|CTRO_HUMAN	O14578	100	PRKCD	0.4167439521	0.0132739028	1993	0.0323820665	0.0527771303	0.2245630093	0.0057891581
sp|O14578|CTRO_HUMAN	O14578	100	ROCK1	0.4238569222	0.0400176332	1007	0.0080068098	0.0175072413	0.215931866	0.0057894477
sp|O14578|CTRO_HUMAN	O14578	100	AURKA	0.5155805316	0.0378379702	971	0.0413782354	0.0185603338	0.2784793835	0.0058016992
sp|O14578|CTRO_HUMAN	O14578	100	HIPK2	6.28519063969E-05	0.0249069357	1857	4.49674325066E-09	0.0282071125	3.14282015701E-05	0.0058036407
sp|O14578|CTRO_HUMAN	O14578	100	PRKG1	0.1505158323	0.138445337	445	0.0164331467	0.0050925435	0.0834744895	0.0058216878
sp|O14578|CTRO_HUMAN	O14578	100	HIPK2	6.28519063969E-05	0.0249069357	1322	4.25563657072E-09	0.0284860429	3.14280810167E-05	0.0058540494
sp|O14578|CTRO_HUMAN	O14578	100	PLK3	4.43342126752E-05	0.0530221395	1189	0.0005177995	0.0139022252	0.0002810669	0.0060538308
sp|O14578|CTRO_HUMAN	O14578	100	RPS6KA3	0.0003156196	0.1413597179	1987	0.0182963553	0.0053100665	0.0093059874	0.0061511073
sp|O14578|CTRO_HUMAN	O14578	100	CAMK2A	0.5686025775	0.0394298589	1382	0.0777487384	0.019437758	0.323175658	0.0062646064
sp|O14578|CTRO_HUMAN	O14578	100	MAPKAPK2	0.254735646	0.0146698668	592	0.0010457027	0.0526274304	0.1278906743	0.0063048261
sp|O14578|CTRO_HUMAN	O14578	100	MTOR	0.0479122395	0.0334051724	378	0.0031509531	0.0231692552	0.0255315963	0.0063186949
sp|O14578|CTRO_HUMAN	O14578	100	AURKB	0.7313999964	0.0119514107	1048	0.0139484138	0.0652999786	0.3726742051	0.0063649036
sp|O14578|CTRO_HUMAN	O14578	100	PRKCG	0.2822215289	0.0376420455	1720	0.0002323942	0.0207541999	0.1412269615	0.006370654
sp|O14578|CTRO_HUMAN	O14578	100	ATM	0.1246024681	0.1528947884	1007	0.9896234803	0.0051130127	0.5571129742	0.0063743918
sp|O14578|CTRO_HUMAN	O14578	100	CAMK2A	0.5686025775	0.0394298589	1568	0.0751398925	0.019964457	0.321871235	0.00641331
sp|O14578|CTRO_HUMAN	O14578	100	PRKD2	9.23100503965E-05	0.0348990987	1771	2.59185217633E-11	0.0226071171	0.000046155	0.0064259747
sp|O14578|CTRO_HUMAN	O14578	100	AURKB	0.7313999964	0.0119514107	1919	0.0134200626	0.0664557223	0.3724100295	0.0064636216
sp|O14578|CTRO_HUMAN	O14578	100	CDK4	0.0003827484	0.0394788401	399	0.0009087127	0.0203460388	0.0006457305	0.0065278025
sp|O14578|CTRO_HUMAN	O14578	100	PRKCD	0.4167439521	0.0132739028	1780	0.0253440241	0.0612180616	0.2210439881	0.0065944882
sp|O14578|CTRO_HUMAN	O14578	100	PRKACA	0.2286904874	0.0542466693	1344	0.4009991641	0.0150613296	0.3148448257	0.0066259567
sp|O14578|CTRO_HUMAN	O14578	100	ATR	6.24247769949E-05	0.1256122649	1174	0.3380445289	0.0065263012	0.1690534769	0.0066455504
sp|O14578|CTRO_HUMAN	O14578	100	AURKB	0.7313999964	0.0119514107	1083	0.0124690366	0.0687054968	0.3719345165	0.0066551013
sp|O14578|CTRO_HUMAN	O14578	100	ABL1	0.0062705967	0.0755534875	1834	0.8676940558	0.010962302	0.4369823263	0.006705604
sp|O14578|CTRO_HUMAN	O14578	100	PRKCD	0.4167439521	0.0132739028	1070	0.024390665	0.0625164784	0.2205673086	0.0067169388
sp|O14578|CTRO_HUMAN	O14578	100	MAPK1	0.0015030768	0.1667319749	400	0.6868319552	0.0050051677	0.344167516	0.006750154
sp|O14578|CTRO_HUMAN	O14578	100	SGK1	0.8816092537	0.0287764498	1309	0.0029038633	0.0290472645	0.4422565585	0.0067597627
sp|O14578|CTRO_HUMAN	O14578	100	CAMK2A	0.5686025775	0.0394298589	810	0.0688884707	0.0212414881	0.3187455241	0.0067716086
sp|O14578|CTRO_HUMAN	O14578	100	SGK1	0.8816092537	0.0287764498	433	0.0028297925	0.0293084754	0.4422195231	0.0068130002
sp|O14578|CTRO_HUMAN	O14578	100	STK3	0	1	1220	0.0016298714	0.0008471788	0.0008149357	0.0068397816
sp|O14578|CTRO_HUMAN	O14578	100	PRKACA	0.2286904874	0.0542466693	520	0.3877122535	0.015617663	0.3082013704	0.0068399755
sp|O14578|CTRO_HUMAN	O14578	100	AURKB	0.7313999964	0.0119514107	152	0.0115888297	0.0710292046	0.3714944131	0.0068519494
sp|O14578|CTRO_HUMAN	O14578	100	MAPKAPK2	0.254735646	0.0146698668	1116	0.0007978581	0.0583664328	0.1277667521	0.0069037425
sp|O14578|CTRO_HUMAN	O14578	100	AURKA	0.5155805316	0.0378379702	592	0.0247563131	0.0226437783	0.2701684224	0.0069077457
sp|O14578|CTRO_HUMAN	O14578	100	CAMK2A	0.5686025775	0.0394298589	856	0.0665943822	0.0217733807	0.3175984799	0.0069199387
sp|O14578|CTRO_HUMAN	O14578	100	MAPK3	0.0031608884	0.0860354624	371	0.3723555462	0.0100069748	0.1877582173	0.0069371155
sp|O14578|CTRO_HUMAN	O14578	100	MAPKAPK2	0.254735646	0.0146698668	340	0.0007167572	0.0608358688	0.1277262016	0.0071588522
sp|O14578|CTRO_HUMAN	O14578	100	RPS6KA3	0.0003156196	0.1413597179	1338	0.0119648132	0.0063170269	0.0061402164	0.0071624966
sp|O14578|CTRO_HUMAN	O14578	100	CHEK2	1.35553095297E-05	0.2336402821	455	0.3120769442	0.0038402587	0.1560452498	0.0071924376
sp|O14578|CTRO_HUMAN	O14578	100	ATM	0.1246024681	0.1528947884	461	0.9853154328	0.0058856471	0.5549589505	0.007210996
sp|O14578|CTRO_HUMAN	O14578	100	NEK6	0.000000695	0.1580133229	420	1.95101947942E-08	0.0056953144	3.572556822E-07	0.0072113523
sp|O14578|CTRO_HUMAN	O14578	100	PRKD2	9.23100503965E-05	0.0348990987	1780	1.42315239908E-11	0.0260297438	0.000046155	0.0072707776
sp|O14578|CTRO_HUMAN	O14578	100	PRKCD	0.4167439521	0.0132739028	785	0.0207363725	0.0686230091	0.2187401623	0.0072881475
sp|O14578|CTRO_HUMAN	O14578	100	PRKCG	0.2822215289	0.0376420455	683	0.0001410461	0.0243100289	0.1411812875	0.0073174309
sp|O14578|CTRO_HUMAN	O14578	100	ATR	6.24247769949E-05	0.1256122649	2016	0.2926633166	0.0072882427	0.1463628707	0.0073203236
sp|O14578|CTRO_HUMAN	O14578	100	PTK6	0.0038994604	0.0108003527	1889	9.0796339301E-11	0.0851712558	0.0019497302	0.0073510042
sp|O14578|CTRO_HUMAN	O14578	100	RPS6KA3	0.0003156196	0.1413597179	1344	0.0112482283	0.0065104147	0.0057819239	0.0073540158
sp|O14578|CTRO_HUMAN	O14578	100	CAMK2A	0.5686025775	0.0394298589	140	0.0602654273	0.0234466581	0.3144340024	0.007383284
sp|O14578|CTRO_HUMAN	O14578	100	MAPKAPK2	0.254735646	0.0146698668	1917	0.0006457645	0.0633361613	0.1276907052	0.0074156511
sp|O14578|CTRO_HUMAN	O14578	100	AURKB	0.7313999964	0.0119514107	1343	0.0094019347	0.0781008409	0.3704009656	0.0074455363
sp|O14578|CTRO_HUMAN	O14578	100	CAMK1	0.0003060373	0.0960276254	1374	1.03503983569E-07	0.0097537071	0.0001530704	0.0074679266
sp|O14578|CTRO_HUMAN	O14578	100	PRKCD	0.4167439521	0.0132739028	1568	0.0196773615	0.0707368317	0.2182106568	0.0074841608
sp|O14578|CTRO_HUMAN	O14578	100	SYK	1.35415137077E-05	0.044572884	263	0.0042638693	0.0211208736	0.0021387054	0.0075013365
sp|O14578|CTRO_HUMAN	O14578	100	SYK	1.35415137077E-05	0.044572884	557	0.0041584086	0.0212980487	0.002085975	0.0075563321
sp|O14578|CTRO_HUMAN	O14578	100	CDK4	0.0003827484	0.0394788401	154	0.000558206	0.0240744809	0.0004704772	0.0075641064
sp|O14578|CTRO_HUMAN	O14578	100	PRKCD	0.4167439521	0.0132739028	74	0.0191996458	0.0716982712	0.2179717989	0.0075730355
sp|O14578|CTRO_HUMAN	O14578	100	HIPK2	6.28519063969E-05	0.0249069357	1534	0.000000001	0.0383460675	3.14264578929E-05	0.0075964557
sp|O14578|CTRO_HUMAN	O14578	100	PTK6	0.0038994604	0.0108003527	557	7.55562872609E-11	0.0884457724	0.0019497302	0.0075975856
sp|O14578|CTRO_HUMAN	O14578	100	PRKD2	9.23100503965E-05	0.0348990987	1820	1.13658442598E-11	0.0274360056	0.000046155	0.007613203
sp|O14578|CTRO_HUMAN	O14578	100	CDK5	0.0015475658	0.1146649687	1940	0.055270243	0.0083572217	0.0284089044	0.007618685
sp|O14578|CTRO_HUMAN	O14578	100	ATM	0.1246024681	0.1528947884	888	0.9826302422	0.0062858649	0.5536163552	0.0076381102
sp|O14578|CTRO_HUMAN	O14578	100	AKT1	0.07328999	0.050450627	1988	0.0722946331	0.0191160562	0.0727923115	0.007661316
sp|O14578|CTRO_HUMAN	O14578	100	AURKA	0.5155805316	0.0378379702	1665	0.0175215224	0.0258989856	0.266551027	0.0077691567
sp|O14578|CTRO_HUMAN	O14578	100	PTK6	0.0038994604	0.0108003527	1467	6.66229926795E-11	0.090752269	0.0019497302	0.0077704831
sp|O14578|CTRO_HUMAN	O14578	100	AURKB	0.7313999964	0.0119514107	1916	0.0083815478	0.082404558	0.3698907721	0.0078029924
sp|O14578|CTRO_HUMAN	O14578	100	AURKB	0.7313999964	0.0119514107	1017	0.0083315598	0.0826593532	0.3698657781	0.0078240694
sp|O14578|CTRO_HUMAN	O14578	100	ROCK2	0.3005180061	0.2347178683	1760	0.06802569	0.0042465868	0.184271848	0.0078852984
sp|O14578|CTRO_HUMAN	O14578	100	CDK4	0.0003827484	0.0394788401	1337	0.0004785917	0.0253863401	0.0004306701	0.0079231106
sp|O14578|CTRO_HUMAN	O14578	100	CAMK2A	0.5686025775	0.0394298589	1818	0.0530864562	0.0255717846	0.3108445169	0.0079649991
sp|O14578|CTRO_HUMAN	O14578	100	PRKCD	0.4167439521	0.0132739028	1708	0.0171989824	0.0760624792	0.2169714672	0.0079743408
sp|O14578|CTRO_HUMAN	O14578	100	PLK3	4.43342126752E-05	0.0530221395	509	0.0001981732	0.0192043485	0.0001212537	0.0080336952
sp|O14578|CTRO_HUMAN	O14578	100	MAPKAPK2	0.254735646	0.0146698668	153	0.0004969855	0.0699935262	0.1276163158	0.0080924976
sp|O14578|CTRO_HUMAN	O14578	100	PTK6	0.0038994604	0.0108003527	1196	5.25506072334E-11	0.0951929194	0.0019497302	0.0081015897
sp|O14578|CTRO_HUMAN	O14578	100	AKT1	0.07328999	0.050450627	480	0.063260203	0.0203799504	0.0682750965	0.0081020312
sp|O14578|CTRO_HUMAN	O14578	100	NEK6	0.000000695	0.1580133229	433	1.14835191003E-08	0.0065088871	3.53242344353E-07	0.0081041613
sp|O14578|CTRO_HUMAN	O14578	100	PRKCD	0.4167439521	0.0132739028	944	0.0166154927	0.0775228162	0.2166797224	0.0081078723
sp|O14578|CTRO_HUMAN	O14578	100	AURKB	0.7313999964	0.0119514107	888	0.0075910022	0.086270785	0.3694954993	0.0081218161
sp|O14578|CTRO_HUMAN	O14578	100	HCK	0	1	1523	0.1593383636	0.0010421113	0.0796691818	0.0081977752
sp|O14578|CTRO_HUMAN	O14578	100	RPS6KA1	4.92491349686E-06	0.2175499608	1343	0.0236764554	0.0048215563	0.0118406901	0.0082445695
sp|O14578|CTRO_HUMAN	O14578	100	PRKD2	9.23100503965E-05	0.0348990987	153	7.41893857348E-12	0.0302072854	0.000046155	0.0082807609
sp|O14578|CTRO_HUMAN	O14578	100	MAPK3	0.0031608884	0.0860354624	400	0.3035648283	0.0123612336	0.1533628584	0.0083444534
sp|O14578|CTRO_HUMAN	O14578	100	HIPK2	6.28519063969E-05	0.0249069357	1432	5.86446782881E-10	0.0427292172	3.14262464218E-05	0.0083495838
sp|O14578|CTRO_HUMAN	O14578	100	MAPKAPK2	0.254735646	0.0146698668	496	0.0004514066	0.0725653081	0.1275935263	0.0083514289
sp|O14578|CTRO_HUMAN	O14578	100	PRKCG	0.2822215289	0.0376420455	1242	0.000087459	0.0283525351	0.141154494	0.0083700719
sp|O14578|CTRO_HUMAN	O14578	100	PRKCD	0.4167439521	0.0132739028	1971	0.0152801873	0.081164799	0.2160120697	0.0084393146
sp|O14578|CTRO_HUMAN	O14578	100	PRKD1	0.0030691065	0.1946267633	877	0.2019869961	0.0055752491	0.1025280513	0.0084920328
sp|O14578|CTRO_HUMAN	O14578	100	PRKCD	0.4167439521	0.0132739028	1987	0.0149648808	0.0820663586	0.2158544164	0.008521023
sp|O14578|CTRO_HUMAN	O14578	100	CDK1	0.0649885674	0.042393221	1940	0.1819061655	0.0260092747	0.1234473664	0.0086115142
sp|O14578|CTRO_HUMAN	O14578	100	PRKCD	0.4167439521	0.0132739028	1842	0.0146258508	0.083087678	0.2156849015	0.0086134266
sp|O14578|CTRO_HUMAN	O14578	100	ROCK1	0.4238569222	0.0400176332	1919	0.0027092077	0.0276193115	0.213283065	0.008629507
sp|O14578|CTRO_HUMAN	O14578	100	AURKB	0.7313999964	0.0119514107	1174	0.0065069635	0.0926382211	0.3689534799	0.0086424259
sp|O14578|CTRO_HUMAN	O14578	100	AURKB	0.7313999964	0.0119514107	2013	0.006311305	0.0939534409	0.3688556507	0.0087492959
sp|O14578|CTRO_HUMAN	O14578	100	JAK3	0.0033594703	0.0152331505	1523	1.24931486006E-08	0.0741751295	0.0016797414	0.0087971209
sp|O14578|CTRO_HUMAN	O14578	100	AURKB	0.7313999964	0.0119514107	101	0.0061918443	0.0948287266	0.3687959203	0.0088202963
sp|O14578|CTRO_HUMAN	O14578	100	MAP2K7	6.95059230739E-15	0.1530907132	1708	1.1066832806E-16	0.0074079267	3.53063031773E-15	0.0088253676
sp|O14578|CTRO_HUMAN	O14578	100	PRKCD	0.4167439521	0.0132739028	1860	0.0138234065	0.085618827	0.2152836793	0.0088417177
sp|O14578|CTRO_HUMAN	O14578	100	CDK4	0.0003827484	0.0394788401	1987	0.0003311004	0.0288080503	0.0003569244	0.0088472255
sp|O14578|CTRO_HUMAN	O14578	100	ATM	0.1246024681	0.1528947884	902	0.9730470004	0.0074761313	0.5488247343	0.0088862117
sp|O14578|CTRO_HUMAN	O14578	100	PRKCG	0.2822215289	0.0376420455	1955	6.93614919912E-05	0.0305299038	0.1411454452	0.008927832
sp|O14578|CTRO_HUMAN	O14578	100	AURKA	0.5155805316	0.0378379702	520	0.0114380561	0.0306136135	0.2635092939	0.0089897221
sp|O14578|CTRO_HUMAN	O14578	100	PRKACA	0.2286904874	0.0542466693	592	0.2723454922	0.0215097258	0.2505179898	0.0090469817
sp|O14578|CTRO_HUMAN	O14578	100	CAMK2A	0.5686025775	0.0394298589	909	0.0426808893	0.0296423977	0.3056417334	0.0090602478
sp|O14578|CTRO_HUMAN	O14578	100	AURKB	0.7313999964	0.0119514107	242	0.0057947157	0.0978019484	0.3685973561	0.0090607588
sp|O14578|CTRO_HUMAN	O14578	100	CDK5	0.0015475658	0.1146649687	1860	0.0383152397	0.0102501606	0.0199314027	0.009104378
sp|O14578|CTRO_HUMAN	O14578	100	MAP2K7	6.95059230739E-15	0.1530907132	44	9.39223179686E-17	0.0076862986	3.52225731268E-15	0.0091135964
sp|O14578|CTRO_HUMAN	O14578	100	AURKB	0.7313999964	0.0119514107	516	0.0054814229	0.1004168071	0.3684407097	0.0092713443
sp|O14578|CTRO_HUMAN	O14578	100	AURKB	0.7313999964	0.0119514107	308	0.0054786562	0.1004326936	0.3684393263	0.0092726212
sp|O14578|CTRO_HUMAN	O14578	100	IKBKE	0	1	440	0.0021406051	0.0012024867	0.0010703025	0.0092872422
sp|O14578|CTRO_HUMAN	O14578	100	ATM	0.1246024681	0.1528947884	529	0.9692039431	0.0078729886	0.5469032056	0.0092956605
sp|O14578|CTRO_HUMAN	O14578	100	MAPKAPK2	0.254735646	0.0146698668	909	0.000320771	0.0821793972	0.1275282085	0.0093079065
sp|O14578|CTRO_HUMAN	O14578	100	BTK	0.0028292797	0.0808434561	585	0.001369181	0.0149938391	0.0020992304	0.0093521985
sp|O14578|CTRO_HUMAN	O14578	100	PRKG1	0.1505158323	0.138445337	1568	0.0042117499	0.0088432878	0.0773637911	0.0094337843
sp|O14578|CTRO_HUMAN	O14578	100	CAMK4	0.0004319655	0.2801234326	1939	0.0002772258	0.0043837607	0.0003545957	0.0094584689
sp|O14578|CTRO_HUMAN	O14578	100	MAPKAPK2	0.254735646	0.0146698668	154	0.0003048474	0.0837136676	0.1275202467	0.0094589666
sp|O14578|CTRO_HUMAN	O14578	100	CDK4	0.0003827484	0.0394788401	152	0.0002614249	0.0311238149	0.0003220867	0.0094634151
sp|O14578|CTRO_HUMAN	O14578	100	IKBKB	2.58022088184E-06	0.2621228448	1601	0.0428508642	0.0047619819	0.0214267222	0.0095938931
sp|O14578|CTRO_HUMAN	O14578	100	MAPKAPK2	0.254735646	0.0146698668	989	0.0002874262	0.0854889853	0.1275115361	0.0096332452
sp|O14578|CTRO_HUMAN	O14578	100	AKT1	0.07328999	0.050450627	999	0.0416777686	0.0248798048	0.0574838793	0.0096405255
sp|O14578|CTRO_HUMAN	O14578	100	CDK4	0.0003827484	0.0394788401	1971	0.0002452192	0.0318023522	0.0003139838	0.0096426514
sp|O14578|CTRO_HUMAN	O14578	100	CAMK2A	0.5686025775	0.0394298589	47	0.0384227903	0.0318658983	0.3035126839	0.0096489832
sp|O14578|CTRO_HUMAN	O14578	100	MAPKAPK2	0.254735646	0.0146698668	1879	0.0002838583	0.0858708726	0.1275097522	0.0096706631
sp|O14578|CTRO_HUMAN	O14578	100	PRKCT	0.7284727802	0.0690634796	1934	0.006955252	0.0182554349	0.3677140161	0.0096778042
sp|O14578|CTRO_HUMAN	O14578	100	PRKCG	0.2822215289	0.0376420455	1382	5.11620695619E-05	0.033626246	0.1411363455	0.0097110197
sp|O14578|CTRO_HUMAN	O14578	100	PRKD2	9.23100503965E-05	0.0348990987	1547	3.34372447941E-12	0.0363483387	0.000046155	0.0097294556
sp|O14578|CTRO_HUMAN	O14578	100	PTK6	0.0038994604	0.0108003527	1523	1.7990932937E-11	0.1176860942	0.0019497302	0.0097463083
sp|O14578|CTRO_HUMAN	O14578	100	MAPKAPK2	0.254735646	0.0146698668	371	0.0002765962	0.0866933051	0.1275061211	0.0097511618
sp|O14578|CTRO_HUMAN	O14578	100	MTOR	0.0479122395	0.0334051724	1920	0.0004371205	0.0382409721	0.02417468	0.0097889332
sp|O14578|CTRO_HUMAN	O14578	100	AURKB	0.7313999964	0.0119514107	856	0.0047765728	0.1068954487	0.3680882846	0.0097896337
sp|O14578|CTRO_HUMAN	O14578	100	PIM1	1.37799362749E-07	0.2675597571	1971	0.0015748989	0.004782451	0.0007875183	0.0098032244
sp|O14578|CTRO_HUMAN	O14578	100	AKT1	0.07328999	0.050450627	1915	0.0399416595	0.0253774803	0.0566158247	0.0098080093
sp|O14578|CTRO_HUMAN	O14578	100	CDK5	0.0015475658	0.1146649687	1306	0.0324311554	0.0111737169	0.0169893606	0.0098141641
sp|O14578|CTRO_HUMAN	O14578	100	AURKB	0.7313999964	0.0119514107	1189	0.0046914146	0.1077823438	0.3680457055	0.0098602133
sp|O14578|CTRO_HUMAN	O14578	100	AURKB	0.7313999964	0.0119514107	1331	0.0046826686	0.1078972155	0.3680413325	0.0098693484
sp|O14578|CTRO_HUMAN	O14578	100	PRKCT	0.7284727802	0.0690634796	74	0.0064929319	0.0187958818	0.3674828561	0.0099264405
sp|O14578|CTRO_HUMAN	O14578	100	PRKD1	0.0030691065	0.1946267633	498	0.1544763247	0.0066958592	0.0787727156	0.0099602258
sp|O14578|CTRO_HUMAN	O14578	100	CDK4	0.0003827484	0.0394788401	1916	0.0002183611	0.0330555536	0.0003005548	0.0099721919
sp|O14578|CTRO_HUMAN	O14578	100	HIPK2	6.28519063969E-05	0.0249069357	378	1.99758231058E-10	0.0524765086	3.14260530776E-05	0.0099857
sp|O14578|CTRO_HUMAN	O14578	100	CDK4	0.0003827484	0.0394788401	405	0.0002152465	0.033221751	0.0002989974	0.0100157525
sp|O14578|CTRO_HUMAN	O14578	100	PRKCG	0.2822215289	0.0376420455	1338	4.2383139394E-05	0.0356358897	0.141131956	0.0102135266
sp|O14578|CTRO_HUMAN	O14578	100	AURKB	0.7313999964	0.0119514107	1860	0.0042991887	0.1124670317	0.3678495925	0.0102315927
sp|O14578|CTRO_HUMAN	O14578	100	AURKB	0.7313999964	0.0119514107	446	0.0042817485	0.1126821106	0.3678408725	0.0102485864
sp|O14578|CTRO_HUMAN	O14578	100	MAPKAPK2	0.254735646	0.0146698668	431	0.0002270412	0.0928465788	0.1274813436	0.0103498768
sp|O14578|CTRO_HUMAN	O14578	100	AURKB	0.7313999964	0.0119514107	395	0.0041816128	0.1139970249	0.3677908046	0.0103523732
sp|O14578|CTRO_HUMAN	O14578	100	PRKCI	0.0046928747	0.2761804467	153	0.0039739226	0.0049339839	0.0043333986	0.0103539873
sp|O14578|CTRO_HUMAN	O14578	100	PRKCD	0.4167439521	0.0132739028	1074	0.0096477104	0.1029782016	0.2131958312	0.0103820417
sp|O14578|CTRO_HUMAN	O14578	100	CHUK	0.0001187936	0.0417564655	407	4.6087209103E-05	0.0327708184	8.24404042377E-05	0.0103917418
sp|O14578|CTRO_HUMAN	O14578	100	PRKCT	0.7284727802	0.0690634796	153	0.0057258337	0.0198471412	0.3670993069	0.0104070322
sp|O14578|CTRO_HUMAN	O14578	100	MAPKAPK2	0.254735646	0.0146698668	47	0.0002223965	0.0935327539	0.1274790213	0.0104162635
sp|O14578|CTRO_HUMAN	O14578	100	MAPKAPK2	0.254735646	0.0146698668	1144	0.0002179689	0.0941718804	0.1274768074	0.0104780319
sp|O14578|CTRO_HUMAN	O14578	100	CHEK1	0.0009023167	0.1970023511	888	0.0878766766	0.0070303924	0.0443894966	0.0105011716
sp|O14578|CTRO_HUMAN	O14578	100	CDK1	0.0649885674	0.042393221	371	0.1318961074	0.0326819151	0.0984423374	0.0105043823
sp|O14578|CTRO_HUMAN	O14578	100	PRKAA2	0.0053244475	0.091447884	1441	1.42965619411E-06	0.0151853666	0.0026629386	0.0105252953
sp|O14578|CTRO_HUMAN	O14578	100	CDK4	0.0003827484	0.0394788401	1955	0.0001798877	0.0352145916	0.0002813181	0.0105355688
sp|O14578|CTRO_HUMAN	O14578	100	PRKACA	0.2286904874	0.0542466693	877	0.2147332277	0.0256570218	0.2217118575	0.0105459401
sp|O14578|CTRO_HUMAN	O14578	100	AURKB	0.7313999964	0.0119514107	1317	0.0039784281	0.1165929421	0.3676892122	0.0105567399
sp|O14578|CTRO_HUMAN	O14578	100	CHUK	0.0001187936	0.0417564655	1609	0.000042464	0.0335895848	8.06287900838E-05	0.0106167632
sp|O14578|CTRO_HUMAN	O14578	100	PLK3	4.43342126752E-05	0.0530221395	1118	7.27159205423E-05	0.026517032	5.85250666088E-05	0.0106391439
sp|O14578|CTRO_HUMAN	O14578	100	MAPKAPK2	0.254735646	0.0146698668	1987	0.0002069225	0.095898011	0.1274712842	0.010644537
sp|O14578|CTRO_HUMAN	O14578	100	MAPKAPK2	0.254735646	0.0146698668	1846	0.0002051905	0.0961723589	0.1274704182	0.0106709588
sp|O14578|CTRO_HUMAN	O14578	100	RPS6KA3	0.0003156196	0.1413597179	1981	0.0037111827	0.0100182787	0.0020134011	0.0107060333
sp|O14578|CTRO_HUMAN	O14578	100	PTK2	1.55562840703E-06	0.0804516066	1814	3.00263884163E-07	0.0176772354	9.27946145597E-07	0.0107452545
sp|O14578|CTRO_HUMAN	O14578	100	JAK3	0.0033594703	0.0152331505	818	4.07672880661E-09	0.0936434433	0.0016797372	0.0107735855
sp|O14578|CTRO_HUMAN	O14578	100	PLK1	0.0004170202	0.1292123824	512	0.4837557286	0.0110634278	0.2420863744	0.0107935492
sp|O14578|CTRO_HUMAN	O14578	100	AURKB	0.7313999964	0.0119514107	1826	0.0037514594	0.1199385803	0.3675757279	0.0108191125
sp|O14578|CTRO_HUMAN	O14578	100	PRKACA	0.2286904874	0.0542466693	1820	0.2056366531	0.0264467648	0.2171635703	0.0108270587
sp|O14578|CTRO_HUMAN	O14578	100	PRKCG	0.2822215289	0.0376420455	1390	3.41257282313E-05	0.0381462641	0.1411278273	0.0108352712
sp|O14578|CTRO_HUMAN	O14578	100	CDK5	0.0015475658	0.1146649687	405	0.0258017207	0.0125540103	0.0136746432	0.0108588439
sp|O14578|CTRO_HUMAN	O14578	100	MAPKAPK2	0.254735646	0.0146698668	944	0.000192327	0.0983375071	0.1274639865	0.010879079
sp|O14578|CTRO_HUMAN	O14578	100	CDK1	0.0649885674	0.042393221	1955	0.1229482158	0.0342061037	0.0939683916	0.0109281768
sp|O14578|CTRO_HUMAN	O14578	100	CDK5	0.0015475658	0.1146649687	154	0.0254083554	0.0126548286	0.0134779606	0.0109344421
sp|O14578|CTRO_HUMAN	O14578	100	AURKB	0.7313999964	0.0119514107	1085	0.0036495627	0.1215446455	0.3675247796	0.0109446656
sp|O14578|CTRO_HUMAN	O14578	100	PRKD2	9.23100503965E-05	0.0348990987	1919	1.80415007243E-12	0.041715841	0.000046155	0.0109656719
sp|O14578|CTRO_HUMAN	O14578	100	AKT1	0.07328999	0.050450627	1939	0.0302857706	0.0288636531	0.0517878803	0.0109679199
sp|O14578|CTRO_HUMAN	O14578	100	SGK1	0.8816092537	0.0287764498	1917	0.0005723539	0.0506663628	0.4410908038	0.0109797328
sp|O14578|CTRO_HUMAN	O14578	100	PRKACA	0.2286904874	0.0542466693	1818	0.1995950806	0.0269905723	0.214142784	0.0110198875
sp|O14578|CTRO_HUMAN	O14578	100	PRKCD	0.4167439521	0.0132739028	577	0.0082277913	0.1113384783	0.2124858717	0.0111095459
sp|O14578|CTRO_HUMAN	O14578	100	MAPKAPK2	0.254735646	0.0146698668	1048	0.0001786304	0.1007956393	0.1274571382	0.0111145147
sp|O14578|CTRO_HUMAN	O14578	100	CAMK1	0.0003060373	0.0960276254	480	1.76345085577E-08	0.0154047226	0.0001530275	0.0111185571
sp|O14578|CTRO_HUMAN	O14578	100	AURKB	0.7313999964	0.0119514107	211	0.0034992853	0.1238341363	0.3674496409	0.0111232074
sp|O14578|CTRO_HUMAN	O14578	100	MAPK9	4.20852416717E-06	0.1308532524	1144	0.000808716	0.0113118073	0.0004064623	0.0111244725
sp|O14578|CTRO_HUMAN	O14578	100	CAMK1	0.0003060373	0.0960276254	604	1.74652692585E-08	0.0154322185	0.0001530274	0.0111357599
sp|O14578|CTRO_HUMAN	O14578	100	AURKA	0.5155805316	0.0378379702	1857	0.0061710569	0.0392748174	0.2608757943	0.0111628545
sp|O14578|CTRO_HUMAN	O14578	100	PRKAA1	0.0139727028	0.1072688088	311	0.0518531369	0.0138606759	0.0329129199	0.0111676652
sp|O14578|CTRO_HUMAN	O14578	100	CDK1	0.0649885674	0.042393221	440	0.11709094	0.0352035933	0.0910397537	0.0112039576
sp|O14578|CTRO_HUMAN	O14578	100	AURKB	0.7313999964	0.0119514107	1011	0.0034259234	0.1251007801	0.3674129599	0.0112217664
sp|O14578|CTRO_HUMAN	O14578	100	CDK1	0.0649885674	0.042393221	1920	0.1163146236	0.0353267137	0.0906515955	0.0112379136
sp|O14578|CTRO_HUMAN	O14578	100	PRKCD	0.4167439521	0.0132739028	1118	0.0079645636	0.1131214337	0.2123542578	0.011263597
sp|O14578|CTRO_HUMAN	O14578	100	MAPK1	0.0015030768	0.1667319749	44	0.5250581292	0.0090097907	0.263280603	0.01126787
sp|O14578|CTRO_HUMAN	O14578	100	AURKB	0.7313999964	0.0119514107	1299	0.003380718	0.125906715	0.3673903572	0.0112843972
sp|O14578|CTRO_HUMAN	O14578	100	PLK1	0.0004170202	0.1292123824	846	0.4653493218	0.0116628381	0.232883171	0.0112988252
sp|O14578|CTRO_HUMAN	O14578	100	MAPKAPK2	0.254735646	0.0146698668	1731	0.0001677892	0.1029155721	0.1274517176	0.0113168512
sp|O14578|CTRO_HUMAN	O14578	100	PRKCD	0.4167439521	0.0132739028	1748	0.0078552218	0.1139331734	0.2122995869	0.0113336091
sp|O14578|CTRO_HUMAN	O14578	100	CHUK	0.0001187936	0.0417564655	1842	3.26744323938E-05	0.0362847926	0.000075734	0.0113517044
sp|O14578|CTRO_HUMAN	O14578	100	PLK3	4.43342126752E-05	0.0530221395	1018	5.71905464484E-05	0.0285847226	5.07623795618E-05	0.0113549404
sp|O14578|CTRO_HUMAN	O14578	100	RPSK6A5	1.14819962008E-10	0.6014890282	1006	0.000004836	0.0025216782	2.41805076976E-06	0.0113623319
sp|O14578|CTRO_HUMAN	O14578	100	PRKCD	0.4167439521	0.0132739028	592	0.0076525179	0.1153825121	0.212198235	0.0114584232
sp|O14578|CTRO_HUMAN	O14578	100	AURKB	0.7313999964	0.0119514107	1404	0.0032547794	0.1282835816	0.3673273879	0.0114687506
sp|O14578|CTRO_HUMAN	O14578	100	CAMK2A	0.5686025775	0.0394298589	520	0.0281407145	0.038891097	0.298371646	0.0114706993
sp|O14578|CTRO_HUMAN	O14578	100	CDK4	0.0003827484	0.0394788401	1437	0.0001315382	0.0389482274	0.0002571433	0.0114976538
sp|O14578|CTRO_HUMAN	O14578	100	MAP2K7	6.95059230739E-15	0.1530907132	1865	2.84256418515E-17	0.0100624744	3.48950897462E-15	0.0115160508
sp|O14578|CTRO_HUMAN	O14578	100	PRKD2	9.23100503965E-05	0.0348990987	211	1.38254544581E-12	0.0441480049	0.000046155	0.0115176969
sp|O14578|CTRO_HUMAN	O14578	100	PRKDC	0.0011315373	0.1011216693	1217	0.2423547027	0.0152409694	0.12174312	0.0115207188
sp|O14578|CTRO_HUMAN	O14578	100	AKT1	0.07328999	0.050450627	1971	0.0266272355	0.0305632043	0.0499586127	0.0115255139
sp|O14578|CTRO_HUMAN	O14578	100	AURKA	0.5155805316	0.0378379702	1917	0.0055723741	0.0409823119	0.2605764529	0.0115821731
sp|O14578|CTRO_HUMAN	O14578	100	PRKCD	0.4167439521	0.0132739028	431	0.0073046666	0.1179564325	0.2120243094	0.0116794902
sp|O14578|CTRO_HUMAN	O14578	100	PRKCD	0.4167439521	0.0132739028	93	0.0071971845	0.1187700052	0.2119705683	0.0117492099
sp|O14578|CTRO_HUMAN	O14578	100	AKT1	0.07328999	0.050450627	83	0.0252719632	0.0312780974	0.0492809766	0.0117586177
sp|O14578|CTRO_HUMAN	O14578	100	MAPKAPK2	0.254735646	0.0146698668	1582	0.0001463206	0.1076674721	0.1274409833	0.011768087
sp|O14578|CTRO_HUMAN	O14578	100	PRKCD	0.4167439521	0.0132739028	1556	0.0070996672	0.1195279751	0.2119218097	0.0118140981
sp|O14578|CTRO_HUMAN	O14578	100	PRKCD	0.4167439521	0.0132739028	1511	0.0070744385	0.119728084	0.2119091953	0.0118312183
sp|O14578|CTRO_HUMAN	O14578	100	PRKD1	0.0030691065	0.1946267633	154	0.1121148213	0.0081904133	0.0575919639	0.0118622391
sp|O14578|CTRO_HUMAN	O14578	100	MARK2	0.000006769	0.2916585031	446	0.0001166554	0.0054719867	6.17122368027E-05	0.011874334
sp|O14578|CTRO_HUMAN	O14578	100	CAMK2A	0.5686025775	0.0394298589	1282	0.0260650632	0.0407107136	0.2973338204	0.0119339844
sp|O14578|CTRO_HUMAN	O14578	100	AURKA	0.5155805316	0.0378379702	152	0.0051326861	0.0424820597	0.2603566089	0.0119482495
sp|O14578|CTRO_HUMAN	O14578	100	PRKD2	9.23100503965E-05	0.0348990987	999	1.1394687273E-12	0.0460687452	0.000046155	0.0119503259
sp|O14578|CTRO_HUMAN	O14578	100	MTOR	0.0479122395	0.0334051724	1781	0.0001667716	0.0481562939	0.0240395055	0.01195619
sp|O14578|CTRO_HUMAN	O14578	100	PRKCG	0.2822215289	0.0376420455	1916	2.32438151724E-05	0.0427759602	0.1411223863	0.0119658721
sp|O14578|CTRO_HUMAN	O14578	100	PTK6	0.0038994604	0.0108003527	585	4.61772180938E-12	0.1504505883	0.0019497302	0.0120606346
sp|O14578|CTRO_HUMAN	O14578	100	PRKCD	0.4167439521	0.0132739028	856	0.0066978036	0.1227669904	0.2117208779	0.0120906693
sp|O14578|CTRO_HUMAN	O14578	100	AURKA	0.5155805316	0.0378379702	1760	0.004954419	0.0431010226	0.2602674753	0.0120987452
sp|O14578|CTRO_HUMAN	O14578	100	MAPKAPK2	0.254735646	0.0146698668	400	0.0001320537	0.1114240211	0.1274338498	0.0121226205
sp|O14578|CTRO_HUMAN	O14578	100	AURKA	0.5155805316	0.0378379702	480	0.0049248998	0.0432015354	0.2602527157	0.0121231522
sp|O14578|CTRO_HUMAN	O14578	100	CDK1	0.0649885674	0.042393221	1678	0.0992397357	0.0386421065	0.0821141516	0.0121456373
sp|O14578|CTRO_HUMAN	O14578	100	AURKB	0.7313999964	0.0119514107	1337	0.0028122986	0.1371989697	0.3671061475	0.012155629
sp|O14578|CTRO_HUMAN	O14578	100	CDK5	0.0015475658	0.1146649687	1981	0.0198442921	0.0143241343	0.0106959289	0.0121732963
sp|O14578|CTRO_HUMAN	O14578	100	DYRK2	0	1	371	2.3436892102E-05	0.0016540303	1.1718446051E-05	0.0122473339
sp|O14578|CTRO_HUMAN	O14578	100	PRKG1	0.1505158323	0.138445337	604	0.0020092409	0.0119484898	0.0762625366	0.0122485023
sp|O14578|CTRO_HUMAN	O14578	100	MTOR	0.0479122395	0.0334051724	400	0.000145564	0.0496511536	0.0240289017	0.0122766289
sp|O14578|CTRO_HUMAN	O14578	100	SGK1	0.8816092537	0.0287764498	152	0.0003878462	0.0577184464	0.44099855	0.0122915218
sp|O14578|CTRO_HUMAN	O14578	100	AURKB	0.7313999964	0.0119514107	444	0.0027339245	0.1390720505	0.3670669605	0.0122990432
sp|O14578|CTRO_HUMAN	O14578	100	TTK	0	1	1189	0.0052024737	0.0016659452	0.0026012368	0.0123236005
sp|O14578|CTRO_HUMAN	O14578	100	CAMK2A	0.5686025775	0.0394298589	461	0.0244070846	0.042367799	0.2965048311	0.0123530935
sp|O14578|CTRO_HUMAN	O14578	100	CAMK2A	0.5686025775	0.0394298589	1206	0.0242687369	0.0425144437	0.2964356572	0.0123900582
sp|O14578|CTRO_HUMAN	O14578	100	ATM	0.1246024681	0.1528947884	63	0.9210633035	0.0109959101	0.5228328858	0.0124212325
sp|O14578|CTRO_HUMAN	O14578	100	CAMK2A	0.5686025775	0.0394298589	706	0.0241199835	0.0426675042	0.2963612805	0.0124286189
sp|O14578|CTRO_HUMAN	O14578	100	MAPK7	0.1324828987	0.0457729232	2013	4.91645189823E-06	0.0368735101	0.0662439076	0.0124633244
sp|O14578|CTRO_HUMAN	O14578	100	MAPK7	0.1324828987	0.0457729232	405	4.74287184554E-06	0.0372077378	0.0662438208	0.0125609264
sp|O14578|CTRO_HUMAN	O14578	100	PRKCG	0.2822215289	0.0376420455	1405	1.91664980929E-05	0.0453058871	0.1411203477	0.0125755838
sp|O14578|CTRO_HUMAN	O14578	100	AURKB	0.7313999964	0.0119514107	776	0.0025882571	0.1429104761	0.3669941267	0.0125919981
sp|O14578|CTRO_HUMAN	O14578	100	AURKA	0.5155805316	0.0378379702	1540	0.0044083322	0.0452539505	0.2599944319	0.0126196225
sp|O14578|CTRO_HUMAN	O14578	100	AURKB	0.7313999964	0.0119514107	989	0.0025690335	0.1434362586	0.366984515	0.01263203
sp|O14578|CTRO_HUMAN	O14578	100	CAMK2D	0.000000099	0.1748138715	1011	4.24416674441E-10	0.0098471931	4.97041779133E-08	0.0126776175
sp|O14578|CTRO_HUMAN	O14578	100	MAPK9	4.20852416717E-06	0.1308532524	260	0.000550888	0.0132432405	0.0002775482	0.0127507412
sp|O14578|CTRO_HUMAN	O14578	100	PIM1	1.37799362749E-07	0.2675597571	1116	0.000590253	0.0064951392	0.0002951954	0.0127819948
sp|O14578|CTRO_HUMAN	O14578	100	MAP2K7	6.95059230739E-15	0.1530907132	1887	1.62100408964E-17	0.0113736983	3.48340117414E-15	0.0128034065
sp|O14578|CTRO_HUMAN	O14578	100	MTOR	0.0479122395	0.0334051724	371	0.0001145182	0.0524529843	0.0240133788	0.0128732149
sp|O14578|CTRO_HUMAN	O14578	100	AURKB	0.7313999964	0.0119514107	1560	0.0024274878	0.1472893487	0.3669137421	0.0129246979
sp|O14578|CTRO_HUMAN	O14578	100	PRKCG	0.2822215289	0.0376420455	1350	1.70295050493E-05	0.0468807904	0.1411192792	0.0129524295
sp|O14578|CTRO_HUMAN	O14578	100	ROCK1	0.4238569222	0.0400176332	1993	0.0007871358	0.0442143005	0.212322029	0.0129819845
sp|O14578|CTRO_HUMAN	O14578	100	HIPK2	6.28519063969E-05	0.0249069357	1856	3.76233406434E-11	0.071182265	0.000031426	0.0130046707
sp|O14578|CTRO_HUMAN	O14578	100	PLK3	4.43342126752E-05	0.0530221395	1760	3.48703504532E-05	0.0334499668	3.96022815642E-05	0.0130088309
sp|O14578|CTRO_HUMAN	O14578	100	CHUK	0.0001187936	0.0417564655	1771	1.87473114992E-05	0.0426311485	6.87704554358E-05	0.0130502308
sp|O14578|CTRO_HUMAN	O14578	100	DYRK2	0	1	1954	1.79363853103E-05	0.0017814279	8.96819265513E-06	0.0130584721
sp|O14578|CTRO_HUMAN	O14578	100	PRKCD	0.4167439521	0.0132739028	1144	0.0054574394	0.1347301447	0.2111006957	0.0131025618
sp|O14578|CTRO_HUMAN	O14578	100	GSK3B	0.0016327693	0.2495346787	1305	0.732083057	0.0072081992	0.3668579131	0.0131676996
sp|O14578|CTRO_HUMAN	O14578	100	PTK2B	0	1	294	0.0327590917	0.0017991318	0.0163795458	0.0131704566
sp|O14578|CTRO_HUMAN	O14578	100	CHUK	0.0001187936	0.0417564655	1813	1.79820805292E-05	0.0431214918	6.83878399508E-05	0.0131797422
sp|O14578|CTRO_HUMAN	O14578	100	AKT1	0.07328999	0.050450627	1344	0.0185106398	0.0356963807	0.0459003149	0.0131816615
sp|O14578|CTRO_HUMAN	O14578	100	CHUK	0.0001187936	0.0417564655	1382	1.72093731366E-05	0.0436692709	6.80014862545E-05	0.0133241486
sp|O14578|CTRO_HUMAN	O14578	100	ABL1	0.0062705967	0.0755534875	1523	0.7004879581	0.0241425131	0.3533792774	0.0133277855
sp|O14578|CTRO_HUMAN	O14578	100	CAMK1	0.0003060373	0.0960276254	154	7.62324696933E-09	0.0190341795	0.0001530224	0.0133514696
sp|O14578|CTRO_HUMAN	O14578	100	CDK9	0	1	44	0.227433706	0.0018296984	0.113716853	0.013363393
sp|O14578|CTRO_HUMAN	O14578	100	AURKB	0.7313999964	0.0119514107	22	0.0022275248	0.1531862996	0.3668137606	0.0133702884
sp|O14578|CTRO_HUMAN	O14578	100	CDK4	0.0003827484	0.0394788401	1917	7.46297646816E-05	0.0464261917	0.0002286891	0.0133832704
sp|O14578|CTRO_HUMAN	O14578	100	PRKAA1	0.0139727028	0.1072688088	153	0.0366093082	0.0171003022	0.0252910055	0.0133925767
sp|O14578|CTRO_HUMAN	O14578	100	PRKD2	9.23100503965E-05	0.0348990987	795	6.15529326967E-13	0.0526576759	0.000046155	0.0134138485
sp|O14578|CTRO_HUMAN	O14578	100	PRKD2	9.23100503965E-05	0.0348990987	515	6.09742894343E-13	0.0527759082	0.000046155	0.0134398358
sp|O14578|CTRO_HUMAN	O14578	100	PRKCD	0.4167439521	0.0132739028	1085	0.0050678471	0.1392807137	0.2109058996	0.0134836939
sp|O14578|CTRO_HUMAN	O14578	100	MARK2	0.000006769	0.2916585031	1993	6.76771351519E-05	0.0063652975	3.7223086248E-05	0.013532101
sp|O14578|CTRO_HUMAN	O14578	100	MAPKAPK2	0.254735646	0.0146698668	862	8.77326377734E-05	0.1270209094	0.1274116893	0.013575399
sp|O14578|CTRO_HUMAN	O14578	100	SGK1	0.8816092537	0.0287764498	1919	0.0002767277	0.0647674749	0.4409429907	0.0135779016
sp|O14578|CTRO_HUMAN	O14578	100	AKT1	0.07328999	0.050450627	1919	0.0170467119	0.0369865487	0.0451683509	0.0135918318
sp|O14578|CTRO_HUMAN	O14578	100	CDK4	0.0003827484	0.0394788401	1338	7.00785968292E-05	0.0473356945	0.0002264135	0.0136091971
sp|O14578|CTRO_HUMAN	O14578	100	SYK	1.35415137077E-05	0.044572884	201	0.0004591676	0.0421161141	0.0002363546	0.0136624429
sp|O14578|CTRO_HUMAN	O14578	100	SGK1	0.8816092537	0.0287764498	150	0.0002692253	0.0653170871	0.4409392395	0.0136772399
sp|O14578|CTRO_HUMAN	O14578	100	RPS6KA3	0.0003156196	0.1413597179	1337	0.0017287909	0.0134085213	0.0010222052	0.0137765393
sp|O14578|CTRO_HUMAN	O14578	100	SGK1	0.8816092537	0.0287764498	1020	0.0002573637	0.0663405451	0.4409333087	0.0138618685
sp|O14578|CTRO_HUMAN	O14578	100	CHUK	0.0001187936	0.0417564655	785	1.45732144537E-05	0.0458435845	6.6683406913E-05	0.0138945489
sp|O14578|CTRO_HUMAN	O14578	100	CAMK2A	0.5686025775	0.0394298589	1560	0.0193717425	0.0485522347	0.29398716	0.0138954358
sp|O14578|CTRO_HUMAN	O14578	100	CAMK1	0.0003060373	0.0960276254	1441	6.23208686672E-09	0.0200359463	0.0001530218	0.0139554705
sp|O14578|CTRO_HUMAN	O14578	100	CHEK2	1.35553095297E-05	0.2336402821	1540	0.112528026	0.0082353232	0.0562707907	0.0139560889
sp|O14578|CTRO_HUMAN	O14578	100	PRKACA	0.2286904874	0.0542466693	1856	0.1336843851	0.0356313071	0.1811874362	0.0140109509
sp|O14578|CTRO_HUMAN	O14578	100	PRKCD	0.4167439521	0.0132739028	308	0.0045459456	0.146118024	0.2106449488	0.0140526605
sp|O14578|CTRO_HUMAN	O14578	100	CDK4	0.0003827484	0.0394788401	1981	6.18721563863E-05	0.0491980825	0.0002223103	0.0140696882
sp|O14578|CTRO_HUMAN	O14578	100	MAPK7	0.1324828987	0.0457729232	410	0.000002816	0.0425071115	0.0662428573	0.0140908615
sp|O14578|CTRO_HUMAN	O14578	100	PLK3	4.43342126752E-05	0.0530221395	856	2.5516533835E-05	0.0368197403	3.49253732551E-05	0.0141319652
sp|O14578|CTRO_HUMAN	O14578	100	PRKDC	0.0011315373	0.1011216693	882	0.1488771565	0.0193091384	0.0750043469	0.0141339048
sp|O14578|CTRO_HUMAN	O14578	100	PRKD2	9.23100503965E-05	0.0348990987	1939	4.62165895069E-13	0.056013396	0.000046155	0.0141479075
sp|O14578|CTRO_HUMAN	O14578	100	CAMK2A	0.5686025775	0.0394298589	902	0.0186151263	0.0496780385	0.2936088519	0.0141727349
sp|O14578|CTRO_HUMAN	O14578	100	HIPK2	6.28519063969E-05	0.0249069357	1981	2.11969637758E-11	0.078742717	0.000031426	0.0141879587
sp|O14578|CTRO_HUMAN	O14578	100	HIPK2	6.28519063969E-05	0.0249069357	93	2.1111714902E-11	0.0788114567	0.000031426	0.0141986314
sp|O14578|CTRO_HUMAN	O14578	100	SYK	1.35415137077E-05	0.044572884	1873	0.0003911965	0.0440569859	0.000202369	0.014203587
sp|O14578|CTRO_HUMAN	O14578	100	PRKCD	0.4167439521	0.0132739028	1344	0.0044143015	0.1479471114	0.2105791268	0.0142041395
sp|O14578|CTRO_HUMAN	O14578	100	CAMK2D	0.000000099	0.1748138715	1020	2.49553574976E-10	0.0112888941	4.96167463636E-08	0.0142640742
sp|O14578|CTRO_HUMAN	O14578	100	AURKB	0.7313999964	0.0119514107	926	0.0018853541	0.1653776697	0.3666426752	0.0142830122
sp|O14578|CTRO_HUMAN	O14578	100	PRKCG	0.2822215289	0.0376420455	1309	1.13186645892E-05	0.0527649099	0.1411164238	0.0143432771
sp|O14578|CTRO_HUMAN	O14578	100	PRKDC	0.0011315373	0.1011216693	888	0.1430371659	0.0196415331	0.0720843516	0.0143433112
sp|O14578|CTRO_HUMAN	O14578	100	PRKAA2	0.0053244475	0.091447884	153	3.99118081512E-07	0.0217214441	0.0026624233	0.0143445274
sp|O14578|CTRO_HUMAN	O14578	100	CAMK1	0.0003060373	0.0960276254	1939	5.44488285932E-09	0.0207040963	0.0001530214	0.0143556325
sp|O14578|CTRO_HUMAN	O14578	100	RPS6KA1	4.92491349686E-06	0.2175499608	1813	0.0042463554	0.009143604	0.0021256402	0.0143620113
sp|O14578|CTRO_HUMAN	O14578	100	AURKB	0.7313999964	0.0119514107	1622	0.0018531007	0.1666210948	0.3666265486	0.0143754854
sp|O14578|CTRO_HUMAN	O14578	100	MAP2K1	0	1	957	2.84140482546E-06	0.001993543	1.42070241273E-06	0.0143890781
sp|O14578|CTRO_HUMAN	O14578	100	MAPKAPK2	0.254735646	0.0146698668	1988	7.05765620824E-05	0.1360386433	0.1274031113	0.0144022946
sp|O14578|CTRO_HUMAN	O14578	100	PRKD2	9.23100503965E-05	0.0348990987	1344	4.09555078208E-13	0.0574043823	0.000046155	0.014450102
sp|O14578|CTRO_HUMAN	O14578	100	CDK4	0.0003827484	0.0394788401	1720	5.56984601785E-05	0.0508346987	0.0002192234	0.0144720537
sp|O14578|CTRO_HUMAN	O14578	100	PRKACA	0.2286904874	0.0542466693	1993	0.1250083449	0.0371322769	0.1768494161	0.0145180486
sp|O14578|CTRO_HUMAN	O14578	100	PRKCD	0.4167439521	0.0132739028	1783	0.0041458921	0.1520216961	0.2104449221	0.0145405095
sp|O14578|CTRO_HUMAN	O14578	100	SGK1	0.8816092537	0.0287764498	944	0.0002177706	0.0701462812	0.4409135122	0.0145444793
sp|O14578|CTRO_HUMAN	O14578	100	PRKCD	0.4167439521	0.0132739028	1920	0.0041150354	0.1525325085	0.2104294938	0.0145825756
sp|O14578|CTRO_HUMAN	O14578	100	ROCK1	0.4238569222	0.0400176332	153	0.0005434372	0.0506193143	0.2122001797	0.0145885511
sp|O14578|CTRO_HUMAN	O14578	100	CHEK1	0.0009023167	0.1970023511	2013	0.0436242299	0.010356478	0.0222632733	0.0146789551
sp|O14578|CTRO_HUMAN	O14578	100	PRKCE	0.0013231566	0.1972472571	1118	0.0100073848	0.0103531174	0.0056652707	0.0146905599
sp|O14578|CTRO_HUMAN	O14578	100	CAMK2A	0.5686025775	0.0394298589	1987	0.0172611737	0.0519027611	0.2929318756	0.0147177739
sp|O14578|CTRO_HUMAN	O14578	100	PRKCD	0.4167439521	0.0132739028	1781	0.0039889445	0.154625862	0.2103664483	0.0147547299
sp|O14578|CTRO_HUMAN	O14578	100	MAPKAPK2	0.254735646	0.0146698668	1915	6.39327142851E-05	0.1401159776	0.1273997893	0.014773257
sp|O14578|CTRO_HUMAN	O14578	100	MAPK3	0.0031608884	0.0860354624	378	0.1221041068	0.0239006458	0.0626324976	0.0147783328
sp|O14578|CTRO_HUMAN	O14578	100	PRKAA1	0.0139727028	0.1072688088	1939	0.030037067	0.0191789912	0.0220048849	0.0147845468
sp|O14578|CTRO_HUMAN	O14578	100	PRKCD	0.4167439521	0.0132739028	1964	0.0039311885	0.155588829	0.2103375703	0.0148337962
sp|O14578|CTRO_HUMAN	O14578	100	AKT1	0.07328999	0.050450627	582	0.0133775758	0.0409749797	0.0433337829	0.0148458043
sp|O14578|CTRO_HUMAN	O14578	100	MAPKAPK2	0.254735646	0.0146698668	399	6.26979255788E-05	0.1409558242	0.127399172	0.0148494497
sp|O14578|CTRO_HUMAN	O14578	100	MAPKAPK2	0.254735646	0.0146698668	446	6.12613127353E-05	0.1419649232	0.1273984536	0.0149409003
sp|O14578|CTRO_HUMAN	O14578	100	CAMK2A	0.5686025775	0.0394298589	1048	0.0167483332	0.0528706163	0.2926754554	0.0149537071
sp|O14578|CTRO_HUMAN	O14578	100	PRKCG	0.2822215289	0.0376420455	1988	9.4760592173E-06	0.0555261078	0.1411155025	0.0149872531
sp|O14578|CTRO_HUMAN	O14578	100	PRKCD	0.4167439521	0.0132739028	1820	0.0038143945	0.1577200656	0.2102791733	0.015008505
sp|O14578|CTRO_HUMAN	O14578	100	CDK4	0.0003827484	0.0394788401	1939	4.78631389743E-05	0.053203622	0.0002153058	0.0150507905
sp|O14578|CTRO_HUMAN	O14578	100	CDK1	0.0649885674	0.042393221	2013	0.058287652	0.0496532922	0.0616381097	0.0150788127
sp|O14578|CTRO_HUMAN	O14578	100	AURKB	0.7313999964	0.0119514107	1405	0.0016363751	0.1761636946	0.3665181858	0.0150815348
sp|O14578|CTRO_HUMAN	O14578	100	MAPKAPK2	0.254735646	0.0146698668	1374	5.82256789399E-05	0.1441364871	0.1273969358	0.0151373446
sp|O14578|CTRO_HUMAN	O14578	100	AKT1	0.07328999	0.050450627	1288	0.0125563254	0.0420497633	0.0429231577	0.0151802848
sp|O14578|CTRO_HUMAN	O14578	100	PRKCG	0.2822215289	0.0376420455	1964	8.95524380619E-06	0.0564548577	0.1411152421	0.0152026846
sp|O14578|CTRO_HUMAN	O14578	100	PRKCZ	0.0009668287	0.3326802508	856	0.2795761658	0.0063943209	0.1402714972	0.0152161481
sp|O14578|CTRO_HUMAN	O14578	100	PAK1	0.0043713064	0.1739811912	1888	0.1862489152	0.0122512501	0.0953101108	0.0152421264
sp|O14578|CTRO_HUMAN	O14578	100	CDK1	0.0649885674	0.042393221	1345	0.0563917003	0.0503021951	0.0606901339	0.0152481848
sp|O14578|CTRO_HUMAN	O14578	100	AKT1	0.07328999	0.050450627	81	0.0122499881	0.0424576189	0.042769989	0.0153068477
sp|O14578|CTRO_HUMAN	O14578	100	PRKCG	0.2822215289	0.0376420455	1940	8.68051716922E-06	0.0569235098	0.1411151047	0.0153111735
sp|O14578|CTRO_HUMAN	O14578	100	ROCK1	0.4238569222	0.0400176332	1432	0.0004638214	0.0535867313	0.2121603718	0.0153216009
sp|O14578|CTRO_HUMAN	O14578	100	PRKD2	9.23100503965E-05	0.0348990987	154	2.89007715382E-13	0.0617355953	0.000046155	0.0153836557
sp|O14578|CTRO_HUMAN	O14578	100	ROCK1	0.4238569222	0.0400176332	1189	0.0004579832	0.0538784932	0.2121574527	0.0153933146
sp|O14578|CTRO_HUMAN	O14578	100	MAP2K4	3.78434790284E-08	0.081333268	232	9.2777561728E-14	0.0265118365	1.8921785903E-08	0.0153945702
sp|O14578|CTRO_HUMAN	O14578	100	CAMK2A	0.5686025775	0.0394298589	1083	0.015714526	0.0547482798	0.2921585517	0.0154094423
sp|O14578|CTRO_HUMAN	O14578	100	PRKCD	0.4167439521	0.0132739028	1048	0.0035347139	0.1628523254	0.210139333	0.0154276647
sp|O14578|CTRO_HUMAN	O14578	100	AKT1	0.07328999	0.050450627	682	0.0119410561	0.0429109955	0.042615523	0.0154473045
sp|O14578|CTRO_HUMAN	O14578	100	PLK3	4.43342126752E-05	0.0530221395	947	1.81830830155E-05	0.0408720228	3.12586478454E-05	0.0154610188
sp|O14578|CTRO_HUMAN	O14578	100	JAK3	0.0033594703	0.0152331505	624	4.25693088294E-10	0.1423472469	0.0016797354	0.0154688394
sp|O14578|CTRO_HUMAN	O14578	100	AURKB	0.7313999964	0.0119514107	1820	0.0015316218	0.1814364889	0.3664658091	0.0154689924
sp|O14578|CTRO_HUMAN	O14578	100	HIPK2	6.28519063969E-05	0.0249069357	1331	1.13764305103E-11	0.0874720497	0.000031426	0.0155317702
sp|O14578|CTRO_HUMAN	O14578	100	CHEK1	0.0009023167	0.1970023511	761	0.0382691719	0.0111266684	0.0195857443	0.0156133629
sp|O14578|CTRO_HUMAN	O14578	100	PTK6	0.0038994604	0.0108003527	176	7.9086199406E-13	0.2029652656	0.0019497302	0.015614077
sp|O14578|CTRO_HUMAN	O14578	100	SGK1	0.8816092537	0.0287764498	1556	0.000170014	0.07622776	0.4408896339	0.0156230641
sp|O14578|CTRO_HUMAN	O14578	100	CAMK2A	0.5686025775	0.0394298589	1288	0.0151359096	0.0559293808	0.2918692435	0.0156948054
sp|O14578|CTRO_HUMAN	O14578	100	HIPK2	6.28519063969E-05	0.0249069357	1405	1.05700852051E-11	0.0885798283	0.000031426	0.015700705
sp|O14578|CTRO_HUMAN	O14578	100	STK4	4.33363012989E-09	0.7358689263	656	3.29014516906E-05	0.0029988846	1.64528926604E-05	0.0157039704
sp|O14578|CTRO_HUMAN	O14578	100	DYRK2	0	1	1955	8.89767229564E-06	0.0022070031	4.44883614782E-06	0.0157052982
sp|O14578|CTRO_HUMAN	O14578	100	PRKG1	0.1505158323	0.138445337	1048	0.0009433598	0.0159512797	0.0757295961	0.015713721
sp|O14578|CTRO_HUMAN	O14578	100	MAPKAPK2	0.254735646	0.0146698668	1669	4.99712752706E-05	0.1510003767	0.1273928086	0.0157551438
sp|O14578|CTRO_HUMAN	O14578	100	MTOR	0.0479122395	0.0334051724	410	3.96724913887E-05	0.0666546092	0.023975956	0.0158251218
sp|O14578|CTRO_HUMAN	O14578	100	AURKB	0.7313999964	0.0119514107	81	0.0014456054	0.1863888034	0.3664228009	0.0158312314
sp|O14578|CTRO_HUMAN	O14578	100	CDK1	0.0649885674	0.042393221	1432	0.0497467983	0.0527560501	0.0573676828	0.0158855019
sp|O14578|CTRO_HUMAN	O14578	100	LYN	0.0001738109	0.1533111285	1478	0.3341208254	0.01459439	0.1671473181	0.0158915039
sp|O14578|CTRO_HUMAN	O14578	100	PRKCD	0.4167439521	0.0132739028	846	0.0032525165	0.1686835917	0.2099982343	0.0159013111
sp|O14578|CTRO_HUMAN	O14578	100	CDK4	0.0003827484	0.0394788401	1988	3.8735204434E-05	0.056790002	0.0002107418	0.0159190884
sp|O14578|CTRO_HUMAN	O14578	100	PRKCG	0.2822215289	0.0376420455	1422	7.40851277991E-06	0.0595958044	0.1411144687	0.0159270463
sp|O14578|CTRO_HUMAN	O14578	100	AURKB	0.7313999964	0.0119514107	1018	0.0014180274	0.1880272527	0.3664090119	0.0159507281
sp|O14578|CTRO_HUMAN	O14578	100	MAPKAPK2	0.254735646	0.0146698668	1118	4.75765927235E-05	0.1532583999	0.1273916113	0.0159573711
sp|O14578|CTRO_HUMAN	O14578	100	HIPK2	6.28519063969E-05	0.0249069357	1954	9.27086367721E-12	0.0904483265	0.000031426	0.0159848688
sp|O14578|CTRO_HUMAN	O14578	100	DAPK3	0	1	862	4.91893506395E-06	0.0022546626	2.45946753198E-06	0.0159962787
sp|O14578|CTRO_HUMAN	O14578	100	PAK2	0	1	1215	1.6968872396E-05	0.0022604673	8.48443619798E-06	0.0160316494
sp|O14578|CTRO_HUMAN	O14578	100	PRKCA	0.247317292	0.1585766066	546	0.7474842229	0.0142700591	0.4974007574	0.0160464536
sp|O14578|CTRO_HUMAN	O14578	100	MAPKAPK2	0.254735646	0.0146698668	1601	4.64436928154E-05	0.1543035491	0.1273910448	0.0160508084
sp|O14578|CTRO_HUMAN	O14578	100	RPS6KA3	0.0003156196	0.1413597179	1988	0.0010613422	0.0160206305	0.0006884809	0.0160572601
sp|O14578|CTRO_HUMAN	O14578	100	AKT1	0.07328999	0.050450627	1783	0.0106715665	0.0449401919	0.0419807782	0.0160730268
sp|O14578|CTRO_HUMAN	O14578	100	MAPKAPK2	0.254735646	0.0146698668	1622	0.000046012	0.1547459273	0.127390829	0.0160903261
sp|O14578|CTRO_HUMAN	O14578	100	PRKACA	0.2286904874	0.0542466693	1920	0.1021096968	0.0420757316	0.1654000921	0.0161655768
sp|O14578|CTRO_HUMAN	O14578	100	PLK3	4.43342126752E-05	0.0530221395	332	1.51764285572E-05	0.0430579457	2.97553206162E-05	0.0161689592
sp|O14578|CTRO_HUMAN	O14578	100	AURKB	0.7313999964	0.0119514107	1020	0.0013651579	0.1913554769	0.3663825772	0.0161929411
sp|O14578|CTRO_HUMAN	O14578	100	MTOR	0.0479122395	0.0334051724	1919	3.45236409703E-05	0.0687516287	0.0239733815	0.0162518538
sp|O14578|CTRO_HUMAN	O14578	100	MAPK7	0.1324828987	0.0457729232	1948	1.44846943365E-06	0.0502798928	0.0662421736	0.0162810008
sp|O14578|CTRO_HUMAN	O14578	100	ROCK1	0.4238569222	0.0400176332	1137	0.0003748031	0.0576793411	0.2121158627	0.0163218889
sp|O14578|CTRO_HUMAN	O14578	100	PRKCD	0.4167439521	0.0132739028	1609	0.0030096722	0.1742765603	0.2098768121	0.0163530861
sp|O14578|CTRO_HUMAN	O14578	100	MAPKAPK2	0.254735646	0.0146698668	1322	4.31130527014E-05	0.1577442009	0.1273893795	0.0163576759
sp|O14578|CTRO_HUMAN	O14578	100	PRKCD	0.4167439521	0.0132739028	433	0.0030068889	0.1743532433	0.2098754205	0.0163592634
sp|O14578|CTRO_HUMAN	O14578	100	ROCK1	0.4238569222	0.0400176332	1780	0.0003717724	0.0578528707	0.2121143473	0.016364039
sp|O14578|CTRO_HUMAN	O14578	100	PRKACA	0.2286904874	0.0542466693	1338	0.0995776932	0.0427182188	0.1641340903	0.016377304
sp|O14578|CTRO_HUMAN	O14578	100	PRKCT	0.7284727802	0.0690634796	2002	0.0016531282	0.0335874462	0.3650629542	0.0163915297
sp|O14578|CTRO_HUMAN	O14578	100	PRKCD	0.4167439521	0.0132739028	480	0.0029897235	0.1747727083	0.2098668378	0.0163930465
sp|O14578|CTRO_HUMAN	O14578	100	AURKA	0.5155805316	0.0378379702	433	0.0020656792	0.0615367084	0.2588231054	0.0164446435
sp|O14578|CTRO_HUMAN	O14578	100	STK11	3.2350935552E-06	0.1859326019	821	1.52566530951E-06	0.0125301806	2.38037943235E-06	0.0164527969
sp|O14578|CTRO_HUMAN	O14578	100	PRKACA	0.2286904874	0.0542466693	1337	0.0986467682	0.042973625	0.1636686278	0.0164613254
sp|O14578|CTRO_HUMAN	O14578	100	AURKB	0.7313999964	0.0119514107	307	0.0013063258	0.1951492981	0.3663531611	0.0164681949
sp|O14578|CTRO_HUMAN	O14578	100	MAPKAPK2	0.254735646	0.0146698668	1242	4.17184176961E-05	0.1592925248	0.1273886822	0.0164954084
sp|O14578|CTRO_HUMAN	O14578	100	PRKDC	0.0011315373	0.1011216693	1846	0.0970266282	0.0231539797	0.0490790827	0.0165230871
sp|O14578|CTRO_HUMAN	O14578	100	ATM	0.1246024681	0.1528947884	821	0.7968071313	0.0153503419	0.4607047997	0.0165571099
sp|O14578|CTRO_HUMAN	O14578	100	SGK1	0.8816092537	0.0287764498	776	0.0001386628	0.0815622673	0.4408739583	0.0165576259
sp|O14578|CTRO_HUMAN	O14578	100	AKT2	3.68293149879E-07	0.3308189655	1432	0.000000776	0.0071076864	5.72134802212E-07	0.0165835657
sp|O14578|CTRO_HUMAN	O14578	100	AURKA	0.5155805316	0.0378379702	81	0.0020097518	0.0622173843	0.2587951417	0.0166006453
sp|O14578|CTRO_HUMAN	O14578	100	HIPK2	6.28519063969E-05	0.0249069357	1328	7.11350876406E-12	0.0945320765	0.000031426	0.016602611
sp|O14578|CTRO_HUMAN	O14578	100	MAPK3	0.0031608884	0.0860354624	39	0.0958000354	0.0274054546	0.0494804619	0.0166227998
sp|O14578|CTRO_HUMAN	O14578	100	PLK3	4.43342126752E-05	0.0530221395	446	1.35952911164E-05	0.0444733728	2.89647518958E-05	0.0166242059
sp|O14578|CTRO_HUMAN	O14578	100	AURKB	0.7313999964	0.0119514107	445	0.0012692234	0.1977201634	0.3663346099	0.0166542173
sp|O14578|CTRO_HUMAN	O14578	100	PRKCB	0.0052518908	0.2052067006	307	0.0812699679	0.0115791284	0.0432609294	0.0167332857
sp|O14578|CTRO_HUMAN	O14578	100	PRKCD	0.4167439521	0.0132739028	1919	0.0028134891	0.1792041285	0.2097787206	0.0167491359
sp|O14578|CTRO_HUMAN	O14578	100	AURKB	0.7313999964	0.0119514107	1516	0.0012394175	0.199773495	0.366319707	0.0168025048
sp|O14578|CTRO_HUMAN	O14578	100	MTOR	0.0479122395	0.0334051724	301	2.89145322125E-05	0.0714883859	0.023970577	0.0168055644
sp|O14578|CTRO_HUMAN	O14578	100	CHUK	0.0001187936	0.0417564655	410	6.61934100473E-06	0.0572354354	6.27064701885E-05	0.016816839
sp|O14578|CTRO_HUMAN	O14578	100	CDK1	0.0649885674	0.042393221	405	0.0412822363	0.0564050596	0.0531354019	0.0168243401
sp|O14578|CTRO_HUMAN	O14578	100	CDK4	0.0003827484	0.0394788401	2016	0.000031176	0.0605957381	0.0002069622	0.0168307217
sp|O14578|CTRO_HUMAN	O14578	100	JAK3	0.0033594703	0.0152331505	421	2.46742728636E-10	0.1571365295	0.0016797353	0.0168393819
sp|O14578|CTRO_HUMAN	O14578	100	PRKACA	0.2286904874	0.0542466693	795	0.0943724999	0.0441333404	0.1615314937	0.0168418098
sp|O14578|CTRO_HUMAN	O14578	100	MAPK7	0.1324828987	0.0457729232	1299	1.22563657205E-06	0.0523946319	0.0662420622	0.0168669635
sp|O14578|CTRO_HUMAN	O14578	100	PRKD2	9.23100503965E-05	0.0348990987	1981	1.67544026491E-13	0.0689670132	0.000046155	0.0169190198
sp|O14578|CTRO_HUMAN	O14578	100	AKT1	0.07328999	0.050450627	1981	0.009232893	0.0477181928	0.0412614415	0.0169221921
sp|O14578|CTRO_HUMAN	O14578	100	PRKD2	9.23100503965E-05	0.0348990987	1665	1.66709489777E-13	0.0690323923	0.000046155	0.0169327759
sp|O14578|CTRO_HUMAN	O14578	100	MAPK9	4.20852416717E-06	0.1308532524	1934	0.0002270797	0.0184256039	0.0001156441	0.0169441203
sp|O14578|CTRO_HUMAN	O14578	100	CHEK1	0.0009023167	0.1970023511	1338	0.0320813152	0.0122390297	0.0164918159	0.0169445267
sp|O14578|CTRO_HUMAN	O14578	100	GSK3B	0.0016327693	0.2495346787	1915	0.6177573452	0.0096880225	0.3096950572	0.0169829745
sp|O14578|CTRO_HUMAN	O14578	100	ROCK2	0.3005180061	0.2347178683	119	0.0020235177	0.0103020973	0.1512707619	0.0169865216
sp|O14578|CTRO_HUMAN	O14578	100	PRKCT	0.7284727802	0.0690634796	798	0.0014881873	0.0350823059	0.3649804837	0.017015555
sp|O14578|CTRO_HUMAN	O14578	100	MAPKAPK2	0.254735646	0.0146698668	1282	3.67864427565E-05	0.1652744074	0.1273862162	0.0170254765
sp|O14578|CTRO_HUMAN	O14578	100	SGK1	0.8816092537	0.0287764498	1048	0.0001257434	0.084409619	0.4408674986	0.0170523047
sp|O14578|CTRO_HUMAN	O14578	100	PRKACA	0.2286904874	0.0542466693	22	0.0918612149	0.0448305138	0.1602758511	0.017069743
sp|O14578|CTRO_HUMAN	O14578	100	ROCK1	0.4238569222	0.0400176332	1987	0.0003217116	0.0607955415	0.2120893169	0.0170756874
sp|O14578|CTRO_HUMAN	O14578	100	PRKD2	9.23100503965E-05	0.0348990987	331	1.53989659052E-13	0.0701337553	0.000046155	0.0171641848
sp|O14578|CTRO_HUMAN	O14578	100	MAPK9	4.20852416717E-06	0.1308532524	1189	0.0002187545	0.0187207264	0.0001114815	0.0171765885
sp|O14578|CTRO_HUMAN	O14578	100	MAPKAPK2	0.254735646	0.0146698668	999	3.55800697655E-05	0.1670133694	0.127385613	0.0171789688
sp|O14578|CTRO_HUMAN	O14578	100	HIPK2	6.28519063969E-05	0.0249069357	1020	5.54394030978E-12	0.0984795692	0.000031426	0.0171955619
sp|O14578|CTRO_HUMAN	O14578	100	MTOR	0.0479122395	0.0334051724	1540	2.51605454083E-05	0.0735841834	0.0239687	0.0172272198
sp|O14578|CTRO_HUMAN	O14578	100	AURKA	0.5155805316	0.0378379702	1826	0.001803372	0.0649801098	0.2586919518	0.0172309637
sp|O14578|CTRO_HUMAN	O14578	100	PRKAA1	0.0139727028	0.1072688088	140	0.0218185518	0.0229786171	0.0178956273	0.0172680466
sp|O14578|CTRO_HUMAN	O14578	100	AURKB	0.7313999964	0.0119514107	433	0.0011470926	0.2064290269	0.3662735445	0.0172814333
sp|O14578|CTRO_HUMAN	O14578	100	HIPK2	6.28519063969E-05	0.0249069357	1390	5.17143487425E-12	0.0995509922	0.000031426	0.0173558131
sp|O14578|CTRO_HUMAN	O14578	100	MAPKAPK2	0.254735646	0.0146698668	1964	3.4039594867E-05	0.1691476612	0.1273848428	0.0173669927
sp|O14578|CTRO_HUMAN	O14578	100	MAPK3	0.0031608884	0.0860354624	1306	0.0868519731	0.0288657917	0.0450064307	0.0173796381
sp|O14578|CTRO_HUMAN	O14578	100	CDK1	0.0649885674	0.042393221	1306	0.0367537114	0.0586175619	0.0508711394	0.0173886679
sp|O14578|CTRO_HUMAN	O14578	100	CAMK2A	0.5686025775	0.0394298589	340	0.0121961896	0.0631201659	0.2903993836	0.0174116472
sp|O14578|CTRO_HUMAN	O14578	100	PRKCG	0.2822215289	0.0376420455	1928	0.000005081	0.0661535731	0.1411133049	0.0174196608
sp|O14578|CTRO_HUMAN	O14578	100	AURKB	0.7313999964	0.0119514107	909	0.0011215225	0.2084087306	0.3662607595	0.017423393
sp|O14578|CTRO_HUMAN	O14578	100	PRKCD	0.4167439521	0.0132739028	1813	0.0025096121	0.1879334612	0.2096267821	0.0174463646
sp|O14578|CTRO_HUMAN	O14578	100	MAPKAPK2	0.254735646	0.0146698668	1443	3.32829366284E-05	0.1702047252	0.1273844645	0.0174599699
sp|O14578|CTRO_HUMAN	O14578	100	MAPKAPK2	0.254735646	0.0146698668	1343	0.000033145	0.1704020846	0.1273843955	0.0174773185
sp|O14578|CTRO_HUMAN	O14578	100	PAK1	0.0043713064	0.1739811912	1971	0.1478901445	0.0143858473	0.0761307255	0.0174958364
sp|O14578|CTRO_HUMAN	O14578	100	AURKB	0.7313999964	0.0119514107	795	0.0011085478	0.2094434924	0.3662542721	0.0174975037
sp|O14578|CTRO_HUMAN	O14578	100	AURKB	0.7313999964	0.0119514107	1987	0.0011005624	0.210267758	0.3662502794	0.0175564947
sp|O14578|CTRO_HUMAN	O14578	100	PRKCD	0.4167439521	0.0132739028	1856	0.0024609251	0.1894619269	0.2096024386	0.0175678851
sp|O14578|CTRO_HUMAN	O14578	100	CDK1	0.0649885674	0.042393221	400	0.0353938874	0.0593513965	0.0501912274	0.0175750535
sp|O14578|CTRO_HUMAN	O14578	100	MAPK3	0.0031608884	0.0860354624	1940	0.0842948269	0.0293145856	0.0437278576	0.017610939
sp|O14578|CTRO_HUMAN	O14578	100	MAPK3	0.0031608884	0.0860354624	1939	0.0840134663	0.0293591901	0.0435871773	0.017633895
sp|O14578|CTRO_HUMAN	O14578	100	PRKCA	0.247317292	0.1585766066	455	0.7121852655	0.0159827472	0.4797512787	0.0176850691
sp|O14578|CTRO_HUMAN	O14578	100	PAK1	0.0043713064	0.1739811912	1987	0.1446314413	0.0145777075	0.0745013739	0.017695572
sp|O14578|CTRO_HUMAN	O14578	100	PRKCG	0.2822215289	0.0376420455	83	4.73490973665E-06	0.0674333538	0.1411131319	0.0177080181
sp|O14578|CTRO_HUMAN	O14578	100	MTOR	0.0479122395	0.0334051724	1309	2.16988650962E-05	0.0759958781	0.0239669692	0.0177099666
sp|O14578|CTRO_HUMAN	O14578	100	MAPKAPK2	0.254735646	0.0146698668	1137	3.11235678056E-05	0.1733710292	0.1273833848	0.0177378976
sp|O14578|CTRO_HUMAN	O14578	100	SGK1	0.8816092537	0.0287764498	582	0.0001101489	0.0883901067	0.4408597013	0.0177392333
sp|O14578|CTRO_HUMAN	O14578	100	PRKCD	0.4167439521	0.0132739028	1888	0.0023890969	0.1918152692	0.2095665245	0.0177546679
sp|O14578|CTRO_HUMAN	O14578	100	PRKCD	0.4167439521	0.0132739028	1116	0.0023747181	0.1922720064	0.2095593351	0.0177908742
sp|O14578|CTRO_HUMAN	O14578	100	PRKD2	9.23100503965E-05	0.0348990987	1781	1.24137698537E-13	0.073230403	0.000046155	0.0178116212
sp|O14578|CTRO_HUMAN	O14578	100	AURKB	0.7313999964	0.0119514107	1846	0.0010533301	0.2143429537	0.3662266633	0.0178475835
sp|O14578|CTRO_HUMAN	O14578	100	MAPK9	4.20852416717E-06	0.1308532524	1781	0.0001914183	0.0195819587	9.78133973949E-05	0.0178515355
sp|O14578|CTRO_HUMAN	O14578	100	MAPKAPK2	0.254735646	0.0146698668	761	3.01794867041E-05	0.1748515299	0.1273829127	0.017867559
sp|O14578|CTRO_HUMAN	O14578	100	MAPKAPK2	0.254735646	0.0146698668	1331	3.01654621563E-05	0.1748668053	0.1273829057	0.0178688959
sp|O14578|CTRO_HUMAN	O14578	100	CDK4	0.0003827484	0.0394788401	398	2.41953667896E-05	0.0652226846	0.0002034719	0.0179264061
sp|O14578|CTRO_HUMAN	O14578	100	MAPK7	0.1324828987	0.0457729232	1410	9.1046355557E-07	0.0562889659	0.0662419046	0.0179359124
sp|O14578|CTRO_HUMAN	O14578	100	CDK5	0.0015475658	0.1146649687	1955	0.0073475028	0.0224833856	0.0044475343	0.0179451293
sp|O14578|CTRO_HUMAN	O14578	100	PRKCG	0.2822215289	0.0376420455	1374	4.46363847815E-06	0.0685851259	0.1411129963	0.0179667505
sp|O14578|CTRO_HUMAN	O14578	100	PLK3	4.43342126752E-05	0.0530221395	529	9.9955042754E-06	0.0486973519	2.71648584753E-05	0.0179688563
sp|O14578|CTRO_HUMAN	O14578	100	SGK1	0.8816092537	0.0287764498	942	0.0001046289	0.0899292653	0.4408569413	0.0180034559
sp|O14578|CTRO_HUMAN	O14578	100	MTOR	0.0479122395	0.0334051724	1915	1.98838189361E-05	0.0774834055	0.0239660616	0.0180064435
sp|O14578|CTRO_HUMAN	O14578	100	GSK3B	0.0016327693	0.2495346787	1916	0.5869260659	0.0103821409	0.2942794176	0.0180204864
sp|O14578|CTRO_HUMAN	O14578	100	PLK3	4.43342126752E-05	0.0530221395	381	9.88036954655E-06	0.0488647713	2.71072911109E-05	0.0180217403
sp|O14578|CTRO_HUMAN	O14578	100	CDK1	0.0649885674	0.042393221	1939	0.0321041767	0.0611490164	0.0485463721	0.0180300127
sp|O14578|CTRO_HUMAN	O14578	100	PRKCB	0.0052518908	0.2052067006	516	0.066982301	0.0126490239	0.0361170959	0.0180500241
sp|O14578|CTRO_HUMAN	O14578	100	ROCK1	0.4238569222	0.0400176332	1568	0.0002647694	0.0649327558	0.2120608458	0.0180666385
sp|O14578|CTRO_HUMAN	O14578	100	CDK1	0.0649885674	0.042393221	407	0.0318213252	0.0613252956	0.0484049463	0.0180745055
sp|O14578|CTRO_HUMAN	O14578	100	ALK	0.0005350602	0.1717035658	1614	0.0001243869	0.0151532967	0.0003297235	0.0180869942
sp|O14578|CTRO_HUMAN	O14578	100	PIM1	1.37799362749E-07	0.2675597571	1144	0.0001561817	0.0097347655	7.81597695413E-05	0.0181033977
sp|O14578|CTRO_HUMAN	O14578	100	MAPKAPK2	0.254735646	0.0146698668	1787	0.000028597	0.1775947027	0.1273821215	0.0181073197
sp|O14578|CTRO_HUMAN	O14578	100	MAPKAPK2	0.254735646	0.0146698668	93	2.84237290431E-05	0.177883104	0.1273820349	0.0181324905
sp|O14578|CTRO_HUMAN	O14578	100	PRKACA	0.2286904874	0.0542466693	862	0.0790123572	0.048903571	0.1538514223	0.0183899112
sp|O14578|CTRO_HUMAN	O14578	100	CAMK2A	0.5686025775	0.0394298589	1846	0.0107508404	0.0676774562	0.2896767089	0.0184827425
sp|O14578|CTRO_HUMAN	O14578	100	CDK4	0.0003827484	0.0394788401	153	2.13421878254E-05	0.0675955795	0.0002020453	0.0184832316
sp|O14578|CTRO_HUMAN	O14578	100	AURKB	0.7313999964	0.0119514107	279	0.0009529241	0.2238308673	0.3661764603	0.0185217412
sp|O14578|CTRO_HUMAN	O14578	100	HIPK2	6.28519063969E-05	0.0249069357	1988	3.19639671726E-12	0.1075611547	0.000031426	0.0185449842
sp|O14578|CTRO_HUMAN	O14578	100	PRKCD	0.4167439521	0.0132739028	772	0.0020730227	0.202691725	0.2094084874	0.0186130157
sp|O14578|CTRO_HUMAN	O14578	100	MAPK9	4.20852416717E-06	0.1308532524	888	0.0001669621	0.0205876971	8.5585335719E-05	0.0186334712
sp|O14578|CTRO_HUMAN	O14578	100	CAMK1	0.0003060373	0.0960276254	498	1.59655858586E-09	0.0280632173	0.0001530194	0.0186386601
sp|O14578|CTRO_HUMAN	O14578	100	HIPK2	6.28519063969E-05	0.0249069357	1917	3.02863653377E-12	0.1084306357	0.000031426	0.0186731509
sp|O14578|CTRO_HUMAN	O14578	100	AURKB	0.7313999964	0.0119514107	455	0.0009293889	0.2261603798	0.3661646927	0.0186865203
sp|O14578|CTRO_HUMAN	O14578	100	JAK3	0.0033594703	0.0152331505	1834	1.20427870022E-10	0.1776630614	0.0016797352	0.0187068164
sp|O14578|CTRO_HUMAN	O14578	100	CHEK2	1.35553095297E-05	0.2336402821	1601	0.066554507	0.011597459	0.0332840311	0.0187261202
sp|O14578|CTRO_HUMAN	O14578	100	CAMK2A	0.5686025775	0.0394298589	1317	0.0104291584	0.0688350329	0.289515868	0.018752846
sp|O14578|CTRO_HUMAN	O14578	100	AKT1	0.07328999	0.050450627	433	0.006756571	0.0538888806	0.0400232805	0.0187798604
sp|O14578|CTRO_HUMAN	O14578	100	PRKACA	0.2286904874	0.0542466693	776	0.0756113456	0.0501570779	0.1521509165	0.0187924227
sp|O14578|CTRO_HUMAN	O14578	100	PRKAA2	0.0053244475	0.091447884	1529	1.20393545397E-07	0.0297743779	0.0026622839	0.0188039369
sp|O14578|CTRO_HUMAN	O14578	100	HIPK2	6.28519063969E-05	0.0249069357	891	2.86417441268E-12	0.1093752721	0.000031426	0.0188121993
sp|O14578|CTRO_HUMAN	O14578	100	AURKB	0.7313999964	0.0119514107	1533	0.0009105939	0.2282085178	0.3661552952	0.0188311593
sp|O14578|CTRO_HUMAN	O14578	100	AURKA	0.5155805316	0.0378379702	1048	0.001381729	0.0722588817	0.2584811303	0.0188708032
sp|O14578|CTRO_HUMAN	O14578	100	MAPKAPK2	0.254735646	0.0146698668	152	2.39551378891E-05	0.1865788306	0.1273798006	0.0188882547
sp|O14578|CTRO_HUMAN	O14578	100	PRKD2	9.23100503965E-05	0.0348990987	308	8.67333813624E-14	0.0785749921	0.000046155	0.0189184023
sp|O14578|CTRO_HUMAN	O14578	100	MAPK3	0.0031608884	0.0860354624	1948	0.0715653643	0.0319224176	0.0373631264	0.0189435496
sp|O14578|CTRO_HUMAN	O14578	100	CAMK2D	0.000000099	0.1748138715	2026	6.62549211383E-11	0.0157197033	4.95250970367E-08	0.0189527623
sp|O14578|CTRO_HUMAN	O14578	100	CDK3	6.27780642045E-10	0.3589831505	1322	3.05577691146E-10	0.0076624923	4.66679166595E-10	0.0189685849
sp|O14578|CTRO_HUMAN	O14578	100	MAPKAPK2	0.254735646	0.0146698668	501	2.31058227956E-05	0.1884491618	0.1273793759	0.0190500225
sp|O14578|CTRO_HUMAN	O14578	100	MAPK7	0.1324828987	0.0457729232	1309	6.82583783644E-07	0.0604610082	0.0662417906	0.0190674167
sp|O14578|CTRO_HUMAN	O14578	100	RPSK6A5	1.14819962008E-10	0.6014890282	1743	5.33723632754E-07	0.0046089214	2.66919226358E-07	0.0190953221
sp|O14578|CTRO_HUMAN	O14578	100	MAPK7	0.1324828987	0.0457729232	1437	0.000000671	0.0606892241	0.0662417849	0.0191289227
sp|O14578|CTRO_HUMAN	O14578	100	MAP2K7	6.95059230739E-15	0.1530907132	440	1.95669454275E-18	0.0181542611	3.47627450097E-15	0.0191367249
sp|O14578|CTRO_HUMAN	O14578	100	CDK1	0.0649885674	0.042393221	1410	0.0250247169	0.0656195419	0.0450066421	0.0191518788
sp|O14578|CTRO_HUMAN	O14578	100	ATR	6.24247769949E-05	0.1256122649	498	0.0272563274	0.0221470193	0.0136593761	0.0191525467
sp|O14578|CTRO_HUMAN	O14578	100	IKBKB	2.58022088184E-06	0.2621228448	440	0.0043284122	0.0106149394	0.0021654962	0.0191553763
sp|O14578|CTRO_HUMAN	O14578	100	CHEK2	1.35553095297E-05	0.2336402821	487	0.0631950811	0.0119494063	0.0316043182	0.0192109362
sp|O14578|CTRO_HUMAN	O14578	100	MAPK3	0.0031608884	0.0860354624	301	0.0694606077	0.0324536992	0.0363107481	0.0192127379
sp|O14578|CTRO_HUMAN	O14578	100	PRKAA2	0.0053244475	0.091447884	1781	1.09152580164E-07	0.0305448737	0.0026622783	0.0192191776
sp|O14578|CTRO_HUMAN	O14578	100	BTK	0.0028292797	0.0808434561	1614	5.80535831788E-05	0.0346055037	0.0014436666	0.0192448395
sp|O14578|CTRO_HUMAN	O14578	100	PRKD2	9.23100503965E-05	0.0348990987	1954	7.76466163491E-14	0.0802702662	0.000046155	0.019266774
sp|O14578|CTRO_HUMAN	O14578	100	PRKCD	0.4167439521	0.0132739028	2016	0.0018027833	0.2137169641	0.2092733677	0.0194751965
sp|O14578|CTRO_HUMAN	O14578	100	MAPKAPK2	0.254735646	0.0146698668	520	2.07233920975E-05	0.194122174	0.1273781847	0.0195390356
sp|O14578|CTRO_HUMAN	O14578	100	CDK1	0.0649885674	0.042393221	260	0.0229547131	0.06717642	0.0439716403	0.0195394951
sp|O14578|CTRO_HUMAN	O14578	100	PRKCD	0.4167439521	0.0132739028	1601	0.0017798114	0.2147440882	0.2092618818	0.0195551276
sp|O14578|CTRO_HUMAN	O14578	100	PRKAA1	0.0139727028	0.1072688088	332	0.0168414716	0.0266331258	0.0154070872	0.0195926936
sp|O14578|CTRO_HUMAN	O14578	100	PRKDC	0.0011315373	0.1011216693	39	0.0594158271	0.0283809476	0.0302736822	0.0196689653
sp|O14578|CTRO_HUMAN	O14578	100	AURKB	0.7313999964	0.0119514107	1879	0.0008040458	0.2405446996	0.3661020211	0.0196977584
sp|O14578|CTRO_HUMAN	O14578	100	CAMK2A	0.5686025775	0.0394298589	455	0.0093262204	0.0730697048	0.288964399	0.0197344986
sp|O14578|CTRO_HUMAN	O14578	100	MAPK1	0.0015030768	0.1667319749	39	0.3106445131	0.017326685	0.1560737949	0.0197800227
sp|O14578|CTRO_HUMAN	O14578	100	PRKAA2	0.0053244475	0.091447884	516	9.57483888278E-08	0.0316013268	0.0026622716	0.0197856475
sp|O14578|CTRO_HUMAN	O14578	100	AURKB	0.7313999964	0.0119514107	902	0.000788193	0.2425402899	0.3660940947	0.0198372248
sp|O14578|CTRO_HUMAN	O14578	100	CDK1	0.0649885674	0.042393221	1948	0.0213134418	0.0685331892	0.0431510046	0.0198760415
sp|O14578|CTRO_HUMAN	O14578	100	CDK4	0.0003827484	0.0394788401	1948	1.55627276176E-05	0.074114854	0.0001991556	0.0199964482
sp|O14578|CTRO_HUMAN	O14578	100	MAPK1	0.0015030768	0.1667319749	1940	0.3047501268	0.0176321949	0.1531266018	0.0200774059
sp|O14578|CTRO_HUMAN	O14578	100	SGK1	0.8816092537	0.0287764498	520	7.14411021457E-05	0.1021765437	0.4408403474	0.020079898
sp|O14578|CTRO_HUMAN	O14578	100	CAMK2A	0.5686025775	0.0394298589	1993	0.0089605658	0.074629027	0.2887815717	0.0200935015
sp|O14578|CTRO_HUMAN	O14578	100	DYRK2	0	1	1987	3.44341142948E-06	0.0029441983	1.72170571474E-06	0.0201027468
sp|O14578|CTRO_HUMAN	O14578	100	PTK6	0.0038994604	0.0108003527	1542	1.15536610032E-13	0.272733569	0.0019497302	0.0201110245
sp|O14578|CTRO_HUMAN	O14578	100	PRKCD	0.4167439521	0.0132739028	307	0.0016256029	0.221957481	0.2091847775	0.0201146567
sp|O14578|CTRO_HUMAN	O14578	100	AURKB	0.7313999964	0.0119514107	652	0.0007539421	0.247045338	0.3660769693	0.0201513513
sp|O14578|CTRO_HUMAN	O14578	100	SGK1	0.8816092537	0.0287764498	1916	7.01894300938E-05	0.1027182127	0.4408397216	0.0201707191
sp|O14578|CTRO_HUMAN	O14578	100	PRKCG	0.2822215289	0.0376420455	119	2.71069037243E-06	0.0786070707	0.1411121198	0.0201885704
sp|O14578|CTRO_HUMAN	O14578	100	AURKB	0.7313999964	0.0119514107	706	0.0007479359	0.2478555501	0.3660739661	0.0202077408
sp|O14578|CTRO_HUMAN	O14578	100	PTK6	0.0038994604	0.0108003527	294	1.10500337471E-13	0.2744779377	0.0019497302	0.0202207521
sp|O14578|CTRO_HUMAN	O14578	100	PRKCD	0.4167439521	0.0132739028	1582	0.0015918926	0.2236561157	0.2091679224	0.0202459601
sp|O14578|CTRO_HUMAN	O14578	100	PRKCT	0.7284727802	0.0690634796	1908	0.0008988612	0.0430258672	0.3646858207	0.0202618263
sp|O14578|CTRO_HUMAN	O14578	100	PRKCB	0.0052518908	0.2052067006	1338	0.0489814445	0.0145071347	0.0271166676	0.0202935049
sp|O14578|CTRO_HUMAN	O14578	100	PRKCI	0.0046928747	0.2761804467	1516	0.0002612377	0.0107918296	0.0024770562	0.0203140425
sp|O14578|CTRO_HUMAN	O14578	100	SGK1	0.8816092537	0.0287764498	47	6.80952732833E-05	0.1037548076	0.4408386745	0.0203442951
sp|O14578|CTRO_HUMAN	O14578	100	PRKD2	9.23100503965E-05	0.0348990987	288	5.60142315454E-14	0.0856114947	0.000046155	0.0203563234
sp|O14578|CTRO_HUMAN	O14578	100	PRKCE	0.0013231566	0.1972472571	1309	0.0037795277	0.0151474833	0.0025513422	0.0203565299
sp|O14578|CTRO_HUMAN	O14578	100	ATR	6.24247769949E-05	0.1256122649	821	0.0218558214	0.0237866906	0.0109591231	0.0203571144
sp|O14578|CTRO_HUMAN	O14578	100	PRKCG	0.2822215289	0.0376420455	1908	2.61077939208E-06	0.079409034	0.1411120698	0.0203641968
sp|O14578|CTRO_HUMAN	O14578	100	CDK4	0.0003827484	0.0394788401	1993	1.44491188181E-05	0.0757224468	0.0001985988	0.0203660331
sp|O14578|CTRO_HUMAN	O14578	100	ROCK1	0.4238569222	0.0400176332	1988	0.0001738995	0.0747445098	0.2120154109	0.020375705
sp|O14578|CTRO_HUMAN	O14578	100	MAP2K4	3.78434790284E-08	0.081333268	440	2.00351841836E-14	0.0368090266	1.89217495318E-08	0.0203913967
sp|O14578|CTRO_HUMAN	O14578	100	CDK4	0.0003827484	0.0394788401	1919	0.000014288	0.0759546342	0.0001985182	0.0204193009
sp|O14578|CTRO_HUMAN	O14578	100	PRKCT	0.7284727802	0.0690634796	1338	0.0008694148	0.0436234445	0.3646710975	0.0205016825
sp|O14578|CTRO_HUMAN	O14578	100	PLK3	4.43342126752E-05	0.0530221395	386	5.75923169604E-06	0.0569598655	2.50467221856E-05	0.0205443225
sp|O14578|CTRO_HUMAN	O14578	100	PRKDC	0.0011315373	0.1011216693	1322	0.0522641109	0.0298974984	0.0266978241	0.0205626044
sp|O14578|CTRO_HUMAN	O14578	100	CHUK	0.0001187936	0.0417564655	1503	2.76966450474E-06	0.0724091925	6.07816319385E-05	0.0205641534
sp|O14578|CTRO_HUMAN	O14578	100	AURKB	0.7313999964	0.0119514107	501	0.0007106715	0.2529954476	0.3660553339	0.0205647367
sp|O14578|CTRO_HUMAN	O14578	100	PRKDC	0.0011315373	0.1011216693	501	0.0521444418	0.0299249943	0.0266379895	0.0205787336
sp|O14578|CTRO_HUMAN	O14578	100	PAK1	0.0043713064	0.1739811912	2001	0.1100751617	0.0174158939	0.057223234	0.0206017739
sp|O14578|CTRO_HUMAN	O14578	100	MAPKAPK2	0.254735646	0.0146698668	420	0.000016458	0.2065707834	0.127376052	0.0206036755
sp|O14578|CTRO_HUMAN	O14578	100	PRKCD	0.4167439521	0.0132739028	1317	0.00150066	0.2284202361	0.209122306	0.0206133139
sp|O14578|CTRO_HUMAN	O14578	100	IKBKE	0	1	436	6.45177561963E-05	0.0030349347	3.22588780982E-05	0.0206301673
sp|O14578|CTRO_HUMAN	O14578	100	ROCK1	0.4238569222	0.0400176332	150	0.0001662396	0.0758446507	0.2120115809	0.0206312611
sp|O14578|CTRO_HUMAN	O14578	100	PAK2	0	1	1206	5.1561285087E-06	0.0030389064	2.57806425435E-06	0.0206531905
sp|O14578|CTRO_HUMAN	O14578	100	PRKD2	9.23100503965E-05	0.0348990987	399	5.13084131721E-14	0.0871069654	0.000046155	0.020659266
sp|O14578|CTRO_HUMAN	O14578	100	CDK4	0.0003827484	0.0394788401	1624	1.35412374977E-05	0.0770541641	0.0001981448	0.0206711727
sp|O14578|CTRO_HUMAN	O14578	100	PRKACA	0.2286904874	0.0542466693	1915	0.0625559936	0.0561071875	0.1456232405	0.0206805548
sp|O14578|CTRO_HUMAN	O14578	100	MAPK3	0.0031608884	0.0860354624	399	0.0572489513	0.0356985192	0.0302049199	0.0208410036
sp|O14578|CTRO_HUMAN	O14578	100	AURKB	0.7313999964	0.0119514107	604	0.0006839368	0.2570382593	0.3660419666	0.0208446553
sp|O14578|CTRO_HUMAN	O14578	100	MAPK7	0.1324828987	0.0457729232	1787	4.32088239943E-07	0.0672567691	0.0662416654	0.0208826536
sp|O14578|CTRO_HUMAN	O14578	100	PRKCE	0.0013231566	0.1972472571	1964	0.0034896771	0.0156185795	0.0024064169	0.020895278
sp|O14578|CTRO_HUMAN	O14578	100	PLK1	0.0004170202	0.1292123824	947	0.2361241515	0.0238511532	0.1182705859	0.0209018836
sp|O14578|CTRO_HUMAN	O14578	100	CHUK	0.0001187936	0.0417564655	420	2.5674264205E-06	0.0739205497	6.06805128964E-05	0.0209296146
sp|O14578|CTRO_HUMAN	O14578	100	AURKB	0.7313999964	0.0119514107	841	0.0006751387	0.258301848	0.3660375675	0.020931988
sp|O14578|CTRO_HUMAN	O14578	100	PAK2	0	1	446	4.84285868346E-06	0.0030932871	2.42142934173E-06	0.0209679116
sp|O14578|CTRO_HUMAN	O14578	100	CDK4	0.0003827484	0.0394788401	47	1.27243875043E-05	0.0784200986	0.0001977364	0.0209832086
sp|O14578|CTRO_HUMAN	O14578	100	CHUK	0.0001187936	0.0417564655	184	2.51344013941E-06	0.0743449029	6.06535197559E-05	0.0210319943
sp|O14578|CTRO_HUMAN	O14578	100	PRKCD	0.4167439521	0.0132739028	1887	0.0013988444	0.234129604	0.2090713982	0.0210518192
sp|O14578|CTRO_HUMAN	O14578	100	PRKAA2	0.0053244475	0.091447884	1597	7.26136442407E-08	0.0340108829	0.00266226	0.0210657312
sp|O14578|CTRO_HUMAN	O14578	100	MAPK1	0.0015030768	0.1667319749	260	0.2867234781	0.0186657347	0.1441132774	0.0210769969
sp|O14578|CTRO_HUMAN	O14578	100	MAPKAPK2	0.254735646	0.0146698668	1328	1.48147104941E-05	0.2122978709	0.1273752303	0.021089734
sp|O14578|CTRO_HUMAN	O14578	100	CAMK2D	0.000000099	0.1748138715	877	4.00443773133E-11	0.0178206944	4.95119917648E-08	0.0210950618
sp|O14578|CTRO_HUMAN	O14578	100	PRKCD	0.4167439521	0.0132739028	683	0.0013803046	0.2353027618	0.2090621284	0.0211416926
sp|O14578|CTRO_HUMAN	O14578	100	PRKCD	0.4167439521	0.0132739028	999	0.0013777012	0.2354775134	0.2090608267	0.0211550733
sp|O14578|CTRO_HUMAN	O14578	100	MAPK7	0.1324828987	0.0457729232	1916	4.02592253789E-07	0.0683459117	0.0662416506	0.0211705684
sp|O14578|CTRO_HUMAN	O14578	100	PRKCD	0.4167439521	0.0132739028	1917	0.0013726663	0.2357992153	0.2090583092	0.0211797016
sp|O14578|CTRO_HUMAN	O14578	100	STK11	3.2350935552E-06	0.1859326019	1220	5.00776607447E-07	0.0168549778	1.86793508132E-06	0.0212022702
sp|O14578|CTRO_HUMAN	O14578	100	PRKCD	0.4167439521	0.0132739028	260	0.0013571827	0.2368336716	0.2090505674	0.021258856
sp|O14578|CTRO_HUMAN	O14578	100	ROCK1	0.4238569222	0.0400176332	1174	0.0001486501	0.0786205131	0.2120027862	0.0212732593
sp|O14578|CTRO_HUMAN	O14578	100	MTOR	0.0479122395	0.0334051724	1609	7.54880015179E-06	0.0947664026	0.0239598941	0.0213854409
sp|O14578|CTRO_HUMAN	O14578	100	PAK1	0.0043713064	0.1739811912	1337	0.1028492852	0.0182025817	0.0536102958	0.0213924556
sp|O14578|CTRO_HUMAN	O14578	100	MAPKAPK2	0.254735646	0.0146698668	498	1.36724334001E-05	0.21675862	0.1273746592	0.0214667449
sp|O14578|CTRO_HUMAN	O14578	100	AKT1	0.07328999	0.050450627	1917	0.0044473583	0.0631372744	0.0388686741	0.0214983415
sp|O14578|CTRO_HUMAN	O14578	100	PRKCD	0.4167439521	0.0132739028	891	0.0013057661	0.2400684098	0.2090248591	0.0215059857
sp|O14578|CTRO_HUMAN	O14578	100	RPS6KA3	0.0003156196	0.1413597179	153	0.0003930814	0.0226068116	0.0003543505	0.0215579866
sp|O14578|CTRO_HUMAN	O14578	100	PRKCD	0.4167439521	0.0132739028	877	0.0012956891	0.2407548904	0.2090198206	0.0215583572
sp|O14578|CTRO_HUMAN	O14578	100	PRKD2	9.23100503965E-05	0.0348990987	44	3.9592020793E-14	0.091641648	0.000046155	0.0215724563
sp|O14578|CTRO_HUMAN	O14578	100	CDK5	0.0015475658	0.1146649687	1338	0.0043067357	0.0279416244	0.0029271507	0.0216052823
sp|O14578|CTRO_HUMAN	O14578	100	CDK4	0.0003827484	0.0394788401	1343	1.12146879871E-05	0.0812821148	0.0001969816	0.0216339845
sp|O14578|CTRO_HUMAN	O14578	100	RPS6KA3	0.0003156196	0.1413597179	25	0.0003838615	0.0227803412	0.0003497405	0.0216988414
sp|O14578|CTRO_HUMAN	O14578	100	AKT1	0.07328999	0.050450627	154	0.0043183888	0.0638378085	0.0388041894	0.0217013367
sp|O14578|CTRO_HUMAN	O14578	100	PRKD2	9.23100503965E-05	0.0348990987	1857	3.81732629403E-14	0.0922994106	0.000046155	0.0217042562
sp|O14578|CTRO_HUMAN	O14578	100	PRKACA	0.2286904874	0.0542466693	604	0.0564564985	0.0594354117	0.1425734929	0.0217215083
sp|O14578|CTRO_HUMAN	O14578	100	PRKAA1	0.0139727028	0.1072688088	877	0.013432976	0.0300863035	0.0137028394	0.0217395717
sp|O14578|CTRO_HUMAN	O14578	100	ATM	0.1246024681	0.1528947884	1217	0.5429745659	0.0211318101	0.333788517	0.0217603441
sp|O14578|CTRO_HUMAN	O14578	100	AURKB	0.7313999964	0.0119514107	1880	0.0005977431	0.2710266383	0.3659988697	0.0218074008
sp|O14578|CTRO_HUMAN	O14578	100	RPS6KA3	0.0003156196	0.1413597179	682	0.0003716494	0.0230427741	0.0003436345	0.021911505
sp|O14578|CTRO_HUMAN	O14578	100	RPS6KA3	0.0003156196	0.1413597179	152	0.0003714091	0.0230519394	0.0003435144	0.0219189244
sp|O14578|CTRO_HUMAN	O14578	100	PRKCD	0.4167439521	0.0132739028	378	0.0012115797	0.2464184318	0.2089777659	0.0219894434
sp|O14578|CTRO_HUMAN	O14578	100	PRKCG	0.2822215289	0.0376420455	1343	1.83491056075E-06	0.0870611389	0.1411116819	0.0220250614
sp|O14578|CTRO_HUMAN	O14578	100	MAPKAPK2	0.254735646	0.0146698668	810	1.21675919962E-05	0.2234657831	0.1273739068	0.0220310904
sp|O14578|CTRO_HUMAN	O14578	100	AURKB	0.7313999964	0.0119514107	1993	0.0005795158	0.2742971212	0.3659897561	0.0220312293
sp|O14578|CTRO_HUMAN	O14578	100	AURKB	0.7313999964	0.0119514107	1793	0.0005754791	0.2750657839	0.3659877378	0.0220837679
sp|O14578|CTRO_HUMAN	O14578	100	MAPK7	0.1324828987	0.0457729232	1678	3.21151363917E-07	0.0718910479	0.0662416099	0.0221022874
sp|O14578|CTRO_HUMAN	O14578	100	CAMK2D	0.000000099	0.1748138715	2025	3.16749048714E-11	0.0188743979	4.95078070286E-08	0.0221528288
sp|O14578|CTRO_HUMAN	O14578	100	PAK1	0.0043713064	0.1739811912	1856	0.096116401	0.0189935467	0.0502438537	0.022181471
sp|O14578|CTRO_HUMAN	O14578	100	NEK2	0	1	888	1.50671084539E-06	0.0033126432	7.53355422694E-07	0.0222278652
sp|O14578|CTRO_HUMAN	O14578	100	PRKCD	0.4167439521	0.0132739028	395	0.0011647988	0.2497371852	0.2089543755	0.0222412482
sp|O14578|CTRO_HUMAN	O14578	100	HIPK2	6.28519063969E-05	0.0249069357	1939	8.31308575432E-13	0.1331619627	0.000031426	0.0222507785
sp|O14578|CTRO_HUMAN	O14578	100	AURKB	0.7313999964	0.0119514107	1780	0.0005614008	0.2776632286	0.3659806986	0.0222611156
sp|O14578|CTRO_HUMAN	O14578	100	PRKAA2	0.0053244475	0.091447884	498	5.62921916741E-08	0.0362918193	0.0026622519	0.0222630724
sp|O14578|CTRO_HUMAN	O14578	100	RPS6KA1	4.92491349686E-06	0.2175499608	1344	0.0009659023	0.0152736589	0.0004854136	0.0222857532
sp|O14578|CTRO_HUMAN	O14578	100	PRKACA	0.2286904874	0.0542466693	433	0.053438989	0.0613130752	0.1410647382	0.0223042776
sp|O14578|CTRO_HUMAN	O14578	100	PRKD1	0.0030691065	0.1946267633	1192	0.02929176	0.0171033573	0.0161804332	0.0223199164
sp|O14578|CTRO_HUMAN	O14578	100	MAPKAPK2	0.254735646	0.0146698668	407	1.13654754754E-05	0.2272843505	0.1273735057	0.0223510624
sp|O14578|CTRO_HUMAN	O14578	100	PRKD2	9.23100503965E-05	0.0348990987	1669	3.16020204882E-14	0.0955576731	0.000046155	0.0223547441
sp|O14578|CTRO_HUMAN	O14578	100	CHUK	0.0001187936	0.0417564655	405	1.90918051899E-06	0.0799940853	6.03513899457E-05	0.0223855011
sp|O14578|CTRO_HUMAN	O14578	100	PRKACA	0.2286904874	0.0542466693	1556	0.052957481	0.0616204181	0.1408239842	0.0223993678
sp|O14578|CTRO_HUMAN	O14578	100	CDK3	6.27780642045E-10	0.3589831505	1189	1.39507505336E-10	0.0093140785	3.8364407369E-10	0.0224044689
sp|O14578|CTRO_HUMAN	O14578	100	CDK1	0.0649885674	0.042393221	1338	0.0118441515	0.0790476158	0.0384163595	0.0224471349
sp|O14578|CTRO_HUMAN	O14578	100	PLK3	4.43342126752E-05	0.0530221395	445	3.97188896547E-06	0.0632325935	2.41530508203E-05	0.0224565048
sp|O14578|CTRO_HUMAN	O14578	100	HIPK2	6.28519063969E-05	0.0249069357	1547	7.63387203383E-13	0.1349229214	0.000031426	0.0225008781
sp|O14578|CTRO_HUMAN	O14578	100	GSK3B	0.0016327693	0.2495346787	378	0.4711708818	0.0134861208	0.2364018255	0.0225278625
sp|O14578|CTRO_HUMAN	O14578	100	PRKCG	0.2822215289	0.0376420455	1511	1.65576969593E-06	0.0894508369	0.1411115923	0.0225384398
sp|O14578|CTRO_HUMAN	O14578	100	MAPKAPK2	0.254735646	0.0146698668	1288	1.0896595012E-05	0.2297195695	0.1273732713	0.0225546259
sp|O14578|CTRO_HUMAN	O14578	100	MAPK9	4.20852416717E-06	0.1308532524	1669	8.91586624004E-05	0.0257624227	4.66835932838E-05	0.0225611231
sp|O14578|CTRO_HUMAN	O14578	100	CHEK1	0.0009023167	0.1970023511	446	0.0165854043	0.0171345193	0.0087438605	0.0225864165
sp|O14578|CTRO_HUMAN	O14578	100	JAK3	0.0033594703	0.0152331505	280	3.18437305191E-11	0.2217442076	0.0016797352	0.0225996323
sp|O14578|CTRO_HUMAN	O14578	100	RPSK6A5	1.14819962008E-10	0.6014890282	999	2.47581546729E-07	0.0056161874	1.23848183346E-07	0.0226008399
sp|O14578|CTRO_HUMAN	O14578	100	PRKCT	0.7284727802	0.0690634796	1174	0.0006469402	0.0490355513	0.3645598602	0.0226491452
sp|O14578|CTRO_HUMAN	O14578	100	CHUK	0.0001187936	0.0417564655	1070	1.81008540371E-06	0.0811394417	6.0301842388E-05	0.0226578502
sp|O14578|CTRO_HUMAN	O14578	100	DYRK1A	0	1	1993	1.51322406088E-06	0.0033887151	7.56612030439E-07	0.0226613698
sp|O14578|CTRO_HUMAN	O14578	100	PRKCD	0.4167439521	0.0132739028	270	0.0010756923	0.2565861047	0.2089098222	0.0227590563
sp|O14578|CTRO_HUMAN	O14578	100	CDK4	0.0003827484	0.0394788401	1856	9.04323173386E-06	0.0863105013	0.0001958958	0.0227678035
sp|O14578|CTRO_HUMAN	O14578	100	PRKCD	0.4167439521	0.0132739028	902	0.0010741224	0.256718085	0.2089090372	0.0227690105
sp|O14578|CTRO_HUMAN	O14578	100	AURKA	0.5155805316	0.0378379702	882	0.0007943436	0.0901593142	0.2581874376	0.0227905679
sp|O14578|CTRO_HUMAN	O14578	100	MAPK3	0.0031608884	0.0860354624	1993	0.0456638249	0.0397022257	0.0244123567	0.022815298
sp|O14578|CTRO_HUMAN	O14578	100	PRKCD	0.4167439521	0.0132739028	420	0.001064519	0.2575124106	0.2089042355	0.0228289013
sp|O14578|CTRO_HUMAN	O14578	100	PRKD2	9.23100503965E-05	0.0348990987	512	2.76805875971E-14	0.0979684512	0.000046155	0.0228335346
sp|O14578|CTRO_HUMAN	O14578	100	HIPK2	6.28519063969E-05	0.0249069357	1070	6.83407853694E-13	0.1372762637	0.000031426	0.0228342184
sp|O14578|CTRO_HUMAN	O14578	100	SYK	1.35415137077E-05	0.044572884	969	5.29864229759E-05	0.076847251	0.000033264	0.0228692627
sp|O14578|CTRO_HUMAN	O14578	100	PRKCG	0.2822215289	0.0376420455	794	1.54264684946E-06	0.0911170876	0.1411115358	0.0228949743
sp|O14578|CTRO_HUMAN	O14578	100	HIPK2	6.28519063969E-05	0.0249069357	1410	6.65405454866E-13	0.1378915605	0.000031426	0.022921206
sp|O14578|CTRO_HUMAN	O14578	100	PRKG1	0.1505158323	0.138445337	582	0.0002890095	0.0248128981	0.0754024209	0.0229255964
sp|O14578|CTRO_HUMAN	O14578	100	PTK6	0.0038994604	0.0108003527	1814	3.79538104097E-14	0.3180758792	0.0019497302	0.022926173
sp|O14578|CTRO_HUMAN	O14578	100	PRKCT	0.7284727802	0.0690634796	1919	0.0006212216	0.0497871055	0.3645470009	0.0229439816
sp|O14578|CTRO_HUMAN	O14578	100	ROCK1	0.4238569222	0.0400176332	1818	0.0001116964	0.0859906325	0.2119843093	0.0229591315
sp|O14578|CTRO_HUMAN	O14578	100	SYK	1.35415137077E-05	0.044572884	1614	5.22751587653E-05	0.0772160972	3.29083362365E-05	0.0229625491
sp|O14578|CTRO_HUMAN	O14578	100	PRKCT	0.7284727802	0.0690634796	1343	0.0006138345	0.0499963797	0.3645433073	0.0230259404
sp|O14578|CTRO_HUMAN	O14578	100	SGK1	0.8816092537	0.0287764498	407	4.31581394023E-05	0.1201441884	0.4408262059	0.0230508749
sp|O14578|CTRO_HUMAN	O14578	100	MAPKAPK2	0.254735646	0.0146698668	487	9.79364254731E-06	0.2359440269	0.1273727198	0.0230732256
sp|O14578|CTRO_HUMAN	O14578	100	PRKCD	0.4167439521	0.0132739028	1390	0.0010210613	0.2611021512	0.2088825067	0.0230991573
sp|O14578|CTRO_HUMAN	O14578	100	CSNK2A2	1.87957416958E-08	0.3654486677	410	7.52036572509E-08	0.0094885246	0.000000047	0.0231089234
sp|O14578|CTRO_HUMAN	O14578	100	PRKACA	0.2286904874	0.0542466693	1083	0.0493954371	0.0639817036	0.1390429622	0.023127193
sp|O14578|CTRO_HUMAN	O14578	100	PRKCA	0.247317292	0.1585766066	1282	0.5958134661	0.0219728787	0.421565379	0.0232041329
sp|O14578|CTRO_HUMAN	O14578	100	PRKCE	0.0013231566	0.1972472571	1560	0.0025321512	0.0176703836	0.0019276539	0.0232100761
sp|O14578|CTRO_HUMAN	O14578	100	MAPKAPK2	0.254735646	0.0146698668	1940	9.50840899157E-06	0.2377098738	0.1273725772	0.0232199083
sp|O14578|CTRO_HUMAN	O14578	100	HIPK2	6.28519063969E-05	0.0249069357	288	6.00376056952E-13	0.1401110895	0.000031426	0.0232344259
sp|O14578|CTRO_HUMAN	O14578	100	PRKAA2	0.0053244475	0.091447884	25	4.61334555287E-08	0.0382913812	0.0026622468	0.0233018927
sp|O14578|CTRO_HUMAN	O14578	100	HIPK2	6.28519063969E-05	0.0249069357	1781	5.79854927011E-13	0.1409264952	0.000031426	0.0233492753
sp|O14578|CTRO_HUMAN	O14578	100	MAPKAPK2	0.254735646	0.0146698668	1350	9.10638877129E-06	0.2402547708	0.1273723762	0.0234309658
sp|O14578|CTRO_HUMAN	O14578	100	CDK4	0.0003827484	0.0394788401	242	7.96234168031E-06	0.0893845413	0.0001953554	0.0234552075
sp|O14578|CTRO_HUMAN	O14578	100	PTK6	0.0038994604	0.0108003527	1759	3.07242353438E-14	0.3269040275	0.0019497302	0.0234658273
sp|O14578|CTRO_HUMAN	O14578	100	PRKCD	0.4167439521	0.0132739028	1018	0.0009662809	0.2660755459	0.2088551165	0.0234725019
sp|O14578|CTRO_HUMAN	O14578	100	HIPK2	6.28519063969E-05	0.0249069357	1404	5.5400185444E-13	0.1419004606	0.000031426	0.0234863037
sp|O14578|CTRO_HUMAN	O14578	100	MAPKAPK2	0.254735646	0.0146698668	461	8.96742108565E-06	0.2411117259	0.1273723067	0.0235019469
sp|O14578|CTRO_HUMAN	O14578	100	PLK3	4.43342126752E-05	0.0530221395	1083	3.28023724844E-06	0.066724571	2.38072249618E-05	0.0235064772
sp|O14578|CTRO_HUMAN	O14578	100	MTOR	0.0479122395	0.0334051724	1948	4.40660751897E-06	0.1059789192	0.023958323	0.0235198225
sp|O14578|CTRO_HUMAN	O14578	100	MAPKAPK2	0.254735646	0.0146698668	1783	8.92264505124E-06	0.241410209	0.1273722843	0.0235266597
sp|O14578|CTRO_HUMAN	O14578	100	AURKA	0.5155805316	0.0378379702	1920	0.0007173432	0.0938290984	0.2581489374	0.0235765743
sp|O14578|CTRO_HUMAN	O14578	100	CDK1	0.0649885674	0.042393221	1842	0.0091680341	0.0837964608	0.0370783008	0.023588415
sp|O14578|CTRO_HUMAN	O14578	100	AKT1	0.07328999	0.050450627	1860	0.0032160118	0.0709931544	0.0382530009	0.0237532534
sp|O14578|CTRO_HUMAN	O14578	100	PTK6	0.0038994604	0.0108003527	1834	2.69177803695E-14	0.3327491926	0.0019497302	0.0238217141
sp|O14578|CTRO_HUMAN	O14578	100	PRKAA1	0.0139727028	0.1072688088	909	0.0109899762	0.0335077082	0.0124813395	0.0238246595
sp|O14578|CTRO_HUMAN	O14578	100	MTOR	0.0479122395	0.0334051724	422	4.08428498963E-06	0.1076347825	0.0239581619	0.0238315627
sp|O14578|CTRO_HUMAN	O14578	100	CDK1	0.0649885674	0.042393221	1337	0.0086318814	0.084936929	0.0368102244	0.0238607772
sp|O14578|CTRO_HUMAN	O14578	100	ATM	0.1246024681	0.1528947884	1174	0.4295463708	0.0235655015	0.2770744195	0.0238736747
sp|O14578|CTRO_HUMAN	O14578	100	ATR	6.24247769949E-05	0.1256122649	888	0.01134856	0.0286934841	0.0057054924	0.0238804885
sp|O14578|CTRO_HUMAN	O14578	100	PLK1	0.0004170202	0.1292123824	914	0.1940073396	0.0279077128	0.0972121799	0.0238904372
sp|O14578|CTRO_HUMAN	O14578	100	AURKB	0.7313999964	0.0119514107	546	0.0004499287	0.3020151124	0.3659249626	0.0239100367
sp|O14578|CTRO_HUMAN	O14578	100	PRKCD	0.4167439521	0.0132739028	1948	0.0009034985	0.271977996	0.2088237253	0.0239139897
sp|O14578|CTRO_HUMAN	O14578	100	MAPKAPK2	0.254735646	0.0146698668	1317	8.24787287858E-06	0.2462155732	0.1273719469	0.0239237759
sp|O14578|CTRO_HUMAN	O14578	100	AURKB	0.7313999964	0.0119514107	47	0.0004483798	0.3024183853	0.3659241881	0.0239371403
sp|O14578|CTRO_HUMAN	O14578	100	MAPKAPK2	0.254735646	0.0146698668	1939	8.21333620369E-06	0.2464679244	0.1273719297	0.023944592
sp|O14578|CTRO_HUMAN	O14578	100	PRKCD	0.4167439521	0.0132739028	989	0.0008977966	0.2725596867	0.2088208744	0.023957406
sp|O14578|CTRO_HUMAN	O14578	100	CHUK	0.0001187936	0.0417564655	1547	1.39179436501E-06	0.086875389	6.00926968687E-05	0.0240118035
sp|O14578|CTRO_HUMAN	O14578	100	PLK1	0.0004170202	0.1292123824	1443	0.19169848	0.0281600639	0.0960577501	0.0240737089
sp|O14578|CTRO_HUMAN	O14578	100	PRKD2	9.23100503965E-05	0.0348990987	1879	1.95533848136E-14	0.1044791714	0.000046155	0.0241163835
sp|O14578|CTRO_HUMAN	O14578	100	PRKCT	0.7284727802	0.0690634796	1787	0.000531614	0.0528849752	0.3645021971	0.0241511376
sp|O14578|CTRO_HUMAN	O14578	100	PRKCA	0.247317292	0.1585766066	1813	0.576221504	0.0230553	0.411769398	0.0241714012
sp|O14578|CTRO_HUMAN	O14578	100	MAPK3	0.0031608884	0.0860354624	1678	0.038983062	0.0425889881	0.0210719752	0.0242170241
sp|O14578|CTRO_HUMAN	O14578	100	CHUK	0.0001187936	0.0417564655	1879	1.3365004196E-06	0.0877910019	0.000060065	0.0242264396
sp|O14578|CTRO_HUMAN	O14578	100	AURKB	0.7313999964	0.0119514107	436	0.0004316917	0.306784732	0.3659158441	0.0242301882
sp|O14578|CTRO_HUMAN	O14578	100	CDK4	0.0003827484	0.0394788401	1826	6.94439776087E-06	0.0929428144	0.0001948464	0.0242456902
sp|O14578|CTRO_HUMAN	O14578	100	AURKA	0.5155805316	0.0378379702	1343	0.0006522364	0.0974050911	0.258116384	0.0243372646
sp|O14578|CTRO_HUMAN	O14578	100	PRKCG	0.2822215289	0.0376420455	140	1.15548403486E-06	0.0980631593	0.1411113422	0.0243691261
sp|O14578|CTRO_HUMAN	O14578	100	CAMK2A	0.5686025775	0.0394298589	882	0.0057121251	0.0936858143	0.2871573513	0.024384365
sp|O14578|CTRO_HUMAN	O14578	100	MTOR	0.0479122395	0.0334051724	1331	3.56561902341E-06	0.1107134052	0.0239579025	0.0244089059
sp|O14578|CTRO_HUMAN	O14578	100	CDK1	0.0649885674	0.042393221	44	0.0076566272	0.0872890493	0.0363225973	0.024420461
sp|O14578|CTRO_HUMAN	O14578	100	CHEK1	0.0009023167	0.1970023511	529	0.0137175843	0.0187842725	0.0073099505	0.0244209195
sp|O14578|CTRO_HUMAN	O14578	100	PRKCG	0.2822215289	0.0376420455	1880	0.000001137	0.0984600166	0.1411113329	0.0244527782
sp|O14578|CTRO_HUMAN	O14578	100	JAK3	0.0033594703	0.0152331505	201	1.71749787976E-11	0.2440521539	0.0016797352	0.0245168365
sp|O14578|CTRO_HUMAN	O14578	100	AURKB	0.7313999964	0.0119514107	1964	0.0004157743	0.3111336645	0.3659078853	0.024521329
sp|O14578|CTRO_HUMAN	O14578	100	MAPK7	0.1324828987	0.0457729232	1328	1.87848820076E-07	0.0813068611	0.0662415433	0.0245390425
sp|O14578|CTRO_HUMAN	O14578	100	AURKB	0.7313999964	0.0119514107	184	0.0004140989	0.3115662665	0.3659070476	0.0245502498
sp|O14578|CTRO_HUMAN	O14578	100	PRKCA	0.247317292	0.1585766066	1083	0.5679167946	0.0235661125	0.4076170433	0.0246250482
sp|O14578|CTRO_HUMAN	O14578	100	MTOR	0.0479122395	0.0334051724	1939	3.36542052226E-06	0.1119779104	0.0239578024	0.0246452091
sp|O14578|CTRO_HUMAN	O14578	100	SGK1	0.8816092537	0.0287764498	154	3.34331265007E-05	0.1302260131	0.4408213434	0.0246832099
sp|O14578|CTRO_HUMAN	O14578	100	AURKB	0.7313999964	0.0119514107	1735	0.0004069792	0.3136110438	0.3659034878	0.0246868526
sp|O14578|CTRO_HUMAN	O14578	100	PLK3	4.43342126752E-05	0.0530221395	331	2.65436467025E-06	0.0706925328	2.34942886727E-05	0.02468783
sp|O14578|CTRO_HUMAN	O14578	100	PLK3	4.43342126752E-05	0.0530221395	1215	2.65116626144E-06	0.0707191121	2.34926894683E-05	0.0246957027
sp|O14578|CTRO_HUMAN	O14578	100	MAPK7	0.1324828987	0.0457729232	378	1.78476241595E-07	0.0822120868	0.0662415386	0.024770582
sp|O14578|CTRO_HUMAN	O14578	100	CAMK2A	0.5686025775	0.0394298589	1011	0.0054902316	0.0955249835	0.2870464046	0.0247898351
sp|O14578|CTRO_HUMAN	O14578	100	CDK3	6.27780642045E-10	0.3589831505	1529	8.85740686266E-11	0.0105025117	3.58177355336E-10	0.0248104189
sp|O14578|CTRO_HUMAN	O14578	100	PRKCE	0.0013231566	0.1972472571	1856	0.0020274349	0.0191230829	0.0016752957	0.0248201896
sp|O14578|CTRO_HUMAN	O14578	100	PRKCD	0.4167439521	0.0132739028	153	0.0007861047	0.284555225	0.2087650284	0.0248491066
sp|O14578|CTRO_HUMAN	O14578	100	RPS6KA3	0.0003156196	0.1413597179	307	0.0002388334	0.0267360826	0.0002772265	0.0248616397
sp|O14578|CTRO_HUMAN	O14578	100	PRKCT	0.7284727802	0.0690634796	971	0.0004866786	0.054740642	0.3644797294	0.024868189
sp|O14578|CTRO_HUMAN	O14578	100	MAP2K4	3.78434790284E-08	0.081333268	1787	6.70744935178E-15	0.0464988834	1.89217428679E-08	0.0248755903
sp|O14578|CTRO_HUMAN	O14578	100	CAMK2A	0.5686025775	0.0394298589	891	0.0054194318	0.0960755123	0.2870110047	0.0249109339
sp|O14578|CTRO_HUMAN	O14578	100	HIPK2	6.28519063969E-05	0.0249069357	1350	3.46435186739E-13	0.1522114177	0.000031426	0.0249269696
sp|O14578|CTRO_HUMAN	O14578	100	CAMK2A	0.5686025775	0.0394298589	498	0.0053679526	0.096487034	0.2869852651	0.0250013744
sp|O14578|CTRO_HUMAN	O14578	100	PRKCG	0.2822215289	0.0376420455	2001	1.02684877858E-06	0.101113675	0.1411112779	0.0250105973
sp|O14578|CTRO_HUMAN	O14578	100	PRKCD	0.4167439521	0.0132739028	1083	0.0007676126	0.2867387039	0.2087557824	0.0250106872
sp|O14578|CTRO_HUMAN	O14578	100	HIPK2	6.28519063969E-05	0.0249069357	1708	3.32640187314E-13	0.1531248921	0.000031426	0.0250537451
sp|O14578|CTRO_HUMAN	O14578	100	CHEK2	1.35553095297E-05	0.2336402821	1192	0.0380267708	0.0163273623	0.019020163	0.0250585216
sp|O14578|CTRO_HUMAN	O14578	100	PRKDC	0.0011315373	0.1011216693	2016	0.0282301766	0.037726799	0.0146808569	0.0250600105
sp|O14578|CTRO_HUMAN	O14578	100	PRKACA	0.2286904874	0.0542466693	1919	0.0413696037	0.0703967992	0.1350300455	0.0250811422
sp|O14578|CTRO_HUMAN	O14578	100	VRK1	0	1	1007	1.04602362278E-05	0.0038191785	5.23011811388E-06	0.0250832948
sp|O14578|CTRO_HUMAN	O14578	100	ALK	0.0005350602	0.1717035658	1838	3.21183241608E-05	0.0222499617	0.0002835892	0.0250900831
sp|O14578|CTRO_HUMAN	O14578	100	TTK	0	1	1516	0.0003599031	0.0038262052	0.0001799515	0.0251224112
sp|O14578|CTRO_HUMAN	O14578	100	PLK3	4.43342126752E-05	0.0530221395	1007	2.4566168059E-06	0.0722478834	2.33954147406E-05	0.0251476337
sp|O14578|CTRO_HUMAN	O14578	100	AURKA	0.5155805316	0.0378379702	1174	0.0005886991	0.1013843567	0.2580846154	0.0251779069
sp|O14578|CTRO_HUMAN	O14578	100	PRKACA	0.2286904874	0.0542466693	74	0.0406879383	0.071027066	0.1346892128	0.0252713527
sp|O14578|CTRO_HUMAN	O14578	100	PRKCG	0.2822215289	0.0376420455	39	9.77652468882E-07	0.1023885676	0.1411112533	0.0252776527
sp|O14578|CTRO_HUMAN	O14578	100	CDK2	0.0100944477	0.3618240596	1920	0.6632959346	0.0106708477	0.3366951911	0.0253157471
sp|O14578|CTRO_HUMAN	O14578	100	AURKB	0.7313999964	0.0119514107	487	0.0003760021	0.3233500865	0.3658879992	0.0253353069
sp|O14578|CTRO_HUMAN	O14578	100	DYRK1A	0	1	1215	9.82639262215E-07	0.0038735593	4.91319631108E-07	0.0253856862
sp|O14578|CTRO_HUMAN	O14578	100	PRKCT	0.7284727802	0.0690634796	1337	0.0004560919	0.0561108536	0.3644644361	0.0253948579
sp|O14578|CTRO_HUMAN	O14578	100	AURKB	0.7313999964	0.0119514107	1217	0.0003712722	0.3248027858	0.3658856343	0.0254317289
sp|O14578|CTRO_HUMAN	O14578	100	MTOR	0.0479122395	0.0334051724	1337	0.000002786	0.1162577978	0.0239575127	0.0254415007
sp|O14578|CTRO_HUMAN	O14578	100	AURKB	0.7313999964	0.0119514107	1322	0.000370537	0.3250157261	0.3658852667	0.0254458561
sp|O14578|CTRO_HUMAN	O14578	100	AURKA	0.5155805316	0.0378379702	795	0.0005695381	0.1026803295	0.2580750349	0.0254504012
sp|O14578|CTRO_HUMAN	O14578	100	AURKB	0.7313999964	0.0119514107	509	0.0003702392	0.3251040185	0.3658851178	0.0254517133
sp|O14578|CTRO_HUMAN	O14578	100	MAPK3	0.0031608884	0.0860354624	440	0.0338073773	0.0451922375	0.0184841329	0.0254666067
sp|O14578|CTRO_HUMAN	O14578	100	AURKB	0.7313999964	0.0119514107	1556	0.0003692561	0.325415333	0.3658846262	0.025472363
sp|O14578|CTRO_HUMAN	O14578	100	GSK3B	0.0016327693	0.2495346787	1331	0.4037994382	0.0155904726	0.2027161037	0.025478974
sp|O14578|CTRO_HUMAN	O14578	100	PRKCB	0.0052518908	0.2052067006	93	0.0261216793	0.0189733831	0.015686785	0.0254961852
sp|O14578|CTRO_HUMAN	O14578	100	AURKB	0.7313999964	0.0119514107	2002	0.0003667933	0.3261861343	0.3658833949	0.0255234756
sp|O14578|CTRO_HUMAN	O14578	100	PRKACA	0.2286904874	0.0542466693	1048	0.0397220348	0.0719170162	0.1342062611	0.025539418
sp|O14578|CTRO_HUMAN	O14578	100	HIPK2	6.28519063969E-05	0.0249069357	260	2.83178208467E-13	0.1568631105	0.000031426	0.025571144
sp|O14578|CTRO_HUMAN	O14578	100	PTK2	1.55562840703E-06	0.0804516066	80	4.56428069713E-09	0.0485813918	7.80096343864E-07	0.0255793038
sp|O14578|CTRO_HUMAN	O14578	100	CAMK1	0.0003060373	0.0960276254	1971	3.30956738697E-10	0.0408579694	0.0001530188	0.0256626812
sp|O14578|CTRO_HUMAN	O14578	100	MAPKAPK2	0.254735646	0.0146698668	83	5.81423124857E-06	0.2676910819	0.1273707301	0.0256820653
sp|O14578|CTRO_HUMAN	O14578	100	PRKCG	0.2822215289	0.0376420455	1582	9.0720441278E-07	0.1043798807	0.141111218	0.0256935861
sp|O14578|CTRO_HUMAN	O14578	100	CAMK2A	0.5686025775	0.0394298589	1242	0.005024259	0.0997184116	0.2868134182	0.0257091545
sp|O14578|CTRO_HUMAN	O14578	100	PAK1	0.0043713064	0.1739811912	153	0.0724669766	0.0226138383	0.0384191415	0.0257229982
sp|O14578|CTRO_HUMAN	O14578	100	PRKDC	0.0011315373	0.1011216693	1331	0.0259320372	0.0389295913	0.0135317872	0.0257354178
sp|O14578|CTRO_HUMAN	O14578	100	AURKB	0.7313999964	0.0119514107	944	0.0003559039	0.3296286192	0.3658779502	0.0257514849
sp|O14578|CTRO_HUMAN	O14578	100	HIPK2	6.28519063969E-05	0.0249069357	1919	2.61805923235E-13	0.1587007522	0.000031426	0.0258246713
sp|O14578|CTRO_HUMAN	O14578	100	MAPK7	0.1324828987	0.0457729232	1350	1.42689884882E-07	0.0864085699	0.0662415207	0.0258380801
sp|O14578|CTRO_HUMAN	O14578	100	PRKACA	0.2286904874	0.0542466693	501	0.038613697	0.0730269334	0.1336520922	0.025872904
sp|O14578|CTRO_HUMAN	O14578	100	AURKB	0.7313999964	0.0119514107	794	0.0003502692	0.33154661	0.3658751328	0.0258783343
sp|O14578|CTRO_HUMAN	O14578	100	CDK2	0.0100944477	0.3618240596	444	0.6565937832	0.0109632206	0.3333441155	0.0259021551
sp|O14578|CTRO_HUMAN	O14578	100	SGK1	0.8816092537	0.0287764498	1730	2.75064154953E-05	0.1383510473	0.4408183801	0.0259822832
sp|O14578|CTRO_HUMAN	O14578	100	MAP2K4	3.78434790284E-08	0.081333268	909	5.20311046908E-15	0.0489752116	1.89217421158E-08	0.0259936778
sp|O14578|CTRO_HUMAN	O14578	100	CHUK	0.0001187936	0.0417564655	914	9.67054297425E-07	0.095431192	5.98803268349E-05	0.0260022713
sp|O14578|CTRO_HUMAN	O14578	100	PRKCD	0.4167439521	0.0132739028	301	0.0006634123	0.3002843991	0.2087036822	0.02600822
sp|O14578|CTRO_HUMAN	O14578	100	PRKCD	0.4167439521	0.0132739028	1020	0.0006632791	0.3003024242	0.2087036156	0.0260095419
sp|O14578|CTRO_HUMAN	O14578	100	AURKA	0.5155805316	0.0378379702	25	0.0005312428	0.1054619966	0.2580558872	0.0260332011
sp|O14578|CTRO_HUMAN	O14578	100	CHEK2	1.35553095297E-05	0.2336402821	2013	0.0351043512	0.0170978582	0.0175589532	0.0260568437
sp|O14578|CTRO_HUMAN	O14578	100	JAK3	0.0033594703	0.0152331505	1636	1.04879755534E-11	0.2635623455	0.0016797352	0.0261680022
sp|O14578|CTRO_HUMAN	O14578	100	PRKCG	0.2822215289	0.0376420455	1971	8.30082185238E-07	0.1067148924	0.1411111795	0.0261794894
sp|O14578|CTRO_HUMAN	O14578	100	MAP2K7	6.95059230739E-15	0.1530907132	1317	3.46815783936E-19	0.0262514407	3.47546956159E-15	0.0261898886
sp|O14578|CTRO_HUMAN	O14578	100	CDK1	0.0649885674	0.042393221	1305	0.0053581815	0.0948443076	0.0351733745	0.0262003917
sp|O14578|CTRO_HUMAN	O14578	100	CAMK2A	0.5686025775	0.0394298589	211	0.0047894049	0.1020259274	0.2866959912	0.0262120428
sp|O14578|CTRO_HUMAN	O14578	100	PRKACA	0.2286904874	0.0542466693	1074	0.0374099433	0.0742822734	0.1330502153	0.0262489817
sp|O14578|CTRO_HUMAN	O14578	100	PRKD2	9.23100503965E-05	0.0348990987	1916	1.13567514515E-14	0.1154946342	0.000046155	0.026255007
sp|O14578|CTRO_HUMAN	O14578	100	PIM1	1.37799362749E-07	0.2675597571	1220	3.47103087044E-05	0.0150653012	1.74240540336E-05	0.0262561631
sp|O14578|CTRO_HUMAN	O14578	100	PRKCD	0.4167439521	0.0132739028	1220	0.0006392631	0.3037400209	0.2086916076	0.0262613856
sp|O14578|CTRO_HUMAN	O14578	100	DYRK2	0	1	1322	1.16367985435E-06	0.0040327299	5.81839927174E-07	0.0262664269
sp|O14578|CTRO_HUMAN	O14578	100	PRKACA	0.2286904874	0.0542466693	1860	0.0373557114	0.0743406258	0.1330230994	0.0262664349
sp|O14578|CTRO_HUMAN	O14578	100	MAPKAPK2	0.254735646	0.0146698668	211	5.12652752142E-06	0.2755106062	0.1273703863	0.0263158934
sp|O14578|CTRO_HUMAN	O14578	100	BTK	0.0028292797	0.0808434561	171	1.33734458153E-05	0.050034227	0.0014213266	0.0263337257
sp|O14578|CTRO_HUMAN	O14578	100	MAPKAPK2	0.254735646	0.0146698668	1556	5.05750650812E-06	0.2763657283	0.1273703517	0.026385008
sp|O14578|CTRO_HUMAN	O14578	100	HIPK2	6.28519063969E-05	0.0249069357	1928	2.20373664462E-13	0.1628193303	0.000031426	0.0263909685
sp|O14578|CTRO_HUMAN	O14578	100	AURKB	0.7313999964	0.0119514107	1787	0.0003267868	0.3397278579	0.3658633916	0.0264179343
sp|O14578|CTRO_HUMAN	O14578	100	ROCK1	0.4238569222	0.0400176332	1344	6.57044721017E-05	0.1014644003	0.2119613134	0.0264186943
sp|O14578|CTRO_HUMAN	O14578	100	AURKB	0.7313999964	0.0119514107	1503	0.0003265831	0.3398109566	0.3658632897	0.026423403
sp|O14578|CTRO_HUMAN	O14578	100	ATR	6.24247769949E-05	0.1256122649	1217	0.0071537298	0.0323318008	0.0036080773	0.0264236807
sp|O14578|CTRO_HUMAN	O14578	100	PRKDC	0.0011315373	0.1011216693	1137	0.0238414062	0.0401846257	0.0124864718	0.0264361556
sp|O14578|CTRO_HUMAN	O14578	100	JAK3	0.0033594703	0.0152331505	1614	9.65790367303E-12	0.2670011516	0.0016797352	0.0264567028
sp|O14578|CTRO_HUMAN	O14578	100	PRKD1	0.0030691065	0.1946267633	248	0.0196591557	0.0209402554	0.0113641311	0.0265021937
sp|O14578|CTRO_HUMAN	O14578	100	PRKD2	9.23100503965E-05	0.0348990987	1971	1.06254729063E-14	0.1169946875	0.000046155	0.02654332
sp|O14578|CTRO_HUMAN	O14578	100	ROCK2	0.3005180061	0.2347178683	501	0.0002319047	0.0174082562	0.1503749554	0.0265599296
sp|O14578|CTRO_HUMAN	O14578	100	MAPKAPK2	0.254735646	0.0146698668	1189	4.84867795887E-06	0.2790340512	0.1273702473	0.026600424
sp|O14578|CTRO_HUMAN	O14578	100	CDK1	0.0649885674	0.042393221	47	0.0049348417	0.0966788942	0.0349617045	0.026628668
sp|O14578|CTRO_HUMAN	O14578	100	RPS6KA3	0.0003156196	0.1413597179	1919	0.0001866398	0.0290918689	0.0002511297	0.0267049923
sp|O14578|CTRO_HUMAN	O14578	100	ATM	0.1246024681	0.1528947884	2016	0.301759685	0.0268970863	0.2131810765	0.0267050248
sp|O14578|CTRO_HUMAN	O14578	100	PRKCD	0.4167439521	0.0132739028	529	0.0005940272	0.3105483077	0.2086689897	0.0267586527
sp|O14578|CTRO_HUMAN	O14578	100	PRKCT	0.7284727802	0.0690634796	1916	0.000386726	0.0597192303	0.3644297531	0.0267708967
sp|O14578|CTRO_HUMAN	O14578	100	PRKD2	9.23100503965E-05	0.0348990987	1560	1.00077939913E-14	0.1182646919	0.000046155	0.0267868922
sp|O14578|CTRO_HUMAN	O14578	100	PRKCD	0.4167439521	0.0132739028	211	0.0005910809	0.3109830482	0.2086675165	0.0267903378
sp|O14578|CTRO_HUMAN	O14578	100	MAPKAPK2	0.254735646	0.0146698668	1971	4.6515053064E-06	0.2816388281	0.1273701487	0.0268103489
sp|O14578|CTRO_HUMAN	O14578	100	TTK	0	1	446	0.0002797535	0.0041329371	0.0001398768	0.0268176658
sp|O14578|CTRO_HUMAN	O14578	100	JAK3	0.0033594703	0.0152331505	969	8.6561512914E-12	0.2713741534	0.0016797352	0.0268228591
sp|O14578|CTRO_HUMAN	O14578	100	ROCK1	0.4238569222	0.0400176332	798	6.14767716958E-05	0.1034547969	0.2119591995	0.0268565147
sp|O14578|CTRO_HUMAN	O14578	100	MAP2K4	3.78434790284E-08	0.081333268	1215	4.33840169373E-15	0.0509274097	1.89217416834E-08	0.0268679083
sp|O14578|CTRO_HUMAN	O14578	100	AURKB	0.7313999964	0.0119514107	1888	0.0003081406	0.346777192	0.3658540685	0.0268809874
sp|O14578|CTRO_HUMAN	O14578	100	GSK3B	0.0016327693	0.2495346787	407	0.3738606699	0.0166145416	0.1877467196	0.0268888193
sp|O14578|CTRO_HUMAN	O14578	100	PRKCD	0.4167439521	0.0132739028	154	0.0005807963	0.3126477713	0.2086623742	0.0269115927
sp|O14578|CTRO_HUMAN	O14578	100	SGK1	0.8816092537	0.0287764498	501	2.39984120669E-05	0.1442593021	0.4408166261	0.0269182533
sp|O14578|CTRO_HUMAN	O14578	100	SYK	1.35415137077E-05	0.044572884	624	2.50703331836E-05	0.093224666	1.93059234457E-05	0.0269403074
sp|O14578|CTRO_HUMAN	O14578	100	CAMK2A	0.5686025775	0.0394298589	957	0.0044696666	0.1054824657	0.2865361221	0.0269615072
sp|O14578|CTRO_HUMAN	O14578	100	MAPK7	0.1324828987	0.0457729232	1783	1.1229244835E-07	0.0910135197	0.0662415055	0.0269987609
sp|O14578|CTRO_HUMAN	O14578	100	PTK6	0.0038994604	0.0108003527	298	8.16151295882E-15	0.3862673249	0.0019497302	0.0270309208
sp|O14578|CTRO_HUMAN	O14578	100	AURKB	0.7313999964	0.0119514107	1540	0.0003017782	0.3492463225	0.3658508873	0.0270427716
sp|O14578|CTRO_HUMAN	O14578	100	PRKCT	0.7284727802	0.0690634796	1964	0.0003731541	0.0604619248	0.3644229671	0.0270522206
sp|O14578|CTRO_HUMAN	O14578	100	MTOR	0.0479122395	0.0334051724	440	1.9287864201E-06	0.1250314293	0.0239570841	0.0270576198
sp|O14578|CTRO_HUMAN	O14578	100	MAPKAPK2	0.254735646	0.0146698668	1954	4.40933544809E-06	0.2849209203	0.1273700277	0.0270743573
sp|O14578|CTRO_HUMAN	O14578	100	HIPK2	6.28519063969E-05	0.0249069357	1437	1.77168398587E-13	0.1678599372	0.000031426	0.0270805179
sp|O14578|CTRO_HUMAN	O14578	100	MAPK7	0.1324828987	0.0457729232	1568	1.09730966545E-07	0.091455898	0.0662415042	0.0271096924
sp|O14578|CTRO_HUMAN	O14578	100	PRKCD	0.4167439521	0.0132739028	1955	0.0005608541	0.3160010473	0.2086524031	0.0271554817
sp|O14578|CTRO_HUMAN	O14578	100	ATR	6.24247769949E-05	0.1256122649	2013	0.0062640357	0.0334169717	0.0031632302	0.0271719809
sp|O14578|CTRO_HUMAN	O14578	100	ATR	6.24247769949E-05	0.1256122649	461	0.006242677	0.033440496	0.0031525509	0.0271881529
sp|O14578|CTRO_HUMAN	O14578	100	PRKD2	9.23100503965E-05	0.0348990987	577	9.0791189978E-15	0.1204017332	0.000046155	0.0271956803
sp|O14578|CTRO_HUMAN	O14578	100	AURKB	0.7313999964	0.0119514107	498	0.0002957242	0.3516048585	0.3658478603	0.0271971145
sp|O14578|CTRO_HUMAN	O14578	100	PRKACA	0.2286904874	0.0542466693	999	0.0345520778	0.0774928763	0.1316212826	0.0272056309
sp|O14578|CTRO_HUMAN	O14578	100	AURKB	0.7313999964	0.0119514107	371	0.0002952636	0.3517878589	0.36584763	0.0272090821
sp|O14578|CTRO_HUMAN	O14578	100	VRK1	0	1	1006	6.11492147829E-06	0.0042157303	3.05746073914E-06	0.0272712744
sp|O14578|CTRO_HUMAN	O14578	100	HIPK2	6.28519063969E-05	0.0249069357	1678	1.64525967045E-13	0.1697296574	0.000031426	0.0273353288
sp|O14578|CTRO_HUMAN	O14578	100	MARK2	0.000006769	0.2916585031	1919	3.25089422306E-06	0.0145434904	0.00000501	0.0274133995
sp|O14578|CTRO_HUMAN	O14578	100	CHEK1	0.0009023167	0.1970023511	1192	0.0102875748	0.0215381382	0.0055949457	0.0274206715
sp|O14578|CTRO_HUMAN	O14578	100	AURKB	0.7313999964	0.0119514107	1665	0.0002872129	0.3551069178	0.3658436046	0.0274259412
sp|O14578|CTRO_HUMAN	O14578	100	PRKACA	0.2286904874	0.0542466693	1116	0.0338853927	0.0783018663	0.13128794	0.0274455319
sp|O14578|CTRO_HUMAN	O14578	100	PAK1	0.0043713064	0.1739811912	1338	0.0633793177	0.0244496469	0.0338753121	0.0274791874
sp|O14578|CTRO_HUMAN	O14578	100	PRKCD	0.4167439521	0.0132739028	83	0.0005327916	0.3208207705	0.2086383718	0.0275052016
sp|O14578|CTRO_HUMAN	O14578	100	AURKB	0.7313999964	0.0119514107	332	0.0002833127	0.356698624	0.3658416545	0.0275298076
sp|O14578|CTRO_HUMAN	O14578	100	AURKA	0.5155805316	0.0378379702	1771	0.0004427956	0.1129561529	0.2580116636	0.0275897188
sp|O14578|CTRO_HUMAN	O14578	100	ROCK1	0.4238569222	0.0400176332	2001	5.51165693945E-05	0.1068795622	0.2119560194	0.0276062774
sp|O14578|CTRO_HUMAN	O14578	100	MAPKAPK2	0.254735646	0.0146698668	150	3.96637925039E-06	0.2918391906	0.1273698062	0.0276290474
sp|O14578|CTRO_HUMAN	O14578	100	ROCK1	0.4238569222	0.0400176332	577	5.49266304244E-05	0.106995656	0.2119559244	0.0276316153
sp|O14578|CTRO_HUMAN	O14578	100	PDPK1	1.40721036283E-06	0.4047560737	1783	0.0250371407	0.0105911096	0.0125192739	0.0276594411
sp|O14578|CTRO_HUMAN	O14578	100	PRKDC	0.0011315373	0.1011216693	1252	0.0205253138	0.0424951966	0.0108284255	0.027715964
sp|O14578|CTRO_HUMAN	O14578	100	CDK1	0.0649885674	0.042393221	1919	0.0040623688	0.1013990212	0.0345254681	0.0277238436
sp|O14578|CTRO_HUMAN	O14578	100	MAP2K4	3.78434790284E-08	0.081333268	63	3.62663628212E-15	0.0528539277	1.89217413275E-08	0.0277246695
sp|O14578|CTRO_HUMAN	O14578	100	PRKDC	0.0011315373	0.1011216693	1174	0.0204847241	0.0425190264	0.0108081307	0.0277290958
sp|O14578|CTRO_HUMAN	O14578	100	PRKCD	0.4167439521	0.0132739028	1503	0.0005155228	0.3239977673	0.2086297375	0.0277351985
sp|O14578|CTRO_HUMAN	O14578	100	PRKCA	0.247317292	0.1585766066	1288	0.5094666738	0.0271280517	0.3783919829	0.0277415165
sp|O14578|CTRO_HUMAN	O14578	100	MAPKAPK2	0.254735646	0.0146698668	308	3.87846500847E-06	0.2933529919	0.1273697622	0.0277500975
sp|O14578|CTRO_HUMAN	O14578	100	PRKCD	0.4167439521	0.0132739028	776	0.0005124453	0.3245822077	0.2086281987	0.0277774636
sp|O14578|CTRO_HUMAN	O14578	100	PRKG1	0.1505158323	0.138445337	1006	0.0001552561	0.0311687248	0.0753355442	0.0278139105
sp|O14578|CTRO_HUMAN	O14578	100	AKT1	0.07328999	0.050450627	1920	0.0019052765	0.0855332842	0.0375976333	0.0278141458
sp|O14578|CTRO_HUMAN	O14578	100	CAMK4	0.0004319655	0.2801234326	841	3.59655389962E-06	0.0154154155	0.000217781	0.027830543
sp|O14578|CTRO_HUMAN	O14578	100	ATR	6.24247769949E-05	0.1256122649	1011	0.0055293966	0.0344074346	0.0027959107	0.0278511051
sp|O14578|CTRO_HUMAN	O14578	100	PRKD1	0.0030691065	0.1946267633	520	0.0173955144	0.0222316455	0.0102323104	0.0278776552
sp|O14578|CTRO_HUMAN	O14578	100	MARK2	0.000006769	0.2916585031	582	2.9830748765E-06	0.0148835228	4.87605611023E-06	0.0279540116
sp|O14578|CTRO_HUMAN	O14578	100	PRKAA2	0.0053244475	0.091447884	1609	1.9657976224E-08	0.0475165563	0.0026622336	0.027977849
sp|O14578|CTRO_HUMAN	O14578	100	LYN	0.0001738109	0.1533111285	624	0.1440237473	0.0284220953	0.0720987791	0.0280438301
sp|O14578|CTRO_HUMAN	O14578	100	HIPK2	6.28519063969E-05	0.0249069357	154	1.30977783016E-13	0.1752627461	0.000031426	0.0280864101
sp|O14578|CTRO_HUMAN	O14578	100	GSK3B	0.0016327693	0.2495346787	440	0.3522308242	0.017496243	0.1769317967	0.0280900043
sp|O14578|CTRO_HUMAN	O14578	100	MAPK8	6.3538492885E-06	0.4039723746	1432	0.1316233712	0.0108211585	0.0658148625	0.0281200489
sp|O14578|CTRO_HUMAN	O14578	100	PRKCE	0.0013231566	0.1972472571	577	0.0013726728	0.022185819	0.0013479147	0.0281452695
sp|O14578|CTRO_HUMAN	O14578	100	HIPK2	6.28519063969E-05	0.0249069357	1993	1.28335122095E-13	0.175773253	0.000031426	0.0281554868
sp|O14578|CTRO_HUMAN	O14578	100	CHUK	0.0001187936	0.0417564655	279	6.49808303337E-07	0.1053761483	5.97217038378E-05	0.0282757985
sp|O14578|CTRO_HUMAN	O14578	100	AURKB	0.7313999964	0.0119514107	1144	0.0002559372	0.3687735949	0.3658279668	0.0283150189
sp|O14578|CTRO_HUMAN	O14578	100	AURKB	0.7313999964	0.0119514107	653	0.0002556158	0.3689061862	0.3658278061	0.0283236145
sp|O14578|CTRO_HUMAN	O14578	100	CHUK	0.0001187936	0.0417564655	331	6.42181420454E-07	0.1056834912	5.97178903964E-05	0.0283454162
sp|O14578|CTRO_HUMAN	O14578	100	PLK1	0.0004170202	0.1292123824	1192	0.1474630592	0.0341651653	0.0739400397	0.028354057
sp|O14578|CTRO_HUMAN	O14578	100	ROCK2	0.3005180061	0.2347178683	1503	0.0001693431	0.0188349871	0.1503436746	0.0283884637
sp|O14578|CTRO_HUMAN	O14578	100	PRKCD	0.4167439521	0.0132739028	1473	0.0004684475	0.3332996254	0.2086061998	0.0284062383
sp|O14578|CTRO_HUMAN	O14578	100	PRKCE	0.0013231566	0.1972472571	1971	0.0013350708	0.0224390867	0.0013291137	0.0284163283
sp|O14578|CTRO_HUMAN	O14578	100	PLK3	4.43342126752E-05	0.0530221395	1374	1.43229272371E-06	0.0834790361	2.28832526995E-05	0.0284173516
sp|O14578|CTRO_HUMAN	O14578	100	PRKCD	0.4167439521	0.0132739028	248	0.0004667012	0.3336491287	0.2086053266	0.0284313838
sp|O14578|CTRO_HUMAN	O14578	100	CAMK2D	0.000000099	0.1748138715	1018	9.15778718654E-12	0.0253695371	4.94965484697E-08	0.0284645525
sp|O14578|CTRO_HUMAN	O14578	100	ROCK1	0.4238569222	0.0400176332	1793	4.8702829219E-05	0.1109367329	0.2119528125	0.0284888158
sp|O14578|CTRO_HUMAN	O14578	100	MAPKAPK2	0.254735646	0.0146698668	653	3.34345094417E-06	0.3030669827	0.1273694947	0.028524168
sp|O14578|CTRO_HUMAN	O14578	100	AURKA	0.5155805316	0.0378379702	1085	0.0003985598	0.1175192479	0.2579895457	0.0285281623
sp|O14578|CTRO_HUMAN	O14578	100	PRKACA	0.2286904874	0.0542466693	1987	0.0310881202	0.0819805103	0.1298893038	0.0285307608
sp|O14578|CTRO_HUMAN	O14578	100	MAPKAPK2	0.254735646	0.0146698668	1920	3.33782382741E-06	0.3031751332	0.1273694919	0.0285327601
sp|O14578|CTRO_HUMAN	O14578	100	PRKCZ	0.0009668287	0.3326802508	184	0.091396183	0.0133880522	0.0461815058	0.0285674236
sp|O14578|CTRO_HUMAN	O14578	100	PRKCD	0.4167439521	0.0132739028	487	0.0004556726	0.3359798632	0.2085998124	0.028598948
sp|O14578|CTRO_HUMAN	O14578	100	MAPK7	0.1324828987	0.0457729232	395	8.15524804887E-08	0.0975404319	0.0662414901	0.0286257197
sp|O14578|CTRO_HUMAN	O14578	100	PLK3	4.43342126752E-05	0.0530221395	63	1.38156168118E-06	0.0842428107	2.28578871782E-05	0.0286366688
sp|O14578|CTRO_HUMAN	O14578	100	GSK3B	0.0016327693	0.2495346787	1948	0.3420218809	0.0179059317	0.1718273251	0.0286443353
sp|O14578|CTRO_HUMAN	O14578	100	MAP2K7	6.95059230739E-15	0.1530907132	39	2.07848433626E-19	0.0293083949	3.47540007791E-15	0.0287454355
sp|O14578|CTRO_HUMAN	O14578	100	PRKD2	9.23100503965E-05	0.0348990987	1343	6.27826288569E-15	0.1287855342	0.000046155	0.0287868219
sp|O14578|CTRO_HUMAN	O14578	100	AURKB	0.7313999964	0.0119514107	1309	0.0002398748	0.376431199	0.3658199356	0.028810519
sp|O14578|CTRO_HUMAN	O14578	100	CSNK2A2	1.87957416958E-08	0.3654486677	63	2.62111161676E-08	0.0123144906	2.25034289317E-08	0.0288182482
sp|O14578|CTRO_HUMAN	O14578	100	MAPKAPK2	0.254735646	0.0146698668	891	3.15555715204E-06	0.3068232262	0.1273694008	0.0288222558
sp|O14578|CTRO_HUMAN	O14578	100	SGK1	0.8816092537	0.0287764498	1601	1.85095337321E-05	0.1565221615	0.4408138816	0.0288389853
sp|O14578|CTRO_HUMAN	O14578	100	MAPK7	0.1324828987	0.0457729232	1860	7.81154663389E-08	0.0984389364	0.0662414884	0.0288480927
sp|O14578|CTRO_HUMAN	O14578	100	SYK	1.35415137077E-05	0.044572884	585	1.85086544093E-05	0.1010896264	1.60250840585E-05	0.0288481916
sp|O14578|CTRO_HUMAN	O14578	100	MAPKAPK2	0.254735646	0.0146698668	1609	3.13560115296E-06	0.3072222221	0.1273693908	0.0288538795
sp|O14578|CTRO_HUMAN	O14578	100	MAP2K4	3.78434790284E-08	0.081333268	1560	2.88896428428E-15	0.0554234745	1.89217409587E-08	0.0288585428
sp|O14578|CTRO_HUMAN	O14578	100	AURKB	0.7313999964	0.0119514107	1669	0.0002356314	0.3785456326	0.3658178139	0.0289470079
sp|O14578|CTRO_HUMAN	O14578	100	MTOR	0.0479122395	0.0334051724	1328	1.27159960574E-06	0.1354719226	0.0239567555	0.028954072
sp|O14578|CTRO_HUMAN	O14578	100	PRKCG	0.2822215289	0.0376420455	1934	5.0443770728E-07	0.1204542809	0.1411110167	0.0290009326
sp|O14578|CTRO_HUMAN	O14578	100	PIM1	1.37799362749E-07	0.2675597571	1344	2.2932451253E-05	0.0169466308	1.15351253079E-05	0.0290014231
sp|O14578|CTRO_HUMAN	O14578	100	PRKCD	0.4167439521	0.0132739028	1374	0.0004281534	0.3420225423	0.2085860527	0.02903238
sp|O14578|CTRO_HUMAN	O14578	100	PRKCD	0.4167439521	0.0132739028	1547	0.0004245698	0.3428736928	0.2085842609	0.0290933173
sp|O14578|CTRO_HUMAN	O14578	100	MAPK7	0.1324828987	0.0457729232	248	7.46409560543E-08	0.0994385646	0.0662414867	0.029095052
sp|O14578|CTRO_HUMAN	O14578	100	PRKCE	0.0013231566	0.1972472571	1242	0.0012277548	0.023100821	0.0012754557	0.0291219017
sp|O14578|CTRO_HUMAN	O14578	100	MAPK3	0.0031608884	0.0860354624	1919	0.0227215365	0.0529616582	0.0129412125	0.0291219404
sp|O14578|CTRO_HUMAN	O14578	100	CHEK1	0.0009023167	0.1970023511	1987	0.0088350387	0.0231344271	0.0048686777	0.0291270931
sp|O14578|CTRO_HUMAN	O14578	100	PRKD2	9.23100503965E-05	0.0348990987	242	5.798400687E-15	0.130639979	0.000046155	0.029136155
sp|O14578|CTRO_HUMAN	O14578	100	AURKB	0.7313999964	0.0119514107	761	0.0002301119	0.3815304638	0.3658150542	0.0291394417
sp|O14578|CTRO_HUMAN	O14578	100	AURKB	0.7313999964	0.0119514107	1116	0.0002290398	0.3821888375	0.3658145181	0.0291818498
sp|O14578|CTRO_HUMAN	O14578	100	PRKD2	9.23100503965E-05	0.0348990987	516	5.7069145223E-15	0.1310646376	0.000046155	0.0292160208
sp|O14578|CTRO_HUMAN	O14578	100	CDK1	0.0649885674	0.042393221	398	0.0031586903	0.10802278	0.0340736289	0.029245087
sp|O14578|CTRO_HUMAN	O14578	100	CAMK1	0.0003060373	0.0960276254	989	1.71476907441E-10	0.0477178873	0.0001530187	0.0292601773
sp|O14578|CTRO_HUMAN	O14578	100	CSNK2A1	0.1178155672	0.3392437304	386	0.9934206857	0.013522171	0.5556181264	0.0292875133
sp|O14578|CTRO_HUMAN	O14578	100	PTK6	0.0038994604	0.0108003527	1614	3.63284752831E-15	0.4250138921	0.0019497302	0.0293036022
sp|O14578|CTRO_HUMAN	O14578	100	PRKDC	0.0011315373	0.1011216693	1220	0.0171686989	0.0454225919	0.0091501181	0.0293192595
sp|O14578|CTRO_HUMAN	O14578	100	AURKB	0.7313999964	0.0119514107	1743	0.0002247629	0.384472218	0.3658123797	0.0293288253
sp|O14578|CTRO_HUMAN	O14578	100	ATR	6.24247769949E-05	0.1256122649	1007	0.0043546753	0.0365860253	0.00220855	0.0293324217
sp|O14578|CTRO_HUMAN	O14578	100	PRKCD	0.4167439521	0.0132739028	1793	0.0004088244	0.3466623203	0.2085763882	0.029364221
sp|O14578|CTRO_HUMAN	O14578	100	MAPKAPK2	0.254735646	0.0146698668	1345	2.83114146101E-06	0.3140167609	0.1273692386	0.0293912439
sp|O14578|CTRO_HUMAN	O14578	100	MAPKAPK2	0.254735646	0.0146698668	1516	2.82913192756E-06	0.3140604488	0.1273692376	0.0293946921
sp|O14578|CTRO_HUMAN	O14578	100	CAMK2A	0.5686025775	0.0394298589	592	0.0035844703	0.1168807323	0.2860935239	0.0294020403
sp|O14578|CTRO_HUMAN	O14578	100	PRKCD	0.4167439521	0.0132739028	706	0.0004049636	0.3475877096	0.2085744578	0.0294303067
sp|O14578|CTRO_HUMAN	O14578	100	PTK6	0.0038994604	0.0108003527	1873	3.43368806244E-15	0.427755273	0.0019497302	0.0294629101
sp|O14578|CTRO_HUMAN	O14578	100	PRKCD	0.4167439521	0.0132739028	1516	0.0004027255	0.3481309061	0.2085733388	0.0294690832
sp|O14578|CTRO_HUMAN	O14578	100	AURKB	0.7313999964	0.0119514107	741	0.0002205516	0.3867782063	0.365810274	0.0294770915
sp|O14578|CTRO_HUMAN	O14578	100	CAMK2A	0.5686025775	0.0394298589	877	0.0035446511	0.1174343161	0.2860736143	0.0295194183
sp|O14578|CTRO_HUMAN	O14578	100	SGK1	0.8816092537	0.0287764498	22	1.6931621335E-05	0.1609383063	0.4408130927	0.0295237966
sp|O14578|CTRO_HUMAN	O14578	100	ROCK1	0.4238569222	0.0400176332	1920	4.19283304988E-05	0.1158957686	0.2119494253	0.0295594882
sp|O14578|CTRO_HUMAN	O14578	100	PRKACA	0.2286904874	0.0542466693	1568	0.0286671734	0.0855751391	0.1286788304	0.0295825488
sp|O14578|CTRO_HUMAN	O14578	100	MAPKAPK2	0.254735646	0.0146698668	63	2.69835382224E-06	0.3172924374	0.1273691722	0.0296495362
sp|O14578|CTRO_HUMAN	O14578	100	PRKCD	0.4167439521	0.0132739028	942	0.0003918768	0.3507717331	0.2085679145	0.029657441
sp|O14578|CTRO_HUMAN	O14578	100	PRKAA2	0.0053244475	0.091447884	433	1.49031201689E-08	0.050982871	0.0026622312	0.0296905445
sp|O14578|CTRO_HUMAN	O14578	100	PRKCD	0.4167439521	0.0132739028	1939	0.0003842254	0.3526716988	0.2085640887	0.0297927933
sp|O14578|CTRO_HUMAN	O14578	100	PRKG1	0.1505158323	0.138445337	1074	0.0001219724	0.0339143418	0.0753189024	0.0298676168
sp|O14578|CTRO_HUMAN	O14578	100	MAPK9	4.20852416717E-06	0.1308532524	587	3.35937020347E-05	0.0359725616	1.89011131009E-05	0.029931101
sp|O14578|CTRO_HUMAN	O14578	100	MAP2K4	3.78434790284E-08	0.081333268	2016	2.34447321774E-15	0.0579591235	1.89217406865E-08	0.0299679543
sp|O14578|CTRO_HUMAN	O14578	100	CHUK	0.0001187936	0.0417564655	1441	4.91580189038E-07	0.1130013684	5.96425897807E-05	0.0299922354
sp|O14578|CTRO_HUMAN	O14578	100	CDK1	0.0649885674	0.042393221	152	0.0028158649	0.1113806387	0.0339022161	0.0300096222
sp|O14578|CTRO_HUMAN	O14578	100	PRKCD	0.4167439521	0.0132739028	926	0.0003712597	0.3559635673	0.2085576059	0.0300269826
sp|O14578|CTRO_HUMAN	O14578	100	MAPK1	0.0015030768	0.1667319749	47	0.1690228423	0.0283479525	0.0852629596	0.0300349307
sp|O14578|CTRO_HUMAN	O14578	100	CDK1	0.0649885674	0.042393221	1624	0.0027939916	0.1115896074	0.0338912795	0.0300570581
sp|O14578|CTRO_HUMAN	O14578	100	PLK3	4.43342126752E-05	0.0530221395	270	1.10718594585E-06	0.0892577547	2.27206993105E-05	0.0300677342
sp|O14578|CTRO_HUMAN	O14578	100	MAPKAPK2	0.254735646	0.0146698668	140	2.49625125231E-06	0.3226474138	0.1273690711	0.0300707184
sp|O14578|CTRO_HUMAN	O14578	100	AURKB	0.7313999964	0.0119514107	1192	0.0002026524	0.3969092181	0.3658013244	0.0301265429
sp|O14578|CTRO_HUMAN	O14578	100	CAMK1	0.0003060373	0.0960276254	2025	1.47391882914E-10	0.0494223267	0.0001530187	0.0301387619
sp|O14578|CTRO_HUMAN	O14578	100	JAK3	0.0033594703	0.0152331505	721	3.38432262523E-12	0.3120712566	0.0016797351	0.0301811296
sp|O14578|CTRO_HUMAN	O14578	100	ABL1	0.0062705967	0.0755534875	1614	0.3715177868	0.0629663931	0.1888941917	0.0301998608
sp|O14578|CTRO_HUMAN	O14578	100	SGK1	0.8816092537	0.0287764498	308	1.54645314061E-05	0.1653636163	0.4408123591	0.0302065308
sp|O14578|CTRO_HUMAN	O14578	100	PRKCD	0.4167439521	0.0132739028	47	0.0003616673	0.3585417649	0.2085528097	0.0302101178
sp|O14578|CTRO_HUMAN	O14578	100	PRKCD	0.4167439521	0.0132739028	1410	0.0003612031	0.3586841325	0.2085525776	0.0302202233
sp|O14578|CTRO_HUMAN	O14578	100	CAMK4	0.0004319655	0.2801234326	1919	0.000002513	0.0170165925	0.0002172392	0.0302502074
sp|O14578|CTRO_HUMAN	O14578	100	PRKAA2	0.0053244475	0.091447884	1939	1.36056633239E-08	0.0521505296	0.0026622305	0.0302625524
sp|O14578|CTRO_HUMAN	O14578	100	NEK2	0	1	862	3.97530398287E-07	0.0047708417	1.98765199143E-07	0.0302720997
sp|O14578|CTRO_HUMAN	O14578	100	PRKCZ	0.0009668287	0.3326802508	1511	0.0801784822	0.0143980677	0.0405726555	0.0303742149
sp|O14578|CTRO_HUMAN	O14578	100	CHUK	0.0001187936	0.0417564655	211	4.61321344475E-07	0.1147498012	5.96274603584E-05	0.030382725
sp|O14578|CTRO_HUMAN	O14578	100	PRKCG	0.2822215289	0.0376420455	1780	4.00796979575E-07	0.1272992289	0.1411109648	0.0303840989
sp|O14578|CTRO_HUMAN	O14578	100	SGK1	0.8816092537	0.0287764498	1473	1.51134685519E-05	0.1665233316	0.4408121836	0.0303848837
sp|O14578|CTRO_HUMAN	O14578	100	HIPK2	6.28519063969E-05	0.0249069357	1317	6.74988191072E-14	0.1924339266	0.000031426	0.0303901664
sp|O14578|CTRO_HUMAN	O14578	100	PDGFRB	0	1	263	0.0679552452	0.0047998325	0.0339776226	0.0304269746
sp|O14578|CTRO_HUMAN	O14578	100	MTOR	0.0479122395	0.0334051724	1601	9.29779802736E-07	0.1438456418	0.0239565846	0.0304555681
sp|O14578|CTRO_HUMAN	O14578	100	STK4	4.33363012989E-09	0.7358689263	153	0.000001769	0.0065336334	8.86674928968E-07	0.03047003
sp|O14578|CTRO_HUMAN	O14578	100	PRKACA	0.2286904874	0.0542466693	496	0.0268256189	0.0886833962	0.1277580531	0.0304854067
sp|O14578|CTRO_HUMAN	O14578	100	PTK6	0.0038994604	0.0108003527	624	2.35958632482E-15	0.4456000193	0.0019497302	0.0304953249
sp|O14578|CTRO_HUMAN	O14578	100	MAPKAPK2	0.254735646	0.0146698668	1337	2.29724774411E-06	0.3283922209	0.1273689716	0.0305211126
sp|O14578|CTRO_HUMAN	O14578	100	CDK4	0.0003827484	0.0394788401	307	2.48784725896E-06	0.1220725665	0.0001926181	0.0305307867
sp|O14578|CTRO_HUMAN	O14578	100	NEK2	0	1	971	3.83192716547E-07	0.0048200287	1.91596358274E-07	0.0305347634
sp|O14578|CTRO_HUMAN	O14578	100	JAK3	0.0033594703	0.0152331505	1417	3.07464305204E-12	0.316445869	0.0016797351	0.0305371044
sp|O14578|CTRO_HUMAN	O14578	100	PRKCI	0.0046928747	0.2761804467	63	5.22796633874E-05	0.0174543881	0.0023725772	0.0305376015
sp|O14578|CTRO_HUMAN	O14578	100	AURKA	0.5155805316	0.0378379702	1282	0.0003209166	0.127504837	0.2579507241	0.0305587446
sp|O14578|CTRO_HUMAN	O14578	100	JAK3	0.0033594703	0.0152331505	123	3.03046525822E-12	0.3171143021	0.0016797351	0.0305914153
sp|O14578|CTRO_HUMAN	O14578	100	MAPKAPK2	0.254735646	0.0146698668	604	2.25793010381E-06	0.3296060115	0.127368952	0.0306160846
sp|O14578|CTRO_HUMAN	O14578	100	PRKG1	0.1505158323	0.138445337	1374	0.0001115784	0.0349448265	0.0753137054	0.0306303304
sp|O14578|CTRO_HUMAN	O14578	100	PRKCA	0.247317292	0.1585766066	1144	0.4591816437	0.0305158503	0.3532494679	0.0306364704
sp|O14578|CTRO_HUMAN	O14578	100	PRKCD	0.4167439521	0.0132739028	1981	0.0003391413	0.3646819016	0.2085415467	0.0306452777
sp|O14578|CTRO_HUMAN	O14578	100	PRKCG	0.2822215289	0.0376420455	308	3.81929934257E-07	0.1287754524	0.1411109554	0.0306805586
sp|O14578|CTRO_HUMAN	O14578	100	CDK1	0.0649885674	0.042393221	1006	0.0025472117	0.1144250442	0.0337678896	0.0306990755
sp|O14578|CTRO_HUMAN	O14578	100	IKBKB	2.58022088184E-06	0.2621228448	410	0.0007843021	0.0185325324	0.0003934411	0.0307361251
sp|O14578|CTRO_HUMAN	O14578	100	JAK3	0.0033594703	0.0152331505	6	2.88789778267E-12	0.3192565092	0.0016797351	0.0307653274
sp|O14578|CTRO_HUMAN	O14578	100	ABL1	0.0062705967	0.0755534875	123	0.3640619747	0.0643692972	0.1851662857	0.0307655534
sp|O14578|CTRO_HUMAN	O14578	100	IKBKE	0	1	794	1.05320538175E-05	0.0048670773	0.000005266	0.0307855372
sp|O14578|CTRO_HUMAN	O14578	100	PRKCD	0.4167439521	0.0132739028	1137	0.0003301898	0.3673392262	0.2085370709	0.0308331791
sp|O14578|CTRO_HUMAN	O14578	100	PRKCD	0.4167439521	0.0132739028	1345	0.0003281667	0.36796766	0.2085360594	0.0308775788
sp|O14578|CTRO_HUMAN	O14578	100	MAPKAPK2	0.254735646	0.0146698668	410	2.11652541104E-06	0.3339503614	0.1273688813	0.0309554686
sp|O14578|CTRO_HUMAN	O14578	100	CDK1	0.0649885674	0.042393221	1735	0.0024264119	0.1159437336	0.0337074897	0.0310417169
sp|O14578|CTRO_HUMAN	O14578	100	CAMK2A	0.5686025775	0.0394298589	1220	0.0031063777	0.1246596239	0.2858544776	0.0310421584
sp|O14578|CTRO_HUMAN	O14578	100	ROCK1	0.4238569222	0.0400176332	232	3.42443062167E-05	0.1228659756	0.2119455833	0.0310501002
sp|O14578|CTRO_HUMAN	O14578	100	MAPKAPK2	0.254735646	0.0146698668	1720	2.06559488412E-06	0.3355805619	0.1273688558	0.0310826067
sp|O14578|CTRO_HUMAN	O14578	100	PRKCD	0.4167439521	0.0132739028	445	0.0003184422	0.3709778484	0.2085311972	0.0310900553
sp|O14578|CTRO_HUMAN	O14578	100	PRKCD	0.4167439521	0.0132739028	44	0.0003174181	0.3712818307	0.2085306851	0.031111494
sp|O14578|CTRO_HUMAN	O14578	100	PRKACA	0.2286904874	0.0542466693	902	0.0256094627	0.0908549601	0.127149975	0.031112663
sp|O14578|CTRO_HUMAN	O14578	100	MTOR	0.0479122395	0.0334051724	1908	0.0000008	0.1479605538	0.0239565197	0.0311873865
sp|O14578|CTRO_HUMAN	O14578	100	PLK1	0.0004170202	0.1292123824	444	0.1247453705	0.0383515667	0.0625811954	0.0312555988
sp|O14578|CTRO_HUMAN	O14578	100	PRKCT	0.7284727802	0.0690634796	433	0.0002348242	0.0717667054	0.3643538022	0.0312606994
sp|O14578|CTRO_HUMAN	O14578	100	MAPKAPK2	0.254735646	0.0146698668	1780	1.99290583136E-06	0.3379797306	0.1273688194	0.0312695048
sp|O14578|CTRO_HUMAN	O14578	100	PRKCD	0.4167439521	0.0132739028	516	0.0003097647	0.3736632799	0.2085268584	0.0312793349
sp|O14578|CTRO_HUMAN	O14578	100	CDK3	6.27780642045E-10	0.3589831505	1432	2.85880031848E-11	0.0138206541	3.28184322615E-10	0.0312868267
sp|O14578|CTRO_HUMAN	O14578	100	PRKACA	0.2286904874	0.0542466693	1299	0.0251308723	0.091705194	0.1269106798	0.0313574823
sp|O14578|CTRO_HUMAN	O14578	100	SGK1	0.8816092537	0.0287764498	101	1.33326328403E-05	0.1728883236	0.4408112932	0.0313596612
sp|O14578|CTRO_HUMAN	O14578	100	MAPK3	0.0031608884	0.0860354624	1971	0.0176343427	0.0580493136	0.0103976155	0.0314613807
sp|O14578|CTRO_HUMAN	O14578	100	MAPKAPK2	0.254735646	0.0146698668	1560	0.000001912	0.3408811576	0.127368779	0.0314951958
sp|O14578|CTRO_HUMAN	O14578	100	AKT1	0.07328999	0.050450627	1857	0.0012495215	0.0992421217	0.0372697557	0.0315277552
sp|O14578|CTRO_HUMAN	O14578	100	PRKD2	9.23100503965E-05	0.0348990987	1442	3.40001401308E-15	0.1437717084	0.000046155	0.0315842929
sp|O14578|CTRO_HUMAN	O14578	100	AKT1	0.07328999	0.050450627	1818	0.0012400646	0.0995030271	0.0372650273	0.0315974608
sp|O14578|CTRO_HUMAN	O14578	100	MAPK7	0.1324828987	0.0457729232	119	4.67532959625E-08	0.1099236623	0.0662414727	0.0316585295
sp|O14578|CTRO_HUMAN	O14578	100	FYN	0.0005842253	0.2413058386	280	0.5855201487	0.0208518897	0.293052187	0.0316593519
sp|O14578|CTRO_HUMAN	O14578	100	PRKG1	0.1505158323	0.138445337	1390	9.95448353509E-05	0.0363730849	0.0753076886	0.031680525
sp|O14578|CTRO_HUMAN	O14578	100	CHUK	0.0001187936	0.0417564655	999	0.000000374	0.1207298508	5.95837910643E-05	0.0317099825
sp|O14578|CTRO_HUMAN	O14578	100	PRKCD	0.4167439521	0.0132739028	150	0.0002914916	0.3798086103	0.2085177219	0.0317115205
sp|O14578|CTRO_HUMAN	O14578	100	AURKB	0.7313999964	0.0119514107	1939	0.0001635021	0.4223728522	0.3657817492	0.0317454194
sp|O14578|CTRO_HUMAN	O14578	100	GSK3B	0.0016327693	0.2495346787	1338	0.2902892035	0.0203090721	0.1459609864	0.0318504491
sp|O14578|CTRO_HUMAN	O14578	100	PRKCG	0.2822215289	0.0376420455	515	3.14546407575E-07	0.1348456274	0.1411109217	0.0318929723
sp|O14578|CTRO_HUMAN	O14578	100	PKN1	1.02280742822E-05	0.4452390282	516	1.25061908737E-06	0.0114034603	5.7393466848E-06	0.0319003704
sp|O14578|CTRO_HUMAN	O14578	100	CDK4	0.0003827484	0.0394788401	856	2.02729835458E-06	0.1286618027	0.0001923879	0.0319117451
sp|O14578|CTRO_HUMAN	O14578	100	PRKCE	0.0013231566	0.1972472571	436	0.0009091936	0.0257700605	0.0011161751	0.0319310515
sp|O14578|CTRO_HUMAN	O14578	100	MAP2K7	6.95059230739E-15	0.1530907132	1787	1.1413023661E-19	0.0332240904	3.47535321881E-15	0.0319480895
sp|O14578|CTRO_HUMAN	O14578	100	MAPKAPK2	0.254735646	0.0146698668	1665	1.76027510232E-06	0.3467567228	0.1273687031	0.0319511274
sp|O14578|CTRO_HUMAN	O14578	100	PTK6	0.0038994604	0.0108003527	1884	1.3839145974E-15	0.4717397782	0.0019497302	0.0319937977
sp|O14578|CTRO_HUMAN	O14578	100	HIPK2	6.28519063969E-05	0.0249069357	1609	4.32281997086E-14	0.2045981064	0.000031426	0.0319988444
sp|O14578|CTRO_HUMAN	O14578	100	CHUK	0.0001187936	0.0417564655	422	3.54108222896E-07	0.1222253215	5.95738537976E-05	0.0320399407
sp|O14578|CTRO_HUMAN	O14578	100	PRKCD	0.4167439521	0.0132739028	1560	0.0002750755	0.3855955777	0.2085095138	0.0321172963
sp|O14578|CTRO_HUMAN	O14578	100	MAPK3	0.0031608884	0.0860354624	1322	0.0163873283	0.059646519	0.0097741083	0.0321877393
sp|O14578|CTRO_HUMAN	O14578	100	AKT1	0.07328999	0.050450627	891	0.0011570435	0.1018820323	0.0372235167	0.0322314747
sp|O14578|CTRO_HUMAN	O14578	100	HIPK2	6.28519063969E-05	0.0249069357	1083	4.05889564007E-14	0.2063926712	0.000031426	0.0322346191
sp|O14578|CTRO_HUMAN	O14578	100	CHEK1	0.0009023167	0.1970023511	582	0.006812183	0.0260945119	0.0038572499	0.0322349944
sp|O14578|CTRO_HUMAN	O14578	100	ROCK1	0.4238569222	0.0400176332	682	2.91609357343E-05	0.1284748307	0.2119430416	0.0322380431
sp|O14578|CTRO_HUMAN	O14578	100	MAP2K4	3.78434790284E-08	0.081333268	1305	1.53730210371E-15	0.0632225085	1.89217402829E-08	0.0322424417
sp|O14578|CTRO_HUMAN	O14578	100	ROCK1	0.4238569222	0.0400176332	1083	2.90882241231E-05	0.1285945906	0.2119430052	0.0322632996
sp|O14578|CTRO_HUMAN	O14578	100	PRKCA	0.247317292	0.1585766066	473	0.4332550201	0.03246317	0.3402861561	0.0322730383
sp|O14578|CTRO_HUMAN	O14578	100	MAPKAPK2	0.254735646	0.0146698668	856	1.65890254329E-06	0.3509574831	0.1273686524	0.0322762007
sp|O14578|CTRO_HUMAN	O14578	100	PRKCD	0.4167439521	0.0132739028	1331	0.0002683057	0.38810473	0.2085061289	0.032292876
sp|O14578|CTRO_HUMAN	O14578	100	PRKCA	0.247317292	0.1585766066	902	0.4326430067	0.0324989147	0.3399801493	0.0323029022
sp|O14578|CTRO_HUMAN	O14578	100	AURKB	0.7313999964	0.0119514107	1282	0.0001516889	0.4313621737	0.3657758427	0.0323124839
sp|O14578|CTRO_HUMAN	O14578	100	AURKB	0.7313999964	0.0119514107	1887	0.0001504138	0.4323101707	0.3657752051	0.0323721541
sp|O14578|CTRO_HUMAN	O14578	100	PLK1	0.0004170202	0.1292123824	942	0.1173916479	0.0400269826	0.0589043341	0.0323998765
sp|O14578|CTRO_HUMAN	O14578	100	PRKCG	0.2822215289	0.0376420455	446	2.90390437145E-07	0.137410688	0.1411109096	0.0324021801
sp|O14578|CTRO_HUMAN	O14578	100	PLK1	0.0004170202	0.1292123824	340	0.1169295873	0.0401296339	0.0586733038	0.0324696869
sp|O14578|CTRO_HUMAN	O14578	100	HIPK2	6.28519063969E-05	0.0249069357	902	3.79806079067E-14	0.2082394782	0.000031426	0.0324768518
sp|O14578|CTRO_HUMAN	O14578	100	MAPKAPK2	0.254735646	0.0146698668	1070	1.5976848749E-06	0.3536175573	0.1273686218	0.032481667
sp|O14578|CTRO_HUMAN	O14578	100	SGK1	0.8816092537	0.0287764498	1410	1.15368157819E-05	0.1804157806	0.4408103953	0.0325037805
sp|O14578|CTRO_HUMAN	O14578	100	MAP3KB	0	1	776	0.000000824	0.0051936673	0.000000412	0.0325139943
sp|O14578|CTRO_HUMAN	O14578	100	RET	1.74503735457E-09	0.1557601881	1884	0.0001701726	0.0333636678	8.50871745976E-05	0.0325301105
sp|O14578|CTRO_HUMAN	O14578	100	PRKCG	0.2822215289	0.0376420455	1887	2.84061416608E-07	0.1380852537	0.1411109065	0.0325357921
sp|O14578|CTRO_HUMAN	O14578	100	SGK1	0.8816092537	0.0287764498	1540	1.14612511405E-05	0.1807350383	0.4408103575	0.0325521028
sp|O14578|CTRO_HUMAN	O14578	100	PRKD2	9.23100503965E-05	0.0348990987	1556	2.74582762632E-15	0.1492898271	0.000046155	0.0326003067
sp|O14578|CTRO_HUMAN	O14578	100	PRKACA	0.2286904874	0.0542466693	153	0.0229411824	0.0961405859	0.1258158349	0.0326277788
sp|O14578|CTRO_HUMAN	O14578	100	HIPK2	6.28519063969E-05	0.0249069357	1443	3.64485595926E-14	0.2094178296	0.000031426	0.0326311945
sp|O14578|CTRO_HUMAN	O14578	100	MAPKAPK2	0.254735646	0.0146698668	1813	1.54360968357E-06	0.3559751767	0.1273685948	0.032663526
sp|O14578|CTRO_HUMAN	O14578	100	AURKB	0.7313999964	0.0119514107	1442	0.0001444026	0.437194051	0.3657721995	0.03267917
sp|O14578|CTRO_HUMAN	O14578	100	MAP2K4	3.78434790284E-08	0.081333268	1609	1.42041444406E-15	0.0642461156	1.89217402244E-08	0.0326805408
sp|O14578|CTRO_HUMAN	O14578	100	CDK4	0.0003827484	0.0394788401	1252	0.000001807	0.1325836326	0.0001922777	0.0327273038
sp|O14578|CTRO_HUMAN	O14578	100	PRKCB	0.0052518908	0.2052067006	2026	0.0128860678	0.0255128212	0.0090689793	0.0327333642
sp|O14578|CTRO_HUMAN	O14578	100	ROCK1	0.4238569222	0.0400176332	1516	2.71073058635E-05	0.1311361269	0.2119420148	0.0327982449
sp|O14578|CTRO_HUMAN	O14578	100	PRKCD	0.4167439521	0.0132739028	957	0.0002488308	0.3954116088	0.2084963914	0.0328029584
sp|O14578|CTRO_HUMAN	O14578	100	PTK6	0.0038994604	0.0108003527	721	1.03577528816E-15	0.4860587416	0.0019497302	0.0328079486
sp|O14578|CTRO_HUMAN	O14578	100	PRKD2	9.23100503965E-05	0.0348990987	1192	2.60311016349E-15	0.1507190021	0.000046155	0.0328622797
sp|O14578|CTRO_HUMAN	O14578	100	PRKCD	0.4167439521	0.0132739028	1665	0.00024653	0.3963354706	0.208495241	0.0328673235
sp|O14578|CTRO_HUMAN	O14578	100	GSK3B	0.0016327693	0.2495346787	1917	0.2744335882	0.021083234	0.1380331787	0.0328677407
sp|O14578|CTRO_HUMAN	O14578	100	PRKCE	0.0013231566	0.1972472571	2002	0.0008257418	0.0266923947	0.0010744492	0.0328887479
sp|O14578|CTRO_HUMAN	O14578	100	AURKA	0.5155805316	0.0378379702	445	0.0002532774	0.1392422195	0.2579169045	0.0329078514
sp|O14578|CTRO_HUMAN	O14578	100	CHEK1	0.0009023167	0.1970023511	1781	0.006456045	0.0267764099	0.0036791808	0.0329412789
sp|O14578|CTRO_HUMAN	O14578	100	PRKACA	0.2286904874	0.0542466693	1085	0.022369314	0.0973687354	0.1255299007	0.0329775362
sp|O14578|CTRO_HUMAN	O14578	100	MAPK7	0.1324828987	0.0457729232	407	3.68745284151E-08	0.1154258945	0.0662414678	0.0329851443
sp|O14578|CTRO_HUMAN	O14578	100	HIPK2	6.28519063969E-05	0.0249069357	1215	3.26720006518E-14	0.2124955357	0.000031426	0.0330335416
sp|O14578|CTRO_HUMAN	O14578	100	AKT1	0.07328999	0.050450627	1299	0.0010645927	0.1049411023	0.0371772913	0.0330426182
sp|O14578|CTRO_HUMAN	O14578	100	HIPK2	6.28519063969E-05	0.0249069357	1006	3.25391408284E-14	0.2126030752	0.000031426	0.03304758
sp|O14578|CTRO_HUMAN	O14578	100	HIPK2	6.28519063969E-05	0.0249069357	1916	3.17141799938E-14	0.2133506578	0.000031426	0.0331451335
sp|O14578|CTRO_HUMAN	O14578	100	MTOR	0.0479122395	0.0334051724	436	5.34686637305E-07	0.1591852908	0.0239563871	0.0331645158
sp|O14578|CTRO_HUMAN	O14578	100	HIPK2	6.28519063969E-05	0.0249069357	772	3.12262371216E-14	0.2137634016	0.000031426	0.0331989653
sp|O14578|CTRO_HUMAN	O14578	100	CAMK2A	0.5686025775	0.0394298589	431	0.0025811102	0.1350487914	0.2855918438	0.0332029625
sp|O14578|CTRO_HUMAN	O14578	100	PTK6	0.0038994604	0.0108003527	1636	8.97236336309E-16	0.4931054755	0.0019497302	0.0332069321
sp|O14578|CTRO_HUMAN	O14578	100	AURKA	0.5155805316	0.0378379702	1556	0.0002456152	0.1408036803	0.2579130734	0.0332174672
sp|O14578|CTRO_HUMAN	O14578	100	AURKB	0.7313999964	0.0119514107	821	0.0001336433	0.4463874531	0.3657668199	0.0332553326
sp|O14578|CTRO_HUMAN	O14578	100	MAPKAPK2	0.254735646	0.0146698668	942	1.38159265533E-06	0.3639275978	0.1273685138	0.0332752688
sp|O14578|CTRO_HUMAN	O14578	100	PRKCT	0.7284727802	0.0690634796	1857	0.0001907492	0.0773480646	0.3643317647	0.0332917882
sp|O14578|CTRO_HUMAN	O14578	100	JAK3	0.0033594703	0.0152331505	1742	1.42896399456E-12	0.3513364634	0.0016797351	0.0333442822
sp|O14578|CTRO_HUMAN	O14578	100	AURKB	0.7313999964	0.0119514107	1781	0.000131966	0.4479785483	0.3657659812	0.0333548177
sp|O14578|CTRO_HUMAN	O14578	100	JAK3	0.0033594703	0.0152331505	1814	1.42058032446E-12	0.351607058	0.0016797351	0.0333658399
sp|O14578|CTRO_HUMAN	O14578	100	CDK4	0.0003827484	0.0394788401	308	0.000001645	0.1358470887	0.0001921967	0.0334024539
sp|O14578|CTRO_HUMAN	O14578	100	SGK1	0.8816092537	0.0287764498	340	1.02996171557E-05	0.1864031624	0.4408097767	0.0334073462
sp|O14578|CTRO_HUMAN	O14578	100	HIPK2	6.28519063969E-05	0.0249069357	1345	2.9392234175E-14	0.2155127509	0.000031426	0.0334269029
sp|O14578|CTRO_HUMAN	O14578	100	RPS6KA1	4.92491349686E-06	0.2175499608	1939	0.0002271602	0.0246769463	0.0001160426	0.0334305957
sp|O14578|CTRO_HUMAN	O14578	100	CAMK2A	0.5686025775	0.0394298589	1137	0.0025302001	0.1361947589	0.2855663888	0.0334393324
sp|O14578|CTRO_HUMAN	O14578	100	PRKCA	0.247317292	0.1585766066	772	0.4149698194	0.0338895955	0.3311435557	0.0334600134
sp|O14578|CTRO_HUMAN	O14578	100	ROCK1	0.4238569222	0.0400176332	1915	2.48029045263E-05	0.1345120107	0.2119408626	0.0335057627
sp|O14578|CTRO_HUMAN	O14578	100	CAMK2D	0.000000099	0.1748138715	1846	3.94518313376E-12	0.0308641315	4.94939421677E-08	0.033571713
sp|O14578|CTRO_HUMAN	O14578	100	CDK1	0.0649885674	0.042393221	1206	0.0017491516	0.1274776466	0.0333688595	0.0336171898
sp|O14578|CTRO_HUMAN	O14578	100	HIPK2	6.28519063969E-05	0.0249069357	1337	2.79578823693E-14	0.217006083	0.000031426	0.0336212019
sp|O14578|CTRO_HUMAN	O14578	100	PRKCD	0.4167439521	0.0132739028	1529	0.0002206427	0.4073943157	0.2084822974	0.0336355887
sp|O14578|CTRO_HUMAN	O14578	100	PLK1	0.0004170202	0.1292123824	395	0.1096499196	0.0418896761	0.0550334699	0.033661437
sp|O14578|CTRO_HUMAN	O14578	100	PAK1	0.0043713064	0.1739811912	1350	0.0418818063	0.0311372573	0.0231265563	0.0336856109
sp|O14578|CTRO_HUMAN	O14578	100	AURKB	0.7313999964	0.0119514107	378	0.0001260958	0.4534190675	0.3657630461	0.0336944834
sp|O14578|CTRO_HUMAN	O14578	100	PAK2	0	1	444	5.31812640458E-07	0.0054206611	2.65906320229E-07	0.0337031635
sp|O14578|CTRO_HUMAN	O14578	100	AURKB	0.7313999964	0.0119514107	1906	0.0001258591	0.4536179544	0.3657629277	0.0337068856
sp|O14578|CTRO_HUMAN	O14578	100	STK4	4.33363012989E-09	0.7358689263	1189	0.000001129	0.0073737855	5.6668831503E-07	0.0337317452
sp|O14578|CTRO_HUMAN	O14578	100	CHUK	0.0001187936	0.0417564655	340	2.71072679196E-07	0.13009831	5.95323360258E-05	0.0337646369
sp|O14578|CTRO_HUMAN	O14578	100	CHUK	0.0001187936	0.0417564655	682	2.70529235549E-07	0.1301514687	5.95320643039E-05	0.0337762131
sp|O14578|CTRO_HUMAN	O14578	100	PRKAA1	0.0139727028	0.1072688088	436	0.0049025099	0.0506871375	0.0094376064	0.0337891641
sp|O14578|CTRO_HUMAN	O14578	100	AURKA	0.5155805316	0.0378379702	776	0.0002313822	0.1439015501	0.2579059569	0.0338297988
sp|O14578|CTRO_HUMAN	O14578	100	PRKCD	0.4167439521	0.0132739028	1328	0.0002143811	0.4103351535	0.2084791666	0.0338392153
sp|O14578|CTRO_HUMAN	O14578	100	CDK4	0.0003827484	0.0394788401	1345	1.5381947611E-06	0.1380806711	0.0001921433	0.0338627531
sp|O14578|CTRO_HUMAN	O14578	100	PAK1	0.0043713064	0.1739811912	81	0.0412445215	0.0313764715	0.022807914	0.0339026248
sp|O14578|CTRO_HUMAN	O14578	100	PRKCD	0.4167439521	0.0132739028	794	0.0002123337	0.4113127849	0.2084781429	0.0339068455
sp|O14578|CTRO_HUMAN	O14578	100	CDK6	0.000000001	0.3863146552	440	4.01788392921E-05	0.0141362458	2.00899253968E-05	0.0339136864
sp|O14578|CTRO_HUMAN	O14578	100	CHUK	0.0001187936	0.0417564655	978	2.63538714194E-07	0.1309512935	5.95285690433E-05	0.0339502791
sp|O14578|CTRO_HUMAN	O14578	100	CHEK2	1.35553095297E-05	0.2336402821	101	0.0204887087	0.0234298551	0.010251132	0.0339820224
sp|O14578|CTRO_HUMAN	O14578	100	PRKACA	0.2286904874	0.0542466693	882	0.0208365932	0.1009771121	0.1247635403	0.0340003214
sp|O14578|CTRO_HUMAN	O14578	100	MAPKAPK2	0.254735646	0.0146698668	361	1.20373471723E-06	0.3736269242	0.1273684249	0.0340179473
sp|O14578|CTRO_HUMAN	O14578	100	MAPK7	0.1324828987	0.0457729232	1503	3.05264436986E-08	0.1197858254	0.0662414646	0.0340277882
sp|O14578|CTRO_HUMAN	O14578	100	MAPK3	0.0031608884	0.0860354624	1331	0.0136029646	0.063729658	0.0083819265	0.0340281173
sp|O14578|CTRO_HUMAN	O14578	100	CDK1	0.0649885674	0.042393221	1309	0.0016682821	0.1293797509	0.0333284248	0.0340375597
sp|O14578|CTRO_HUMAN	O14578	100	SGK1	0.8816092537	0.0287764498	1740	9.36568938383E-06	0.191652738	0.4408093097	0.0341950083
sp|O14578|CTRO_HUMAN	O14578	100	PRKD2	9.23100503965E-05	0.0348990987	978	1.96955055376E-15	0.1581083686	0.000046155	0.03420933
sp|O14578|CTRO_HUMAN	O14578	100	PRKAA1	0.0139727028	0.1072688088	1252	0.0047525975	0.0514939889	0.0093626502	0.0342397938
sp|O14578|CTRO_HUMAN	O14578	100	PRKACA	0.2286904874	0.0542466693	1390	0.0204947226	0.101844149	0.124592605	0.0342450289
sp|O14578|CTRO_HUMAN	O14578	100	HIPK2	6.28519063969E-05	0.0249069357	1934	2.36110319032E-14	0.22195687	0.000031426	0.0342635326
sp|O14578|CTRO_HUMAN	O14578	100	NEK2	0	1	909	2.40544017166E-07	0.0055285061	1.20272008583E-07	0.034264783
sp|O14578|CTRO_HUMAN	O14578	100	HIPK2	6.28519063969E-05	0.0249069357	776	2.35732737923E-14	0.2220026964	0.000031426	0.0342694653
sp|O14578|CTRO_HUMAN	O14578	100	RPS6KA3	0.0003156196	0.1413597179	47	7.54506284623E-05	0.0391327553	0.0001955351	0.0342818787
sp|O14578|CTRO_HUMAN	O14578	100	PRKCB	0.0052518908	0.2052067006	1282	0.0111491552	0.026981407	0.008200523	0.0343077081
sp|O14578|CTRO_HUMAN	O14578	100	CAMK2A	0.5686025775	0.0394298589	1622	0.002350382	0.140516501	0.2854764798	0.0343273506
sp|O14578|CTRO_HUMAN	O14578	100	ABL1	0.0062705967	0.0755534875	294	0.3182454189	0.0733424068	0.1622580078	0.0343311372
sp|O14578|CTRO_HUMAN	O14578	100	PLK3	4.43342126752E-05	0.0530221395	1085	5.84694562606E-07	0.1049215497	2.24594536189E-05	0.0344448264
sp|O14578|CTRO_HUMAN	O14578	100	CHUK	0.0001187936	0.0417564655	1374	2.4388037339E-07	0.1333174672	5.95187398729E-05	0.0344640401
sp|O14578|CTRO_HUMAN	O14578	100	PRKCD	0.4167439521	0.0132739028	39	0.0001959428	0.4194424018	0.2084699475	0.0344680447
sp|O14578|CTRO_HUMAN	O14578	100	HIPK2	6.28519063969E-05	0.0249069357	1288	2.23292388862E-14	0.2236063176	0.000031426	0.0344769232
sp|O14578|CTRO_HUMAN	O14578	100	CDK4	0.0003827484	0.0394788401	1928	1.41291827425E-06	0.1410832218	0.0001920807	0.0344792785
sp|O14578|CTRO_HUMAN	O14578	100	AKT1	0.07328999	0.050450627	311	0.0009172857	0.1105285717	0.0371036378	0.0345126687
sp|O14578|CTRO_HUMAN	O14578	100	PRKD2	9.23100503965E-05	0.0348990987	1908	1.85174493895E-15	0.1598461086	0.000046155	0.0345243409
sp|O14578|CTRO_HUMAN	O14578	100	PRKAA2	0.0053244475	0.091447884	1473	7.08379052723E-09	0.0610781381	0.0026622273	0.0345605617
sp|O14578|CTRO_HUMAN	O14578	100	AURKA	0.5155805316	0.0378379702	652	0.0002145039	0.1478600411	0.2578975178	0.0346085772
sp|O14578|CTRO_HUMAN	O14578	100	BTK	0.0028292797	0.0808434561	1715	3.5433806407E-06	0.069278656	0.0014164115	0.0346397008
sp|O14578|CTRO_HUMAN	O14578	100	PRKCD	0.4167439521	0.0132739028	332	0.0001905886	0.4220951437	0.2084672704	0.0346507127
sp|O14578|CTRO_HUMAN	O14578	100	MAPK14	5.72322269542E-05	0.4445777821	400	0.2074767268	0.0126141958	0.1037669795	0.0346773651
sp|O14578|CTRO_HUMAN	O14578	100	CHUK	0.0001187936	0.0417564655	83	2.36583812315E-07	0.1343122072	5.95150915923E-05	0.0346795
sp|O14578|CTRO_HUMAN	O14578	100	PRKAA1	0.0139727028	0.1072688088	1665	0.0046138916	0.052287398	0.0092932972	0.0346815934
sp|O14578|CTRO_HUMAN	O14578	100	PRKCG	0.2822215289	0.0376420455	422	2.02748595595E-07	0.1491746499	0.1411108658	0.0347149297
sp|O14578|CTRO_HUMAN	O14578	100	HIPK2	6.28519063969E-05	0.0249069357	1624	2.09381257886E-14	0.2255493602	0.000031426	0.034727908
sp|O14578|CTRO_HUMAN	O14578	100	PRKCG	0.2822215289	0.0376420455	1288	2.01919044871E-07	0.1492941042	0.1411108654	0.03473823
sp|O14578|CTRO_HUMAN	O14578	100	PRKCD	0.4167439521	0.0132739028	546	0.0001878971	0.4235441769	0.2084659246	0.0347503997
sp|O14578|CTRO_HUMAN	O14578	100	CDK5	0.0015475658	0.1146649687	44	0.000901105	0.0490373843	0.0012243354	0.0347544714
sp|O14578|CTRO_HUMAN	O14578	100	MAPK7	0.1324828987	0.0457729232	1337	2.65823478696E-08	0.1231455171	0.0662414626	0.0348262626
sp|O14578|CTRO_HUMAN	O14578	100	AURKA	0.5155805316	0.0378379702	1390	0.0002092917	0.149238807	0.2578949117	0.0348788833
sp|O14578|CTRO_HUMAN	O14578	100	AURKB	0.7313999964	0.0119514107	301	0.000106398	0.4731641685	0.3657531972	0.0349207346
sp|O14578|CTRO_HUMAN	O14578	100	MAPKAPK2	0.254735646	0.0146698668	1919	1.01591319571E-06	0.3856582072	0.1273683309	0.0349340614
sp|O14578|CTRO_HUMAN	O14578	100	PRKACA	0.2286904874	0.0542466693	1826	0.0195210142	0.1044049325	0.1241057508	0.0349654448
sp|O14578|CTRO_HUMAN	O14578	100	MAP2K4	3.78434790284E-08	0.081333268	741	9.44817960694E-16	0.0697657876	1.89217399866E-08	0.0350205845
sp|O14578|CTRO_HUMAN	O14578	100	CDK6	0.000000001	0.3863146552	371	3.54664872076E-05	0.0147212971	1.77337493545E-05	0.0350866314
sp|O14578|CTRO_HUMAN	O14578	100	MAPKAPK2	0.254735646	0.0146698668	398	9.84619984769E-07	0.3879846646	0.1273683153	0.0351105672
sp|O14578|CTRO_HUMAN	O14578	100	CDK5	0.0015475658	0.1146649687	902	0.000868756	0.0496624575	0.0012081609	0.0351253532
sp|O14578|CTRO_HUMAN	O14578	100	CDK1	0.0649885674	0.042393221	1419	0.0014749629	0.134413331	0.0332317652	0.0351443191
sp|O14578|CTRO_HUMAN	O14578	100	PRKCG	0.2822215289	0.0376420455	1740	1.87644977822E-07	0.1516495851	0.1411108583	0.0351969499
sp|O14578|CTRO_HUMAN	O14578	100	PRKDC	0.0011315373	0.1011216693	1011	0.009240618	0.0564670781	0.0051860776	0.0352054455
sp|O14578|CTRO_HUMAN	O14578	100	CAMK2A	0.5686025775	0.0394298589	1189	0.0021861832	0.1448324385	0.2853943804	0.0352089447
sp|O14578|CTRO_HUMAN	O14578	100	AURKB	0.7313999964	0.0119514107	1971	0.0001021048	0.4781106783	0.3657510506	0.035226374
sp|O14578|CTRO_HUMAN	O14578	100	AURKB	0.7313999964	0.0119514107	1783	9.95378826356E-05	0.481084511	0.3657497671	0.0354098291
sp|O14578|CTRO_HUMAN	O14578	100	HIPK2	6.28519063969E-05	0.0249069357	446	1.72894785629E-14	0.2312822523	0.000031426	0.035466015
sp|O14578|CTRO_HUMAN	O14578	100	PTK6	0.0038994604	0.0108003527	1742	3.88669786846E-16	0.5336157396	0.0019497302	0.0354799683
sp|O14578|CTRO_HUMAN	O14578	100	HIPK2	6.28519063969E-05	0.0249069357	653	1.71601526675E-14	0.2315016084	0.000031426	0.0354941861
sp|O14578|CTRO_HUMAN	O14578	100	PLK3	4.43342126752E-05	0.0530221395	741	5.05088205764E-07	0.1088277985	2.24196504405E-05	0.0355162874
sp|O14578|CTRO_HUMAN	O14578	100	AURKB	0.7313999964	0.0119514107	431	9.78526986508E-05	0.4830993484	0.3657489246	0.0355339991
sp|O14578|CTRO_HUMAN	O14578	100	PRKACA	0.2286904874	0.0542466693	1971	0.0187604715	0.1065227267	0.1237254795	0.0355586581
sp|O14578|CTRO_HUMAN	O14578	100	AURKB	0.7313999964	0.0119514107	1730	0.000096958	0.484219042	0.3657484772	0.0356029599
sp|O14578|CTRO_HUMAN	O14578	100	PRKCI	0.0046928747	0.2761804467	1597	2.79335321728E-05	0.0209701954	0.0023604041	0.0356259227
sp|O14578|CTRO_HUMAN	O14578	100	ROCK1	0.4238569222	0.0400176332	1857	1.90317995128E-05	0.1447774468	0.211937977	0.0356367033
sp|O14578|CTRO_HUMAN	O14578	100	PRKCD	0.4167439521	0.0132739028	1928	0.0001643904	0.4370632928	0.2084541712	0.0356773131
sp|O14578|CTRO_HUMAN	O14578	100	ROCK1	0.4238569222	0.0400176332	1888	1.8903685953E-05	0.1450606544	0.211937913	0.03569507
sp|O14578|CTRO_HUMAN	O14578	100	CSNK2A1	0.1178155672	0.3392437304	385	0.97804001	0.0171320753	0.5479277886	0.0357309291
sp|O14578|CTRO_HUMAN	O14578	100	PRKCD	0.4167439521	0.0132739028	1174	0.0001630067	0.4378744214	0.2084534794	0.0357327484
sp|O14578|CTRO_HUMAN	O14578	100	PRKCI	0.0046928747	0.2761804467	455	2.73886619676E-05	0.0210936214	0.0023601317	0.0358014212
sp|O14578|CTRO_HUMAN	O14578	100	CDK5	0.0015475658	0.1146649687	1954	0.0008152627	0.0508062863	0.0011814142	0.0358017065
sp|O14578|CTRO_HUMAN	O14578	100	ROCK1	0.4238569222	0.0400176332	1887	1.86282514778E-05	0.1456475388	0.2119377752	0.0358159514
sp|O14578|CTRO_HUMAN	O14578	100	JAK3	0.0033594703	0.0152331505	1800	7.34757205665E-13	0.382685168	0.0016797351	0.0358212556
sp|O14578|CTRO_HUMAN	O14578	100	MAP2K1	0	1	184	3.15526251739E-08	0.0058381047	1.5776312587E-08	0.035865515
sp|O14578|CTRO_HUMAN	O14578	100	HIPK2	6.28519063969E-05	0.0249069357	1529	1.56369372927E-14	0.2344537499	0.000031426	0.0358728174
sp|O14578|CTRO_HUMAN	O14578	100	AURKB	0.7313999964	0.0119514107	473	0.000093278	0.4890839807	0.3657466372	0.0359022281
sp|O14578|CTRO_HUMAN	O14578	100	CDK6	0.000000001	0.3863146552	1533	3.26168561985E-05	0.0151477889	1.630893385E-05	0.0359360047
sp|O14578|CTRO_HUMAN	O14578	100	PRKACA	0.2286904874	0.0542466693	81	0.0182796399	0.107898132	0.1234850636	0.0359426953
sp|O14578|CTRO_HUMAN	O14578	100	PRKD2	9.23100503965E-05	0.0348990987	888	1.39220914274E-15	0.1677530087	0.000046155	0.0359494529
sp|O14578|CTRO_HUMAN	O14578	100	PRKACA	0.2286904874	0.0542466693	473	0.0182613299	0.107961067	0.1234759086	0.0359602451
sp|O14578|CTRO_HUMAN	O14578	100	MAPKAPK2	0.254735646	0.0146698668	902	8.41721456771E-07	0.3994755007	0.1273682439	0.0359793864
sp|O14578|CTRO_HUMAN	O14578	100	PRKAA2	0.0053244475	0.091447884	944	5.74105162678E-09	0.0641714252	0.0026622266	0.036020953
sp|O14578|CTRO_HUMAN	O14578	100	PAK1	0.0043713064	0.1739811912	446	0.0360467122	0.0337463114	0.0202090093	0.0360357626
sp|O14578|CTRO_HUMAN	O14578	100	RPS6KA1	4.92491349686E-06	0.2175499608	480	0.0001728041	0.0269927108	8.88645275671E-05	0.0360411044
sp|O14578|CTRO_HUMAN	O14578	100	HIPK2	6.28519063969E-05	0.0249069357	1780	1.4884750902E-14	0.2359990187	0.000031426	0.0360706382
sp|O14578|CTRO_HUMAN	O14578	100	MAPKAPK2	0.254735646	0.0146698668	821	8.28464937459E-07	0.400711288	0.1273682372	0.0360725326
sp|O14578|CTRO_HUMAN	O14578	100	PRKCA	0.247317292	0.1585766066	776	0.3771471934	0.037088589	0.3122322427	0.0360879484
sp|O14578|CTRO_HUMAN	O14578	100	MAP3K5	0	1	260	3.04053044361E-07	0.0058863832	0.000000152	0.0361136292
sp|O14578|CTRO_HUMAN	O14578	100	ROCK1	0.4238569222	0.0400176332	891	1.79737382296E-05	0.1471130695	0.211937448	0.0361173966
sp|O14578|CTRO_HUMAN	O14578	100	MAPK7	0.1324828987	0.0457729232	487	2.11989513844E-08	0.1288075309	0.0662414599	0.0361624771
sp|O14578|CTRO_HUMAN	O14578	100	ROCK1	0.4238569222	0.0400176332	311	1.78087162093E-05	0.1474864025	0.2119373655	0.0361940939
sp|O14578|CTRO_HUMAN	O14578	100	CSNK2A1	0.1178155672	0.3392437304	682	0.9760822303	0.0174247537	0.5469488988	0.0362412113
sp|O14578|CTRO_HUMAN	O14578	100	HIPK2	6.28519063969E-05	0.0249069357	1085	1.42401996332E-14	0.2373609816	0.000031426	0.0362447837
sp|O14578|CTRO_HUMAN	O14578	100	PRKCG	0.2822215289	0.0376420455	22	1.59258839638E-07	0.157327791	0.1411108441	0.0362971353
sp|O14578|CTRO_HUMAN	O14578	100	PTK6	0.0038994604	0.0108003527	421	2.89647963788E-16	0.5483502589	0.0019497302	0.0362983474
sp|O14578|CTRO_HUMAN	O14578	100	CHUK	0.0001187936	0.0417564655	93	1.86065677514E-07	0.1421332591	5.94898325249E-05	0.0363629922
sp|O14578|CTRO_HUMAN	O14578	100	MAPKAPK2	0.254735646	0.0146698668	682	7.82932804146E-07	0.404702163	0.1273682145	0.03637296
sp|O14578|CTRO_HUMAN	O14578	100	PRKG1	0.1505158323	0.138445337	1665	6.0719403182E-05	0.0429048853	0.0752882759	0.0363886183
sp|O14578|CTRO_HUMAN	O14578	100	MAPKAPK2	0.254735646	0.0146698668	1533	7.75700886862E-07	0.4053458723	0.1273682108	0.0364213633
sp|O14578|CTRO_HUMAN	O14578	100	CDK6	0.000000001	0.3863146552	1981	3.07640943447E-05	0.0154465775	1.53825529231E-05	0.0365282814
sp|O14578|CTRO_HUMAN	O14578	100	AURKB	0.7313999964	0.0119514107	398	8.50292423446E-05	0.4994096022	0.3657425128	0.0365355025
sp|O14578|CTRO_HUMAN	O14578	100	MAPKAPK2	0.254735646	0.0146698668	436	7.548880447E-07	0.4074150904	0.1273682004	0.0365768554
sp|O14578|CTRO_HUMAN	O14578	100	CAMK1	0.0003060373	0.0960276254	1669	5.37902365179E-11	0.0622922342	0.0001530187	0.0366027098
sp|O14578|CTRO_HUMAN	O14578	100	CDK1	0.0649885674	0.042393221	1954	0.0012573404	0.1411458513	0.0331229539	0.0366121897
sp|O14578|CTRO_HUMAN	O14578	100	PRKCG	0.2822215289	0.0376420455	902	1.51588262866E-07	0.1590319249	0.1411108402	0.0366258032
sp|O14578|CTRO_HUMAN	O14578	100	PRKCG	0.2822215289	0.0376420455	1708	1.5142619208E-07	0.1590658365	0.1411108402	0.0366323366
sp|O14578|CTRO_HUMAN	O14578	100	AKT1	0.07328999	0.050450627	706	0.0007441255	0.1187275393	0.0370170577	0.0366441863
sp|O14578|CTRO_HUMAN	O14578	100	HIPK2	6.28519063969E-05	0.0249069357	487	1.28868102841E-14	0.2405291186	0.000031426	0.0366491222
sp|O14578|CTRO_HUMAN	O14578	100	ROCK1	0.4238569222	0.0400176332	942	0.000016804	0.1497957514	0.2119368631	0.0366676882
sp|O14578|CTRO_HUMAN	O14578	100	CAMK2A	0.5686025775	0.0394298589	794	0.001945331	0.1520323889	0.2852739543	0.0366684261
sp|O14578|CTRO_HUMAN	O14578	100	PLK3	4.43342126752E-05	0.0530221395	582	4.27098425366E-07	0.1133572873	2.23806555503E-05	0.036749407
sp|O14578|CTRO_HUMAN	O14578	100	PRKD2	9.23100503965E-05	0.0348990987	1988	1.18128087227E-15	0.1723854544	0.000046155	0.0367783055
sp|O14578|CTRO_HUMAN	O14578	100	PRKCD	0.4167439521	0.0132739028	422	0.0001397437	0.4533949323	0.2084418479	0.0367896733
sp|O14578|CTRO_HUMAN	O14578	100	PRKACA	0.2286904874	0.0542466693	1665	0.0173130745	0.1109682004	0.1230017809	0.036796499
sp|O14578|CTRO_HUMAN	O14578	100	PAK1	0.0043713064	0.1739811912	776	0.0343571194	0.0346261797	0.0193642129	0.0368202648
sp|O14578|CTRO_HUMAN	O14578	100	MAPKAPK2	0.254735646	0.0146698668	1020	7.21400640771E-07	0.4106889339	0.1273681837	0.0368225547
sp|O14578|CTRO_HUMAN	O14578	100	PRKCD	0.4167439521	0.0132739028	1192	0.0001385229	0.4542586086	0.2084412375	0.0368482791
sp|O14578|CTRO_HUMAN	O14578	100	PRKCD	0.4167439521	0.0132739028	473	0.0001383334	0.4543844786	0.2084411428	0.0368568183
sp|O14578|CTRO_HUMAN	O14578	100	PIM1	1.37799362749E-07	0.2675597571	877	8.18253284071E-06	0.0225512088	4.16016610173E-06	0.0368687798
sp|O14578|CTRO_HUMAN	O14578	100	CAMK2A	0.5686025775	0.0394298589	1529	0.0019124117	0.1530931191	0.2852574946	0.0368822918
sp|O14578|CTRO_HUMAN	O14578	100	PRKD2	9.23100503965E-05	0.0348990987	1144	1.15630836825E-15	0.1730047229	0.000046155	0.0368887752
sp|O14578|CTRO_HUMAN	O14578	100	SGK1	0.8816092537	0.0287764498	1299	6.77531648395E-06	0.209911839	0.4408080145	0.0369031258
sp|O14578|CTRO_HUMAN	O14578	100	PRKAA1	0.0139727028	0.1072688088	794	0.0039476091	0.0563134067	0.008960156	0.0369039154
sp|O14578|CTRO_HUMAN	O14578	100	AKT1	0.07328999	0.050450627	74	0.0007250647	0.1198298188	0.0370075273	0.0369285269
sp|O14578|CTRO_HUMAN	O14578	100	PRKACA	0.2286904874	0.0542466693	1964	0.0171541721	0.111482679	0.1229223297	0.0369391241
sp|O14578|CTRO_HUMAN	O14578	100	SGK1	0.8816092537	0.0287764498	947	6.69082580667E-06	0.2106426186	0.4408079723	0.0370105332
sp|O14578|CTRO_HUMAN	O14578	100	JAK3	0.0033594703	0.0152331505	1478	5.34895813456E-13	0.397943159	0.0016797351	0.0370124799
sp|O14578|CTRO_HUMAN	O14578	100	AURKB	0.7313999964	0.0119514107	1981	7.92977065568E-05	0.5073803539	0.3657396471	0.0370226039
sp|O14578|CTRO_HUMAN	O14578	100	MAP2K7	6.95059230739E-15	0.1530907132	473	4.81137721793E-20	0.0396135459	3.47532021058E-15	0.0370254375
sp|O14578|CTRO_HUMAN	O14578	100	CDK4	0.0003827484	0.0394788401	445	1.00766673866E-06	0.1537071939	0.000191878	0.0370444064
sp|O14578|CTRO_HUMAN	O14578	100	CDK4	0.0003827484	0.0394788401	1534	1.0062161958E-06	0.1537649352	0.0001918773	0.0370560424
sp|O14578|CTRO_HUMAN	O14578	100	CDK6	0.000000001	0.3863146552	1948	2.90612956384E-05	0.0157233694	1.45311535699E-05	0.0370749616
sp|O14578|CTRO_HUMAN	O14578	100	MAPKAPK2	0.254735646	0.0146698668	101	6.87891494722E-07	0.4141656358	0.1273681669	0.0370830593
sp|O14578|CTRO_HUMAN	O14578	100	MAPK3	0.0031608884	0.0860354624	1920	0.0099327926	0.070668092	0.0065468405	0.0371045295
sp|O14578|CTRO_HUMAN	O14578	100	MAP2K4	3.78434790284E-08	0.081333268	44	6.6081043494E-16	0.0749362107	1.89217398446E-08	0.0371802615
sp|O14578|CTRO_HUMAN	O14578	100	CDK1	0.0649885674	0.042393221	154	0.0011871765	0.1437802627	0.033087872	0.0371828195
sp|O14578|CTRO_HUMAN	O14578	100	HIPK2	6.28519063969E-05	0.0249069357	810	1.10446216105E-14	0.2454563813	0.000031426	0.0372759116
sp|O14578|CTRO_HUMAN	O14578	100	PKN1	1.02280742822E-05	0.4452390282	232	6.56229704007E-07	0.0137320563	5.44215199312E-06	0.0372783637
sp|O14578|CTRO_HUMAN	O14578	100	PRKD2	9.23100503965E-05	0.0348990987	2001	1.06963822828E-15	0.1752847428	0.000046155	0.0372948377
sp|O14578|CTRO_HUMAN	O14578	100	MAP3K5	0	1	1560	2.64087279091E-07	0.0061318846	0.000000132	0.0373692568
sp|O14578|CTRO_HUMAN	O14578	100	PRKCD	0.4167439521	0.0132739028	381	0.0001279763	0.4621297641	0.2084359642	0.0373813858
sp|O14578|CTRO_HUMAN	O14578	100	AKT1	0.07328999	0.050450627	1343	0.0006944305	0.121650963	0.0369922102	0.037397185
sp|O14578|CTRO_HUMAN	O14578	100	CHEK2	1.35553095297E-05	0.2336402821	529	0.0166577708	0.0262866776	0.0083356631	0.0374188783
sp|O14578|CTRO_HUMAN	O14578	100	MAPKAPK2	0.254735646	0.0146698668	587	0.000000646	0.4187391181	0.127368146	0.0374250928
sp|O14578|CTRO_HUMAN	O14578	100	MAPKAPK2	0.254735646	0.0146698668	1793	6.45414300501E-07	0.4188112184	0.1273681457	0.037430479
sp|O14578|CTRO_HUMAN	O14578	100	AURKB	0.7313999964	0.0119514107	1252	7.39567580033E-05	0.5151418314	0.3657369766	0.0374954781
sp|O14578|CTRO_HUMAN	O14578	100	PRKCD	0.4167439521	0.0132739028	1916	0.0001258441	0.4638238161	0.2084348981	0.0374958888
sp|O14578|CTRO_HUMAN	O14578	100	MAPK1	0.0015030768	0.1667319749	1309	0.1108604684	0.0369669961	0.0561817726	0.0375306409
sp|O14578|CTRO_HUMAN	O14578	100	STK11	3.2350935552E-06	0.1859326019	1189	3.50969149604E-08	0.033162482	1.63509523508E-06	0.0375428864
sp|O14578|CTRO_HUMAN	O14578	100	PRKCD	0.4167439521	0.0132739028	914	0.0001237885	0.4654695976	0.2084338703	0.0376070504
sp|O14578|CTRO_HUMAN	O14578	100	PRKCG	0.2822215289	0.0376420455	1939	1.30535373994E-07	0.1643257994	0.1411108297	0.0376424548
sp|O14578|CTRO_HUMAN	O14578	100	MAPK7	0.1324828987	0.0457729232	22	1.6501001014E-08	0.1351798552	0.0662414576	0.0376527167
sp|O14578|CTRO_HUMAN	O14578	100	AURKA	0.5155805316	0.0378379702	1017	0.0001621534	0.1635305572	0.2578713425	0.0376531602
sp|O14578|CTRO_HUMAN	O14578	100	AURKB	0.7313999964	0.0119514107	1443	0.000070942	0.5198906764	0.3657354692	0.0377841146
sp|O14578|CTRO_HUMAN	O14578	100	ROCK1	0.4238569222	0.0400176332	1282	1.46441949539E-05	0.1553178417	0.2119357832	0.0377944057
sp|O14578|CTRO_HUMAN	O14578	100	PRKCG	0.2822215289	0.0376420455	795	1.27669281681E-07	0.1651247076	0.1411108283	0.0377953168
sp|O14578|CTRO_HUMAN	O14578	100	AURKB	0.7313999964	0.0119514107	1007	7.05139280596E-05	0.5205591319	0.3657352552	0.0378247019
sp|O14578|CTRO_HUMAN	O14578	100	PRKAA1	0.0139727028	0.1072688088	498	0.0036957102	0.0580236507	0.0088342065	0.0378384773
sp|O14578|CTRO_HUMAN	O14578	100	HIPK2	6.28519063969E-05	0.0249069357	1074	9.48182253815E-15	0.2504007525	0.000031426	0.0379024008
sp|O14578|CTRO_HUMAN	O14578	100	CHEK2	1.35553095297E-05	0.2336402821	340	0.0162402572	0.0267082812	0.0081269063	0.0379197384
sp|O14578|CTRO_HUMAN	O14578	100	PRKCD	0.4167439521	0.0132739028	1597	0.0001181134	0.4701658949	0.2084310328	0.0379238304
sp|O14578|CTRO_HUMAN	O14578	100	MTOR	0.0479122395	0.0334051724	1317	2.15948648215E-07	0.1868336258	0.0239562277	0.0379252167
sp|O14578|CTRO_HUMAN	O14578	100	PRKCD	0.4167439521	0.0132739028	656	0.0001179925	0.4702865713	0.2084309723	0.0379319622
sp|O14578|CTRO_HUMAN	O14578	100	PRKCE	0.0013231566	0.1972472571	1288	0.0005114952	0.0316682334	0.0009173259	0.037951931
sp|O14578|CTRO_HUMAN	O14578	100	ROCK2	0.3005180061	0.2347178683	288	4.05696237513E-05	0.026626099	0.1502792878	0.0379679139
sp|O14578|CTRO_HUMAN	O14578	100	PRKD2	9.23100503965E-05	0.0348990987	794	9.35812641352E-16	0.1792398732	0.000046155	0.0379967834
sp|O14578|CTRO_HUMAN	O14578	100	FYN	0.0005842253	0.2413058386	6	0.5353719668	0.0259577518	0.2679780961	0.0380396407
sp|O14578|CTRO_HUMAN	O14578	100	MAPKAPK2	0.254735646	0.0146698668	1908	5.75680625998E-07	0.4272927826	0.1273681108	0.0380628283
sp|O14578|CTRO_HUMAN	O14578	100	MAPKAPK2	0.254735646	0.0146698668	1306	5.72401193348E-07	0.4277015548	0.1273681092	0.0380932418
sp|O14578|CTRO_HUMAN	O14578	100	MAPK1	0.0015030768	0.1667319749	1860	0.1073575163	0.0376498106	0.0544302966	0.0381089744
sp|O14578|CTRO_HUMAN	O14578	100	PRKD2	9.23100503965E-05	0.0348990987	433	9.1520066511E-16	0.1799404073	0.000046155	0.0381207928
sp|O14578|CTRO_HUMAN	O14578	100	MAP2K1	0	1	877	2.28777623492E-08	0.0062813425	1.14388811746E-08	0.0381288266
sp|O14578|CTRO_HUMAN	O14578	100	ADRBK1	6.41992001787E-05	0.4002742947	862	0.0002681455	0.0156931239	0.0001661723	0.0381298994
sp|O14578|CTRO_HUMAN	O14578	100	PRKAA2	0.0053244475	0.091447884	877	4.2461163091E-09	0.0688243401	0.0026622259	0.0381921799
sp|O14578|CTRO_HUMAN	O14578	100	HIPK2	6.28519063969E-05	0.0249069357	2013	8.80031294811E-15	0.2527650932	0.000031426	0.0382011183
sp|O14578|CTRO_HUMAN	O14578	100	MAP2K4	3.78434790284E-08	0.081333268	1601	5.6026144251E-16	0.0774274333	1.89217397943E-08	0.038210353
sp|O14578|CTRO_HUMAN	O14578	100	CSNK1D	3.03429298778E-06	0.5447443182	1118	0.0142641813	0.0115638529	0.0071336078	0.0382200673
sp|O14578|CTRO_HUMAN	O14578	100	AURKB	0.7313999964	0.0119514107	1624	6.64815556374E-05	0.5271660877	0.365733239	0.038225313
sp|O14578|CTRO_HUMAN	O14578	100	PRKACA	0.2286904874	0.0542466693	446	0.0157754171	0.1162632969	0.1222329522	0.0382583384
sp|O14578|CTRO_HUMAN	O14578	100	MAPKAPK2	0.254735646	0.0146698668	1568	5.49863153337E-07	0.4306136746	0.1273680979	0.0383097442
sp|O14578|CTRO_HUMAN	O14578	100	AKT1	0.07328999	0.050450627	1954	0.0006394159	0.1252125967	0.0369647029	0.0383097887
sp|O14578|CTRO_HUMAN	O14578	100	MAPK3	0.0031608884	0.0860354624	1981	0.0088012985	0.0734873368	0.0059810934	0.0383374536
sp|O14578|CTRO_HUMAN	O14578	100	PRKCD	0.4167439521	0.0132739028	888	0.0001108714	0.4765553277	0.2084274117	0.038353819
sp|O14578|CTRO_HUMAN	O14578	100	AURKB	0.7313999964	0.0119514107	1410	6.51002522807E-05	0.5293993646	0.3657325483	0.0383605027
sp|O14578|CTRO_HUMAN	O14578	100	CAMK4	0.0004319655	0.2801234326	1880	9.04601641427E-07	0.0225930636	0.000216435	0.038369501
sp|O14578|CTRO_HUMAN	O14578	100	SGK1	0.8816092537	0.0287764498	446	5.71653615557E-06	0.2199539474	0.4408074851	0.0383727775
sp|O14578|CTRO_HUMAN	O14578	100	MAPK7	0.1324828987	0.0457729232	2016	1.46583141905E-08	0.138356852	0.0662414567	0.0383905147
sp|O14578|CTRO_HUMAN	O14578	100	MAPKAPK2	0.254735646	0.0146698668	1511	5.39888624757E-07	0.4320126041	0.1273680929	0.0384136452
sp|O14578|CTRO_HUMAN	O14578	100	MAPKAPK2	0.254735646	0.0146698668	395	5.34391261111E-07	0.4327818779	0.1273680902	0.0384707523
sp|O14578|CTRO_HUMAN	O14578	100	PRKCD	0.4167439521	0.0132739028	446	0.0001080424	0.4791060293	0.2084259973	0.0385251548
sp|O14578|CTRO_HUMAN	O14578	100	CDK4	0.0003827484	0.0394788401	1879	8.31088528166E-07	0.1611402483	0.0001917898	0.0385353875
sp|O14578|CTRO_HUMAN	O14578	100	SGK1	0.8816092537	0.0287764498	515	5.60285347655E-06	0.2211023589	0.4408074283	0.038539994
sp|O14578|CTRO_HUMAN	O14578	100	AURKB	0.7313999964	0.0119514107	74	6.24191810612E-05	0.5340678605	0.3657312078	0.0386427435
sp|O14578|CTRO_HUMAN	O14578	100	CHUK	0.0001187936	0.0417564655	501	1.35799402708E-07	0.1528679583	5.94646993875E-05	0.0386445696
sp|O14578|CTRO_HUMAN	O14578	100	MAPK3	0.0031608884	0.0860354624	1252	0.0085389103	0.0742153667	0.0058498993	0.0386543124
sp|O14578|CTRO_HUMAN	O14578	100	DYRK1A	0	1	1443	1.64683511289E-07	0.0063909603	8.23417556447E-08	0.0386836568
sp|O14578|CTRO_HUMAN	O14578	100	CDK1	0.0649885674	0.042393221	378	0.0010320121	0.1507727719	0.0330102897	0.0386876137
sp|O14578|CTRO_HUMAN	O14578	100	PRKCD	0.4167439521	0.0132739028	682	0.0001053008	0.4818067363	0.2084246265	0.0387063702
sp|O14578|CTRO_HUMAN	O14578	100	MAPKAPK2	0.254735646	0.0146698668	1771	5.11455568584E-07	0.4359790384	0.1273680787	0.0387078788
sp|O14578|CTRO_HUMAN	O14578	100	PRKD2	9.23100503965E-05	0.0348990987	498	8.15986379755E-16	0.1834268855	0.000046155	0.0387365652
sp|O14578|CTRO_HUMAN	O14578	100	MAPK7	0.1324828987	0.0457729232	798	1.38816820436E-08	0.1398819571	0.0662414563	0.0387435008
sp|O14578|CTRO_HUMAN	O14578	100	PRKAA2	0.0053244475	0.091447884	47	3.92951786459E-09	0.0700304929	0.0026622257	0.0387502403
sp|O14578|CTRO_HUMAN	O14578	100	CDK6	0.000000001	0.3863146552	2013	2.42757664849E-05	0.0165959055	1.21383889932E-05	0.0387861028
sp|O14578|CTRO_HUMAN	O14578	100	PLK1	0.0004170202	0.1292123824	909	0.084018545	0.0496288514	0.0422177826	0.0387932763
sp|O14578|CTRO_HUMAN	O14578	100	NEK6	0.000000695	0.1580133229	1826	5.16117050491E-12	0.0405903428	3.47503165388E-07	0.0387990973
sp|O14578|CTRO_HUMAN	O14578	100	PRKCD	0.4167439521	0.0132739028	882	0.0001036205	0.4834115795	0.2084237863	0.0388139587
sp|O14578|CTRO_HUMAN	O14578	100	PRKACA	0.2286904874	0.0542466693	1917	0.0151960137	0.1184125587	0.1219432505	0.0388479267
sp|O14578|CTRO_HUMAN	O14578	100	PRKD2	9.23100503965E-05	0.0348990987	1331	7.95133523928E-16	0.1842080742	0.000046155	0.0388742179
sp|O14578|CTRO_HUMAN	O14578	100	CAMK1	0.0003060373	0.0960276254	1919	3.88166418276E-11	0.0670132778	0.0001530187	0.0389066676
sp|O14578|CTRO_HUMAN	O14578	100	PRKD2	9.23100503965E-05	0.0348990987	1917	7.89531711003E-16	0.1843968793	0.000046155	0.0389074697
sp|O14578|CTRO_HUMAN	O14578	100	PRKG1	0.1505158323	0.138445337	1083	4.75707703269E-05	0.046496459	0.0752817016	0.0389172234
sp|O14578|CTRO_HUMAN	O14578	100	CAMK2A	0.5686025775	0.0394298589	509	0.0016246585	0.1634071313	0.285113618	0.0389470012
sp|O14578|CTRO_HUMAN	O14578	100	MTOR	0.0479122395	0.0334051724	1338	1.79749194339E-07	0.1929795672	0.0239562096	0.0389641302
sp|O14578|CTRO_HUMAN	O14578	100	PRKD2	9.23100503965E-05	0.0348990987	882	7.75910581962E-16	0.1849260223	0.000046155	0.039000625
sp|O14578|CTRO_HUMAN	O14578	100	PRKAA1	0.0139727028	0.1072688088	1971	0.0033946135	0.0602670095	0.0086836582	0.0390561845
sp|O14578|CTRO_HUMAN	O14578	100	NEK6	0.000000695	0.1580133229	1780	4.9527702038E-12	0.040952983	3.47503061188E-07	0.0390881771
sp|O14578|CTRO_HUMAN	O14578	100	SYK	1.35415137077E-05	0.044572884	1196	4.07492301336E-06	0.1452464746	8.80821836054E-06	0.0391029818
sp|O14578|CTRO_HUMAN	O14578	100	PRKCT	0.7284727802	0.0690634796	1920	0.0001100421	0.093770135	0.3642914112	0.0391132506
sp|O14578|CTRO_HUMAN	O14578	100	HIPK2	6.28519063969E-05	0.0249069357	1669	7.0121864951E-15	0.2601028285	0.000031426	0.0391247034
sp|O14578|CTRO_HUMAN	O14578	100	AURKB	0.7313999964	0.0119514107	1118	5.75473024205E-05	0.5432209352	0.3657287719	0.0391946945
sp|O14578|CTRO_HUMAN	O14578	100	CAMK2A	0.5686025775	0.0394298589	1547	0.0015928195	0.1646936332	0.2850976985	0.0392027046
sp|O14578|CTRO_HUMAN	O14578	100	PRKCG	0.2822215289	0.0376420455	1568	1.04240898763E-07	0.1725357653	0.1411108166	0.0392064943
sp|O14578|CTRO_HUMAN	O14578	100	PLK3	4.43342126752E-05	0.0530221395	340	3.08676104238E-07	0.1225305258	2.23214443897E-05	0.0392177336
sp|O14578|CTRO_HUMAN	O14578	100	PRKDC	0.0011315373	0.1011216693	461	0.0063499023	0.0643061551	0.0037407198	0.039247522
sp|O14578|CTRO_HUMAN	O14578	100	MTOR	0.0479122395	0.0334051724	1955	1.70487770445E-07	0.1946751468	0.023956205	0.0392495921
sp|O14578|CTRO_HUMAN	O14578	100	PLK3	4.43342126752E-05	0.0530221395	410	0.000000306	0.12276974	2.23201203119E-05	0.0392816017
sp|O14578|CTRO_HUMAN	O14578	100	PRKCD	0.4167439521	0.0132739028	909	9.65478071878E-05	0.4904997133	0.20842025	0.0392883037
sp|O14578|CTRO_HUMAN	O14578	100	CHUK	0.0001187936	0.0417564655	1174	1.24074237943E-07	0.1560828384	5.94588368051E-05	0.039321638
sp|O14578|CTRO_HUMAN	O14578	100	MAPK7	0.1324828987	0.0457729232	1516	1.24198273458E-08	0.1429187249	0.0662414556	0.0394441032
sp|O14578|CTRO_HUMAN	O14578	100	HIPK2	6.28519063969E-05	0.0249069357	1018	6.47615251929E-15	0.2627011897	0.000031426	0.0394505099
sp|O14578|CTRO_HUMAN	O14578	100	MAPK1	0.0015030768	0.1667319749	301	0.0997204302	0.0392570978	0.0506117535	0.0394622369
sp|O14578|CTRO_HUMAN	O14578	100	PRKCG	0.2822215289	0.0376420455	942	1.00427398446E-07	0.1739417216	0.1411108147	0.0394728414
sp|O14578|CTRO_HUMAN	O14578	100	MTOR	0.0479122395	0.0334051724	307	1.63847520143E-07	0.1960154185	0.0239562016	0.0394748863
sp|O14578|CTRO_HUMAN	O14578	100	PRKCT	0.7284727802	0.0690634796	232	0.0001066552	0.0948513343	0.3642897177	0.0394891385
sp|O14578|CTRO_HUMAN	O14578	100	AURKB	0.7313999964	0.0119514107	1306	5.49458195443E-05	0.5482707074	0.3657274711	0.0394984162
sp|O14578|CTRO_HUMAN	O14578	100	AURKB	0.7313999964	0.0119514107	1842	5.48360798107E-05	0.5485010618	0.3657274162	0.0395122577
sp|O14578|CTRO_HUMAN	O14578	100	ABL1	0.0062705967	0.0755534875	1417	0.2636975318	0.0868125408	0.1349840642	0.0395305002
sp|O14578|CTRO_HUMAN	O14578	100	PTK6	0.0038994604	0.0108003527	1800	8.55719304584E-17	0.6078858993	0.0019497302	0.0395626286
sp|O14578|CTRO_HUMAN	O14578	100	PRKCD	0.4167439521	0.0132739028	1206	9.26347060363E-05	0.4946115702	0.2084182934	0.0395628488
sp|O14578|CTRO_HUMAN	O14578	100	MAPKAPK2	0.254735646	0.0146698668	795	4.36568911284E-07	0.4475682486	0.1273680413	0.039564561
sp|O14578|CTRO_HUMAN	O14578	100	CHUK	0.0001187936	0.0417564655	1880	1.19916124753E-07	0.157345205	5.94567577485E-05	0.039586739
sp|O14578|CTRO_HUMAN	O14578	100	SGK1	0.8816092537	0.0287764498	1192	4.96834387816E-06	0.2283429421	0.440807111	0.039590355
sp|O14578|CTRO_HUMAN	O14578	100	CHUK	0.0001187936	0.0417564655	520	1.19297762665E-07	0.1575251503	5.94564485675E-05	0.0396244935
sp|O14578|CTRO_HUMAN	O14578	100	SGK1	0.8816092537	0.0287764498	1137	4.93724273098E-06	0.2287404104	0.4408070955	0.0396478209
sp|O14578|CTRO_HUMAN	O14578	100	CAMK2A	0.5686025775	0.0394298589	1730	0.0015381275	0.1670924965	0.2850703525	0.0396784436
sp|O14578|CTRO_HUMAN	O14578	100	RPS6KA3	0.0003156196	0.1413597179	301	4.35037428314E-05	0.0466076646	0.0001795617	0.0396785076
sp|O14578|CTRO_HUMAN	O14578	100	MAPK7	0.1324828987	0.0457729232	444	0.000000012	0.143944627	0.0662414553	0.039680115
sp|O14578|CTRO_HUMAN	O14578	100	CDK4	0.0003827484	0.0394788401	39	7.18366132158E-07	0.1669534895	0.0001917334	0.0396919863
sp|O14578|CTRO_HUMAN	O14578	100	CAMK2A	0.5686025775	0.0394298589	915	0.0015324968	0.1673372098	0.2850675371	0.0397268981
sp|O14578|CTRO_HUMAN	O14578	100	CAMK2A	0.5686025775	0.0394298589	1116	0.0015276469	0.1675519833	0.2850651122	0.0397694127
sp|O14578|CTRO_HUMAN	O14578	100	CHUK	0.0001187936	0.0417564655	1665	1.16166673743E-07	0.1585134747	5.9454883023E-05	0.0398317024
sp|O14578|CTRO_HUMAN	O14578	100	CAMK2A	0.5686025775	0.0394298589	150	0.0015204733	0.1678901827	0.2850615254	0.0398363377
sp|O14578|CTRO_HUMAN	O14578	100	PRKAA1	0.0139727028	0.1072688088	706	0.0032171532	0.0617957807	0.008594928	0.0398808564
sp|O14578|CTRO_HUMAN	O14578	100	MAPK8	6.3538492885E-06	0.4039723746	440	0.0581295126	0.016409239	0.0290679332	0.0398814556
sp|O14578|CTRO_HUMAN	O14578	100	PRKD2	9.23100503965E-05	0.0348990987	1443	6.5761202575E-16	0.1900381185	0.000046155	0.0398979075
sp|O14578|CTRO_HUMAN	O14578	100	AKT1	0.07328999	0.050450627	1964	0.0005541312	0.1314737153	0.0369220606	0.0399017812
sp|O14578|CTRO_HUMAN	O14578	100	MAPKAPK2	0.254735646	0.0146698668	516	4.0846797561E-07	0.4524887901	0.1273680272	0.0399269526
sp|O14578|CTRO_HUMAN	O14578	100	PLK1	0.0004170202	0.1292123824	332	0.0793397879	0.0513870605	0.0398784041	0.0399364519
sp|O14578|CTRO_HUMAN	O14578	100	PRKAA2	0.0053244475	0.091447884	1443	3.34966052863E-09	0.0726294651	0.0026622254	0.0399463124
sp|O14578|CTRO_HUMAN	O14578	100	ABL1	0.0062705967	0.0755534875	969	0.2602502185	0.0879223007	0.1332604076	0.0399514548
sp|O14578|CTRO_HUMAN	O14578	100	RPS6KA3	0.0003156196	0.1413597179	1888	4.24258661906E-05	0.0470048274	0.0001790227	0.0399602429
sp|O14578|CTRO_HUMAN	O14578	100	ROCK1	0.4238569222	0.0400176332	902	1.13635910171E-05	0.1660852305	0.2119341429	0.0399690106
sp|O14578|CTRO_HUMAN	O14578	100	PRKD1	0.0030691065	0.1946267633	1781	0.0069634292	0.0341501954	0.0050162678	0.0399700341
sp|O14578|CTRO_HUMAN	O14578	100	DYRK2	0	1	1432	1.96749820151E-07	0.0066653082	9.83749100757E-08	0.0400640949
sp|O14578|CTRO_HUMAN	O14578	100	PRKCE	0.0013231566	0.1972472571	1083	0.0004210787	0.0338101629	0.0008721177	0.0400824021
sp|O14578|CTRO_HUMAN	O14578	100	AURKB	0.7313999964	0.0119514107	1547	0.000050345	0.558086433	0.3657251707	0.0400872032
sp|O14578|CTRO_HUMAN	O14578	100	AKT2	3.68293149879E-07	0.3308189655	1993	1.5273067835E-08	0.0201642604	1.91783108857E-07	0.0400912094
sp|O14578|CTRO_HUMAN	O14578	100	AURKB	0.7313999964	0.0119514107	2026	4.99935149494E-05	0.5588428754	0.365724995	0.0401324915
sp|O14578|CTRO_HUMAN	O14578	100	PRKCD	0.4167439521	0.0132739028	232	8.45127169463E-05	0.503670548	0.2084142324	0.0401661132
sp|O14578|CTRO_HUMAN	O14578	100	CAMK2A	0.5686025775	0.0394298589	587	0.0014811528	0.1696291447	0.2850418652	0.040180031
sp|O14578|CTRO_HUMAN	O14578	100	HIPK2	6.28519063969E-05	0.0249069357	1556	5.40692706665E-15	0.2689100662	0.000031426	0.0402264554
sp|O14578|CTRO_HUMAN	O14578	100	HIPK2	6.28519063969E-05	0.0249069357	1540	5.37149049255E-15	0.2691517244	0.000031426	0.0402565836
sp|O14578|CTRO_HUMAN	O14578	100	ROCK2	0.3005180061	0.2347178683	604	2.96503481891E-05	0.0285743353	0.1502738282	0.0402724107
sp|O14578|CTRO_HUMAN	O14578	100	ROCK1	0.4238569222	0.0400176332	520	0.000010964	0.167636304	0.2119339431	0.0402799228
sp|O14578|CTRO_HUMAN	O14578	100	MAPKAPK2	0.254735646	0.0146698668	378	3.81318297186E-07	0.4578034392	0.1273680137	0.0403174882
sp|O14578|CTRO_HUMAN	O14578	100	CDK1	0.0649885674	0.042393221	1405	0.0008947583	0.158430987	0.0329416629	0.0403199117
sp|O14578|CTRO_HUMAN	O14578	100	HIPK2	6.28519063969E-05	0.0249069357	2016	5.27753784396E-15	0.2697288325	0.000031426	0.0403285113
sp|O14578|CTRO_HUMAN	O14578	100	AURKA	0.5155805316	0.0378379702	1404	0.0001279303	0.1776078396	0.257854231	0.0403395247
sp|O14578|CTRO_HUMAN	O14578	100	MAP2K4	3.78434790284E-08	0.081333268	794	4.05313427583E-16	0.0826422829	1.89217397169E-08	0.0403457618
sp|O14578|CTRO_HUMAN	O14578	100	PRKACA	0.2286904874	0.0542466693	1988	0.0138816183	0.124028135	0.1212860528	0.0403785059
sp|O14578|CTRO_HUMAN	O14578	100	ROCK1	0.4238569222	0.0400176332	480	0.000010829	0.1681666691	0.2119338756	0.0403861023
sp|O14578|CTRO_HUMAN	O14578	100	CHEK1	0.0009023167	0.1970023511	63	0.003775869	0.0341828849	0.0023390928	0.0404084894
sp|O14578|CTRO_HUMAN	O14578	100	CAMK2A	0.5686025775	0.0394298589	1669	0.0014540419	0.1708432408	0.2850283097	0.0404195712
sp|O14578|CTRO_HUMAN	O14578	100	PRKCD	0.4167439521	0.0132739028	455	8.11342395433E-05	0.507771101	0.2084125432	0.0404384679
sp|O14578|CTRO_HUMAN	O14578	100	PRKD1	0.0030691065	0.1946267633	1971	0.0067338358	0.0346616188	0.0049014711	0.0404683355
sp|O14578|CTRO_HUMAN	O14578	100	AURKB	0.7313999964	0.0119514107	862	4.74652410352E-05	0.5645779061	0.3657237308	0.0404754522
sp|O14578|CTRO_HUMAN	O14578	100	PAK1	0.0043713064	0.1739811912	520	0.0279359196	0.0387997496	0.016153613	0.0404900687
sp|O14578|CTRO_HUMAN	O14578	100	MAPKAPK2	0.254735646	0.0146698668	1174	3.68647960028E-07	0.4603281726	0.1273680073	0.0405026951
sp|O14578|CTRO_HUMAN	O14578	100	PLK3	4.43342126752E-05	0.0530221395	1735	2.60237930538E-07	0.12752164	2.22972253029E-05	0.0405452569
sp|O14578|CTRO_HUMAN	O14578	100	HIPK2	6.28519063969E-05	0.0249069357	436	4.99181428022E-15	0.2716569051	0.000031426	0.0405685935
sp|O14578|CTRO_HUMAN	O14578	100	PTK6	0.0038994604	0.0108003527	1865	5.68901243159E-17	0.6275201134	0.0019497302	0.0406250241
sp|O14578|CTRO_HUMAN	O14578	100	SGK1	0.8816092537	0.0287764498	153	4.418652831E-06	0.2357683588	0.4408068362	0.0406606678
sp|O14578|CTRO_HUMAN	O14578	100	MAPK7	0.1324828987	0.0457729232	1432	1.01285682024E-08	0.1485477437	0.0662414544	0.0407349893
sp|O14578|CTRO_HUMAN	O14578	100	ABL1	0.0062705967	0.0755534875	1929	0.2520056845	0.0900773933	0.1291381406	0.0407659139
sp|O14578|CTRO_HUMAN	O14578	100	MTOR	0.0479122395	0.0334051724	431	1.28765871119E-07	0.2041279267	0.0239561841	0.0408321052
sp|O14578|CTRO_HUMAN	O14578	100	CDK5	0.0015475658	0.1146649687	1309	0.0004967643	0.0595463118	0.0010221651	0.0408767294
sp|O14578|CTRO_HUMAN	O14578	100	AURKB	0.7313999964	0.0119514107	1006	4.45221048237E-05	0.5716345723	0.3657222593	0.0408964934
sp|O14578|CTRO_HUMAN	O14578	100	PRKDC	0.0011315373	0.1011216693	1309	0.0054898735	0.0675897748	0.0033107054	0.0409112086
sp|O14578|CTRO_HUMAN	O14578	100	CHUK	0.0001187936	0.0417564655	487	1.00491908857E-07	0.1636955326	0.000059447	0.0409139807
sp|O14578|CTRO_HUMAN	O14578	100	AURKB	0.7313999964	0.0119514107	288	4.43385948261E-05	0.5721631044	0.3657221675	0.0409279866
sp|O14578|CTRO_HUMAN	O14578	100	HIPK2	6.28519063969E-05	0.0249069357	119	4.56830041581E-15	0.2748436783	0.000031426	0.0409646621
sp|O14578|CTRO_HUMAN	O14578	100	PLK3	4.43342126752E-05	0.0530221395	308	2.46923316E-07	0.1291264832	2.22905679956E-05	0.0409698883
sp|O14578|CTRO_HUMAN	O14578	100	PRKCD	0.4167439521	0.0132739028	1915	7.41692022017E-05	0.5166061401	0.2084090607	0.0410237932
sp|O14578|CTRO_HUMAN	O14578	100	AURKB	0.7313999964	0.0119514107	1350	4.35503968565E-05	0.5741015643	0.3657217734	0.041043442
sp|O14578|CTRO_HUMAN	O14578	100	PLK3	4.43342126752E-05	0.0530221395	846	2.44450459665E-07	0.1294533787	2.22893315674E-05	0.0410562527
sp|O14578|CTRO_HUMAN	O14578	100	AURKB	0.7313999964	0.0119514107	1437	4.31960938731E-05	0.5749667682	0.3657215963	0.0410949487
sp|O14578|CTRO_HUMAN	O14578	100	SGK1	0.8816092537	0.0287764498	2025	4.20010419038E-06	0.2389975978	0.4408067269	0.0411240236
sp|O14578|CTRO_HUMAN	O14578	100	CDK1	0.0649885674	0.042393221	307	0.0008333809	0.1626335804	0.0329109742	0.0412089474
sp|O14578|CTRO_HUMAN	O14578	100	PTK6	0.0038994604	0.0108003527	80	4.50440291302E-17	0.6386579797	0.0019497302	0.0412247243
sp|O14578|CTRO_HUMAN	O14578	100	MAPK1	0.0015030768	0.1667319749	371	0.0905862783	0.0413773361	0.0460446775	0.041230664
sp|O14578|CTRO_HUMAN	O14578	100	PLK3	4.43342126752E-05	0.0530221395	1017	2.37691073419E-07	0.1302898647	0.000022286	0.0412770497
sp|O14578|CTRO_HUMAN	O14578	100	ROCK2	0.3005180061	0.2347178683	1299	2.61124643131E-05	0.0294438163	0.1502720593	0.0412906927
sp|O14578|CTRO_HUMAN	O14578	100	PRKCD	0.4167439521	0.0132739028	279	7.09812184785E-05	0.5208832778	0.2084074667	0.0413064328
sp|O14578|CTRO_HUMAN	O14578	100	GSK3B	0.0016327693	0.2495346787	1437	0.177285272	0.0277201298	0.0894590206	0.0413212536
sp|O14578|CTRO_HUMAN	O14578	100	AURKA	0.5155805316	0.0378379702	405	0.0001178095	0.182927988	0.2578491705	0.0413435847
sp|O14578|CTRO_HUMAN	O14578	100	CDK4	0.0003827484	0.0394788401	1915	5.80629739768E-07	0.175430471	0.0001916645	0.0413643102
sp|O14578|CTRO_HUMAN	O14578	100	PRKACA	0.2286904874	0.0542466693	1404	0.0130849512	0.1276789776	0.1208877193	0.0413661388
sp|O14578|CTRO_HUMAN	O14578	100	MAPK7	0.1324828987	0.0457729232	400	9.15749114284E-09	0.1513547681	0.0662414539	0.0413750438
sp|O14578|CTRO_HUMAN	O14578	100	PLK3	4.43342126752E-05	0.0530221395	405	2.34838372699E-07	0.1306635032	2.2284525524E-05	0.0413755823
sp|O14578|CTRO_HUMAN	O14578	100	PRKAA1	0.0139727028	0.1072688088	1780	0.0029175564	0.0646012776	0.0084451296	0.0413837544
sp|O14578|CTRO_HUMAN	O14578	100	PLK3	4.43342126752E-05	0.0530221395	1020	2.34233002818E-07	0.1307233831	2.2284222839E-05	0.0413913681
sp|O14578|CTRO_HUMAN	O14578	100	CDK1	0.0649885674	0.042393221	153	0.0008192056	0.1636359581	0.0329038865	0.0414203104
sp|O14578|CTRO_HUMAN	O14578	100	PRKCA	0.247317292	0.1585766066	1137	0.309168061	0.0438675468	0.2782426765	0.041516278
sp|O14578|CTRO_HUMAN	O14578	100	CHUK	0.0001187936	0.0417564655	1116	9.25003005199E-08	0.1667851536	0.000059443	0.0415559775
sp|O14578|CTRO_HUMAN	O14578	100	AKT1	0.07328999	0.050450627	1174	0.0004784722	0.1381298582	0.0368842311	0.0415777285
sp|O14578|CTRO_HUMAN	O14578	100	PRKDC	0.0011315373	0.1011216693	529	0.0051725486	0.0689413504	0.0031520429	0.0415912686
sp|O14578|CTRO_HUMAN	O14578	100	CHUK	0.0001187936	0.0417564655	776	9.19340930697E-08	0.1670396433	5.94427667327E-05	0.0416087511
sp|O14578|CTRO_HUMAN	O14578	100	ROCK1	0.4238569222	0.0400176332	74	9.39719277896E-06	0.174390821	0.2119331597	0.0416272355
sp|O14578|CTRO_HUMAN	O14578	100	MAPKAPK2	0.254735646	0.0146698668	1760	2.99241314812E-07	0.4757875815	0.1273679726	0.0416323617
sp|O14578|CTRO_HUMAN	O14578	100	PRKCG	0.2822215289	0.0376420455	1743	7.42939635313E-08	0.1854368348	0.1411108016	0.0416347514
sp|O14578|CTRO_HUMAN	O14578	100	PRKG1	0.1505158323	0.138445337	1987	3.72525247429E-05	0.0505087197	0.0752765424	0.0416966744
sp|O14578|CTRO_HUMAN	O14578	100	HIPK2	6.28519063969E-05	0.0249069357	1382	3.80692279944E-15	0.2810748569	0.000031426	0.0417364556
sp|O14578|CTRO_HUMAN	O14578	100	PRKACA	0.2286904874	0.0542466693	942	0.0127940936	0.1291270942	0.1207422905	0.0417563083
sp|O14578|CTRO_HUMAN	O14578	100	PRKCG	0.2822215289	0.0376420455	1920	7.24897964225E-08	0.1863750555	0.1411108007	0.0418099974
sp|O14578|CTRO_HUMAN	O14578	100	AURKA	0.5155805316	0.0378379702	1906	0.0001125398	0.1857466217	0.2578465357	0.0418731558
sp|O14578|CTRO_HUMAN	O14578	100	MAPKAPK2	0.254735646	0.0146698668	25	2.84096628479E-07	0.4797127719	0.127367965	0.0419180048
sp|O14578|CTRO_HUMAN	O14578	100	PRKD2	9.23100503965E-05	0.0348990987	1993	4.5508959884E-16	0.2018155228	0.000046155	0.0419470348
sp|O14578|CTRO_HUMAN	O14578	100	CDK4	0.0003827484	0.0394788401	1299	5.40152395152E-07	0.1784256895	0.0001916443	0.0419512937
sp|O14578|CTRO_HUMAN	O14578	100	PRKCD	0.4167439521	0.0132739028	119	6.42693210871E-05	0.5307222222	0.2084041107	0.0419548415
sp|O14578|CTRO_HUMAN	O14578	100	MAPK14	5.72322269542E-05	0.4445777821	260	0.1517570217	0.015851989	0.075907127	0.041968156
sp|O14578|CTRO_HUMAN	O14578	100	STK11	3.2350935552E-06	0.1859326019	2026	2.01983341816E-08	0.0379220198	1.62764594469E-06	0.0419854865
sp|O14578|CTRO_HUMAN	O14578	100	RPS6KA1	4.92491349686E-06	0.2175499608	1920	9.81753308042E-05	0.0324197876	5.15501221505E-05	0.0419953147
sp|O14578|CTRO_HUMAN	O14578	100	MAP2K4	3.78434790284E-08	0.081333268	1085	3.16307180615E-16	0.0867379956	1.89217396724E-08	0.0420040396
sp|O14578|CTRO_HUMAN	O14578	100	CSNK2A2	1.87957416958E-08	0.3654486677	1842	0.000000004	0.0193360232	1.13901682146E-08	0.0420616918
sp|O14578|CTRO_HUMAN	O14578	100	PRKCG	0.2822215289	0.0376420455	1917	0.00000007	0.1877287696	0.1411107995	0.0420625384
sp|O14578|CTRO_HUMAN	O14578	100	PRKCD	0.4167439521	0.0132739028	587	6.26838263245E-05	0.5331345279	0.208403318	0.0421134466
sp|O14578|CTRO_HUMAN	O14578	100	PRKD1	0.0030691065	0.1946267633	74	0.0060733136	0.0363746125	0.00457121	0.0421267997
sp|O14578|CTRO_HUMAN	O14578	100	MAPKAPK2	0.254735646	0.0146698668	311	2.6978507624E-07	0.4835151473	0.1273679579	0.0421942611
sp|O14578|CTRO_HUMAN	O14578	100	MAPK9	4.20852416717E-06	0.1308532524	1344	9.40579170341E-06	0.0542255524	6.80715793529E-06	0.0422065684
sp|O14578|CTRO_HUMAN	O14578	100	PRKCG	0.2822215289	0.0376420455	846	6.86888336578E-08	0.1885191235	0.1411107988	0.0422098121
sp|O14578|CTRO_HUMAN	O14578	100	PRKCT	0.7284727802	0.0690634796	1987	8.43087929276E-05	0.1029045737	0.3642785445	0.0422627621
sp|O14578|CTRO_HUMAN	O14578	100	CAMK2A	0.5686025775	0.0394298589	1813	0.0012604288	0.1806274989	0.2849315032	0.0423377815
sp|O14578|CTRO_HUMAN	O14578	100	PAK1	0.0043713064	0.1739811912	1813	0.0250798668	0.0409905607	0.0147255866	0.042384599
sp|O14578|CTRO_HUMAN	O14578	100	PLK3	4.43342126752E-05	0.0530221395	431	2.05526604623E-07	0.1346751529	2.22698696399E-05	0.0424299628
sp|O14578|CTRO_HUMAN	O14578	100	MTOR	0.0479122395	0.0334051724	1442	9.78200344965E-08	0.2137817322	0.0239561686	0.0424331794
sp|O14578|CTRO_HUMAN	O14578	100	CDK5	0.0015475658	0.1146649687	1939	0.0004303714	0.0623386717	0.0009889686	0.0424660209
sp|O14578|CTRO_HUMAN	O14578	100	PTK6	0.0038994604	0.0108003527	1838	2.74374724738E-17	0.661837305	0.0019497302	0.0424660923
sp|O14578|CTRO_HUMAN	O14578	100	DAPK3	0	1	1220	1.09455716907E-07	0.0071529019	5.47278584533E-08	0.0424899334
sp|O14578|CTRO_HUMAN	O14578	100	CDK1	0.0649885674	0.042393221	1916	0.0007511023	0.168893477	0.0328698349	0.0425246925
sp|O14578|CTRO_HUMAN	O14578	100	PLK3	4.43342126752E-05	0.0530221395	140	2.02726280919E-07	0.1351190587	2.22684694781E-05	0.0425462416
sp|O14578|CTRO_HUMAN	O14578	100	SGK1	0.8816092537	0.0287764498	882	3.56908021342E-06	0.2491814628	0.4408064114	0.0425771364
sp|O14578|CTRO_HUMAN	O14578	100	PLK3	4.43342126752E-05	0.0530221395	520	2.01509818718E-07	0.1352864781	2.2267861247E-05	0.0425900761
sp|O14578|CTRO_HUMAN	O14578	100	RPS6KA3	0.0003156196	0.1413597179	1350	3.29684116849E-05	0.0507625984	0.000174294	0.0426029528
sp|O14578|CTRO_HUMAN	O14578	100	AURKB	0.7313999964	0.0119514107	232	0.00003403	0.6005700203	0.3657170132	0.0426121964
sp|O14578|CTRO_HUMAN	O14578	100	PRKACA	0.2286904874	0.0542466693	1374	0.0121664895	0.1324247674	0.1204284884	0.0426415363
sp|O14578|CTRO_HUMAN	O14578	100	MAPKAPK2	0.254735646	0.0146698668	44	2.48419371726E-07	0.4896876681	0.1273679472	0.0426417845
sp|O14578|CTRO_HUMAN	O14578	100	PRKD1	0.0030691065	0.1946267633	582	0.005868548	0.0369110878	0.0044688272	0.0426429331
sp|O14578|CTRO_HUMAN	O14578	100	PRKCD	0.4167439521	0.0132739028	242	5.76404651955E-05	0.5412962233	0.2084007963	0.0426489939
sp|O14578|CTRO_HUMAN	O14578	100	PRKCD	0.4167439521	0.0132739028	761	5.75542004565E-05	0.5414407294	0.2084007532	0.0426584612
sp|O14578|CTRO_HUMAN	O14578	100	PRKCG	0.2822215289	0.0376420455	1665	6.43473969962E-08	0.1910258318	0.1411107966	0.042676087
sp|O14578|CTRO_HUMAN	O14578	100	SGK1	0.8816092537	0.0287764498	1857	3.52850672541E-06	0.2499311839	0.4408063911	0.0426836331
sp|O14578|CTRO_HUMAN	O14578	100	MAPK9	4.20852416717E-06	0.1308532524	436	8.99912986231E-06	0.0549758846	6.60382701474E-06	0.0426917314
sp|O14578|CTRO_HUMAN	O14578	100	JAK3	0.0033594703	0.0152331505	1205	1.21197882415E-13	0.473153957	0.0016797351	0.0427600719
sp|O14578|CTRO_HUMAN	O14578	100	STK11	3.2350935552E-06	0.1859326019	1017	1.84582316467E-08	0.0387713372	1.62677589342E-06	0.0427661398
sp|O14578|CTRO_HUMAN	O14578	100	PTK6	0.0038994604	0.0108003527	1752	2.42126414492E-17	0.6675294553	0.0019497302	0.0427695823
sp|O14578|CTRO_HUMAN	O14578	100	BTK	0.0028292797	0.0808434561	201	1.1697043455E-06	0.0891882968	0.0014152247	0.0427732156
sp|O14578|CTRO_HUMAN	O14578	100	ATR	6.24247769949E-05	0.1256122649	93	0.0009243908	0.0574181302	0.0004934078	0.042783727
sp|O14578|CTRO_HUMAN	O14578	100	MTOR	0.0479122395	0.0334051724	22	9.1590910073E-08	0.2160947472	0.0239561655	0.0428146027
sp|O14578|CTRO_HUMAN	O14578	100	MAPK7	0.1324828987	0.0457729232	1322	7.30670534542E-09	0.1577716968	0.066241453	0.0428293434
sp|O14578|CTRO_HUMAN	O14578	100	AURKB	0.7313999964	0.0119514107	1206	3.27918413465E-05	0.6045682275	0.3657163941	0.042847938
sp|O14578|CTRO_HUMAN	O14578	100	MAPK1	0.0015030768	0.1667319749	1993	0.0828321829	0.0433377928	0.0421676298	0.0428496764
sp|O14578|CTRO_HUMAN	O14578	100	MAPKAPK2	0.254735646	0.0146698668	1857	0.000000239	0.4926239232	0.1273679425	0.042854269
sp|O14578|CTRO_HUMAN	O14578	100	AURKA	0.5155805316	0.0378379702	2025	0.0001033701	0.1910239987	0.2578419508	0.0428603478
sp|O14578|CTRO_HUMAN	O14578	100	MAPKAPK2	0.254735646	0.0146698668	1432	2.37210833121E-07	0.4931836172	0.1273679416	0.0428947425
sp|O14578|CTRO_HUMAN	O14578	100	PIM1	1.37799362749E-07	0.2675597571	947	4.18336954483E-06	0.0270651167	2.16058445379E-06	0.0429272603
sp|O14578|CTRO_HUMAN	O14578	100	STK11	3.2350935552E-06	0.1859326019	381	1.80699910739E-08	0.0389790839	1.62658177314E-06	0.0429565615
sp|O14578|CTRO_HUMAN	O14578	100	PLK3	4.43342126752E-05	0.0530221395	1345	0.000000192	0.1368430507	2.22630969704E-05	0.0429971012
sp|O14578|CTRO_HUMAN	O14578	100	MAP2K4	3.78434790284E-08	0.081333268	288	2.73955101888E-16	0.0892194597	1.89217396512E-08	0.0430010365
sp|O14578|CTRO_HUMAN	O14578	100	ROCK1	0.4238569222	0.0400176332	83	8.02316904726E-06	0.1814050214	0.2119324727	0.0430152686
sp|O14578|CTRO_HUMAN	O14578	100	TBK1	0	1	520	0.0113675813	0.0072616634	0.0056837906	0.0430264183
sp|O14578|CTRO_HUMAN	O14578	100	MTOR	0.0479122395	0.0334051724	381	8.81869409315E-08	0.2174432676	0.0239561638	0.0430365957
sp|O14578|CTRO_HUMAN	O14578	100	HIPK2	6.28519063969E-05	0.0249069357	1144	2.80788594323E-15	0.2917447881	0.000031426	0.0430500836
sp|O14578|CTRO_HUMAN	O14578	100	AURKA	0.5155805316	0.0378379702	1582	0.0001014311	0.192149497	0.2578409813	0.0430701658
sp|O14578|CTRO_HUMAN	O14578	100	RPS6KA1	4.92491349686E-06	0.2175499608	1299	8.91501644918E-05	0.0334304142	4.70375389943E-05	0.0430811869
sp|O14578|CTRO_HUMAN	O14578	100	MTOR	0.0479122395	0.0334051724	2002	8.75312038364E-08	0.2177383901	0.0239561635	0.0430851413
sp|O14578|CTRO_HUMAN	O14578	100	AURKA	0.5155805316	0.0378379702	279	0.0001011759	0.1923001133	0.2578408538	0.0430982251
sp|O14578|CTRO_HUMAN	O14578	100	CAMK2A	0.5686025775	0.0394298589	279	0.0011907065	0.1845560499	0.284896642	0.0431020309
sp|O14578|CTRO_HUMAN	O14578	100	PTK6	0.0038994604	0.0108003527	1417	2.10612025944E-17	0.6738964815	0.0019497302	0.0431084339
sp|O14578|CTRO_HUMAN	O14578	100	HIPK2	6.28519063969E-05	0.0249069357	1442	2.75057384917E-15	0.2924737346	0.000031426	0.043139469
sp|O14578|CTRO_HUMAN	O14578	100	AURKB	0.7313999964	0.0119514107	947	0.000031071	0.6104117142	0.3657155337	0.0431919127
sp|O14578|CTRO_HUMAN	O14578	100	HIPK2	6.28519063969E-05	0.0249069357	381	2.71834245421E-15	0.2929155018	0.000031426	0.0431936177
sp|O14578|CTRO_HUMAN	O14578	100	CDK6	0.000000001	0.3863146552	1306	1.66106930234E-05	0.0188887568	8.30585226243E-06	0.0432003882
sp|O14578|CTRO_HUMAN	O14578	100	PRKDC	0.0011315373	0.1011216693	891	0.0045272865	0.0721687563	0.0028294119	0.0432044303
sp|O14578|CTRO_HUMAN	O14578	100	AURKA	0.5155805316	0.0378379702	1708	0.0001001272	0.192956654	0.2578403294	0.0432204842
sp|O14578|CTRO_HUMAN	O14578	100	ROCK2	0.3005180061	0.2347178683	498	2.05135853174E-05	0.0311290086	0.1502692598	0.043247277
sp|O14578|CTRO_HUMAN	O14578	100	RPS6KA3	0.0003156196	0.1413597179	1971	3.10654466249E-05	0.0516885987	0.0001733425	0.0432480207
sp|O14578|CTRO_HUMAN	O14578	100	SGK1	0.8816092537	0.0287764498	1934	3.3134522108E-06	0.2540448739	0.4408062836	0.0432668291
sp|O14578|CTRO_HUMAN	O14578	100	MAPKAPK2	0.254735646	0.0146698668	1934	2.21463105757E-07	0.4984286101	0.1273679337	0.0432735757
sp|O14578|CTRO_HUMAN	O14578	100	MAPK9	4.20852416717E-06	0.1308532524	440	8.53855322262E-06	0.0559006629	6.37353869489E-06	0.0432878491
sp|O14578|CTRO_HUMAN	O14578	100	CDK4	0.0003827484	0.0394788401	407	4.5614438692E-07	0.185413616	0.0001916023	0.0433130806
sp|O14578|CTRO_HUMAN	O14578	100	CAMK2A	0.5686025775	0.0394298589	1609	0.0011702813	0.1857411226	0.2848864294	0.043331921
sp|O14578|CTRO_HUMAN	O14578	100	IKBKB	2.58022088184E-06	0.2621228448	1206	0.0002165742	0.027945596	0.0001095772	0.0433389658
sp|O14578|CTRO_HUMAN	O14578	100	HIPK2	6.28519063969E-05	0.0249069357	1820	2.60898900191E-15	0.2943770609	0.000031426	0.0433726471
sp|O14578|CTRO_HUMAN	O14578	100	PLK1	0.0004170202	0.1292123824	741	0.0671989853	0.0567453976	0.0338080027	0.0433735194
sp|O14578|CTRO_HUMAN	O14578	100	PRKCD	0.4167439521	0.0132739028	520	5.13527428581E-05	0.5524176979	0.2083976524	0.0433761287
sp|O14578|CTRO_HUMAN	O14578	100	PRKCD	0.4167439521	0.0132739028	331	5.07443705317E-05	0.5535890227	0.2083973482	0.0434525372
sp|O14578|CTRO_HUMAN	O14578	100	PRKCD	0.4167439521	0.0132739028	1011	5.06474981891E-05	0.5537814939	0.2083972998	0.0434650894
sp|O14578|CTRO_HUMAN	O14578	100	ADRBK1	6.41992001787E-05	0.4002742947	841	0.0001509065	0.0183690846	0.0001075528	0.0434740831
sp|O14578|CTRO_HUMAN	O14578	100	SGK1	0.8816092537	0.0287764498	1390	3.24422605723E-06	0.2555165148	0.440806249	0.0434749958
sp|O14578|CTRO_HUMAN	O14578	100	CAMK2A	0.5686025775	0.0394298589	577	0.0011574901	0.1864990925	0.2848800338	0.0434788018
sp|O14578|CTRO_HUMAN	O14578	100	CDK5	0.0015475658	0.1146649687	381	0.0003930802	0.0641439294	0.000970323	0.0434858204
sp|O14578|CTRO_HUMAN	O14578	100	PRKCG	0.2822215289	0.0376420455	445	5.77413519314E-08	0.1954545024	0.1411107933	0.0434968514
sp|O14578|CTRO_HUMAN	O14578	100	PRKG1	0.1505158323	0.138445337	1299	3.19326702079E-05	0.0531440476	0.0752738825	0.043498022
sp|O14578|CTRO_HUMAN	O14578	100	CDK1	0.0649885674	0.042393221	1018	0.0006946531	0.1737468063	0.0328416103	0.0435380072
sp|O14578|CTRO_HUMAN	O14578	100	MTOR	0.0479122395	0.0334051724	1940	8.11354263671E-08	0.2205185296	0.0239561603	0.043541802
sp|O14578|CTRO_HUMAN	O14578	100	MAPK3	0.0031608884	0.0860354624	1860	0.005299932	0.0856325749	0.0042304102	0.0435466081
sp|O14578|CTRO_HUMAN	O14578	100	PRKCZ	0.0009668287	0.3326802508	1189	0.0358296226	0.0221668774	0.0183982256	0.0435811963
sp|O14578|CTRO_HUMAN	O14578	100	IKBKE	0	1	1781	2.15214854883E-06	0.0073771461	1.07607427441E-06	0.0435942742
sp|O14578|CTRO_HUMAN	O14578	100	AURKA	0.5155805316	0.0378379702	1374	9.70120727342E-05	0.1949791291	0.2578387719	0.0435965736
sp|O14578|CTRO_HUMAN	O14578	100	PRKCD	0.4167439521	0.0132739028	515	4.93334199648E-05	0.556193494	0.2083966428	0.0436223157
sp|O14578|CTRO_HUMAN	O14578	100	MTOR	0.0479122395	0.0334051724	1916	7.97648060003E-08	0.2211154959	0.0239561596	0.0436397054
sp|O14578|CTRO_HUMAN	O14578	100	PRKDC	0.0011315373	0.1011216693	1443	0.0043581398	0.073060234	0.0027448385	0.0436474186
sp|O14578|CTRO_HUMAN	O14578	100	CAMK4	0.0004319655	0.2801234326	25	0.000000504	0.0263771085	0.0002162347	0.0436517049
sp|O14578|CTRO_HUMAN	O14578	100	SGK1	0.8816092537	0.0287764498	1597	3.17986776243E-06	0.2568079049	0.4408062168	0.0436574647
sp|O14578|CTRO_HUMAN	O14578	100	AURKB	0.7313999964	0.0119514107	496	2.88103697736E-05	0.6184756464	0.3657144034	0.0436654965
sp|O14578|CTRO_HUMAN	O14578	100	CDK5	0.0015475658	0.1146649687	2013	0.0003865641	0.0644992373	0.000967065	0.0436858443
sp|O14578|CTRO_HUMAN	O14578	100	ATM	0.1246024681	0.1528947884	1220	0.0254254548	0.0484037569	0.0750139615	0.043709784
sp|O14578|CTRO_HUMAN	O14578	100	HIPK2	6.28519063969E-05	0.0249069357	440	2.40577203638E-15	0.2972173858	0.000031426	0.0437200482
sp|O14578|CTRO_HUMAN	O14578	100	SGK1	0.8816092537	0.0287764498	1624	3.15168470386E-06	0.2573917342	0.4408062027	0.0437398963
sp|O14578|CTRO_HUMAN	O14578	100	PRKCD	0.4167439521	0.0132739028	604	4.79615149757E-05	0.5588499021	0.2083959568	0.0437953131
sp|O14578|CTRO_HUMAN	O14578	100	PLK3	4.43342126752E-05	0.0530221395	385	1.7447655307E-07	0.139923812	2.22543446141E-05	0.0437999255
sp|O14578|CTRO_HUMAN	O14578	100	AURKB	0.7313999964	0.0119514107	1915	2.79665312778E-05	0.6216951091	0.3657139815	0.0438542193
sp|O14578|CTRO_HUMAN	O14578	100	PTK6	0.0038994604	0.0108003527	171	1.53606917197E-17	0.6885649628	0.0019497302	0.0438866243
sp|O14578|CTRO_HUMAN	O14578	100	PRKACA	0.2286904874	0.0542466693	761	0.0113289882	0.1371357292	0.1200097378	0.0438984464
sp|O14578|CTRO_HUMAN	O14578	100	CDK2	0.0100944477	0.3618240596	2013	0.4774100961	0.0205623397	0.2437522719	0.0439023314
sp|O14578|CTRO_HUMAN	O14578	100	MAPK7	0.1324828987	0.0457729232	1317	6.17488825506E-09	0.162669936	0.0662414524	0.0439313876
sp|O14578|CTRO_HUMAN	O14578	100	HIPK2	6.28519063969E-05	0.0249069357	1282	2.29667258588E-15	0.2989621525	0.000031426	0.0439331156
sp|O14578|CTRO_HUMAN	O14578	100	CDK3	6.27780642045E-10	0.3589831505	1374	5.12586989629E-12	0.0207450346	3.16453255971E-10	0.0439374607
sp|O14578|CTRO_HUMAN	O14578	100	AURKB	0.7313999964	0.0119514107	1955	2.74887648904E-05	0.6233943549	0.3657137426	0.0439537476
sp|O14578|CTRO_HUMAN	O14578	100	RPS6KA3	0.0003156196	0.1413597179	2001	2.90215736273E-05	0.0527270267	0.0001723206	0.0439686202
sp|O14578|CTRO_HUMAN	O14578	100	MTOR	0.0479122395	0.0334051724	1842	7.54881039731E-08	0.2231758542	0.0239561575	0.0439771947
sp|O14578|CTRO_HUMAN	O14578	100	AURKA	0.5155805316	0.0378379702	386	0.000093858	0.1971439718	0.2578371948	0.0439982577
sp|O14578|CTRO_HUMAN	O14578	100	MTOR	0.0479122395	0.0334051724	1993	7.46163837615E-08	0.2235479652	0.023956157	0.044038079
sp|O14578|CTRO_HUMAN	O14578	100	HIPK2	6.28519063969E-05	0.0249069357	2002	2.23969969797E-15	0.2998896804	0.000031426	0.04404628
sp|O14578|CTRO_HUMAN	O14578	100	PRKD1	0.0030691065	0.1946267633	1338	0.0053672203	0.0384071695	0.0042181634	0.0440743378
sp|O14578|CTRO_HUMAN	O14578	100	CSNK1D	3.03429298778E-06	0.5447443182	407	0.0070242607	0.0137308342	0.0035136475	0.0440974994
sp|O14578|CTRO_HUMAN	O14578	100	AURKB	0.7313999964	0.0119514107	1928	2.68387665989E-05	0.6259294755	0.3657134176	0.0441021319
sp|O14578|CTRO_HUMAN	O14578	100	CDK4	0.0003827484	0.0394788401	1964	4.13940640673E-07	0.1895789372	0.0001915812	0.0441198345
sp|O14578|CTRO_HUMAN	O14578	100	MAPKAPK2	0.254735646	0.0146698668	957	1.88750183009E-07	0.5102365654	0.1273679174	0.0441234856
sp|O14578|CTRO_HUMAN	O14578	100	RPSK6A5	1.14819962008E-10	0.6014890282	1007	1.17657583424E-08	0.0124516645	5.94028915219E-09	0.0441452034
sp|O14578|CTRO_HUMAN	O14578	100	PRKCD	0.4167439521	0.0132739028	795	4.52882101282E-05	0.5643845184	0.2083946202	0.0441552151
sp|O14578|CTRO_HUMAN	O14578	100	AURKB	0.7313999964	0.0119514107	248	2.66431624449E-05	0.6268377563	0.3657133198	0.044155265
sp|O14578|CTRO_HUMAN	O14578	100	PRKAA2	0.0053244475	0.091447884	1919	0.000000002	0.0820028125	0.0026622247	0.0441914192
sp|O14578|CTRO_HUMAN	O14578	100	PRKD2	9.23100503965E-05	0.0348990987	2002	3.05396789505E-16	0.2153926855	0.000046155	0.044279603
sp|O14578|CTRO_HUMAN	O14578	100	AURKA	0.5155805316	0.0378379702	1299	9.12551755166E-05	0.1989266217	0.2578358934	0.0443283506
sp|O14578|CTRO_HUMAN	O14578	100	CHEK1	0.0009023167	0.1970023511	1337	0.0029079729	0.0382415831	0.0019051448	0.0443611164
sp|O14578|CTRO_HUMAN	O14578	100	CDK2	0.0100944477	0.3618240596	446	0.4735803381	0.0208223286	0.2418373929	0.0443627671
sp|O14578|CTRO_HUMAN	O14578	100	JAK3	0.0033594703	0.0152331505	1196	8.18035103338E-14	0.4946468982	0.0016797351	0.04436771
sp|O14578|CTRO_HUMAN	O14578	100	PLK3	4.43342126752E-05	0.0530221395	400	1.62927352369E-07	0.142175725	2.22485700138E-05	0.0443844781
sp|O14578|CTRO_HUMAN	O14578	100	CDK5	0.0015475658	0.1146649687	399	0.0003634794	0.0657539662	0.0009555226	0.0443904183
sp|O14578|CTRO_HUMAN	O14578	100	AKT1	0.07328999	0.050450627	877	0.0003777813	0.1496817962	0.0368338856	0.0444483951
sp|O14578|CTRO_HUMAN	O14578	100	PRKCA	0.247317292	0.1585766066	516	0.2773919914	0.0476628956	0.2623546417	0.0444810296
sp|O14578|CTRO_HUMAN	O14578	100	PAK1	0.0043713064	0.1739811912	1048	0.0224449436	0.0435403458	0.013408125	0.0445639647
sp|O14578|CTRO_HUMAN	O14578	100	ATR	6.24247769949E-05	0.1256122649	891	0.0007977778	0.0603525522	0.0004301013	0.0445923786
sp|O14578|CTRO_HUMAN	O14578	100	PRKDC	0.0011315373	0.1011216693	1328	0.0040250995	0.0750439094	0.0025783184	0.0446292084
sp|O14578|CTRO_HUMAN	O14578	100	SGK1	0.8816092537	0.0287764498	83	2.8551164432E-06	0.2638187447	0.4408060544	0.0446448346
sp|O14578|CTRO_HUMAN	O14578	100	PRKCA	0.247317292	0.1585766066	2001	0.2757205974	0.0478846957	0.2615189447	0.0446527688
sp|O14578|CTRO_HUMAN	O14578	100	PRKDC	0.0011315373	0.1011216693	422	0.0040130683	0.0751034838	0.0025723028	0.0446586111
sp|O14578|CTRO_HUMAN	O14578	100	AURKA	0.5155805316	0.0378379702	1820	0.000088767	0.2007868711	0.2578346493	0.0446721682
sp|O14578|CTRO_HUMAN	O14578	100	ROCK2	0.3005180061	0.2347178683	1174	1.73963660102E-05	0.0323751832	0.1502677012	0.0446802996
sp|O14578|CTRO_HUMAN	O14578	100	LCK	1.29093331262E-05	0.2816418495	1417	0.3155654276	0.0270191913	0.1577891685	0.0447325102
sp|O14578|CTRO_HUMAN	O14578	100	AURKB	0.7313999964	0.0119514107	1345	2.42178928573E-05	0.6369098046	0.3657121072	0.044743416
sp|O14578|CTRO_HUMAN	O14578	100	CDK1	0.0649885674	0.042393221	444	0.0006367683	0.1796678925	0.0328126678	0.0447664878
sp|O14578|CTRO_HUMAN	O14578	100	PRKCA	0.247317292	0.1585766066	999	0.2747294249	0.0480356176	0.2610233584	0.044769534
sp|O14578|CTRO_HUMAN	O14578	100	MAPK1	0.0015030768	0.1667319749	378	0.0750154918	0.0456975508	0.0382592843	0.0447788868
sp|O14578|CTRO_HUMAN	O14578	100	PLK3	4.43342126752E-05	0.0530221395	1818	1.55385814494E-07	0.1437683478	2.22447992449E-05	0.0447967483
sp|O14578|CTRO_HUMAN	O14578	100	CAMK4	0.0004319655	0.2801234326	22	0.000000448	0.0272365077	0.0002162067	0.0448293144
sp|O14578|CTRO_HUMAN	O14578	100	PLK3	4.43342126752E-05	0.0530221395	1252	1.54411056808E-07	0.1439663182	2.2244311866E-05	0.0448479298
sp|O14578|CTRO_HUMAN	O14578	100	AURKA	0.5155805316	0.0378379702	74	8.72158799255E-05	0.2019429204	0.2578338738	0.0448855041
sp|O14578|CTRO_HUMAN	O14578	100	CDK5	0.0015475658	0.1146649687	444	0.000347416	0.0666582753	0.0009474909	0.0448965139
sp|O14578|CTRO_HUMAN	O14578	100	PRKAA1	0.0139727028	0.1072688088	1343	0.0023283487	0.0712867494	0.0081505258	0.044913453
sp|O14578|CTRO_HUMAN	O14578	100	PRKD2	9.23100503965E-05	0.0348990987	1345	2.7388534193E-16	0.2191504566	0.000046155	0.044919831
sp|O14578|CTRO_HUMAN	O14578	100	HIPK2	6.28519063969E-05	0.0249069357	1879	1.83036002751E-15	0.3071232369	0.000031426	0.0449263869
sp|O14578|CTRO_HUMAN	O14578	100	MAPK7	0.1324828987	0.0457729232	445	5.26432356336E-09	0.1673457641	0.066241452	0.0449770899
sp|O14578|CTRO_HUMAN	O14578	100	AURKB	0.7313999964	0.0119514107	515	2.32675548382E-05	0.6410436583	0.365711632	0.0449842571
sp|O14578|CTRO_HUMAN	O14578	100	MAPK7	0.1324828987	0.0457729232	1404	5.23725993873E-09	0.1674881317	0.066241452	0.0450088343
sp|O14578|CTRO_HUMAN	O14578	100	ROCK1	0.4238569222	0.0400176332	795	6.4022587352E-06	0.191792967	0.2119316622	0.0450511051
sp|O14578|CTRO_HUMAN	O14578	100	PRKCT	0.7284727802	0.0690634796	1137	6.6882603575E-05	0.1112174964	0.3642698314	0.0450801592
sp|O14578|CTRO_HUMAN	O14578	100	MAPKAPK2	0.254735646	0.0146698668	1011	1.57414796479E-07	0.5237046612	0.1273679017	0.0450879996
sp|O14578|CTRO_HUMAN	O14578	100	SGK1	0.8816092537	0.0287764498	431	2.7214544319E-06	0.2669813825	0.4408059876	0.0450884804
sp|O14578|CTRO_HUMAN	O14578	100	AURKB	0.7313999964	0.0119514107	1940	2.27106841139E-05	0.6435421177	0.3657113535	0.0451296644
sp|O14578|CTRO_HUMAN	O14578	100	SYK	1.35415137077E-05	0.044572884	1478	1.87118834232E-06	0.1725765275	7.70635102502E-06	0.0451345195
sp|O14578|CTRO_HUMAN	O14578	100	ROCK1	0.4238569222	0.0400176332	1017	6.33256638196E-06	0.192320888	0.2119316274	0.0451539556
sp|O14578|CTRO_HUMAN	O14578	100	MAPKAPK2	0.254735646	0.0146698668	1916	1.54670198732E-07	0.5250113268	0.1273679003	0.0451813036
sp|O14578|CTRO_HUMAN	O14578	100	AURKB	0.7313999964	0.0119514107	39	2.25089260274E-05	0.6445218878	0.3657112527	0.0451866542
sp|O14578|CTRO_HUMAN	O14578	100	MAPKAPK2	0.254735646	0.0146698668	1192	1.54432944048E-07	0.5251261985	0.1273679002	0.0451895038
sp|O14578|CTRO_HUMAN	O14578	100	CDK5	0.0015475658	0.1146649687	1345	0.0003382622	0.0672072765	0.000942914	0.0452030743
sp|O14578|CTRO_HUMAN	O14578	100	PRKCT	0.7284727802	0.0690634796	1048	6.61527466103E-05	0.1116360449	0.3642694665	0.0452208501
sp|O14578|CTRO_HUMAN	O14578	100	AKT1	0.07328999	0.050450627	902	0.0003543933	0.1528633757	0.0368221916	0.0452309667
sp|O14578|CTRO_HUMAN	O14578	100	MAPK1	0.0015030768	0.1667319749	1322	0.0730969078	0.0463006272	0.0372999923	0.0452686268
sp|O14578|CTRO_HUMAN	O14578	100	SGK1	0.8816092537	0.0287764498	1888	2.66039266185E-06	0.2685593409	0.4408059571	0.045309428
sp|O14578|CTRO_HUMAN	O14578	100	MAPKAPK2	0.254735646	0.0146698668	22	1.49906949724E-07	0.5272907357	0.1273678979	0.0453439533
sp|O14578|CTRO_HUMAN	O14578	100	PIM1	1.37799362749E-07	0.2675597571	944	3.2604698188E-06	0.0289119237	1.69913459077E-06	0.0453458126
sp|O14578|CTRO_HUMAN	O14578	100	CDK4	0.0003827484	0.0394788401	410	3.58158976093E-07	0.1959836454	0.0001915533	0.0453532986
sp|O14578|CTRO_HUMAN	O14578	100	PRKACA	0.2286904874	0.0542466693	311	0.0104400323	0.1426938697	0.1195652599	0.0453701201
sp|O14578|CTRO_HUMAN	O14578	100	PTK6	0.0038994604	0.0108003527	1258	8.10042147156E-18	0.7171030273	0.0019497302	0.0453910147
sp|O14578|CTRO_HUMAN	O14578	100	PRKACA	0.2286904874	0.0542466693	652	0.0104169866	0.1428163791	0.119553737	0.0454024239
sp|O14578|CTRO_HUMAN	O14578	100	RPS6KA3	0.0003156196	0.1413597179	1818	2.55586541893E-05	0.0548115203	0.0001705891	0.045406449
sp|O14578|CTRO_HUMAN	O14578	100	CHEK1	0.0009023167	0.1970023511	1116	0.0027246514	0.0393365304	0.001813484	0.0454125142
sp|O14578|CTRO_HUMAN	O14578	100	MARK2	0.000006769	0.2916585031	1192	3.37472672757E-07	0.026593715	3.55325500836E-06	0.0454460176
sp|O14578|CTRO_HUMAN	O14578	100	MAPKAPK2	0.254735646	0.0146698668	455	1.46489609718E-07	0.5289230748	0.1273678962	0.0454603418
sp|O14578|CTRO_HUMAN	O14578	100	AURKB	0.7313999964	0.0119514107	340	2.14742931798E-05	0.6494537331	0.3657107354	0.0454732525
sp|O14578|CTRO_HUMAN	O14578	100	EGFR	5.27852027656E-05	0.2866624216	969	0.1256831125	0.027162542	0.0628679488	0.0455926935
sp|O14578|CTRO_HUMAN	O14578	100	CDK2	0.0100944477	0.3618240596	1305	0.4636225693	0.0215268343	0.2368585085	0.0456045719
sp|O14578|CTRO_HUMAN	O14578	100	CDK4	0.0003827484	0.0394788401	400	3.47465182257E-07	0.1973193345	0.0001915479	0.0456094845
sp|O14578|CTRO_HUMAN	O14578	100	HIPK2	6.28519063969E-05	0.0249069357	150	1.57853678346E-15	0.3127736413	0.000031426	0.0456109144
sp|O14578|CTRO_HUMAN	O14578	100	AURKA	0.5155805316	0.0378379702	232	8.21367640326E-05	0.2059166869	0.2578313342	0.0456169173
sp|O14578|CTRO_HUMAN	O14578	100	PAK1	0.0043713064	0.1739811912	942	0.0212939553	0.0447993518	0.0128326309	0.0456303893
sp|O14578|CTRO_HUMAN	O14578	100	MTOR	0.0479122395	0.0334051724	1783	5.72498818238E-08	0.2333279462	0.0239561484	0.0456309508
sp|O14578|CTRO_HUMAN	O14578	100	ROCK1	0.4238569222	0.0400176332	1018	6.00346388222E-06	0.1948541756	0.2119314629	0.0456466912
sp|O14578|CTRO_HUMAN	O14578	100	PRKACA	0.2286904874	0.0542466693	546	0.0102841148	0.1437463511	0.1194873011	0.0456474573
sp|O14578|CTRO_HUMAN	O14578	100	NEK6	0.000000695	0.1580133229	1540	2.08698497E-12	0.0493761947	3.47501628295E-07	0.0456685019
sp|O14578|CTRO_HUMAN	O14578	100	PRKCG	0.2822215289	0.0376420455	516	4.32445195684E-08	0.2073666366	0.1411107861	0.0456860108
sp|O14578|CTRO_HUMAN	O14578	100	CDK4	0.0003827484	0.0394788401	260	3.43064214039E-07	0.1978830001	0.0001915457	0.0457174887
sp|O14578|CTRO_HUMAN	O14578	100	SGK1	0.8816092537	0.0287764498	1006	2.5449348487E-06	0.2715658632	0.4408058993	0.0457296676
sp|O14578|CTRO_HUMAN	O14578	100	HIPK2	6.28519063969E-05	0.0249069357	1771	1.53555552206E-15	0.3137790742	0.000031426	0.0457324515
sp|O14578|CTRO_HUMAN	O14578	100	AURKB	0.7313999964	0.0119514107	2016	2.04443362398E-05	0.6545145036	0.3657102204	0.0457668776
sp|O14578|CTRO_HUMAN	O14578	100	ATR	6.24247769949E-05	0.1256122649	1560	0.0007295901	0.0622852075	0.0003960074	0.0457737382
sp|O14578|CTRO_HUMAN	O14578	100	MAPKAPK2	0.254735646	0.0146698668	798	1.37847101434E-07	0.5334223182	0.1273678919	0.0457807635
sp|O14578|CTRO_HUMAN	O14578	100	PRKCT	0.7284727802	0.0690634796	683	6.32073187396E-05	0.1133872273	0.3642679938	0.045808322
sp|O14578|CTRO_HUMAN	O14578	100	HIPK2	6.28519063969E-05	0.0249069357	1422	1.50305168562E-15	0.3145892863	0.000031426	0.0458303318
sp|O14578|CTRO_HUMAN	O14578	100	MAPK7	0.1324828987	0.0457729232	39	4.61308614652E-09	0.1714066009	0.0662414517	0.0458803969
sp|O14578|CTRO_HUMAN	O14578	100	PRKCD	0.4167439521	0.0132739028	1441	3.37990695298E-05	0.5913619537	0.2083888756	0.045899302
sp|O14578|CTRO_HUMAN	O14578	100	PRKCD	0.4167439521	0.0132739028	440	3.37795788072E-05	0.5914068636	0.2083888658	0.0459021915
sp|O14578|CTRO_HUMAN	O14578	100	PRKCH	0	1	307	2.09490039322E-09	0.0078555745	0.000000001	0.0459278667
sp|O14578|CTRO_HUMAN	O14578	100	PRKDC	0.0011315373	0.1011216693	795	0.0036129407	0.0776935962	0.002372239	0.0459323819
sp|O14578|CTRO_HUMAN	O14578	100	PRKCD	0.4167439521	0.0132739028	1934	3.35357372592E-05	0.5920829569	0.2083887439	0.0459456872
sp|O14578|CTRO_HUMAN	O14578	100	SGK1	0.8816092537	0.0287764498	891	2.48253247227E-06	0.2732061455	0.4408058681	0.0459585351
sp|O14578|CTRO_HUMAN	O14578	100	CHEK1	0.0009023167	0.1970023511	487	0.0026419557	0.0399197487	0.0017721362	0.0459700744
sp|O14578|CTRO_HUMAN	O14578	100	MAPKAPK2	0.254735646	0.0146698668	1781	1.32647258555E-07	0.536228426	0.1273678893	0.0459803233
sp|O14578|CTRO_HUMAN	O14578	100	CDK4	0.0003827484	0.0394788401	440	3.30317653282E-07	0.1995165612	0.0001915394	0.0460301386
sp|O14578|CTRO_HUMAN	O14578	100	AURKA	0.5155805316	0.0378379702	398	7.92705880627E-05	0.2083714584	0.2578299011	0.0460672901
sp|O14578|CTRO_HUMAN	O14578	100	PTK6	0.0038994604	0.0108003527	510	5.99248651947E-18	0.73016888	0.0019497302	0.0460756602
sp|O14578|CTRO_HUMAN	O14578	100	PLK3	4.43342126752E-05	0.0530221395	1601	1.33874798512E-07	0.1487496857	0.000022234	0.0460802373
sp|O14578|CTRO_HUMAN	O14578	100	BTK	0.0028292797	0.0808434561	557	7.83114930762E-07	0.0976250493	0.0014150314	0.0461059969
sp|O14578|CTRO_HUMAN	O14578	100	PRKCD	0.4167439521	0.0132739028	501	3.25995524083E-05	0.5946131894	0.2083882758	0.0461083757
sp|O14578|CTRO_HUMAN	O14578	100	PRKACA	0.2286904874	0.0542466693	1540	0.0100321756	0.1455063933	0.1193613315	0.04611031
sp|O14578|CTRO_HUMAN	O14578	100	AURKB	0.7313999964	0.0119514107	971	1.90753318941E-05	0.6614996806	0.3657095359	0.0461713889
sp|O14578|CTRO_HUMAN	O14578	100	MAP2K7	6.95059230739E-15	0.1530907132	656	1.30843050316E-20	0.0516785514	3.47530269585E-15	0.0461987432
sp|O14578|CTRO_HUMAN	O14578	100	DAPK3	0	1	604	7.68211138572E-08	0.0079133159	3.84105569286E-08	0.0462075003
sp|O14578|CTRO_HUMAN	O14578	100	CDK1	0.0649885674	0.042393221	1915	0.000575845	0.18688709	0.0327822062	0.0462531277
sp|O14578|CTRO_HUMAN	O14578	100	CDK1	0.0649885674	0.042393221	1344	0.0005754763	0.1869454424	0.0327820218	0.0462650954
sp|O14578|CTRO_HUMAN	O14578	100	VRK1	0	1	1011	1.78695421236E-07	0.0079276748	8.93477106182E-08	0.0462769733
sp|O14578|CTRO_HUMAN	O14578	100	PDPK1	1.40721036283E-06	0.4047560737	444	0.0023935847	0.0196293127	0.0011974959	0.046361167
sp|O14578|CTRO_HUMAN	O14578	100	SGK1	0.8816092537	0.0287764498	1856	2.38072226529E-06	0.2761741736	0.4408058172	0.0463719431
sp|O14578|CTRO_HUMAN	O14578	100	MAP2K4	3.78434790284E-08	0.081333268	1306	1.72193427723E-16	0.0977144234	1.89217396003E-08	0.0463725287
sp|O14578|CTRO_HUMAN	O14578	100	AURKB	0.7313999964	0.0119514107	422	1.83546307277E-05	0.6654587826	0.3657091755	0.0464002684
sp|O14578|CTRO_HUMAN	O14578	100	CDK3	6.27780642045E-10	0.3589831505	1981	3.85033396202E-12	0.0221555736	3.15815488003E-10	0.0464017496
sp|O14578|CTRO_HUMAN	O14578	100	GSK3B	0.0016327693	0.2495346787	436	0.1379236539	0.0318930887	0.0697782116	0.0464256966
sp|O14578|CTRO_HUMAN	O14578	100	PRKDC	0.0011315373	0.1011216693	776	0.0034706661	0.0787063614	0.0023011017	0.0464280506
sp|O14578|CTRO_HUMAN	O14578	100	MAPKAPK2	0.254735646	0.0146698668	512	1.2187065857E-07	0.5425430089	0.1273678839	0.0464286065
sp|O14578|CTRO_HUMAN	O14578	100	PRKCG	0.2822215289	0.0376420455	1419	3.91146318783E-08	0.2115756456	0.141110784	0.0464532864
sp|O14578|CTRO_HUMAN	O14578	100	MAP2K7	6.95059230739E-15	0.1530907132	1374	1.25718535497E-20	0.0520616979	3.47530243962E-15	0.0464823892
sp|O14578|CTRO_HUMAN	O14578	100	HIPK2	6.28519063969E-05	0.0249069357	152	1.28130477245E-15	0.3204590469	0.000031426	0.0465379032
sp|O14578|CTRO_HUMAN	O14578	100	CAMK1	0.0003060373	0.0960276254	496	1.45214721365E-11	0.0831643609	0.0001530186	0.0465592688
sp|O14578|CTRO_HUMAN	O14578	100	AURKB	0.7313999964	0.0119514107	1934	0.000017781	0.6687427079	0.3657088887	0.0465899015
sp|O14578|CTRO_HUMAN	O14578	100	AURKB	0.7313999964	0.0119514107	1771	1.77734386328E-05	0.6687805911	0.3657088849	0.046592088
sp|O14578|CTRO_HUMAN	O14578	100	PRKD2	9.23100503965E-05	0.0348990987	1503	2.06070311601E-16	0.2291675132	0.000046155	0.046615596
sp|O14578|CTRO_HUMAN	O14578	100	PLK3	4.43342126752E-05	0.0530221395	957	1.25586793054E-07	0.1508503714	2.22298997341E-05	0.04661883
sp|O14578|CTRO_HUMAN	O14578	100	PRKCD	0.4167439521	0.0132739028	1419	2.98568800605E-05	0.602749833	0.2083869045	0.0466305787
sp|O14578|CTRO_HUMAN	O14578	100	HIPK2	6.28519063969E-05	0.0249069357	422	1.25162864003E-15	0.3213474695	0.000031426	0.0466447638
sp|O14578|CTRO_HUMAN	O14578	100	SGK1	0.8816092537	0.0287764498	978	2.31026772186E-06	0.2782198675	0.440805782	0.0466563468
sp|O14578|CTRO_HUMAN	O14578	100	MARK2	0.000006769	0.2916585031	577	2.96489879764E-07	0.0274610574	3.53276361186E-06	0.0466711708
sp|O14578|CTRO_HUMAN	O14578	100	AURKB	0.7313999964	0.0119514107	1055	1.7514474517E-05	0.6703304425	0.3657087554	0.0466815175
sp|O14578|CTRO_HUMAN	O14578	100	CDK1	0.0649885674	0.042393221	1787	0.0005570706	0.1892945075	0.032772819	0.0467462325
sp|O14578|CTRO_HUMAN	O14578	100	ROCK1	0.4238569222	0.0400176332	248	0.000005316	0.200751432	0.2119311191	0.0467886572
sp|O14578|CTRO_HUMAN	O14578	100	PLK3	4.43342126752E-05	0.0530221395	1282	1.22748960737E-07	0.1516086468	2.2228480818E-05	0.0468128613
sp|O14578|CTRO_HUMAN	O14578	100	MAPKAPK2	0.254735646	0.0146698668	184	1.12803416992E-07	0.5481588908	0.1273678794	0.0468263815
sp|O14578|CTRO_HUMAN	O14578	100	ROCK1	0.4238569222	0.0400176332	1534	5.29170208773E-06	0.2009710936	0.211931107	0.046831058
sp|O14578|CTRO_HUMAN	O14578	100	CSNK2A1	0.1178155672	0.3392437304	914	0.8995405655	0.0237426972	0.5086780664	0.0468897626
sp|O14578|CTRO_HUMAN	O14578	100	PRKAA2	0.0053244475	0.091447884	1174	1.41018242292E-09	0.0881307289	0.0026622244	0.0469129407
sp|O14578|CTRO_HUMAN	O14578	100	MAPKAPK2	0.254735646	0.0146698668	1007	1.1084100731E-07	0.5494982459	0.1273678784	0.0469211235
sp|O14578|CTRO_HUMAN	O14578	100	MTOR	0.0479122395	0.0334051724	153	4.61580872418E-08	0.2413989051	0.0239561428	0.0469351319
sp|O14578|CTRO_HUMAN	O14578	100	CDK1	0.0649885674	0.042393221	1879	0.0005487076	0.1903448503	0.0327686375	0.0469609636
sp|O14578|CTRO_HUMAN	O14578	100	MAPKAPK2	0.254735646	0.0146698668	332	1.09195510197E-07	0.5505232314	0.1273678776	0.0469935956
sp|O14578|CTRO_HUMAN	O14578	100	MAPKAPK2	0.254735646	0.0146698668	2016	1.08093209437E-07	0.5512659258	0.127367877	0.0470460907
sp|O14578|CTRO_HUMAN	O14578	100	MAP2K4	3.78434790284E-08	0.081333268	1708	1.56495979614E-16	0.0995181907	1.89217395925E-08	0.0470804941
sp|O14578|CTRO_HUMAN	O14578	100	PLK1	0.0004170202	0.1292123824	445	0.0562734757	0.0626851199	0.028345248	0.0471072437
sp|O14578|CTRO_HUMAN	O14578	100	MAPK3	0.0031608884	0.0860354624	1987	0.003772961	0.0941798237	0.0034669247	0.0471222254
sp|O14578|CTRO_HUMAN	O14578	100	AURKA	0.5155805316	0.0378379702	1116	7.27023440853E-05	0.2141764509	0.257826617	0.0471279919
sp|O14578|CTRO_HUMAN	O14578	100	HIPK2	6.28519063969E-05	0.0249069357	1338	1.11489128304E-15	0.3255821414	0.000031426	0.0471532773
sp|O14578|CTRO_HUMAN	O14578	100	MAPKAPK2	0.254735646	0.0146698668	445	1.04578153554E-07	0.5536485971	0.1273678753	0.0472144035
sp|O14578|CTRO_HUMAN	O14578	100	MAPK7	0.1324828987	0.0457729232	386	3.79615087342E-09	0.1774697492	0.0662414512	0.0472209399
sp|O14578|CTRO_HUMAN	O14578	100	PRKCD	0.4167439521	0.0132739028	1540	2.691247956E-05	0.6121723674	0.2083854323	0.0472334886
sp|O14578|CTRO_HUMAN	O14578	100	RPS6KB1	3.90847543557E-07	0.4284629702	1343	0.0008021774	0.018970939	0.0004012841	0.0472451751
sp|O14578|CTRO_HUMAN	O14578	100	CAMK2A	0.5686025775	0.0394298589	914	0.0008848928	0.2061479578	0.2847437352	0.0472453678
sp|O14578|CTRO_HUMAN	O14578	100	MAPK8	6.3538492885E-06	0.4039723746	1322	0.0381153144	0.0201294323	0.0190608341	0.047261487
sp|O14578|CTRO_HUMAN	O14578	100	PRKCE	0.0013231566	0.1972472571	999	0.0002341314	0.0412410787	0.000778644	0.0472757063
sp|O14578|CTRO_HUMAN	O14578	100	AURKB	0.7313999964	0.0119514107	810	1.57802277713E-05	0.6808830579	0.3657078883	0.0472892908
sp|O14578|CTRO_HUMAN	O14578	100	AURKA	0.5155805316	0.0378379702	1220	7.17214492524E-05	0.2150767884	0.2578261265	0.0472919662
sp|O14578|CTRO_HUMAN	O14578	100	JAK3	0.0033594703	0.0152331505	1884	3.80069895045E-14	0.534743217	0.0016797351	0.0473292723
sp|O14578|CTRO_HUMAN	O14578	100	PRKCD	0.4167439521	0.0132739028	841	2.63210868549E-05	0.6142125621	0.2083851366	0.0473637778
sp|O14578|CTRO_HUMAN	O14578	100	PRKCG	0.2822215289	0.0376420455	604	3.46564042239E-08	0.21664772	0.1411107818	0.0473737111
sp|O14578|CTRO_HUMAN	O14578	100	AURKB	0.7313999964	0.0119514107	1609	1.55407851284E-05	0.6824090795	0.3657077686	0.0473770189
sp|O14578|CTRO_HUMAN	O14578	100	PRKACA	0.2286904874	0.0542466693	577	0.0093865103	0.1503514738	0.1190384988	0.0473785363
sp|O14578|CTRO_HUMAN	O14578	100	CAMK2A	0.5686025775	0.0394298589	1331	0.0008750971	0.2070134672	0.2847388373	0.0474095283
sp|O14578|CTRO_HUMAN	O14578	100	PRKCG	0.2822215289	0.0376420455	498	3.44316309539E-08	0.2169248174	0.1411107817	0.047423866
sp|O14578|CTRO_HUMAN	O14578	100	JAK3	0.0033594703	0.0152331505	1759	3.69748219428E-14	0.5364022195	0.0016797351	0.047450797
sp|O14578|CTRO_HUMAN	O14578	100	MAPK3	0.0031608884	0.0860354624	1328	0.0036580774	0.0949869807	0.0034094829	0.04745634
sp|O14578|CTRO_HUMAN	O14578	100	MTOR	0.0479122395	0.0334051724	2013	4.24261696492E-08	0.2447234632	0.0239561409	0.0474697063
sp|O14578|CTRO_HUMAN	O14578	100	MAPKAPK2	0.254735646	0.0146698668	947	9.8905702307E-08	0.5577302085	0.1273678724	0.047502381
sp|O14578|CTRO_HUMAN	O14578	100	PRKCG	0.2822215289	0.0376420455	546	0.000000034	0.217454877	0.1411107814	0.0475197701
sp|O14578|CTRO_HUMAN	O14578	100	MAP2K4	3.78434790284E-08	0.081333268	1614	1.46835188602E-16	0.1006686574	1.89217395876E-08	0.0475306518
sp|O14578|CTRO_HUMAN	O14578	100	CHUK	0.0001187936	0.0417564655	515	4.36793617279E-08	0.1964428267	5.9418639367E-05	0.0476029417
sp|O14578|CTRO_HUMAN	O14578	100	CDK1	0.0649885674	0.042393221	761	0.0005253205	0.1936379409	0.032756944	0.0476326136
sp|O14578|CTRO_HUMAN	O14578	100	MAPK3	0.0031608884	0.0860354624	154	0.0035923961	0.0954831287	0.0033766423	0.0476614223
sp|O14578|CTRO_HUMAN	O14578	100	PLK3	4.43342126752E-05	0.0530221395	862	1.11187143193E-07	0.1549753652	2.22226999092E-05	0.0476719394
sp|O14578|CTRO_HUMAN	O14578	100	ABL1	0.0062705967	0.0755534875	1636	0.197180311	0.10879674	0.1017254539	0.0476856123
sp|O14578|CTRO_HUMAN	O14578	100	SGK1	0.8816092537	0.0287764498	1215	2.06505616259E-06	0.2859895937	0.4408056594	0.04773262
sp|O14578|CTRO_HUMAN	O14578	100	HIPK2	6.28519063969E-05	0.0249069357	405	9.65774810995E-16	0.3309328407	0.000031426	0.0477938475
sp|O14578|CTRO_HUMAN	O14578	100	PRKCG	0.2822215289	0.0376420455	1118	3.27871031467E-08	0.2190459722	0.1411107808	0.0478073568
sp|O14578|CTRO_HUMAN	O14578	100	AURKB	0.7313999964	0.0119514107	1597	1.44031793123E-05	0.6899570056	0.3657071998	0.0478103367
sp|O14578|CTRO_HUMAN	O14578	100	AKT2	3.68293149879E-07	0.3308189655	1955	6.51567314963E-09	0.0249473225	1.87404411514E-07	0.0478443417
sp|O14578|CTRO_HUMAN	O14578	100	MAPK7	0.1324828987	0.0457729232	1955	3.4715076962E-09	0.1803109907	0.0662414511	0.0478458466
sp|O14578|CTRO_HUMAN	O14578	100	PLK3	4.43342126752E-05	0.0530221395	587	1.0867314488E-07	0.1557507492	2.22214429101E-05	0.04786924
sp|O14578|CTRO_HUMAN	O14578	100	ROCK1	0.4238569222	0.0400176332	1473	4.71876047731E-06	0.2064815745	0.2119308205	0.0478916192
sp|O14578|CTRO_HUMAN	O14578	100	CSNK2A1	0.1178155672	0.3392437304	683	0.8870473489	0.024359216	0.5024314581	0.0478954914
sp|O14578|CTRO_HUMAN	O14578	100	CDK1	0.0649885674	0.042393221	1609	0.0005154769	0.1949675197	0.0327520221	0.0479031159
sp|O14578|CTRO_HUMAN	O14578	100	PRKCT	0.7284727802	0.0690634796	877	5.37108776283E-05	0.119695089	0.3642632455	0.0479091497
sp|O14578|CTRO_HUMAN	O14578	100	MAPKAPK2	0.254735646	0.0146698668	1473	9.1209341739E-08	0.5636500727	0.1273678686	0.0479192782
sp|O14578|CTRO_HUMAN	O14578	100	AURKB	0.7313999964	0.0119514107	140	1.39348248386E-05	0.6932442915	0.3657069656	0.047998747
sp|O14578|CTRO_HUMAN	O14578	100	IKBKB	2.58022088184E-06	0.2621228448	1597	0.0001441438	0.0316462367	0.000073362	0.0480464551
sp|O14578|CTRO_HUMAN	O14578	100	PAK1	0.0043713064	0.1739811912	1981	0.0189174311	0.0477340793	0.0116443687	0.0480925991
sp|O14578|CTRO_HUMAN	O14578	100	ROCK1	0.4238569222	0.0400176332	444	4.60222105341E-06	0.2076522883	0.2119307622	0.0481161743
sp|O14578|CTRO_HUMAN	O14578	100	AKT1	0.07328999	0.050450627	1345	0.0002825554	0.1647819255	0.0367862727	0.0481334108
sp|O14578|CTRO_HUMAN	O14578	100	CAMK2A	0.5686025775	0.0394298589	1443	0.0008289587	0.210980818	0.2847157681	0.0481601961
sp|O14578|CTRO_HUMAN	O14578	100	MAP2K4	3.78434790284E-08	0.081333268	1954	1.34544587424E-16	0.1023424837	1.89217395815E-08	0.0481836846
sp|O14578|CTRO_HUMAN	O14578	100	PRKCA	0.247317292	0.1585766066	1818	0.2435526797	0.0524917841	0.2454349858	0.0481842609
sp|O14578|CTRO_HUMAN	O14578	100	AURKB	0.7313999964	0.0119514107	882	1.34075451904E-05	0.6971459576	0.365706702	0.0482221286
sp|O14578|CTRO_HUMAN	O14578	100	PRKCT	0.7284727802	0.0690634796	81	5.22808226238E-05	0.1206999108	0.3642625305	0.0482416526
sp|O14578|CTRO_HUMAN	O14578	100	JAK3	0.0033594703	0.0152331505	1258	3.01061970287E-14	0.5474063992	0.0016797351	0.0482549041
sp|O14578|CTRO_HUMAN	O14578	100	BTK	0.0028292797	0.0808434561	1196	6.03363794311E-07	0.1033735735	0.0014149415	0.0483427365
sp|O14578|CTRO_HUMAN	O14578	100	PRKACA	0.2286904874	0.0542466693	1174	0.0089281372	0.1540878591	0.1188093123	0.0483507562
sp|O14578|CTRO_HUMAN	O14578	100	MAPKAPK2	0.254735646	0.0146698668	1860	8.35316694725E-08	0.570289107	0.1273678648	0.0483857373
sp|O14578|CTRO_HUMAN	O14578	100	ROCK1	0.4238569222	0.0400176332	498	4.44894292276E-06	0.2092400229	0.2119306856	0.0484202968
sp|O14578|CTRO_HUMAN	O14578	100	MAP3KB	0	1	340	1.37577889284E-07	0.0083737192	6.87889446419E-08	0.0484223471
sp|O14578|CTRO_HUMAN	O14578	100	PRKCD	0.4167439521	0.0132739028	915	2.17956590021E-05	0.6309221173	0.2083828739	0.0484275108
sp|O14578|CTRO_HUMAN	O14578	100	CAMK2A	0.5686025775	0.0394298589	1582	0.0008127819	0.2124597911	0.2847076797	0.0484392789
sp|O14578|CTRO_HUMAN	O14578	100	PRKCG	0.2822215289	0.0376420455	1534	3.027748772E-08	0.2225868312	0.1411107796	0.0484458019
sp|O14578|CTRO_HUMAN	O14578	100	CAMK2A	0.5686025775	0.0394298589	487	0.000811941	0.2125380016	0.2847072593	0.0484540259
sp|O14578|CTRO_HUMAN	O14578	100	AURKB	0.7313999964	0.0119514107	999	0.000012824	0.7015911258	0.3657064102	0.0484763093
sp|O14578|CTRO_HUMAN	O14578	100	CAMK2D	0.000000099	0.1748138715	1382	5.73821540916E-13	0.0479735991	4.94922564869E-08	0.0484832273
sp|O14578|CTRO_HUMAN	O14578	100	PKN1	1.02280742822E-05	0.4452390282	308	2.04659285476E-07	0.0188484295	5.21636678385E-06	0.0485100279
sp|O14578|CTRO_HUMAN	O14578	100	MAPK7	0.1324828987	0.0457729232	1939	3.14789875744E-09	0.1834268855	0.0662414509	0.048528806
sp|O14578|CTRO_HUMAN	O14578	100	ATR	6.24247769949E-05	0.1256122649	529	0.0005989149	0.0668742708	0.0003306698	0.0485490907
sp|O14578|CTRO_HUMAN	O14578	100	MTOR	0.0479122395	0.0334051724	1437	3.55084220238E-08	0.2515580238	0.0239561375	0.0485639569
sp|O14578|CTRO_HUMAN	O14578	100	CDK4	0.0003827484	0.0394788401	1908	2.44234331212E-07	0.2130390377	0.0001914963	0.0485983394
sp|O14578|CTRO_HUMAN	O14578	100	ATM	0.1246024681	0.1528947884	1006	0.0128208275	0.0551274175	0.0687116478	0.0486850967
sp|O14578|CTRO_HUMAN	O14578	100	PRKCB	0.0052518908	0.2052067006	1350	0.0038363948	0.041093823	0.0045441428	0.0487043578
sp|O14578|CTRO_HUMAN	O14578	100	PRKCA	0.247317292	0.1585766066	604	0.2389456629	0.0532097322	0.2431314774	0.0487286687
sp|O14578|CTRO_HUMAN	O14578	100	PRKAA2	0.0053244475	0.091447884	407	1.13343358777E-09	0.0923333222	0.0026622243	0.0487566874
sp|O14578|CTRO_HUMAN	O14578	100	SGK1	0.8816092537	0.0287764498	1582	1.8553937359E-06	0.2934709187	0.4408055546	0.0487632006
sp|O14578|CTRO_HUMAN	O14578	100	AURKB	0.7313999964	0.0119514107	915	1.21821727525E-05	0.7066885575	0.3657060893	0.0487673731
sp|O14578|CTRO_HUMAN	O14578	100	PRKCD	0.4167439521	0.0132739028	101	2.04897923947E-05	0.6364805633	0.208382221	0.0487800525
sp|O14578|CTRO_HUMAN	O14578	100	ATR	6.24247769949E-05	0.1256122649	798	0.000588779	0.067300457	0.0003256019	0.0488047871
sp|O14578|CTRO_HUMAN	O14578	100	HIPK2	6.28519063969E-05	0.0249069357	706	7.71309318395E-16	0.3395488292	0.000031426	0.0488208148
sp|O14578|CTRO_HUMAN	O14578	100	CAMK1	0.0003060373	0.0960276254	25	1.11397388364E-11	0.088102011	0.0001530186	0.0488356385
sp|O14578|CTRO_HUMAN	O14578	100	PLK1	0.0004170202	0.1292123824	902	0.0522442862	0.0654793129	0.0263306532	0.0488380777
sp|O14578|CTRO_HUMAN	O14578	100	MARK2	0.000006769	0.2916585031	529	2.3616597198E-07	0.0290237403	3.50260165797E-06	0.0488585147
sp|O14578|CTRO_HUMAN	O14578	100	AURKB	0.7313999964	0.0119514107	1344	1.18555230032E-05	0.7092597283	0.365705926	0.0489140202
sp|O14578|CTRO_HUMAN	O14578	100	CAMK2A	0.5686025775	0.0394298589	1964	0.0007856777	0.2151458336	0.2846941276	0.0489451
sp|O14578|CTRO_HUMAN	O14578	100	HIPK2	6.28519063969E-05	0.0249069357	301	7.47111874315E-16	0.3408050856	0.000031426	0.0489700938
sp|O14578|CTRO_HUMAN	O14578	100	PRKD2	9.23100503965E-05	0.0348990987	1328	1.38798222034E-16	0.2435160883	0.000046155	0.0490181677
sp|O14578|CTRO_HUMAN	O14578	100	MAPKAPK2	0.254735646	0.0146698668	2001	7.26297831576E-08	0.5807341829	0.1273678593	0.0491173191
sp|O14578|CTRO_HUMAN	O14578	100	AURKA	0.5155805316	0.0378379702	1217	6.21391212612E-05	0.2251653343	0.2578213354	0.0491197309
[truncated: 41 more rows]
