# Supplementary material for: PTMselect: optimization of protein modifications discovery by mass spectrometry
Source: Sci Rep. 2019 Mar 12;9:4181. doi: 10.1038/s41598-019-40873-3 (PMC6414543; doi:10.1038/s41598-019-40873-3)
Supplement: Supplementary file 3 — Dataset 1 [file 41598_2019_40873_MOESM3_ESM.zip › supplemental_files/6_proteins/results/CTRO_res.txt]

=======================
PTM Select Results
=======================
7 <= peptides <= 40
PTM linked to : STY
Protein	: O14578
Enzyme	: Arg-C
	MLKFKYGAR
	-----|---
	NPLDAGAAEPIASR
	------------|-
	LNLFFQGKPPFMTQQQMSPLSR
	------------|----|--|-
	EGILDALFVLFEECSQPALMKIKHVSNFVR
	--------------|----------|----
	KYSDTIAELQELQPSAKDFEVR
	-||-|---------|-------
	SLVGCGHFAEVQVVR
	|--------------
	EKATGDIYAMKVMKKKALLAQEQVSFFEEER
	---|---|----------------|------
	STSPWIPQLQYAFQDKNHLYLVMEYQPGGDLLSLLNR
	|||-------|--------|----|-------|----
	YEDQLDENLIQFYLAELILAVHSVHLMGYVHR
	|-----------|---------|-----|---
	SPFAEGTSAR
	|-----||--
	TFNNIMNFQR
	|---------
	FLKFPDDPKVSSDFLDLIQSLLCGQKER
	----------||-------|--------
	LKFEGLCCHPFFSKIDWNNIR
	------------|--------
	VSEVEAVLSQKEVELKASETQR
	-|------|--------|-|--
	SLLEQDLATYITECSSLKR
	|-------||-|--||---
	MEVSQEDDKALQLLHDIR
	---|--------------
	KLQEIKEQEYQAQVEEMR
	---------|--------
	LMMNQLEEDLVSAR
	-----------|--
	SDLYESELR
	|--|-|---
	EDSSEGIR
	--||----
	HEEEAHEKGKILSEQKAMINAMDSKIR
	------------|----------|---
	IVELSEANKLAANSSLFTQR
	----|--------||--|--
	NMKAQEEMISELR
	---------|---
	QQKFYLETQAGKLEAQNR
	----|--|----------
	KLEEQLEKISHQDHSDKNR
	---------|----|----
	LLELETR
	-----|-
	EVSLEHEEQKLELKR
	--|------------
	QLTELQLSLQER
	--|----|----
	ESQLTALQAAR
	-|--|------
	AALESQLR
	----|---
	QAKTELEETTAEAEEEIQALTAHR
	---|----||----------|---
	SEVDHLR
	|------
	EMQLTSQKQTMEALKTTCTMLEEQVMDLEALNDELLEKER
	----||---|-----||-|---------------------
	SVLGDEKSQFECR
	|------|-----
	MLDTEKQSR
	---|---|-
	SLQQKLETER
	|------|--
	LTQGLQEALDR
	-|---------
	ADLLKTER
	-----|--
	KEDPALPTQVPLQYNELKLALEKEKAR
	-------|-----|-------------
	CAELEEALQKTR
	----------|-
	KATDHPHPSTPATAR
	--|-----||--|--
	QQIAMSAIVR
	-----|----
	SPEHQPSAMSLLAPPSSR
	|-----|--|-----||-
	KESSTPEEFSR
	--|||----|-
	ATKCAVCLDTVHFGR
	-|-------|-----
	QASKCLECQVMCHPKCSTCLPATCGLPAEYATHFTEAFCR
	--|-------------||----|------|-|--|-----
	DKMNSPGLQTKEPSSSLHLEGWMKVPR
	----|----|---|||-----------
	KYIVLEGSKVLIYDNEAR
	-|-----|----|-----
	TLYLLAPSFPDKQR
	|-|----|------
	WVTALESVVAGGR
	--|---|------
	EKAEADAKLLGNSLLKLEGDDR
	------------|---------
	YNENLSKYCIR
	|----|-|---
	EEYLLCFHEFGVFVDSYGR
	--|------------||--
	TDDLKWSR
	|-----|-
	LPLAFAYR
	------|-
	EPYLFVTHFNSLEVIEIQAR
	--|---|---|---------
	SSAGTPAR
	||--|---
	AYLDIPNPR
	-|-------
	YLGPAISSGAIYLASSYQDKLR
	|-----||---|--|||-----
	VICCKGNLVKESGTEHHR
	-----------|-|----
	GPPTYNEHITKR
	---||----|--
	VASSPAPPEGPSHPR
	--||-------|---
	EPSTPHR
	--||---
	DKSPGRPLER
	--|-------
	LFEDSSR
	----||-
	TPLSQVNKVWDQSSV
	|--|--------||-
Protein sequence :
MLKFKYGARN PLDAGAAEPI ASRASRLNLF FQGKPPFMTQ QQMSPLSREG
-----|---- ---------- -|- + ---- --------|- ---|--|---
ILDALFVLFE ECSQPALMKI KHVSNFVRKY SDTIAELQEL QPSAKDFEVR
---------- --|------- ---|-----| |-|------- --|-------
SLVGCGHFAE VQVVREKATG DIYAMKVMKK KALLAQEQVS FFEEERNILS
|--------- --------|- --|------- ---------| ------ +
RSTSPWIPQL QYAFQDKNHL YLVMEYQPGG DLLSLLNRYE DQLDENLIQF
|||------ -|-------- |----|---- ---|----|- ----------
YLAELILAVH SVHLMGYVHR DIKPENILVD RTGHIKLVDF GSAAKMNSNK
|--------- |-----|--- + + +
MVNAKLPIGT PDYMAPEVLT VMNGDGKGTY GLDCDWWSVG VIAYEMIYGR
+ + + ++ + + +
SPFAEGTSAR TFNNIMNFQR FLKFPDDPKV SSDFLDLIQS LLCGQKERLK
|-----||-- |--------- ---------- ||-------| ----------
FEGLCCHPFF SKIDWNNIRN SPPPFVPTLK SDDDTSNFDE PEKNSWVSSS
---------- |-------- + + + ++ + +++
PCQLSPSGFS GEELPFVGFS YSKALGILGR SESVVSGLDS PAKTSSMEKK
+ + + + ++ + + + + +++
LLIKSKELQD SQDKCHKMEQ EMTRLHRRVS EVEAVLSQKE VELKASETQR
+ + + -| ------|--- -----|-|--
SLLEQDLATY ITECSSLKRS LEQARMEVSQ EDDKALQLLH DIREQSRKLQ
|-------|| -|--||---+ ---|- ---------- --- + ---
EIKEQEYQAQ VEEMRLMMNQ LEEDLVSARR RSDLYESELR ESRLAAEEFK
------|--- ---------- ------|-- |--|-|--- +
RKATECQHKL LKAKDQGKPE VGEYAKLEKI NAEQQLKIQE LQEKLEKAVK
+ +
ASTEATELLQ NIRQAKERAE RELEKLQNRE DSSEGIRKKL VEAEELEEKH
++ + - -||----
REAQVSAQHL EVHLKQKEQH YEEKIKVLDN QIKKDLADKE TLENMMQRHE
+ + + --
EEAHEKGKIL SEQKAMINAM DSKIRSLEQR IVELSEANKL AANSSLFTQR
---------- |--------- -|---+ ----|----- ---||--|--
NMKAQEEMIS ELRQQKFYLE TQAGKLEAQN RKLEEQLEKI SHQDHSDKNR
---------| -------|-- |--------- ---------- |----|----
LLELETRLRE VSLEHEEQKL ELKRQLTELQ LSLQERESQL TALQAARAAL
-----|- - -|-------- ------|--- -|-----|-- |---------
ESQLRQAKTE LEETTAEAEE EIQALTAHRD EIQRKFDALR NSCTVITDLE
-|------|- ---||----- -----|--- + + +
EQLNQLTEDN AELNNQNFYL SKQLDEASGA NDEIVQLRSE VDHLRREITE
+ + + + |- ----- +
REMQLTSQKQ TMEALKTTCT MLEEQVMDLE ALNDELLEKE RQWEAWRSVL
----||--- |-----||-| ---------- ---------- - |--
GDEKSQFECR VRELQRMLDT EKQSRARADQ RITESRQVVE LAVKEHKAEI
----|----- ---| ---|- + +
LALQQALKEQ KLKAESLSDK LNDLEKKHAM LEMNARSLQQ KLETERELKQ
+ + |--- ---|--
RLLEEQAKLQ QQMDLQKNHI FRLTQGLQEA LDRADLLKTE RSDLEYQLEN
-|------ --------|- -+ +
IQVLYSHEKV KMEGTISQQT KLIDFLQAKM DQPAKKKKGL FSRRKEDPAL
++ + + + + ------
PTQVPLQYNE LKLALEKEKA RCAELEEALQ KTRIELRSAR EEAAHRKATD
-|-----|-- ---------- ---------- -|- + --|-
HPHPSTPATA RQQIAMSAIV RSPEHQPSAM SLLAPPSSRR KESSTPEEFS
----||--|- ------|--- -|-----|-- |-----||- --|||----|
RRLKERMHHN IPHRFNVGLN MRATKCAVCL DTVHFGRQAS KCLECQVMCH
- -|------ -|-------| ----------
PKCSTCLPAT CGLPAEYATH FTEAFCRDKM NSPGLQTKEP SSSLHLEGWM
---||----| ------|-|- -|-------- -|----|--- |||-------
KVPRNNKRGQ QGWDRKYIVL EGSKVLIYDN EAREAGQRPV EEFELCLPDG
---- -|--- --|----|-- ---
DVSIHGAVGA SELANTAKAD VPYILKMESH PHTTCWPGRT LYLLAPSFPD
+ + + + + ++ | -|----|---
KQRWVTALES VVAGGRVSRE KAEADAKLLG NSLLKLEGDD RLDMNCTLPF
-----|---| ------ + - ---------- -|-------- - +
SDQVVLVGTE EGLYALNVLK NSLTHVPGIG AVFQIYIIKD LEKLLMIAGE
+ + + + + +
ERALCLVDVK KVKQSLAQSH LPAQPDISPN IFEAVKGCHL FGAGKIENGL
+ + +
CICAAMPSKV VILRYNENLS KYCIRKEIET SEPCSCIHFT NYSILIGTNK
+ |----| -|--- + + + + ++ +
FYEIDMKQYT LEEFLDKNDH SLAPAVFAAS SNSFPVSIVQ VNSAGQREEY
+ ++ + + + + + + --|
LLCFHEFGVF VDSYGRRSRT DDLKWSRLPL AFAYREPYLF VTHFNSLEVI
---------- --||-- + | -----|---- ---|---|-- -|---|----
EIQARSSAGT PARAYLDIPN PRYLGPAISS GAIYLASSYQ DKLRVICCKG
-----||--| ----|----- --|-----|| ---|--|||- ----------
NLVKESGTEH HRGPSTSRSS PNKRGPPTYN EHITKRVASS PAPPEGPSHP
-----|-|-- -- +++ ++ ---||- ---|----|| -------|--
REPSTPHRYR EGRTELRRDK SPGRPLEREK SPGRMLSTRR ERSPGRLFED
---||---+ + -- |------- + ++ + ----
SSRGRLPAGA VRTPLSQVNK VWDQSSV
||- |--|---- ----||-
Protein	: O14578
Enzyme	: Asp-N
	MLKFKYGARNPL
	-----|------
	DAGAAEPIASRASRLNLFFQGKPPFMTQQQMSPLSREGIL
	---------|--|-------------|----|--|-----
	DALFVLFEECSQPALMKIKHVSNFVRKYS
	----------|----------|-----||
	DTIAELQELQPSAK
	-|---------|--
	DFEVRSLVGCGHFAEVQVVREKATG
	-----|-----------------|-
	DKNHLYLVMEYQPGG
	-----|----|----
	DLLSLLNRYE
	---|----|-
	DENLIQFYLAELILAVHSVHLMGYVHR
	-------|---------|-----|---
	DRTGHIKLV
	--|------
	DFGSAAKMNSNKMVNAKLPIGTP
	---|-----|-----------|-
	DYMAPEVLTVMNG
	-|------|----
	DGKGTYGL
	----||--
	DLIQSLLCGQKERLKFEGLCCHPFFSKI
	----|--------------------|--
	DWNNIRNSPPPFVPTLKS
	-------|------|--|
	DSPAKTSSMEKKLLIKSKELQ
	-|---|||--------|----
	DLATYITECSSLKRSLEQARMEVSQE
	---||-|--||---|--------|--
	DIREQSRKLQEIKEQEYQAQVEEMRLMMNQLEE
	-----|----------|----------------
	DLVSARRRS
	---|----|
	DLYESELRESRLAAEEFKRKATECQHKLLKAK
	--|-|----|-----------|----------
	DKETLENMMQRHEEEAHEKGKILSEQKAMINAM
	---|-------------------|---------
	DALRNSCTVIT
	-----|-|--|
	DLEEQLNQLTE
	---------|-
	DNAELNNQNFYLSKQL
	----------|-|---
	DEASGAN
	---|---
	DEIVQLRSEV
	-------|--
	DHLRREITEREMQLTSQKQTMEALKTTCTMLEEQVM
	-------|------||---|-----||-|-------
	DELLEKERQWEAWRSVLG
	--------------|---
	DEKSQFECRVRELQRML
	---|-------------
	DTEKQSRARA
	-|---|----
	DQRITESRQVVELAVKEHKAEILALQQALKEQKLKAESLS
	----|-|------------------------------|-|
	DLQKNHIFRLTQGLQEAL
	----------|-------
	DLLKTERS
	----|--|
	DLEYQLENIQVLYSHEKVKMEGTISQQTKLI
	---|--------||--------|-|--|---
	DQPAKKKKGLFSRRKE
	-----------|----
	DKMNSPGLQTKEPSSSLHLEGWMKVPRNNKRGQQGW
	----|----|---|||--------------------
	DRKYIVLEGSKVLIY
	---|-----|----|
	DVSIHGAVGASELANTAKA
	--|-------|----|---
	DVPYILKMESHPHTTCWPGRTLYLLAPSFP
	---|-----|---||-----|-|----|--
	DKQRWVTALESVVAGGRVSREKAEA
	------|---|-------|------
	DAKLLGNSLLKLEG
	-------|------
	DMNCTLPFS
	----|---|
	DQVVLVGTEEGLYALNVLKNSLTHVPGIGAVFQIYIIK
	-------|----|-------|-|-----------|---
	DVKKVKQSLAQSHLPAQP
	-------|---|------
	DMKQYTLEEFL
	----||-----
	DSYGRRSRT
	-||---|-|
	DIPNPRYLGPAISSGAIYLASSYQ
	------|-----||---|--|||-
	DKSPGRPLEREKSPGRMLSTRRERSPGRLFE
	--|---------|-----||----|------
	DSSRGRLPAGAVRTPLSQVNKVW
	-||----------|--|------
Protein sequence :
MLKFKYGARN PLDAGAAEPI ASRASRLNLF FQGKPPFMTQ QQMSPLSREG
-----|---- ---------- -|--|----- --------|- ---|--|---
ILDALFVLFE ECSQPALMKI KHVSNFVRKY SDTIAELQEL QPSAKDFEVR
---------- --|------- ---|-----| |-|------- --|-------
SLVGCGHFAE VQVVREKATG DIYAMKVMKK KALLAQEQVS FFEEERNILS
|--------- --------|- + + +
RSTSPWIPQL QYAFQDKNHL YLVMEYQPGG DLLSLLNRYE DQLDENLIQF
+++ + ----- |----|---- ---|----|- -------
YLAELILAVH SVHLMGYVHR DIKPENILVD RTGHIKLVDF GSAAKMNSNK
|--------- |-----|--- - -|-------- -|-----|--
MVNAKLPIGT PDYMAPEVLT VMNGDGKGTY GLDCDWWSVG VIAYEMIYGR
---------| --|------| --------|| -- + + +
SPFAEGTSAR TFNNIMNFQR FLKFPDDPKV SSDFLDLIQS LLCGQKERLK
+ ++ + ++ ----| ----------
FEGLCCHPFF SKIDWNNIRN SPPPFVPTLK SDDDTSNFDE PEKNSWVSSS
---------- |--------- |------|-- | ++ + +++
PCQLSPSGFS GEELPFVGFS YSKALGILGR SESVVSGLDS PAKTSSMEKK
+ + + + ++ + + + -| ---|||----
LLIKSKELQD SQDKCHKMEQ EMTRLHRRVS EVEAVLSQKE VELKASETQR
----|---- + + + + + +
SLLEQDLATY ITECSSLKRS LEQARMEVSQ EDDKALQLLH DIREQSRKLQ
+ ---|| -|--||---| --------|- - -----|----
EIKEQEYQAQ VEEMRLMMNQ LEEDLVSARR RSDLYESELR ESRLAAEEFK
------|--- ---------- ------|--- -|--|-|--- -|--------
RKATECQHKL LKAKDQGKPE VGEYAKLEKI NAEQQLKIQE LQEKLEKAVK
---|------ ---- +
ASTEATELLQ NIRQAKERAE RELEKLQNRE DSSEGIRKKL VEAEELEEKH
++ + ++
REAQVSAQHL EVHLKQKEQH YEEKIKVLDN QIKKDLADKE TLENMMQRHE
+ + --- |---------
EEAHEKGKIL SEQKAMINAM DSKIRSLEQR IVELSEANKL AANSSLFTQR
---------- |--------- + + + ++ +
NMKAQEEMIS ELRQQKFYLE TQAGKLEAQN RKLEEQLEKI SHQDHSDKNR
+ + + + +
LLELETRLRE VSLEHEEQKL ELKRQLTELQ LSLQERESQL TALQAARAAL
+ + + + + +
ESQLRQAKTE LEETTAEAEE EIQALTAHRD EIQRKFDALR NSCTVITDLE
+ + ++ + ---- -|-|--|---
EQLNQLTEDN AELNNQNFYL SKQLDEASGA NDEIVQLRSE VDHLRREITE
------|--- --------|- |------|-- --------|- --------|-
REMQLTSQKQ TMEALKTTCT MLEEQVMDLE ALNDELLEKE RQWEAWRSVL
-----||--- |-----||-| ------- ------- -------|--
GDEKSQFECR VRELQRMLDT EKQSRARADQ RITESRQVVE LAVKEHKAEI
----|----- ---------| ---|------ --|-|----- ----------
LALQQALKEQ KLKAESLSDK LNDLEKKHAM LEMNARSLQQ KLETERELKQ
---------- -----|-| + +
RLLEEQAKLQ QQMDLQKNHI FRLTQGLQEA LDRADLLKTE RSDLEYQLEN
------- ---|------ - ----|- -|---|----
IQVLYSHEKV KMEGTISQQT KLIDFLQAKM DQPAKKKKGL FSRRKEDPAL
----||---- ----|-|--| --- ---------- -|----
PTQVPLQYNE LKLALEKEKA RCAELEEALQ KTRIELRSAR EEAAHRKATD
+ + + + +
HPHPSTPATA RQQIAMSAIV RSPEHQPSAM SLLAPPSSRR KESSTPEEFS
++ + + + + + ++ +++ +
RRLKERMHHN IPHRFNVGLN MRATKCAVCL DTVHFGRQAS KCLECQVMCH
+ + +
PKCSTCLPAT CGLPAEYATH FTEAFCRDKM NSPGLQTKEP SSSLHLEGWM
++ + + + + --- -|----|--- |||-------
KVPRNNKRGQ QGWDRKYIVL EGSKVLIYDN EAREAGQRPV EEFELCLPDG
---------- ------|--- --|----|
DVSIHGAVGA SELANTAKAD VPYILKMESH PHTTCWPGRT LYLLAPSFPD
--|------- |----|---- --|-----|- --||-----| -|----|---
KQRWVTALES VVAGGRVSRE KAEADAKLLG NSLLKLEGDD RLDMNCTLPF
-----|---| -------|-- ---------- -|------ ----|---
SDQVVLVGTE EGLYALNVLK NSLTHVPGIG AVFQIYIIKD LEKLLMIAGE
|-------|- ---|------ -|-|------ -----|---
ERALCLVDVK KVKQSLAQSH LPAQPDISPN IFEAVKGCHL FGAGKIENGL
--- ----|---|- ----- +
CICAAMPSKV VILRYNENLS KYCIRKEIET SEPCSCIHFT NYSILIGTNK
+ + + + + + + + ++ +
FYEIDMKQYT LEEFLDKNDH SLAPAVFAAS SNSFPVSIVQ VNSAGQREEY
+ ----|| ----- + + + + + + +
LLCFHEFGVF VDSYGRRSRT DDLKWSRLPL AFAYREPYLF VTHFNSLEVI
-||---|-| + + + + +
EIQARSSAGT PARAYLDIPN PRYLGPAISS GAIYLASSYQ DKLRVICCKG
++ + + ---- --|-----|| ---|--|||-
NLVKESGTEH HRGPSTSRSS PNKRGPPTYN EHITKRVASS PAPPEGPSHP
+ + +++ ++ ++ + ++ +
REPSTPHRYR EGRTELRRDK SPGRPLEREK SPGRMLSTRR ERSPGRLFED
++ + + -- |--------- |-----||-- --|-------
SSRGRLPAGA VRTPLSQVNK VWDQSSV
||-------- --|--|---- -- ++
Protein	: O14578
Enzyme	: chymotrypsin
	DAGAAEPIASRASRL
	---------|--|--
	MTQQQMSPL
	-|----|--
	EECSQPAL
	---|----
	MKIKHVSNF
	------|--
	SDTIAEL
	|-|----
	QPSAKDF
	--|----
	AEVQVVREKATGDIY
	----------|---|
	AQEQVSF
	-----|-
	SRSTSPW
	|-|||--
	AVHSVHL
	---|---
	VDRTGHIKL
	---|-----
	GSAAKMNSNKMVNAKLPIGTPDY
	-|-----|-----------|--|
	TVMNGDGKGTY
	|--------||
	SVGVIAY
	|-----|
	AEGTSARTF
	---||--|-
	KFPDDPKVSSDF
	--------||--
	NNIRNSPPPF
	-----|----
	KSDDDTSNF
	-|---||--
	DEPEKNSW
	------|-
	VSSSPCQL
	-|||----
	SGEELPF
	|------
	GRSESVVSGL
	--|-|--|--
	DSPAKTSSMEKKL
	-|---|||-----
	QDSQDKCHKMEQEMTRL
	--|-----------|--
	HRRVSEVEAVL
	----|------
	SQKEVEL
	|------
	KASETQRSL
	--|-|--|-
	ITECSSL
	-|--||-
	EQARMEVSQEDDKAL
	-------|-------
	HDIREQSRKL
	------|---
	QEIKEQEY
	-------|
	VSARRRSDL
	-|----|--
	KRKATECQHKL
	----|------
	KAKDQGKPEVGEY
	------------|
	EKAVKASTEATEL
	------||--|--
	QNREDSSEGIRKKL
	-----||-------
	EEKHREAQVSAQHL
	---------|----
	KQKEQHY
	------|
	SEQKAMINAMDSKIRSL
	|----------|---|-
	TQRNMKAQEEMISEL
	|-----------|--
	ETQAGKL
	-|-----
	EKISHQDHSDKNRL
	---|----|-----
	QERESQL
	----|--
	RQAKTEL
	----|--
	EETTAEAEEEIQAL
	--||----------
	TAHRDEIQRKF
	|----------
	RNSCTVITDL
	--|-|--|--
	TEDNAEL
	|------
	DEASGANDEIVQL
	---|---------
	RSEVDHL
	-|-----
	RREITEREMQL
	----|------
	TSQKQTMEAL
	||---|----
	KTTCTML
	-||-|--
	GDEKSQF
	----|--
	DTEKQSRARADQRITESRQVVEL
	-|---|--------|-|------
	EMNARSL
	-----|-
	KTERSDL
	-|--|--
	SHEKVKMEGTISQQTKL
	|--------|-|--|--
	SRRKEDPALPTQVPL
	|---------|----
	QKTRIEL
	--|----
	APPSSRRKESSTPEEF
	---||----|||----
	NMRATKCAVCL
	----|------
	GRQASKCL
	----|---
	ECQVMCHPKCSTCLPATCGLPAEY
	----------||----|------|
	CRDKMNSPGL
	------|---
	QTKEPSSSL
	-|---|||-
	CLPDGDVSIHGAVGASEL
	-------|-------|--
	ANTAKADVPY
	--|------|
	KMESHPHTTCWPGRTL
	---|---||-----|-
	APSFPDKQRW
	--|-------
	ESVVAGGRVSREKAEADAKL
	-|-------|----------
	DMNCTLPF
	----|---
	VGTEEGL
	--|----
	THVPGIGAVF
	|---------
	VDVKKVKQSL
	--------|-
	AQSHLPAQPDISPNIF
	--|--------|----
	CICAAMPSKVVIL
	-------|-----
	CIRKEIETSEPCSCIHF
	-------||---|----
	EIDMKQY
	------|
	DKNDHSL
	-----|-
	AASSNSFPVSIVQVNSAGQREEY
	--||-|---|-----|------|
	GRRSRTDDL
	---|-|---
	EVIEIQARSSAGTPARAY
	--------||--|----|
	DIPNPRY
	------|
	GPAISSGAIY
	----||---|
	VKESGTEHHRGPSTSRSSPNKRGPPTY
	---|-|------|||-||-------||
	NEHITKRVASSPAPPEGPSHPREPSTPHRY
	----|----||-------|-----||---|
	REGRTEL
	----|--
	RRDKSPGRPL
	----|-----
	EREKSPGRML
	----|-----
	STRRERSPGRL
	||----|----
	EDSSRGRLPAGAVRTPL
	--||----------|--
	SQVNKVW
	|------
Protein sequence :
MLKFKYGARN PLDAGAAEPI ASRASRLNLF FQGKPPFMTQ QQMSPLSREG
+ -------- -|--|-- -|- ---|--+
ILDALFVLFE ECSQPALMKI KHVSNFVRKY SDTIAELQEL QPSAKDFEVR
- --|------- ---|-- + |-|---- --|----
SLVGCGHFAE VQVVREKATG DIYAMKVMKK KALLAQEQVS FFEEERNILS
+ -- --------|- --| -----| - |
RSTSPWIPQL QYAFQDKNHL YLVMEYQPGG DLLSLLNRYE DQLDENLIQF
-|||-- + + + + +
YLAELILAVH SVHLMGYVHR DIKPENILVD RTGHIKLVDF GSAAKMNSNK
+ --- |--- + -- -|----- -|-----|--
MVNAKLPIGT PDYMAPEVLT VMNGDGKGTY GLDCDWWSVG VIAYEMIYGR
---------| --| | --------|| |-- ---| +
SPFAEGTSAR TFNNIMNFQR FLKFPDDPKV SSDFLDLIQS LLCGQKERLK
+ ---||-- |- -------- ||-- +
FEGLCCHPFF SKIDWNNIRN SPPPFVPTLK SDDDTSNFDE PEKNSWVSSS
+ ----- |---- + - |---||---- ----|--|||
PCQLSPSGFS GEELPFVGFS YSKALGILGR SESVVSGLDS PAKTSSMEKK
----+ + | ------ + ++ -- |-|--|---| ---|||----
LLIKSKELQD SQDKCHKMEQ EMTRLHRRVS EVEAVLSQKE VELKASETQR
- + -- |--------- --|------| ------|--- -----|-|--
SLLEQDLATY ITECSSLKRS LEQARMEVSQ EDDKALQLLH DIREQSRKLQ
|- ++ -|--||- + -------|- ------ - -----|----
EIKEQEYQAQ VEEMRLMMNQ LEEDLVSARR RSDLYESELR ESRLAAEEFK
------| -|--- -|--+ + + -
RKATECQHKL LKAKDQGKPE VGEYAKLEKI NAEQQLKIQE LQEKLEKAVK
---|------ --------- ---| -----
ASTEATELLQ NIRQAKERAE RELEKLQNRE DSSEGIRKKL VEAEELEEKH
-||--|-- ---- -||------- ----
REAQVSAQHL EVHLKQKEQH YEEKIKVLDN QIKKDLADKE TLENMMQRHE
-----|---- ------ | +
EEAHEKGKIL SEQKAMINAM DSKIRSLEQR IVELSEANKL AANSSLFTQR
|--------- -|---|- + ++ |--
NMKAQEEMIS ELRQQKFYLE TQAGKLEAQN RKLEEQLEKI SHQDHSDKNR
---------| -- + - |----- --- |----|----
LLELETRLRE VSLEHEEQKL ELKRQLTELQ LSLQERESQL TALQAARAAL
- + + + + ----|-- +
ESQLRQAKTE LEETTAEAEE EIQALTAHRD EIQRKFDALR NSCTVITDLE
+ ----|- ---||----- -----|---- ------ - -|-|--|--
EQLNQLTEDN AELNNQNFYL SKQLDEASGA NDEIVQLRSE VDHLRREITE
|--- --- + + ---|-- --------|- --------|-
REMQLTSQKQ TMEALKTTCT MLEEQVMDLE ALNDELLEKE RQWEAWRSVL
-----||--- |-----||-| -- +
GDEKSQFECR VRELQRMLDT EKQSRARADQ RITESRQVVE LAVKEHKAEI
----|-- -| ---|------ --|-|----- -
LALQQALKEQ KLKAESLSDK LNDLEKKHAM LEMNARSLQQ KLETERELKQ
+ + -----|- +
RLLEEQAKLQ QQMDLQKNHI FRLTQGLQEA LDRADLLKTE RSDLEYQLEN
+ -|- -|-- +
IQVLYSHEKV KMEGTISQQT KLIDFLQAKM DQPAKKKKGL FSRRKEDPAL
+|---- ----|-|--| -- |--------
PTQVPLQYNE LKLALEKEKA RCAELEEALQ KTRIELRSAR EEAAHRKATD
-|---- + - -|---- + +
HPHPSTPATA RQQIAMSAIV RSPEHQPSAM SLLAPPSSRR KESSTPEEFS
++ + + + + + ---||-- --|||----+
RRLKERMHHN IPHRFNVGLN MRATKCAVCL DTVHFGRQAS KCLECQVMCH
- ---|------ + ----| ----------
PKCSTCLPAT CGLPAEYATH FTEAFCRDKM NSPGLQTKEP SSSLHLEGWM
---||----| ------| + + ----- -|----|--- |||-
KVPRNNKRGQ QGWDRKYIVL EGSKVLIYDN EAREAGQRPV EEFELCLPDG
+ + + -----
DVSIHGAVGA SELANTAKAD VPYILKMESH PHTTCWPGRT LYLLAPSFPD
--|------- |----|---- --| ---|- --||-----| -+ --|---
KQRWVTALES VVAGGRVSRE KAEADAKLLG NSLLKLEGDD RLDMNCTLPF
---- + -| -------|-- -------- + ----|---
SDQVVLVGTE EGLYALNVLK NSLTHVPGIG AVFQIYIIKD LEKLLMIAGE
+ --|- ---+ + |------ --- +
ERALCLVDVK KVKQSLAQSH LPAQPDISPN IFEAVKGCHL FGAGKIENGL
---- ----|---|- -------|-- --
CICAAMPSKV VILRYNENLS KYCIRKEIET SEPCSCIHFT NYSILIGTNK
-------|-- --- + + +-------| |---|----+ ++ +
FYEIDMKQYT LEEFLDKNDH SLAPAVFAAS SNSFPVSIVQ VNSAGQREEY
+------|+ ----- |- --| |-|---|--- --|------|
LLCFHEFGVF VDSYGRRSRT DDLKWSRLPL AFAYREPYLF VTHFNSLEVI
++---|-| --- + + + + + ---
EIQARSSAGT PARAYLDIPN PRYLGPAISS GAIYLASSYQ DKLRVICCKG
-----||--| ----| ---- --| ----|| ---| +++
NLVKESGTEH HRGPSTSRSS PNKRGPPTYN EHITKRVASS PAPPEGPSHP
---|-|-- ----|||-|| -------||- ---|----|| -------|--
REPSTPHRYR EGRTELRRDK SPGRPLEREK SPGRMLSTRR ERSPGRLFED
---||---|- ---|------ |--------- |-----||-- --|---- --
SSRGRLPAGA VRTPLSQVNK VWDQSSV
||-------- --|--|---- -- ++
Protein	: O14578
Enzyme	: CNBr
	LKFKYGARNPLDAGAAEPIASRASRLNLFFQGKPPFM
	----|---------------|--|-------------
	SPLSREGILDALFVLFEECSQPALM
	|--|---------------|-----
	GYVHRDIKPENILVDRTGHIKLVDFGSAAKM
	-|--------------|---------|----
	VNAKLPIGTPDYM
	--------|--|-
	APEVLTVM
	-----|--
	NGDGKGTYGLDCDWWSVGVIAYEM
	------||-------|-----|--
	IYGRSPFAEGTSARTFNNIM
	-|--|-----||--|-----
	EKKLLIKSKELQDSQDKCHKM
	-------|-----|-------
	EVSQEDDKALQLLHDIREQSRKLQEIKEQEYQAQVEEM
	--|----------------|----------|-------
	QRHEEEAHEKGKILSEQKAM
	--------------|-----
	DSKIRSLEQRIVELSEANKLAANSSLFTQRNM
	-|---|--------|--------||--|----
	QLTSQKQTM
	--||---|-
	EALKTTCTM
	----||-|-
	DLEALNDELLEKERQWEAWRSVLGDEKSQFECRVRELQRM
	--------------------|------|------------
	NARSLQQKLETERELKQRLLEEQAKLQQQM
	---|------|-------------------
	EGTISQQTKLIDFLQAKM
	--|-|--|----------
	SAIVRSPEHQPSAM
	|----|-----|--
	SLLAPPSSRRKESSTPEEFSRRLKERM
	|-----||----|||----|-------
	RATKCAVCLDTVHFGRQASKCLECQVM
	--|-------|-------|--------
	CHPKCSTCLPATCGLPAEYATHFTEAFCRDKM
	-----||----|------|-|--|--------
	NSPGLQTKEPSSSLHLEGWM
	-|----|---|||-------
Protein sequence :
MLKFKYGARN PLDAGAAEPI ASRASRLNLF FQGKPPFMTQ QQMSPLSREG
----|---- ---------- -|--|----- --------+ |--|---
ILDALFVLFE ECSQPALMKI KHVSNFVRKY SDTIAELQEL QPSAKDFEVR
---------- --|----- + + + + +
SLVGCGHFAE VQVVREKATG DIYAMKVMKK KALLAQEQVS FFEEERNILS
+ + + + +
RSTSPWIPQL QYAFQDKNHL YLVMEYQPGG DLLSLLNRYE DQLDENLIQF
+++ + + + + +
YLAELILAVH SVHLMGYVHR DIKPENILVD RTGHIKLVDF GSAAKMNSNK
+ + -|--- ---------- -|-------- -|---- +
MVNAKLPIGT PDYMAPEVLT VMNGDGKGTY GLDCDWWSVG VIAYEMIYGR
--------| --|------| --------|| -------|-- ---|---|--
SPFAEGTSAR TFNNIMNFQR FLKFPDDPKV SSDFLDLIQS LLCGQKERLK
|-----||-- |----- ++ +
FEGLCCHPFF SKIDWNNIRN SPPPFVPTLK SDDDTSNFDE PEKNSWVSSS
+ + + + ++ + +++
PCQLSPSGFS GEELPFVGFS YSKALGILGR SESVVSGLDS PAKTSSMEKK
+ + + + ++ + + + + +++ ---
LLIKSKELQD SQDKCHKMEQ EMTRLHRRVS EVEAVLSQKE VELKASETQR
----|----- |------- + + + + +
SLLEQDLATY ITECSSLKRS LEQARMEVSQ EDDKALQLLH DIREQSRKLQ
+ ++ + ++ + --|- ---------- -----|----
EIKEQEYQAQ VEEMRLMMNQ LEEDLVSARR RSDLYESELR ESRLAAEEFK
------|--- ---- + + + + +
RKATECQHKL LKAKDQGKPE VGEYAKLEKI NAEQQLKIQE LQEKLEKAVK
+ +
ASTEATELLQ NIRQAKERAE RELEKLQNRE DSSEGIRKKL VEAEELEEKH
++ + ++
REAQVSAQHL EVHLKQKEQH YEEKIKVLDN QIKKDLADKE TLENMMQRHE
+ + + ----
EEAHEKGKIL SEQKAMINAM DSKIRSLEQR IVELSEANKL AANSSLFTQR
---------- |----- -|---|---- ----|----- ---||--|--
NMKAQEEMIS ELRQQKFYLE TQAGKLEAQN RKLEEQLEKI SHQDHSDKNR
-- + + + + +
LLELETRLRE VSLEHEEQKL ELKRQLTELQ LSLQERESQL TALQAARAAL
+ + + + + +
ESQLRQAKTE LEETTAEAEE EIQALTAHRD EIQRKFDALR NSCTVITDLE
+ + ++ + + + +
EQLNQLTEDN AELNNQNFYL SKQLDEASGA NDEIVQLRSE VDHLRREITE
+ + + + + +
REMQLTSQKQ TMEALKTTCT MLEEQVMDLE ALNDELLEKE RQWEAWRSVL
--||--- |-----||-| - --- ---------- -------|--
GDEKSQFECR VRELQRMLDT EKQSRARADQ RITESRQVVE LAVKEHKAEI
----|----- ------- + + + +
LALQQALKEQ KLKAESLSDK LNDLEKKHAM LEMNARSLQQ KLETERELKQ
+ + ---|--- ---|------
RLLEEQAKLQ QQMDLQKNHI FRLTQGLQEA LDRADLLKTE RSDLEYQLEN
---------- --- + + + +
IQVLYSHEKV KMEGTISQQT KLIDFLQAKM DQPAKKKKGL FSRRKEDPAL
++ --|-|--| ---------- +
PTQVPLQYNE LKLALEKEKA RCAELEEALQ KTRIELRSAR EEAAHRKATD
+ + + + +
HPHPSTPATA RQQIAMSAIV RSPEHQPSAM SLLAPPSSRR KESSTPEEFS
++ + |--- -|-----|-- |-----||-- --|||----|
RRLKERMHHN IPHRFNVGLN MRATKCAVCL DTVHFGRQAS KCLECQVMCH
------- --|------ -|-------| ----------
PKCSTCLPAT CGLPAEYATH FTEAFCRDKM NSPGLQTKEP SSSLHLEGWM
---||----| ------|-|- -|-------- -|----|--- |||-------
KVPRNNKRGQ QGWDRKYIVL EGSKVLIYDN EAREAGQRPV EEFELCLPDG
+ + +
DVSIHGAVGA SELANTAKAD VPYILKMESH PHTTCWPGRT LYLLAPSFPD
+ + + + + ++ + + +
KQRWVTALES VVAGGRVSRE KAEADAKLLG NSLLKLEGDD RLDMNCTLPF
+ + + + +
SDQVVLVGTE EGLYALNVLK NSLTHVPGIG AVFQIYIIKD LEKLLMIAGE
+ + + + + +
ERALCLVDVK KVKQSLAQSH LPAQPDISPN IFEAVKGCHL FGAGKIENGL
+ + +
CICAAMPSKV VILRYNENLS KYCIRKEIET SEPCSCIHFT NYSILIGTNK
+ + + + + + + + ++ +
FYEIDMKQYT LEEFLDKNDH SLAPAVFAAS SNSFPVSIVQ VNSAGQREEY
+ ++ + + + + + + +
LLCFHEFGVF VDSYGRRSRT DDLKWSRLPL AFAYREPYLF VTHFNSLEVI
++ + + + + + + +
EIQARSSAGT PARAYLDIPN PRYLGPAISS GAIYLASSYQ DKLRVICCKG
++ + + + ++ + +++
NLVKESGTEH HRGPSTSRSS PNKRGPPTYN EHITKRVASS PAPPEGPSHP
+ + +++ ++ ++ + ++ +
REPSTPHRYR EGRTELRRDK SPGRPLEREK SPGRMLSTRR ERSPGRLFED
++ + + + + ++ +
SSRGRLPAGA VRTPLSQVNK VWDQSSV
++ + + ++
Protein	: O14578
Enzyme	: Lys-C
	HVSNFVRK
	--|-----
	YSDTIAELQELQPSAK
	||-|---------|--
	DFEVRSLVGCGHFAEVQVVREK
	-----|----------------
	ATGDIYAMK
	-|---|---
	ALLAQEQVSFFEEERNILSRSTSPWIPQLQYAFQDK
	--------|---------|-|||-------|-----
	LVDFGSAAK
	-----|---
	LPIGTPDYMAPEVLTVMNGDGK
	----|--|------|-------
	VSSDFLDLIQSLLCGQK
	-||-------|------
	FEGLCCHPFFSK
	----------|-
	IDWNNIRNSPPPFVPTLK
	--------|------|--
	SDDDTSNFDEPEK
	|---||-------
	NSWVSSSPCQLSPSGFSGEELPFVGFSYSK
	-|--|||----|-|--|---------|||-
	ALGILGRSESVVSGLDSPAK
	-------|-|--|---|---
	ELQDSQDK
	----|---
	MEQEMTRLHRRVSEVEAVLSQK
	-----|------|------|--
	ASETQRSLLEQDLATYITECSSLK
	-|-|--|-------||-|--||--
	RSLEQARMEVSQEDDK
	-|--------|-----
	ALQLLHDIREQSRK
	-----------|--
	ATECQHK
	-|-----
	DQGKPEVGEYAK
	---------|--
	ASTEATELLQNIRQAK
	-||--|----------
	LQNREDSSEGIRK
	------||-----
	HREAQVSAQHLEVHLK
	------|---------
	EQHYEEK
	---|---
	ETLENMMQRHEEEAHEK
	-|---------------
	AMINAMDSK
	-------|-
	IRSLEQRIVELSEANK
	--|--------|----
	LAANSSLFTQRNMK
	----||--|-----
	AQEEMISELRQQK
	------|------
	FYLETQAGK
	-|--|----
	ISHQDHSDK
	-|----|--
	NRLLELETRLREVSLEHEEQK
	-------|-----|-------
	RQLTELQLSLQERESQLTALQAARAALESQLRQAK
	---|----|-----|--|----------|------
	TELEETTAEAEEEIQALTAHRDEIQRK
	|----||----------|---------
	FDALRNSCTVITDLEEQLNQLTEDNAELNNQNFYLSK
	------|-|--|---------|-----------|-|-
	QLDEASGANDEIVQLRSEVDHLRREITEREMQLTSQK
	-----|----------|---------|------||--
	QTMEALK
	-|-----
	TTCTMLEEQVMDLEALNDELLEK
	||-|-------------------
	ERQWEAWRSVLGDEK
	--------|------
	SQFECRVRELQRMLDTEK
	|--------------|--
	QSRARADQRITESRQVVELAVK
	-|--------|-|---------
	AESLSDK
	--|-|--
	HAMLEMNARSLQQK
	---------|----
	LETERELK
	--|-----
	NHIFRLTQGLQEALDRADLLK
	------|--------------
	TERSDLEYQLENIQVLYSHEK
	|--|---|--------||---
	MEGTISQQTK
	---|-|--|-
	GLFSRRK
	---|---
	EDPALPTQVPLQYNELK
	------|-----|----
	TRIELRSAREEAAHRK
	|-----|---------
	ESSTPEEFSRRLK
	-|||----|----
	ERMHHNIPHRFNVGLNMRATK
	-------------------|-
	CAVCLDTVHFGRQASK
	------|-------|-
	CSTCLPATCGLPAEYATHFTEAFCRDK
	-||----|------|-|--|-------
	MNSPGLQTK
	--|----|-
	EPSSSLHLEGWMK
	--|||--------
	YIVLEGSK
	|-----|-
	ADVPYILK
	----|---
	MESHPHTTCWPGRTLYLLAPSFPDK
	--|---||-----|-|----|----
	QRWVTALESVVAGGRVSREK
	----|---|-------|---
	LLGNSLLK
	----|---
	LEGDDRLDMNCTLPFSDQVVLVGTEEGLYALNVLK
	-----------|---|-------|----|------
	NSLTHVPGIGAVFQIYIIK
	-|-|-----------|---
	QSLAQSHLPAQPDISPNIFEAVK
	-|---|--------|--------
	IENGLCICAAMPSK
	------------|-
	VVILRYNENLSK
	-----|----|-
	EIETSEPCSCIHFTNYSILIGTNK
	---||---|----|-||----|--
	FYEIDMK
	-|-----
	QYTLEEFLDK
	-||-------
	ESGTEHHRGPSTSRSSPNK
	-|-|------|||-||---
	RGPPTYNEHITK
	----||----|-
	RVASSPAPPEGPSHPREPSTPHRYREGRTELRRDK
	---||-------|-----||---|----|------
	SPGRPLEREK
	|---------
	SPGRMLSTRRERSPGRLFEDSSRGRLPAGAVRTPLSQVNK
	|-----||----|-------||----------|--|----
	VWDQSSV
	----||-
Protein sequence :
MLKFKYGARN PLDAGAAEPI ASRASRLNLF FQGKPPFMTQ QQMSPLSREG
+ + + + + +
ILDALFVLFE ECSQPALMKI KHVSNFVRKY SDTIAELQEL QPSAKDFEVR
+ --|-----| |-|------- --|-------
SLVGCGHFAE VQVVREKATG DIYAMKVMKK KALLAQEQVS FFEEERNILS
|--------- --------|- --|--- --------| ---------|
RSTSPWIPQL QYAFQDKNHL YLVMEYQPGG DLLSLLNRYE DQLDENLIQF
-|||------ -|----- + + + +
YLAELILAVH SVHLMGYVHR DIKPENILVD RTGHIKLVDF GSAAKMNSNK
+ + + + ---- -|--- +
MVNAKLPIGT PDYMAPEVLT VMNGDGKGTY GLDCDWWSVG VIAYEMIYGR
----| --|------| ------- ++ + + +
SPFAEGTSAR TFNNIMNFQR FLKFPDDPKV SSDFLDLIQS LLCGQKERLK
+ ++ + - ||-------| ------
FEGLCCHPFF SKIDWNNIRN SPPPFVPTLK SDDDTSNFDE PEKNSWVSSS
---------- |--------- |------|-- |---||---- ----|--|||
PCQLSPSGFS GEELPFVGFS YSKALGILGR SESVVSGLDS PAKTSSMEKK
----|-|--| ---------| ||-------- |-|--|---| ---+++
LLIKSKELQD SQDKCHKMEQ EMTRLHRRVS EVEAVLSQKE VELKASETQR
+ ---- |--- --- --|------| ------|-- -|-|--
SLLEQDLATY ITECSSLKRS LEQARMEVSQ EDDKALQLLH DIREQSRKLQ
|-------|| -|--||---| --------|- ---------- -----|--
EIKEQEYQAQ VEEMRLMMNQ LEEDLVSARR RSDLYESELR ESRLAAEEFK
+ + + + + +
RKATECQHKL LKAKDQGKPE VGEYAKLEKI NAEQQLKIQE LQEKLEKAVK
-|----- ------ ---|--
ASTEATELLQ NIRQAKERAE RELEKLQNRE DSSEGIRKKL VEAEELEEKH
-||--|---- ------ ----- -||----- -
REAQVSAQHL EVHLKQKEQH YEEKIKVLDN QIKKDLADKE TLENMMQRHE
-----|---- ----- --- |--- - |---------
EEAHEKGKIL SEQKAMINAM DSKIRSLEQR IVELSEANKL AANSSLFTQR
------ + ------ -|---|---- ----|----- ---||--|--
NMKAQEEMIS ELRQQKFYLE TQAGKLEAQN RKLEEQLEKI SHQDHSDKNR
---------| -------|-- |---- - |----|----
LLELETRLRE VSLEHEEQKL ELKRQLTELQ LSLQERESQL TALQAARAAL
-----|---- -|------- ---|--- -|-----|-- |---------
ESQLRQAKTE LEETTAEAEE EIQALTAHRD EIQRKFDALR NSCTVITDLE
-|------|- ---||----- -----|---- ---------- -|-|--|---
EQLNQLTEDN AELNNQNFYL SKQLDEASGA NDEIVQLRSE VDHLRREITE
------|--- --------|- |------|-- --------|- --------|-
REMQLTSQKQ TMEALKTTCT MLEEQVMDLE ALNDELLEKE RQWEAWRSVL
-----||--- |-----||-| ---------- ---------- -------|--
GDEKSQFECR VRELQRMLDT EKQSRARADQ RITESRQVVE LAVKEHKAEI
----|----- ---------| ---|------ --|-|----- ----
LALQQALKEQ KLKAESLSDK LNDLEKKHAM LEMNARSLQQ KLETERELKQ
--|-|-- --- ------|--- ---|-----
RLLEEQAKLQ QQMDLQKNHI FRLTQGLQEA LDRADLLKTE RSDLEYQLEN
--- ---|------ --------|- -|---|----
IQVLYSHEKV KMEGTISQQT KLIDFLQAKM DQPAKKKKGL FSRRKEDPAL
----||--- ---|-|--| - -- -|--------
PTQVPLQYNE LKLALEKEKA RCAELEEALQ KTRIELRSAR EEAAHRKATD
-|-----|-- -- |-----|-- ------- +
HPHPSTPATA RQQIAMSAIV RSPEHQPSAM SLLAPPSSRR KESSTPEEFS
++ + + + + + ++ -|||----|
RRLKERMHHN IPHRFNVGLN MRATKCAVCL DTVHFGRQAS KCLECQVMCH
---------- ---------- ---|------ -|-------| -
PKCSTCLPAT CGLPAEYATH FTEAFCRDKM NSPGLQTKEP SSSLHLEGWM
-||----| ------|-|- -|-------- -|----|--- |||-------
KVPRNNKRGQ QGWDRKYIVL EGSKVLIYDN EAREAGQRPV EEFELCLPDG
- |--- --|- +
DVSIHGAVGA SELANTAKAD VPYILKMESH PHTTCWPGRT LYLLAPSFPD
+ + + -- --|-----|- --||-----| -|----|---
KQRWVTALES VVAGGRVSRE KAEADAKLLG NSLLKLEGDD RLDMNCTLPF
-----|---| -------|-- - --- -|-------- ------|---
SDQVVLVGTE EGLYALNVLK NSLTHVPGIG AVFQIYIIKD LEKLLMIAGE
|-------|- ---|------ -|-|------ -----|---
ERALCLVDVK KVKQSLAQSH LPAQPDISPN IFEAVKGCHL FGAGKIENGL
-|---|- -------|-- ------ -----
CICAAMPSKV VILRYNENLS KYCIRKEIET SEPCSCIHFT NYSILIGTNK
-------|-- ----|----| -+ ---| |---|----| -||----|--
FYEIDMKQYT LEEFLDKNDH SLAPAVFAAS SNSFPVSIVQ VNSAGQREEY
-|------|| ------- + + + + + + +
LLCFHEFGVF VDSYGRRSRT DDLKWSRLPL AFAYREPYLF VTHFNSLEVI
++ + + + + + + +
EIQARSSAGT PARAYLDIPN PRYLGPAISS GAIYLASSYQ DKLRVICCKG
++ + + + ++ + +++
NLVKESGTEH HRGPSTSRSS PNKRGPPTYN EHITKRVASS PAPPEGPSHP
-|-|-- ----|||-|| -------||- ---|----|| -------|--
REPSTPHRYR EGRTELRRDK SPGRPLEREK SPGRMLSTRR ERSPGRLFED
---||---|- ---|------ |--------- |-----||-- --|-------
SSRGRLPAGA VRTPLSQVNK VWDQSSV
||-------- --|--|---- ----||-
Protein	: O14578
Enzyme	: Lys-N
	KYGARNPLDAGAAEPIASRASRLNLFFQG
	-|---------------|--|--------
	KPPFMTQQQMSPLSREGILDALFVLFEECSQPALM
	-----|----|--|---------------|-----
	KHVSNFVR
	---|----
	KYSDTIAELQELQPSA
	-||-|---------|-
	KDFEVRSLVGCGHFAEVQVVRE
	------|---------------
	KATGDIYAM
	--|---|--
	KALLAQEQVSFFEEERNILSRSTSPWIPQLQYAFQD
	---------|---------|-|||-------|----
	KPENILVDRTGHI
	---------|---
	KLVDFGSAA
	------|--
	KLPIGTPDYMAPEVLTVMNGDG
	-----|--|------|------
	KVSSDFLDLIQSLLCGQ
	--||-------|-----
	KFEGLCCHPFFS
	-----------|
	KIDWNNIRNSPPPFVPTL
	---------|------|-
	KSDDDTSNFDEPE
	-|---||------
	KNSWVSSSPCQLSPSGFSGEELPFVGFSYS
	--|--|||----|-|--|---------|||
	KALGILGRSESVVSGLDSPA
	--------|-|--|---|--
	KELQDSQD
	-----|--
	KMEQEMTRLHRRVSEVEAVLSQ
	------|------|------|-
	KASETQRSLLEQDLATYITECSSL
	--|-|--|-------||-|--||-
	KRSLEQARMEVSQEDD
	--|--------|----
	KALQLLHDIREQSR
	------------|-
	KATECQH
	--|----
	KPEVGEYA
	------|-
	KASTEATELLQNIRQA
	--||--|---------
	KLQNREDSSEGIR
	-------||----
	KHREAQVSAQHLEVHL
	-------|--------
	KEQHYEE
	----|--
	KETLENMMQRHEEEAHE
	--|--------------
	KAMINAMDS
	--------|
	KIRSLEQRIVELSEAN
	---|--------|---
	KLAANSSLFTQRNM
	-----||--|----
	KAQEEMISELRQQ
	-------|-----
	KFYLETQAG
	--|--|---
	KISHQDHSD
	--|----|-
	KNRLLELETRLREVSLEHEEQ
	--------|-----|------
	KRQLTELQLSLQERESQLTALQAARAALESQLRQA
	----|----|-----|--|----------|-----
	KTELEETTAEAEEEIQALTAHRDEIQR
	-|----||----------|--------
	KFDALRNSCTVITDLEEQLNQLTEDNAELNNQNFYLS
	-------|-|--|---------|-----------|-|
	KQLDEASGANDEIVQLRSEVDHLRREITEREMQLTSQ
	------|----------|---------|------||-
	KQTMEAL
	--|----
	KTTCTMLEEQVMDLEALNDELLE
	-||-|------------------
	KERQWEAWRSVLGDE
	---------|-----
	KSQFECRVRELQRMLDTE
	-|--------------|-
	KQSRARADQRITESRQVVELAV
	--|--------|-|--------
	KAESLSD
	---|-|-
	KHAMLEMNARSLQQ
	----------|---
	KLETEREL
	---|----
	KNHIFRLTQGLQEALDRADLL
	-------|-------------
	KTERSDLEYQLENIQVLYSHE
	-|--|---|--------||--
	KMEGTISQQT
	----|-|--|
	KGLFSRR
	----|--
	KEDPALPTQVPLQYNEL
	-------|-----|---
	KTRIELRSAREEAAHR
	-|-----|--------
	KESSTPEEFSRRL
	--|||----|---
	KERMHHNIPHRFNVGLNMRAT
	--------------------|
	KCAVCLDTVHFGRQAS
	-------|-------|
	KCSTCLPATCGLPAEYATHFTEAFCRD
	--||----|------|-|--|------
	KMNSPGLQT
	---|----|
	KEPSSSLHLEGWM
	---|||-------
	KYIVLEGS
	-|-----|
	KADVPYIL
	-----|--
	KMESHPHTTCWPGRTLYLLAPSFPD
	---|---||-----|-|----|---
	KQRWVTALESVVAGGRVSRE
	-----|---|-------|--
	KLLGNSLL
	-----|--
	KLEGDDRLDMNCTLPFSDQVVLVGTEEGLYALNVL
	------------|---|-------|----|-----
	KNSLTHVPGIGAVFQIYII
	--|-|-----------|--
	KQSLAQSHLPAQPDISPNIFEAV
	--|---|--------|-------
	KIENGLCICAAMPS
	-------------|
	KVVILRYNENLS
	------|----|
	KEIETSEPCSCIHFTNYSILIGTN
	----||---|----|-||----|-
	KFYEIDM
	--|----
	KQYTLEEFLD
	--||------
	KESGTEHHRGPSTSRSSPN
	--|-|------|||-||--
	KRGPPTYNEHIT
	-----||----|
	KRVASSPAPPEGPSHPREPSTPHRYREGRTELRRD
	----||-------|-----||---|----|-----
	KSPGRPLERE
	-|--------
	KSPGRMLSTRRERSPGRLFEDSSRGRLPAGAVRTPLSQVN
	-|-----||----|-------||----------|--|---
	KVWDQSSV
	-----||-
Protein sequence :
MLKFKYGARN PLDAGAAEPI ASRASRLNLF FQGKPPFMTQ QQMSPLSREG
-|---- ---------- -|--|----- --------|- ---|--|---
ILDALFVLFE ECSQPALMKI KHVSNFVRKY SDTIAELQEL QPSAKDFEVR
---------- --|----- ---|-----| |-|------- --|-------
SLVGCGHFAE VQVVREKATG DIYAMKVMKK KALLAQEQVS FFEEERNILS
|--------- --------|- --|-- ---------| ---------|
RSTSPWIPQL QYAFQDKNHL YLVMEYQPGG DLLSLLNRYE DQLDENLIQF
-|||------ -|---- + + + +
YLAELILAVH SVHLMGYVHR DIKPENILVD RTGHIKLVDF GSAAKMNSNK
+ + + -------- -|-------- -|-- +
MVNAKLPIGT PDYMAPEVLT VMNGDGKGTY GLDCDWWSVG VIAYEMIYGR
-----| --|------| ------ ++ + + +
SPFAEGTSAR TFNNIMNFQR FLKFPDDPKV SSDFLDLIQS LLCGQKERLK
+ ++ + -- ||-------| ----- -
FEGLCCHPFF SKIDWNNIRN SPPPFVPTLK SDDDTSNFDE PEKNSWVSSS
---------- |--------- |------|-- |---||---- ----|--|||
PCQLSPSGFS GEELPFVGFS YSKALGILGR SESVVSGLDS PAKTSSMEKK
----|-|--| ---------| ||-------- |-|--|---| -- +++
LLIKSKELQD SQDKCHKMEQ EMTRLHRRVS EVEAVLSQKE VELKASETQR
+----- |-- ---- --|------| ------|- --|-|--
SLLEQDLATY ITECSSLKRS LEQARMEVSQ EDDKALQLLH DIREQSRKLQ
|-------|| -|--||---| --------|- ---------- -----|-
EIKEQEYQAQ VEEMRLMMNQ LEEDLVSARR RSDLYESELR ESRLAAEEFK
+ + + + + +
RKATECQHKL LKAKDQGKPE VGEYAKLEKI NAEQQLKIQE LQEKLEKAVK
--|---- --- ---|- -
ASTEATELLQ NIRQAKERAE RELEKLQNRE DSSEGIRKKL VEAEELEEKH
-||--|---- ----- ------ -||---- --
REAQVSAQHL EVHLKQKEQH YEEKIKVLDN QIKKDLADKE TLENMMQRHE
-----|---- ---- ---- |-- -- |---------
EEAHEKGKIL SEQKAMINAM DSKIRSLEQR IVELSEANKL AANSSLFTQR
----- + ------- -|---|---- ----|----- ---||--|--
NMKAQEEMIS ELRQQKFYLE TQAGKLEAQN RKLEEQLEKI SHQDHSDKNR
---------| -------|-- |--- -- |----|----
LLELETRLRE VSLEHEEQKL ELKRQLTELQ LSLQERESQL TALQAARAAL
-----|---- -|------ ----|--- -|-----|-- |---------
ESQLRQAKTE LEETTAEAEE EIQALTAHRD EIQRKFDALR NSCTVITDLE
-|------|- ---||----- -----|---- ---------- -|-|--|---
EQLNQLTEDN AELNNQNFYL SKQLDEASGA NDEIVQLRSE VDHLRREITE
------|--- --------|- |------|-- --------|- --------|-
REMQLTSQKQ TMEALKTTCT MLEEQVMDLE ALNDELLEKE RQWEAWRSVL
-----||--- |-----||-| ---------- ---------- -------|--
GDEKSQFECR VRELQRMLDT EKQSRARADQ RITESRQVVE LAVKEHKAEI
----|----- ---------| ---|------ --|-|----- ---
LALQQALKEQ KLKAESLSDK LNDLEKKHAM LEMNARSLQQ KLETERELKQ
---|-|- ---- ------|--- ---|----
RLLEEQAKLQ QQMDLQKNHI FRLTQGLQEA LDRADLLKTE RSDLEYQLEN
---- ---|------ --------|- -|---|----
IQVLYSHEKV KMEGTISQQT KLIDFLQAKM DQPAKKKKGL FSRRKEDPAL
----||-- ----|-|--| --- -|--------
PTQVPLQYNE LKLALEKEKA RCAELEEALQ KTRIELRSAR EEAAHRKATD
-|-----|-- - -|-----|-- ------ +
HPHPSTPATA RQQIAMSAIV RSPEHQPSAM SLLAPPSSRR KESSTPEEFS
++ + + + + + ++ --|||----|
RRLKERMHHN IPHRFNVGLN MRATKCAVCL DTVHFGRQAS KCLECQVMCH
---------- ---------- ---|------ -|-------|
PKCSTCLPAT CGLPAEYATH FTEAFCRDKM NSPGLQTKEP SSSLHLEGWM
--||----| ------|-|- -|-------- -|----|--- |||-------
KVPRNNKRGQ QGWDRKYIVL EGSKVLIYDN EAREAGQRPV EEFELCLPDG
-|--- --| +
DVSIHGAVGA SELANTAKAD VPYILKMESH PHTTCWPGRT LYLLAPSFPD
+ + + --- --|-----|- --||-----| -|----|---
KQRWVTALES VVAGGRVSRE KAEADAKLLG NSLLKLEGDD RLDMNCTLPF
-----|---| -------|-- ---- -|-------- ------|---
SDQVVLVGTE EGLYALNVLK NSLTHVPGIG AVFQIYIIKD LEKLLMIAGE
|-------|- ---|------ -|-|------ -----|--
ERALCLVDVK KVKQSLAQSH LPAQPDISPN IFEAVKGCHL FGAGKIENGL
--|---|- -------|-- ----- ------
CICAAMPSKV VILRYNENLS KYCIRKEIET SEPCSCIHFT NYSILIGTNK
-------|-- ----|----| + ----| |---|----| -||----|--
FYEIDMKQYT LEEFLDKNDH SLAPAVFAAS SNSFPVSIVQ VNSAGQREEY
-|------|| ------ + + + + + + +
LLCFHEFGVF VDSYGRRSRT DDLKWSRLPL AFAYREPYLF VTHFNSLEVI
++ + + + + + + +
EIQARSSAGT PARAYLDIPN PRYLGPAISS GAIYLASSYQ DKLRVICCKG
++ + + + ++ + +++
NLVKESGTEH HRGPSTSRSS PNKRGPPTYN EHITKRVASS PAPPEGPSHP
--|-|-- ----|||-|| -------||- ---|----|| -------|--
REPSTPHRYR EGRTELRRDK SPGRPLEREK SPGRMLSTRR ERSPGRLFED
---||---|- ---|------ |--------- |-----||-- --|-------
SSRGRLPAGA VRTPLSQVNK VWDQSSV
||-------- --|--|---- ----||-
Protein	: O14578
Enzyme	: trypsin_no_P_rule
	NPLDAGAAEPIASR
	------------|-
	PPFMTQQQMSPLSR
	----|----|--|-
	EGILDALFVLFEECSQPALMK
	--------------|------
	HVSNFVR
	--|----
	YSDTIAELQELQPSAK
	||-|---------|--
	SLVGCGHFAEVQVVR
	|--------------
	ATGDIYAMK
	-|---|---
	ALLAQEQVSFFEEER
	--------|------
	STSPWIPQLQYAFQDK
	|||-------|-----
	NHLYLVMEYQPGGDLLSLLNR
	---|----|-------|----
	YEDQLDENLIQFYLAELILAVHSVHLMGYVHR
	|-----------|---------|-----|---
	LVDFGSAAK
	-----|---
	LPIGTPDYMAPEVLTVMNGDGK
	----|--|------|-------
	GTYGLDCDWWSVGVIAYEMIYGR
	-||-------|-----|---|--
	SPFAEGTSAR
	|-----||--
	TFNNIMNFQR
	|---------
	VSSDFLDLIQSLLCGQK
	-||-------|------
	FEGLCCHPFFSK
	----------|-
	NSPPPFVPTLK
	-|------|--
	SDDDTSNFDEPEK
	|---||-------
	NSWVSSSPCQLSPSGFSGEELPFVGFSYSK
	-|--|||----|-|--|---------|||-
	SESVVSGLDSPAK
	|-|--|---|---
	ELQDSQDK
	----|---
	MEQEMTR
	-----|-
	VSEVEAVLSQK
	-|------|--
	SLLEQDLATYITECSSLK
	|-------||-|--||--
	MEVSQEDDK
	---|-----
	EQEYQAQVEEMR
	---|--------
	LMMNQLEEDLVSAR
	-----------|--
	SDLYESELR
	|--|-|---
	ATECQHK
	-|-----
	PEVGEYAK
	-----|--
	ASTEATELLQNIR
	-||--|-------
	EDSSEGIR
	--||----
	EAQVSAQHLEVHLK
	----|---------
	EQHYEEK
	---|---
	ETLENMMQR
	-|-------
	AMINAMDSK
	-------|-
	IVELSEANK
	----|----
	LAANSSLFTQR
	----||--|--
	AQEEMISELR
	------|---
	FYLETQAGK
	-|--|----
	ISHQDHSDK
	-|----|--
	LLELETR
	-----|-
	EVSLEHEEQK
	--|-------
	QLTELQLSLQER
	--|----|----
	ESQLTALQAAR
	-|--|------
	AALESQLR
	----|---
	TELEETTAEAEEEIQALTAHR
	|----||----------|---
	NSCTVITDLEEQLNQLTEDNAELNNQNFYLSK
	-|-|--|---------|-----------|-|-
	QLDEASGANDEIVQLR
	-----|----------
	SEVDHLR
	|------
	EMQLTSQK
	----||--
	QTMEALK
	-|-----
	TTCTMLEEQVMDLEALNDELLEK
	||-|-------------------
	SVLGDEK
	|------
	AESLSDK
	--|-|--
	LTQGLQEALDR
	-|---------
	SDLEYQLENIQVLYSHEK
	|---|--------||---
	MEGTISQQTK
	---|-|--|-
	EDPALPTQVPLQYNELK
	------|-----|----
	ATDHPHPSTPATAR
	-|-----||--|--
	QQIAMSAIVR
	-----|----
	SPEHQPSAMSLLAPPSSR
	|-----|--|-----||-
	ESSTPEEFSR
	-|||----|-
	CAVCLDTVHFGR
	------|-----
	CSTCLPATCGLPAEYATHFTEAFCR
	-||----|------|-|--|-----
	MNSPGLQTK
	--|----|-
	EPSSSLHLEGWMK
	--|||--------
	YIVLEGSK
	|-----|-
	VLIYDNEAR
	---|-----
	PVEEFELCLPDGDVSIHGAVGASELANTAK
	--------------|-------|----|--
	ADVPYILK
	----|---
	MESHPHTTCWPGR
	--|---||-----
	TLYLLAPSFPDK
	|-|----|----
	WVTALESVVAGGR
	--|---|------
	LLGNSLLK
	----|---
	LDMNCTLPFSDQVVLVGTEEGLYALNVLK
	-----|---|-------|----|------
	NSLTHVPGIGAVFQIYIIK
	-|-|-----------|---
	QSLAQSHLPAQPDISPNIFEAVK
	-|---|--------|--------
	IENGLCICAAMPSK
	------------|-
	YNENLSK
	|----|-
	EIETSEPCSCIHFTNYSILIGTNK
	---||---|----|-||----|--
	FYEIDMK
	-|-----
	QYTLEEFLDK
	-||-------
	NDHSLAPAVFAASSNSFPVSIVQVNSAGQR
	---|--------||-|---|-----|----
	EEYLLCFHEFGVFVDSYGR
	--|------------||--
	LPLAFAYR
	------|-
	EPYLFVTHFNSLEVIEIQAR
	--|---|---|---------
	SSAGTPAR
	||--|---
	AYLDIPNPR
	-|-------
	YLGPAISSGAIYLASSYQDK
	|-----||---|--|||---
	ESGTEHHR
	-|-|----
	GPPTYNEHITK
	---||----|-
	VASSPAPPEGPSHPR
	--||-------|---
	EPSTPHR
	--||---
	LFEDSSR
	----||-
	TPLSQVNK
	|--|----
	VWDQSSV
	----||-
Protein sequence :
MLKFKYGARN PLDAGAAEPI ASRASRLNLF FQGKPPFMTQ QQMSPLSREG
+ - ---------- -|- + ----|- ---|--|---
ILDALFVLFE ECSQPALMKI KHVSNFVRKY SDTIAELQEL QPSAKDFEVR
---------- --|------ --|---- | |-|------- --|--
SLVGCGHFAE VQVVREKATG DIYAMKVMKK KALLAQEQVS FFEEERNILS
|--------- ----- -|- --|--- --------| ------ +
RSTSPWIPQL QYAFQDKNHL YLVMEYQPGG DLLSLLNRYE DQLDENLIQF
|||------ -|-------- |----|---- ---|----|- ----------
YLAELILAVH SVHLMGYVHR DIKPENILVD RTGHIKLVDF GSAAKMNSNK
|--------- |-----|--- + ---- -|--- +
MVNAKLPIGT PDYMAPEVLT VMNGDGKGTY GLDCDWWSVG VIAYEMIYGR
----| --|------| --------|| -------|-- ---|---|--
SPFAEGTSAR TFNNIMNFQR FLKFPDDPKV SSDFLDLIQS LLCGQKERLK
|-----||-- |--------- - ||-------| ------
FEGLCCHPFF SKIDWNNIRN SPPPFVPTLK SDDDTSNFDE PEKNSWVSSS
---------- |- - |------|-- |---||---- ----|--|||
PCQLSPSGFS GEELPFVGFS YSKALGILGR SESVVSGLDS PAKTSSMEKK
----|-|--| ---------| ||- |-|--|---| ---+++
LLIKSKELQD SQDKCHKMEQ EMTRLHRRVS EVEAVLSQKE VELKASETQR
+ ---- |--- --- --|- -| ------|-- + +
SLLEQDLATY ITECSSLKRS LEQARMEVSQ EDDKALQLLH DIREQSRKLQ
|-------|| -|--||-- + ---|- ---- +
EIKEQEYQAQ VEEMRLMMNQ LEEDLVSARR RSDLYESELR ESRLAAEEFK
---|--- ---------- ------|-- |--|-|--- +
RKATECQHKL LKAKDQGKPE VGEYAKLEKI NAEQQLKIQE LQEKLEKAVK
-|----- -- ---|--
ASTEATELLQ NIRQAKERAE RELEKLQNRE DSSEGIRKKL VEAEELEEKH
-||--|---- --- - -||----
REAQVSAQHL EVHLKQKEQH YEEKIKVLDN QIKKDLADKE TLENMMQRHE
----|---- ----- --- |--- - |-------
EEAHEKGKIL SEQKAMINAM DSKIRSLEQR IVELSEANKL AANSSLFTQR
+ ------ -|- + ----|----- ---||--|--
NMKAQEEMIS ELRQQKFYLE TQAGKLEAQN RKLEEQLEKI SHQDHSDKNR
------| --- -|-- |---- - |----|--
LLELETRLRE VSLEHEEQKL ELKRQLTELQ LSLQERESQL TALQAARAAL
-----|- - -|------- --|--- -|-----|-- |---------
ESQLRQAKTE LEETTAEAEE EIQALTAHRD EIQRKFDALR NSCTVITDLE
-|--- |- ---||----- -----|--- -|-|--|---
EQLNQLTEDN AELNNQNFYL SKQLDEASGA NDEIVQLRSE VDHLRREITE
------|--- --------|- |------|-- --------|- ----- +
REMQLTSQKQ TMEALKTTCT MLEEQVMDLE ALNDELLEKE RQWEAWRSVL
----||--- |-----||-| ---------- --------- |--
GDEKSQFECR VRELQRMLDT EKQSRARADQ RITESRQVVE LAVKEHKAEI
----+ + + + +
LALQQALKEQ KLKAESLSDK LNDLEKKHAM LEMNARSLQQ KLETERELKQ
--|-|-- + +
RLLEEQAKLQ QQMDLQKNHI FRLTQGLQEA LDRADLLKTE RSDLEYQLEN
-|------ --- + |---|----
IQVLYSHEKV KMEGTISQQT KLIDFLQAKM DQPAKKKKGL FSRRKEDPAL
----||--- ---|-|--| - + -----
PTQVPLQYNE LKLALEKEKA RCAELEEALQ KTRIELRSAR EEAAHRKATD
-|-----|-- -- + + -|-
HPHPSTPATA RQQIAMSAIV RSPEHQPSAM SLLAPPSSRR KESSTPEEFS
----||--|- ------|--- -|-----|-- |-----||- -|||----|
RRLKERMHHN IPHRFNVGLN MRATKCAVCL DTVHFGRQAS KCLECQVMCH
- + ----- -|----- +
PKCSTCLPAT CGLPAEYATH FTEAFCRDKM NSPGLQTKEP SSSLHLEGWM
-||----| ------|-|- -|----- - -|----|--- |||-------
KVPRNNKRGQ QGWDRKYIVL EGSKVLIYDN EAREAGQRPV EEFELCLPDG
- |--- --|----|-- --- -- ----------
DVSIHGAVGA SELANTAKAD VPYILKMESH PHTTCWPGRT LYLLAPSFPD
--|------- |----|---- --|-----|- --||-----| -|----|---
KQRWVTALES VVAGGRVSRE KAEADAKLLG NSLLKLEGDD RLDMNCTLPF
- --|---| ------ + --- -|--- -----|---
SDQVVLVGTE EGLYALNVLK NSLTHVPGIG AVFQIYIIKD LEKLLMIAGE
|-------|- ---|------ -|-|------ -----|---
ERALCLVDVK KVKQSLAQSH LPAQPDISPN IFEAVKGCHL FGAGKIENGL
-|---|- -------|-- ------ -----
CICAAMPSKV VILRYNENLS KYCIRKEIET SEPCSCIHFT NYSILIGTNK
-------|- |----| -+ ---| |---|----| -||----|--
FYEIDMKQYT LEEFLDKNDH SLAPAVFAAS SNSFPVSIVQ VNSAGQREEY
-|------|| ---------- |--------| |-|---|--- --|------|
LLCFHEFGVF VDSYGRRSRT DDLKWSRLPL AFAYREPYLF VTHFNSLEVI
---------- --||-- + + + --- ---|---|-- -|---|----
EIQARSSAGT PARAYLDIPN PRYLGPAISS GAIYLASSYQ DKLRVICCKG
-----||--| ----|----- --|-----|| ---|--|||- --
NLVKESGTEH HRGPSTSRSS PNKRGPPTYN EHITKRVASS PAPPEGPSHP
-|-|-- -- +++ ++ ---||- ---|- --|| -------|--
REPSTPHRYR EGRTELRRDK SPGRPLEREK SPGRMLSTRR ERSPGRLFED
---||---+ + + + ++ + ----
SSRGRLPAGA VRTPLSQVNK VWDQSSV
||- |--|---- ----||-
Protein	: O14578
Enzyme	: V8-DE
	MLKFKYGARNPLD
	-----|-------
	AGAAEPIASRASRLNLFFQGKPPFMTQQQMSPLSRE
	--------|--|-------------|----|--|--
	CSQPALMKIKHVSNFVRKYSD
	-|----------|-----||-
	LQPSAKD
	---|---
	VRSLVGCGHFAE
	--|---------
	IYAMKVMKKKALLAQE
	-|--------------
	RNILSRSTSPWIPQLQYAFQD
	----|-|||-------|----
	KNHLYLVME
	----|----
	LLSLLNRYE
	--|----|-
	NLIQFYLAE
	-----|---
	LILAVHSVHLMGYVHRD
	------|-----|----
	RTGHIKLVD
	-|-------
	FGSAAKMNSNKMVNAKLPIGTPD
	--|-----|-----------|--
	VLTVMNGD
	--|-----
	GKGTYGLD
	---||---
	WWSVGVIAYE
	--|-----|-
	MIYGRSPFAE
	--|--|----
	GTSARTFNNIMNFQRFLKFPD
	-||--|---------------
	DPKVSSD
	----||-
	LIQSLLCGQKE
	---|-------
	GLCCHPFFSKID
	--------|---
	WNNIRNSPPPFVPTLKSD
	------|------|--|-
	KNSWVSSSPCQLSPSGFSGE
	--|--|||----|-|--|--
	LPFVGFSYSKALGILGRSE
	------|||--------|-
	SVVSGLD
	|--|---
	SPAKTSSME
	|---|||--
	KKLLIKSKE
	------|--
	MTRLHRRVSE
	-|------|-
	AVLSQKE
	---|---
	TQRSLLE
	|--|---
	LATYITE
	--||-|-
	CSSLKRSLE
	-||---|--
	QSRKLQE
	-|-----
	LVSARRRSD
	--|----|-
	FKRKATE
	-----|-
	KAVKASTE
	-----||-
	AQVSAQHLE
	---|-----
	KGKILSE
	-----|-
	SKIRSLE
	|---|--
	ANKLAANSSLFTQRNMKAQE
	-------||--|--------
	LRQQKFYLE
	------|--
	TQAGKLE
	|------
	LKRQLTE
	-----|-
	LQLSLQE
	---|---
	SQLTALQAARAALE
	|--|----------
	SQLRQAKTE
	|------|-
	IQALTAHRD
	----|----
	ALRNSCTVITD
	----|-|--|-
	QLNQLTE
	-----|-
	LNNQNFYLSKQLD
	------|-|----
	IVQLRSE
	-----|-
	MQLTSQKQTME
	---||---|--
	ALKTTCTMLE
	---||-|---
	AWRSVLGD
	---|----
	KQSRARAD
	--|-----
	MNARSLQQKLE
	----|------
	LQKNHIFRLTQGLQE
	---------|-----
	NIQVLYSHE
	-----||--
	GTISQQTKLID
	-|-|--|----
	QPAKKKKGLFSRRKE
	----------|----
	DPALPTQVPLQYNE
	-----|-----|--
	ALQKTRIE
	----|---
	AAHRKATD
	------|-
	HPHPSTPATARQQIAMSAIVRSPE
	----||--|-------|----|--
	HQPSAMSLLAPPSSRRKE
	---|--|-----||----
	FSRRLKE
	-|-----
	RMHHNIPHRFNVGLNMRATKCAVCLD
	------------------|-------
	TVHFGRQASKCLE
	|-------|----
	CQVMCHPKCSTCLPATCGLPAE
	---------||----|------
	YATHFTE
	|-|--|-
	KMNSPGLQTKEPSSSLHLE
	---|----|---|||----
	RKYIVLE
	--|----
	GSKVLIYD
	-|----|-
	VSIHGAVGASE
	-|-------|-
	LANTAKAD
	---|----
	VPYILKME
	--|-----
	SHPHTTCWPGRTLYLLAPSFPD
	|---||-----|-|----|---
	KQRWVTALE
	-----|---
	SVVAGGRVSRE
	|-------|--
	AKLLGNSLLKLE
	------|-----
	MNCTLPFSD
	---|---|-
	QVVLVGTE
	------|-
	GLYALNVLKNSLTHVPGIGAVFQIYIIKD
	--|-------|-|-----------|----
	VKKVKQSLAQSHLPAQPD
	------|---|-------
	ISPNIFE
	-|-----
	NGLCICAAMPSKVVILRYNE
	----------|------|--
	NLSKYCIRKE
	--|-|-----
	TSEPCSCIHFTNYSILIGTNKFYE
	||---|----|-||----|---|-
	MKQYTLE
	---||--
	HSLAPAVFAASSNSFPVSIVQVNSAGQRE
	-|--------||-|---|-----|-----
	YLLCFHE
	|------
	SYGRRSRTD
	||---|-|-
	LKWSRLPLAFAYREPYLFVTHFNSLE
	---|-------|---|---|---|--
	IQARSSAGTPARAYLD
	----||--|----|--
	IPNPRYLGPAISSGAIYLASSYQD
	-----|-----||---|--|||--
	HHRGPSTSRSSPNKRGPPTYNE
	-----|||-||-------||--
	HITKRVASSPAPPE
	--|----||-----
	GPSHPREPSTPHRYRE
	--|-----||---|--
	KSPGRPLE
	-|------
	KSPGRMLSTRRE
	-|-----||---
	RSPGRLFE
	-|------
	SSRGRLPAGAVRTPLSQVNKVWD
	||----------|--|-------
Protein sequence :
MLKFKYGARN PLDAGAAEPI ASRASRLNLF FQGKPPFMTQ QQMSPLSREG
-----|---- ---------- -|--|----- --------|- ---|--|--
ILDALFVLFE ECSQPALMKI KHVSNFVRKY SDTIAELQEL QPSAKDFEVR
-|------- ---|-----| |-+ - --|--- --
SLVGCGHFAE VQVVREKATG DIYAMKVMKK KALLAQEQVS FFEEERNILS
|--------- + -|------- ------- + ----|
RSTSPWIPQL QYAFQDKNHL YLVMEYQPGG DLLSLLNRYE DQLDENLIQF
-|||------ -|-------- |----+ --|----|- -----
YLAELILAVH SVHLMGYVHR DIKPENILVD RTGHIKLVDF GSAAKMNSNK
|--------- |-----|--- - -|-------- -|-----|--
MVNAKLPIGT PDYMAPEVLT VMNGDGKGTY GLDCDWWSVG VIAYEMIYGR
---------| --+ --| --------|| --- --|-- ---|---|--
SPFAEGTSAR TFNNIMNFQR FLKFPDDPKV SSDFLDLIQS LLCGQKERLK
|-----||-- |--------- ---------- ||- ---| -------
FEGLCCHPFF SKIDWNNIRN SPPPFVPTLK SDDDTSNFDE PEKNSWVSSS
-------- |--------- |------|-- |- ++ --|--|||
PCQLSPSGFS GEELPFVGFS YSKALGILGR SESVVSGLDS PAKTSSMEKK
----|-|--| -- ------| ||-------- |-|--|---| ---|||----
LLIKSKELQD SQDKCHKMEQ EMTRLHRRVS EVEAVLSQKE VELKASETQR
----|-- + -|------| - ---|--- + |--
SLLEQDLATY ITECSSLKRS LEQARMEVSQ EDDKALQLLH DIREQSRKLQ
|--- --|| -|--||---| -- + -|----
EIKEQEYQAQ VEEMRLMMNQ LEEDLVSARR RSDLYESELR ESRLAAEEFK
- + --|--- -|- + + + --
RKATECQHKL LKAKDQGKPE VGEYAKLEKI NAEQQLKIQE LQEKLEKAVK
---|- + ----
ASTEATELLQ NIRQAKERAE RELEKLQNRE DSSEGIRKKL VEAEELEEKH
-||- + ++
REAQVSAQHL EVHLKQKEQH YEEKIKVLDN QIKKDLADKE TLENMMQRHE
---|---- - + +
EEAHEKGKIL SEQKAMINAM DSKIRSLEQR IVELSEANKL AANSSLFTQR
----- |- |---|-- + ---- ---||--|--
NMKAQEEMIS ELRQQKFYLE TQAGKLEAQN RKLEEQLEKI SHQDHSDKNR
------ + ------|-- |------ + +
LLELETRLRE VSLEHEEQKL ELKRQLTELQ LSLQERESQL TALQAARAAL
+ + -----|--- -|--- |-- |---------
ESQLRQAKTE LEETTAEAEE EIQALTAHRD EIQRKFDALR NSCTVITDLE
-|------|- ++ ----|---- --- -|-|--|-
EQLNQLTEDN AELNNQNFYL SKQLDEASGA NDEIVQLRSE VDHLRREITE
-----|- ------|- |---- + -----|- +
REMQLTSQKQ TMEALKTTCT MLEEQVMDLE ALNDELLEKE RQWEAWRSVL
---||--- |-----||-| --- ---|--
GDEKSQFECR VRELQRMLDT EKQSRARADQ RITESRQVVE LAVKEHKAEI
-- + + --|----- + +
LALQQALKEQ KLKAESLSDK LNDLEKKHAM LEMNARSLQQ KLETERELKQ
+ + ----|--- ---+
RLLEEQAKLQ QQMDLQKNHI FRLTQGLQEA LDRADLLKTE RSDLEYQLEN
------ ---|----- + + + -
IQVLYSHEKV KMEGTISQQT KLIDFLQAKM DQPAKKKKGL FSRRKEDPAL
----||-- -|-|--| ---- --------- -|--------
PTQVPLQYNE LKLALEKEKA RCAELEEALQ KTRIELRSAR EEAAHRKATD
-|-----|-- --- -|--- + ------|-
HPHPSTPATA RQQIAMSAIV RSPEHQPSAM SLLAPPSSRR KESSTPEEFS
----||--|- ------|--- -|-----|-- |-----||-- --+++ -|
RRLKERMHHN IPHRFNVGLN MRATKCAVCL DTVHFGRQAS KCLECQVMCH
---------- ---------- ---|------ -|-------| ----------
PKCSTCLPAT CGLPAEYATH FTEAFCRDKM NSPGLQTKEP SSSLHLEGWM
---||----| ------|-|- -|- -- -|----|--- |||----
KVPRNNKRGQ QGWDRKYIVL EGSKVLIYDN EAREAGQRPV EEFELCLPDG
--|--- --|----|-
DVSIHGAVGA SELANTAKAD VPYILKMESH PHTTCWPGRT LYLLAPSFPD
-|------- |----|---- --|-----|- --||-----| -|----|---
KQRWVTALES VVAGGRVSRE KAEADAKLLG NSLLKLEGDD RLDMNCTLPF
-----|---| -------|-- ----- -|----- ---|---
SDQVVLVGTE EGLYALNVLK NSLTHVPGIG AVFQIYIIKD LEKLLMIAGE
|-------|- --|------ -|-|------ -----|----
ERALCLVDVK KVKQSLAQSH LPAQPDISPN IFEAVKGCHL FGAGKIENGL
-- ----|---|- -------|-- --- ---
CICAAMPSKV VILRYNENLS KYCIRKEIET SEPCSCIHFT NYSILIGTNK
-------|-- ----|----| -|----- | |---|----| -||----|--
FYEIDMKQYT LEEFLDKNDH SLAPAVFAAS SNSFPVSIVQ VNSAGQREEY
-|- ---|| -- - |--------| |-|---|--- --|----- |
LLCFHEFGVF VDSYGRRSRT DDLKWSRLPL AFAYREPYLF VTHFNSLEVI
------ ||---|-| - ---|---- ---|---|-- -|---|--
EIQARSSAGT PARAYLDIPN PRYLGPAISS GAIYLASSYQ DKLRVICCKG
----||--| ----|----- --|-----|| ---|--|||- -
NLVKESGTEH HRGPSTSRSS PNKRGPPTYN EHITKRVASS PAPPEGPSHP
+ + - ----|||-|| -------||- ---|----|| -------|--
REPSTPHRYR EGRTELRRDK SPGRPLEREK SPGRMLSTRR ERSPGRLFED
---||---|- - + - |------ - |-----||-- --|------
SSRGRLPAGA VRTPLSQVNK VWDQSSV
||-------- --|--|---- --- ++
Protein	: O14578
Enzyme	: V8-E
	CSQPALMKIKHVSNFVRKYSDTIAE
	-|----------|-----||-|---
	LQPSAKDFE
	---|-----
	VRSLVGCGHFAE
	--|---------
	KATGDIYAMKVMKKKALLAQE
	--|---|--------------
	RNILSRSTSPWIPQLQYAFQDKNHLYLVME
	----|-|||-------|--------|----
	YQPGGDLLSLLNRYE
	|-------|----|-
	NLIQFYLAE
	-----|---
	LILAVHSVHLMGYVHRDIKPE
	------|-----|--------
	VLTVMNGDGKGTYGLDCDWWSVGVIAYE
	--|--------||-------|-----|-
	MIYGRSPFAE
	--|--|----
	GLCCHPFFSKIDWNNIRNSPPPFVPTLKSDDDTSNFDEPE
	--------|---------|------|--|---||------
	KNSWVSSSPCQLSPSGFSGE
	--|--|||----|-|--|--
	LPFVGFSYSKALGILGRSE
	------|||--------|-
	SVVSGLDSPAKTSSME
	|--|---|---|||--
	KKLLIKSKE
	------|--
	LQDSQDKCHKME
	---|--------
	MTRLHRRVSE
	-|------|-
	AVLSQKE
	---|---
	TQRSLLE
	|--|---
	QDLATYITE
	----||-|-
	CSSLKRSLE
	-||---|--
	QSRKLQE
	-|-----
	DLVSARRRSDLYE
	---|----|--|-
	FKRKATE
	-----|-
	KAVKASTE
	-----||-
	AQVSAQHLE
	---|-----
	KGKILSE
	-----|-
	QKAMINAMDSKIRSLE
	---------|---|--
	ANKLAANSSLFTQRNMKAQE
	-------||--|--------
	LRQQKFYLE
	------|--
	TQAGKLE
	|------
	KISHQDHSDKNRLLE
	--|----|-------
	LKRQLTE
	-----|-
	LQLSLQE
	---|---
	SQLTALQAARAALE
	|--|----------
	SQLRQAKTE
	|------|-
	IQALTAHRDE
	----|-----
	IQRKFDALRNSCTVITDLE
	----------|-|--|---
	QLNQLTE
	-----|-
	LNNQNFYLSKQLDE
	------|-|-----
	ASGANDE
	-|-----
	IVQLRSE
	-----|-
	MQLTSQKQTME
	---||---|--
	ALKTTCTMLE
	---||-|---
	AWRSVLGDE
	---|-----
	LQRMLDTE
	------|-
	KQSRARADQRITE
	--|--------|-
	SLSDKLNDLE
	|-|-------
	MNARSLQQKLE
	----|------
	QAKLQQQMDLQKNHIFRLTQGLQE
	------------------|-----
	ALDRADLLKTE
	---------|-
	NIQVLYSHE
	-----||--
	GTISQQTKLIDFLQAKMDQPAKKKKGLFSRRKE
	-|-|--|---------------------|----
	DPALPTQVPLQYNE
	-----|-----|--
	ALQKTRIE
	----|---
	AAHRKATDHPHPSTPATARQQIAMSAIVRSPE
	------|-----||--|-------|----|--
	HQPSAMSLLAPPSSRRKE
	---|--|-----||----
	FSRRLKE
	-|-----
	RMHHNIPHRFNVGLNMRATKCAVCLDTVHFGRQASKCLE
	------------------|-------|-------|----
	CQVMCHPKCSTCLPATCGLPAE
	---------||----|------
	YATHFTE
	|-|--|-
	AFCRDKMNSPGLQTKEPSSSLHLE
	--------|----|---|||----
	GWMKVPRNNKRGQQGWDRKYIVLE
	-------------------|----
	GSKVLIYDNE
	-|----|---
	LCLPDGDVSIHGAVGASE
	--------|-------|-
	LANTAKADVPYILKME
	---|------|-----
	SHPHTTCWPGRTLYLLAPSFPDKQRWVTALE
	|---||-----|-|----|--------|---
	SVVAGGRVSRE
	|-------|--
	ADAKLLGNSLLKLE
	--------|-----
	GDDRLDMNCTLPFSDQVVLVGTE
	---------|---|-------|-
	GLYALNVLKNSLTHVPGIGAVFQIYIIKDLE
	--|-------|-|-----------|------
	RALCLVDVKKVKQSLAQSHLPAQPDISPNIFE
	-------------|---|--------|-----
	NGLCICAAMPSKVVILRYNE
	----------|------|--
	NLSKYCIRKE
	--|-|-----
	TSEPCSCIHFTNYSILIGTNKFYE
[truncated: 235,032 more rows]
