# Supplementary material for: PTMselect: optimization of protein modifications discovery by mass spectrometry
Source: Sci Rep. 2019 Mar 12;9:4181. doi: 10.1038/s41598-019-40873-3 (PMC6414543; doi:10.1038/s41598-019-40873-3)
Supplement: Supplementary file 3 — Dataset 1 [file 41598_2019_40873_MOESM3_ESM.zip › supplemental_files/6_proteins/results/Cortactin_res.txt]

=======================
PTM Select Results
=======================
7 <= peptides <= 40
PTM linked to : STY

Protein	: Q14247
Enzyme	: Arg-C

	MWKASAGHAVSIAQDDAGADDWETDPDFVNDVSEKEQR
	----|-----|------------|--------|-----
	WGAKTVQGSGHQEHINIHKLR
	----|---|------------
	ENVFQEHQTLKEKELETGPKASHGYGGKFGVEQDR
	--------|-------|----|--|----------
	MDKSAVGHEYQSKLSKHCSQVDSVR
	---|-----|-|--|---|---|--
	VDQSAVGFEYQGKTEKHASQKDYSSGFGGKYGVQADR
	---|-----|---|----|---|||-----|------
	VDKSAVGFDYQGKTEKHESQR
	---|-----|---|----|--
	QDKCALGWDHQEKLQLHESQKDYKTGFGGKFGVQSER
	------------------|---|-|---------|--
	QDSAAVGFDYKEKLAKHESQQDYSKGFGGKYGVQKDR
	--|------|--------|---||------|------
	MDKNASTFEDVTQVSSAYQKTVPVEAVTSKTSNIR
	-----||----|--||-|--|------||-||---
	AKTQTPPVSPAPQPTEER
	--|-|---|-----|---
	LPSSPVYEDAASFKAELSYR
	--||--|----|-----||-
	GPVSGTEPEPVYSMEAADYR
	---|-|-----||-----|-
	YGLFPANYVELR
	|------|----

Protein sequence : 
MWKASAGHAV SIAQDDAGAD DWETDPDFVN DVSEKEQRWG AKTVQGSGHQ
----|----- |--------- ---|------ --|------- --|---|---
EHINIHKLRE NVFQEHQTLK EKELETGPKA SHGYGGKFGV EQDRMDKSAV
---------- -------|-- -----|---- |--|------ -------|--
GHEYQSKLSK HCSQVDSVRG FGGKFGVQMD RVDQSAVGFE YQGKTEKHAS
---|-|--|- --|---|--              ---|----- |---|----|
QKDYSSGFGG KYGVQADRVD KSAVGFDYQG KTEKHESQRD YSKGFGGKYG
---|||---- -|-------- -|-----|-- -|----|--  ++      + 
IDKDKVDKSA VGFEYQGKTE KHESQKDYVK GFGGKFGVQT DRQDKCALGW
        +      +   +     +   +            +   --------
DHQEKLQLHE SQKDYKTGFG GKFGVQSERQ DSAAVGFDYK EKLAKHESQQ
---------- |---|-|--- ------|--- -|------|- -------|--
DYSKGFGGKY GVQKDRMDKN ASTFEDVTQV SSAYQKTVPV EAVTSKTSNI
-||------| ---------- -||----|-- ||-|--|--- ---||-||--
RANFENLAKE KEQEDRRKAE AERAQRMAKE RQEQEEARRK LEEQARAKTQ
-                                                 --|-
TPPVSPAPQP TEERLPSSPV YEDAASFKAE LSYRGPVSGT EPEPVYSMEA
|---|----- |-----||-- |----|---- -||----|-| -----||---
ADYREASSQQ GLAYATEAVY ESAEAPGHYP AEDSTYDEYE NDLGITAVAL
--|-  ++      + +   +  +      +     +++  +       +    
YDYQAAGDDE ISFDPDDIIT NIEMIDDGWW RGVCKGRYGL FPANYVELRQ
+ +         +       +                   |-- ----|---- 


Protein	: Q14247
Enzyme	: Asp-N

	MWKASAGHAVSIAQ
	----|-----|---
	DKSAVGHEYQSKLSKHCSQV
	--|-----|-|--|---|--
	DSVRGFGGKFGVQM
	-|------------
	DQSAVGFEYQGKTEKHASQK
	--|-----|---|----|--
	DYSSGFGGKYGVQA
	-|||-----|----
	DKSAVGF
	--|----
	DYQGKTEKHESQR
	-|---|----|--
	DYSKGFGGKYGI
	-||------|--
	DKSAVGFEYQGKTEKHESQK
	--|-----|---|----|--
	DYVKGFGGKFGVQT
	-|-----------|
	DHQEKLQLHESQK
	----------|--
	DYKTGFGGKFGVQSERQ
	-|-|---------|---
	DSAAVGF
	-|-----
	DYKEKLAKHESQQ
	-|--------|--
	DYSKGFGGKYGVQK
	-||------|----
	DKNASTFE
	----||--
	DVTQVSSAYQKTVPVEAVTSKTSNIRANFENLAKEKEQE
	--|--||-|--|------||-||----------------
	DAASFKAELSYRGPVSGTEPEPVYSMEAA
	---|-----||----|-|-----||----
	DYREASSQQGLAYATEAVYESAEAPGHYPAE
	-|---||-----|-|---|-|------|---
	DLGITAVALY
	----|----|
	DIITNIEMI
	---|-----
	DGWWRGVCKGRYGLFPANYVELRQ
	-----------|------|-----

Protein sequence : 
MWKASAGHAV SIAQDDAGAD DWETDPDFVN DVSEKEQRWG AKTVQGSGHQ
----|----- |---          +         +          +   +   
EHINIHKLRE NVFQEHQTLK EKELETGPKA SHGYGGKFGV EQDRMDKSAV
                  +        +     +  +            --|--
GHEYQSKLSK HCSQVDSVRG FGGKFGVQMD RVDQSAVGFE YQGKTEKHAS
---|-|--|- --|---|--- ---------    --|----- |---|----|
QKDYSSGFGG KYGVQADRVD KSAVGFDYQG KTEKHESQRD YSKGFGGKYG
---|||---- -|----   - -|-----|-- -|----|--- ||------|-
IDKDKVDKSA VGFEYQGKTE KHESQKDYVK GFGGKFGVQT DRQDKCALGW
-     --|- ----|---|- ---|---|-- ---------|           
DHQEKLQLHE SQKDYKTGFG GKFGVQSERQ DSAAVGFDYK EKLAKHESQQ
---------- |---|-|--- ------|--- -|------|- -------|--
DYSKGFGGKY GVQKDRMDKN ASTFEDVTQV SSAYQKTVPV EAVTSKTSNI
-||------| ----   --- -||----|-- ||-|--|--- ---||-||--
RANFENLAKE KEQEDRRKAE AERAQRMAKE RQEQEEARRK LEEQARAKTQ
---------- ----                                     + 
TPPVSPAPQP TEERLPSSPV YEDAASFKAE LSYRGPVSGT EPEPVYSMEA
+   +      +     ++   + ---|---- -||----|-| -----||---
ADYREASSQQ GLAYATEAVY ESAEAPGHYP AEDSTYDEYE NDLGITAVAL
--|---||-- ---|-|---| -|------|- -- +++  +   ----|----
YDYQAAGDDE ISFDPDDIIT NIEMIDDGWW RGVCKGRYGL FPANYVELRQ
| +         +    ---| ----- ---- -------|-- ----|-----


Protein	: Q14247
Enzyme	: chymotrypsin

	KASAGHAVSIAQDDAGADDW
	--|-----|-----------
	VNDVSEKEQRW
	----|------
	GAKTVQGSGHQEHINIHKL
	---|---|-----------
	ETGPKASHGY
	-|----|--|
	GVEQDRMDKSAVGHEY
	---------|-----|
	SKHCSQVDSVRGF
	|---|---|----
	GVQMDRVDQSAVGF
	---------|----
	QGKTEKHASQKDY
	---|----|---|
	GVQADRVDKSAVGF
	---------|----
	QGKTEKHESQRDY
	---|----|---|
	GIDKDKVDKSAVGF
	---------|----
	QGKTEKHESQKDY
	---|----|---|
	GVQTDRQDKCAL
	---|--------
	HESQKDY
	--|---|
	GVQSERQDSAAVGF
	---|----|-----
	AKHESQQDY
	----|---|
	GVQKDRMDKNASTF
	-----------||-
	EDVTQVSSAY
	---|--||-|
	QKTVPVEAVTSKTSNIRANF
	--|------||-||------
	EEQARAKTQTPPVSPAPQPTEERLPSSPVY
	-------|-|---|-----|-----||--|
	RGPVSGTEPEPVY
	----|-|-----|
	SMEAADY
	|-----|
	REASSQQGL
	---||----
	ESAEAPGHYPAEDSTY
	-|------|----|||
	GITAVAL
	--|----
	QAAGDDEISF
	--------|-
	DPDDIITNIEMIDDGW
	------|---------
	RGVCKGRY
	-------|

Protein sequence : 
MWKASAGHAV SIAQDDAGAD DWETDPDFVN DVSEKEQRWG AKTVQGSGHQ
  --|----- |--------- -- +    -- --|------- --|---|---
EHINIHKLRE NVFQEHQTLK EKELETGPKA SHGYGGKFGV EQDRMDKSAV
--------          +       -|---- |--|    -- -------|--
GHEYQSKLSK HCSQVDSVRG FGGKFGVQMD RVDQSAVGFE YQGKTEKHAS
---| +  |- --|---|--- -    ----- ----|----  +---|----|
QKDYSSGFGG KYGVQADRVD KSAVGFDYQG KTEKHESQRD YSKGFGGKYG
---|++      +-------- -|---- +-- -|----|--- |+      +-
IDKDKVDKSA VGFEYQGKTE KHESQKDYVK GFGGKFGVQT DRQDKCALGW
--------|- --- +---|- ---|---|         ---| --------  
DHQEKLQLHE SQKDYKTGFG GKFGVQSERQ DSAAVGFDYK EKLAKHESQQ
           +   + +       ---|--- -|----- +     ----|--
DYSKGFGGKY GVQKDRMDKN ASTFEDVTQV SSAYQKTVPV EAVTSKTSNI
-|+      + ---------- -||----|-- ||-|--|--- ---||-||--
RANFENLAKE KEQEDRRKAE AERAQRMAKE RQEQEEARRK LEEQARAKTQ
----                                         -------|-
TPPVSPAPQP TEERLPSSPV YEDAASFKAE LSYRGPVSGT EPEPVYSMEA
|---|----- |-----||-- |    +      ++----|-| -----||---
ADYREASSQQ GLAYATEAVY ESAEAPGHYP AEDSTYDEYE NDLGITAVAL
--|---||-- -- + +   + -|------|- ---|||  +     --|----
YDYQAAGDDE ISFDPDDIIT NIEMIDDGWW RGVCKGRYGL FPANYVELRQ
+ +------- -|-------| ---------  -------|       +     


Protein	: Q14247
Enzyme	: CNBr

	DKSAVGHEYQSKLSKHCSQVDSVRGFGGKFGVQM
	--|-----|-|--|---|---|------------
	IDDGWWRGVCKGRYGLFPANYVELRQ
	-------------|------|-----

Protein sequence : 
MWKASAGHAV SIAQDDAGAD DWETDPDFVN DVSEKEQRWG AKTVQGSGHQ
    +      +             +         +          +   +   
EHINIHKLRE NVFQEHQTLK EKELETGPKA SHGYGGKFGV EQDRMDKSAV
                  +        +     +  +            --|--
GHEYQSKLSK HCSQVDSVRG FGGKFGVQMD RVDQSAVGFE YQGKTEKHAS
---|-|--|- --|---|--- ---------      +      +   +    +
QKDYSSGFGG KYGVQADRVD KSAVGFDYQG KTEKHESQRD YSKGFGGKYG
   +++      +          +     +    +    +    ++      + 
IDKDKVDKSA VGFEYQGKTE KHESQKDYVK GFGGKFGVQT DRQDKCALGW
        +      +   +     +   +            +           
DHQEKLQLHE SQKDYKTGFG GKFGVQSERQ DSAAVGFDYK EKLAKHESQQ
           +   + +          +     +      +         +  
DYSKGFGGKY GVQKDRMDKN ASTFEDVTQV SSAYQKTVPV EAVTSKTSNI
 ++      +             ++    +   ++ +  +       ++ ++  
RANFENLAKE KEQEDRRKAE AERAQRMAKE RQEQEEARRK LEEQARAKTQ
                                                    + 
TPPVSPAPQP TEERLPSSPV YEDAASFKAE LSYRGPVSGT EPEPVYSMEA
+   +      +     ++   +    +      ++    + +      ++   
ADYREASSQQ GLAYATEAVY ESAEAPGHYP AEDSTYDEYE NDLGITAVAL
  +   ++      + +   +  +      +     +++  +       +    
YDYQAAGDDE ISFDPDDIIT NIEMIDDGWW RGVCKGRYGL FPANYVELRQ
+ +         +       +     ------ -------|-- ----|-----


Protein	: Q14247
Enzyme	: Lys-C

	ASAGHAVSIAQDDAGADDWETDPDFVNDVSEK
	-|-----|------------|--------|--
	TVQGSGHQEHINIHK
	|---|----------
	LRENVFQEHQTLK
	----------|--
	ELETGPK
	---|---
	ASHGYGGK
	-|--|---
	SAVGHEYQSK
	|-----|-|-
	HCSQVDSVRGFGGK
	--|---|-------
	FGVQMDRVDQSAVGFEYQGK
	----------|-----|---
	DYSSGFGGK
	-|||-----
	YGVQADRVDK
	|---------
	SAVGFDYQGK
	|-----|---
	HESQRDYSK
	--|---||-
	SAVGFEYQGK
	|-----|---
	FGVQTDRQDK
	----|-----
	LQLHESQK
	-----|--
	FGVQSERQDSAAVGFDYK
	----|----|------|-
	HESQQDYSK
	--|---||-
	NASTFEDVTQVSSAYQK
	--||----|--||-|--
	TVPVEAVTSK
	|------||-
	TSNIRANFENLAK
	||-----------
	TQTPPVSPAPQPTEERLPSSPVYEDAASFK
	|-|---|-----|-----||--|----|--
	GRYGLFPANYVELRQ
	--|------|-----

Protein sequence : 
MWKASAGHAV SIAQDDAGAD DWETDPDFVN DVSEKEQRWG AKTVQGSGHQ
   -|----- |--------- ---|------ --|--        |---|---
EHINIHKLRE NVFQEHQTLK EKELETGPKA SHGYGGKFGV EQDRMDKSAV
---------- -------|--   ---|---- |--|---           |--
GHEYQSKLSK HCSQVDSVRG FGGKFGVQMD RVDQSAVGFE YQGKTEKHAS
---|-|- +  --|---|--- ---------- ----|----- |---+    +
QKDYSSGFGG KYGVQADRVD KSAVGFDYQG KTEKHESQRD YSKGFGGKYG
  -|||---- -|-------- -|-----|-- -+  --|--- ||-     + 
IDKDKVDKSA VGFEYQGKTE KHESQKDYVK GFGGKFGVQT DRQDKCALGW
        +      +   +     +   +        ----| -----     
DHQEKLQLHE SQKDYKTGFG GKFGVQSERQ DSAAVGFDYK EKLAKHESQQ
     ----- |-- + +      ----|--- -|------|-      --|--
DYSKGFGGKY GVQKDRMDKN ASTFEDVTQV SSAYQKTVPV EAVTSKTSNI
-||-     +          - -||----|-- ||-|--|--- ---||-||--
RANFENLAKE KEQEDRRKAE AERAQRMAKE RQEQEEARRK LEEQARAKTQ
---------                                           |-
TPPVSPAPQP TEERLPSSPV YEDAASFKAE LSYRGPVSGT EPEPVYSMEA
|---|----- |-----||-- |----|--    ++    + +      ++   
ADYREASSQQ GLAYATEAVY ESAEAPGHYP AEDSTYDEYE NDLGITAVAL
  +   ++      + +   +  +      +     +++  +       +    
YDYQAAGDDE ISFDPDDIIT NIEMIDDGWW RGVCKGRYGL FPANYVELRQ
+ +         +       +                 --|-- ----|-----


Protein	: Q14247
Enzyme	: Lys-N

	KASAGHAVSIAQDDAGADDWETDPDFVNDVSE
	--|-----|------------|--------|-
	KTVQGSGHQEHINIH
	-|---|---------
	KLRENVFQEHQTL
	-----------|-
	KELETGP
	----|--
	KASHGYGG
	--|--|--
	KSAVGHEYQS
	-|-----|-|
	KHCSQVDSVRGFGG
	---|---|------
	KFGVQMDRVDQSAVGFEYQG
	-----------|-----|--
	KDYSSGFGG
	--|||----
	KYGVQADRVD
	-|--------
	KSAVGFDYQG
	-|-----|--
	KHESQRDYS
	---|---||
	KSAVGFEYQG
	-|-----|--
	KFGVQTDRQD
	-----|----
	KLQLHESQ
	------|-
	KFGVQSERQDSAAVGFDY
	-----|----|------|
	KHESQQDYS
	---|---||
	KNASTFEDVTQVSSAYQ
	---||----|--||-|-
	KTVPVEAVTS
	-|------||
	KTSNIRANFENLA
	-||----------
	KTQTPPVSPAPQPTEERLPSSPVYEDAASF
	-|-|---|-----|-----||--|----|-
	KGRYGLFPANYVELRQ
	---|------|-----

Protein sequence : 
MWKASAGHAV SIAQDDAGAD DWETDPDFVN DVSEKEQRWG AKTVQGSGHQ
  --|----- |--------- ---|------ --|-        -|---|---
EHINIHKLRE NVFQEHQTLK EKELETGPKA SHGYGGKFGV EQDRMDKSAV
---------- -------|-   ----|---- |--|--           -|--
GHEYQSKLSK HCSQVDSVRG FGGKFGVQMD RVDQSAVGFE YQGKTEKHAS
---|-|  +- --|---|--- ---------- ----|----- |-- +    +
QKDYSSGFGG KYGVQADRVD KSAVGFDYQG KTEKHESQRD YSKGFGGKYG
 --|||---- -|-------- -|-----|--  + ---|--- ||      + 
IDKDKVDKSA VGFEYQGKTE KHESQKDYVK GFGGKFGVQT DRQDKCALGW
       -|- ----|-- +     +   +       -----| ----      
DHQEKLQLHE SQKDYKTGFG GKFGVQSERQ DSAAVGFDYK EKLAKHESQQ
    ------ |-  + +     -----|--- -|------|      ---|--
DYSKGFGGKY GVQKDRMDKN ASTFEDVTQV SSAYQKTVPV EAVTSKTSNI
-||      +         -- -||----|-- ||-|--|--- ---||-||--
RANFENLAKE KEQEDRRKAE AERAQRMAKE RQEQEEARRK LEEQARAKTQ
--------                                           -|-
TPPVSPAPQP TEERLPSSPV YEDAASFKAE LSYRGPVSGT EPEPVYSMEA
|---|----- |-----||-- |----|-     ++    + +      ++   
ADYREASSQQ GLAYATEAVY ESAEAPGHYP AEDSTYDEYE NDLGITAVAL
  +   ++      + +   +  +      +     +++  +       +    
YDYQAAGDDE ISFDPDDIIT NIEMIDDGWW RGVCKGRYGL FPANYVELRQ
+ +         +       +                ---|-- ----|-----


Protein	: Q14247
Enzyme	: trypsin_no_P_rule

	ASAGHAVSIAQDDAGADDWETDPDFVNDVSEK
	-|-----|------------|--------|--
	TVQGSGHQEHINIHK
	|---|----------
	ENVFQEHQTLK
	--------|--
	ELETGPK
	---|---
	ASHGYGGK
	-|--|---
	SAVGHEYQSK
	|-----|-|-
	HCSQVDSVR
	--|---|--
	VDQSAVGFEYQGK
	---|-----|---
	DYSSGFGGK
	-|||-----
	YGVQADR
	|------
	SAVGFDYQGK
	|-----|---
	SAVGFEYQGK
	|-----|---
	FGVQTDR
	----|--
	LQLHESQK
	-----|--
	FGVQSER
	----|--
	QDSAAVGFDYK
	--|------|-
	HESQQDYSK
	--|---||-
	NASTFEDVTQVSSAYQK
	--||----|--||-|--
	TVPVEAVTSK
	|------||-
	TQTPPVSPAPQPTEER
	|-|---|-----|---
	LPSSPVYEDAASFK
	--||--|----|--
	GPVSGTEPEPVYSMEAADYR
	---|-|-----||-----|-
	YGLFPANYVELR
	|------|----

Protein sequence : 
MWKASAGHAV SIAQDDAGAD DWETDPDFVN DVSEKEQRWG AKTVQGSGHQ
   -|----- |--------- ---|------ --|--        |---|---
EHINIHKLRE NVFQEHQTLK EKELETGPKA SHGYGGKFGV EQDRMDKSAV
-------  - -------|--   ---|---- |--|---           |--
GHEYQSKLSK HCSQVDSVRG FGGKFGVQMD RVDQSAVGFE YQGKTEKHAS
---|-|- +  --|---|--              ---|----- |---+    +
QKDYSSGFGG KYGVQADRVD KSAVGFDYQG KTEKHESQRD YSKGFGGKYG
  -|||---- -|------    |-----|-- -+    +    ++      + 
IDKDKVDKSA VGFEYQGKTE KHESQKDYVK GFGGKFGVQT DRQDKCALGW
        +      +   +     +   +        ----| --        
DHQEKLQLHE SQKDYKTGFG GKFGVQSERQ DSAAVGFDYK EKLAKHESQQ
     ----- |-- + +      ----|--- -|------|-      --|--
DYSKGFGGKY GVQKDRMDKN ASTFEDVTQV SSAYQKTVPV EAVTSKTSNI
-||-     +          - -||----|-- ||-|--|--- ---||-++  
RANFENLAKE KEQEDRRKAE AERAQRMAKE RQEQEEARRK LEEQARAKTQ
                                                    |-
TPPVSPAPQP TEERLPSSPV YEDAASFKAE LSYRGPVSGT EPEPVYSMEA
|---|----- |-----||-- |----|--    ++ ---|-| -----||---
ADYREASSQQ GLAYATEAVY ESAEAPGHYP AEDSTYDEYE NDLGITAVAL
--|-  ++      + +   +  +      +     +++  +       +    
YDYQAAGDDE ISFDPDDIIT NIEMIDDGWW RGVCKGRYGL FPANYVELRQ
+ +         +       +                   |-- ----|---- 


Protein	: Q14247
Enzyme	: V8-DE

	MWKASAGHAVSIAQD
	----|-----|----
	QRWGAKTVQGSGHQE
	------|---|----
	TGPKASHGYGGKFGVE
	|----|--|-------
	KSAVGHE
	-|-----
	YQSKLSKHCSQVD
	|-|--|---|---
	SVRGFGGKFGVQMD
	|-------------
	QSAVGFE
	-|-----
	KHASQKD
	---|---
	YSSGFGGKYGVQAD
	|||-----|-----
	KSAVGFD
	-|-----
	YSKGFGGKYGID
	||------|---
	KSAVGFE
	-|-----
	YVKGFGGKFGVQTD
	|-----------|-
	YKTGFGGKFGVQSE
	|-|---------|-
	SAAVGFD
	|------
	YSKGFGGKYGVQKD
	||------|-----
	KNASTFE
	---||--
	VTQVSSAYQKTVPVE
	-|--||-|--|----
	AVTSKTSNIRANFE
	--||-||-------
	QARAKTQTPPVSPAPQPTE
	-----|-|---|-----|-
	RLPSSPVYE
	---||--|-
	AASFKAE
	--|----
	LSYRGPVSGTEPEPVYSME
	-||----|-|-----||--
	ASSQQGLAYATE
	-||-----|-|-
	APGHYPAE
	----|---
	LGITAVALYD
	---|----|-
	GWWRGVCKGRYGLFPANYVE
	----------|------|--

Protein sequence : 
MWKASAGHAV SIAQDDAGAD DWETDPDFVN DVSEKEQRWG AKTVQGSGHQ
----|----- |----         +         +   ---- --|---|---
EHINIHKLRE NVFQEHQTLK EKELETGPKA SHGYGGKFGV EQDRMDKSAV
-                 +        |---- |--|------ -     -|--
GHEYQSKLSK HCSQVDSVRG FGGKFGVQMD RVDQSAVGFE YQGKTEKHAS
---|-|--|- --|---|--- ----------    -|----- +   + ---|
QKDYSSGFGG KYGVQADRVD KSAVGFDYQG KTEKHESQRD YSKGFGGKYG
---|||---- -|-----    -|-----+    +    +    ||------|-
IDKDKVDKSA VGFEYQGKTE KHESQKDYVK GFGGKFGVQT DRQDKCALGW
--     -|- ----+   +     +   |-- ---------| -         
DHQEKLQLHE SQKDYKTGFG GKFGVQSERQ DSAAVGFDYK EKLAKHESQQ
           +   |-|--- ------|-    |------+         +  
DYSKGFGGKY GVQKDRMDKN ASTFEDVTQV SSAYQKTVPV EAVTSKTSNI
 ||------| -----   -- -||-- -|-- ||-|--|--- ---||-||--
RANFENLAKE KEQEDRRKAE AERAQRMAKE RQEQEEARRK LEEQARAKTQ
-----                                          -----|-
TPPVSPAPQP TEERLPSSPV YEDAASFKAE LSYRGPVSGT EPEPVYSMEA
|---|----- |- ---||-- |- --|---- -||----|-| -----||-- 
ADYREASSQQ GLAYATEAVY ESAEAPGHYP AEDSTYDEYE NDLGITAVAL
  +  -||-- ---|-|-  +  +  ----|- -- +++  +    ---|----
YDYQAAGDDE ISFDPDDIIT NIEMIDDGWW RGVCKGRYGL FPANYVELRQ
|-+         +       +        --- -------|-- ----|--   


Protein	: Q14247
Enzyme	: V8-E

	MWKASAGHAVSIAQDDAGADDWE
	----|-----|------------
	TDPDFVNDVSE
	|--------|-
	QRWGAKTVQGSGHQE
	------|---|----
	TGPKASHGYGGKFGVE
	|----|--|-------
	QDRMDKSAVGHE
	------|-----
	YQSKLSKHCSQVDSVRGFGGKFGVQMDRVDQSAVGFE
	|-|--|---|---|-----------------|-----
	KHASQKDYSSGFGGKYGVQADRVDKSAVGFDYQGKTE
	---|---|||-----|---------|-----|---|-
	SQRDYSKGFGGKYGIDKDKVDKSAVGFE
	|---||------|---------|-----
	SQKDYVKGFGGKFGVQTDRQDKCALGWDHQE
	|---|-----------|--------------
	SQKDYKTGFGGKFGVQSE
	|---|-|---------|-
	RQDSAAVGFDYKE
	---|------|--
	SQQDYSKGFGGKYGVQKDRMDKNASTFE
	|---||------|-----------||--
	DVTQVSSAYQKTVPVE
	--|--||-|--|----
	AVTSKTSNIRANFE
	--||-||-------
	QARAKTQTPPVSPAPQPTE
	-----|-|---|-----|-
	RLPSSPVYE
	---||--|-
	DAASFKAE
	---|----
	LSYRGPVSGTEPEPVYSME
	-||----|-|-----||--
	ASSQQGLAYATE
	-||-----|-|-
	APGHYPAE
	----|---
	NDLGITAVALYDYQAAGDDE
	-----|----|-|-------
	ISFDPDDIITNIE
	-|-------|---
	MIDDGWWRGVCKGRYGLFPANYVE
	--------------|------|--

Protein sequence : 
MWKASAGHAV SIAQDDAGAD DWETDPDFVN DVSEKEQRWG AKTVQGSGHQ
----|----- |--------- ---|------ --|-  ---- --|---|---
EHINIHKLRE NVFQEHQTLK EKELETGPKA SHGYGGKFGV EQDRMDKSAV
-                 +        |---- |--|------ -------|--
GHEYQSKLSK HCSQVDSVRG FGGKFGVQMD RVDQSAVGFE YQGKTEKHAS
---|-|--|- --|---|--- ---------- ----|----- +   + ---|
QKDYSSGFGG KYGVQADRVD KSAVGFDYQG KTEKHESQRD YSKGFGGKYG
---|||---- -|-------- -|-----|-- -|-   |--- ||------|-
IDKDKVDKSA VGFEYQGKTE KHESQKDYVK GFGGKFGVQT DRQDKCALGW
--------|- ----+   +     |---|-- ---------| ----------
DHQEKLQLHE SQKDYKTGFG GKFGVQSERQ DSAAVGFDYK EKLAKHESQQ
----       |---|-|--- ------|--- -|------|- -      |--
DYSKGFGGKY GVQKDRMDKN ASTFEDVTQV SSAYQKTVPV EAVTSKTSNI
-||------| ---------- -||----|-- ||-|--|--- ---||-||--
RANFENLAKE KEQEDRRKAE AERAQRMAKE RQEQEEARRK LEEQARAKTQ
-----                                          -----|-
TPPVSPAPQP TEERLPSSPV YEDAASFKAE LSYRGPVSGT EPEPVYSMEA
|---|----- |- ---||-- |----|---- -||----|-| -----||-- 
ADYREASSQQ GLAYATEAVY ESAEAPGHYP AEDSTYDEYE NDLGITAVAL
  +  -||-- ---|-|-  +  +  ----|- -- +++  +  -----|----
YDYQAAGDDE ISFDPDDIIT NIEMIDDGWW RGVCKGRYGL FPANYVELRQ
|-|------- -|-------| ---------- -------|-- ----|--   


Protein	: Q14247
Enzyme	: Arg-C Asp-N

	DVTQVSSAYQKTVPVEAVTSKTSNIRANFENLAKEKEQE
	--|--||-|--|------||-||----------------
	DHQEKLQLHESQK
	----------|--
	DQSAVGFEYQGKTEKHASQK
	--|-----|---|----|--
	QDKCALGWDHQEKLQLHESQKDYKTGFGGKFGVQSER
	------------------|---|-|---------|--
	DYSKGFGGKYGVQK
	-||------|----
	QDSAAVGFDYKEKLAKHESQQDYSKGFGGKYGVQKDR
	--|------|--------|---||------|------
	YGLFPANYVELR
	|------|----
	DKSAVGHEYQSKLSKHCSQV
	--|-----|-|--|---|--
	DSVRGFGGKFGVQM
	-|------------
	WGAKTVQGSGHQEHINIHKLR
	----|---|------------
	LPSSPVYEDAASFKAELSYR
	--||--|----|-----||-
	MWKASAGHAVSIAQ
	----|-----|---
	DYKTGFGGKFGVQSERQ
	-|-|---------|---
	DSAAVGF
	-|-----
	DKNASTFE
	----||--
	DYVKGFGGKFGVQT
	-|-----------|
	ENVFQEHQTLKEKELETGPKASHGYGGKFGVEQDR
	--------|-------|----|--|----------
	AKTQTPPVSPAPQPTEER
	--|-|---|-----|---
	DKSAVGFEYQGKTEKHESQK
	--|-----|---|----|--
	MDKSAVGHEYQSKLSKHCSQVDSVR
	---|-----|-|--|---|---|--
	VDQSAVGFEYQGKTEKHASQKDYSSGFGGKYGVQADR
	---|-----|---|----|---|||-----|------
	DYQGKTEKHESQR
	-|---|----|--
	DYKEKLAKHESQQ
	-|--------|--
	DYSKGFGGKYGI
	-||------|--
	DIITNIEMI
	---|-----
	GPVSGTEPEPVYSMEAADYR
	---|-|-----||-----|-
	DYSSGFGGKYGVQA
	-|||-----|----
	MDKNASTFEDVTQVSSAYQKTVPVEAVTSKTSNIR
	-----||----|--||-|--|------||-||---
	DGWWRGVCKGRYGLFPANYVELRQ
	-----------|------|-----
	DKSAVGF
	--|----
	DLGITAVALY
	----|----|
	VDKSAVGFDYQGKTEKHESQR
	---|-----|---|----|--
	DYREASSQQGLAYATEAVYESAEAPGHYPAE
	-|---||-----|-|---|-|------|---
	DAASFKAELSYRGPVSGTEPEPVYSMEAA
	---|-----||----|-|-----||----
	MWKASAGHAVSIAQDDAGADDWETDPDFVNDVSEKEQR
	----|-----|------------|--------|-----

Protein sequence : 
MWKASAGHAV SIAQDDAGAD DWETDPDFVN DVSEKEQRWG AKTVQGSGHQ
----|----- |--------- ---|------ --|------- --|---|---
EHINIHKLRE NVFQEHQTLK EKELETGPKA SHGYGGKFGV EQDRMDKSAV
---------- -------|-- -----|---- |--|------ -------|--
GHEYQSKLSK HCSQVDSVRG FGGKFGVQMD RVDQSAVGFE YQGKTEKHAS
---|-|--|- --|---|--- ---------   ---|----- |---|----|
QKDYSSGFGG KYGVQADRVD KSAVGFDYQG KTEKHESQRD YSKGFGGKYG
---|||---- -|-------- -|-----|-- -|----|--- ||------|-
IDKDKVDKSA VGFEYQGKTE KHESQKDYVK GFGGKFGVQT DRQDKCALGW
-     --|- ----|---|- ---|---|-- ---------|   --------
DHQEKLQLHE SQKDYKTGFG GKFGVQSERQ DSAAVGFDYK EKLAKHESQQ
---------- |---|-|--- ------|--- -|------|- -------|--
DYSKGFGGKY GVQKDRMDKN ASTFEDVTQV SSAYQKTVPV EAVTSKTSNI
-||------| ---------- -||----|-- ||-|--|--- ---||-||--
RANFENLAKE KEQEDRRKAE AERAQRMAKE RQEQEEARRK LEEQARAKTQ
---------- ----                                   --|-
TPPVSPAPQP TEERLPSSPV YEDAASFKAE LSYRGPVSGT EPEPVYSMEA
|---|----- |-----||-- |----|---- -||----|-| -----||---
ADYREASSQQ GLAYATEAVY ESAEAPGHYP AEDSTYDEYE NDLGITAVAL
--|---||-- ---|-|---| -|------|- -- +++  +   ----|----
YDYQAAGDDE ISFDPDDIIT NIEMIDDGWW RGVCKGRYGL FPANYVELRQ
| +         +    ---| ----- ---- -------|-- ----|-----


Protein	: Q14247
Enzyme	: Arg-C chymotrypsin

	AKHESQQDY
	----|---|
	QGKTEKHESQKDY
	---|----|---|
	GVQTDRQDKCAL
	---|--------
	REASSQQGL
	---||----
	EEQARAKTQTPPVSPAPQPTEERLPSSPVY
	-------|-|---|-----|-----||--|
	SMEAADY
	|-----|
	QDKCALGWDHQEKLQLHESQKDYKTGFGGKFGVQSER
	------------------|---|-|---------|--
	VNDVSEKEQRW
	----|------
	GVQMDRVDQSAVGF
	---------|----
	QDSAAVGFDYKEKLAKHESQQDYSKGFGGKYGVQKDR
	--|------|--------|---||------|------
	YGLFPANYVELR
	|------|----
	GIDKDKVDKSAVGF
	---------|----
	GVQSERQDSAAVGF
	---|----|-----
	WGAKTVQGSGHQEHINIHKLR
	----|---|------------
	LPSSPVYEDAASFKAELSYR
	--||--|----|-----||-
	GVQKDRMDKNASTF
	-----------||-
	QGKTEKHASQKDY
	---|----|---|
	RGPVSGTEPEPVY
	----|-|-----|
	ENVFQEHQTLKEKELETGPKASHGYGGKFGVEQDR
	--------|-------|----|--|----------
	AKTQTPPVSPAPQPTEER
	--|-|---|-----|---
	GVQADRVDKSAVGF
	---------|----
	HESQKDY
	--|---|
	MDKSAVGHEYQSKLSKHCSQVDSVR
	---|-----|-|--|---|---|--
	VDQSAVGFEYQGKTEKHASQKDYSSGFGGKYGVQADR
	---|-----|---|----|---|||-----|------
	QGKTEKHESQRDY
	---|----|---|
	EDVTQVSSAY
	---|--||-|
	QKTVPVEAVTSKTSNIRANF
	--|------||-||------
	QAAGDDEISF
	--------|-
	GVEQDRMDKSAVGHEY
	---------|-----|
	ETGPKASHGY
	-|----|--|
	RGVCKGRY
	-------|
	GAKTVQGSGHQEHINIHKL
	---|---|-----------
	GPVSGTEPEPVYSMEAADYR
	---|-|-----||-----|-
	MDKNASTFEDVTQVSSAYQKTVPVEAVTSKTSNIR
	-----||----|--||-|--|------||-||---
	DPDDIITNIEMIDDGW
	------|---------
	ESAEAPGHYPAEDSTY
	-|------|----|||
	VDKSAVGFDYQGKTEKHESQR
	---|-----|---|----|--
	SKHCSQVDSVRGF
	|---|---|----
	KASAGHAVSIAQDDAGADDW
	--|-----|-----------
	GITAVAL
	--|----
	MWKASAGHAVSIAQDDAGADDWETDPDFVNDVSEKEQR
	----|-----|------------|--------|-----

Protein sequence : 
MWKASAGHAV SIAQDDAGAD DWETDPDFVN DVSEKEQRWG AKTVQGSGHQ
----|----- |--------- ---|------ --|------- --|---|---
EHINIHKLRE NVFQEHQTLK EKELETGPKA SHGYGGKFGV EQDRMDKSAV
---------- -------|-- -----|---- |--|------ -------|--
GHEYQSKLSK HCSQVDSVRG FGGKFGVQMD RVDQSAVGFE YQGKTEKHAS
---|-|--|- --|---|--- -    ----- ----|----- |---|----|
QKDYSSGFGG KYGVQADRVD KSAVGFDYQG KTEKHESQRD YSKGFGGKYG
---|||---- -|-------- -|-----|-- -|----|--- |+      +-
IDKDKVDKSA VGFEYQGKTE KHESQKDYVK GFGGKFGVQT DRQDKCALGW
--------|- --- +---|- ---|---|         ---| ----------
DHQEKLQLHE SQKDYKTGFG GKFGVQSERQ DSAAVGFDYK EKLAKHESQQ
---------- |---|-|--- ------|--- -|------|- -------|--
DYSKGFGGKY GVQKDRMDKN ASTFEDVTQV SSAYQKTVPV EAVTSKTSNI
-||------| ---------- -||----|-- ||-|--|--- ---||-||--
RANFENLAKE KEQEDRRKAE AERAQRMAKE RQEQEEARRK LEEQARAKTQ
----                                         -------|-
TPPVSPAPQP TEERLPSSPV YEDAASFKAE LSYRGPVSGT EPEPVYSMEA
|---|----- |-----||-- |----|---- -||----|-| -----||---
ADYREASSQQ GLAYATEAVY ESAEAPGHYP AEDSTYDEYE NDLGITAVAL
--|---||-- -- + +   + -|------|- ---|||  +     --|----
YDYQAAGDDE ISFDPDDIIT NIEMIDDGWW RGVCKGRYGL FPANYVELRQ
+ +------- -|-------| ---------  -------|-- ----|---- 


Protein	: Q14247
Enzyme	: Arg-C CNBr

	QDKCALGWDHQEKLQLHESQKDYKTGFGGKFGVQSER
	------------------|---|-|---------|--
	QDSAAVGFDYKEKLAKHESQQDYSKGFGGKYGVQKDR
	--|------|--------|---||------|------
	YGLFPANYVELR
	|------|----
	WGAKTVQGSGHQEHINIHKLR
	----|---|------------
	LPSSPVYEDAASFKAELSYR
	--||--|----|-----||-
	ENVFQEHQTLKEKELETGPKASHGYGGKFGVEQDR
	--------|-------|----|--|----------
	AKTQTPPVSPAPQPTEER
	--|-|---|-----|---
	DKSAVGHEYQSKLSKHCSQVDSVRGFGGKFGVQM
	--|-----|-|--|---|---|------------
	MDKSAVGHEYQSKLSKHCSQVDSVR
	---|-----|-|--|---|---|--
	VDQSAVGFEYQGKTEKHASQKDYSSGFGGKYGVQADR
	---|-----|---|----|---|||-----|------
	GPVSGTEPEPVYSMEAADYR
	---|-|-----||-----|-
	MDKNASTFEDVTQVSSAYQKTVPVEAVTSKTSNIR
	-----||----|--||-|--|------||-||---
	IDDGWWRGVCKGRYGLFPANYVELRQ
	-------------|------|-----
	VDKSAVGFDYQGKTEKHESQR
	---|-----|---|----|--
	MWKASAGHAVSIAQDDAGADDWETDPDFVNDVSEKEQR
	----|-----|------------|--------|-----

Protein sequence : 
MWKASAGHAV SIAQDDAGAD DWETDPDFVN DVSEKEQRWG AKTVQGSGHQ
----|----- |--------- ---|------ --|------- --|---|---
EHINIHKLRE NVFQEHQTLK EKELETGPKA SHGYGGKFGV EQDRMDKSAV
---------- -------|-- -----|---- |--|------ -------|--
GHEYQSKLSK HCSQVDSVRG FGGKFGVQMD RVDQSAVGFE YQGKTEKHAS
---|-|--|- --|---|--- ---------   ---|----- |---|----|
QKDYSSGFGG KYGVQADRVD KSAVGFDYQG KTEKHESQRD YSKGFGGKYG
---|||---- -|-------- -|-----|-- -|----|--  ++      + 
IDKDKVDKSA VGFEYQGKTE KHESQKDYVK GFGGKFGVQT DRQDKCALGW
        +      +   +     +   +            +   --------
DHQEKLQLHE SQKDYKTGFG GKFGVQSERQ DSAAVGFDYK EKLAKHESQQ
---------- |---|-|--- ------|--- -|------|- -------|--
DYSKGFGGKY GVQKDRMDKN ASTFEDVTQV SSAYQKTVPV EAVTSKTSNI
-||------| ---------- -||----|-- ||-|--|--- ---||-||--
RANFENLAKE KEQEDRRKAE AERAQRMAKE RQEQEEARRK LEEQARAKTQ
-                                                 --|-
TPPVSPAPQP TEERLPSSPV YEDAASFKAE LSYRGPVSGT EPEPVYSMEA
|---|----- |-----||-- |----|---- -||----|-| -----||---
ADYREASSQQ GLAYATEAVY ESAEAPGHYP AEDSTYDEYE NDLGITAVAL
--|-  ++      + +   +  +      +     +++  +       +    
YDYQAAGDDE ISFDPDDIIT NIEMIDDGWW RGVCKGRYGL FPANYVELRQ
+ +         +       +     ------ -------|-- ----|-----


Protein	: Q14247
Enzyme	: Arg-C Lys-C

	ASHGYGGK
	-|--|---
	DYSSGFGGK
	-|||-----
	YGVQADRVDK
	|---------
	FGVQTDRQDK
	----|-----
	QDKCALGWDHQEKLQLHESQKDYKTGFGGKFGVQSER
	------------------|---|-|---------|--
	NASTFEDVTQVSSAYQK
	--||----|--||-|--
	QDSAAVGFDYKEKLAKHESQQDYSKGFGGKYGVQKDR
	--|------|--------|---||------|------
	YGLFPANYVELR
	|------|----
	TVQGSGHQEHINIHK
	|---|----------
	WGAKTVQGSGHQEHINIHKLR
	----|---|------------
	LPSSPVYEDAASFKAELSYR
	--||--|----|-----||-
	FGVQSERQDSAAVGFDYK
	----|----|------|-
	FGVQMDRVDQSAVGFEYQGK
	----------|-----|---
	ENVFQEHQTLKEKELETGPKASHGYGGKFGVEQDR
	--------|-------|----|--|----------
	AKTQTPPVSPAPQPTEER
	--|-|---|-----|---
	LRENVFQEHQTLK
	----------|--
	MDKSAVGHEYQSKLSKHCSQVDSVR
	---|-----|-|--|---|---|--
	VDQSAVGFEYQGKTEKHASQKDYSSGFGGKYGVQADR
	---|-----|---|----|---|||-----|------
	SAVGHEYQSK
	|-----|-|-
	HESQQDYSK
	--|---||-
	ASAGHAVSIAQDDAGADDWETDPDFVNDVSEK
	-|-----|------------|--------|--
	SAVGFDYQGK
	|-----|---
	ELETGPK
	---|---
	HCSQVDSVRGFGGK
	--|---|-------
	HESQRDYSK
	--|---||-
	SAVGFEYQGK
	|-----|---
	TSNIRANFENLAK
	||-----------
	GPVSGTEPEPVYSMEAADYR
	---|-|-----||-----|-
	MDKNASTFEDVTQVSSAYQKTVPVEAVTSKTSNIR
	-----||----|--||-|--|------||-||---
	LQLHESQK
	-----|--
	GRYGLFPANYVELRQ
	--|------|-----
	VDKSAVGFDYQGKTEKHESQR
	---|-----|---|----|--
	TQTPPVSPAPQPTEERLPSSPVYEDAASFK
	|-|---|-----|-----||--|----|--
	TVPVEAVTSK
	|------||-
	MWKASAGHAVSIAQDDAGADDWETDPDFVNDVSEKEQR
	----|-----|------------|--------|-----

Protein sequence : 
MWKASAGHAV SIAQDDAGAD DWETDPDFVN DVSEKEQRWG AKTVQGSGHQ
----|----- |--------- ---|------ --|------- --|---|---
EHINIHKLRE NVFQEHQTLK EKELETGPKA SHGYGGKFGV EQDRMDKSAV
---------- -------|-- -----|---- |--|------ -------|--
GHEYQSKLSK HCSQVDSVRG FGGKFGVQMD RVDQSAVGFE YQGKTEKHAS
---|-|--|- --|---|--- ---------- ----|----- |---|----|
QKDYSSGFGG KYGVQADRVD KSAVGFDYQG KTEKHESQRD YSKGFGGKYG
---|||---- -|-------- -|-----|-- -|----|--- ||-     + 
IDKDKVDKSA VGFEYQGKTE KHESQKDYVK GFGGKFGVQT DRQDKCALGW
        +      +   +     +   +        ----| ----------
DHQEKLQLHE SQKDYKTGFG GKFGVQSERQ DSAAVGFDYK EKLAKHESQQ
---------- |---|-|--- ------|--- -|------|- -------|--
DYSKGFGGKY GVQKDRMDKN ASTFEDVTQV SSAYQKTVPV EAVTSKTSNI
-||------| ---------- -||----|-- ||-|--|--- ---||-||--
RANFENLAKE KEQEDRRKAE AERAQRMAKE RQEQEEARRK LEEQARAKTQ
---------                                         --|-
TPPVSPAPQP TEERLPSSPV YEDAASFKAE LSYRGPVSGT EPEPVYSMEA
|---|----- |-----||-- |----|---- -||----|-| -----||---
ADYREASSQQ GLAYATEAVY ESAEAPGHYP AEDSTYDEYE NDLGITAVAL
--|-  ++      + +   +  +      +     +++  +       +    
YDYQAAGDDE ISFDPDDIIT NIEMIDDGWW RGVCKGRYGL FPANYVELRQ
+ +         +       +                 --|-- ----|-----


Protein	: Q14247
Enzyme	: Arg-C Lys-N

	KHCSQVDSVRGFGG
	---|---|------
	KLRENVFQEHQTL
	-----------|-
	QDKCALGWDHQEKLQLHESQKDYKTGFGGKFGVQSER
	------------------|---|-|---------|--
	KASHGYGG
	--|--|--
	KYGVQADRVD
	-|--------
	QDSAAVGFDYKEKLAKHESQQDYSKGFGGKYGVQKDR
	--|------|--------|---||------|------
	YGLFPANYVELR
	|------|----
	KHESQQDYS
	---|---||
	KTSNIRANFENLA
	-||----------
	WGAKTVQGSGHQEHINIHKLR
	----|---|------------
	LPSSPVYEDAASFKAELSYR
	--||--|----|-----||-
	KFGVQSERQDSAAVGFDY
	-----|----|------|
	KTVQGSGHQEHINIH
	-|---|---------
	KSAVGHEYQS
	-|-----|-|
	ENVFQEHQTLKEKELETGPKASHGYGGKFGVEQDR
	--------|-------|----|--|----------
	AKTQTPPVSPAPQPTEER
	--|-|---|-----|---
	KNASTFEDVTQVSSAYQ
	---||----|--||-|-
	KTVPVEAVTS
	-|------||
	MDKSAVGHEYQSKLSKHCSQVDSVR
	---|-----|-|--|---|---|--
	VDQSAVGFEYQGKTEKHASQKDYSSGFGGKYGVQADR
	---|-----|---|----|---|||-----|------
	KHESQRDYS
	---|---||
	KLQLHESQ
	------|-
	KELETGP
	----|--
	KFGVQMDRVDQSAVGFEYQG
	-----------|-----|--
	GPVSGTEPEPVYSMEAADYR
	---|-|-----||-----|-
	KTQTPPVSPAPQPTEERLPSSPVYEDAASF
	-|-|---|-----|-----||--|----|-
	MDKNASTFEDVTQVSSAYQKTVPVEAVTSKTSNIR
	-----||----|--||-|--|------||-||---
	KDYSSGFGG
	--|||----
	KSAVGFDYQG
	-|-----|--
	KGRYGLFPANYVELRQ
	---|------|-----
	KASAGHAVSIAQDDAGADDWETDPDFVNDVSE
	--|-----|------------|--------|-
	VDKSAVGFDYQGKTEKHESQR
	---|-----|---|----|--
	KFGVQTDRQD
	-----|----
	KSAVGFEYQG
	-|-----|--
	MWKASAGHAVSIAQDDAGADDWETDPDFVNDVSEKEQR
	----|-----|------------|--------|-----

Protein sequence : 
MWKASAGHAV SIAQDDAGAD DWETDPDFVN DVSEKEQRWG AKTVQGSGHQ
----|----- |--------- ---|------ --|------- --|---|---
EHINIHKLRE NVFQEHQTLK EKELETGPKA SHGYGGKFGV EQDRMDKSAV
---------- -------|-- -----|---- |--|------ -------|--
GHEYQSKLSK HCSQVDSVRG FGGKFGVQMD RVDQSAVGFE YQGKTEKHAS
---|-|--|- --|---|--- ---------- ----|----- |---|----|
QKDYSSGFGG KYGVQADRVD KSAVGFDYQG KTEKHESQRD YSKGFGGKYG
---|||---- -|-------- -|-----|-- -|----|--- ||      + 
IDKDKVDKSA VGFEYQGKTE KHESQKDYVK GFGGKFGVQT DRQDKCALGW
       -|- ----|-- +     +   +       -----| ----------
DHQEKLQLHE SQKDYKTGFG GKFGVQSERQ DSAAVGFDYK EKLAKHESQQ
---------- |---|-|--- ------|--- -|------|- -------|--
DYSKGFGGKY GVQKDRMDKN ASTFEDVTQV SSAYQKTVPV EAVTSKTSNI
-||------| ---------- -||----|-- ||-|--|--- ---||-||--
RANFENLAKE KEQEDRRKAE AERAQRMAKE RQEQEEARRK LEEQARAKTQ
--------                                          --|-
TPPVSPAPQP TEERLPSSPV YEDAASFKAE LSYRGPVSGT EPEPVYSMEA
|---|----- |-----||-- |----|---- -||----|-| -----||---
ADYREASSQQ GLAYATEAVY ESAEAPGHYP AEDSTYDEYE NDLGITAVAL
--|-  ++      + +   +  +      +     +++  +       +    
YDYQAAGDDE ISFDPDDIIT NIEMIDDGWW RGVCKGRYGL FPANYVELRQ
+ +         +       +                ---|-- ----|-----


Protein	: Q14247
Enzyme	: Arg-C trypsin_no_P_rule

	ASHGYGGK
	-|--|---
	VDQSAVGFEYQGK
	---|-----|---
	DYSSGFGGK
	-|||-----
	LPSSPVYEDAASFK
	--||--|----|--
	ENVFQEHQTLK
	--------|--
	QDKCALGWDHQEKLQLHESQKDYKTGFGGKFGVQSER
	------------------|---|-|---------|--
	NASTFEDVTQVSSAYQK
	--||----|--||-|--
	QDSAAVGFDYKEKLAKHESQQDYSKGFGGKYGVQKDR
	--|------|--------|---||------|------
	YGLFPANYVELR
	|------|----
	TVQGSGHQEHINIHK
	|---|----------
	WGAKTVQGSGHQEHINIHKLR
	----|---|------------
	LPSSPVYEDAASFKAELSYR
	--||--|----|-----||-
	ENVFQEHQTLKEKELETGPKASHGYGGKFGVEQDR
	--------|-------|----|--|----------
	AKTQTPPVSPAPQPTEER
	--|-|---|-----|---
	MDKSAVGHEYQSKLSKHCSQVDSVR
	---|-----|-|--|---|---|--
	VDQSAVGFEYQGKTEKHASQKDYSSGFGGKYGVQADR
	---|-----|---|----|---|||-----|------
	SAVGHEYQSK
	|-----|-|-
	YGVQADR
	|------
	ASAGHAVSIAQDDAGADDWETDPDFVNDVSEK
	-|-----|------------|--------|--
	SAVGFDYQGK
	|-----|---
	FGVQSER
	----|--
	HESQQDYSK
	--|---||-
	ELETGPK
	---|---
	HCSQVDSVR
	--|---|--
	SAVGFEYQGK
	|-----|---
	FGVQTDR
	----|--
	TQTPPVSPAPQPTEER
	|-|---|-----|---
	GPVSGTEPEPVYSMEAADYR
	---|-|-----||-----|-
	MDKNASTFEDVTQVSSAYQKTVPVEAVTSKTSNIR
	-----||----|--||-|--|------||-||---
	QDSAAVGFDYK
	--|------|-
	LQLHESQK
	-----|--
	VDKSAVGFDYQGKTEKHESQR
	---|-----|---|----|--
	TVPVEAVTSK
	|------||-
	MWKASAGHAVSIAQDDAGADDWETDPDFVNDVSEKEQR
	----|-----|------------|--------|-----

Protein sequence : 
MWKASAGHAV SIAQDDAGAD DWETDPDFVN DVSEKEQRWG AKTVQGSGHQ
----|----- |--------- ---|------ --|------- --|---|---
EHINIHKLRE NVFQEHQTLK EKELETGPKA SHGYGGKFGV EQDRMDKSAV
---------- -------|-- -----|---- |--|------ -------|--
GHEYQSKLSK HCSQVDSVRG FGGKFGVQMD RVDQSAVGFE YQGKTEKHAS
---|-|--|- --|---|--              ---|----- |---|----|
QKDYSSGFGG KYGVQADRVD KSAVGFDYQG KTEKHESQRD YSKGFGGKYG
---|||---- -|-------- -|-----|-- -|----|--  ++      + 
IDKDKVDKSA VGFEYQGKTE KHESQKDYVK GFGGKFGVQT DRQDKCALGW
        +      +   +     +   +        ----| ----------
DHQEKLQLHE SQKDYKTGFG GKFGVQSERQ DSAAVGFDYK EKLAKHESQQ
---------- |---|-|--- ------|--- -|------|- -------|--
DYSKGFGGKY GVQKDRMDKN ASTFEDVTQV SSAYQKTVPV EAVTSKTSNI
-||------| ---------- -||----|-- ||-|--|--- ---||-||--
RANFENLAKE KEQEDRRKAE AERAQRMAKE RQEQEEARRK LEEQARAKTQ
-                                                 --|-
TPPVSPAPQP TEERLPSSPV YEDAASFKAE LSYRGPVSGT EPEPVYSMEA
|---|----- |-----||-- |----|---- -||----|-| -----||---
ADYREASSQQ GLAYATEAVY ESAEAPGHYP AEDSTYDEYE NDLGITAVAL
--|-  ++      + +   +  +      +     +++  +       +    
YDYQAAGDDE ISFDPDDIIT NIEMIDDGWW RGVCKGRYGL FPANYVELRQ
+ +         +       +                   |-- ----|---- 


Protein	: Q14247
Enzyme	: Arg-C V8-DE

	QARAKTQTPPVSPAPQPTE
	-----|-|---|-----|-
	YVKGFGGKFGVQTD
	|-----------|-
	AASFKAE
	--|----
	QDKCALGWDHQEKLQLHESQKDYKTGFGGKFGVQSER
	------------------|---|-|---------|--
	KSAVGHE
	-|-----
	QRWGAKTVQGSGHQE
	------|---|----
	QDSAAVGFDYKEKLAKHESQQDYSKGFGGKYGVQKDR
	--|------|--------|---||------|------
	YGLFPANYVELR
	|------|----
	TGPKASHGYGGKFGVE
	|----|--|-------
	KSAVGFD
	-|-----
	WGAKTVQGSGHQEHINIHKLR
	----|---|------------
	LPSSPVYEDAASFKAELSYR
	--||--|----|-----||-
	AVTSKTSNIRANFE
	--||-||-------
	RLPSSPVYE
	---||--|-
	KNASTFE
	---||--
	SVRGFGGKFGVQMD
	|-------------
	ENVFQEHQTLKEKELETGPKASHGYGGKFGVEQDR
	--------|-------|----|--|----------
	AKTQTPPVSPAPQPTEER
	--|-|---|-----|---
	YQSKLSKHCSQVD
	|-|--|---|---
	YSKGFGGKYGVQKD
	||------|-----
	MDKSAVGHEYQSKLSKHCSQVDSVR
	---|-----|-|--|---|---|--
	VDQSAVGFEYQGKTEKHASQKDYSSGFGGKYGVQADR
	---|-----|---|----|---|||-----|------
	MWKASAGHAVSIAQD
	----|-----|----
	KHASQKD
	---|---
	YKTGFGGKFGVQSE
	|-|---------|-
	GWWRGVCKGRYGLFPANYVE
	----------|------|--
	YSKGFGGKYGID
	||------|---
	LGITAVALYD
	---|----|-
	GPVSGTEPEPVYSMEAADYR
	---|-|-----||-----|-
	MDKNASTFEDVTQVSSAYQKTVPVEAVTSKTSNIR
	-----||----|--||-|--|------||-||---
	APGHYPAE
	----|---
	KSAVGFE
	-|-----
	SAAVGFD
	|------
	ASSQQGLAYATE
	-||-----|-|-
	VTQVSSAYQKTVPVE
	-|--||-|--|----
	QSAVGFE
	-|-----
	YSSGFGGKYGVQAD
	|||-----|-----
	VDKSAVGFDYQGKTEKHESQR
	---|-----|---|----|--
	LSYRGPVSGTEPEPVYSME
	-||----|-|-----||--
	MWKASAGHAVSIAQDDAGADDWETDPDFVNDVSEKEQR
	----|-----|------------|--------|-----

Protein sequence : 
MWKASAGHAV SIAQDDAGAD DWETDPDFVN DVSEKEQRWG AKTVQGSGHQ
----|----- |--------- ---|------ --|------- --|---|---
EHINIHKLRE NVFQEHQTLK EKELETGPKA SHGYGGKFGV EQDRMDKSAV
---------- -------|-- -----|---- |--|------ -------|--
GHEYQSKLSK HCSQVDSVRG FGGKFGVQMD RVDQSAVGFE YQGKTEKHAS
---|-|--|- --|---|--- ----------  ---|----- |---|----|
QKDYSSGFGG KYGVQADRVD KSAVGFDYQG KTEKHESQRD YSKGFGGKYG
---|||---- -|-------- -|-----|-- -|----|--  ||------|-
IDKDKVDKSA VGFEYQGKTE KHESQKDYVK GFGGKFGVQT DRQDKCALGW
--     -|- ----+   +     +   |-- ---------| - --------
DHQEKLQLHE SQKDYKTGFG GKFGVQSERQ DSAAVGFDYK EKLAKHESQQ
---------- |---|-|--- ------|--- -|------|- -------|--
DYSKGFGGKY GVQKDRMDKN ASTFEDVTQV SSAYQKTVPV EAVTSKTSNI
-||------| ---------- -||----|-- ||-|--|--- ---||-||--
RANFENLAKE KEQEDRRKAE AERAQRMAKE RQEQEEARRK LEEQARAKTQ
-----                                          -----|-
TPPVSPAPQP TEERLPSSPV YEDAASFKAE LSYRGPVSGT EPEPVYSMEA
|---|----- |-----||-- |----|---- -||----|-| -----||---
ADYREASSQQ GLAYATEAVY ESAEAPGHYP AEDSTYDEYE NDLGITAVAL
--|- -||-- ---|-|-  +  +  ----|- -- +++  +    ---|----
YDYQAAGDDE ISFDPDDIIT NIEMIDDGWW RGVCKGRYGL FPANYVELRQ
|-+         +       +        --- -------|-- ----|---- 


Protein	: Q14247
Enzyme	: Arg-C V8-E

	RQDSAAVGFDYKE
	---|------|--
	DVTQVSSAYQKTVPVE
	--|--||-|--|----
	QARAKTQTPPVSPAPQPTE
	-----|-|---|-----|-
	QDKCALGWDHQEKLQLHESQKDYKTGFGGKFGVQSER
	------------------|---|-|---------|--
	QRWGAKTVQGSGHQE
	------|---|----
	QDSAAVGFDYKEKLAKHESQQDYSKGFGGKYGVQKDR
	--|------|--------|---||------|------
	YGLFPANYVELR
	|------|----
	TGPKASHGYGGKFGVE
	|----|--|-------
	WGAKTVQGSGHQEHINIHKLR
	----|---|------------
	LPSSPVYEDAASFKAELSYR
	--||--|----|-----||-
	AVTSKTSNIRANFE
	--||-||-------
	SQQDYSKGFGGKYGVQKDRMDKNASTFE
	|---||------|-----------||--
	RLPSSPVYE
	---||--|-
	ISFDPDDIITNIE
	-|-------|---
	ENVFQEHQTLKEKELETGPKASHGYGGKFGVEQDR
	--------|-------|----|--|----------
	AKTQTPPVSPAPQPTEER
	--|-|---|-----|---
	QDRMDKSAVGHE
	------|-----
	MDKSAVGHEYQSKLSKHCSQVDSVR
	---|-----|-|--|---|---|--
	VDQSAVGFEYQGKTEKHASQKDYSSGFGGKYGVQADR
	---|-----|---|----|---|||-----|------
	YQSKLSKHCSQVDSVRGFGGKFGVQMDRVDQSAVGFE
	|-|--|---|---|-----------------|-----
	MWKASAGHAVSIAQDDAGADDWE
	----|-----|------------
	TDPDFVNDVSE
	|--------|-
	DAASFKAE
	---|----
	GPVSGTEPEPVYSMEAADYR
	---|-|-----||-----|-
	SQRDYSKGFGGKYGIDKDKVDKSAVGFE
	|---||------|---------|-----
	MDKNASTFEDVTQVSSAYQKTVPVEAVTSKTSNIR
	-----||----|--||-|--|------||-||---
	APGHYPAE
	----|---
	MIDDGWWRGVCKGRYGLFPANYVE
	--------------|------|--
	ASSQQGLAYATE
	-||-----|-|-
	SQKDYVKGFGGKFGVQTDRQDKCALGWDHQE
	|---|-----------|--------------
	NDLGITAVALYDYQAAGDDE
	-----|----|-|-------
	LSYRGPVSGTEPEPVYSME
	-||----|-|-----||--
	VDKSAVGFDYQGKTEKHESQR
	---|-----|---|----|--
	SQKDYKTGFGGKFGVQSE
	|---|-|---------|-
	KHASQKDYSSGFGGKYGVQADRVDKSAVGFDYQGKTE
	---|---|||-----|---------|-----|---|-
	MWKASAGHAVSIAQDDAGADDWETDPDFVNDVSEKEQR
	----|-----|------------|--------|-----

Protein sequence : 
MWKASAGHAV SIAQDDAGAD DWETDPDFVN DVSEKEQRWG AKTVQGSGHQ
----|----- |--------- ---|------ --|------- --|---|---
EHINIHKLRE NVFQEHQTLK EKELETGPKA SHGYGGKFGV EQDRMDKSAV
---------- -------|-- -----|---- |--|------ -------|--
GHEYQSKLSK HCSQVDSVRG FGGKFGVQMD RVDQSAVGFE YQGKTEKHAS
---|-|--|- --|---|--- ---------- ----|----- |---|----|
QKDYSSGFGG KYGVQADRVD KSAVGFDYQG KTEKHESQRD YSKGFGGKYG
---|||---- -|-------- -|-----|-- -|----|--- ||------|-
IDKDKVDKSA VGFEYQGKTE KHESQKDYVK GFGGKFGVQT DRQDKCALGW
--------|- ----+   +     |---|-- ---------| ----------
DHQEKLQLHE SQKDYKTGFG GKFGVQSERQ DSAAVGFDYK EKLAKHESQQ
---------- |---|-|--- ------|--- -|------|- -------|--
DYSKGFGGKY GVQKDRMDKN ASTFEDVTQV SSAYQKTVPV EAVTSKTSNI
-||------| ---------- -||----|-- ||-|--|--- ---||-||--
RANFENLAKE KEQEDRRKAE AERAQRMAKE RQEQEEARRK LEEQARAKTQ
-----                                          -----|-
TPPVSPAPQP TEERLPSSPV YEDAASFKAE LSYRGPVSGT EPEPVYSMEA
|---|----- |-----||-- |----|---- -||----|-| -----||---
ADYREASSQQ GLAYATEAVY ESAEAPGHYP AEDSTYDEYE NDLGITAVAL
--|- -||-- ---|-|-  +  +  ----|- -- +++  +  -----|----
YDYQAAGDDE ISFDPDDIIT NIEMIDDGWW RGVCKGRYGL FPANYVELRQ
|-|------- -|-------| ---------- -------|-- ----|---- 


Protein	: Q14247
Enzyme	: Asp-N chymotrypsin

	DQSAVGFEYQGKTEKHASQK
	--|-----|---|----|--
	GVQMDRVDQSAVGF
	---------|----
	GVQSERQDSAAVGF
	---|----|-----
	DKSAVGHEYQSKLSKHCSQV
	--|-----|-|--|---|--
	DYQGKTEKHESQR
	-|---|----|--
	ETGPKASHGY
	-|----|--|
	DIITNIEMI
	---|-----
	DPDDIITNIEMIDDGW
	------|---------
	ESAEAPGHYPAEDSTY
	-|------|----|||
	KASAGHAVSIAQDDAGADDW
	--|-----|-----------
	DAASFKAELSYRGPVSGTEPEPVYSMEAA
	---|-----||----|-|-----||----
	DYSKGFGGKYGVQK
	-||------|----
	VNDVSEKEQRW
	----|------
	DSVRGFGGKFGVQM
	-|------------
	DSAAVGF
	-|-----
	DYKTGFGGKFGVQSERQ
	-|-|---------|---
	DKSAVGFEYQGKTEKHESQK
	--|-----|---|----|--
	GAKTVQGSGHQEHINIHKL
	---|---|-----------
	DGWWRGVCKGRYGLFPANYVELRQ
	-----------|------|-----
	GITAVAL
	--|----
	AKHESQQDY
	----|---|
	DHQEKLQLHESQK
	----------|--
	EEQARAKTQTPPVSPAPQPTEERLPSSPVY
	-------|-|---|-----|-----||--|
	DKNASTFE
	----||--
	QGKTEKHASQKDY
	---|----|---|
	GVQADRVDKSAVGF
	---------|----
	QGKTEKHESQRDY
	---|----|---|
	QAAGDDEISF
	--------|-
	DYKEKLAKHESQQ
	-|--------|--
	RGVCKGRY
	-------|
	DLGITAVALY
	----|----|
	SKHCSQVDSVRGF
	|---|---|----
	DYREASSQQGLAYATEAVYESAEAPGHYPAE
	-|---||-----|-|---|-|------|---
	REASSQQGL
	---||----
	QGKTEKHESQKDY
	---|----|---|
	GVQTDRQDKCAL
	---|--------
	SMEAADY
	|-----|
	RGPVSGTEPEPVY
	----|-|-----|
	GIDKDKVDKSAVGF
	---------|----
	GVQKDRMDKNASTF
	-----------||-
	MWKASAGHAVSIAQ
	----|-----|---
	DYVKGFGGKFGVQT
	-|-----------|
	HESQKDY
	--|---|
	EDVTQVSSAY
	---|--||-|
	QKTVPVEAVTSKTSNIRANF
	--|------||-||------
	GVEQDRMDKSAVGHEY
	---------|-----|
	DYSKGFGGKYGI
	-||------|--
	DYSSGFGGKYGVQA
	-|||-----|----
	DKSAVGF
	--|----
	DVTQVSSAYQKTVPVEAVTSKTSNIRANFENLAKEKEQE
	--|--||-|--|------||-||----------------

Protein sequence : 
MWKASAGHAV SIAQDDAGAD DWETDPDFVN DVSEKEQRWG AKTVQGSGHQ
----|----- |--------- -- +    -- --|------- --|---|---
EHINIHKLRE NVFQEHQTLK EKELETGPKA SHGYGGKFGV EQDRMDKSAV
--------          +       -|---- |--|    -- -------|--
GHEYQSKLSK HCSQVDSVRG FGGKFGVQMD RVDQSAVGFE YQGKTEKHAS
---|-|--|- --|---|--- ---------- ----|----- |---|----|
QKDYSSGFGG KYGVQADRVD KSAVGFDYQG KTEKHESQRD YSKGFGGKYG
---|||---- -|-------- -|-----|-- -|----|--- ||------|-
IDKDKVDKSA VGFEYQGKTE KHESQKDYVK GFGGKFGVQT DRQDKCALGW
--------|- ----|---|- ---|---|-- ---------| --------  
DHQEKLQLHE SQKDYKTGFG GKFGVQSERQ DSAAVGFDYK EKLAKHESQQ
---------- |---|-|--- ------|--- -|------|- -------|--
DYSKGFGGKY GVQKDRMDKN ASTFEDVTQV SSAYQKTVPV EAVTSKTSNI
-||------| ---------- -||----|-- ||-|--|--- ---||-||--
RANFENLAKE KEQEDRRKAE AERAQRMAKE RQEQEEARRK LEEQARAKTQ
---------- ----                              -------|-
TPPVSPAPQP TEERLPSSPV YEDAASFKAE LSYRGPVSGT EPEPVYSMEA
|---|----- |-----||-- | ---|---- -||----|-| -----||---
ADYREASSQQ GLAYATEAVY ESAEAPGHYP AEDSTYDEYE NDLGITAVAL
--|---||-- ---|-|---| -|------|- ---|||  +   ----|----
YDYQAAGDDE ISFDPDDIIT NIEMIDDGWW RGVCKGRYGL FPANYVELRQ
| +------- -|-------| ---------- -------|-- ----|-----


Protein	: Q14247
Enzyme	: Asp-N CNBr

	DHQEKLQLHESQK
	----------|--
	DQSAVGFEYQGKTEKHASQK
	--|-----|---|----|--
	DYSKGFGGKYGVQK
	-||------|----
	DKSAVGHEYQSKLSKHCSQV
	--|-----|-|--|---|--
	DSVRGFGGKFGVQM
	-|------------
	MWKASAGHAVSIAQ
	----|-----|---
	DYKTGFGGKFGVQSERQ
	-|-|---------|---
	DSAAVGF
	-|-----
	DKNASTFE
	----||--
	DYVKGFGGKFGVQT
	-|-----------|
	DKSAVGHEYQSKLSKHCSQVDSVRGFGGKFGVQM
	--|-----|-|--|---|---|------------
	DKSAVGFEYQGKTEKHESQK
	--|-----|---|----|--
	DYQGKTEKHESQR
	-|---|----|--
	DYKEKLAKHESQQ
	-|--------|--
	DYSKGFGGKYGI
	-||------|--
	DIITNIEMI
	---|-----
	DGWWRGVCKGRYGLFPANYVELRQ
	-----------|------|-----
	DYSSGFGGKYGVQA
	-|||-----|----
	DKSAVGF
	--|----
	DLGITAVALY
	----|----|
	IDDGWWRGVCKGRYGLFPANYVELRQ
	-------------|------|-----
	DYREASSQQGLAYATEAVYESAEAPGHYPAE
	-|---||-----|-|---|-|------|---
	DAASFKAELSYRGPVSGTEPEPVYSMEAA
	---|-----||----|-|-----||----
	DVTQVSSAYQKTVPVEAVTSKTSNIRANFENLAKEKEQE
	--|--||-|--|------||-||----------------

Protein sequence : 
MWKASAGHAV SIAQDDAGAD DWETDPDFVN DVSEKEQRWG AKTVQGSGHQ
----|----- |---          +         +          +   +   
EHINIHKLRE NVFQEHQTLK EKELETGPKA SHGYGGKFGV EQDRMDKSAV
                  +        +     +  +            --|--
GHEYQSKLSK HCSQVDSVRG FGGKFGVQMD RVDQSAVGFE YQGKTEKHAS
---|-|--|- --|---|--- ---------    --|----- |---|----|
QKDYSSGFGG KYGVQADRVD KSAVGFDYQG KTEKHESQRD YSKGFGGKYG
---|||---- -|----   - -|-----|-- -|----|--- ||------|-
IDKDKVDKSA VGFEYQGKTE KHESQKDYVK GFGGKFGVQT DRQDKCALGW
-     --|- ----|---|- ---|---|-- ---------|           
DHQEKLQLHE SQKDYKTGFG GKFGVQSERQ DSAAVGFDYK EKLAKHESQQ
---------- |---|-|--- ------|--- -|------|- -------|--
DYSKGFGGKY GVQKDRMDKN ASTFEDVTQV SSAYQKTVPV EAVTSKTSNI
-||------| ----   --- -||----|-- ||-|--|--- ---||-||--
RANFENLAKE KEQEDRRKAE AERAQRMAKE RQEQEEARRK LEEQARAKTQ
---------- ----                                     + 
TPPVSPAPQP TEERLPSSPV YEDAASFKAE LSYRGPVSGT EPEPVYSMEA
+   +      +     ++   + ---|---- -||----|-| -----||---
ADYREASSQQ GLAYATEAVY ESAEAPGHYP AEDSTYDEYE NDLGITAVAL
--|---||-- ---|-|---| -|------|- -- +++  +   ----|----
YDYQAAGDDE ISFDPDDIIT NIEMIDDGWW RGVCKGRYGL FPANYVELRQ
| +         +    ---| ---------- -------|-- ----|-----


Protein	: Q14247
Enzyme	: Asp-N Lys-C

	DQSAVGFEYQGKTEKHASQK
	--|-----|---|----|--
	DKSAVGHEYQSKLSKHCSQV
	--|-----|-|--|---|--
	DYQGKTEKHESQR
	-|---|----|--
	ASAGHAVSIAQDDAGADDWETDPDFVNDVSEK
	-|-----|------------|--------|--
	SAVGFDYQGK
	|-----|---
	DIITNIEMI
	---|-----
	HESQRDYSK
	--|---||-
	SAVGFEYQGK
	|-----|---
	TSNIRANFENLAK
	||-----------
	DAASFKAELSYRGPVSGTEPEPVYSMEAA
	---|-----||----|-|-----||----
	DYSKGFGGKYGVQK
	-||------|----
	DSVRGFGGKFGVQM
	-|------------
	DSAAVGF
	-|-----
	DYKTGFGGKFGVQSERQ
	-|-|---------|---
	LRENVFQEHQTLK
	----------|--
	DKSAVGFEYQGKTEKHESQK
	--|-----|---|----|--
	DGWWRGVCKGRYGLFPANYVELRQ
	-----------|------|-----
	TVPVEAVTSK
	|------||-
	DHQEKLQLHESQK
	----------|--
	DYSSGFGGK
	-|||-----
	YGVQADRVDK
	|---------
	FGVQTDRQDK
	----|-----
	TVQGSGHQEHINIHK
	|---|----------
	DKNASTFE
	----||--
	FGVQMDRVDQSAVGFEYQGK
	----------|-----|---
	DYKEKLAKHESQQ
	-|--------|--
	DLGITAVALY
	----|----|
	LQLHESQK
	-----|--
	GRYGLFPANYVELRQ
	--|------|-----
	TQTPPVSPAPQPTEERLPSSPVYEDAASFK
	|-|---|-----|-----||--|----|--
	DYREASSQQGLAYATEAVYESAEAPGHYPAE
	-|---||-----|-|---|-|------|---
	ASHGYGGK
	-|--|---
	NASTFEDVTQVSSAYQK
	--||----|--||-|--
	MWKASAGHAVSIAQ
	----|-----|---
	FGVQSERQDSAAVGFDYK
	----|----|------|-
	DYVKGFGGKFGVQT
	-|-----------|
	SAVGHEYQSK
	|-----|-|-
	HESQQDYSK
	--|---||-
	DYSKGFGGKYGI
	-||------|--
	ELETGPK
	---|---
	HCSQVDSVRGFGGK
	--|---|-------
	DYSSGFGGKYGVQA
	-|||-----|----
	DKSAVGF
	--|----
	DVTQVSSAYQKTVPVEAVTSKTSNIRANFENLAKEKEQE
	--|--||-|--|------||-||----------------

Protein sequence : 
MWKASAGHAV SIAQDDAGAD DWETDPDFVN DVSEKEQRWG AKTVQGSGHQ
----|----- |--------- ---|------ --|--        |---|---
EHINIHKLRE NVFQEHQTLK EKELETGPKA SHGYGGKFGV EQDRMDKSAV
---------- -------|--   ---|---- |--|---         --|--
GHEYQSKLSK HCSQVDSVRG FGGKFGVQMD RVDQSAVGFE YQGKTEKHAS
---|-|--|- --|---|--- ---------- ----|----- |---|----|
QKDYSSGFGG KYGVQADRVD KSAVGFDYQG KTEKHESQRD YSKGFGGKYG
---|||---- -|-------- -|-----|-- -|----|--- ||------|-
IDKDKVDKSA VGFEYQGKTE KHESQKDYVK GFGGKFGVQT DRQDKCALGW
-     --|- ----|---|- ---|---|-- ---------| -----     
DHQEKLQLHE SQKDYKTGFG GKFGVQSERQ DSAAVGFDYK EKLAKHESQQ
---------- |---|-|--- ------|--- -|------|- -------|--
DYSKGFGGKY GVQKDRMDKN ASTFEDVTQV SSAYQKTVPV EAVTSKTSNI
-||------| ----   --- -||----|-- ||-|--|--- ---||-||--
RANFENLAKE KEQEDRRKAE AERAQRMAKE RQEQEEARRK LEEQARAKTQ
---------- ----                                     |-
TPPVSPAPQP TEERLPSSPV YEDAASFKAE LSYRGPVSGT EPEPVYSMEA
|---|----- |-----||-- |----|---- -||----|-| -----||---
ADYREASSQQ GLAYATEAVY ESAEAPGHYP AEDSTYDEYE NDLGITAVAL
--|---||-- ---|-|---| -|------|- -- +++  +   ----|----
YDYQAAGDDE ISFDPDDIIT NIEMIDDGWW RGVCKGRYGL FPANYVELRQ
| +         +    ---| ----- ---- -------|-- ----|-----


Protein	: Q14247
Enzyme	: Asp-N Lys-N

	DQSAVGFEYQGKTEKHASQK
	--|-----|---|----|--
	DKSAVGHEYQSKLSKHCSQV
	--|-----|-|--|---|--
	KTVPVEAVTS
	-|------||
	DYQGKTEKHESQR
	-|---|----|--
	DIITNIEMI
	---|-----
	KLQLHESQ
	------|-
	KELETGP
	----|--
	KFGVQMDRVDQSAVGFEYQG
	-----------|-----|--
	KTQTPPVSPAPQPTEERLPSSPVYEDAASF
	-|-|---|-----|-----||--|----|-
	KDYSSGFGG
	--|||----
	DAASFKAELSYRGPVSGTEPEPVYSMEAA
	---|-----||----|-|-----||----
	KLRENVFQEHQTL
	-----------|-
	DYSKGFGGKYGVQK
	-||------|----
	KASHGYGG
	--|--|--
	DSVRGFGGKFGVQM
	-|------------
	DSAAVGF
	-|-----
	DYKTGFGGKFGVQSERQ
	-|-|---------|---
	DKSAVGFEYQGKTEKHESQK
	--|-----|---|----|--
	KHESQRDYS
	---|---||
	DGWWRGVCKGRYGLFPANYVELRQ
	-----------|------|-----
	DHQEKLQLHESQK
	----------|--
	KHCSQVDSVRGFGG
	---|---|------
	KYGVQADRVD
	-|--------
	DKNASTFE
	----||--
	KTVQGSGHQEHINIH
	-|---|---------
	DYKEKLAKHESQQ
	-|--------|--
	DLGITAVALY
	----|----|
	KGRYGLFPANYVELRQ
	---|------|-----
	KASAGHAVSIAQDDAGADDWETDPDFVNDVSE
	--|-----|------------|--------|-
	KFGVQTDRQD
	-----|----
	DYREASSQQGLAYATEAVYESAEAPGHYPAE
	-|---||-----|-|---|-|------|---
	KSAVGFEYQG
	-|-----|--
	KHESQQDYS
	---|---||
	KTSNIRANFENLA
	-||----------
	MWKASAGHAVSIAQ
	----|-----|---
	KFGVQSERQDSAAVGFDY
	-----|----|------|
	DYVKGFGGKFGVQT
	-|-----------|
	KSAVGHEYQS
	-|-----|-|
	KNASTFEDVTQVSSAYQ
	---||----|--||-|-
	DYSKGFGGKYGI
	-||------|--
	DYSSGFGGKYGVQA
	-|||-----|----
	DKSAVGF
	--|----
	KSAVGFDYQG
	-|-----|--
	DVTQVSSAYQKTVPVEAVTSKTSNIRANFENLAKEKEQE
	--|--||-|--|------||-||----------------

Protein sequence : 
MWKASAGHAV SIAQDDAGAD DWETDPDFVN DVSEKEQRWG AKTVQGSGHQ
----|----- |--------- ---|------ --|-        -|---|---
EHINIHKLRE NVFQEHQTLK EKELETGPKA SHGYGGKFGV EQDRMDKSAV
---------- -------|-   ----|---- |--|--          --|--
GHEYQSKLSK HCSQVDSVRG FGGKFGVQMD RVDQSAVGFE YQGKTEKHAS
---|-|--|- --|---|--- ---------- ----|----- |---|----|
QKDYSSGFGG KYGVQADRVD KSAVGFDYQG KTEKHESQRD YSKGFGGKYG
---|||---- -|-------- -|-----|-- -|----|--- ||------|-
IDKDKVDKSA VGFEYQGKTE KHESQKDYVK GFGGKFGVQT DRQDKCALGW
-     --|- ----|---|- ---|---|-- ---------| ----      
DHQEKLQLHE SQKDYKTGFG GKFGVQSERQ DSAAVGFDYK EKLAKHESQQ
---------- |---|-|--- ------|--- -|------|- -------|--
DYSKGFGGKY GVQKDRMDKN ASTFEDVTQV SSAYQKTVPV EAVTSKTSNI
-||------| ----   --- -||----|-- ||-|--|--- ---||-||--
RANFENLAKE KEQEDRRKAE AERAQRMAKE RQEQEEARRK LEEQARAKTQ
---------- ----                                    -|-
TPPVSPAPQP TEERLPSSPV YEDAASFKAE LSYRGPVSGT EPEPVYSMEA
|---|----- |-----||-- |----|---- -||----|-| -----||---
ADYREASSQQ GLAYATEAVY ESAEAPGHYP AEDSTYDEYE NDLGITAVAL
--|---||-- ---|-|---| -|------|- -- +++  +   ----|----
YDYQAAGDDE ISFDPDDIIT NIEMIDDGWW RGVCKGRYGL FPANYVELRQ
| +         +    ---| ----- ---- -------|-- ----|-----


Protein	: Q14247
Enzyme	: Asp-N trypsin_no_P_rule

	VDQSAVGFEYQGK
	---|-----|---
	DQSAVGFEYQGKTEKHASQK
	--|-----|---|----|--
	DKSAVGHEYQSKLSKHCSQV
	--|-----|-|--|---|--
	DYQGKTEKHESQR
	-|---|----|--
	YGVQADR
	|------
	ASAGHAVSIAQDDAGADDWETDPDFVNDVSEK
	-|-----|------------|--------|--
	SAVGFDYQGK
	|-----|---
	DIITNIEMI
	---|-----
	SAVGFEYQGK
	|-----|---
	DAASFKAELSYRGPVSGTEPEPVYSMEAA
	---|-----||----|-|-----||----
	DYSKGFGGKYGVQK
	-||------|----
	DSVRGFGGKFGVQM
	-|------------
	DSAAVGF
	-|-----
	DYKTGFGGKFGVQSERQ
	-|-|---------|---
	DKSAVGFEYQGKTEKHESQK
	--|-----|---|----|--
	FGVQSER
	----|--
	FGVQTDR
	----|--
	DGWWRGVCKGRYGLFPANYVELRQ
	-----------|------|-----
	TVPVEAVTSK
	|------||-
	DHQEKLQLHESQK
	----------|--
	DYSSGFGGK
	-|||-----
	LPSSPVYEDAASFK
	--||--|----|--
	ENVFQEHQTLK
	--------|--
	TVQGSGHQEHINIHK
	|---|----------
	YGLFPANYVELR
	|------|----
	DKNASTFE
	----||--
	DYKEKLAKHESQQ
	-|--------|--
	GPVSGTEPEPVYSMEAADYR
	---|-|-----||-----|-
	DLGITAVALY
	----|----|
	QDSAAVGFDYK
	--|------|-
	LQLHESQK
	-----|--
	DYREASSQQGLAYATEAVYESAEAPGHYPAE
	-|---||-----|-|---|-|------|---
	ASHGYGGK
	-|--|---
	NASTFEDVTQVSSAYQK
	--||----|--||-|--
	MWKASAGHAVSIAQ
	----|-----|---
	DYVKGFGGKFGVQT
	-|-----------|
	SAVGHEYQSK
	|-----|-|-
	HESQQDYSK
	--|---||-
	DYSKGFGGKYGI
	-||------|--
	ELETGPK
	---|---
	HCSQVDSVR
	--|---|--
	TQTPPVSPAPQPTEER
	|-|---|-----|---
	DYSSGFGGKYGVQA
	-|||-----|----
	DKSAVGF
	--|----
	DVTQVSSAYQKTVPVEAVTSKTSNIRANFENLAKEKEQE
	--|--||-|--|------||-||----------------

Protein sequence : 
MWKASAGHAV SIAQDDAGAD DWETDPDFVN DVSEKEQRWG AKTVQGSGHQ
----|----- |--------- ---|------ --|--        |---|---
EHINIHKLRE NVFQEHQTLK EKELETGPKA SHGYGGKFGV EQDRMDKSAV
-------  - -------|--   ---|---- |--|---         --|--
GHEYQSKLSK HCSQVDSVRG FGGKFGVQMD RVDQSAVGFE YQGKTEKHAS
---|-|--|- --|---|--- ---------   ---|----- |---|----|
QKDYSSGFGG KYGVQADRVD KSAVGFDYQG KTEKHESQRD YSKGFGGKYG
---|||---- -|------ - -|-----|-- -|----|--- ||------|-
IDKDKVDKSA VGFEYQGKTE KHESQKDYVK GFGGKFGVQT DRQDKCALGW
-     --|- ----|---|- ---|---|-- ---------| --        
DHQEKLQLHE SQKDYKTGFG GKFGVQSERQ DSAAVGFDYK EKLAKHESQQ
---------- |---|-|--- ------|--- -|------|- -------|--
DYSKGFGGKY GVQKDRMDKN ASTFEDVTQV SSAYQKTVPV EAVTSKTSNI
-||------| ----   --- -||----|-- ||-|--|--- ---||-||--
RANFENLAKE KEQEDRRKAE AERAQRMAKE RQEQEEARRK LEEQARAKTQ
---------- ----                                     |-
TPPVSPAPQP TEERLPSSPV YEDAASFKAE LSYRGPVSGT EPEPVYSMEA
|---|----- |-----||-- |----|---- -||----|-| -----||---
ADYREASSQQ GLAYATEAVY ESAEAPGHYP AEDSTYDEYE NDLGITAVAL
--|---||-- ---|-|---| -|------|- -- +++  +   ----|----
YDYQAAGDDE ISFDPDDIIT NIEMIDDGWW RGVCKGRYGL FPANYVELRQ
| +         +    ---| ----- ---- -------|-- ----|-----


Protein	: Q14247
Enzyme	: Asp-N V8-DE

	DQSAVGFEYQGKTEKHASQK
	--|-----|---|----|--
	TGPKASHGYGGKFGVE
	|----|--|-------
	DKSAVGHEYQSKLSKHCSQV
	--|-----|-|--|---|--
	KNASTFE
	---||--
	YSKGFGGKYGVQKD
	||------|-----
	DYQGKTEKHESQR
	-|---|----|--
	DIITNIEMI
	---|-----
	KSAVGFE
	-|-----
	SAAVGFD
	|------
	ASSQQGLAYATE
	-||-----|-|-
	YSSGFGGKYGVQAD
	|||-----|-----
	DAASFKAELSYRGPVSGTEPEPVYSMEAA
	---|-----||----|-|-----||----
	DYSKGFGGKYGVQK
	-||------|----
	QRWGAKTVQGSGHQE
	------|---|----
	DSVRGFGGKFGVQM
	-|------------
	DSAAVGF
	-|-----
	DYKTGFGGKFGVQSERQ
	-|-|---------|---
	RLPSSPVYE
	---||--|-
	SVRGFGGKFGVQMD
	|-------------
	YQSKLSKHCSQVD
	|-|--|---|---
	DKSAVGFEYQGKTEKHESQK
	--|-----|---|----|--
	YSKGFGGKYGID
	||------|---
	DGWWRGVCKGRYGLFPANYVELRQ
	-----------|------|-----
	APGHYPAE
	----|---
	VTQVSSAYQKTVPVE
	-|--||-|--|----
	LSYRGPVSGTEPEPVYSME
	-||----|-|-----||--
	AASFKAE
	--|----
	YVKGFGGKFGVQTD
	|-----------|-
	DHQEKLQLHESQK
	----------|--
	KSAVGHE
	-|-----
	DKNASTFE
	----||--
	AVTSKTSNIRANFE
	--||-||-------
	KHASQKD
	---|---
	DYKEKLAKHESQQ
	-|--------|--
	LGITAVALYD
	---|----|-
	DLGITAVALY
	----|----|
	DYREASSQQGLAYATEAVYESAEAPGHYPAE
	-|---||-----|-|---|-|------|---
	QARAKTQTPPVSPAPQPTE
	-----|-|---|-----|-
	KSAVGFD
	-|-----
	MWKASAGHAVSIAQ
	----|-----|---
	DYVKGFGGKFGVQT
	-|-----------|
	MWKASAGHAVSIAQD
	----|-----|----
	YKTGFGGKFGVQSE
	|-|---------|-
	GWWRGVCKGRYGLFPANYVE
	----------|------|--
	DYSKGFGGKYGI
	-||------|--
	DYSSGFGGKYGVQA
	-|||-----|----
	DKSAVGF
	--|----
	QSAVGFE
	-|-----
	DVTQVSSAYQKTVPVEAVTSKTSNIRANFENLAKEKEQE
	--|--||-|--|------||-||----------------

Protein sequence : 
MWKASAGHAV SIAQDDAGAD DWETDPDFVN DVSEKEQRWG AKTVQGSGHQ
----|----- |----         +         +   ---- --|---|---
EHINIHKLRE NVFQEHQTLK EKELETGPKA SHGYGGKFGV EQDRMDKSAV
-                 +        |---- |--|------ -    --|--
GHEYQSKLSK HCSQVDSVRG FGGKFGVQMD RVDQSAVGFE YQGKTEKHAS
---|-|--|- --|---|--- ----------   --|----- |---|----|
QKDYSSGFGG KYGVQADRVD KSAVGFDYQG KTEKHESQRD YSKGFGGKYG
---|||---- -|-----  - -|-----|-- -|----|--- ||------|-
IDKDKVDKSA VGFEYQGKTE KHESQKDYVK GFGGKFGVQT DRQDKCALGW
--    --|- ----|---|- ---|---|-- ---------| -         
DHQEKLQLHE SQKDYKTGFG GKFGVQSERQ DSAAVGFDYK EKLAKHESQQ
---------- |---|-|--- ------|--- -|------|- -------|--
DYSKGFGGKY GVQKDRMDKN ASTFEDVTQV SSAYQKTVPV EAVTSKTSNI
-||------| -----  --- -||----|-- ||-|--|--- ---||-||--
RANFENLAKE KEQEDRRKAE AERAQRMAKE RQEQEEARRK LEEQARAKTQ
---------- ----                                -----|-
TPPVSPAPQP TEERLPSSPV YEDAASFKAE LSYRGPVSGT EPEPVYSMEA
|---|----- |- ---||-- |----|---- -||----|-| -----||---
ADYREASSQQ GLAYATEAVY ESAEAPGHYP AEDSTYDEYE NDLGITAVAL
--|---||-- ---|-|---| -|------|- -- +++  +   ----|----
YDYQAAGDDE ISFDPDDIIT NIEMIDDGWW RGVCKGRYGL FPANYVELRQ
|-+         +    ---| ----- ---- -------|-- ----|-----


Protein	: Q14247
Enzyme	: Asp-N V8-E

	DVTQVSSAYQKTVPVEAVTSKTSNIRANFENLAKEKEQE
	--|--||-|--|------||-||----------------
	DQSAVGFEYQGKTEKHASQK
	--|-----|---|----|--
	TGPKASHGYGGKFGVE
	|----|--|-------
	DKSAVGHEYQSKLSKHCSQV
	--|-----|-|--|---|--
	ISFDPDDIITNIE
	-|-------|---
	DYQGKTEKHESQR
	-|---|----|--
	MWKASAGHAVSIAQDDAGADDWE
	----|-----|------------
	DIITNIEMI
	---|-----
	ASSQQGLAYATE
	-||-----|-|-
	NDLGITAVALYDYQAAGDDE
	-----|----|-|-------
	SQKDYKTGFGGKFGVQSE
	|---|-|---------|-
	KHASQKDYSSGFGGKYGVQADRVDKSAVGFDYQGKTE
	---|---|||-----|---------|-----|---|-
	DAASFKAELSYRGPVSGTEPEPVYSMEAA
	---|-----||----|-|-----||----
	DVTQVSSAYQKTVPVE
	--|--||-|--|----
	DYSKGFGGKYGVQK
	-||------|----
	QRWGAKTVQGSGHQE
	------|---|----
	DSVRGFGGKFGVQM
	-|------------
	DSAAVGF
	-|-----
	DYKTGFGGKFGVQSERQ
	-|-|---------|---
	RLPSSPVYE
	---||--|-
	DKSAVGFEYQGKTEKHESQK
	--|-----|---|----|--
	DGWWRGVCKGRYGLFPANYVELRQ
	-----------|------|-----
	SQRDYSKGFGGKYGIDKDKVDKSAVGFE
	|---||------|---------|-----
	APGHYPAE
	----|---
	LSYRGPVSGTEPEPVYSME
	-||----|-|-----||--
	DHQEKLQLHESQK
	----------|--
	DKNASTFE
	----||--
	AVTSKTSNIRANFE
	--||-||-------
	QDRMDKSAVGHE
	------|-----
	DYKEKLAKHESQQ
	-|--------|--
	DLGITAVALY
	----|----|
	SQKDYVKGFGGKFGVQTDRQDKCALGWDHQE
	|---|-----------|--------------
	DYREASSQQGLAYATEAVYESAEAPGHYPAE
	-|---||-----|-|---|-|------|---
	QARAKTQTPPVSPAPQPTE
	-----|-|---|-----|-
	MWKASAGHAVSIAQ
	----|-----|---
	SQQDYSKGFGGKYGVQKDRMDKNASTFE
	|---||------|-----------||--
	DYVKGFGGKFGVQT
	-|-----------|
	YQSKLSKHCSQVDSVRGFGGKFGVQMDRVDQSAVGFE
	|-|--|---|---|-----------------|-----
	DYSKGFGGKYGI
	-||------|--
	TDPDFVNDVSE
	|--------|-
	DAASFKAE
	---|----
	DYSSGFGGKYGVQA
	-|||-----|----
	DKSAVGF
	--|----
	MIDDGWWRGVCKGRYGLFPANYVE
	--------------|------|--
	RQDSAAVGFDYKE
	---|------|--

Protein sequence : 
MWKASAGHAV SIAQDDAGAD DWETDPDFVN DVSEKEQRWG AKTVQGSGHQ
----|----- |--------- ---|------ --|-  ---- --|---|---
EHINIHKLRE NVFQEHQTLK EKELETGPKA SHGYGGKFGV EQDRMDKSAV
-                 +        |---- |--|------ -------|--
GHEYQSKLSK HCSQVDSVRG FGGKFGVQMD RVDQSAVGFE YQGKTEKHAS
---|-|--|- --|---|--- ---------- ----|----- |---|----|
QKDYSSGFGG KYGVQADRVD KSAVGFDYQG KTEKHESQRD YSKGFGGKYG
---|||---- -|-------- -|-----|-- -|----|--- ||------|-
IDKDKVDKSA VGFEYQGKTE KHESQKDYVK GFGGKFGVQT DRQDKCALGW
--------|- ----|---|- ---|---|-- ---------| ----------
DHQEKLQLHE SQKDYKTGFG GKFGVQSERQ DSAAVGFDYK EKLAKHESQQ
---------- |---|-|--- ------|--- -|------|- -------|--
DYSKGFGGKY GVQKDRMDKN ASTFEDVTQV SSAYQKTVPV EAVTSKTSNI
-||------| ---------- -||----|-- ||-|--|--- ---||-||--
RANFENLAKE KEQEDRRKAE AERAQRMAKE RQEQEEARRK LEEQARAKTQ
---------- ----                                -----|-
TPPVSPAPQP TEERLPSSPV YEDAASFKAE LSYRGPVSGT EPEPVYSMEA
|---|----- |- ---||-- |----|---- -||----|-| -----||---
ADYREASSQQ GLAYATEAVY ESAEAPGHYP AEDSTYDEYE NDLGITAVAL
--|---||-- ---|-|---| -|------|- -- +++  +  -----|----
YDYQAAGDDE ISFDPDDIIT NIEMIDDGWW RGVCKGRYGL FPANYVELRQ
|-|------- -|-------| ---------- -------|-- ----|-----


Protein	: Q14247
Enzyme	: chymotrypsin CNBr

	AKHESQQDY
	----|---|
	QGKTEKHESQKDY
	---|----|---|
	GVQTDRQDKCAL
	---|--------
	REASSQQGL
	---||----
	EEQARAKTQTPPVSPAPQPTEERLPSSPVY
	-------|-|---|-----|-----||--|
	SMEAADY
	|-----|
	VNDVSEKEQRW
	----|------
	GVQMDRVDQSAVGF
	---------|----
	GIDKDKVDKSAVGF
	---------|----
	GVQSERQDSAAVGF
	---|----|-----
	GVQKDRMDKNASTF
	-----------||-
	RGPVSGTEPEPVY
	----|-|-----|
	QGKTEKHASQKDY
	---|----|---|
	HESQKDY
	--|---|
	EDVTQVSSAY
	---|--||-|
	GVQADRVDKSAVGF
	---------|----
	QKTVPVEAVTSKTSNIRANF
	--|------||-||------
	QGKTEKHESQRDY
	---|----|---|
	QAAGDDEISF
	--------|-
	DKSAVGHEYQSKLSKHCSQVDSVRGFGGKFGVQM
	--|-----|-|--|---|---|------------
	GVEQDRMDKSAVGHEY
	---------|-----|
	ETGPKASHGY
	-|----|--|
	RGVCKGRY
	-------|
	GAKTVQGSGHQEHINIHKL
	---|---|-----------
	DPDDIITNIEMIDDGW
	------|---------
	IDDGWWRGVCKGRYGLFPANYVELRQ
	-------------|------|-----
	ESAEAPGHYPAEDSTY
	-|------|----|||
	SKHCSQVDSVRGF
	|---|---|----
	KASAGHAVSIAQDDAGADDW
	--|-----|-----------
	GITAVAL
	--|----

Protein sequence : 
MWKASAGHAV SIAQDDAGAD DWETDPDFVN DVSEKEQRWG AKTVQGSGHQ
  --|----- |--------- -- +    -- --|------- --|---|---
EHINIHKLRE NVFQEHQTLK EKELETGPKA SHGYGGKFGV EQDRMDKSAV
--------          +       -|---- |--|    -- -------|--
GHEYQSKLSK HCSQVDSVRG FGGKFGVQMD RVDQSAVGFE YQGKTEKHAS
---|-|--|- --|---|--- ---------- ----|----  +---|----|
QKDYSSGFGG KYGVQADRVD KSAVGFDYQG KTEKHESQRD YSKGFGGKYG
---|++      +-------- -|---- +-- -|----|--- |+      +-
IDKDKVDKSA VGFEYQGKTE KHESQKDYVK GFGGKFGVQT DRQDKCALGW
--------|- --- +---|- ---|---|         ---| --------  
DHQEKLQLHE SQKDYKTGFG GKFGVQSERQ DSAAVGFDYK EKLAKHESQQ
           +   + +       ---|--- -|----- +     ----|--
DYSKGFGGKY GVQKDRMDKN ASTFEDVTQV SSAYQKTVPV EAVTSKTSNI
-|+      + ---------- -||----|-- ||-|--|--- ---||-||--
RANFENLAKE KEQEDRRKAE AERAQRMAKE RQEQEEARRK LEEQARAKTQ
----                                         -------|-
TPPVSPAPQP TEERLPSSPV YEDAASFKAE LSYRGPVSGT EPEPVYSMEA
|---|----- |-----||-- |    +      ++----|-| -----||---
ADYREASSQQ GLAYATEAVY ESAEAPGHYP AEDSTYDEYE NDLGITAVAL
--|---||-- -- + +   + -|------|- ---|||  +     --|----
YDYQAAGDDE ISFDPDDIIT NIEMIDDGWW RGVCKGRYGL FPANYVELRQ
+ +------- -|-------| ---------- -------|-- ----|-----


Protein	: Q14247
Enzyme	: chymotrypsin Lys-C

	GVQMDRVDQSAVGF
	---------|----
	GVQSERQDSAAVGF
	---|----|-----
	ASAGHAVSIAQDDAGADDWETDPDFVNDVSEK
	-|-----|------------|--------|--
	SAVGFDYQGK
	|-----|---
	ETGPKASHGY
	-|----|--|
	SAVGFEYQGK
	|-----|---
	HESQRDYSK
	--|---||-
	TSNIRANFENLAK
	||-----------
	DPDDIITNIEMIDDGW
	------|---------
	ESAEAPGHYPAEDSTY
	-|------|----|||
	KASAGHAVSIAQDDAGADDW
	--|-----|-----------
	VNDVSEKEQRW
	----|------
	LRENVFQEHQTLK
	----------|--
	GAKTVQGSGHQEHINIHKL
	---|---|-----------
	GITAVAL
	--|----
	TVPVEAVTSK
	|------||-
	AKHESQQDY
	----|---|
	DYSSGFGGK
	-|||-----
	EEQARAKTQTPPVSPAPQPTEERLPSSPVY
	-------|-|---|-----|-----||--|
	YGVQADRVDK
	|---------
	FGVQTDRQDK
	----|-----
	TVQGSGHQEHINIHK
	|---|----------
	QGKTEKHASQKDY
	---|----|---|
	FGVQMDRVDQSAVGFEYQGK
	----------|-----|---
	GVQADRVDKSAVGF
	---------|----
	QGKTEKHESQRDY
	---|----|---|
	QAAGDDEISF
	--------|-
	RGVCKGRY
	-------|
	LQLHESQK
	-----|--
	GRYGLFPANYVELRQ
	--|------|-----
	TQTPPVSPAPQPTEERLPSSPVYEDAASFK
	|-|---|-----|-----||--|----|--
	SKHCSQVDSVRGF
	|---|---|----
	REASSQQGL
	---||----
	QGKTEKHESQKDY
	---|----|---|
	GVQTDRQDKCAL
	---|--------
	ASHGYGGK
	-|--|---
	SMEAADY
	|-----|
	NASTFEDVTQVSSAYQK
	--||----|--||-|--
	RGPVSGTEPEPVY
	----|-|-----|
	GIDKDKVDKSAVGF
	---------|----
	GVQKDRMDKNASTF
	-----------||-
	FGVQSERQDSAAVGFDYK
	----|----|------|-
	HESQKDY
	--|---|
	EDVTQVSSAY
	---|--||-|
	QKTVPVEAVTSKTSNIRANF
	--|------||-||------
	SAVGHEYQSK
	|-----|-|-
	HESQQDYSK
	--|---||-
	GVEQDRMDKSAVGHEY
	---------|-----|
	ELETGPK
	---|---
	HCSQVDSVRGFGGK
	--|---|-------

Protein sequence : 
MWKASAGHAV SIAQDDAGAD DWETDPDFVN DVSEKEQRWG AKTVQGSGHQ
  --|----- |--------- ---|------ --|------- --|---|---
EHINIHKLRE NVFQEHQTLK EKELETGPKA SHGYGGKFGV EQDRMDKSAV
---------- -------|--   ---|---- |--|--- -- -------|--
GHEYQSKLSK HCSQVDSVRG FGGKFGVQMD RVDQSAVGFE YQGKTEKHAS
---|-|- |- --|---|--- ---------- ----|----- |---|----|
QKDYSSGFGG KYGVQADRVD KSAVGFDYQG KTEKHESQRD YSKGFGGKYG
---|||---- -|-------- -|-----|-- -|----|--- ||-     +-
IDKDKVDKSA VGFEYQGKTE KHESQKDYVK GFGGKFGVQT DRQDKCALGW
--------|- --- +---|- ---|---|        ----| --------  
DHQEKLQLHE SQKDYKTGFG GKFGVQSERQ DSAAVGFDYK EKLAKHESQQ
     ----- |-- + +      ----|--- -|------|-    ----|--
DYSKGFGGKY GVQKDRMDKN ASTFEDVTQV SSAYQKTVPV EAVTSKTSNI
-||-     + ---------- -||----|-- ||-|--|--- ---||-||--
RANFENLAKE KEQEDRRKAE AERAQRMAKE RQEQEEARRK LEEQARAKTQ
---------                                    -------|-
TPPVSPAPQP TEERLPSSPV YEDAASFKAE LSYRGPVSGT EPEPVYSMEA
|---|----- |-----||-- |----|--    ++----|-| -----||---
ADYREASSQQ GLAYATEAVY ESAEAPGHYP AEDSTYDEYE NDLGITAVAL
--|---||-- -- + +   + -|------|- ---|||  +     --|----
YDYQAAGDDE ISFDPDDIIT NIEMIDDGWW RGVCKGRYGL FPANYVELRQ
+ +------- -|-------| ---------  -------|-- ----|-----


Protein	: Q14247
Enzyme	: chymotrypsin Lys-N

	GVQMDRVDQSAVGF
	---------|----
	GVQSERQDSAAVGF
	---|----|-----
	KTVPVEAVTS
	-|------||
	ETGPKASHGY
	-|----|--|
	KLQLHESQ
	------|-
	KELETGP
	----|--
	KFGVQMDRVDQSAVGFEYQG
	-----------|-----|--
	KTQTPPVSPAPQPTEERLPSSPVYEDAASF
	-|-|---|-----|-----||--|----|-
	DPDDIITNIEMIDDGW
	------|---------
	KDYSSGFGG
	--|||----
	ESAEAPGHYPAEDSTY
	-|------|----|||
	KASAGHAVSIAQDDAGADDW
	--|-----|-----------
	KLRENVFQEHQTL
	-----------|-
	VNDVSEKEQRW
	----|------
	KASHGYGG
	--|--|--
	KHESQRDYS
	---|---||
	GAKTVQGSGHQEHINIHKL
	---|---|-----------
	GITAVAL
	--|----
	AKHESQQDY
	----|---|
	KHCSQVDSVRGFGG
	---|---|------
	EEQARAKTQTPPVSPAPQPTEERLPSSPVY
	-------|-|---|-----|-----||--|
	KYGVQADRVD
	-|--------
	QGKTEKHASQKDY
	---|----|---|
	KTVQGSGHQEHINIH
	-|---|---------
	GVQADRVDKSAVGF
	---------|----
	QGKTEKHESQRDY
	---|----|---|
	QAAGDDEISF
	--------|-
	RGVCKGRY
	-------|
	KGRYGLFPANYVELRQ
	---|------|-----
	KASAGHAVSIAQDDAGADDWETDPDFVNDVSE
	--|-----|------------|--------|-
	KFGVQTDRQD
	-----|----
	SKHCSQVDSVRGF
	|---|---|----
	KSAVGFEYQG
	-|-----|--
	REASSQQGL
	---||----
	QGKTEKHESQKDY
	---|----|---|
	GVQTDRQDKCAL
	---|--------
	SMEAADY
	|-----|
	RGPVSGTEPEPVY
	----|-|-----|
	GIDKDKVDKSAVGF
	---------|----
	GVQKDRMDKNASTF
	-----------||-
	KHESQQDYS
	---|---||
	KTSNIRANFENLA
	-||----------
	KFGVQSERQDSAAVGFDY
	-----|----|------|
	KSAVGHEYQS
	-|-----|-|
	KNASTFEDVTQVSSAYQ
	---||----|--||-|-
	HESQKDY
	--|---|
	EDVTQVSSAY
	---|--||-|
	QKTVPVEAVTSKTSNIRANF
	--|------||-||------
	GVEQDRMDKSAVGHEY
	---------|-----|
	KSAVGFDYQG
	-|-----|--

Protein sequence : 
MWKASAGHAV SIAQDDAGAD DWETDPDFVN DVSEKEQRWG AKTVQGSGHQ
  --|----- |--------- ---|------ --|------- --|---|---
EHINIHKLRE NVFQEHQTLK EKELETGPKA SHGYGGKFGV EQDRMDKSAV
---------- -------|-   ----|---- |--|--  -- -------|--
GHEYQSKLSK HCSQVDSVRG FGGKFGVQMD RVDQSAVGFE YQGKTEKHAS
---|-|  |- --|---|--- ---------- ----|----- |---|----|
QKDYSSGFGG KYGVQADRVD KSAVGFDYQG KTEKHESQRD YSKGFGGKYG
---|||---- -|-------- -|-----|-- -|----|--- ||      +-
IDKDKVDKSA VGFEYQGKTE KHESQKDYVK GFGGKFGVQT DRQDKCALGW
--------|- ----|---|- ---|---|       -----| --------  
DHQEKLQLHE SQKDYKTGFG GKFGVQSERQ DSAAVGFDYK EKLAKHESQQ
    ------ |-  + +     -----|--- -|------|     ----|--
DYSKGFGGKY GVQKDRMDKN ASTFEDVTQV SSAYQKTVPV EAVTSKTSNI
-||      + ---------- -||----|-- ||-|--|--- ---||-||--
RANFENLAKE KEQEDRRKAE AERAQRMAKE RQEQEEARRK LEEQARAKTQ
--------                                     -------|-
TPPVSPAPQP TEERLPSSPV YEDAASFKAE LSYRGPVSGT EPEPVYSMEA
|---|----- |-----||-- |----|-     ++----|-| -----||---
ADYREASSQQ GLAYATEAVY ESAEAPGHYP AEDSTYDEYE NDLGITAVAL
--|---||-- -- + +   + -|------|- ---|||  +     --|----
YDYQAAGDDE ISFDPDDIIT NIEMIDDGWW RGVCKGRYGL FPANYVELRQ
+ +------- -|-------| ---------  -------|-- ----|-----


Protein	: Q14247
Enzyme	: chymotrypsin trypsin_no_P_rule

	VDQSAVGFEYQGK
	---|-----|---
	GVQMDRVDQSAVGF
	---------|----
	GVQSERQDSAAVGF
	---|----|-----
	YGVQADR
	|------
	ASAGHAVSIAQDDAGADDWETDPDFVNDVSEK
	-|-----|------------|--------|--
	SAVGFDYQGK
	|-----|---
	ETGPKASHGY
	-|----|--|
	SAVGFEYQGK
	|-----|---
	DPDDIITNIEMIDDGW
	------|---------
	ESAEAPGHYPAEDSTY
	-|------|----|||
	KASAGHAVSIAQDDAGADDW
	--|-----|-----------
	VNDVSEKEQRW
	----|------
	FGVQSER
	----|--
	FGVQTDR
	----|--
	GAKTVQGSGHQEHINIHKL
	---|---|-----------
	GITAVAL
	--|----
	TVPVEAVTSK
	|------||-
	AKHESQQDY
	----|---|
	DYSSGFGGK
	-|||-----
	EEQARAKTQTPPVSPAPQPTEERLPSSPVY
	-------|-|---|-----|-----||--|
	LPSSPVYEDAASFK
	--||--|----|--
	ENVFQEHQTLK
	--------|--
	TVQGSGHQEHINIHK
	|---|----------
	YGLFPANYVELR
	|------|----
	QGKTEKHASQKDY
	---|----|---|
	GVQADRVDKSAVGF
	---------|----
	QGKTEKHESQRDY
	---|----|---|
	QAAGDDEISF
	--------|-
	RGVCKGRY
	-------|
	GPVSGTEPEPVYSMEAADYR
	---|-|-----||-----|-
	QDSAAVGFDYK
	--|------|-
	LQLHESQK
	-----|--
	SKHCSQVDSVRGF
	|---|---|----
	REASSQQGL
	---||----
	QGKTEKHESQKDY
	---|----|---|
	GVQTDRQDKCAL
	---|--------
	ASHGYGGK
	-|--|---
	SMEAADY
	|-----|
	NASTFEDVTQVSSAYQK
	--||----|--||-|--
	RGPVSGTEPEPVY
	----|-|-----|
	GIDKDKVDKSAVGF
	---------|----
	GVQKDRMDKNASTF
	-----------||-
	HESQKDY
	--|---|
	EDVTQVSSAY
	---|--||-|
	QKTVPVEAVTSKTSNIRANF
	--|------||-||------
	SAVGHEYQSK
	|-----|-|-
	HESQQDYSK
	--|---||-
	GVEQDRMDKSAVGHEY
	---------|-----|
	ELETGPK
	---|---
	HCSQVDSVR
	--|---|--
	TQTPPVSPAPQPTEER
	|-|---|-----|---

Protein sequence : 
MWKASAGHAV SIAQDDAGAD DWETDPDFVN DVSEKEQRWG AKTVQGSGHQ
  --|----- |--------- ---|------ --|------- --|---|---
EHINIHKLRE NVFQEHQTLK EKELETGPKA SHGYGGKFGV EQDRMDKSAV
-------- - -------|--   ---|---- |--|--- -- -------|--
GHEYQSKLSK HCSQVDSVRG FGGKFGVQMD RVDQSAVGFE YQGKTEKHAS
---|-|- |- --|---|--- -    ----- ----|----- |---|----|
QKDYSSGFGG KYGVQADRVD KSAVGFDYQG KTEKHESQRD YSKGFGGKYG
---|||---- -|-------- -|-----|-- -|----|--- |+      +-
IDKDKVDKSA VGFEYQGKTE KHESQKDYVK GFGGKFGVQT DRQDKCALGW
--------|- --- +---|- ---|---|        ----| --------  
DHQEKLQLHE SQKDYKTGFG GKFGVQSERQ DSAAVGFDYK EKLAKHESQQ
     ----- |-- + +      ----|--- -|------|-    ----|--
DYSKGFGGKY GVQKDRMDKN ASTFEDVTQV SSAYQKTVPV EAVTSKTSNI
-||-     + ---------- -||----|-- ||-|--|--- ---||-||--
RANFENLAKE KEQEDRRKAE AERAQRMAKE RQEQEEARRK LEEQARAKTQ
----                                         -------|-
TPPVSPAPQP TEERLPSSPV YEDAASFKAE LSYRGPVSGT EPEPVYSMEA
|---|----- |-----||-- |----|--    ++----|-| -----||---
ADYREASSQQ GLAYATEAVY ESAEAPGHYP AEDSTYDEYE NDLGITAVAL
--|---||-- -- + +   + -|------|- ---|||  +     --|----
YDYQAAGDDE ISFDPDDIIT NIEMIDDGWW RGVCKGRYGL FPANYVELRQ
+ +------- -|-------| ---------  -------|-- ----|---- 


Protein	: Q14247
Enzyme	: chymotrypsin V8-DE

	GVQMDRVDQSAVGF
	---------|----
	GVQSERQDSAAVGF
	---|----|-----
	TGPKASHGYGGKFGVE
	|----|--|-------
	KNASTFE
	---||--
	YSKGFGGKYGVQKD
	||------|-----
	ETGPKASHGY
	-|----|--|
	DPDDIITNIEMIDDGW
	------|---------
	KSAVGFE
	-|-----
	SAAVGFD
	|------
	ASSQQGLAYATE
	-||-----|-|-
	ESAEAPGHYPAEDSTY
	-|------|----|||
	YSSGFGGKYGVQAD
	|||-----|-----
	KASAGHAVSIAQDDAGADDW
	--|-----|-----------
	VNDVSEKEQRW
	----|------
	QRWGAKTVQGSGHQE
	------|---|----
	RLPSSPVYE
	---||--|-
	SVRGFGGKFGVQMD
	|-------------
	YQSKLSKHCSQVD
	|-|--|---|---
	YSKGFGGKYGID
	||------|---
	GAKTVQGSGHQEHINIHKL
	---|---|-----------
	APGHYPAE
	----|---
	VTQVSSAYQKTVPVE
	-|--||-|--|----
	LSYRGPVSGTEPEPVYSME
	-||----|-|-----||--
	GITAVAL
	--|----
	AASFKAE
	--|----
	AKHESQQDY
	----|---|
	YVKGFGGKFGVQTD
	|-----------|-
	EEQARAKTQTPPVSPAPQPTEERLPSSPVY
	-------|-|---|-----|-----||--|
	KSAVGHE
	-|-----
	AVTSKTSNIRANFE
	--||-||-------
	QGKTEKHASQKDY
	---|----|---|
	GVQADRVDKSAVGF
	---------|----
	QGKTEKHESQRDY
	---|----|---|
	QAAGDDEISF
	--------|-
	KHASQKD
	---|---
	RGVCKGRY
	-------|
	LGITAVALYD
	---|----|-
	SKHCSQVDSVRGF
	|---|---|----
	QARAKTQTPPVSPAPQPTE
	-----|-|---|-----|-
	REASSQQGL
	---||----
	QGKTEKHESQKDY
	---|----|---|
	GVQTDRQDKCAL
	---|--------
	SMEAADY
	|-----|
	RGPVSGTEPEPVY
	----|-|-----|
	GIDKDKVDKSAVGF
	---------|----
	GVQKDRMDKNASTF
	-----------||-
	KSAVGFD
	-|-----
	HESQKDY
	--|---|
	EDVTQVSSAY
	---|--||-|
	QKTVPVEAVTSKTSNIRANF
	--|------||-||------
	MWKASAGHAVSIAQD
	----|-----|----
	YKTGFGGKFGVQSE
	|-|---------|-
	GVEQDRMDKSAVGHEY
	---------|-----|
	GWWRGVCKGRYGLFPANYVE
	----------|------|--
	QSAVGFE
	-|-----

Protein sequence : 
MWKASAGHAV SIAQDDAGAD DWETDPDFVN DVSEKEQRWG AKTVQGSGHQ
----|----- |--------- -- +    -- --|------- --|---|---
EHINIHKLRE NVFQEHQTLK EKELETGPKA SHGYGGKFGV EQDRMDKSAV
--------          +       -|---- |--|------ -------|--
GHEYQSKLSK HCSQVDSVRG FGGKFGVQMD RVDQSAVGFE YQGKTEKHAS
---|-|--|- --|---|--- ---------- ----|----- +---|----|
QKDYSSGFGG KYGVQADRVD KSAVGFDYQG KTEKHESQRD YSKGFGGKYG
---|||---- -|-------- -|-----+-- -|----|--- ||------|-
IDKDKVDKSA VGFEYQGKTE KHESQKDYVK GFGGKFGVQT DRQDKCALGW
--------|- ----+---|- ---|---|-- ---------| --------  
DHQEKLQLHE SQKDYKTGFG GKFGVQSERQ DSAAVGFDYK EKLAKHESQQ
           +   |-|--- ------|--- -|------+     ----|--
DYSKGFGGKY GVQKDRMDKN ASTFEDVTQV SSAYQKTVPV EAVTSKTSNI
-||------| ---------- -||----|-- ||-|--|--- ---||-||--
RANFENLAKE KEQEDRRKAE AERAQRMAKE RQEQEEARRK LEEQARAKTQ
-----                                        -------|-
TPPVSPAPQP TEERLPSSPV YEDAASFKAE LSYRGPVSGT EPEPVYSMEA
|---|----- |-----||-- |- --|---- -||----|-| -----||---
ADYREASSQQ GLAYATEAVY ESAEAPGHYP AEDSTYDEYE NDLGITAVAL
--|---||-- ---|-|-  + -|------|- ---|||  +    ---|----
YDYQAAGDDE ISFDPDDIIT NIEMIDDGWW RGVCKGRYGL FPANYVELRQ
|-+------- -|-------| ---------- -------|-- ----|--   


Protein	: Q14247
Enzyme	: chymotrypsin V8-E

	GVQMDRVDQSAVGF
	---------|----
	GVQSERQDSAAVGF
	---|----|-----
	TGPKASHGYGGKFGVE
	|----|--|-------
	ISFDPDDIITNIE
	-|-------|---
	ETGPKASHGY
	-|----|--|
	MWKASAGHAVSIAQDDAGADDWE
	----|-----|------------
	DPDDIITNIEMIDDGW
	------|---------
	ASSQQGLAYATE
	-||-----|-|-
	ESAEAPGHYPAEDSTY
	-|------|----|||
	NDLGITAVALYDYQAAGDDE
	-----|----|-|-------
	SQKDYKTGFGGKFGVQSE
	|---|-|---------|-
	KHASQKDYSSGFGGKYGVQADRVDKSAVGFDYQGKTE
	---|---|||-----|---------|-----|---|-
	KASAGHAVSIAQDDAGADDW
	--|-----|-----------
	DVTQVSSAYQKTVPVE
	--|--||-|--|----
	VNDVSEKEQRW
	----|------
	QRWGAKTVQGSGHQE
	------|---|----
	RLPSSPVYE
	---||--|-
	GAKTVQGSGHQEHINIHKL
	---|---|-----------
	SQRDYSKGFGGKYGIDKDKVDKSAVGFE
	|---||------|---------|-----
	APGHYPAE
	----|---
	LSYRGPVSGTEPEPVYSME
	-||----|-|-----||--
	GITAVAL
	--|----
	AKHESQQDY
	----|---|
	EEQARAKTQTPPVSPAPQPTEERLPSSPVY
	-------|-|---|-----|-----||--|
	AVTSKTSNIRANFE
	--||-||-------
	QGKTEKHASQKDY
	---|----|---|
	QDRMDKSAVGHE
	------|-----
	GVQADRVDKSAVGF
	---------|----
	QGKTEKHESQRDY
	---|----|---|
	QAAGDDEISF
	--------|-
	RGVCKGRY
	-------|
	SQKDYVKGFGGKFGVQTDRQDKCALGWDHQE
	|---|-----------|--------------
	SKHCSQVDSVRGF
	|---|---|----
	QARAKTQTPPVSPAPQPTE
	-----|-|---|-----|-
	REASSQQGL
	---||----
	QGKTEKHESQKDY
	---|----|---|
	GVQTDRQDKCAL
	---|--------
	SMEAADY
	|-----|
	RGPVSGTEPEPVY
	----|-|-----|
	GIDKDKVDKSAVGF
	---------|----
	GVQKDRMDKNASTF
	-----------||-
	SQQDYSKGFGGKYGVQKDRMDKNASTFE
	|---||------|-----------||--
	HESQKDY
	--|---|
	EDVTQVSSAY
	---|--||-|
	QKTVPVEAVTSKTSNIRANF
	--|------||-||------
	YQSKLSKHCSQVDSVRGFGGKFGVQMDRVDQSAVGFE
	|-|--|---|---|-----------------|-----
	GVEQDRMDKSAVGHEY
	---------|-----|
	TDPDFVNDVSE
	|--------|-
	DAASFKAE
	---|----
	MIDDGWWRGVCKGRYGLFPANYVE
	--------------|------|--
	RQDSAAVGFDYKE
	---|------|--

Protein sequence : 
MWKASAGHAV SIAQDDAGAD DWETDPDFVN DVSEKEQRWG AKTVQGSGHQ
----|----- |--------- ---|------ --|------- --|---|---
EHINIHKLRE NVFQEHQTLK EKELETGPKA SHGYGGKFGV EQDRMDKSAV
--------          +       -|---- |--|------ -------|--
GHEYQSKLSK HCSQVDSVRG FGGKFGVQMD RVDQSAVGFE YQGKTEKHAS
---|-|--|- --|---|--- ---------- ----|----- +---|----|
QKDYSSGFGG KYGVQADRVD KSAVGFDYQG KTEKHESQRD YSKGFGGKYG
---|||---- -|-------- -|-----|-- -|----|--- ||------|-
IDKDKVDKSA VGFEYQGKTE KHESQKDYVK GFGGKFGVQT DRQDKCALGW
--------|- ----+---|- ---|---|-- ---------| ----------
DHQEKLQLHE SQKDYKTGFG GKFGVQSERQ DSAAVGFDYK EKLAKHESQQ
----       |---|-|--- ------|--- -|------|- -  ----|--
DYSKGFGGKY GVQKDRMDKN ASTFEDVTQV SSAYQKTVPV EAVTSKTSNI
-||------| ---------- -||----|-- ||-|--|--- ---||-||--
RANFENLAKE KEQEDRRKAE AERAQRMAKE RQEQEEARRK LEEQARAKTQ
-----                                        -------|-
TPPVSPAPQP TEERLPSSPV YEDAASFKAE LSYRGPVSGT EPEPVYSMEA
|---|----- |-----||-- |----|---- -||----|-| -----||---
ADYREASSQQ GLAYATEAVY ESAEAPGHYP AEDSTYDEYE NDLGITAVAL
--|---||-- ---|-|-  + -|------|- ---|||  +  -----|----
YDYQAAGDDE ISFDPDDIIT NIEMIDDGWW RGVCKGRYGL FPANYVELRQ
|-|------- -|-------| ---------- -------|-- ----|--   


Protein	: Q14247
Enzyme	: CNBr Lys-C

	ASHGYGGK
	-|--|---
	DYSSGFGGK
	-|||-----
	YGVQADRVDK
	|---------
	FGVQTDRQDK
	----|-----
	NASTFEDVTQVSSAYQK
	--||----|--||-|--
	TVQGSGHQEHINIHK
	|---|----------
	FGVQSERQDSAAVGFDYK
	----|----|------|-
	FGVQMDRVDQSAVGFEYQGK
	----------|-----|---
	DKSAVGHEYQSKLSKHCSQVDSVRGFGGKFGVQM
	--|-----|-|--|---|---|------------
	LRENVFQEHQTLK
	----------|--
	SAVGHEYQSK
	|-----|-|-
	HESQQDYSK
	--|---||-
	ASAGHAVSIAQDDAGADDWETDPDFVNDVSEK
	-|-----|------------|--------|--
	SAVGFDYQGK
	|-----|---
	ELETGPK
	---|---
	HCSQVDSVRGFGGK
	--|---|-------
	HESQRDYSK
	--|---||-
	SAVGFEYQGK
	|-----|---
	TSNIRANFENLAK
	||-----------
	IDDGWWRGVCKGRYGLFPANYVELRQ
	-------------|------|-----
	LQLHESQK
	-----|--
	GRYGLFPANYVELRQ
	--|------|-----
	TQTPPVSPAPQPTEERLPSSPVYEDAASFK
	|-|---|-----|-----||--|----|--
	TVPVEAVTSK
	|------||-

Protein sequence : 
MWKASAGHAV SIAQDDAGAD DWETDPDFVN DVSEKEQRWG AKTVQGSGHQ
   -|----- |--------- ---|------ --|--        |---|---
EHINIHKLRE NVFQEHQTLK EKELETGPKA SHGYGGKFGV EQDRMDKSAV
---------- -------|--   ---|---- |--|---         --|--
GHEYQSKLSK HCSQVDSVRG FGGKFGVQMD RVDQSAVGFE YQGKTEKHAS
---|-|--|- --|---|--- ---------- ----|----- |---+    +
QKDYSSGFGG KYGVQADRVD KSAVGFDYQG KTEKHESQRD YSKGFGGKYG
  -|||---- -|-------- -|-----|-- -+  --|--- ||-     + 
IDKDKVDKSA VGFEYQGKTE KHESQKDYVK GFGGKFGVQT DRQDKCALGW
        +      +   +     +   +        ----| -----     
DHQEKLQLHE SQKDYKTGFG GKFGVQSERQ DSAAVGFDYK EKLAKHESQQ
     ----- |-- + +      ----|--- -|------|-      --|--
DYSKGFGGKY GVQKDRMDKN ASTFEDVTQV SSAYQKTVPV EAVTSKTSNI
-||-     +          - -||----|-- ||-|--|--- ---||-||--
RANFENLAKE KEQEDRRKAE AERAQRMAKE RQEQEEARRK LEEQARAKTQ
---------                                           |-
TPPVSPAPQP TEERLPSSPV YEDAASFKAE LSYRGPVSGT EPEPVYSMEA
|---|----- |-----||-- |----|--    ++    + +      ++   
ADYREASSQQ GLAYATEAVY ESAEAPGHYP AEDSTYDEYE NDLGITAVAL
  +   ++      + +   +  +      +     +++  +       +    
YDYQAAGDDE ISFDPDDIIT NIEMIDDGWW RGVCKGRYGL FPANYVELRQ
+ +         +       +     ------ -------|-- ----|-----


Protein	: Q14247
Enzyme	: CNBr Lys-N

	KHCSQVDSVRGFGG
	---|---|------
	KLRENVFQEHQTL
	-----------|-
	KASHGYGG
	--|--|--
	KYGVQADRVD
	-|--------
	KHESQQDYS
	---|---||
	KTSNIRANFENLA
	-||----------
	KFGVQSERQDSAAVGFDY
	-----|----|------|
	KTVQGSGHQEHINIH
	-|---|---------
	KSAVGHEYQS
	-|-----|-|
	DKSAVGHEYQSKLSKHCSQVDSVRGFGGKFGVQM
	--|-----|-|--|---|---|------------
	KNASTFEDVTQVSSAYQ
	---||----|--||-|-
	KTVPVEAVTS
	-|------||
	KHESQRDYS
	---|---||
	KLQLHESQ
	------|-
	KELETGP
	----|--
	KFGVQMDRVDQSAVGFEYQG
	-----------|-----|--
	KTQTPPVSPAPQPTEERLPSSPVYEDAASF
	-|-|---|-----|-----||--|----|-
	KDYSSGFGG
	--|||----
	IDDGWWRGVCKGRYGLFPANYVELRQ
	-------------|------|-----
	KSAVGFDYQG
	-|-----|--
	KGRYGLFPANYVELRQ
	---|------|-----
	KASAGHAVSIAQDDAGADDWETDPDFVNDVSE
	--|-----|------------|--------|-
	KFGVQTDRQD
	-----|----
	KSAVGFEYQG
	-|-----|--

Protein sequence : 
MWKASAGHAV SIAQDDAGAD DWETDPDFVN DVSEKEQRWG AKTVQGSGHQ
  --|----- |--------- ---|------ --|-        -|---|---
EHINIHKLRE NVFQEHQTLK EKELETGPKA SHGYGGKFGV EQDRMDKSAV
---------- -------|-   ----|---- |--|--          --|--
GHEYQSKLSK HCSQVDSVRG FGGKFGVQMD RVDQSAVGFE YQGKTEKHAS
---|-|--|- --|---|--- ---------- ----|----- |-- +    +
QKDYSSGFGG KYGVQADRVD KSAVGFDYQG KTEKHESQRD YSKGFGGKYG
 --|||---- -|-------- -|-----|--  + ---|--- ||      + 
IDKDKVDKSA VGFEYQGKTE KHESQKDYVK GFGGKFGVQT DRQDKCALGW
       -|- ----|-- +     +   +       -----| ----      
DHQEKLQLHE SQKDYKTGFG GKFGVQSERQ DSAAVGFDYK EKLAKHESQQ
    ------ |-  + +     -----|--- -|------|      ---|--
DYSKGFGGKY GVQKDRMDKN ASTFEDVTQV SSAYQKTVPV EAVTSKTSNI
-||      +         -- -||----|-- ||-|--|--- ---||-||--
RANFENLAKE KEQEDRRKAE AERAQRMAKE RQEQEEARRK LEEQARAKTQ
--------                                           -|-
TPPVSPAPQP TEERLPSSPV YEDAASFKAE LSYRGPVSGT EPEPVYSMEA
|---|----- |-----||-- |----|-     ++    + +      ++   
ADYREASSQQ GLAYATEAVY ESAEAPGHYP AEDSTYDEYE NDLGITAVAL
  +   ++      + +   +  +      +     +++  +       +    
YDYQAAGDDE ISFDPDDIIT NIEMIDDGWW RGVCKGRYGL FPANYVELRQ
+ +         +       +     ------ -------|-- ----|-----


Protein	: Q14247
Enzyme	: CNBr trypsin_no_P_rule

	ASHGYGGK
	-|--|---
	VDQSAVGFEYQGK
	---|-----|---
	DYSSGFGGK
	-|||-----
	LPSSPVYEDAASFK
	--||--|----|--
	ENVFQEHQTLK
	--------|--
	NASTFEDVTQVSSAYQK
	--||----|--||-|--
	TVQGSGHQEHINIHK
	|---|----------
	YGLFPANYVELR
	|------|----
	DKSAVGHEYQSKLSKHCSQVDSVRGFGGKFGVQM
	--|-----|-|--|---|---|------------
	SAVGHEYQSK
	|-----|-|-
	YGVQADR
	|------
	ASAGHAVSIAQDDAGADDWETDPDFVNDVSEK
	-|-----|------------|--------|--
	SAVGFDYQGK
	|-----|---
	FGVQSER
	----|--
	HESQQDYSK
	--|---||-
	ELETGPK
	---|---
	HCSQVDSVR
	--|---|--
	SAVGFEYQGK
	|-----|---
	FGVQTDR
	----|--
	TQTPPVSPAPQPTEER
	|-|---|-----|---
	GPVSGTEPEPVYSMEAADYR
	---|-|-----||-----|-
	IDDGWWRGVCKGRYGLFPANYVELRQ
	-------------|------|-----
	QDSAAVGFDYK
	--|------|-
	LQLHESQK
	-----|--
	TVPVEAVTSK
	|------||-

Protein sequence : 
MWKASAGHAV SIAQDDAGAD DWETDPDFVN DVSEKEQRWG AKTVQGSGHQ
   -|----- |--------- ---|------ --|--        |---|---
EHINIHKLRE NVFQEHQTLK EKELETGPKA SHGYGGKFGV EQDRMDKSAV
-------  - -------|--   ---|---- |--|---         --|--
GHEYQSKLSK HCSQVDSVRG FGGKFGVQMD RVDQSAVGFE YQGKTEKHAS
---|-|--|- --|---|--- ---------   ---|----- |---+    +
QKDYSSGFGG KYGVQADRVD KSAVGFDYQG KTEKHESQRD YSKGFGGKYG
  -|||---- -|------    |-----|-- -+    +    ++      + 
IDKDKVDKSA VGFEYQGKTE KHESQKDYVK GFGGKFGVQT DRQDKCALGW
        +      +   +     +   +        ----| --        
DHQEKLQLHE SQKDYKTGFG GKFGVQSERQ DSAAVGFDYK EKLAKHESQQ
     ----- |-- + +      ----|--- -|------|-      --|--
DYSKGFGGKY GVQKDRMDKN ASTFEDVTQV SSAYQKTVPV EAVTSKTSNI
-||-     +          - -||----|-- ||-|--|--- ---||-++  
RANFENLAKE KEQEDRRKAE AERAQRMAKE RQEQEEARRK LEEQARAKTQ
                                                    |-
TPPVSPAPQP TEERLPSSPV YEDAASFKAE LSYRGPVSGT EPEPVYSMEA
|---|----- |-----||-- |----|--    ++ ---|-| -----||---
ADYREASSQQ GLAYATEAVY ESAEAPGHYP AEDSTYDEYE NDLGITAVAL
--|-  ++      + +   +  +      +     +++  +       +    
YDYQAAGDDE ISFDPDDIIT NIEMIDDGWW RGVCKGRYGL FPANYVELRQ
+ +         +       +     ------ -------|-- ----|-----


Protein	: Q14247
Enzyme	: CNBr V8-DE

	AASFKAE
	--|----
	YVKGFGGKFGVQTD
	|-----------|-
	KSAVGHE
	-|-----
	QRWGAKTVQGSGHQE
	------|---|----
	TGPKASHGYGGKFGVE
	|----|--|-------
	KSAVGFD
	-|-----
	AVTSKTSNIRANFE
	--||-||-------
	RLPSSPVYE
	---||--|-
	KNASTFE
	---||--
	SVRGFGGKFGVQMD
	|-------------
	DKSAVGHEYQSKLSKHCSQVDSVRGFGGKFGVQM
	--|-----|-|--|---|---|------------
	YQSKLSKHCSQVD
	|-|--|---|---
	YSKGFGGKYGVQKD
	||------|-----
	MWKASAGHAVSIAQD
	----|-----|----
	KHASQKD
	---|---
	YKTGFGGKFGVQSE
	|-|---------|-
	GWWRGVCKGRYGLFPANYVE
	----------|------|--
	YSKGFGGKYGID
	||------|---
	LGITAVALYD
	---|----|-
	APGHYPAE
	----|---
	KSAVGFE
	-|-----
	IDDGWWRGVCKGRYGLFPANYVELRQ
	-------------|------|-----
	SAAVGFD
	|------
	ASSQQGLAYATE
	-||-----|-|-
	VTQVSSAYQKTVPVE
	-|--||-|--|----
	YSSGFGGKYGVQAD
	|||-----|-----
	QSAVGFE
	-|-----
	LSYRGPVSGTEPEPVYSME
	-||----|-|-----||--
	QARAKTQTPPVSPAPQPTE
	-----|-|---|-----|-

Protein sequence : 
MWKASAGHAV SIAQDDAGAD DWETDPDFVN DVSEKEQRWG AKTVQGSGHQ
----|----- |----         +         +   ---- --|---|---
EHINIHKLRE NVFQEHQTLK EKELETGPKA SHGYGGKFGV EQDRMDKSAV
-                 +        |---- |--|------ -    --|--
GHEYQSKLSK HCSQVDSVRG FGGKFGVQMD RVDQSAVGFE YQGKTEKHAS
---|-|--|- --|---|--- ----------    -|----- +   + ---|
QKDYSSGFGG KYGVQADRVD KSAVGFDYQG KTEKHESQRD YSKGFGGKYG
---|||---- -|-----    -|-----+    +    +    ||------|-
IDKDKVDKSA VGFEYQGKTE KHESQKDYVK GFGGKFGVQT DRQDKCALGW
--     -|- ----+   +     +   |-- ---------| -         
DHQEKLQLHE SQKDYKTGFG GKFGVQSERQ DSAAVGFDYK EKLAKHESQQ
           +   |-|--- ------|-    |------+         +  
DYSKGFGGKY GVQKDRMDKN ASTFEDVTQV SSAYQKTVPV EAVTSKTSNI
 ||------| -----   -- -||-- -|-- ||-|--|--- ---||-||--
RANFENLAKE KEQEDRRKAE AERAQRMAKE RQEQEEARRK LEEQARAKTQ
-----                                          -----|-
TPPVSPAPQP TEERLPSSPV YEDAASFKAE LSYRGPVSGT EPEPVYSMEA
|---|----- |- ---||-- |- --|---- -||----|-| -----||-- 
ADYREASSQQ GLAYATEAVY ESAEAPGHYP AEDSTYDEYE NDLGITAVAL
  +  -||-- ---|-|-  +  +  ----|- -- +++  +    ---|----
YDYQAAGDDE ISFDPDDIIT NIEMIDDGWW RGVCKGRYGL FPANYVELRQ
|-+         +       +     ------ -------|-- ----|-----


Protein	: Q14247
Enzyme	: CNBr V8-E

	QARAKTQTPPVSPAPQPTE
	-----|-|---|-----|-
	DVTQVSSAYQKTVPVE
	--|--||-|--|----
	QRWGAKTVQGSGHQE
	------|---|----
	TGPKASHGYGGKFGVE
	|----|--|-------
	AVTSKTSNIRANFE
	--||-||-------
	SQQDYSKGFGGKYGVQKDRMDKNASTFE
	|---||------|-----------||--
	RLPSSPVYE
	---||--|-
	ISFDPDDIITNIE
	-|-------|---
	DKSAVGHEYQSKLSKHCSQVDSVRGFGGKFGVQM
	--|-----|-|--|---|---|------------
	QDRMDKSAVGHE
	------|-----
	YQSKLSKHCSQVDSVRGFGGKFGVQMDRVDQSAVGFE
	|-|--|---|---|-----------------|-----
	MWKASAGHAVSIAQDDAGADDWE
	----|-----|------------
	TDPDFVNDVSE
	|--------|-
	DAASFKAE
	---|----
	SQRDYSKGFGGKYGIDKDKVDKSAVGFE
	|---||------|---------|-----
	APGHYPAE
	----|---
	MIDDGWWRGVCKGRYGLFPANYVE
	--------------|------|--
	IDDGWWRGVCKGRYGLFPANYVELRQ
	-------------|------|-----
	ASSQQGLAYATE
	-||-----|-|-
	SQKDYVKGFGGKFGVQTDRQDKCALGWDHQE
	|---|-----------|--------------
	NDLGITAVALYDYQAAGDDE
	-----|----|-|-------
	LSYRGPVSGTEPEPVYSME
	-||----|-|-----||--
	SQKDYKTGFGGKFGVQSE
	|---|-|---------|-
	KHASQKDYSSGFGGKYGVQADRVDKSAVGFDYQGKTE
	---|---|||-----|---------|-----|---|-
	RQDSAAVGFDYKE
	---|------|--

Protein sequence : 
MWKASAGHAV SIAQDDAGAD DWETDPDFVN DVSEKEQRWG AKTVQGSGHQ
----|----- |--------- ---|------ --|-  ---- --|---|---
EHINIHKLRE NVFQEHQTLK EKELETGPKA SHGYGGKFGV EQDRMDKSAV
-                 +        |---- |--|------ -------|--
GHEYQSKLSK HCSQVDSVRG FGGKFGVQMD RVDQSAVGFE YQGKTEKHAS
---|-|--|- --|---|--- ---------- ----|----- +   + ---|
QKDYSSGFGG KYGVQADRVD KSAVGFDYQG KTEKHESQRD YSKGFGGKYG
---|||---- -|-------- -|-----|-- -|-   |--- ||------|-
IDKDKVDKSA VGFEYQGKTE KHESQKDYVK GFGGKFGVQT DRQDKCALGW
--------|- ----+   +     |---|-- ---------| ----------
DHQEKLQLHE SQKDYKTGFG GKFGVQSERQ DSAAVGFDYK EKLAKHESQQ
----       |---|-|--- ------|--- -|------|- -      |--
DYSKGFGGKY GVQKDRMDKN ASTFEDVTQV SSAYQKTVPV EAVTSKTSNI
-||------| ---------- -||----|-- ||-|--|--- ---||-||--
RANFENLAKE KEQEDRRKAE AERAQRMAKE RQEQEEARRK LEEQARAKTQ
-----                                          -----|-
TPPVSPAPQP TEERLPSSPV YEDAASFKAE LSYRGPVSGT EPEPVYSMEA
|---|----- |- ---||-- |----|---- -||----|-| -----||-- 
ADYREASSQQ GLAYATEAVY ESAEAPGHYP AEDSTYDEYE NDLGITAVAL
  +  -||-- ---|-|-  +  +  ----|- -- +++  +  -----|----
YDYQAAGDDE ISFDPDDIIT NIEMIDDGWW RGVCKGRYGL FPANYVELRQ
|-|------- -|-------| ---------- -------|-- ----|-----


Protein	: Q14247
Enzyme	: Lys-C Lys-N

	KTVPVEAVTS
	-|------||
	ASAGHAVSIAQDDAGADDWETDPDFVNDVSEK
	-|-----|------------|--------|--
	SAVGFDYQGK
	|-----|---
	SAVGFEYQGK
	|-----|---
	HESQRDYSK
	--|---||-
	KLQLHESQ
	------|-
	KELETGP
	----|--
	TSNIRANFENLAK
	||-----------
	KFGVQMDRVDQSAVGFEYQG
	-----------|-----|--
	KTQTPPVSPAPQPTEERLPSSPVYEDAASF
	-|-|---|-----|-----||--|----|-
	KDYSSGFGG
	--|||----
	KLRENVFQEHQTL
	-----------|-
	KASHGYGG
	--|--|--
	LRENVFQEHQTLK
	----------|--
	KHESQRDYS
	---|---||
	TVPVEAVTSK
	|------||-
	KHCSQVDSVRGFGG
	---|---|------
	DYSSGFGGK
	-|||-----
	YGVQADRVDK
	|---------
	FGVQTDRQDK
	----|-----
	KYGVQADRVD
	-|--------
	TVQGSGHQEHINIHK
	|---|----------
	FGVQMDRVDQSAVGFEYQGK
	----------|-----|---
	KTVQGSGHQEHINIH
	-|---|---------
	KGRYGLFPANYVELRQ
	---|------|-----
	LQLHESQK
	-----|--
	GRYGLFPANYVELRQ
	--|------|-----
	TQTPPVSPAPQPTEERLPSSPVYEDAASFK
	|-|---|-----|-----||--|----|--
	KASAGHAVSIAQDDAGADDWETDPDFVNDVSE
	--|-----|------------|--------|-
	KFGVQTDRQD
	-----|----
	KSAVGFEYQG
	-|-----|--
	ASHGYGGK
	-|--|---
	NASTFEDVTQVSSAYQK
	--||----|--||-|--
	KHESQQDYS
	---|---||
	KTSNIRANFENLA
	-||----------
	KFGVQSERQDSAAVGFDY
	-----|----|------|
	FGVQSERQDSAAVGFDYK
	----|----|------|-
	KSAVGHEYQS
	-|-----|-|
	KNASTFEDVTQVSSAYQ
	---||----|--||-|-
	SAVGHEYQSK
	|-----|-|-
	HESQQDYSK
	--|---||-
	ELETGPK
	---|---
	HCSQVDSVRGFGGK
	--|---|-------
	KSAVGFDYQG
	-|-----|--

Protein sequence : 
MWKASAGHAV SIAQDDAGAD DWETDPDFVN DVSEKEQRWG AKTVQGSGHQ
  --|----- |--------- ---|------ --|--       -|---|---
EHINIHKLRE NVFQEHQTLK EKELETGPKA SHGYGGKFGV EQDRMDKSAV
---------- -------|--  ----|---- |--|---          -|--
GHEYQSKLSK HCSQVDSVRG FGGKFGVQMD RVDQSAVGFE YQGKTEKHAS
---|-|- +- --|---|--- ---------- ----|----- |---+    +
QKDYSSGFGG KYGVQADRVD KSAVGFDYQG KTEKHESQRD YSKGFGGKYG
 --|||---- -|-------- -|-----|-- -+ ---|--- ||-     + 
IDKDKVDKSA VGFEYQGKTE KHESQKDYVK GFGGKFGVQT DRQDKCALGW
       -|- ----|-- +     +   +       -----| -----     
DHQEKLQLHE SQKDYKTGFG GKFGVQSERQ DSAAVGFDYK EKLAKHESQQ
    ------ |-- + +     -----|--- -|------|-     ---|--
DYSKGFGGKY GVQKDRMDKN ASTFEDVTQV SSAYQKTVPV EAVTSKTSNI
-||-     +         -- -||----|-- ||-|--|--- ---||-||--
RANFENLAKE KEQEDRRKAE AERAQRMAKE RQEQEEARRK LEEQARAKTQ
---------                                          -|-
TPPVSPAPQP TEERLPSSPV YEDAASFKAE LSYRGPVSGT EPEPVYSMEA
|---|----- |-----||-- |----|--    ++    + +      ++   
ADYREASSQQ GLAYATEAVY ESAEAPGHYP AEDSTYDEYE NDLGITAVAL
  +   ++      + +   +  +      +     +++  +       +    
YDYQAAGDDE ISFDPDDIIT NIEMIDDGWW RGVCKGRYGL FPANYVELRQ
+ +         +       +                ---|-- ----|-----


Protein	: Q14247
Enzyme	: Lys-C trypsin_no_P_rule

	ASHGYGGK
	-|--|---
	VDQSAVGFEYQGK
	---|-----|---
	DYSSGFGGK
	-|||-----
	YGVQADRVDK
	|---------
	FGVQTDRQDK
	----|-----
	NASTFEDVTQVSSAYQK
	--||----|--||-|--
	ENVFQEHQTLK
	--------|--
	LPSSPVYEDAASFK
	--||--|----|--
	TVQGSGHQEHINIHK
	|---|----------
	YGLFPANYVELR
	|------|----
	FGVQSERQDSAAVGFDYK
	----|----|------|-
	FGVQMDRVDQSAVGFEYQGK
	----------|-----|---
	LRENVFQEHQTLK
	----------|--
	SAVGHEYQSK
	|-----|-|-
	HESQQDYSK
	--|---||-
	ASAGHAVSIAQDDAGADDWETDPDFVNDVSEK
	-|-----|------------|--------|--
	SAVGFDYQGK
	|-----|---
	YGVQADR
	|------
	FGVQSER
	----|--
	ELETGPK
	---|---
	HCSQVDSVR
	--|---|--
	HCSQVDSVRGFGGK
	--|---|-------
	HESQRDYSK
	--|---||-
	SAVGFEYQGK
	|-----|---
	FGVQTDR
	----|--
	TSNIRANFENLAK
	||-----------
	TQTPPVSPAPQPTEER
	|-|---|-----|---
	GPVSGTEPEPVYSMEAADYR
	---|-|-----||-----|-
	QDSAAVGFDYK
	--|------|-
	LQLHESQK
	-----|--
	GRYGLFPANYVELRQ
	--|------|-----
	TQTPPVSPAPQPTEERLPSSPVYEDAASFK
	|-|---|-----|-----||--|----|--
	TVPVEAVTSK
	|------||-

Protein sequence : 
MWKASAGHAV SIAQDDAGAD DWETDPDFVN DVSEKEQRWG AKTVQGSGHQ
   -|----- |--------- ---|------ --|--        |---|---
EHINIHKLRE NVFQEHQTLK EKELETGPKA SHGYGGKFGV EQDRMDKSAV
---------- -------|--   ---|---- |--|---           |--
GHEYQSKLSK HCSQVDSVRG FGGKFGVQMD RVDQSAVGFE YQGKTEKHAS
---|-|- +  --|---|--- ---------- ----|----- |---+    +
QKDYSSGFGG KYGVQADRVD KSAVGFDYQG KTEKHESQRD YSKGFGGKYG
  -|||---- -|-------- -|-----|-- -+  --|--- ||-     + 
IDKDKVDKSA VGFEYQGKTE KHESQKDYVK GFGGKFGVQT DRQDKCALGW
        +      +   +     +   +        ----| -----     
DHQEKLQLHE SQKDYKTGFG GKFGVQSERQ DSAAVGFDYK EKLAKHESQQ
     ----- |-- + +      ----|--- -|------|-      --|--
DYSKGFGGKY GVQKDRMDKN ASTFEDVTQV SSAYQKTVPV EAVTSKTSNI
-||-     +          - -||----|-- ||-|--|--- ---||-||--
RANFENLAKE KEQEDRRKAE AERAQRMAKE RQEQEEARRK LEEQARAKTQ
---------                                           |-
TPPVSPAPQP TEERLPSSPV YEDAASFKAE LSYRGPVSGT EPEPVYSMEA
|---|----- |-----||-- |----|--    ++ ---|-| -----||---
ADYREASSQQ GLAYATEAVY ESAEAPGHYP AEDSTYDEYE NDLGITAVAL
--|-  ++      + +   +  +      +     +++  +       +    
YDYQAAGDDE ISFDPDDIIT NIEMIDDGWW RGVCKGRYGL FPANYVELRQ
+ +         +       +                 --|-- ----|-----


Protein	: Q14247
Enzyme	: Lys-C V8-DE

	TGPKASHGYGGKFGVE
	|----|--|-------
	KNASTFE
	---||--
	YSKGFGGKYGVQKD
	||------|-----
	ASAGHAVSIAQDDAGADDWETDPDFVNDVSEK
	-|-----|------------|--------|--
	SAVGFDYQGK
	|-----|---
	SAVGFEYQGK
	|-----|---
	HESQRDYSK
	--|---||-
	TSNIRANFENLAK
	||-----------
	KSAVGFE
	-|-----
	SAAVGFD
	|------
	ASSQQGLAYATE
	-||-----|-|-
	YSSGFGGKYGVQAD
	|||-----|-----
	QRWGAKTVQGSGHQE
	------|---|----
	RLPSSPVYE
	---||--|-
	SVRGFGGKFGVQMD
	|-------------
	YQSKLSKHCSQVD
	|-|--|---|---
	LRENVFQEHQTLK
	----------|--
	YSKGFGGKYGID
	||------|---
	APGHYPAE
	----|---
	VTQVSSAYQKTVPVE
	-|--||-|--|----
	LSYRGPVSGTEPEPVYSME
	-||----|-|-----||--
	TVPVEAVTSK
	|------||-
	AASFKAE
	--|----
	YVKGFGGKFGVQTD
	|-----------|-
	DYSSGFGGK
	-|||-----
	YGVQADRVDK
	|---------
	FGVQTDRQDK
	----|-----
	KSAVGHE
	-|-----
	TVQGSGHQEHINIHK
	|---|----------
	AVTSKTSNIRANFE
	--||-||-------
	FGVQMDRVDQSAVGFEYQGK
	----------|-----|---
	KHASQKD
	---|---
	LGITAVALYD
	---|----|-
	LQLHESQK
	-----|--
	GRYGLFPANYVELRQ
	--|------|-----
	TQTPPVSPAPQPTEERLPSSPVYEDAASFK
	|-|---|-----|-----||--|----|--
	QARAKTQTPPVSPAPQPTE
	-----|-|---|-----|-
	ASHGYGGK
	-|--|---
	NASTFEDVTQVSSAYQK
	--||----|--||-|--
	KSAVGFD
	-|-----
	FGVQSERQDSAAVGFDYK
	----|----|------|-
	MWKASAGHAVSIAQD
	----|-----|----
	SAVGHEYQSK
	|-----|-|-
	HESQQDYSK
	--|---||-
	YKTGFGGKFGVQSE
	|-|---------|-
	GWWRGVCKGRYGLFPANYVE
	----------|------|--
	ELETGPK
	---|---
	HCSQVDSVRGFGGK
	--|---|-------
	QSAVGFE
	-|-----

Protein sequence : 
MWKASAGHAV SIAQDDAGAD DWETDPDFVN DVSEKEQRWG AKTVQGSGHQ
----|----- |--------- ---|------ --|-- ---- --|---|---
EHINIHKLRE NVFQEHQTLK EKELETGPKA SHGYGGKFGV EQDRMDKSAV
---------- -------|--   ---|---- |--|------ -     -|--
GHEYQSKLSK HCSQVDSVRG FGGKFGVQMD RVDQSAVGFE YQGKTEKHAS
---|-|--|- --|---|--- ---------- ----|----- |---+ ---|
QKDYSSGFGG KYGVQADRVD KSAVGFDYQG KTEKHESQRD YSKGFGGKYG
---|||---- -|-------- -|-----|-- -+  --|--- ||------|-
IDKDKVDKSA VGFEYQGKTE KHESQKDYVK GFGGKFGVQT DRQDKCALGW
--     -|- ----+   +     +   |-- ---------| -----     
DHQEKLQLHE SQKDYKTGFG GKFGVQSERQ DSAAVGFDYK EKLAKHESQQ
     ----- |-- |-|--- ------|--- -|------|-      --|--
DYSKGFGGKY GVQKDRMDKN ASTFEDVTQV SSAYQKTVPV EAVTSKTSNI
-||------| -----   -- -||----|-- ||-|--|--- ---||-||--
RANFENLAKE KEQEDRRKAE AERAQRMAKE RQEQEEARRK LEEQARAKTQ
---------                                      -----|-
TPPVSPAPQP TEERLPSSPV YEDAASFKAE LSYRGPVSGT EPEPVYSMEA
|---|----- |-----||-- |----|---- -||----|-| -----||-- 
ADYREASSQQ GLAYATEAVY ESAEAPGHYP AEDSTYDEYE NDLGITAVAL
  +  -||-- ---|-|-  +  +  ----|- -- +++  +    ---|----
YDYQAAGDDE ISFDPDDIIT NIEMIDDGWW RGVCKGRYGL FPANYVELRQ
|-+         +       +        --- -------|-- ----|-----


Protein	: Q14247
Enzyme	: Lys-C V8-E

	TGPKASHGYGGKFGVE
	|----|--|-------
	ISFDPDDIITNIE
	-|-------|---
	ASAGHAVSIAQDDAGADDWETDPDFVNDVSEK
	-|-----|------------|--------|--
	SAVGFDYQGK
	|-----|---
	MWKASAGHAVSIAQDDAGADDWE
	----|-----|------------
	SAVGFEYQGK
	|-----|---
	HESQRDYSK
	--|---||-
	TSNIRANFENLAK
	||-----------
	ASSQQGLAYATE
	-||-----|-|-
	NDLGITAVALYDYQAAGDDE
	-----|----|-|-------
	SQKDYKTGFGGKFGVQSE
	|---|-|---------|-
	KHASQKDYSSGFGGKYGVQADRVDKSAVGFDYQGKTE
	---|---|||-----|---------|-----|---|-
	DVTQVSSAYQKTVPVE
	--|--||-|--|----
	QRWGAKTVQGSGHQE
	------|---|----
	RLPSSPVYE
	---||--|-
	LRENVFQEHQTLK
	----------|--
	SQRDYSKGFGGKYGIDKDKVDKSAVGFE
	|---||------|---------|-----
	APGHYPAE
	----|---
	LSYRGPVSGTEPEPVYSME
	-||----|-|-----||--
	TVPVEAVTSK
	|------||-
	DYSSGFGGK
	-|||-----
	YGVQADRVDK
	|---------
	FGVQTDRQDK
	----|-----
	TVQGSGHQEHINIHK
	|---|----------
	AVTSKTSNIRANFE
	--||-||-------
	FGVQMDRVDQSAVGFEYQGK
	----------|-----|---
	QDRMDKSAVGHE
	------|-----
	LQLHESQK
	-----|--
	SQKDYVKGFGGKFGVQTDRQDKCALGWDHQE
	|---|-----------|--------------
	GRYGLFPANYVELRQ
	--|------|-----
	TQTPPVSPAPQPTEERLPSSPVYEDAASFK
	|-|---|-----|-----||--|----|--
	QARAKTQTPPVSPAPQPTE
	-----|-|---|-----|-
	ASHGYGGK
	-|--|---
	NASTFEDVTQVSSAYQK
	--||----|--||-|--
	FGVQSERQDSAAVGFDYK
	----|----|------|-
	SQQDYSKGFGGKYGVQKDRMDKNASTFE
	|---||------|-----------||--
	YQSKLSKHCSQVDSVRGFGGKFGVQMDRVDQSAVGFE
	|-|--|---|---|-----------------|-----
	SAVGHEYQSK
	|-----|-|-
	HESQQDYSK
	--|---||-
	ELETGPK
	---|---
	TDPDFVNDVSE
	|--------|-
	HCSQVDSVRGFGGK
	--|---|-------
	DAASFKAE
	---|----
	MIDDGWWRGVCKGRYGLFPANYVE
	--------------|------|--
	RQDSAAVGFDYKE
	---|------|--

Protein sequence : 
MWKASAGHAV SIAQDDAGAD DWETDPDFVN DVSEKEQRWG AKTVQGSGHQ
----|----- |--------- ---|------ --|-- ---- --|---|---
EHINIHKLRE NVFQEHQTLK EKELETGPKA SHGYGGKFGV EQDRMDKSAV
---------- -------|--   ---|---- |--|------ -------|--
GHEYQSKLSK HCSQVDSVRG FGGKFGVQMD RVDQSAVGFE YQGKTEKHAS
---|-|--|- --|---|--- ---------- ----|----- |---+ ---|
QKDYSSGFGG KYGVQADRVD KSAVGFDYQG KTEKHESQRD YSKGFGGKYG
---|||---- -|-------- -|-----|-- -|- --|--- ||------|-
IDKDKVDKSA VGFEYQGKTE KHESQKDYVK GFGGKFGVQT DRQDKCALGW
--------|- ----+   +     |---|-- ---------| ----------
DHQEKLQLHE SQKDYKTGFG GKFGVQSERQ DSAAVGFDYK EKLAKHESQQ
---- ----- |---|-|--- ------|--- -|------|- -    --|--
DYSKGFGGKY GVQKDRMDKN ASTFEDVTQV SSAYQKTVPV EAVTSKTSNI
-||------| ---------- -||----|-- ||-|--|--- ---||-||--
RANFENLAKE KEQEDRRKAE AERAQRMAKE RQEQEEARRK LEEQARAKTQ
---------                                      -----|-
TPPVSPAPQP TEERLPSSPV YEDAASFKAE LSYRGPVSGT EPEPVYSMEA
|---|----- |-----||-- |----|---- -||----|-| -----||-- 
ADYREASSQQ GLAYATEAVY ESAEAPGHYP AEDSTYDEYE NDLGITAVAL
  +  -||-- ---|-|-  +  +  ----|- -- +++  +  -----|----
YDYQAAGDDE ISFDPDDIIT NIEMIDDGWW RGVCKGRYGL FPANYVELRQ
|-|------- -|-------| ---------- -------|-- ----|-----


Protein	: Q14247
Enzyme	: Lys-N trypsin_no_P_rule

	VDQSAVGFEYQGK
	---|-----|---
	KTVPVEAVTS
	-|------||
	YGVQADR
	|------
	ASAGHAVSIAQDDAGADDWETDPDFVNDVSEK
	-|-----|------------|--------|--
	SAVGFDYQGK
	|-----|---
	SAVGFEYQGK
	|-----|---
	KLQLHESQ
	------|-
	KELETGP
	----|--
	KFGVQMDRVDQSAVGFEYQG
	-----------|-----|--
	KTQTPPVSPAPQPTEERLPSSPVYEDAASF
	-|-|---|-----|-----||--|----|-
	KDYSSGFGG
	--|||----
	KLRENVFQEHQTL
	-----------|-
	KASHGYGG
	--|--|--
	FGVQSER
	----|--
	FGVQTDR
	----|--
	KHESQRDYS
	---|---||
	TVPVEAVTSK
	|------||-
	KHCSQVDSVRGFGG
	---|---|------
	DYSSGFGGK
	-|||-----
	LPSSPVYEDAASFK
	--||--|----|--
	ENVFQEHQTLK
	--------|--
	KYGVQADRVD
	-|--------
	TVQGSGHQEHINIHK
	|---|----------
	YGLFPANYVELR
	|------|----
	KTVQGSGHQEHINIH
	-|---|---------
	GPVSGTEPEPVYSMEAADYR
	---|-|-----||-----|-
	KGRYGLFPANYVELRQ
	---|------|-----
	QDSAAVGFDYK
	--|------|-
	LQLHESQK
	-----|--
	KASAGHAVSIAQDDAGADDWETDPDFVNDVSE
	--|-----|------------|--------|-
	KFGVQTDRQD
	-----|----
	KSAVGFEYQG
	-|-----|--
	ASHGYGGK
	-|--|---
	NASTFEDVTQVSSAYQK
	--||----|--||-|--
	KHESQQDYS
	---|---||
	KTSNIRANFENLA
	-||----------
	KFGVQSERQDSAAVGFDY
	-----|----|------|
	KSAVGHEYQS
	-|-----|-|
	KNASTFEDVTQVSSAYQ
	---||----|--||-|-
	SAVGHEYQSK
	|-----|-|-
	HESQQDYSK
	--|---||-
	ELETGPK
	---|---
	HCSQVDSVR
	--|---|--
	TQTPPVSPAPQPTEER
	|-|---|-----|---
	KSAVGFDYQG
	-|-----|--

Protein sequence : 
MWKASAGHAV SIAQDDAGAD DWETDPDFVN DVSEKEQRWG AKTVQGSGHQ
  --|----- |--------- ---|------ --|--       -|---|---
EHINIHKLRE NVFQEHQTLK EKELETGPKA SHGYGGKFGV EQDRMDKSAV
---------- -------|--  ----|---- |--|---          -|--
GHEYQSKLSK HCSQVDSVRG FGGKFGVQMD RVDQSAVGFE YQGKTEKHAS
---|-|- +- --|---|--- ---------- ----|----- |---+    +
QKDYSSGFGG KYGVQADRVD KSAVGFDYQG KTEKHESQRD YSKGFGGKYG
 --|||---- -|-------- -|-----|-- -+ ---|--- ||      + 
IDKDKVDKSA VGFEYQGKTE KHESQKDYVK GFGGKFGVQT DRQDKCALGW
       -|- ----|-- +     +   +       -----| ----      
DHQEKLQLHE SQKDYKTGFG GKFGVQSERQ DSAAVGFDYK EKLAKHESQQ
    ------ |-- + +     -----|--- -|------|-     ---|--
DYSKGFGGKY GVQKDRMDKN ASTFEDVTQV SSAYQKTVPV EAVTSKTSNI
-||-     +         -- -||----|-- ||-|--|--- ---||-||--
RANFENLAKE KEQEDRRKAE AERAQRMAKE RQEQEEARRK LEEQARAKTQ
--------                                           -|-
TPPVSPAPQP TEERLPSSPV YEDAASFKAE LSYRGPVSGT EPEPVYSMEA
|---|----- |-----||-- |----|--    ++ ---|-| -----||---
ADYREASSQQ GLAYATEAVY ESAEAPGHYP AEDSTYDEYE NDLGITAVAL
--|-  ++      + +   +  +      +     +++  +       +    
YDYQAAGDDE ISFDPDDIIT NIEMIDDGWW RGVCKGRYGL FPANYVELRQ
+ +         +       +                ---|-- ----|-----


Protein	: Q14247
Enzyme	: Lys-N V8-DE

	TGPKASHGYGGKFGVE
	|----|--|-------
	KNASTFE
	---||--
	YSKGFGGKYGVQKD
	||------|-----
	KTVPVEAVTS
	-|------||
	KLQLHESQ
	------|-
	KELETGP
	----|--
	KFGVQMDRVDQSAVGFEYQG
	-----------|-----|--
	KTQTPPVSPAPQPTEERLPSSPVYEDAASF
	-|-|---|-----|-----||--|----|-
	KDYSSGFGG
	--|||----
	KSAVGFE
	-|-----
	SAAVGFD
	|------
	ASSQQGLAYATE
	-||-----|-|-
	YSSGFGGKYGVQAD
	|||-----|-----
	KLRENVFQEHQTL
	-----------|-
	KASHGYGG
	--|--|--
	QRWGAKTVQGSGHQE
	------|---|----
	RLPSSPVYE
	---||--|-
	SVRGFGGKFGVQMD
	|-------------
	YQSKLSKHCSQVD
	|-|--|---|---
	KHESQRDYS
	---|---||
	YSKGFGGKYGID
	||------|---
	APGHYPAE
	----|---
	VTQVSSAYQKTVPVE
	-|--||-|--|----
	LSYRGPVSGTEPEPVYSME
	-||----|-|-----||--
	AASFKAE
	--|----
	YVKGFGGKFGVQTD
	|-----------|-
	KHCSQVDSVRGFGG
	---|---|------
	KYGVQADRVD
	-|--------
	KSAVGHE
	-|-----
	AVTSKTSNIRANFE
	--||-||-------
	KTVQGSGHQEHINIH
	-|---|---------
	KHASQKD
	---|---
	LGITAVALYD
	---|----|-
	KGRYGLFPANYVELRQ
	---|------|-----
	KASAGHAVSIAQDDAGADDWETDPDFVNDVSE
	--|-----|------------|--------|-
	KFGVQTDRQD
	-----|----
	KSAVGFEYQG
	-|-----|--
	QARAKTQTPPVSPAPQPTE
	-----|-|---|-----|-
	KHESQQDYS
	---|---||
	KTSNIRANFENLA
	-||----------
	KSAVGFD
	-|-----
	KFGVQSERQDSAAVGFDY
	-----|----|------|
	KSAVGHEYQS
	-|-----|-|
	KNASTFEDVTQVSSAYQ
	---||----|--||-|-
	MWKASAGHAVSIAQD
	----|-----|----
	YKTGFGGKFGVQSE
	|-|---------|-
	GWWRGVCKGRYGLFPANYVE
	----------|------|--
	KSAVGFDYQG
	-|-----|--
	QSAVGFE
	-|-----

Protein sequence : 
MWKASAGHAV SIAQDDAGAD DWETDPDFVN DVSEKEQRWG AKTVQGSGHQ
----|----- |--------- ---|------ --|-  ---- --|---|---
EHINIHKLRE NVFQEHQTLK EKELETGPKA SHGYGGKFGV EQDRMDKSAV
---------- -------|-   ----|---- |--|------ -     -|--
GHEYQSKLSK HCSQVDSVRG FGGKFGVQMD RVDQSAVGFE YQGKTEKHAS
---|-|--|- --|---|--- ---------- ----|----- |-- + ---|
QKDYSSGFGG KYGVQADRVD KSAVGFDYQG KTEKHESQRD YSKGFGGKYG
---|||---- -|-------- -|-----|--  + ---|--- ||------|-
IDKDKVDKSA VGFEYQGKTE KHESQKDYVK GFGGKFGVQT DRQDKCALGW
--     -|- ----|-- +     +   |-- ---------| ----      
DHQEKLQLHE SQKDYKTGFG GKFGVQSERQ DSAAVGFDYK EKLAKHESQQ
    ------ |-  |-|--- ------|--- -|------|      ---|--
DYSKGFGGKY GVQKDRMDKN ASTFEDVTQV SSAYQKTVPV EAVTSKTSNI
-||------| -----   -- -||----|-- ||-|--|--- ---||-||--
RANFENLAKE KEQEDRRKAE AERAQRMAKE RQEQEEARRK LEEQARAKTQ
--------                                       -----|-
TPPVSPAPQP TEERLPSSPV YEDAASFKAE LSYRGPVSGT EPEPVYSMEA
|---|----- |-----||-- |----|---- -||----|-| -----||-- 
ADYREASSQQ GLAYATEAVY ESAEAPGHYP AEDSTYDEYE NDLGITAVAL
  +  -||-- ---|-|-  +  +  ----|- -- +++  +    ---|----
YDYQAAGDDE ISFDPDDIIT NIEMIDDGWW RGVCKGRYGL FPANYVELRQ
|-+         +       +        --- -------|-- ----|-----


Protein	: Q14247
Enzyme	: Lys-N V8-E

	TGPKASHGYGGKFGVE
	|----|--|-------
	ISFDPDDIITNIE
	-|-------|---
	KTVPVEAVTS
	-|------||
	MWKASAGHAVSIAQDDAGADDWE
	----|-----|------------
	KLQLHESQ
	------|-
	KELETGP
	----|--
	KFGVQMDRVDQSAVGFEYQG
	-----------|-----|--
	KTQTPPVSPAPQPTEERLPSSPVYEDAASF
	-|-|---|-----|-----||--|----|-
	KDYSSGFGG
	--|||----
	ASSQQGLAYATE
	-||-----|-|-
	NDLGITAVALYDYQAAGDDE
	-----|----|-|-------
	SQKDYKTGFGGKFGVQSE
	|---|-|---------|-
	KHASQKDYSSGFGGKYGVQADRVDKSAVGFDYQGKTE
	---|---|||-----|---------|-----|---|-
	DVTQVSSAYQKTVPVE
	--|--||-|--|----
	KLRENVFQEHQTL
	-----------|-
	KASHGYGG
	--|--|--
	QRWGAKTVQGSGHQE
	------|---|----
	RLPSSPVYE
	---||--|-
	KHESQRDYS
	---|---||
	SQRDYSKGFGGKYGIDKDKVDKSAVGFE
	|---||------|---------|-----
	APGHYPAE
	----|---
	LSYRGPVSGTEPEPVYSME
	-||----|-|-----||--
	KHCSQVDSVRGFGG
	---|---|------
	KYGVQADRVD
	-|--------
	AVTSKTSNIRANFE
	--||-||-------
	KTVQGSGHQEHINIH
	-|---|---------
	QDRMDKSAVGHE
	------|-----
	KGRYGLFPANYVELRQ
	---|------|-----
	SQKDYVKGFGGKFGVQTDRQDKCALGWDHQE
	|---|-----------|--------------
	KASAGHAVSIAQDDAGADDWETDPDFVNDVSE
	--|-----|------------|--------|-
	KFGVQTDRQD
	-----|----
	KSAVGFEYQG
	-|-----|--
	QARAKTQTPPVSPAPQPTE
	-----|-|---|-----|-
	KHESQQDYS
	---|---||
	KTSNIRANFENLA
	-||----------
	KFGVQSERQDSAAVGFDY
	-----|----|------|
	SQQDYSKGFGGKYGVQKDRMDKNASTFE
	|---||------|-----------||--
	KSAVGHEYQS
	-|-----|-|
	KNASTFEDVTQVSSAYQ
	---||----|--||-|-
	YQSKLSKHCSQVDSVRGFGGKFGVQMDRVDQSAVGFE
	|-|--|---|---|-----------------|-----
	TDPDFVNDVSE
	|--------|-
	DAASFKAE
	---|----
	MIDDGWWRGVCKGRYGLFPANYVE
	--------------|------|--
	KSAVGFDYQG
	-|-----|--
	RQDSAAVGFDYKE
	---|------|--

Protein sequence : 
MWKASAGHAV SIAQDDAGAD DWETDPDFVN DVSEKEQRWG AKTVQGSGHQ
----|----- |--------- ---|------ --|-  ---- --|---|---
EHINIHKLRE NVFQEHQTLK EKELETGPKA SHGYGGKFGV EQDRMDKSAV
---------- -------|-   ----|---- |--|------ -------|--
GHEYQSKLSK HCSQVDSVRG FGGKFGVQMD RVDQSAVGFE YQGKTEKHAS
---|-|--|- --|---|--- ---------- ----|----- |-- + ---|
QKDYSSGFGG KYGVQADRVD KSAVGFDYQG KTEKHESQRD YSKGFGGKYG
---|||---- -|-------- -|-----|-- -|----|--- ||------|-
IDKDKVDKSA VGFEYQGKTE KHESQKDYVK GFGGKFGVQT DRQDKCALGW
--------|- ----|-- +     |---|-- ---------| ----------
DHQEKLQLHE SQKDYKTGFG GKFGVQSERQ DSAAVGFDYK EKLAKHESQQ
---------- |---|-|--- ------|--- -|------|- -   ---|--
DYSKGFGGKY GVQKDRMDKN ASTFEDVTQV SSAYQKTVPV EAVTSKTSNI
-||------| ---------- -||----|-- ||-|--|--- ---||-||--
RANFENLAKE KEQEDRRKAE AERAQRMAKE RQEQEEARRK LEEQARAKTQ
--------                                       -----|-
TPPVSPAPQP TEERLPSSPV YEDAASFKAE LSYRGPVSGT EPEPVYSMEA
|---|----- |-----||-- |----|---- -||----|-| -----||-- 
ADYREASSQQ GLAYATEAVY ESAEAPGHYP AEDSTYDEYE NDLGITAVAL
  +  -||-- ---|-|-  +  +  ----|- -- +++  +  -----|----
YDYQAAGDDE ISFDPDDIIT NIEMIDDGWW RGVCKGRYGL FPANYVELRQ
|-|------- -|-------| ---------- -------|-- ----|-----


Protein	: Q14247
Enzyme	: trypsin_no_P_rule V8-DE

	VDQSAVGFEYQGK
	---|-----|---
	TGPKASHGYGGKFGVE
	|----|--|-------
	KNASTFE
	---||--
	YSKGFGGKYGVQKD
	||------|-----
	YGVQADR
	|------
	ASAGHAVSIAQDDAGADDWETDPDFVNDVSEK
	-|-----|------------|--------|--
	SAVGFDYQGK
	|-----|---
	SAVGFEYQGK
	|-----|---
	KSAVGFE
	-|-----
	SAAVGFD
	|------
	ASSQQGLAYATE
	-||-----|-|-
	YSSGFGGKYGVQAD
	|||-----|-----
	QRWGAKTVQGSGHQE
	------|---|----
	RLPSSPVYE
	---||--|-
	SVRGFGGKFGVQMD
	|-------------
	YQSKLSKHCSQVD
	|-|--|---|---
	FGVQSER
	----|--
	FGVQTDR
	----|--
	YSKGFGGKYGID
	||------|---
	APGHYPAE
	----|---
	VTQVSSAYQKTVPVE
	-|--||-|--|----
	LSYRGPVSGTEPEPVYSME
	-||----|-|-----||--
	TVPVEAVTSK
	|------||-
	AASFKAE
	--|----
	YVKGFGGKFGVQTD
	|-----------|-
	DYSSGFGGK
	-|||-----
	LPSSPVYEDAASFK
	--||--|----|--
	ENVFQEHQTLK
	--------|--
	KSAVGHE
	-|-----
	TVQGSGHQEHINIHK
	|---|----------
	YGLFPANYVELR
	|------|----
	AVTSKTSNIRANFE
	--||-||-------
	KHASQKD
	---|---
	LGITAVALYD
	---|----|-
	GPVSGTEPEPVYSMEAADYR
	---|-|-----||-----|-
	QDSAAVGFDYK
	--|------|-
	LQLHESQK
	-----|--
	QARAKTQTPPVSPAPQPTE
	-----|-|---|-----|-
	ASHGYGGK
	-|--|---
	NASTFEDVTQVSSAYQK
	--||----|--||-|--
	KSAVGFD
	-|-----
	MWKASAGHAVSIAQD
	----|-----|----
	SAVGHEYQSK
	|-----|-|-
	HESQQDYSK
	--|---||-
	YKTGFGGKFGVQSE
	|-|---------|-
	GWWRGVCKGRYGLFPANYVE
	----------|------|--
	ELETGPK
	---|---
	HCSQVDSVR
	--|---|--
	TQTPPVSPAPQPTEER
	|-|---|-----|---
	QSAVGFE
	-|-----

Protein sequence : 
MWKASAGHAV SIAQDDAGAD DWETDPDFVN DVSEKEQRWG AKTVQGSGHQ
----|----- |--------- ---|------ --|-- ---- --|---|---
EHINIHKLRE NVFQEHQTLK EKELETGPKA SHGYGGKFGV EQDRMDKSAV
-------  - -------|--   ---|---- |--|------ -     -|--
GHEYQSKLSK HCSQVDSVRG FGGKFGVQMD RVDQSAVGFE YQGKTEKHAS
---|-|--|- --|---|--- ----------  ---|----- |---+ ---|
QKDYSSGFGG KYGVQADRVD KSAVGFDYQG KTEKHESQRD YSKGFGGKYG
---|||---- -|------   -|-----|-- -+    +    ||------|-
IDKDKVDKSA VGFEYQGKTE KHESQKDYVK GFGGKFGVQT DRQDKCALGW
--     -|- ----+   +     +   |-- ---------| --        
DHQEKLQLHE SQKDYKTGFG GKFGVQSERQ DSAAVGFDYK EKLAKHESQQ
     ----- |-- |-|--- ------|--- -|------|-      --|--
DYSKGFGGKY GVQKDRMDKN ASTFEDVTQV SSAYQKTVPV EAVTSKTSNI
-||------| -----   -- -||----|-- ||-|--|--- ---||-||--
RANFENLAKE KEQEDRRKAE AERAQRMAKE RQEQEEARRK LEEQARAKTQ
-----                                          -----|-
TPPVSPAPQP TEERLPSSPV YEDAASFKAE LSYRGPVSGT EPEPVYSMEA
|---|----- |-----||-- |----|---- -||----|-| -----||---
ADYREASSQQ GLAYATEAVY ESAEAPGHYP AEDSTYDEYE NDLGITAVAL
--|- -||-- ---|-|-  +  +  ----|- -- +++  +    ---|----
YDYQAAGDDE ISFDPDDIIT NIEMIDDGWW RGVCKGRYGL FPANYVELRQ
|-+         +       +        --- -------|-- ----|---- 


Protein	: Q14247
Enzyme	: trypsin_no_P_rule V8-E

	VDQSAVGFEYQGK
	---|-----|---
	TGPKASHGYGGKFGVE
	|----|--|-------
	ISFDPDDIITNIE
	-|-------|---
	YGVQADR
	|------
	ASAGHAVSIAQDDAGADDWETDPDFVNDVSEK
	-|-----|------------|--------|--
	SAVGFDYQGK
	|-----|---
	MWKASAGHAVSIAQDDAGADDWE
	----|-----|------------
	SAVGFEYQGK
	|-----|---
	ASSQQGLAYATE
	-||-----|-|-
	NDLGITAVALYDYQAAGDDE
	-----|----|-|-------
	SQKDYKTGFGGKFGVQSE
	|---|-|---------|-
	KHASQKDYSSGFGGKYGVQADRVDKSAVGFDYQGKTE
	---|---|||-----|---------|-----|---|-
	DVTQVSSAYQKTVPVE
	--|--||-|--|----
	QRWGAKTVQGSGHQE
	------|---|----
	RLPSSPVYE
	---||--|-
	FGVQSER
	----|--
	FGVQTDR
	----|--
	SQRDYSKGFGGKYGIDKDKVDKSAVGFE
	|---||------|---------|-----
	APGHYPAE
	----|---
	LSYRGPVSGTEPEPVYSME
	-||----|-|-----||--
	TVPVEAVTSK
	|------||-
	DYSSGFGGK
	-|||-----
	LPSSPVYEDAASFK
	--||--|----|--
	ENVFQEHQTLK
	--------|--
	TVQGSGHQEHINIHK
	|---|----------
	YGLFPANYVELR
	|------|----
	AVTSKTSNIRANFE
	--||-||-------
	QDRMDKSAVGHE
	------|-----
	GPVSGTEPEPVYSMEAADYR
	---|-|-----||-----|-
	QDSAAVGFDYK
	--|------|-
	LQLHESQK
	-----|--
	SQKDYVKGFGGKFGVQTDRQDKCALGWDHQE
	|---|-----------|--------------
	QARAKTQTPPVSPAPQPTE
	-----|-|---|-----|-
	ASHGYGGK
	-|--|---
	NASTFEDVTQVSSAYQK
	--||----|--||-|--
	SQQDYSKGFGGKYGVQKDRMDKNASTFE
	|---||------|-----------||--
	YQSKLSKHCSQVDSVRGFGGKFGVQMDRVDQSAVGFE
	|-|--|---|---|-----------------|-----
	SAVGHEYQSK
	|-----|-|-
	HESQQDYSK
	--|---||-
	ELETGPK
	---|---
	HCSQVDSVR
	--|---|--
	TDPDFVNDVSE
	|--------|-
	DAASFKAE
	---|----
	TQTPPVSPAPQPTEER
	|-|---|-----|---
	MIDDGWWRGVCKGRYGLFPANYVE
	--------------|------|--
	RQDSAAVGFDYKE
	---|------|--

Protein sequence : 
MWKASAGHAV SIAQDDAGAD DWETDPDFVN DVSEKEQRWG AKTVQGSGHQ
----|----- |--------- ---|------ --|-- ---- --|---|---
EHINIHKLRE NVFQEHQTLK EKELETGPKA SHGYGGKFGV EQDRMDKSAV
-------  - -------|--   ---|---- |--|------ -------|--
GHEYQSKLSK HCSQVDSVRG FGGKFGVQMD RVDQSAVGFE YQGKTEKHAS
---|-|--|- --|---|--- ---------- ----|----- |---+ ---|
QKDYSSGFGG KYGVQADRVD KSAVGFDYQG KTEKHESQRD YSKGFGGKYG
---|||---- -|-------- -|-----|-- -|-   |--- ||------|-
IDKDKVDKSA VGFEYQGKTE KHESQKDYVK GFGGKFGVQT DRQDKCALGW
--------|- ----+   +     |---|-- ---------| ----------
DHQEKLQLHE SQKDYKTGFG GKFGVQSERQ DSAAVGFDYK EKLAKHESQQ
---- ----- |---|-|--- ------|--- -|------|- -    --|--
DYSKGFGGKY GVQKDRMDKN ASTFEDVTQV SSAYQKTVPV EAVTSKTSNI
-||------| ---------- -||----|-- ||-|--|--- ---||-||--
RANFENLAKE KEQEDRRKAE AERAQRMAKE RQEQEEARRK LEEQARAKTQ
-----                                          -----|-
TPPVSPAPQP TEERLPSSPV YEDAASFKAE LSYRGPVSGT EPEPVYSMEA
|---|----- |-----||-- |----|---- -||----|-| -----||---
ADYREASSQQ GLAYATEAVY ESAEAPGHYP AEDSTYDEYE NDLGITAVAL
--|- -||-- ---|-|-  +  +  ----|- -- +++  +  -----|----
YDYQAAGDDE ISFDPDDIIT NIEMIDDGWW RGVCKGRYGL FPANYVELRQ
|-|------- -|-------| ---------- -------|-- ----|---- 


Protein	: Q14247
Enzyme	: V8-DE V8-E

	AASFKAE
	--|----
	YVKGFGGKFGVQTD
	|-----------|-
	RQDSAAVGFDYKE
	---|------|--
	DVTQVSSAYQKTVPVE
	--|--||-|--|----
	KSAVGHE
	-|-----
	QRWGAKTVQGSGHQE
	------|---|----
	KSAVGFD
	-|-----
	TGPKASHGYGGKFGVE
	|----|--|-------
	AVTSKTSNIRANFE
	--||-||-------
	RLPSSPVYE
	---||--|-
	KNASTFE
	---||--
	SVRGFGGKFGVQMD
	|-------------
	SQQDYSKGFGGKYGVQKDRMDKNASTFE
	|---||------|-----------||--
	YQSKLSKHCSQVD
	|-|--|---|---
	YSKGFGGKYGVQKD
	||------|-----
	QDRMDKSAVGHE
	------|-----
	ISFDPDDIITNIE
	-|-------|---
	MWKASAGHAVSIAQD
	----|-----|----
	YQSKLSKHCSQVDSVRGFGGKFGVQMDRVDQSAVGFE
	|-|--|---|---|-----------------|-----
	KHASQKD
	---|---
	YKTGFGGKFGVQSE
	|-|---------|-
	GWWRGVCKGRYGLFPANYVE
	----------|------|--
	MWKASAGHAVSIAQDDAGADDWE
	----|-----|------------
	TDPDFVNDVSE
	|--------|-
	YSKGFGGKYGID
	||------|---
	DAASFKAE
	---|----
	LGITAVALYD
	---|----|-
	SQRDYSKGFGGKYGIDKDKVDKSAVGFE
	|---||------|---------|-----
	APGHYPAE
	----|---
	KSAVGFE
	-|-----
	SAAVGFD
	|------
	ASSQQGLAYATE
	-||-----|-|-
	MIDDGWWRGVCKGRYGLFPANYVE
	--------------|------|--
	VTQVSSAYQKTVPVE
	-|--||-|--|----
	QSAVGFE
	-|-----
	YSSGFGGKYGVQAD
	|||-----|-----
	LSYRGPVSGTEPEPVYSME
	-||----|-|-----||--
	SQKDYVKGFGGKFGVQTDRQDKCALGWDHQE
	|---|-----------|--------------
	SQKDYKTGFGGKFGVQSE
	|---|-|---------|-
	KHASQKDYSSGFGGKYGVQADRVDKSAVGFDYQGKTE
	---|---|||-----|---------|-----|---|-
	NDLGITAVALYDYQAAGDDE
	-----|----|-|-------
	QARAKTQTPPVSPAPQPTE
	-----|-|---|-----|-

Protein sequence : 
MWKASAGHAV SIAQDDAGAD DWETDPDFVN DVSEKEQRWG AKTVQGSGHQ
----|----- |--------- ---|------ --|-  ---- --|---|---
EHINIHKLRE NVFQEHQTLK EKELETGPKA SHGYGGKFGV EQDRMDKSAV
-                 +        |---- |--|------ -------|--
GHEYQSKLSK HCSQVDSVRG FGGKFGVQMD RVDQSAVGFE YQGKTEKHAS
---|-|--|- --|---|--- ---------- ----|----- +   + ---|
QKDYSSGFGG KYGVQADRVD KSAVGFDYQG KTEKHESQRD YSKGFGGKYG
---|||---- -|-------- -|-----|-- -|-   |--- ||------|-
IDKDKVDKSA VGFEYQGKTE KHESQKDYVK GFGGKFGVQT DRQDKCALGW
--------|- ----+   +     |---|-- ---------| ----------
DHQEKLQLHE SQKDYKTGFG GKFGVQSERQ DSAAVGFDYK EKLAKHESQQ
----       |---|-|--- ------|--- -|------|- -      |--
DYSKGFGGKY GVQKDRMDKN ASTFEDVTQV SSAYQKTVPV EAVTSKTSNI
-||------| ---------- -||----|-- ||-|--|--- ---||-||--
RANFENLAKE KEQEDRRKAE AERAQRMAKE RQEQEEARRK LEEQARAKTQ
-----                                          -----|-
TPPVSPAPQP TEERLPSSPV YEDAASFKAE LSYRGPVSGT EPEPVYSMEA
|---|----- |- ---||-- |----|---- -||----|-| -----||-- 
ADYREASSQQ GLAYATEAVY ESAEAPGHYP AEDSTYDEYE NDLGITAVAL
  +  -||-- ---|-|-  +  +  ----|- -- +++  +  -----|----
YDYQAAGDDE ISFDPDDIIT NIEMIDDGWW RGVCKGRYGL FPANYVELRQ
|-|------- -|-------| ---------- -------|-- ----|--   


Protein	: Q14247
Enzyme	: Arg-C Asp-N chymotrypsin

	DQSAVGFEYQGKTEKHASQK
	--|-----|---|----|--
	GVQMDRVDQSAVGF
	---------|----
	GVQSERQDSAAVGF
	---|----|-----
	DKSAVGHEYQSKLSKHCSQV
	--|-----|-|--|---|--
	WGAKTVQGSGHQEHINIHKLR
	----|---|------------
	MDKSAVGHEYQSKLSKHCSQVDSVR
	---|-----|-|--|---|---|--
	DYQGKTEKHESQR
	-|---|----|--
	ETGPKASHGY
	-|----|--|
	DIITNIEMI
	---|-----
	DPDDIITNIEMIDDGW
	------|---------
	ESAEAPGHYPAEDSTY
	-|------|----|||
	KASAGHAVSIAQDDAGADDW
	--|-----|-----------
	DAASFKAELSYRGPVSGTEPEPVYSMEAA
	---|-----||----|-|-----||----
	MWKASAGHAVSIAQDDAGADDWETDPDFVNDVSEKEQR
	----|-----|------------|--------|-----
	DYSKGFGGKYGVQK
	-||------|----
	QDKCALGWDHQEKLQLHESQKDYKTGFGGKFGVQSER
	------------------|---|-|---------|--
	VNDVSEKEQRW
	----|------
	QDSAAVGFDYKEKLAKHESQQDYSKGFGGKYGVQKDR
	--|------|--------|---||------|------
	DSVRGFGGKFGVQM
	-|------------
	DSAAVGF
	-|-----
	DYKTGFGGKFGVQSERQ
	-|-|---------|---
	DKSAVGFEYQGKTEKHESQK
	--|-----|---|----|--
	GAKTVQGSGHQEHINIHKL
	---|---|-----------
	DGWWRGVCKGRYGLFPANYVELRQ
	-----------|------|-----
	MDKNASTFEDVTQVSSAYQKTVPVEAVTSKTSNIR
	-----||----|--||-|--|------||-||---
	GITAVAL
	--|----
	AKHESQQDY
	----|---|
	DHQEKLQLHESQK
	----------|--
	EEQARAKTQTPPVSPAPQPTEERLPSSPVY
	-------|-|---|-----|-----||--|
	YGLFPANYVELR
	|------|----
	DKNASTFE
	----||--
	QGKTEKHASQKDY
	---|----|---|
	AKTQTPPVSPAPQPTEER
	--|-|---|-----|---
	GVQADRVDKSAVGF
	---------|----
	QGKTEKHESQRDY
	---|----|---|
	VDQSAVGFEYQGKTEKHASQKDYSSGFGGKYGVQADR
	---|-----|---|----|---|||-----|------
	QAAGDDEISF
	--------|-
	DYKEKLAKHESQQ
	-|--------|--
	RGVCKGRY
	-------|
	GPVSGTEPEPVYSMEAADYR
	---|-|-----||-----|-
	DLGITAVALY
	----|----|
	VDKSAVGFDYQGKTEKHESQR
	---|-----|---|----|--
	SKHCSQVDSVRGF
	|---|---|----
	DYREASSQQGLAYATEAVYESAEAPGHYPAE
	-|---||-----|-|---|-|------|---
	REASSQQGL
	---||----
	QGKTEKHESQKDY
	---|----|---|
	GVQTDRQDKCAL
	---|--------
	SMEAADY
	|-----|
	RGPVSGTEPEPVY
	----|-|-----|
	GIDKDKVDKSAVGF
	---------|----
	GVQKDRMDKNASTF
	-----------||-
	LPSSPVYEDAASFKAELSYR
	--||--|----|-----||-
	MWKASAGHAVSIAQ
	----|-----|---
	DYVKGFGGKFGVQT
	-|-----------|
	ENVFQEHQTLKEKELETGPKASHGYGGKFGVEQDR
	--------|-------|----|--|----------
	HESQKDY
	--|---|
	EDVTQVSSAY
	---|--||-|
	QKTVPVEAVTSKTSNIRANF
	--|------||-||------
	GVEQDRMDKSAVGHEY
	---------|-----|
	DYSKGFGGKYGI
	-||------|--
	DYSSGFGGKYGVQA
	-|||-----|----
	DKSAVGF
	--|----
	DVTQVSSAYQKTVPVEAVTSKTSNIRANFENLAKEKEQE
	--|--||-|--|------||-||----------------

Protein sequence : 
MWKASAGHAV SIAQDDAGAD DWETDPDFVN DVSEKEQRWG AKTVQGSGHQ
----|----- |--------- ---|------ --|------- --|---|---
EHINIHKLRE NVFQEHQTLK EKELETGPKA SHGYGGKFGV EQDRMDKSAV
---------- -------|-- -----|---- |--|------ -------|--
GHEYQSKLSK HCSQVDSVRG FGGKFGVQMD RVDQSAVGFE YQGKTEKHAS
---|-|--|- --|---|--- ---------- ----|----- |---|----|
QKDYSSGFGG KYGVQADRVD KSAVGFDYQG KTEKHESQRD YSKGFGGKYG
---|||---- -|-------- -|-----|-- -|----|--- ||------|-
IDKDKVDKSA VGFEYQGKTE KHESQKDYVK GFGGKFGVQT DRQDKCALGW
--------|- ----|---|- ---|---|-- ---------| ----------
DHQEKLQLHE SQKDYKTGFG GKFGVQSERQ DSAAVGFDYK EKLAKHESQQ
---------- |---|-|--- ------|--- -|------|- -------|--
DYSKGFGGKY GVQKDRMDKN ASTFEDVTQV SSAYQKTVPV EAVTSKTSNI
-||------| ---------- -||----|-- ||-|--|--- ---||-||--
RANFENLAKE KEQEDRRKAE AERAQRMAKE RQEQEEARRK LEEQARAKTQ
---------- ----                              -------|-
TPPVSPAPQP TEERLPSSPV YEDAASFKAE LSYRGPVSGT EPEPVYSMEA
|---|----- |-----||-- |----|---- -||----|-| -----||---
ADYREASSQQ GLAYATEAVY ESAEAPGHYP AEDSTYDEYE NDLGITAVAL
--|---||-- ---|-|---| -|------|- ---|||  +   ----|----
YDYQAAGDDE ISFDPDDIIT NIEMIDDGWW RGVCKGRYGL FPANYVELRQ
| +------- -|-------| ---------- -------|-- ----|-----


Protein	: Q14247
Enzyme	: Arg-C Asp-N CNBr

	DVTQVSSAYQKTVPVEAVTSKTSNIRANFENLAKEKEQE
	--|--||-|--|------||-||----------------
	DHQEKLQLHESQK
	----------|--
	DQSAVGFEYQGKTEKHASQK
	--|-----|---|----|--
	QDKCALGWDHQEKLQLHESQKDYKTGFGGKFGVQSER
	------------------|---|-|---------|--
	DYSKGFGGKYGVQK
	-||------|----
	QDSAAVGFDYKEKLAKHESQQDYSKGFGGKYGVQKDR
	--|------|--------|---||------|------
	YGLFPANYVELR
	|------|----
	DKSAVGHEYQSKLSKHCSQV
	--|-----|-|--|---|--
	DSVRGFGGKFGVQM
	-|------------
	WGAKTVQGSGHQEHINIHKLR
	----|---|------------
	LPSSPVYEDAASFKAELSYR
	--||--|----|-----||-
	MWKASAGHAVSIAQ
	----|-----|---
	DYKTGFGGKFGVQSERQ
	-|-|---------|---
	DSAAVGF
	-|-----
	DKNASTFE
	----||--
	DYVKGFGGKFGVQT
	-|-----------|
	ENVFQEHQTLKEKELETGPKASHGYGGKFGVEQDR
	--------|-------|----|--|----------
	AKTQTPPVSPAPQPTEER
	--|-|---|-----|---
	DKSAVGHEYQSKLSKHCSQVDSVRGFGGKFGVQM
	--|-----|-|--|---|---|------------
	DKSAVGFEYQGKTEKHESQK
	--|-----|---|----|--
	MDKSAVGHEYQSKLSKHCSQVDSVR
	---|-----|-|--|---|---|--
	VDQSAVGFEYQGKTEKHASQKDYSSGFGGKYGVQADR
	---|-----|---|----|---|||-----|------
	DYQGKTEKHESQR
	-|---|----|--
	DYKEKLAKHESQQ
	-|--------|--
	DYSKGFGGKYGI
	-||------|--
	DIITNIEMI
	---|-----
	GPVSGTEPEPVYSMEAADYR
	---|-|-----||-----|-
	DYSSGFGGKYGVQA
	-|||-----|----
	MDKNASTFEDVTQVSSAYQKTVPVEAVTSKTSNIR
	-----||----|--||-|--|------||-||---
	DGWWRGVCKGRYGLFPANYVELRQ
	-----------|------|-----
	DKSAVGF
	--|----
	DLGITAVALY
	----|----|
	IDDGWWRGVCKGRYGLFPANYVELRQ
	-------------|------|-----
	VDKSAVGFDYQGKTEKHESQR
	---|-----|---|----|--
	DYREASSQQGLAYATEAVYESAEAPGHYPAE
	-|---||-----|-|---|-|------|---
	DAASFKAELSYRGPVSGTEPEPVYSMEAA
	---|-----||----|-|-----||----
	MWKASAGHAVSIAQDDAGADDWETDPDFVNDVSEKEQR
	----|-----|------------|--------|-----

Protein sequence : 
MWKASAGHAV SIAQDDAGAD DWETDPDFVN DVSEKEQRWG AKTVQGSGHQ
----|----- |--------- ---|------ --|------- --|---|---
EHINIHKLRE NVFQEHQTLK EKELETGPKA SHGYGGKFGV EQDRMDKSAV
---------- -------|-- -----|---- |--|------ -------|--
GHEYQSKLSK HCSQVDSVRG FGGKFGVQMD RVDQSAVGFE YQGKTEKHAS
---|-|--|- --|---|--- ---------   ---|----- |---|----|
QKDYSSGFGG KYGVQADRVD KSAVGFDYQG KTEKHESQRD YSKGFGGKYG
---|||---- -|-------- -|-----|-- -|----|--- ||------|-
IDKDKVDKSA VGFEYQGKTE KHESQKDYVK GFGGKFGVQT DRQDKCALGW
-     --|- ----|---|- ---|---|-- ---------|   --------
DHQEKLQLHE SQKDYKTGFG GKFGVQSERQ DSAAVGFDYK EKLAKHESQQ
---------- |---|-|--- ------|--- -|------|- -------|--
DYSKGFGGKY GVQKDRMDKN ASTFEDVTQV SSAYQKTVPV EAVTSKTSNI
-||------| ---------- -||----|-- ||-|--|--- ---||-||--
RANFENLAKE KEQEDRRKAE AERAQRMAKE RQEQEEARRK LEEQARAKTQ
---------- ----                                   --|-
TPPVSPAPQP TEERLPSSPV YEDAASFKAE LSYRGPVSGT EPEPVYSMEA
|---|----- |-----||-- |----|---- -||----|-| -----||---
ADYREASSQQ GLAYATEAVY ESAEAPGHYP AEDSTYDEYE NDLGITAVAL
--|---||-- ---|-|---| -|------|- -- +++  +   ----|----
YDYQAAGDDE ISFDPDDIIT NIEMIDDGWW RGVCKGRYGL FPANYVELRQ
| +         +    ---| ---------- -------|-- ----|-----


Protein	: Q14247
Enzyme	: Arg-C Asp-N Lys-C

	DQSAVGFEYQGKTEKHASQK
	--|-----|---|----|--
	DKSAVGHEYQSKLSKHCSQV
	--|-----|-|--|---|--
	WGAKTVQGSGHQEHINIHKLR
	----|---|------------
	MDKSAVGHEYQSKLSKHCSQVDSVR
	---|-----|-|--|---|---|--
	DYQGKTEKHESQR
	-|---|----|--
	ASAGHAVSIAQDDAGADDWETDPDFVNDVSEK
	-|-----|------------|--------|--
	SAVGFDYQGK
	|-----|---
	DIITNIEMI
	---|-----
	HESQRDYSK
	--|---||-
	SAVGFEYQGK
	|-----|---
	TSNIRANFENLAK
	||-----------
	DAASFKAELSYRGPVSGTEPEPVYSMEAA
	---|-----||----|-|-----||----
	MWKASAGHAVSIAQDDAGADDWETDPDFVNDVSEKEQR
	----|-----|------------|--------|-----
	DYSKGFGGKYGVQK
	-||------|----
	QDKCALGWDHQEKLQLHESQKDYKTGFGGKFGVQSER
	------------------|---|-|---------|--
	QDSAAVGFDYKEKLAKHESQQDYSKGFGGKYGVQKDR
	--|------|--------|---||------|------
	DSVRGFGGKFGVQM
	-|------------
	DSAAVGF
	-|-----
	DYKTGFGGKFGVQSERQ
	-|-|---------|---
	LRENVFQEHQTLK
	----------|--
	DKSAVGFEYQGKTEKHESQK
	--|-----|---|----|--
	DGWWRGVCKGRYGLFPANYVELRQ
	-----------|------|-----
	MDKNASTFEDVTQVSSAYQKTVPVEAVTSKTSNIR
	-----||----|--||-|--|------||-||---
	TVPVEAVTSK
	|------||-
	DHQEKLQLHESQK
	----------|--
	DYSSGFGGK
	-|||-----
	YGVQADRVDK
	|---------
	FGVQTDRQDK
	----|-----
	YGLFPANYVELR
	|------|----
	TVQGSGHQEHINIHK
	|---|----------
	DKNASTFE
	----||--
	FGVQMDRVDQSAVGFEYQGK
	----------|-----|---
	AKTQTPPVSPAPQPTEER
	--|-|---|-----|---
	VDQSAVGFEYQGKTEKHASQKDYSSGFGGKYGVQADR
	---|-----|---|----|---|||-----|------
	DYKEKLAKHESQQ
	-|--------|--
	GPVSGTEPEPVYSMEAADYR
	---|-|-----||-----|-
	DLGITAVALY
	----|----|
	LQLHESQK
	-----|--
	GRYGLFPANYVELRQ
	--|------|-----
	VDKSAVGFDYQGKTEKHESQR
	---|-----|---|----|--
	TQTPPVSPAPQPTEERLPSSPVYEDAASFK
	|-|---|-----|-----||--|----|--
	DYREASSQQGLAYATEAVYESAEAPGHYPAE
	-|---||-----|-|---|-|------|---
	ASHGYGGK
	-|--|---
	NASTFEDVTQVSSAYQK
	--||----|--||-|--
	LPSSPVYEDAASFKAELSYR
	--||--|----|-----||-
	MWKASAGHAVSIAQ
	----|-----|---
	FGVQSERQDSAAVGFDYK
	----|----|------|-
	DYVKGFGGKFGVQT
	-|-----------|
	ENVFQEHQTLKEKELETGPKASHGYGGKFGVEQDR
	--------|-------|----|--|----------
	SAVGHEYQSK
	|-----|-|-
	HESQQDYSK
	--|---||-
	DYSKGFGGKYGI
	-||------|--
	ELETGPK
	---|---
	HCSQVDSVRGFGGK
	--|---|-------
	DYSSGFGGKYGVQA
	-|||-----|----
	DKSAVGF
	--|----
	DVTQVSSAYQKTVPVEAVTSKTSNIRANFENLAKEKEQE
	--|--||-|--|------||-||----------------

Protein sequence : 
MWKASAGHAV SIAQDDAGAD DWETDPDFVN DVSEKEQRWG AKTVQGSGHQ
----|----- |--------- ---|------ --|------- --|---|---
EHINIHKLRE NVFQEHQTLK EKELETGPKA SHGYGGKFGV EQDRMDKSAV
---------- -------|-- -----|---- |--|------ -------|--
GHEYQSKLSK HCSQVDSVRG FGGKFGVQMD RVDQSAVGFE YQGKTEKHAS
---|-|--|- --|---|--- ---------- ----|----- |---|----|
QKDYSSGFGG KYGVQADRVD KSAVGFDYQG KTEKHESQRD YSKGFGGKYG
---|||---- -|-------- -|-----|-- -|----|--- ||------|-
IDKDKVDKSA VGFEYQGKTE KHESQKDYVK GFGGKFGVQT DRQDKCALGW
-     --|- ----|---|- ---|---|-- ---------| ----------
DHQEKLQLHE SQKDYKTGFG GKFGVQSERQ DSAAVGFDYK EKLAKHESQQ
---------- |---|-|--- ------|--- -|------|- -------|--
DYSKGFGGKY GVQKDRMDKN ASTFEDVTQV SSAYQKTVPV EAVTSKTSNI
-||------| ---------- -||----|-- ||-|--|--- ---||-||--
RANFENLAKE KEQEDRRKAE AERAQRMAKE RQEQEEARRK LEEQARAKTQ
---------- ----                                   --|-
TPPVSPAPQP TEERLPSSPV YEDAASFKAE LSYRGPVSGT EPEPVYSMEA
|---|----- |-----||-- |----|---- -||----|-| -----||---
ADYREASSQQ GLAYATEAVY ESAEAPGHYP AEDSTYDEYE NDLGITAVAL
--|---||-- ---|-|---| -|------|- -- +++  +   ----|----
YDYQAAGDDE ISFDPDDIIT NIEMIDDGWW RGVCKGRYGL FPANYVELRQ
| +         +    ---| ----- ---- -------|-- ----|-----


Protein	: Q14247
Enzyme	: Arg-C Asp-N Lys-N

	DQSAVGFEYQGKTEKHASQK
	--|-----|---|----|--
	DKSAVGHEYQSKLSKHCSQV
	--|-----|-|--|---|--
	WGAKTVQGSGHQEHINIHKLR
	----|---|------------
	KTVPVEAVTS
	-|------||
	MDKSAVGHEYQSKLSKHCSQVDSVR
	---|-----|-|--|---|---|--
	DYQGKTEKHESQR
	-|---|----|--
	DIITNIEMI
	---|-----
	KLQLHESQ
	------|-
	KELETGP
	----|--
	KFGVQMDRVDQSAVGFEYQG
	-----------|-----|--
	KTQTPPVSPAPQPTEERLPSSPVYEDAASF
	-|-|---|-----|-----||--|----|-
	KDYSSGFGG
	--|||----
	DAASFKAELSYRGPVSGTEPEPVYSMEAA
	---|-----||----|-|-----||----
	MWKASAGHAVSIAQDDAGADDWETDPDFVNDVSEKEQR
	----|-----|------------|--------|-----
	KLRENVFQEHQTL
	-----------|-
	DYSKGFGGKYGVQK
	-||------|----
	QDKCALGWDHQEKLQLHESQKDYKTGFGGKFGVQSER
	------------------|---|-|---------|--
	KASHGYGG
	--|--|--
	QDSAAVGFDYKEKLAKHESQQDYSKGFGGKYGVQKDR
	--|------|--------|---||------|------
	DSVRGFGGKFGVQM
	-|------------
	DSAAVGF
	-|-----
	DYKTGFGGKFGVQSERQ
	-|-|---------|---
	DKSAVGFEYQGKTEKHESQK
	--|-----|---|----|--
	KHESQRDYS
	---|---||
	DGWWRGVCKGRYGLFPANYVELRQ
	-----------|------|-----
	MDKNASTFEDVTQVSSAYQKTVPVEAVTSKTSNIR
	-----||----|--||-|--|------||-||---
	DHQEKLQLHESQK
	----------|--
	KHCSQVDSVRGFGG
	---|---|------
	KYGVQADRVD
	-|--------
	YGLFPANYVELR
	|------|----
	DKNASTFE
	----||--
	KTVQGSGHQEHINIH
	-|---|---------
	AKTQTPPVSPAPQPTEER
	--|-|---|-----|---
	VDQSAVGFEYQGKTEKHASQKDYSSGFGGKYGVQADR
	---|-----|---|----|---|||-----|------
	DYKEKLAKHESQQ
	-|--------|--
	GPVSGTEPEPVYSMEAADYR
	---|-|-----||-----|-
	DLGITAVALY
	----|----|
	KGRYGLFPANYVELRQ
	---|------|-----
	KASAGHAVSIAQDDAGADDWETDPDFVNDVSE
	--|-----|------------|--------|-
	VDKSAVGFDYQGKTEKHESQR
	---|-----|---|----|--
	KFGVQTDRQD
	-----|----
	DYREASSQQGLAYATEAVYESAEAPGHYPAE
	-|---||-----|-|---|-|------|---
	KSAVGFEYQG
	-|-----|--
	KHESQQDYS
	---|---||
	KTSNIRANFENLA
	-||----------
	LPSSPVYEDAASFKAELSYR
	--||--|----|-----||-
	MWKASAGHAVSIAQ
	----|-----|---
	KFGVQSERQDSAAVGFDY
	-----|----|------|
	DYVKGFGGKFGVQT
	-|-----------|
	KSAVGHEYQS
	-|-----|-|
	ENVFQEHQTLKEKELETGPKASHGYGGKFGVEQDR
	--------|-------|----|--|----------
	KNASTFEDVTQVSSAYQ
	---||----|--||-|-
	DYSKGFGGKYGI
	-||------|--
	DYSSGFGGKYGVQA
	-|||-----|----
	DKSAVGF
	--|----
	KSAVGFDYQG
	-|-----|--
	DVTQVSSAYQKTVPVEAVTSKTSNIRANFENLAKEKEQE
	--|--||-|--|------||-||----------------

Protein sequence : 
MWKASAGHAV SIAQDDAGAD DWETDPDFVN DVSEKEQRWG AKTVQGSGHQ
----|----- |--------- ---|------ --|------- --|---|---
EHINIHKLRE NVFQEHQTLK EKELETGPKA SHGYGGKFGV EQDRMDKSAV
---------- -------|-- -----|---- |--|------ -------|--
GHEYQSKLSK HCSQVDSVRG FGGKFGVQMD RVDQSAVGFE YQGKTEKHAS
---|-|--|- --|---|--- ---------- ----|----- |---|----|
QKDYSSGFGG KYGVQADRVD KSAVGFDYQG KTEKHESQRD YSKGFGGKYG
---|||---- -|-------- -|-----|-- -|----|--- ||------|-
IDKDKVDKSA VGFEYQGKTE KHESQKDYVK GFGGKFGVQT DRQDKCALGW
-     --|- ----|---|- ---|---|-- ---------| ----------
DHQEKLQLHE SQKDYKTGFG GKFGVQSERQ DSAAVGFDYK EKLAKHESQQ
---------- |---|-|--- ------|--- -|------|- -------|--
DYSKGFGGKY GVQKDRMDKN ASTFEDVTQV SSAYQKTVPV EAVTSKTSNI
-||------| ---------- -||----|-- ||-|--|--- ---||-||--
RANFENLAKE KEQEDRRKAE AERAQRMAKE RQEQEEARRK LEEQARAKTQ
---------- ----                                   --|-
TPPVSPAPQP TEERLPSSPV YEDAASFKAE LSYRGPVSGT EPEPVYSMEA
|---|----- |-----||-- |----|---- -||----|-| -----||---
ADYREASSQQ GLAYATEAVY ESAEAPGHYP AEDSTYDEYE NDLGITAVAL
--|---||-- ---|-|---| -|------|- -- +++  +   ----|----
YDYQAAGDDE ISFDPDDIIT NIEMIDDGWW RGVCKGRYGL FPANYVELRQ
| +         +    ---| ----- ---- -------|-- ----|-----


Protein	: Q14247
Enzyme	: Arg-C Asp-N trypsin_no_P_rule

	VDQSAVGFEYQGK
	---|-----|---
	DQSAVGFEYQGKTEKHASQK
	--|-----|---|----|--
	DKSAVGHEYQSKLSKHCSQV
	--|-----|-|--|---|--
	WGAKTVQGSGHQEHINIHKLR
	----|---|------------
	MDKSAVGHEYQSKLSKHCSQVDSVR
	---|-----|-|--|---|---|--
	DYQGKTEKHESQR
	-|---|----|--
	YGVQADR
	|------
	ASAGHAVSIAQDDAGADDWETDPDFVNDVSEK
	-|-----|------------|--------|--
	SAVGFDYQGK
	|-----|---
	DIITNIEMI
	---|-----
	SAVGFEYQGK
	|-----|---
	DAASFKAELSYRGPVSGTEPEPVYSMEAA
	---|-----||----|-|-----||----
	MWKASAGHAVSIAQDDAGADDWETDPDFVNDVSEKEQR
	----|-----|------------|--------|-----
	DYSKGFGGKYGVQK
	-||------|----
	QDKCALGWDHQEKLQLHESQKDYKTGFGGKFGVQSER
	------------------|---|-|---------|--
	QDSAAVGFDYKEKLAKHESQQDYSKGFGGKYGVQKDR
	--|------|--------|---||------|------
	DSVRGFGGKFGVQM
	-|------------
	DSAAVGF
	-|-----
	DYKTGFGGKFGVQSERQ
	-|-|---------|---
	DKSAVGFEYQGKTEKHESQK
	--|-----|---|----|--
	FGVQSER
	----|--
	FGVQTDR
	----|--
	DGWWRGVCKGRYGLFPANYVELRQ
	-----------|------|-----
	MDKNASTFEDVTQVSSAYQKTVPVEAVTSKTSNIR
	-----||----|--||-|--|------||-||---
	TVPVEAVTSK
	|------||-
	DHQEKLQLHESQK
	----------|--
	DYSSGFGGK
	-|||-----
	LPSSPVYEDAASFK
	--||--|----|--
	ENVFQEHQTLK
	--------|--
	YGLFPANYVELR
	|------|----
	TVQGSGHQEHINIHK
	|---|----------
	DKNASTFE
	----||--
	AKTQTPPVSPAPQPTEER
	--|-|---|-----|---
	VDQSAVGFEYQGKTEKHASQKDYSSGFGGKYGVQADR
	---|-----|---|----|---|||-----|------
	DYKEKLAKHESQQ
	-|--------|--
	GPVSGTEPEPVYSMEAADYR
	---|-|-----||-----|-
	DLGITAVALY
	----|----|
	QDSAAVGFDYK
	--|------|-
	LQLHESQK
	-----|--
	VDKSAVGFDYQGKTEKHESQR
	---|-----|---|----|--
	DYREASSQQGLAYATEAVYESAEAPGHYPAE
	-|---||-----|-|---|-|------|---
	ASHGYGGK
	-|--|---
	NASTFEDVTQVSSAYQK
	--||----|--||-|--
	LPSSPVYEDAASFKAELSYR
	--||--|----|-----||-
	MWKASAGHAVSIAQ
	----|-----|---
	DYVKGFGGKFGVQT
	-|-----------|
	ENVFQEHQTLKEKELETGPKASHGYGGKFGVEQDR
	--------|-------|----|--|----------
	SAVGHEYQSK
	|-----|-|-
	HESQQDYSK
	--|---||-
	DYSKGFGGKYGI
	-||------|--
	ELETGPK
	---|---
	HCSQVDSVR
	--|---|--
	TQTPPVSPAPQPTEER
	|-|---|-----|---
	DYSSGFGGKYGVQA
	-|||-----|----
	DKSAVGF
	--|----
	DVTQVSSAYQKTVPVEAVTSKTSNIRANFENLAKEKEQE
	--|--||-|--|------||-||----------------

Protein sequence : 
MWKASAGHAV SIAQDDAGAD DWETDPDFVN DVSEKEQRWG AKTVQGSGHQ
----|----- |--------- ---|------ --|------- --|---|---
EHINIHKLRE NVFQEHQTLK EKELETGPKA SHGYGGKFGV EQDRMDKSAV
---------- -------|-- -----|---- |--|------ -------|--
GHEYQSKLSK HCSQVDSVRG FGGKFGVQMD RVDQSAVGFE YQGKTEKHAS
---|-|--|- --|---|--- ---------   ---|----- |---|----|
QKDYSSGFGG KYGVQADRVD KSAVGFDYQG KTEKHESQRD YSKGFGGKYG
---|||---- -|-------- -|-----|-- -|----|--- ||------|-
IDKDKVDKSA VGFEYQGKTE KHESQKDYVK GFGGKFGVQT DRQDKCALGW
-     --|- ----|---|- ---|---|-- ---------| ----------
DHQEKLQLHE SQKDYKTGFG GKFGVQSERQ DSAAVGFDYK EKLAKHESQQ
---------- |---|-|--- ------|--- -|------|- -------|--
DYSKGFGGKY GVQKDRMDKN ASTFEDVTQV SSAYQKTVPV EAVTSKTSNI
-||------| ---------- -||----|-- ||-|--|--- ---||-||--
RANFENLAKE KEQEDRRKAE AERAQRMAKE RQEQEEARRK LEEQARAKTQ
---------- ----                                   --|-
TPPVSPAPQP TEERLPSSPV YEDAASFKAE LSYRGPVSGT EPEPVYSMEA
|---|----- |-----||-- |----|---- -||----|-| -----||---
ADYREASSQQ GLAYATEAVY ESAEAPGHYP AEDSTYDEYE NDLGITAVAL
--|---||-- ---|-|---| -|------|- -- +++  +   ----|----
YDYQAAGDDE ISFDPDDIIT NIEMIDDGWW RGVCKGRYGL FPANYVELRQ
| +         +    ---| ----- ---- -------|-- ----|-----


Protein	: Q14247
Enzyme	: Arg-C Asp-N V8-DE

	DQSAVGFEYQGKTEKHASQK
	--|-----|---|----|--
	TGPKASHGYGGKFGVE
	|----|--|-------
	DKSAVGHEYQSKLSKHCSQV
	--|-----|-|--|---|--
	WGAKTVQGSGHQEHINIHKLR
	----|---|------------
	KNASTFE
	---||--
	YSKGFGGKYGVQKD
	||------|-----
	MDKSAVGHEYQSKLSKHCSQVDSVR
	---|-----|-|--|---|---|--
	DYQGKTEKHESQR
	-|---|----|--
	DIITNIEMI
	---|-----
	KSAVGFE
	-|-----
	SAAVGFD
	|------
	ASSQQGLAYATE
	-||-----|-|-
	YSSGFGGKYGVQAD
	|||-----|-----
	DAASFKAELSYRGPVSGTEPEPVYSMEAA
	---|-----||----|-|-----||----
	MWKASAGHAVSIAQDDAGADDWETDPDFVNDVSEKEQR
	----|-----|------------|--------|-----
	DYSKGFGGKYGVQK
	-||------|----
	QDKCALGWDHQEKLQLHESQKDYKTGFGGKFGVQSER
	------------------|---|-|---------|--
	QRWGAKTVQGSGHQE
	------|---|----
	QDSAAVGFDYKEKLAKHESQQDYSKGFGGKYGVQKDR
	--|------|--------|---||------|------
	DSVRGFGGKFGVQM
	-|------------
	DSAAVGF
	-|-----
	DYKTGFGGKFGVQSERQ
	-|-|---------|---
	RLPSSPVYE
	---||--|-
	SVRGFGGKFGVQMD
	|-------------
	YQSKLSKHCSQVD
	|-|--|---|---
	DKSAVGFEYQGKTEKHESQK
	--|-----|---|----|--
	YSKGFGGKYGID
	||------|---
	DGWWRGVCKGRYGLFPANYVELRQ
	-----------|------|-----
	MDKNASTFEDVTQVSSAYQKTVPVEAVTSKTSNIR
	-----||----|--||-|--|------||-||---
	APGHYPAE
	----|---
	VTQVSSAYQKTVPVE
	-|--||-|--|----
	LSYRGPVSGTEPEPVYSME
	-||----|-|-----||--
	AASFKAE
	--|----
	YVKGFGGKFGVQTD
	|-----------|-
	DHQEKLQLHESQK
	----------|--
	KSAVGHE
	-|-----
	YGLFPANYVELR
	|------|----
	DKNASTFE
	----||--
	AVTSKTSNIRANFE
	--||-||-------
	AKTQTPPVSPAPQPTEER
	--|-|---|-----|---
	VDQSAVGFEYQGKTEKHASQKDYSSGFGGKYGVQADR
	---|-----|---|----|---|||-----|------
	KHASQKD
	---|---
	DYKEKLAKHESQQ
	-|--------|--
	LGITAVALYD
	---|----|-
	GPVSGTEPEPVYSMEAADYR
	---|-|-----||-----|-
	DLGITAVALY
	----|----|
	VDKSAVGFDYQGKTEKHESQR
	---|-----|---|----|--
	DYREASSQQGLAYATEAVYESAEAPGHYPAE
	-|---||-----|-|---|-|------|---
	QARAKTQTPPVSPAPQPTE
	-----|-|---|-----|-
	KSAVGFD
	-|-----
	LPSSPVYEDAASFKAELSYR
	--||--|----|-----||-
	MWKASAGHAVSIAQ
	----|-----|---
	DYVKGFGGKFGVQT
	-|-----------|
	ENVFQEHQTLKEKELETGPKASHGYGGKFGVEQDR
	--------|-------|----|--|----------
	MWKASAGHAVSIAQD
	----|-----|----
	YKTGFGGKFGVQSE
	|-|---------|-
	GWWRGVCKGRYGLFPANYVE
	----------|------|--
	DYSKGFGGKYGI
	-||------|--
	DYSSGFGGKYGVQA
	-|||-----|----
	DKSAVGF
	--|----
	QSAVGFE
	-|-----
	DVTQVSSAYQKTVPVEAVTSKTSNIRANFENLAKEKEQE
	--|--||-|--|------||-||----------------

Protein sequence : 
MWKASAGHAV SIAQDDAGAD DWETDPDFVN DVSEKEQRWG AKTVQGSGHQ
----|----- |--------- ---|------ --|------- --|---|---
EHINIHKLRE NVFQEHQTLK EKELETGPKA SHGYGGKFGV EQDRMDKSAV
---------- -------|-- -----|---- |--|------ -------|--
GHEYQSKLSK HCSQVDSVRG FGGKFGVQMD RVDQSAVGFE YQGKTEKHAS
---|-|--|- --|---|--- ----------  ---|----- |---|----|
QKDYSSGFGG KYGVQADRVD KSAVGFDYQG KTEKHESQRD YSKGFGGKYG
---|||---- -|-------- -|-----|-- -|----|--- ||------|-
IDKDKVDKSA VGFEYQGKTE KHESQKDYVK GFGGKFGVQT DRQDKCALGW
--    --|- ----|---|- ---|---|-- ---------| - --------
DHQEKLQLHE SQKDYKTGFG GKFGVQSERQ DSAAVGFDYK EKLAKHESQQ
---------- |---|-|--- ------|--- -|------|- -------|--
DYSKGFGGKY GVQKDRMDKN ASTFEDVTQV SSAYQKTVPV EAVTSKTSNI
-||------| ---------- -||----|-- ||-|--|--- ---||-||--
RANFENLAKE KEQEDRRKAE AERAQRMAKE RQEQEEARRK LEEQARAKTQ
---------- ----                                -----|-
TPPVSPAPQP TEERLPSSPV YEDAASFKAE LSYRGPVSGT EPEPVYSMEA
|---|----- |-----||-- |----|---- -||----|-| -----||---
ADYREASSQQ GLAYATEAVY ESAEAPGHYP AEDSTYDEYE NDLGITAVAL
--|---||-- ---|-|---| -|------|- -- +++  +   ----|----
YDYQAAGDDE ISFDPDDIIT NIEMIDDGWW RGVCKGRYGL FPANYVELRQ
|-+         +    ---| ----- ---- -------|-- ----|-----


Protein	: Q14247
Enzyme	: Arg-C Asp-N V8-E

	RQDSAAVGFDYKE
	---|------|--
	DQSAVGFEYQGKTEKHASQK
	--|-----|---|----|--
	TGPKASHGYGGKFGVE
	|----|--|-------
	DKSAVGHEYQSKLSKHCSQV
	--|-----|-|--|---|--
	WGAKTVQGSGHQEHINIHKLR
	----|---|------------
	ISFDPDDIITNIE
	-|-------|---
	MDKSAVGHEYQSKLSKHCSQVDSVR
	---|-----|-|--|---|---|--
	DYQGKTEKHESQR
	-|---|----|--
	MWKASAGHAVSIAQDDAGADDWE
	----|-----|------------
	DIITNIEMI
	---|-----
	ASSQQGLAYATE
	-||-----|-|-
	NDLGITAVALYDYQAAGDDE
	-----|----|-|-------
	SQKDYKTGFGGKFGVQSE
	|---|-|---------|-
	KHASQKDYSSGFGGKYGVQADRVDKSAVGFDYQGKTE
	---|---|||-----|---------|-----|---|-
	DAASFKAELSYRGPVSGTEPEPVYSMEAA
	---|-----||----|-|-----||----
	MWKASAGHAVSIAQDDAGADDWETDPDFVNDVSEKEQR
	----|-----|------------|--------|-----
	DVTQVSSAYQKTVPVE
	--|--||-|--|----
	DYSKGFGGKYGVQK
	-||------|----
	QDKCALGWDHQEKLQLHESQKDYKTGFGGKFGVQSER
	------------------|---|-|---------|--
	QRWGAKTVQGSGHQE
	------|---|----
	QDSAAVGFDYKEKLAKHESQQDYSKGFGGKYGVQKDR
	--|------|--------|---||------|------
	DSVRGFGGKFGVQM
	-|------------
	DSAAVGF
	-|-----
	DYKTGFGGKFGVQSERQ
	-|-|---------|---
	RLPSSPVYE
	---||--|-
	DKSAVGFEYQGKTEKHESQK
	--|-----|---|----|--
	DGWWRGVCKGRYGLFPANYVELRQ
	-----------|------|-----
	SQRDYSKGFGGKYGIDKDKVDKSAVGFE
	|---||------|---------|-----
	MDKNASTFEDVTQVSSAYQKTVPVEAVTSKTSNIR
	-----||----|--||-|--|------||-||---
	APGHYPAE
	----|---
	LSYRGPVSGTEPEPVYSME
	-||----|-|-----||--
	DHQEKLQLHESQK
	----------|--
	YGLFPANYVELR
	|------|----
	DKNASTFE
	----||--
	AVTSKTSNIRANFE
	--||-||-------
	AKTQTPPVSPAPQPTEER
	--|-|---|-----|---
	QDRMDKSAVGHE
	------|-----
	VDQSAVGFEYQGKTEKHASQKDYSSGFGGKYGVQADR
	---|-----|---|----|---|||-----|------
	DYKEKLAKHESQQ
	-|--------|--
	GPVSGTEPEPVYSMEAADYR
	---|-|-----||-----|-
	DLGITAVALY
	----|----|
	SQKDYVKGFGGKFGVQTDRQDKCALGWDHQE
	|---|-----------|--------------
	VDKSAVGFDYQGKTEKHESQR
	---|-----|---|----|--
	DYREASSQQGLAYATEAVYESAEAPGHYPAE
	-|---||-----|-|---|-|------|---
	QARAKTQTPPVSPAPQPTE
	-----|-|---|-----|-
	LPSSPVYEDAASFKAELSYR
	--||--|----|-----||-
	MWKASAGHAVSIAQ
	----|-----|---
	SQQDYSKGFGGKYGVQKDRMDKNASTFE
	|---||------|-----------||--
	DYVKGFGGKFGVQT
	-|-----------|
	ENVFQEHQTLKEKELETGPKASHGYGGKFGVEQDR
	--------|-------|----|--|----------
	YQSKLSKHCSQVDSVRGFGGKFGVQMDRVDQSAVGFE
	|-|--|---|---|-----------------|-----
	DYSKGFGGKYGI
	-||------|--
	TDPDFVNDVSE
	|--------|-
	DAASFKAE
	---|----
	DYSSGFGGKYGVQA
	-|||-----|----
	DKSAVGF
	--|----
	MIDDGWWRGVCKGRYGLFPANYVE
	--------------|------|--
	DVTQVSSAYQKTVPVEAVTSKTSNIRANFENLAKEKEQE
	--|--||-|--|------||-||----------------

Protein sequence : 
MWKASAGHAV SIAQDDAGAD DWETDPDFVN DVSEKEQRWG AKTVQGSGHQ
----|----- |--------- ---|------ --|------- --|---|---
EHINIHKLRE NVFQEHQTLK EKELETGPKA SHGYGGKFGV EQDRMDKSAV
---------- -------|-- -----|---- |--|------ -------|--
GHEYQSKLSK HCSQVDSVRG FGGKFGVQMD RVDQSAVGFE YQGKTEKHAS
---|-|--|- --|---|--- ---------- ----|----- |---|----|
QKDYSSGFGG KYGVQADRVD KSAVGFDYQG KTEKHESQRD YSKGFGGKYG
---|||---- -|-------- -|-----|-- -|----|--- ||------|-
IDKDKVDKSA VGFEYQGKTE KHESQKDYVK GFGGKFGVQT DRQDKCALGW
--------|- ----|---|- ---|---|-- ---------| ----------
DHQEKLQLHE SQKDYKTGFG GKFGVQSERQ DSAAVGFDYK EKLAKHESQQ
---------- |---|-|--- ------|--- -|------|- -------|--
DYSKGFGGKY GVQKDRMDKN ASTFEDVTQV SSAYQKTVPV EAVTSKTSNI
-||------| ---------- -||----|-- ||-|--|--- ---||-||--
RANFENLAKE KEQEDRRKAE AERAQRMAKE RQEQEEARRK LEEQARAKTQ
---------- ----                                -----|-
TPPVSPAPQP TEERLPSSPV YEDAASFKAE LSYRGPVSGT EPEPVYSMEA
|---|----- |-----||-- |----|---- -||----|-| -----||---
ADYREASSQQ GLAYATEAVY ESAEAPGHYP AEDSTYDEYE NDLGITAVAL
--|---||-- ---|-|---| -|------|- -- +++  +  -----|----
YDYQAAGDDE ISFDPDDIIT NIEMIDDGWW RGVCKGRYGL FPANYVELRQ
|-|------- -|-------| ---------- -------|-- ----|-----


Protein	: Q14247
Enzyme	: Arg-C chymotrypsin CNBr

	GVQMDRVDQSAVGF
	---------|----
	GVQSERQDSAAVGF
	---|----|-----
	WGAKTVQGSGHQEHINIHKLR
	----|---|------------
	DKSAVGHEYQSKLSKHCSQVDSVRGFGGKFGVQM
	--|-----|-|--|---|---|------------
	MDKSAVGHEYQSKLSKHCSQVDSVR
	---|-----|-|--|---|---|--
	ETGPKASHGY
	-|----|--|
	DPDDIITNIEMIDDGW
	------|---------
	ESAEAPGHYPAEDSTY
	-|------|----|||
	KASAGHAVSIAQDDAGADDW
	--|-----|-----------
	MWKASAGHAVSIAQDDAGADDWETDPDFVNDVSEKEQR
	----|-----|------------|--------|-----
	QDKCALGWDHQEKLQLHESQKDYKTGFGGKFGVQSER
	------------------|---|-|---------|--
	VNDVSEKEQRW
	----|------
	QDSAAVGFDYKEKLAKHESQQDYSKGFGGKYGVQKDR
	--|------|--------|---||------|------
	GAKTVQGSGHQEHINIHKL
	---|---|-----------
	MDKNASTFEDVTQVSSAYQKTVPVEAVTSKTSNIR
	-----||----|--||-|--|------||-||---
	IDDGWWRGVCKGRYGLFPANYVELRQ
	-------------|------|-----
	GITAVAL
	--|----
	AKHESQQDY
	----|---|
	EEQARAKTQTPPVSPAPQPTEERLPSSPVY
	-------|-|---|-----|-----||--|
	YGLFPANYVELR
	|------|----
	QGKTEKHASQKDY
	---|----|---|
	AKTQTPPVSPAPQPTEER
	--|-|---|-----|---
	GVQADRVDKSAVGF
	---------|----
	QGKTEKHESQRDY
	---|----|---|
	VDQSAVGFEYQGKTEKHASQKDYSSGFGGKYGVQADR
	---|-----|---|----|---|||-----|------
	QAAGDDEISF
	--------|-
	RGVCKGRY
	-------|
	GPVSGTEPEPVYSMEAADYR
	---|-|-----||-----|-
	VDKSAVGFDYQGKTEKHESQR
	---|-----|---|----|--
	SKHCSQVDSVRGF
	|---|---|----
	REASSQQGL
	---||----
	QGKTEKHESQKDY
	---|----|---|
	GVQTDRQDKCAL
	---|--------
	SMEAADY
	|-----|
	RGPVSGTEPEPVY
	----|-|-----|
	GIDKDKVDKSAVGF
	---------|----
	GVQKDRMDKNASTF
	-----------||-
	LPSSPVYEDAASFKAELSYR
	--||--|----|-----||-
	ENVFQEHQTLKEKELETGPKASHGYGGKFGVEQDR
	--------|-------|----|--|----------
	HESQKDY
	--|---|
	EDVTQVSSAY
	---|--||-|
	QKTVPVEAVTSKTSNIRANF
	--|------||-||------
	GVEQDRMDKSAVGHEY
	---------|-----|

Protein sequence : 
MWKASAGHAV SIAQDDAGAD DWETDPDFVN DVSEKEQRWG AKTVQGSGHQ
----|----- |--------- ---|------ --|------- --|---|---
EHINIHKLRE NVFQEHQTLK EKELETGPKA SHGYGGKFGV EQDRMDKSAV
---------- -------|-- -----|---- |--|------ -------|--
GHEYQSKLSK HCSQVDSVRG FGGKFGVQMD RVDQSAVGFE YQGKTEKHAS
---|-|--|- --|---|--- ---------- ----|----- |---|----|
QKDYSSGFGG KYGVQADRVD KSAVGFDYQG KTEKHESQRD YSKGFGGKYG
---|||---- -|-------- -|-----|-- -|----|--- |+      +-
IDKDKVDKSA VGFEYQGKTE KHESQKDYVK GFGGKFGVQT DRQDKCALGW
--------|- --- +---|- ---|---|         ---| ----------
DHQEKLQLHE SQKDYKTGFG GKFGVQSERQ DSAAVGFDYK EKLAKHESQQ
---------- |---|-|--- ------|--- -|------|- -------|--
DYSKGFGGKY GVQKDRMDKN ASTFEDVTQV SSAYQKTVPV EAVTSKTSNI
-||------| ---------- -||----|-- ||-|--|--- ---||-||--
RANFENLAKE KEQEDRRKAE AERAQRMAKE RQEQEEARRK LEEQARAKTQ
----                                         -------|-
TPPVSPAPQP TEERLPSSPV YEDAASFKAE LSYRGPVSGT EPEPVYSMEA
|---|----- |-----||-- |----|---- -||----|-| -----||---
ADYREASSQQ GLAYATEAVY ESAEAPGHYP AEDSTYDEYE NDLGITAVAL
--|---||-- -- + +   + -|------|- ---|||  +     --|----
YDYQAAGDDE ISFDPDDIIT NIEMIDDGWW RGVCKGRYGL FPANYVELRQ
+ +------- -|-------| ---------- -------|-- ----|-----


Protein	: Q14247
Enzyme	: Arg-C chymotrypsin Lys-C

	GVQMDRVDQSAVGF
	---------|----
	GVQSERQDSAAVGF
	---|----|-----
	WGAKTVQGSGHQEHINIHKLR
	----|---|------------
	MDKSAVGHEYQSKLSKHCSQVDSVR
	---|-----|-|--|---|---|--
	ASAGHAVSIAQDDAGADDWETDPDFVNDVSEK
	-|-----|------------|--------|--
	SAVGFDYQGK
	|-----|---
	ETGPKASHGY
	-|----|--|
	SAVGFEYQGK
	|-----|---
	HESQRDYSK
	--|---||-
	TSNIRANFENLAK
	||-----------
	DPDDIITNIEMIDDGW
	------|---------
	ESAEAPGHYPAEDSTY
	-|------|----|||
	KASAGHAVSIAQDDAGADDW
	--|-----|-----------
	MWKASAGHAVSIAQDDAGADDWETDPDFVNDVSEKEQR
	----|-----|------------|--------|-----
	QDKCALGWDHQEKLQLHESQKDYKTGFGGKFGVQSER
	------------------|---|-|---------|--
	VNDVSEKEQRW
	----|------
	QDSAAVGFDYKEKLAKHESQQDYSKGFGGKYGVQKDR
	--|------|--------|---||------|------
	LRENVFQEHQTLK
	----------|--
	GAKTVQGSGHQEHINIHKL
	---|---|-----------
	MDKNASTFEDVTQVSSAYQKTVPVEAVTSKTSNIR
	-----||----|--||-|--|------||-||---
	GITAVAL
	--|----
	TVPVEAVTSK
	|------||-
	AKHESQQDY
	----|---|
	DYSSGFGGK
	-|||-----
	EEQARAKTQTPPVSPAPQPTEERLPSSPVY
	-------|-|---|-----|-----||--|
	YGVQADRVDK
	|---------
	FGVQTDRQDK
	----|-----
	YGLFPANYVELR
	|------|----
	TVQGSGHQEHINIHK
	|---|----------
	QGKTEKHASQKDY
	---|----|---|
	FGVQMDRVDQSAVGFEYQGK
	----------|-----|---
	AKTQTPPVSPAPQPTEER
	--|-|---|-----|---
	GVQADRVDKSAVGF
	---------|----
	QGKTEKHESQRDY
	---|----|---|
	VDQSAVGFEYQGKTEKHASQKDYSSGFGGKYGVQADR
	---|-----|---|----|---|||-----|------
	QAAGDDEISF
	--------|-
	RGVCKGRY
	-------|
	GPVSGTEPEPVYSMEAADYR
	---|-|-----||-----|-
	LQLHESQK
	-----|--
	GRYGLFPANYVELRQ
	--|------|-----
	VDKSAVGFDYQGKTEKHESQR
	---|-----|---|----|--
	TQTPPVSPAPQPTEERLPSSPVYEDAASFK
	|-|---|-----|-----||--|----|--
	SKHCSQVDSVRGF
	|---|---|----
	REASSQQGL
	---||----
	QGKTEKHESQKDY
	---|----|---|
	GVQTDRQDKCAL
	---|--------
	ASHGYGGK
	-|--|---
	SMEAADY
	|-----|
	NASTFEDVTQVSSAYQK
	--||----|--||-|--
	RGPVSGTEPEPVY
	----|-|-----|
	GIDKDKVDKSAVGF
	---------|----
	GVQKDRMDKNASTF
	-----------||-
	LPSSPVYEDAASFKAELSYR
	--||--|----|-----||-
	FGVQSERQDSAAVGFDYK
	----|----|------|-
	ENVFQEHQTLKEKELETGPKASHGYGGKFGVEQDR
	--------|-------|----|--|----------
	HESQKDY
	--|---|
	EDVTQVSSAY
	---|--||-|
	QKTVPVEAVTSKTSNIRANF
	--|------||-||------
	SAVGHEYQSK
	|-----|-|-
	HESQQDYSK
	--|---||-
	GVEQDRMDKSAVGHEY
	---------|-----|
	ELETGPK
	---|---
	HCSQVDSVRGFGGK
	--|---|-------

Protein sequence : 
MWKASAGHAV SIAQDDAGAD DWETDPDFVN DVSEKEQRWG AKTVQGSGHQ
----|----- |--------- ---|------ --|------- --|---|---
EHINIHKLRE NVFQEHQTLK EKELETGPKA SHGYGGKFGV EQDRMDKSAV
---------- -------|-- -----|---- |--|------ -------|--
GHEYQSKLSK HCSQVDSVRG FGGKFGVQMD RVDQSAVGFE YQGKTEKHAS
---|-|--|- --|---|--- ---------- ----|----- |---|----|
QKDYSSGFGG KYGVQADRVD KSAVGFDYQG KTEKHESQRD YSKGFGGKYG
---|||---- -|-------- -|-----|-- -|----|--- ||-     +-
IDKDKVDKSA VGFEYQGKTE KHESQKDYVK GFGGKFGVQT DRQDKCALGW
--------|- --- +---|- ---|---|        ----| ----------
DHQEKLQLHE SQKDYKTGFG GKFGVQSERQ DSAAVGFDYK EKLAKHESQQ
---------- |---|-|--- ------|--- -|------|- -------|--
DYSKGFGGKY GVQKDRMDKN ASTFEDVTQV SSAYQKTVPV EAVTSKTSNI
-||------| ---------- -||----|-- ||-|--|--- ---||-||--
RANFENLAKE KEQEDRRKAE AERAQRMAKE RQEQEEARRK LEEQARAKTQ
---------                                    -------|-
TPPVSPAPQP TEERLPSSPV YEDAASFKAE LSYRGPVSGT EPEPVYSMEA
|---|----- |-----||-- |----|---- -||----|-| -----||---
ADYREASSQQ GLAYATEAVY ESAEAPGHYP AEDSTYDEYE NDLGITAVAL
--|---||-- -- + +   + -|------|- ---|||  +     --|----
YDYQAAGDDE ISFDPDDIIT NIEMIDDGWW RGVCKGRYGL FPANYVELRQ
+ +------- -|-------| ---------  -------|-- ----|-----


Protein	: Q14247
Enzyme	: Arg-C chymotrypsin Lys-N

	GVQMDRVDQSAVGF
	---------|----
	GVQSERQDSAAVGF
	---|----|-----
	WGAKTVQGSGHQEHINIHKLR
	----|---|------------
	KTVPVEAVTS
	-|------||
	MDKSAVGHEYQSKLSKHCSQVDSVR
	---|-----|-|--|---|---|--
	ETGPKASHGY
	-|----|--|
	KLQLHESQ
	------|-
	KELETGP
	----|--
	KFGVQMDRVDQSAVGFEYQG
	-----------|-----|--
	KTQTPPVSPAPQPTEERLPSSPVYEDAASF
	-|-|---|-----|-----||--|----|-
	DPDDIITNIEMIDDGW
	------|---------
	KDYSSGFGG
	--|||----
	ESAEAPGHYPAEDSTY
	-|------|----|||
	KASAGHAVSIAQDDAGADDW
	--|-----|-----------
	MWKASAGHAVSIAQDDAGADDWETDPDFVNDVSEKEQR
	----|-----|------------|--------|-----
	KLRENVFQEHQTL
	-----------|-
	QDKCALGWDHQEKLQLHESQKDYKTGFGGKFGVQSER
	------------------|---|-|---------|--
	VNDVSEKEQRW
	----|------
	KASHGYGG
	--|--|--
	QDSAAVGFDYKEKLAKHESQQDYSKGFGGKYGVQKDR
	--|------|--------|---||------|------
	KHESQRDYS
	---|---||
	GAKTVQGSGHQEHINIHKL
	---|---|-----------
	MDKNASTFEDVTQVSSAYQKTVPVEAVTSKTSNIR
	-----||----|--||-|--|------||-||---
	GITAVAL
	--|----
	AKHESQQDY
	----|---|
	KHCSQVDSVRGFGG
	---|---|------
	EEQARAKTQTPPVSPAPQPTEERLPSSPVY
	-------|-|---|-----|-----||--|
	KYGVQADRVD
	-|--------
	YGLFPANYVELR
	|------|----
	QGKTEKHASQKDY
	---|----|---|
	KTVQGSGHQEHINIH
	-|---|---------
	AKTQTPPVSPAPQPTEER
	--|-|---|-----|---
	GVQADRVDKSAVGF
	---------|----
	QGKTEKHESQRDY
	---|----|---|
	VDQSAVGFEYQGKTEKHASQKDYSSGFGGKYGVQADR
	---|-----|---|----|---|||-----|------
	QAAGDDEISF
	--------|-
	RGVCKGRY
	-------|
	GPVSGTEPEPVYSMEAADYR
	---|-|-----||-----|-
	KGRYGLFPANYVELRQ
	---|------|-----
	KASAGHAVSIAQDDAGADDWETDPDFVNDVSE
	--|-----|------------|--------|-
	VDKSAVGFDYQGKTEKHESQR
	---|-----|---|----|--
	KFGVQTDRQD
	-----|----
	SKHCSQVDSVRGF
	|---|---|----
	KSAVGFEYQG
	-|-----|--
	REASSQQGL
	---||----
	QGKTEKHESQKDY
	---|----|---|
	GVQTDRQDKCAL
	---|--------
	SMEAADY
	|-----|
	RGPVSGTEPEPVY
	----|-|-----|
	GIDKDKVDKSAVGF
	---------|----
	GVQKDRMDKNASTF
	-----------||-
	KHESQQDYS
	---|---||
	KTSNIRANFENLA
	-||----------
	LPSSPVYEDAASFKAELSYR
	--||--|----|-----||-
	KFGVQSERQDSAAVGFDY
	-----|----|------|
	KSAVGHEYQS
	-|-----|-|
	KNASTFEDVTQVSSAYQ
	---||----|--||-|-
	ENVFQEHQTLKEKELETGPKASHGYGGKFGVEQDR
	--------|-------|----|--|----------
	HESQKDY
	--|---|
	EDVTQVSSAY
	---|--||-|
	QKTVPVEAVTSKTSNIRANF
	--|------||-||------
	GVEQDRMDKSAVGHEY
	---------|-----|
	KSAVGFDYQG
	-|-----|--

Protein sequence : 
MWKASAGHAV SIAQDDAGAD DWETDPDFVN DVSEKEQRWG AKTVQGSGHQ
----|----- |--------- ---|------ --|------- --|---|---
EHINIHKLRE NVFQEHQTLK EKELETGPKA SHGYGGKFGV EQDRMDKSAV
---------- -------|-- -----|---- |--|------ -------|--
GHEYQSKLSK HCSQVDSVRG FGGKFGVQMD RVDQSAVGFE YQGKTEKHAS
---|-|--|- --|---|--- ---------- ----|----- |---|----|
QKDYSSGFGG KYGVQADRVD KSAVGFDYQG KTEKHESQRD YSKGFGGKYG
---|||---- -|-------- -|-----|-- -|----|--- ||      +-
IDKDKVDKSA VGFEYQGKTE KHESQKDYVK GFGGKFGVQT DRQDKCALGW
--------|- ----|---|- ---|---|       -----| ----------
DHQEKLQLHE SQKDYKTGFG GKFGVQSERQ DSAAVGFDYK EKLAKHESQQ
---------- |---|-|--- ------|--- -|------|- -------|--
DYSKGFGGKY GVQKDRMDKN ASTFEDVTQV SSAYQKTVPV EAVTSKTSNI
-||------| ---------- -||----|-- ||-|--|--- ---||-||--
RANFENLAKE KEQEDRRKAE AERAQRMAKE RQEQEEARRK LEEQARAKTQ
--------                                     -------|-
TPPVSPAPQP TEERLPSSPV YEDAASFKAE LSYRGPVSGT EPEPVYSMEA
|---|----- |-----||-- |----|---- -||----|-| -----||---
ADYREASSQQ GLAYATEAVY ESAEAPGHYP AEDSTYDEYE NDLGITAVAL
--|---||-- -- + +   + -|------|- ---|||  +     --|----
YDYQAAGDDE ISFDPDDIIT NIEMIDDGWW RGVCKGRYGL FPANYVELRQ
+ +------- -|-------| ---------  -------|-- ----|-----


Protein	: Q14247
Enzyme	: Arg-C chymotrypsin trypsin_no_P_rule

	VDQSAVGFEYQGK
	---|-----|---
	GVQMDRVDQSAVGF
	---------|----
	GVQSERQDSAAVGF
	---|----|-----
	WGAKTVQGSGHQEHINIHKLR
	----|---|------------
	MDKSAVGHEYQSKLSKHCSQVDSVR
	---|-----|-|--|---|---|--
	YGVQADR
	|------
	ASAGHAVSIAQDDAGADDWETDPDFVNDVSEK
	-|-----|------------|--------|--
	SAVGFDYQGK
	|-----|---
	ETGPKASHGY
	-|----|--|
	SAVGFEYQGK
	|-----|---
	DPDDIITNIEMIDDGW
	------|---------
	ESAEAPGHYPAEDSTY
	-|------|----|||
	KASAGHAVSIAQDDAGADDW
	--|-----|-----------
	MWKASAGHAVSIAQDDAGADDWETDPDFVNDVSEKEQR
	----|-----|------------|--------|-----
	QDKCALGWDHQEKLQLHESQKDYKTGFGGKFGVQSER
	------------------|---|-|---------|--
	VNDVSEKEQRW
	----|------
	QDSAAVGFDYKEKLAKHESQQDYSKGFGGKYGVQKDR
	--|------|--------|---||------|------
	FGVQSER
	----|--
	FGVQTDR
	----|--
	GAKTVQGSGHQEHINIHKL
	---|---|-----------
	MDKNASTFEDVTQVSSAYQKTVPVEAVTSKTSNIR
	-----||----|--||-|--|------||-||---
	GITAVAL
	--|----
	TVPVEAVTSK
	|------||-
	AKHESQQDY
	----|---|
	DYSSGFGGK
	-|||-----
	EEQARAKTQTPPVSPAPQPTEERLPSSPVY
	-------|-|---|-----|-----||--|
	LPSSPVYEDAASFK
	--||--|----|--
	ENVFQEHQTLK
	--------|--
	YGLFPANYVELR
	|------|----
	TVQGSGHQEHINIHK
	|---|----------
	QGKTEKHASQKDY
	---|----|---|
	AKTQTPPVSPAPQPTEER
	--|-|---|-----|---
	GVQADRVDKSAVGF
	---------|----
	QGKTEKHESQRDY
	---|----|---|
	VDQSAVGFEYQGKTEKHASQKDYSSGFGGKYGVQADR
	---|-----|---|----|---|||-----|------
	QAAGDDEISF
	--------|-
	RGVCKGRY
	-------|
	GPVSGTEPEPVYSMEAADYR
	---|-|-----||-----|-
	QDSAAVGFDYK
	--|------|-
	LQLHESQK
	-----|--
	VDKSAVGFDYQGKTEKHESQR
	---|-----|---|----|--
	SKHCSQVDSVRGF
	|---|---|----
	REASSQQGL
	---||----
	QGKTEKHESQKDY
	---|----|---|
	GVQTDRQDKCAL
	---|--------
	ASHGYGGK
	-|--|---
	SMEAADY
	|-----|
	NASTFEDVTQVSSAYQK
	--||----|--||-|--
	RGPVSGTEPEPVY
	----|-|-----|
	GIDKDKVDKSAVGF
	---------|----
	GVQKDRMDKNASTF
	-----------||-
	LPSSPVYEDAASFKAELSYR
	--||--|----|-----||-
	ENVFQEHQTLKEKELETGPKASHGYGGKFGVEQDR
	--------|-------|----|--|----------
	HESQKDY
	--|---|
	EDVTQVSSAY
	---|--||-|
	QKTVPVEAVTSKTSNIRANF
	--|------||-||------
	SAVGHEYQSK
	|-----|-|-
	HESQQDYSK
	--|---||-
	GVEQDRMDKSAVGHEY
	---------|-----|
	ELETGPK
	---|---
	HCSQVDSVR
	--|---|--
	TQTPPVSPAPQPTEER
	|-|---|-----|---

Protein sequence : 
MWKASAGHAV SIAQDDAGAD DWETDPDFVN DVSEKEQRWG AKTVQGSGHQ
----|----- |--------- ---|------ --|------- --|---|---
EHINIHKLRE NVFQEHQTLK EKELETGPKA SHGYGGKFGV EQDRMDKSAV
---------- -------|-- -----|---- |--|------ -------|--
GHEYQSKLSK HCSQVDSVRG FGGKFGVQMD RVDQSAVGFE YQGKTEKHAS
---|-|--|- --|---|--- -    ----- ----|----- |---|----|
QKDYSSGFGG KYGVQADRVD KSAVGFDYQG KTEKHESQRD YSKGFGGKYG
---|||---- -|-------- -|-----|-- -|----|--- |+      +-
IDKDKVDKSA VGFEYQGKTE KHESQKDYVK GFGGKFGVQT DRQDKCALGW
--------|- --- +---|- ---|---|        ----| ----------
DHQEKLQLHE SQKDYKTGFG GKFGVQSERQ DSAAVGFDYK EKLAKHESQQ
---------- |---|-|--- ------|--- -|------|- -------|--
DYSKGFGGKY GVQKDRMDKN ASTFEDVTQV SSAYQKTVPV EAVTSKTSNI
-||------| ---------- -||----|-- ||-|--|--- ---||-||--
RANFENLAKE KEQEDRRKAE AERAQRMAKE RQEQEEARRK LEEQARAKTQ
----                                         -------|-
TPPVSPAPQP TEERLPSSPV YEDAASFKAE LSYRGPVSGT EPEPVYSMEA
|---|----- |-----||-- |----|---- -||----|-| -----||---
ADYREASSQQ GLAYATEAVY ESAEAPGHYP AEDSTYDEYE NDLGITAVAL
--|---||-- -- + +   + -|------|- ---|||  +     --|----
YDYQAAGDDE ISFDPDDIIT NIEMIDDGWW RGVCKGRYGL FPANYVELRQ
+ +------- -|-------| ---------  -------|-- ----|---- 


Protein	: Q14247
Enzyme	: Arg-C chymotrypsin V8-DE

	GVQMDRVDQSAVGF
	---------|----
	GVQSERQDSAAVGF
	---|----|-----
	TGPKASHGYGGKFGVE
	|----|--|-------
	WGAKTVQGSGHQEHINIHKLR
	----|---|------------
	KNASTFE
	---||--
	YSKGFGGKYGVQKD
	||------|-----
	MDKSAVGHEYQSKLSKHCSQVDSVR
	---|-----|-|--|---|---|--
	ETGPKASHGY
	-|----|--|
	DPDDIITNIEMIDDGW
	------|---------
	KSAVGFE
	-|-----
	SAAVGFD
	|------
	ASSQQGLAYATE
	-||-----|-|-
	ESAEAPGHYPAEDSTY
	-|------|----|||
	YSSGFGGKYGVQAD
	|||-----|-----
	KASAGHAVSIAQDDAGADDW
	--|-----|-----------
	MWKASAGHAVSIAQDDAGADDWETDPDFVNDVSEKEQR
	----|-----|------------|--------|-----
	QDKCALGWDHQEKLQLHESQKDYKTGFGGKFGVQSER
	------------------|---|-|---------|--
	VNDVSEKEQRW
	----|------
	QRWGAKTVQGSGHQE
	------|---|----
	QDSAAVGFDYKEKLAKHESQQDYSKGFGGKYGVQKDR
	--|------|--------|---||------|------
	RLPSSPVYE
	---||--|-
	SVRGFGGKFGVQMD
	|-------------
	YQSKLSKHCSQVD
	|-|--|---|---
	YSKGFGGKYGID
	||------|---
	GAKTVQGSGHQEHINIHKL
	---|---|-----------
	MDKNASTFEDVTQVSSAYQKTVPVEAVTSKTSNIR
	-----||----|--||-|--|------||-||---
	APGHYPAE
	----|---
	VTQVSSAYQKTVPVE
	-|--||-|--|----
	LSYRGPVSGTEPEPVYSME
	-||----|-|-----||--
	GITAVAL
	--|----
	AASFKAE
	--|----
	AKHESQQDY
	----|---|
	YVKGFGGKFGVQTD
	|-----------|-
	EEQARAKTQTPPVSPAPQPTEERLPSSPVY
	-------|-|---|-----|-----||--|
	KSAVGHE
	-|-----
	YGLFPANYVELR
	|------|----
	AVTSKTSNIRANFE
	--||-||-------
	QGKTEKHASQKDY
	---|----|---|
	AKTQTPPVSPAPQPTEER
	--|-|---|-----|---
	GVQADRVDKSAVGF
	---------|----
	QGKTEKHESQRDY
	---|----|---|
	VDQSAVGFEYQGKTEKHASQKDYSSGFGGKYGVQADR
	---|-----|---|----|---|||-----|------
	QAAGDDEISF
	--------|-
	KHASQKD
	---|---
	RGVCKGRY
	-------|
	LGITAVALYD
	---|----|-
	GPVSGTEPEPVYSMEAADYR
	---|-|-----||-----|-
	VDKSAVGFDYQGKTEKHESQR
	---|-----|---|----|--
	SKHCSQVDSVRGF
	|---|---|----
	QARAKTQTPPVSPAPQPTE
	-----|-|---|-----|-
	REASSQQGL
	---||----
	QGKTEKHESQKDY
	---|----|---|
	GVQTDRQDKCAL
	---|--------
	SMEAADY
	|-----|
	RGPVSGTEPEPVY
	----|-|-----|
	GIDKDKVDKSAVGF
	---------|----
	GVQKDRMDKNASTF
	-----------||-
	KSAVGFD
	-|-----
	LPSSPVYEDAASFKAELSYR
	--||--|----|-----||-
	ENVFQEHQTLKEKELETGPKASHGYGGKFGVEQDR
	--------|-------|----|--|----------
	HESQKDY
	--|---|
	EDVTQVSSAY
	---|--||-|
	QKTVPVEAVTSKTSNIRANF
	--|------||-||------
	MWKASAGHAVSIAQD
	----|-----|----
	YKTGFGGKFGVQSE
	|-|---------|-
	GVEQDRMDKSAVGHEY
	---------|-----|
	GWWRGVCKGRYGLFPANYVE
	----------|------|--
	QSAVGFE
	-|-----

Protein sequence : 
MWKASAGHAV SIAQDDAGAD DWETDPDFVN DVSEKEQRWG AKTVQGSGHQ
----|----- |--------- ---|------ --|------- --|---|---
EHINIHKLRE NVFQEHQTLK EKELETGPKA SHGYGGKFGV EQDRMDKSAV
---------- -------|-- -----|---- |--|------ -------|--
GHEYQSKLSK HCSQVDSVRG FGGKFGVQMD RVDQSAVGFE YQGKTEKHAS
---|-|--|- --|---|--- ---------- ----|----- |---|----|
QKDYSSGFGG KYGVQADRVD KSAVGFDYQG KTEKHESQRD YSKGFGGKYG
---|||---- -|-------- -|-----|-- -|----|--- ||------|-
IDKDKVDKSA VGFEYQGKTE KHESQKDYVK GFGGKFGVQT DRQDKCALGW
--------|- ----+---|- ---|---|-- ---------| ----------
DHQEKLQLHE SQKDYKTGFG GKFGVQSERQ DSAAVGFDYK EKLAKHESQQ
---------- |---|-|--- ------|--- -|------|- -------|--
DYSKGFGGKY GVQKDRMDKN ASTFEDVTQV SSAYQKTVPV EAVTSKTSNI
-||------| ---------- -||----|-- ||-|--|--- ---||-||--
RANFENLAKE KEQEDRRKAE AERAQRMAKE RQEQEEARRK LEEQARAKTQ
-----                                        -------|-
TPPVSPAPQP TEERLPSSPV YEDAASFKAE LSYRGPVSGT EPEPVYSMEA
|---|----- |-----||-- |----|---- -||----|-| -----||---
ADYREASSQQ GLAYATEAVY ESAEAPGHYP AEDSTYDEYE NDLGITAVAL
--|---||-- ---|-|-  + -|------|- ---|||  +    ---|----
YDYQAAGDDE ISFDPDDIIT NIEMIDDGWW RGVCKGRYGL FPANYVELRQ
|-+------- -|-------| ---------- -------|-- ----|---- 


Protein	: Q14247
Enzyme	: Arg-C chymotrypsin V8-E

	GVQMDRVDQSAVGF
	---------|----
	GVQSERQDSAAVGF
	---|----|-----
	TGPKASHGYGGKFGVE
	|----|--|-------
	WGAKTVQGSGHQEHINIHKLR
	----|---|------------
	ISFDPDDIITNIE
	-|-------|---
	MDKSAVGHEYQSKLSKHCSQVDSVR
	---|-----|-|--|---|---|--
	ETGPKASHGY
	-|----|--|
	MWKASAGHAVSIAQDDAGADDWE
	----|-----|------------
	DPDDIITNIEMIDDGW
	------|---------
	ASSQQGLAYATE
	-||-----|-|-
	ESAEAPGHYPAEDSTY
	-|------|----|||
	NDLGITAVALYDYQAAGDDE
	-----|----|-|-------
	SQKDYKTGFGGKFGVQSE
	|---|-|---------|-
	KHASQKDYSSGFGGKYGVQADRVDKSAVGFDYQGKTE
	---|---|||-----|---------|-----|---|-
	KASAGHAVSIAQDDAGADDW
	--|-----|-----------
	MWKASAGHAVSIAQDDAGADDWETDPDFVNDVSEKEQR
	----|-----|------------|--------|-----
	DVTQVSSAYQKTVPVE
	--|--||-|--|----
	QDKCALGWDHQEKLQLHESQKDYKTGFGGKFGVQSER
	------------------|---|-|---------|--
	VNDVSEKEQRW
	----|------
	QRWGAKTVQGSGHQE
	------|---|----
	QDSAAVGFDYKEKLAKHESQQDYSKGFGGKYGVQKDR
	--|------|--------|---||------|------
	RLPSSPVYE
	---||--|-
	GAKTVQGSGHQEHINIHKL
	---|---|-----------
	SQRDYSKGFGGKYGIDKDKVDKSAVGFE
	|---||------|---------|-----
	MDKNASTFEDVTQVSSAYQKTVPVEAVTSKTSNIR
	-----||----|--||-|--|------||-||---
	APGHYPAE
	----|---
	LSYRGPVSGTEPEPVYSME
	-||----|-|-----||--
	GITAVAL
	--|----
	AKHESQQDY
	----|---|
	EEQARAKTQTPPVSPAPQPTEERLPSSPVY
	-------|-|---|-----|-----||--|
	YGLFPANYVELR
	|------|----
	AVTSKTSNIRANFE
	--||-||-------
	QGKTEKHASQKDY
	---|----|---|
	AKTQTPPVSPAPQPTEER
	--|-|---|-----|---
	GVQADRVDKSAVGF
	---------|----
	QDRMDKSAVGHE
	------|-----
	QGKTEKHESQRDY
	---|----|---|
	VDQSAVGFEYQGKTEKHASQKDYSSGFGGKYGVQADR
	---|-----|---|----|---|||-----|------
	QAAGDDEISF
	--------|-
	RGVCKGRY
	-------|
	GPVSGTEPEPVYSMEAADYR
	---|-|-----||-----|-
	SQKDYVKGFGGKFGVQTDRQDKCALGWDHQE
	|---|-----------|--------------
	VDKSAVGFDYQGKTEKHESQR
	---|-----|---|----|--
	SKHCSQVDSVRGF
	|---|---|----
	QARAKTQTPPVSPAPQPTE
	-----|-|---|-----|-
	REASSQQGL
	---||----
	QGKTEKHESQKDY
	---|----|---|
	GVQTDRQDKCAL
	---|--------
	SMEAADY
	|-----|
	RGPVSGTEPEPVY
	----|-|-----|
	GIDKDKVDKSAVGF
	---------|----
	GVQKDRMDKNASTF
	-----------||-
	LPSSPVYEDAASFKAELSYR
	--||--|----|-----||-
	SQQDYSKGFGGKYGVQKDRMDKNASTFE
	|---||------|-----------||--
	ENVFQEHQTLKEKELETGPKASHGYGGKFGVEQDR
	--------|-------|----|--|----------
	HESQKDY
	--|---|
	EDVTQVSSAY
	---|--||-|
	QKTVPVEAVTSKTSNIRANF
	--|------||-||------
	YQSKLSKHCSQVDSVRGFGGKFGVQMDRVDQSAVGFE
	|-|--|---|---|-----------------|-----
	GVEQDRMDKSAVGHEY
	---------|-----|
	TDPDFVNDVSE
	|--------|-
	DAASFKAE
	---|----
	MIDDGWWRGVCKGRYGLFPANYVE
	--------------|------|--
	RQDSAAVGFDYKE
	---|------|--

Protein sequence : 
MWKASAGHAV SIAQDDAGAD DWETDPDFVN DVSEKEQRWG AKTVQGSGHQ
----|----- |--------- ---|------ --|------- --|---|---
EHINIHKLRE NVFQEHQTLK EKELETGPKA SHGYGGKFGV EQDRMDKSAV
---------- -------|-- -----|---- |--|------ -------|--
GHEYQSKLSK HCSQVDSVRG FGGKFGVQMD RVDQSAVGFE YQGKTEKHAS
---|-|--|- --|---|--- ---------- ----|----- |---|----|
QKDYSSGFGG KYGVQADRVD KSAVGFDYQG KTEKHESQRD YSKGFGGKYG
---|||---- -|-------- -|-----|-- -|----|--- ||------|-
IDKDKVDKSA VGFEYQGKTE KHESQKDYVK GFGGKFGVQT DRQDKCALGW
--------|- ----+---|- ---|---|-- ---------| ----------
DHQEKLQLHE SQKDYKTGFG GKFGVQSERQ DSAAVGFDYK EKLAKHESQQ
---------- |---|-|--- ------|--- -|------|- -------|--
DYSKGFGGKY GVQKDRMDKN ASTFEDVTQV SSAYQKTVPV EAVTSKTSNI
-||------| ---------- -||----|-- ||-|--|--- ---||-||--
RANFENLAKE KEQEDRRKAE AERAQRMAKE RQEQEEARRK LEEQARAKTQ
-----                                        -------|-
TPPVSPAPQP TEERLPSSPV YEDAASFKAE LSYRGPVSGT EPEPVYSMEA
|---|----- |-----||-- |----|---- -||----|-| -----||---
ADYREASSQQ GLAYATEAVY ESAEAPGHYP AEDSTYDEYE NDLGITAVAL
--|---||-- ---|-|-  + -|------|- ---|||  +  -----|----
YDYQAAGDDE ISFDPDDIIT NIEMIDDGWW RGVCKGRYGL FPANYVELRQ
|-|------- -|-------| ---------- -------|-- ----|---- 


Protein	: Q14247
Enzyme	: Arg-C CNBr Lys-C

	ASHGYGGK
	-|--|---
	DYSSGFGGK
	-|||-----
	YGVQADRVDK
	|---------
	FGVQTDRQDK
	----|-----
	QDKCALGWDHQEKLQLHESQKDYKTGFGGKFGVQSER
	------------------|---|-|---------|--
	NASTFEDVTQVSSAYQK
	--||----|--||-|--
	QDSAAVGFDYKEKLAKHESQQDYSKGFGGKYGVQKDR
	--|------|--------|---||------|------
	YGLFPANYVELR
	|------|----
	TVQGSGHQEHINIHK
	|---|----------
	WGAKTVQGSGHQEHINIHKLR
	----|---|------------
	LPSSPVYEDAASFKAELSYR
	--||--|----|-----||-
	FGVQSERQDSAAVGFDYK
	----|----|------|-
	FGVQMDRVDQSAVGFEYQGK
	----------|-----|---
	ENVFQEHQTLKEKELETGPKASHGYGGKFGVEQDR
	--------|-------|----|--|----------
	AKTQTPPVSPAPQPTEER
	--|-|---|-----|---
	DKSAVGHEYQSKLSKHCSQVDSVRGFGGKFGVQM
	--|-----|-|--|---|---|------------
	LRENVFQEHQTLK
	----------|--
	MDKSAVGHEYQSKLSKHCSQVDSVR
	---|-----|-|--|---|---|--
	VDQSAVGFEYQGKTEKHASQKDYSSGFGGKYGVQADR
	---|-----|---|----|---|||-----|------
	SAVGHEYQSK
	|-----|-|-
	HESQQDYSK
	--|---||-
	ASAGHAVSIAQDDAGADDWETDPDFVNDVSEK
	-|-----|------------|--------|--
	SAVGFDYQGK
	|-----|---
	ELETGPK
	---|---
	HCSQVDSVRGFGGK
	--|---|-------
	HESQRDYSK
	--|---||-
	SAVGFEYQGK
	|-----|---
	TSNIRANFENLAK
	||-----------
	GPVSGTEPEPVYSMEAADYR
	---|-|-----||-----|-
	MDKNASTFEDVTQVSSAYQKTVPVEAVTSKTSNIR
	-----||----|--||-|--|------||-||---
	IDDGWWRGVCKGRYGLFPANYVELRQ
	-------------|------|-----
	LQLHESQK
	-----|--
	GRYGLFPANYVELRQ
	--|------|-----
	VDKSAVGFDYQGKTEKHESQR
	---|-----|---|----|--
	TQTPPVSPAPQPTEERLPSSPVYEDAASFK
	|-|---|-----|-----||--|----|--
	TVPVEAVTSK
	|------||-
	MWKASAGHAVSIAQDDAGADDWETDPDFVNDVSEKEQR
	----|-----|------------|--------|-----

Protein sequence : 
MWKASAGHAV SIAQDDAGAD DWETDPDFVN DVSEKEQRWG AKTVQGSGHQ
----|----- |--------- ---|------ --|------- --|---|---
EHINIHKLRE NVFQEHQTLK EKELETGPKA SHGYGGKFGV EQDRMDKSAV
---------- -------|-- -----|---- |--|------ -------|--
GHEYQSKLSK HCSQVDSVRG FGGKFGVQMD RVDQSAVGFE YQGKTEKHAS
---|-|--|- --|---|--- ---------- ----|----- |---|----|
QKDYSSGFGG KYGVQADRVD KSAVGFDYQG KTEKHESQRD YSKGFGGKYG
---|||---- -|-------- -|-----|-- -|----|--- ||-     + 
IDKDKVDKSA VGFEYQGKTE KHESQKDYVK GFGGKFGVQT DRQDKCALGW
        +      +   +     +   +        ----| ----------
DHQEKLQLHE SQKDYKTGFG GKFGVQSERQ DSAAVGFDYK EKLAKHESQQ
---------- |---|-|--- ------|--- -|------|- -------|--
DYSKGFGGKY GVQKDRMDKN ASTFEDVTQV SSAYQKTVPV EAVTSKTSNI
-||------| ---------- -||----|-- ||-|--|--- ---||-||--
RANFENLAKE KEQEDRRKAE AERAQRMAKE RQEQEEARRK LEEQARAKTQ
---------                                         --|-
TPPVSPAPQP TEERLPSSPV YEDAASFKAE LSYRGPVSGT EPEPVYSMEA
|---|----- |-----||-- |----|---- -||----|-| -----||---
ADYREASSQQ GLAYATEAVY ESAEAPGHYP AEDSTYDEYE NDLGITAVAL
--|-  ++      + +   +  +      +     +++  +       +    
YDYQAAGDDE ISFDPDDIIT NIEMIDDGWW RGVCKGRYGL FPANYVELRQ
+ +         +       +     ------ -------|-- ----|-----


Protein	: Q14247
Enzyme	: Arg-C CNBr Lys-N

	KHCSQVDSVRGFGG
	---|---|------
	KLRENVFQEHQTL
	-----------|-
	QDKCALGWDHQEKLQLHESQKDYKTGFGGKFGVQSER
	------------------|---|-|---------|--
	KASHGYGG
	--|--|--
	KYGVQADRVD
	-|--------
	QDSAAVGFDYKEKLAKHESQQDYSKGFGGKYGVQKDR
	--|------|--------|---||------|------
	YGLFPANYVELR
	|------|----
	KHESQQDYS
	---|---||
	KTSNIRANFENLA
	-||----------
	WGAKTVQGSGHQEHINIHKLR
	----|---|------------
	LPSSPVYEDAASFKAELSYR
	--||--|----|-----||-
	KFGVQSERQDSAAVGFDY
	-----|----|------|
	KTVQGSGHQEHINIH
	-|---|---------
	KSAVGHEYQS
	-|-----|-|
	ENVFQEHQTLKEKELETGPKASHGYGGKFGVEQDR
	--------|-------|----|--|----------
	AKTQTPPVSPAPQPTEER
	--|-|---|-----|---
	DKSAVGHEYQSKLSKHCSQVDSVRGFGGKFGVQM
	--|-----|-|--|---|---|------------
	KNASTFEDVTQVSSAYQ
	---||----|--||-|-
	MDKSAVGHEYQSKLSKHCSQVDSVR
	---|-----|-|--|---|---|--
	VDQSAVGFEYQGKTEKHASQKDYSSGFGGKYGVQADR
	---|-----|---|----|---|||-----|------
	KTVPVEAVTS
	-|------||
	KHESQRDYS
	---|---||
	KLQLHESQ
	------|-
	KELETGP
	----|--
	KFGVQMDRVDQSAVGFEYQG
	-----------|-----|--
	GPVSGTEPEPVYSMEAADYR
	---|-|-----||-----|-
	KTQTPPVSPAPQPTEERLPSSPVYEDAASF
	-|-|---|-----|-----||--|----|-
	MDKNASTFEDVTQVSSAYQKTVPVEAVTSKTSNIR
	-----||----|--||-|--|------||-||---
	KDYSSGFGG
	--|||----
	IDDGWWRGVCKGRYGLFPANYVELRQ
	-------------|------|-----
	KSAVGFDYQG
	-|-----|--
	KGRYGLFPANYVELRQ
	---|------|-----
	KASAGHAVSIAQDDAGADDWETDPDFVNDVSE
	--|-----|------------|--------|-
	VDKSAVGFDYQGKTEKHESQR
	---|-----|---|----|--
	KFGVQTDRQD
	-----|----
	KSAVGFEYQG
	-|-----|--
	MWKASAGHAVSIAQDDAGADDWETDPDFVNDVSEKEQR
	----|-----|------------|--------|-----

Protein sequence : 
MWKASAGHAV SIAQDDAGAD DWETDPDFVN DVSEKEQRWG AKTVQGSGHQ
----|----- |--------- ---|------ --|------- --|---|---
EHINIHKLRE NVFQEHQTLK EKELETGPKA SHGYGGKFGV EQDRMDKSAV
---------- -------|-- -----|---- |--|------ -------|--
GHEYQSKLSK HCSQVDSVRG FGGKFGVQMD RVDQSAVGFE YQGKTEKHAS
---|-|--|- --|---|--- ---------- ----|----- |---|----|
QKDYSSGFGG KYGVQADRVD KSAVGFDYQG KTEKHESQRD YSKGFGGKYG
---|||---- -|-------- -|-----|-- -|----|--- ||      + 
IDKDKVDKSA VGFEYQGKTE KHESQKDYVK GFGGKFGVQT DRQDKCALGW
       -|- ----|-- +     +   +       -----| ----------
DHQEKLQLHE SQKDYKTGFG GKFGVQSERQ DSAAVGFDYK EKLAKHESQQ
---------- |---|-|--- ------|--- -|------|- -------|--
DYSKGFGGKY GVQKDRMDKN ASTFEDVTQV SSAYQKTVPV EAVTSKTSNI
-||------| ---------- -||----|-- ||-|--|--- ---||-||--
RANFENLAKE KEQEDRRKAE AERAQRMAKE RQEQEEARRK LEEQARAKTQ
--------                                          --|-
TPPVSPAPQP TEERLPSSPV YEDAASFKAE LSYRGPVSGT EPEPVYSMEA
|---|----- |-----||-- |----|---- -||----|-| -----||---
ADYREASSQQ GLAYATEAVY ESAEAPGHYP AEDSTYDEYE NDLGITAVAL
--|-  ++      + +   +  +      +     +++  +       +    
YDYQAAGDDE ISFDPDDIIT NIEMIDDGWW RGVCKGRYGL FPANYVELRQ
+ +         +       +     ------ -------|-- ----|-----


Protein	: Q14247
Enzyme	: Arg-C CNBr trypsin_no_P_rule

	ASHGYGGK
	-|--|---
	VDQSAVGFEYQGK
	---|-----|---
	DYSSGFGGK
	-|||-----
	LPSSPVYEDAASFK
	--||--|----|--
	ENVFQEHQTLK
	--------|--
	QDKCALGWDHQEKLQLHESQKDYKTGFGGKFGVQSER
	------------------|---|-|---------|--
	NASTFEDVTQVSSAYQK
	--||----|--||-|--
	QDSAAVGFDYKEKLAKHESQQDYSKGFGGKYGVQKDR
	--|------|--------|---||------|------
	YGLFPANYVELR
	|------|----
	TVQGSGHQEHINIHK
	|---|----------
	WGAKTVQGSGHQEHINIHKLR
	----|---|------------
	LPSSPVYEDAASFKAELSYR
	--||--|----|-----||-
	ENVFQEHQTLKEKELETGPKASHGYGGKFGVEQDR
	--------|-------|----|--|----------
	AKTQTPPVSPAPQPTEER
	--|-|---|-----|---
	DKSAVGHEYQSKLSKHCSQVDSVRGFGGKFGVQM
	--|-----|-|--|---|---|------------
	MDKSAVGHEYQSKLSKHCSQVDSVR
	---|-----|-|--|---|---|--
	VDQSAVGFEYQGKTEKHASQKDYSSGFGGKYGVQADR
	---|-----|---|----|---|||-----|------
	SAVGHEYQSK
	|-----|-|-
	YGVQADR
	|------
	ASAGHAVSIAQDDAGADDWETDPDFVNDVSEK
	-|-----|------------|--------|--
	SAVGFDYQGK
	|-----|---
	FGVQSER
	----|--
	HESQQDYSK
	--|---||-
	ELETGPK
	---|---
	HCSQVDSVR
	--|---|--
	SAVGFEYQGK
	|-----|---
	FGVQTDR
	----|--
	TQTPPVSPAPQPTEER
	|-|---|-----|---
	GPVSGTEPEPVYSMEAADYR
	---|-|-----||-----|-
	MDKNASTFEDVTQVSSAYQKTVPVEAVTSKTSNIR
	-----||----|--||-|--|------||-||---
	IDDGWWRGVCKGRYGLFPANYVELRQ
	-------------|------|-----
	QDSAAVGFDYK
	--|------|-
	LQLHESQK
	-----|--
	VDKSAVGFDYQGKTEKHESQR
	---|-----|---|----|--
	TVPVEAVTSK
	|------||-
	MWKASAGHAVSIAQDDAGADDWETDPDFVNDVSEKEQR
	----|-----|------------|--------|-----

Protein sequence : 
MWKASAGHAV SIAQDDAGAD DWETDPDFVN DVSEKEQRWG AKTVQGSGHQ
----|----- |--------- ---|------ --|------- --|---|---
EHINIHKLRE NVFQEHQTLK EKELETGPKA SHGYGGKFGV EQDRMDKSAV
---------- -------|-- -----|---- |--|------ -------|--
GHEYQSKLSK HCSQVDSVRG FGGKFGVQMD RVDQSAVGFE YQGKTEKHAS
---|-|--|- --|---|--- ---------   ---|----- |---|----|
QKDYSSGFGG KYGVQADRVD KSAVGFDYQG KTEKHESQRD YSKGFGGKYG
---|||---- -|-------- -|-----|-- -|----|--  ++      + 
IDKDKVDKSA VGFEYQGKTE KHESQKDYVK GFGGKFGVQT DRQDKCALGW
        +      +   +     +   +        ----| ----------
DHQEKLQLHE SQKDYKTGFG GKFGVQSERQ DSAAVGFDYK EKLAKHESQQ
---------- |---|-|--- ------|--- -|------|- -------|--
DYSKGFGGKY GVQKDRMDKN ASTFEDVTQV SSAYQKTVPV EAVTSKTSNI
-||------| ---------- -||----|-- ||-|--|--- ---||-||--
RANFENLAKE KEQEDRRKAE AERAQRMAKE RQEQEEARRK LEEQARAKTQ
-                                                 --|-
TPPVSPAPQP TEERLPSSPV YEDAASFKAE LSYRGPVSGT EPEPVYSMEA
|---|----- |-----||-- |----|---- -||----|-| -----||---
ADYREASSQQ GLAYATEAVY ESAEAPGHYP AEDSTYDEYE NDLGITAVAL
--|-  ++      + +   +  +      +     +++  +       +    
YDYQAAGDDE ISFDPDDIIT NIEMIDDGWW RGVCKGRYGL FPANYVELRQ
+ +         +       +     ------ -------|-- ----|-----


Protein	: Q14247
Enzyme	: Arg-C CNBr V8-DE

	QARAKTQTPPVSPAPQPTE
	-----|-|---|-----|-
	YVKGFGGKFGVQTD
	|-----------|-
	AASFKAE
	--|----
	QDKCALGWDHQEKLQLHESQKDYKTGFGGKFGVQSER
	------------------|---|-|---------|--
	KSAVGHE
	-|-----
	QRWGAKTVQGSGHQE
	------|---|----
	QDSAAVGFDYKEKLAKHESQQDYSKGFGGKYGVQKDR
	--|------|--------|---||------|------
	YGLFPANYVELR
	|------|----
	TGPKASHGYGGKFGVE
	|----|--|-------
	KSAVGFD
	-|-----
	WGAKTVQGSGHQEHINIHKLR
	----|---|------------
	LPSSPVYEDAASFKAELSYR
	--||--|----|-----||-
	AVTSKTSNIRANFE
	--||-||-------
	RLPSSPVYE
	---||--|-
	KNASTFE
	---||--
	SVRGFGGKFGVQMD
	|-------------
	ENVFQEHQTLKEKELETGPKASHGYGGKFGVEQDR
	--------|-------|----|--|----------
	AKTQTPPVSPAPQPTEER
	--|-|---|-----|---
	DKSAVGHEYQSKLSKHCSQVDSVRGFGGKFGVQM
	--|-----|-|--|---|---|------------
	YQSKLSKHCSQVD
	|-|--|---|---
	MDKSAVGHEYQSKLSKHCSQVDSVR
	---|-----|-|--|---|---|--
	VDQSAVGFEYQGKTEKHASQKDYSSGFGGKYGVQADR
	---|-----|---|----|---|||-----|------
	MWKASAGHAVSIAQD
	----|-----|----
	KHASQKD
	---|---
	YSKGFGGKYGVQKD
	||------|-----
	YKTGFGGKFGVQSE
	|-|---------|-
	GWWRGVCKGRYGLFPANYVE
	----------|------|--
	YSKGFGGKYGID
	||------|---
	LGITAVALYD
	---|----|-
	GPVSGTEPEPVYSMEAADYR
	---|-|-----||-----|-
	MDKNASTFEDVTQVSSAYQKTVPVEAVTSKTSNIR
	-----||----|--||-|--|------||-||---
	APGHYPAE
	----|---
	KSAVGFE
	-|-----
	IDDGWWRGVCKGRYGLFPANYVELRQ
	-------------|------|-----
	SAAVGFD
	|------
	ASSQQGLAYATE
	-||-----|-|-
	VTQVSSAYQKTVPVE
	-|--||-|--|----
	QSAVGFE
	-|-----
	YSSGFGGKYGVQAD
	|||-----|-----
	VDKSAVGFDYQGKTEKHESQR
	---|-----|---|----|--
	LSYRGPVSGTEPEPVYSME
	-||----|-|-----||--
	MWKASAGHAVSIAQDDAGADDWETDPDFVNDVSEKEQR
	----|-----|------------|--------|-----

Protein sequence : 
MWKASAGHAV SIAQDDAGAD DWETDPDFVN DVSEKEQRWG AKTVQGSGHQ
----|----- |--------- ---|------ --|------- --|---|---
EHINIHKLRE NVFQEHQTLK EKELETGPKA SHGYGGKFGV EQDRMDKSAV
---------- -------|-- -----|---- |--|------ -------|--
GHEYQSKLSK HCSQVDSVRG FGGKFGVQMD RVDQSAVGFE YQGKTEKHAS
---|-|--|- --|---|--- ----------  ---|----- |---|----|
QKDYSSGFGG KYGVQADRVD KSAVGFDYQG KTEKHESQRD YSKGFGGKYG
---|||---- -|-------- -|-----|-- -|----|--  ||------|-
IDKDKVDKSA VGFEYQGKTE KHESQKDYVK GFGGKFGVQT DRQDKCALGW
--     -|- ----+   +     +   |-- ---------| - --------
DHQEKLQLHE SQKDYKTGFG GKFGVQSERQ DSAAVGFDYK EKLAKHESQQ
---------- |---|-|--- ------|--- -|------|- -------|--
DYSKGFGGKY GVQKDRMDKN ASTFEDVTQV SSAYQKTVPV EAVTSKTSNI
-||------| ---------- -||----|-- ||-|--|--- ---||-||--
RANFENLAKE KEQEDRRKAE AERAQRMAKE RQEQEEARRK LEEQARAKTQ
-----                                          -----|-
TPPVSPAPQP TEERLPSSPV YEDAASFKAE LSYRGPVSGT EPEPVYSMEA
|---|----- |-----||-- |----|---- -||----|-| -----||---
ADYREASSQQ GLAYATEAVY ESAEAPGHYP AEDSTYDEYE NDLGITAVAL
--|- -||-- ---|-|-  +  +  ----|- -- +++  +    ---|----
YDYQAAGDDE ISFDPDDIIT NIEMIDDGWW RGVCKGRYGL FPANYVELRQ
|-+         +       +     ------ -------|-- ----|-----


Protein	: Q14247
Enzyme	: Arg-C CNBr V8-E

	RQDSAAVGFDYKE
	---|------|--
	DVTQVSSAYQKTVPVE
	--|--||-|--|----
	QARAKTQTPPVSPAPQPTE
	-----|-|---|-----|-
	QDKCALGWDHQEKLQLHESQKDYKTGFGGKFGVQSER
	------------------|---|-|---------|--
	QRWGAKTVQGSGHQE
	------|---|----
	QDSAAVGFDYKEKLAKHESQQDYSKGFGGKYGVQKDR
	--|------|--------|---||------|------
	YGLFPANYVELR
	|------|----
	TGPKASHGYGGKFGVE
	|----|--|-------
	WGAKTVQGSGHQEHINIHKLR
	----|---|------------
	LPSSPVYEDAASFKAELSYR
	--||--|----|-----||-
	AVTSKTSNIRANFE
	--||-||-------
	SQQDYSKGFGGKYGVQKDRMDKNASTFE
	|---||------|-----------||--
	RLPSSPVYE
	---||--|-
	ISFDPDDIITNIE
	-|-------|---
	ENVFQEHQTLKEKELETGPKASHGYGGKFGVEQDR
	--------|-------|----|--|----------
	AKTQTPPVSPAPQPTEER
	--|-|---|-----|---
	DKSAVGHEYQSKLSKHCSQVDSVRGFGGKFGVQM
	--|-----|-|--|---|---|------------
	QDRMDKSAVGHE
	------|-----
	MDKSAVGHEYQSKLSKHCSQVDSVR
	---|-----|-|--|---|---|--
	VDQSAVGFEYQGKTEKHASQKDYSSGFGGKYGVQADR
	---|-----|---|----|---|||-----|------
	YQSKLSKHCSQVDSVRGFGGKFGVQMDRVDQSAVGFE
	|-|--|---|---|-----------------|-----
	MWKASAGHAVSIAQDDAGADDWE
	----|-----|------------
	TDPDFVNDVSE
	|--------|-
	DAASFKAE
	---|----
	GPVSGTEPEPVYSMEAADYR
	---|-|-----||-----|-
	SQRDYSKGFGGKYGIDKDKVDKSAVGFE
	|---||------|---------|-----
	MDKNASTFEDVTQVSSAYQKTVPVEAVTSKTSNIR
	-----||----|--||-|--|------||-||---
	APGHYPAE
	----|---
	MIDDGWWRGVCKGRYGLFPANYVE
	--------------|------|--
	IDDGWWRGVCKGRYGLFPANYVELRQ
	-------------|------|-----
	ASSQQGLAYATE
	-||-----|-|-
	SQKDYVKGFGGKFGVQTDRQDKCALGWDHQE
	|---|-----------|--------------
	NDLGITAVALYDYQAAGDDE
	-----|----|-|-------
	LSYRGPVSGTEPEPVYSME
	-||----|-|-----||--
	VDKSAVGFDYQGKTEKHESQR
	---|-----|---|----|--
	SQKDYKTGFGGKFGVQSE
	|---|-|---------|-
	KHASQKDYSSGFGGKYGVQADRVDKSAVGFDYQGKTE
	---|---|||-----|---------|-----|---|-
	MWKASAGHAVSIAQDDAGADDWETDPDFVNDVSEKEQR
	----|-----|------------|--------|-----

Protein sequence : 
MWKASAGHAV SIAQDDAGAD DWETDPDFVN DVSEKEQRWG AKTVQGSGHQ
----|----- |--------- ---|------ --|------- --|---|---
EHINIHKLRE NVFQEHQTLK EKELETGPKA SHGYGGKFGV EQDRMDKSAV
---------- -------|-- -----|---- |--|------ -------|--
GHEYQSKLSK HCSQVDSVRG FGGKFGVQMD RVDQSAVGFE YQGKTEKHAS
---|-|--|- --|---|--- ---------- ----|----- |---|----|
QKDYSSGFGG KYGVQADRVD KSAVGFDYQG KTEKHESQRD YSKGFGGKYG
---|||---- -|-------- -|-----|-- -|----|--- ||------|-
IDKDKVDKSA VGFEYQGKTE KHESQKDYVK GFGGKFGVQT DRQDKCALGW
--------|- ----+   +     |---|-- ---------| ----------
DHQEKLQLHE SQKDYKTGFG GKFGVQSERQ DSAAVGFDYK EKLAKHESQQ
---------- |---|-|--- ------|--- -|------|- -------|--
DYSKGFGGKY GVQKDRMDKN ASTFEDVTQV SSAYQKTVPV EAVTSKTSNI
-||------| ---------- -||----|-- ||-|--|--- ---||-||--
RANFENLAKE KEQEDRRKAE AERAQRMAKE RQEQEEARRK LEEQARAKTQ
-----                                          -----|-
TPPVSPAPQP TEERLPSSPV YEDAASFKAE LSYRGPVSGT EPEPVYSMEA
|---|----- |-----||-- |----|---- -||----|-| -----||---
ADYREASSQQ GLAYATEAVY ESAEAPGHYP AEDSTYDEYE NDLGITAVAL
--|- -||-- ---|-|-  +  +  ----|- -- +++  +  -----|----
YDYQAAGDDE ISFDPDDIIT NIEMIDDGWW RGVCKGRYGL FPANYVELRQ
|-|------- -|-------| ---------- -------|-- ----|-----


Protein	: Q14247
Enzyme	: Arg-C Lys-C Lys-N

	WGAKTVQGSGHQEHINIHKLR
	----|---|------------
	KTVPVEAVTS
	-|------||
	MDKSAVGHEYQSKLSKHCSQVDSVR
	---|-----|-|--|---|---|--
	ASAGHAVSIAQDDAGADDWETDPDFVNDVSEK
	-|-----|------------|--------|--
	SAVGFDYQGK
	|-----|---
	SAVGFEYQGK
	|-----|---
	HESQRDYSK
	--|---||-
	KLQLHESQ
	------|-
	KELETGP
	----|--
	TSNIRANFENLAK
	||-----------
	KFGVQMDRVDQSAVGFEYQG
	-----------|-----|--
	KTQTPPVSPAPQPTEERLPSSPVYEDAASF
	-|-|---|-----|-----||--|----|-
	KDYSSGFGG
	--|||----
	MWKASAGHAVSIAQDDAGADDWETDPDFVNDVSEKEQR
	----|-----|------------|--------|-----
	KLRENVFQEHQTL
	-----------|-
	QDKCALGWDHQEKLQLHESQKDYKTGFGGKFGVQSER
	------------------|---|-|---------|--
	KASHGYGG
	--|--|--
	QDSAAVGFDYKEKLAKHESQQDYSKGFGGKYGVQKDR
	--|------|--------|---||------|------
	LRENVFQEHQTLK
	----------|--
	KHESQRDYS
	---|---||
	MDKNASTFEDVTQVSSAYQKTVPVEAVTSKTSNIR
	-----||----|--||-|--|------||-||---
	TVPVEAVTSK
	|------||-
	KHCSQVDSVRGFGG
	---|---|------
	DYSSGFGGK
	-|||-----
	YGVQADRVDK
	|---------
	FGVQTDRQDK
	----|-----
	KYGVQADRVD
	-|--------
	YGLFPANYVELR
	|------|----
	TVQGSGHQEHINIHK
	|---|----------
	FGVQMDRVDQSAVGFEYQGK
	----------|-----|---
	KTVQGSGHQEHINIH
	-|---|---------
	AKTQTPPVSPAPQPTEER
	--|-|---|-----|---
	VDQSAVGFEYQGKTEKHASQKDYSSGFGGKYGVQADR
	---|-----|---|----|---|||-----|------
	GPVSGTEPEPVYSMEAADYR
	---|-|-----||-----|-
	KGRYGLFPANYVELRQ
	---|------|-----
	LQLHESQK
	-----|--
	GRYGLFPANYVELRQ
	--|------|-----
	VDKSAVGFDYQGKTEKHESQR
	---|-----|---|----|--
	TQTPPVSPAPQPTEERLPSSPVYEDAASFK
	|-|---|-----|-----||--|----|--
	KASAGHAVSIAQDDAGADDWETDPDFVNDVSE
	--|-----|------------|--------|-
	KFGVQTDRQD
	-----|----
	KSAVGFEYQG
	-|-----|--
	ASHGYGGK
	-|--|---
	NASTFEDVTQVSSAYQK
	--||----|--||-|--
	KHESQQDYS
	---|---||
	KTSNIRANFENLA
	-||----------
	LPSSPVYEDAASFKAELSYR
	--||--|----|-----||-
	KFGVQSERQDSAAVGFDY
	-----|----|------|
	FGVQSERQDSAAVGFDYK
	----|----|------|-
	KSAVGHEYQS
	-|-----|-|
	KNASTFEDVTQVSSAYQ
	---||----|--||-|-
	ENVFQEHQTLKEKELETGPKASHGYGGKFGVEQDR
	--------|-------|----|--|----------
	SAVGHEYQSK
	|-----|-|-
	HESQQDYSK
	--|---||-
	ELETGPK
	---|---
	HCSQVDSVRGFGGK
	--|---|-------
	KSAVGFDYQG
	-|-----|--

Protein sequence : 
MWKASAGHAV SIAQDDAGAD DWETDPDFVN DVSEKEQRWG AKTVQGSGHQ
----|----- |--------- ---|------ --|------- --|---|---
EHINIHKLRE NVFQEHQTLK EKELETGPKA SHGYGGKFGV EQDRMDKSAV
---------- -------|-- -----|---- |--|------ -------|--
GHEYQSKLSK HCSQVDSVRG FGGKFGVQMD RVDQSAVGFE YQGKTEKHAS
---|-|--|- --|---|--- ---------- ----|----- |---|----|
QKDYSSGFGG KYGVQADRVD KSAVGFDYQG KTEKHESQRD YSKGFGGKYG
---|||---- -|-------- -|-----|-- -|----|--- ||-     + 
IDKDKVDKSA VGFEYQGKTE KHESQKDYVK GFGGKFGVQT DRQDKCALGW
       -|- ----|-- +     +   +       -----| ----------
DHQEKLQLHE SQKDYKTGFG GKFGVQSERQ DSAAVGFDYK EKLAKHESQQ
---------- |---|-|--- ------|--- -|------|- -------|--
DYSKGFGGKY GVQKDRMDKN ASTFEDVTQV SSAYQKTVPV EAVTSKTSNI
-||------| ---------- -||----|-- ||-|--|--- ---||-||--
RANFENLAKE KEQEDRRKAE AERAQRMAKE RQEQEEARRK LEEQARAKTQ
---------                                         --|-
TPPVSPAPQP TEERLPSSPV YEDAASFKAE LSYRGPVSGT EPEPVYSMEA
|---|----- |-----||-- |----|---- -||----|-| -----||---
ADYREASSQQ GLAYATEAVY ESAEAPGHYP AEDSTYDEYE NDLGITAVAL
--|-  ++      + +   +  +      +     +++  +       +    
YDYQAAGDDE ISFDPDDIIT NIEMIDDGWW RGVCKGRYGL FPANYVELRQ
+ +         +       +                ---|-- ----|-----


Protein	: Q14247
Enzyme	: Arg-C Lys-C trypsin_no_P_rule

	VDQSAVGFEYQGK
	---|-----|---
	WGAKTVQGSGHQEHINIHKLR
	----|---|------------
	MDKSAVGHEYQSKLSKHCSQVDSVR
	---|-----|-|--|---|---|--
	YGVQADR
	|------
	ASAGHAVSIAQDDAGADDWETDPDFVNDVSEK
	-|-----|------------|--------|--
	SAVGFDYQGK
	|-----|---
	SAVGFEYQGK
	|-----|---
	HESQRDYSK
	--|---||-
	TSNIRANFENLAK
	||-----------
	MWKASAGHAVSIAQDDAGADDWETDPDFVNDVSEKEQR
	----|-----|------------|--------|-----
	QDKCALGWDHQEKLQLHESQKDYKTGFGGKFGVQSER
	------------------|---|-|---------|--
	QDSAAVGFDYKEKLAKHESQQDYSKGFGGKYGVQKDR
	--|------|--------|---||------|------
	LRENVFQEHQTLK
	----------|--
	FGVQSER
	----|--
	FGVQTDR
	----|--
	MDKNASTFEDVTQVSSAYQKTVPVEAVTSKTSNIR
	-----||----|--||-|--|------||-||---
	TVPVEAVTSK
	|------||-
	DYSSGFGGK
	-|||-----
	YGVQADRVDK
	|---------
	FGVQTDRQDK
	----|-----
	ENVFQEHQTLK
	--------|--
	LPSSPVYEDAASFK
	--||--|----|--
	YGLFPANYVELR
	|------|----
	TVQGSGHQEHINIHK
	|---|----------
	FGVQMDRVDQSAVGFEYQGK
	----------|-----|---
	AKTQTPPVSPAPQPTEER
	--|-|---|-----|---
	VDQSAVGFEYQGKTEKHASQKDYSSGFGGKYGVQADR
	---|-----|---|----|---|||-----|------
	GPVSGTEPEPVYSMEAADYR
	---|-|-----||-----|-
	QDSAAVGFDYK
	--|------|-
	LQLHESQK
	-----|--
	GRYGLFPANYVELRQ
	--|------|-----
	VDKSAVGFDYQGKTEKHESQR
	---|-----|---|----|--
	TQTPPVSPAPQPTEERLPSSPVYEDAASFK
	|-|---|-----|-----||--|----|--
	ASHGYGGK
	-|--|---
	NASTFEDVTQVSSAYQK
	--||----|--||-|--
	LPSSPVYEDAASFKAELSYR
	--||--|----|-----||-
	FGVQSERQDSAAVGFDYK
	----|----|------|-
	ENVFQEHQTLKEKELETGPKASHGYGGKFGVEQDR
	--------|-------|----|--|----------
	SAVGHEYQSK
	|-----|-|-
	HESQQDYSK
	--|---||-
	ELETGPK
	---|---
	HCSQVDSVR
	--|---|--
	HCSQVDSVRGFGGK
	--|---|-------
	TQTPPVSPAPQPTEER
	|-|---|-----|---

Protein sequence : 
MWKASAGHAV SIAQDDAGAD DWETDPDFVN DVSEKEQRWG AKTVQGSGHQ
----|----- |--------- ---|------ --|------- --|---|---
EHINIHKLRE NVFQEHQTLK EKELETGPKA SHGYGGKFGV EQDRMDKSAV
---------- -------|-- -----|---- |--|------ -------|--
GHEYQSKLSK HCSQVDSVRG FGGKFGVQMD RVDQSAVGFE YQGKTEKHAS
---|-|--|- --|---|--- ---------- ----|----- |---|----|
QKDYSSGFGG KYGVQADRVD KSAVGFDYQG KTEKHESQRD YSKGFGGKYG
---|||---- -|-------- -|-----|-- -|----|--- ||-     + 
IDKDKVDKSA VGFEYQGKTE KHESQKDYVK GFGGKFGVQT DRQDKCALGW
        +      +   +     +   +        ----| ----------
DHQEKLQLHE SQKDYKTGFG GKFGVQSERQ DSAAVGFDYK EKLAKHESQQ
---------- |---|-|--- ------|--- -|------|- -------|--
DYSKGFGGKY GVQKDRMDKN ASTFEDVTQV SSAYQKTVPV EAVTSKTSNI
-||------| ---------- -||----|-- ||-|--|--- ---||-||--
RANFENLAKE KEQEDRRKAE AERAQRMAKE RQEQEEARRK LEEQARAKTQ
---------                                         --|-
TPPVSPAPQP TEERLPSSPV YEDAASFKAE LSYRGPVSGT EPEPVYSMEA
|---|----- |-----||-- |----|---- -||----|-| -----||---
ADYREASSQQ GLAYATEAVY ESAEAPGHYP AEDSTYDEYE NDLGITAVAL
--|-  ++      + +   +  +      +     +++  +       +    
YDYQAAGDDE ISFDPDDIIT NIEMIDDGWW RGVCKGRYGL FPANYVELRQ
+ +         +       +                 --|-- ----|-----


Protein	: Q14247
Enzyme	: Arg-C Lys-C V8-DE

	TGPKASHGYGGKFGVE
	|----|--|-------
	WGAKTVQGSGHQEHINIHKLR
	----|---|------------
	KNASTFE
	---||--
	YSKGFGGKYGVQKD
	||------|-----
	MDKSAVGHEYQSKLSKHCSQVDSVR
	---|-----|-|--|---|---|--
	ASAGHAVSIAQDDAGADDWETDPDFVNDVSEK
	-|-----|------------|--------|--
	SAVGFDYQGK
	|-----|---
	SAVGFEYQGK
	|-----|---
	HESQRDYSK
	--|---||-
	TSNIRANFENLAK
	||-----------
	KSAVGFE
	-|-----
	SAAVGFD
	|------
	ASSQQGLAYATE
	-||-----|-|-
	YSSGFGGKYGVQAD
	|||-----|-----
	MWKASAGHAVSIAQDDAGADDWETDPDFVNDVSEKEQR
	----|-----|------------|--------|-----
	QDKCALGWDHQEKLQLHESQKDYKTGFGGKFGVQSER
	------------------|---|-|---------|--
	QRWGAKTVQGSGHQE
	------|---|----
	QDSAAVGFDYKEKLAKHESQQDYSKGFGGKYGVQKDR
	--|------|--------|---||------|------
	RLPSSPVYE
	---||--|-
	SVRGFGGKFGVQMD
	|-------------
	YQSKLSKHCSQVD
	|-|--|---|---
	LRENVFQEHQTLK
	----------|--
	YSKGFGGKYGID
	||------|---
	MDKNASTFEDVTQVSSAYQKTVPVEAVTSKTSNIR
	-----||----|--||-|--|------||-||---
	APGHYPAE
	----|---
	VTQVSSAYQKTVPVE
	-|--||-|--|----
	LSYRGPVSGTEPEPVYSME
	-||----|-|-----||--
	TVPVEAVTSK
	|------||-
	AASFKAE
	--|----
	YVKGFGGKFGVQTD
	|-----------|-
	DYSSGFGGK
	-|||-----
	YGVQADRVDK
	|---------
	FGVQTDRQDK
	----|-----
	KSAVGHE
	-|-----
	YGLFPANYVELR
	|------|----
	TVQGSGHQEHINIHK
	|---|----------
	AVTSKTSNIRANFE
	--||-||-------
	FGVQMDRVDQSAVGFEYQGK
	----------|-----|---
	AKTQTPPVSPAPQPTEER
	--|-|---|-----|---
	VDQSAVGFEYQGKTEKHASQKDYSSGFGGKYGVQADR
	---|-----|---|----|---|||-----|------
	KHASQKD
	---|---
	LGITAVALYD
	---|----|-
	GPVSGTEPEPVYSMEAADYR
	---|-|-----||-----|-
	LQLHESQK
	-----|--
	GRYGLFPANYVELRQ
	--|------|-----
	VDKSAVGFDYQGKTEKHESQR
	---|-----|---|----|--
	TQTPPVSPAPQPTEERLPSSPVYEDAASFK
	|-|---|-----|-----||--|----|--
	QARAKTQTPPVSPAPQPTE
	-----|-|---|-----|-
	ASHGYGGK
	-|--|---
	NASTFEDVTQVSSAYQK
	--||----|--||-|--
	KSAVGFD
	-|-----
	LPSSPVYEDAASFKAELSYR
	--||--|----|-----||-
	FGVQSERQDSAAVGFDYK
	----|----|------|-
	ENVFQEHQTLKEKELETGPKASHGYGGKFGVEQDR
	--------|-------|----|--|----------
	MWKASAGHAVSIAQD
	----|-----|----
	SAVGHEYQSK
	|-----|-|-
	HESQQDYSK
	--|---||-
	YKTGFGGKFGVQSE
	|-|---------|-
	GWWRGVCKGRYGLFPANYVE
	----------|------|--
	ELETGPK
	---|---
	HCSQVDSVRGFGGK
	--|---|-------
	QSAVGFE
	-|-----

Protein sequence : 
MWKASAGHAV SIAQDDAGAD DWETDPDFVN DVSEKEQRWG AKTVQGSGHQ
----|----- |--------- ---|------ --|------- --|---|---
EHINIHKLRE NVFQEHQTLK EKELETGPKA SHGYGGKFGV EQDRMDKSAV
---------- -------|-- -----|---- |--|------ -------|--
GHEYQSKLSK HCSQVDSVRG FGGKFGVQMD RVDQSAVGFE YQGKTEKHAS
---|-|--|- --|---|--- ---------- ----|----- |---|----|
QKDYSSGFGG KYGVQADRVD KSAVGFDYQG KTEKHESQRD YSKGFGGKYG
---|||---- -|-------- -|-----|-- -|----|--- ||------|-
IDKDKVDKSA VGFEYQGKTE KHESQKDYVK GFGGKFGVQT DRQDKCALGW
--     -|- ----+   +     +   |-- ---------| ----------
DHQEKLQLHE SQKDYKTGFG GKFGVQSERQ DSAAVGFDYK EKLAKHESQQ
---------- |---|-|--- ------|--- -|------|- -------|--
DYSKGFGGKY GVQKDRMDKN ASTFEDVTQV SSAYQKTVPV EAVTSKTSNI
-||------| ---------- -||----|-- ||-|--|--- ---||-||--
RANFENLAKE KEQEDRRKAE AERAQRMAKE RQEQEEARRK LEEQARAKTQ
---------                                      -----|-
TPPVSPAPQP TEERLPSSPV YEDAASFKAE LSYRGPVSGT EPEPVYSMEA
|---|----- |-----||-- |----|---- -||----|-| -----||---
ADYREASSQQ GLAYATEAVY ESAEAPGHYP AEDSTYDEYE NDLGITAVAL
--|- -||-- ---|-|-  +  +  ----|- -- +++  +    ---|----
YDYQAAGDDE ISFDPDDIIT NIEMIDDGWW RGVCKGRYGL FPANYVELRQ
|-+         +       +        --- -------|-- ----|-----


Protein	: Q14247
Enzyme	: Arg-C Lys-C V8-E

	TGPKASHGYGGKFGVE
	|----|--|-------
	WGAKTVQGSGHQEHINIHKLR
	----|---|------------
	ISFDPDDIITNIE
	-|-------|---
	MDKSAVGHEYQSKLSKHCSQVDSVR
	---|-----|-|--|---|---|--
	ASAGHAVSIAQDDAGADDWETDPDFVNDVSEK
	-|-----|------------|--------|--
	SAVGFDYQGK
	|-----|---
	MWKASAGHAVSIAQDDAGADDWE
	----|-----|------------
	SAVGFEYQGK
	|-----|---
	HESQRDYSK
	--|---||-
	TSNIRANFENLAK
	||-----------
	ASSQQGLAYATE
	-||-----|-|-
	NDLGITAVALYDYQAAGDDE
	-----|----|-|-------
	SQKDYKTGFGGKFGVQSE
	|---|-|---------|-
	KHASQKDYSSGFGGKYGVQADRVDKSAVGFDYQGKTE
	---|---|||-----|---------|-----|---|-
	MWKASAGHAVSIAQDDAGADDWETDPDFVNDVSEKEQR
	----|-----|------------|--------|-----
	DVTQVSSAYQKTVPVE
	--|--||-|--|----
	QDKCALGWDHQEKLQLHESQKDYKTGFGGKFGVQSER
	------------------|---|-|---------|--
	QRWGAKTVQGSGHQE
	------|---|----
	QDSAAVGFDYKEKLAKHESQQDYSKGFGGKYGVQKDR
	--|------|--------|---||------|------
	RLPSSPVYE
	---||--|-
	LRENVFQEHQTLK
	----------|--
	SQRDYSKGFGGKYGIDKDKVDKSAVGFE
	|---||------|---------|-----
	MDKNASTFEDVTQVSSAYQKTVPVEAVTSKTSNIR
	-----||----|--||-|--|------||-||---
	APGHYPAE
	----|---
	LSYRGPVSGTEPEPVYSME
	-||----|-|-----||--
	TVPVEAVTSK
	|------||-
	DYSSGFGGK
	-|||-----
	YGVQADRVDK
	|---------
	FGVQTDRQDK
	----|-----
	YGLFPANYVELR
	|------|----
	TVQGSGHQEHINIHK
	|---|----------
	AVTSKTSNIRANFE
	--||-||-------
	FGVQMDRVDQSAVGFEYQGK
	----------|-----|---
	AKTQTPPVSPAPQPTEER
	--|-|---|-----|---
	QDRMDKSAVGHE
	------|-----
	VDQSAVGFEYQGKTEKHASQKDYSSGFGGKYGVQADR
	---|-----|---|----|---|||-----|------
	GPVSGTEPEPVYSMEAADYR
	---|-|-----||-----|-
	LQLHESQK
	-----|--
	SQKDYVKGFGGKFGVQTDRQDKCALGWDHQE
	|---|-----------|--------------
	GRYGLFPANYVELRQ
	--|------|-----
	VDKSAVGFDYQGKTEKHESQR
	---|-----|---|----|--
	TQTPPVSPAPQPTEERLPSSPVYEDAASFK
	|-|---|-----|-----||--|----|--
	QARAKTQTPPVSPAPQPTE
	-----|-|---|-----|-
	ASHGYGGK
	-|--|---
	NASTFEDVTQVSSAYQK
	--||----|--||-|--
	LPSSPVYEDAASFKAELSYR
	--||--|----|-----||-
	FGVQSERQDSAAVGFDYK
	----|----|------|-
	SQQDYSKGFGGKYGVQKDRMDKNASTFE
	|---||------|-----------||--
	ENVFQEHQTLKEKELETGPKASHGYGGKFGVEQDR
	--------|-------|----|--|----------
	YQSKLSKHCSQVDSVRGFGGKFGVQMDRVDQSAVGFE
	|-|--|---|---|-----------------|-----
	SAVGHEYQSK
	|-----|-|-
	HESQQDYSK
	--|---||-
	ELETGPK
	---|---
	TDPDFVNDVSE
	|--------|-
	HCSQVDSVRGFGGK
	--|---|-------
	DAASFKAE
	---|----
	MIDDGWWRGVCKGRYGLFPANYVE
	--------------|------|--
	RQDSAAVGFDYKE
	---|------|--

Protein sequence : 
MWKASAGHAV SIAQDDAGAD DWETDPDFVN DVSEKEQRWG AKTVQGSGHQ
----|----- |--------- ---|------ --|------- --|---|---
EHINIHKLRE NVFQEHQTLK EKELETGPKA SHGYGGKFGV EQDRMDKSAV
---------- -------|-- -----|---- |--|------ -------|--
GHEYQSKLSK HCSQVDSVRG FGGKFGVQMD RVDQSAVGFE YQGKTEKHAS
---|-|--|- --|---|--- ---------- ----|----- |---|----|
QKDYSSGFGG KYGVQADRVD KSAVGFDYQG KTEKHESQRD YSKGFGGKYG
---|||---- -|-------- -|-----|-- -|----|--- ||------|-
IDKDKVDKSA VGFEYQGKTE KHESQKDYVK GFGGKFGVQT DRQDKCALGW
--------|- ----+   +     |---|-- ---------| ----------
DHQEKLQLHE SQKDYKTGFG GKFGVQSERQ DSAAVGFDYK EKLAKHESQQ
---------- |---|-|--- ------|--- -|------|- -------|--
DYSKGFGGKY GVQKDRMDKN ASTFEDVTQV SSAYQKTVPV EAVTSKTSNI
-||------| ---------- -||----|-- ||-|--|--- ---||-||--
RANFENLAKE KEQEDRRKAE AERAQRMAKE RQEQEEARRK LEEQARAKTQ
---------                                      -----|-
TPPVSPAPQP TEERLPSSPV YEDAASFKAE LSYRGPVSGT EPEPVYSMEA
|---|----- |-----||-- |----|---- -||----|-| -----||---
ADYREASSQQ GLAYATEAVY ESAEAPGHYP AEDSTYDEYE NDLGITAVAL
--|- -||-- ---|-|-  +  +  ----|- -- +++  +  -----|----
YDYQAAGDDE ISFDPDDIIT NIEMIDDGWW RGVCKGRYGL FPANYVELRQ
|-|------- -|-------| ---------- -------|-- ----|-----


Protein	: Q14247
Enzyme	: Arg-C Lys-N trypsin_no_P_rule

	VDQSAVGFEYQGK
	---|-----|---
	WGAKTVQGSGHQEHINIHKLR
	----|---|------------
	KTVPVEAVTS
	-|------||
	MDKSAVGHEYQSKLSKHCSQVDSVR
	---|-----|-|--|---|---|--
	YGVQADR
	|------
	ASAGHAVSIAQDDAGADDWETDPDFVNDVSEK
	-|-----|------------|--------|--
	SAVGFDYQGK
	|-----|---
	SAVGFEYQGK
	|-----|---
	KLQLHESQ
	------|-
	KELETGP
	----|--
	KFGVQMDRVDQSAVGFEYQG
	-----------|-----|--
	KTQTPPVSPAPQPTEERLPSSPVYEDAASF
	-|-|---|-----|-----||--|----|-
	KDYSSGFGG
	--|||----
	MWKASAGHAVSIAQDDAGADDWETDPDFVNDVSEKEQR
	----|-----|------------|--------|-----
	KLRENVFQEHQTL
	-----------|-
	QDKCALGWDHQEKLQLHESQKDYKTGFGGKFGVQSER
	------------------|---|-|---------|--
	KASHGYGG
	--|--|--
	QDSAAVGFDYKEKLAKHESQQDYSKGFGGKYGVQKDR
	--|------|--------|---||------|------
	FGVQSER
	----|--
	FGVQTDR
	----|--
	KHESQRDYS
	---|---||
	MDKNASTFEDVTQVSSAYQKTVPVEAVTSKTSNIR
	-----||----|--||-|--|------||-||---
	TVPVEAVTSK
	|------||-
	KHCSQVDSVRGFGG
	---|---|------
	DYSSGFGGK
	-|||-----
	LPSSPVYEDAASFK
	--||--|----|--
	ENVFQEHQTLK
	--------|--
	KYGVQADRVD
	-|--------
	YGLFPANYVELR
	|------|----
	TVQGSGHQEHINIHK
	|---|----------
	KTVQGSGHQEHINIH
	-|---|---------
	AKTQTPPVSPAPQPTEER
	--|-|---|-----|---
	VDQSAVGFEYQGKTEKHASQKDYSSGFGGKYGVQADR
	---|-----|---|----|---|||-----|------
	GPVSGTEPEPVYSMEAADYR
	---|-|-----||-----|-
	KGRYGLFPANYVELRQ
	---|------|-----
	QDSAAVGFDYK
	--|------|-
	LQLHESQK
	-----|--
	KASAGHAVSIAQDDAGADDWETDPDFVNDVSE
	--|-----|------------|--------|-
	VDKSAVGFDYQGKTEKHESQR
	---|-----|---|----|--
	KFGVQTDRQD
	-----|----
	KSAVGFEYQG
	-|-----|--
	ASHGYGGK
	-|--|---
	NASTFEDVTQVSSAYQK
	--||----|--||-|--
	KHESQQDYS
	---|---||
	KTSNIRANFENLA
	-||----------
	LPSSPVYEDAASFKAELSYR
	--||--|----|-----||-
	KFGVQSERQDSAAVGFDY
	-----|----|------|
	KSAVGHEYQS
	-|-----|-|
	KNASTFEDVTQVSSAYQ
	---||----|--||-|-
	ENVFQEHQTLKEKELETGPKASHGYGGKFGVEQDR
	--------|-------|----|--|----------
	SAVGHEYQSK
	|-----|-|-
	HESQQDYSK
	--|---||-
	ELETGPK
	---|---
	HCSQVDSVR
	--|---|--
	TQTPPVSPAPQPTEER
	|-|---|-----|---
	KSAVGFDYQG
	-|-----|--

Protein sequence : 
MWKASAGHAV SIAQDDAGAD DWETDPDFVN DVSEKEQRWG AKTVQGSGHQ
----|----- |--------- ---|------ --|------- --|---|---
EHINIHKLRE NVFQEHQTLK EKELETGPKA SHGYGGKFGV EQDRMDKSAV
---------- -------|-- -----|---- |--|------ -------|--
GHEYQSKLSK HCSQVDSVRG FGGKFGVQMD RVDQSAVGFE YQGKTEKHAS
---|-|--|- --|---|--- ---------- ----|----- |---|----|
QKDYSSGFGG KYGVQADRVD KSAVGFDYQG KTEKHESQRD YSKGFGGKYG
---|||---- -|-------- -|-----|-- -|----|--- ||      + 
IDKDKVDKSA VGFEYQGKTE KHESQKDYVK GFGGKFGVQT DRQDKCALGW
       -|- ----|-- +     +   +       -----| ----------
DHQEKLQLHE SQKDYKTGFG GKFGVQSERQ DSAAVGFDYK EKLAKHESQQ
---------- |---|-|--- ------|--- -|------|- -------|--
DYSKGFGGKY GVQKDRMDKN ASTFEDVTQV SSAYQKTVPV EAVTSKTSNI
-||------| ---------- -||----|-- ||-|--|--- ---||-||--
RANFENLAKE KEQEDRRKAE AERAQRMAKE RQEQEEARRK LEEQARAKTQ
--------                                          --|-
TPPVSPAPQP TEERLPSSPV YEDAASFKAE LSYRGPVSGT EPEPVYSMEA
|---|----- |-----||-- |----|---- -||----|-| -----||---
ADYREASSQQ GLAYATEAVY ESAEAPGHYP AEDSTYDEYE NDLGITAVAL
--|-  ++      + +   +  +      +     +++  +       +    
YDYQAAGDDE ISFDPDDIIT NIEMIDDGWW RGVCKGRYGL FPANYVELRQ
+ +         +       +                ---|-- ----|-----


Protein	: Q14247
Enzyme	: Arg-C Lys-N V8-DE

	TGPKASHGYGGKFGVE
	|----|--|-------
	WGAKTVQGSGHQEHINIHKLR
	----|---|------------
	KNASTFE
	---||--
	YSKGFGGKYGVQKD
	||------|-----
	KTVPVEAVTS
	-|------||
	MDKSAVGHEYQSKLSKHCSQVDSVR
	---|-----|-|--|---|---|--
	KLQLHESQ
	------|-
	KELETGP
	----|--
	KFGVQMDRVDQSAVGFEYQG
	-----------|-----|--
	KTQTPPVSPAPQPTEERLPSSPVYEDAASF
	-|-|---|-----|-----||--|----|-
	KDYSSGFGG
	--|||----
	KSAVGFE
	-|-----
	SAAVGFD
	|------
	ASSQQGLAYATE
	-||-----|-|-
	YSSGFGGKYGVQAD
	|||-----|-----
	MWKASAGHAVSIAQDDAGADDWETDPDFVNDVSEKEQR
	----|-----|------------|--------|-----
	KLRENVFQEHQTL
	-----------|-
	QDKCALGWDHQEKLQLHESQKDYKTGFGGKFGVQSER
	------------------|---|-|---------|--
	KASHGYGG
	--|--|--
	QRWGAKTVQGSGHQE
	------|---|----
	QDSAAVGFDYKEKLAKHESQQDYSKGFGGKYGVQKDR
	--|------|--------|---||------|------
	RLPSSPVYE
	---||--|-
	SVRGFGGKFGVQMD
	|-------------
	YQSKLSKHCSQVD
	|-|--|---|---
	KHESQRDYS
	---|---||
	YSKGFGGKYGID
	||------|---
	MDKNASTFEDVTQVSSAYQKTVPVEAVTSKTSNIR
	-----||----|--||-|--|------||-||---
	APGHYPAE
	----|---
	VTQVSSAYQKTVPVE
	-|--||-|--|----
	LSYRGPVSGTEPEPVYSME
	-||----|-|-----||--
	AASFKAE
	--|----
	YVKGFGGKFGVQTD
	|-----------|-
	KHCSQVDSVRGFGG
	---|---|------
	KYGVQADRVD
	-|--------
	KSAVGHE
	-|-----
	YGLFPANYVELR
	|------|----
	AVTSKTSNIRANFE
	--||-||-------
	KTVQGSGHQEHINIH
	-|---|---------
	AKTQTPPVSPAPQPTEER
	--|-|---|-----|---
	VDQSAVGFEYQGKTEKHASQKDYSSGFGGKYGVQADR
	---|-----|---|----|---|||-----|------
	KHASQKD
	---|---
	LGITAVALYD
	---|----|-
	GPVSGTEPEPVYSMEAADYR
	---|-|-----||-----|-
	KGRYGLFPANYVELRQ
	---|------|-----
	KASAGHAVSIAQDDAGADDWETDPDFVNDVSE
	--|-----|------------|--------|-
	VDKSAVGFDYQGKTEKHESQR
	---|-----|---|----|--
	KFGVQTDRQD
	-----|----
	KSAVGFEYQG
	-|-----|--
	QARAKTQTPPVSPAPQPTE
	-----|-|---|-----|-
	KHESQQDYS
	---|---||
	KTSNIRANFENLA
	-||----------
	KSAVGFD
	-|-----
	LPSSPVYEDAASFKAELSYR
	--||--|----|-----||-
	KFGVQSERQDSAAVGFDY
	-----|----|------|
	KSAVGHEYQS
	-|-----|-|
	KNASTFEDVTQVSSAYQ
	---||----|--||-|-
	ENVFQEHQTLKEKELETGPKASHGYGGKFGVEQDR
	--------|-------|----|--|----------
	MWKASAGHAVSIAQD
	----|-----|----
	YKTGFGGKFGVQSE
	|-|---------|-
	GWWRGVCKGRYGLFPANYVE
	----------|------|--
	KSAVGFDYQG
	-|-----|--
	QSAVGFE
	-|-----

Protein sequence : 
MWKASAGHAV SIAQDDAGAD DWETDPDFVN DVSEKEQRWG AKTVQGSGHQ
----|----- |--------- ---|------ --|------- --|---|---
EHINIHKLRE NVFQEHQTLK EKELETGPKA SHGYGGKFGV EQDRMDKSAV
---------- -------|-- -----|---- |--|------ -------|--
GHEYQSKLSK HCSQVDSVRG FGGKFGVQMD RVDQSAVGFE YQGKTEKHAS
---|-|--|- --|---|--- ---------- ----|----- |---|----|
QKDYSSGFGG KYGVQADRVD KSAVGFDYQG KTEKHESQRD YSKGFGGKYG
---|||---- -|-------- -|-----|-- -|----|--- ||------|-
IDKDKVDKSA VGFEYQGKTE KHESQKDYVK GFGGKFGVQT DRQDKCALGW
--     -|- ----|-- +     +   |-- ---------| ----------
DHQEKLQLHE SQKDYKTGFG GKFGVQSERQ DSAAVGFDYK EKLAKHESQQ
---------- |---|-|--- ------|--- -|------|- -------|--
DYSKGFGGKY GVQKDRMDKN ASTFEDVTQV SSAYQKTVPV EAVTSKTSNI
-||------| ---------- -||----|-- ||-|--|--- ---||-||--
RANFENLAKE KEQEDRRKAE AERAQRMAKE RQEQEEARRK LEEQARAKTQ
--------                                       -----|-
TPPVSPAPQP TEERLPSSPV YEDAASFKAE LSYRGPVSGT EPEPVYSMEA
|---|----- |-----||-- |----|---- -||----|-| -----||---
ADYREASSQQ GLAYATEAVY ESAEAPGHYP AEDSTYDEYE NDLGITAVAL
--|- -||-- ---|-|-  +  +  ----|- -- +++  +    ---|----
YDYQAAGDDE ISFDPDDIIT NIEMIDDGWW RGVCKGRYGL FPANYVELRQ
|-+         +       +        --- -------|-- ----|-----


Protein	: Q14247
Enzyme	: Arg-C Lys-N V8-E

	TGPKASHGYGGKFGVE
	|----|--|-------
	WGAKTVQGSGHQEHINIHKLR
	----|---|------------
	ISFDPDDIITNIE
	-|-------|---
	KTVPVEAVTS
	-|------||
	MDKSAVGHEYQSKLSKHCSQVDSVR
	---|-----|-|--|---|---|--
	MWKASAGHAVSIAQDDAGADDWE
	----|-----|------------
	KLQLHESQ
	------|-
	KELETGP
	----|--
	KFGVQMDRVDQSAVGFEYQG
	-----------|-----|--
	KTQTPPVSPAPQPTEERLPSSPVYEDAASF
	-|-|---|-----|-----||--|----|-
	KDYSSGFGG
	--|||----
	ASSQQGLAYATE
	-||-----|-|-
	NDLGITAVALYDYQAAGDDE
	-----|----|-|-------
	SQKDYKTGFGGKFGVQSE
	|---|-|---------|-
	KHASQKDYSSGFGGKYGVQADRVDKSAVGFDYQGKTE
	---|---|||-----|---------|-----|---|-
	MWKASAGHAVSIAQDDAGADDWETDPDFVNDVSEKEQR
	----|-----|------------|--------|-----
	DVTQVSSAYQKTVPVE
	--|--||-|--|----
	KLRENVFQEHQTL
	-----------|-
	QDKCALGWDHQEKLQLHESQKDYKTGFGGKFGVQSER
	------------------|---|-|---------|--
	KASHGYGG
	--|--|--
	QRWGAKTVQGSGHQE
	------|---|----
	QDSAAVGFDYKEKLAKHESQQDYSKGFGGKYGVQKDR
	--|------|--------|---||------|------
	RLPSSPVYE
	---||--|-
	KHESQRDYS
	---|---||
	SQRDYSKGFGGKYGIDKDKVDKSAVGFE
	|---||------|---------|-----
	MDKNASTFEDVTQVSSAYQKTVPVEAVTSKTSNIR
	-----||----|--||-|--|------||-||---
	APGHYPAE
	----|---
	LSYRGPVSGTEPEPVYSME
	-||----|-|-----||--
	KHCSQVDSVRGFGG
	---|---|------
	KYGVQADRVD
	-|--------
	YGLFPANYVELR
	|------|----
	AVTSKTSNIRANFE
	--||-||-------
	KTVQGSGHQEHINIH
	-|---|---------
	AKTQTPPVSPAPQPTEER
	--|-|---|-----|---
	QDRMDKSAVGHE
	------|-----
	VDQSAVGFEYQGKTEKHASQKDYSSGFGGKYGVQADR
	---|-----|---|----|---|||-----|------
	GPVSGTEPEPVYSMEAADYR
	---|-|-----||-----|-
	KGRYGLFPANYVELRQ
	---|------|-----
	SQKDYVKGFGGKFGVQTDRQDKCALGWDHQE
	|---|-----------|--------------
	KASAGHAVSIAQDDAGADDWETDPDFVNDVSE
	--|-----|------------|--------|-
	VDKSAVGFDYQGKTEKHESQR
	---|-----|---|----|--
	KFGVQTDRQD
	-----|----
	KSAVGFEYQG
	-|-----|--
	QARAKTQTPPVSPAPQPTE
	-----|-|---|-----|-
	KHESQQDYS
	---|---||
	KTSNIRANFENLA
	-||----------
	LPSSPVYEDAASFKAELSYR
	--||--|----|-----||-
	KFGVQSERQDSAAVGFDY
	-----|----|------|
	SQQDYSKGFGGKYGVQKDRMDKNASTFE
	|---||------|-----------||--
	KSAVGHEYQS
	-|-----|-|
	KNASTFEDVTQVSSAYQ
	---||----|--||-|-
	ENVFQEHQTLKEKELETGPKASHGYGGKFGVEQDR
	--------|-------|----|--|----------
	YQSKLSKHCSQVDSVRGFGGKFGVQMDRVDQSAVGFE
	|-|--|---|---|-----------------|-----
	TDPDFVNDVSE
	|--------|-
	DAASFKAE
	---|----
	MIDDGWWRGVCKGRYGLFPANYVE
	--------------|------|--
	KSAVGFDYQG
	-|-----|--
	RQDSAAVGFDYKE
	---|------|--

Protein sequence : 
MWKASAGHAV SIAQDDAGAD DWETDPDFVN DVSEKEQRWG AKTVQGSGHQ
----|----- |--------- ---|------ --|------- --|---|---
EHINIHKLRE NVFQEHQTLK EKELETGPKA SHGYGGKFGV EQDRMDKSAV
---------- -------|-- -----|---- |--|------ -------|--
GHEYQSKLSK HCSQVDSVRG FGGKFGVQMD RVDQSAVGFE YQGKTEKHAS
---|-|--|- --|---|--- ---------- ----|----- |---|----|
QKDYSSGFGG KYGVQADRVD KSAVGFDYQG KTEKHESQRD YSKGFGGKYG
---|||---- -|-------- -|-----|-- -|----|--- ||------|-
IDKDKVDKSA VGFEYQGKTE KHESQKDYVK GFGGKFGVQT DRQDKCALGW
--------|- ----|-- +     |---|-- ---------| ----------
DHQEKLQLHE SQKDYKTGFG GKFGVQSERQ DSAAVGFDYK EKLAKHESQQ
---------- |---|-|--- ------|--- -|------|- -------|--
DYSKGFGGKY GVQKDRMDKN ASTFEDVTQV SSAYQKTVPV EAVTSKTSNI
-||------| ---------- -||----|-- ||-|--|--- ---||-||--
RANFENLAKE KEQEDRRKAE AERAQRMAKE RQEQEEARRK LEEQARAKTQ
--------                                       -----|-
TPPVSPAPQP TEERLPSSPV YEDAASFKAE LSYRGPVSGT EPEPVYSMEA
|---|----- |-----||-- |----|---- -||----|-| -----||---
ADYREASSQQ GLAYATEAVY ESAEAPGHYP AEDSTYDEYE NDLGITAVAL
--|- -||-- ---|-|-  +  +  ----|- -- +++  +  -----|----
YDYQAAGDDE ISFDPDDIIT NIEMIDDGWW RGVCKGRYGL FPANYVELRQ
|-|------- -|-------| ---------- -------|-- ----|-----


Protein	: Q14247
Enzyme	: Arg-C trypsin_no_P_rule V8-DE

	VDQSAVGFEYQGK
	---|-----|---
	TGPKASHGYGGKFGVE
	|----|--|-------
	WGAKTVQGSGHQEHINIHKLR
	----|---|------------
	KNASTFE
	---||--
	YSKGFGGKYGVQKD
	||------|-----
	MDKSAVGHEYQSKLSKHCSQVDSVR
	---|-----|-|--|---|---|--
	YGVQADR
	|------
	ASAGHAVSIAQDDAGADDWETDPDFVNDVSEK
	-|-----|------------|--------|--
	SAVGFDYQGK
	|-----|---
	SAVGFEYQGK
	|-----|---
	KSAVGFE
	-|-----
	SAAVGFD
	|------
	ASSQQGLAYATE
	-||-----|-|-
	YSSGFGGKYGVQAD
	|||-----|-----
	MWKASAGHAVSIAQDDAGADDWETDPDFVNDVSEKEQR
	----|-----|------------|--------|-----
	QDKCALGWDHQEKLQLHESQKDYKTGFGGKFGVQSER
	------------------|---|-|---------|--
	QRWGAKTVQGSGHQE
	------|---|----
	QDSAAVGFDYKEKLAKHESQQDYSKGFGGKYGVQKDR
	--|------|--------|---||------|------
	RLPSSPVYE
	---||--|-
	SVRGFGGKFGVQMD
	|-------------
	YQSKLSKHCSQVD
	|-|--|---|---
	FGVQSER
	----|--
	FGVQTDR
	----|--
	YSKGFGGKYGID
	||------|---
	MDKNASTFEDVTQVSSAYQKTVPVEAVTSKTSNIR
	-----||----|--||-|--|------||-||---
	APGHYPAE
	----|---
	VTQVSSAYQKTVPVE
	-|--||-|--|----
	LSYRGPVSGTEPEPVYSME
	-||----|-|-----||--
	TVPVEAVTSK
	|------||-
	AASFKAE
	--|----
	YVKGFGGKFGVQTD
	|-----------|-
	DYSSGFGGK
	-|||-----
	LPSSPVYEDAASFK
	--||--|----|--
	ENVFQEHQTLK
	--------|--
	KSAVGHE
	-|-----
	YGLFPANYVELR
	|------|----
	TVQGSGHQEHINIHK
	|---|----------
	AVTSKTSNIRANFE
	--||-||-------
	AKTQTPPVSPAPQPTEER
	--|-|---|-----|---
	VDQSAVGFEYQGKTEKHASQKDYSSGFGGKYGVQADR
	---|-----|---|----|---|||-----|------
	KHASQKD
	---|---
	LGITAVALYD
	---|----|-
	GPVSGTEPEPVYSMEAADYR
	---|-|-----||-----|-
	QDSAAVGFDYK
	--|------|-
	LQLHESQK
	-----|--
	VDKSAVGFDYQGKTEKHESQR
	---|-----|---|----|--
	QARAKTQTPPVSPAPQPTE
	-----|-|---|-----|-
	ASHGYGGK
	-|--|---
	NASTFEDVTQVSSAYQK
	--||----|--||-|--
	KSAVGFD
	-|-----
	LPSSPVYEDAASFKAELSYR
	--||--|----|-----||-
	ENVFQEHQTLKEKELETGPKASHGYGGKFGVEQDR
	--------|-------|----|--|----------
	MWKASAGHAVSIAQD
	----|-----|----
	SAVGHEYQSK
	|-----|-|-
	HESQQDYSK
	--|---||-
	YKTGFGGKFGVQSE
	|-|---------|-
	GWWRGVCKGRYGLFPANYVE
	----------|------|--
	ELETGPK
	---|---
	HCSQVDSVR
	--|---|--
	TQTPPVSPAPQPTEER
	|-|---|-----|---
	QSAVGFE
	-|-----

Protein sequence : 
MWKASAGHAV SIAQDDAGAD DWETDPDFVN DVSEKEQRWG AKTVQGSGHQ
----|----- |--------- ---|------ --|------- --|---|---
EHINIHKLRE NVFQEHQTLK EKELETGPKA SHGYGGKFGV EQDRMDKSAV
---------- -------|-- -----|---- |--|------ -------|--
GHEYQSKLSK HCSQVDSVRG FGGKFGVQMD RVDQSAVGFE YQGKTEKHAS
---|-|--|- --|---|--- ----------  ---|----- |---|----|
QKDYSSGFGG KYGVQADRVD KSAVGFDYQG KTEKHESQRD YSKGFGGKYG
---|||---- -|-------- -|-----|-- -|----|--  ||------|-
IDKDKVDKSA VGFEYQGKTE KHESQKDYVK GFGGKFGVQT DRQDKCALGW
--     -|- ----+   +     +   |-- ---------| ----------
DHQEKLQLHE SQKDYKTGFG GKFGVQSERQ DSAAVGFDYK EKLAKHESQQ
---------- |---|-|--- ------|--- -|------|- -------|--
DYSKGFGGKY GVQKDRMDKN ASTFEDVTQV SSAYQKTVPV EAVTSKTSNI
-||------| ---------- -||----|-- ||-|--|--- ---||-||--
RANFENLAKE KEQEDRRKAE AERAQRMAKE RQEQEEARRK LEEQARAKTQ
-----                                          -----|-
TPPVSPAPQP TEERLPSSPV YEDAASFKAE LSYRGPVSGT EPEPVYSMEA
|---|----- |-----||-- |----|---- -||----|-| -----||---
ADYREASSQQ GLAYATEAVY ESAEAPGHYP AEDSTYDEYE NDLGITAVAL
--|- -||-- ---|-|-  +  +  ----|- -- +++  +    ---|----
YDYQAAGDDE ISFDPDDIIT NIEMIDDGWW RGVCKGRYGL FPANYVELRQ
|-+         +       +        --- -------|-- ----|---- 


Protein	: Q14247
Enzyme	: Arg-C trypsin_no_P_rule V8-E

	VDQSAVGFEYQGK
	---|-----|---
	TGPKASHGYGGKFGVE
	|----|--|-------
	WGAKTVQGSGHQEHINIHKLR
	----|---|------------
	ISFDPDDIITNIE
	-|-------|---
	MDKSAVGHEYQSKLSKHCSQVDSVR
	---|-----|-|--|---|---|--
	YGVQADR
	|------
	ASAGHAVSIAQDDAGADDWETDPDFVNDVSEK
	-|-----|------------|--------|--
	SAVGFDYQGK
	|-----|---
	MWKASAGHAVSIAQDDAGADDWE
	----|-----|------------
	SAVGFEYQGK
	|-----|---
	ASSQQGLAYATE
	-||-----|-|-
	NDLGITAVALYDYQAAGDDE
	-----|----|-|-------
	SQKDYKTGFGGKFGVQSE
	|---|-|---------|-
	KHASQKDYSSGFGGKYGVQADRVDKSAVGFDYQGKTE
	---|---|||-----|---------|-----|---|-
	MWKASAGHAVSIAQDDAGADDWETDPDFVNDVSEKEQR
	----|-----|------------|--------|-----
	DVTQVSSAYQKTVPVE
	--|--||-|--|----
	QDKCALGWDHQEKLQLHESQKDYKTGFGGKFGVQSER
	------------------|---|-|---------|--
	QRWGAKTVQGSGHQE
	------|---|----
	QDSAAVGFDYKEKLAKHESQQDYSKGFGGKYGVQKDR
	--|------|--------|---||------|------
	RLPSSPVYE
	---||--|-
	FGVQSER
	----|--
	FGVQTDR
	----|--
	SQRDYSKGFGGKYGIDKDKVDKSAVGFE
	|---||------|---------|-----
	MDKNASTFEDVTQVSSAYQKTVPVEAVTSKTSNIR
	-----||----|--||-|--|------||-||---
	APGHYPAE
	----|---
	LSYRGPVSGTEPEPVYSME
	-||----|-|-----||--
	TVPVEAVTSK
	|------||-
	DYSSGFGGK
	-|||-----
	LPSSPVYEDAASFK
	--||--|----|--
	ENVFQEHQTLK
	--------|--
	YGLFPANYVELR
	|------|----
	TVQGSGHQEHINIHK
	|---|----------
	AVTSKTSNIRANFE
	--||-||-------
	AKTQTPPVSPAPQPTEER
	--|-|---|-----|---
	QDRMDKSAVGHE
	------|-----
	VDQSAVGFEYQGKTEKHASQKDYSSGFGGKYGVQADR
	---|-----|---|----|---|||-----|------
	GPVSGTEPEPVYSMEAADYR
	---|-|-----||-----|-
	QDSAAVGFDYK
	--|------|-
	LQLHESQK
	-----|--
	SQKDYVKGFGGKFGVQTDRQDKCALGWDHQE
	|---|-----------|--------------
	VDKSAVGFDYQGKTEKHESQR
	---|-----|---|----|--
	QARAKTQTPPVSPAPQPTE
	-----|-|---|-----|-
	ASHGYGGK
	-|--|---
	NASTFEDVTQVSSAYQK
	--||----|--||-|--
	LPSSPVYEDAASFKAELSYR
	--||--|----|-----||-
	SQQDYSKGFGGKYGVQKDRMDKNASTFE
	|---||------|-----------||--
	ENVFQEHQTLKEKELETGPKASHGYGGKFGVEQDR
	--------|-------|----|--|----------
	YQSKLSKHCSQVDSVRGFGGKFGVQMDRVDQSAVGFE
	|-|--|---|---|-----------------|-----
	SAVGHEYQSK
	|-----|-|-
	HESQQDYSK
	--|---||-
	ELETGPK
	---|---
	HCSQVDSVR
	--|---|--
	TDPDFVNDVSE
	|--------|-
	DAASFKAE
	---|----
	TQTPPVSPAPQPTEER
	|-|---|-----|---
	MIDDGWWRGVCKGRYGLFPANYVE
	--------------|------|--
	RQDSAAVGFDYKE
	---|------|--

Protein sequence : 
MWKASAGHAV SIAQDDAGAD DWETDPDFVN DVSEKEQRWG AKTVQGSGHQ
----|----- |--------- ---|------ --|------- --|---|---
EHINIHKLRE NVFQEHQTLK EKELETGPKA SHGYGGKFGV EQDRMDKSAV
---------- -------|-- -----|---- |--|------ -------|--
GHEYQSKLSK HCSQVDSVRG FGGKFGVQMD RVDQSAVGFE YQGKTEKHAS
---|-|--|- --|---|--- ---------- ----|----- |---|----|
QKDYSSGFGG KYGVQADRVD KSAVGFDYQG KTEKHESQRD YSKGFGGKYG
---|||---- -|-------- -|-----|-- -|----|--- ||------|-
IDKDKVDKSA VGFEYQGKTE KHESQKDYVK GFGGKFGVQT DRQDKCALGW
--------|- ----+   +     |---|-- ---------| ----------
DHQEKLQLHE SQKDYKTGFG GKFGVQSERQ DSAAVGFDYK EKLAKHESQQ
---------- |---|-|--- ------|--- -|------|- -------|--
DYSKGFGGKY GVQKDRMDKN ASTFEDVTQV SSAYQKTVPV EAVTSKTSNI
-||------| ---------- -||----|-- ||-|--|--- ---||-||--
RANFENLAKE KEQEDRRKAE AERAQRMAKE RQEQEEARRK LEEQARAKTQ
-----                                          -----|-
TPPVSPAPQP TEERLPSSPV YEDAASFKAE LSYRGPVSGT EPEPVYSMEA
|---|----- |-----||-- |----|---- -||----|-| -----||---
ADYREASSQQ GLAYATEAVY ESAEAPGHYP AEDSTYDEYE NDLGITAVAL
--|- -||-- ---|-|-  +  +  ----|- -- +++  +  -----|----
YDYQAAGDDE ISFDPDDIIT NIEMIDDGWW RGVCKGRYGL FPANYVELRQ
|-|------- -|-------| ---------- -------|-- ----|---- 


Protein	: Q14247
Enzyme	: Arg-C V8-DE V8-E

	TGPKASHGYGGKFGVE
	|----|--|-------
	WGAKTVQGSGHQEHINIHKLR
	----|---|------------
	ISFDPDDIITNIE
	-|-------|---
	KNASTFE
	---||--
	YSKGFGGKYGVQKD
	||------|-----
	MDKSAVGHEYQSKLSKHCSQVDSVR
	---|-----|-|--|---|---|--
	MWKASAGHAVSIAQDDAGADDWE
	----|-----|------------
	KSAVGFE
	-|-----
	SAAVGFD
	|------
	ASSQQGLAYATE
	-||-----|-|-
	YSSGFGGKYGVQAD
	|||-----|-----
	NDLGITAVALYDYQAAGDDE
	-----|----|-|-------
	SQKDYKTGFGGKFGVQSE
	|---|-|---------|-
	KHASQKDYSSGFGGKYGVQADRVDKSAVGFDYQGKTE
	---|---|||-----|---------|-----|---|-
	MWKASAGHAVSIAQDDAGADDWETDPDFVNDVSEKEQR
	----|-----|------------|--------|-----
	DVTQVSSAYQKTVPVE
	--|--||-|--|----
	QDKCALGWDHQEKLQLHESQKDYKTGFGGKFGVQSER
	------------------|---|-|---------|--
	QRWGAKTVQGSGHQE
	------|---|----
	QDSAAVGFDYKEKLAKHESQQDYSKGFGGKYGVQKDR
	--|------|--------|---||------|------
	RLPSSPVYE
	---||--|-
	SVRGFGGKFGVQMD
	|-------------
	YQSKLSKHCSQVD
	|-|--|---|---
	YSKGFGGKYGID
	||------|---
	SQRDYSKGFGGKYGIDKDKVDKSAVGFE
	|---||------|---------|-----
	MDKNASTFEDVTQVSSAYQKTVPVEAVTSKTSNIR
	-----||----|--||-|--|------||-||---
	APGHYPAE
	----|---
	VTQVSSAYQKTVPVE
	-|--||-|--|----
	LSYRGPVSGTEPEPVYSME
	-||----|-|-----||--
	AASFKAE
	--|----
	YVKGFGGKFGVQTD
	|-----------|-
	KSAVGHE
	-|-----
	YGLFPANYVELR
	|------|----
	AVTSKTSNIRANFE
	--||-||-------
	AKTQTPPVSPAPQPTEER
	--|-|---|-----|---
	QDRMDKSAVGHE
	------|-----
	VDQSAVGFEYQGKTEKHASQKDYSSGFGGKYGVQADR
	---|-----|---|----|---|||-----|------
	KHASQKD
	---|---
	LGITAVALYD
	---|----|-
	GPVSGTEPEPVYSMEAADYR
	---|-|-----||-----|-
	SQKDYVKGFGGKFGVQTDRQDKCALGWDHQE
	|---|-----------|--------------
	VDKSAVGFDYQGKTEKHESQR
	---|-----|---|----|--
	QARAKTQTPPVSPAPQPTE
	-----|-|---|-----|-
	KSAVGFD
	-|-----
	LPSSPVYEDAASFKAELSYR
	--||--|----|-----||-
	SQQDYSKGFGGKYGVQKDRMDKNASTFE
	|---||------|-----------||--
	ENVFQEHQTLKEKELETGPKASHGYGGKFGVEQDR
	--------|-------|----|--|----------
	MWKASAGHAVSIAQD
	----|-----|----
	YQSKLSKHCSQVDSVRGFGGKFGVQMDRVDQSAVGFE
	|-|--|---|---|-----------------|-----
	YKTGFGGKFGVQSE
	|-|---------|-
	GWWRGVCKGRYGLFPANYVE
	----------|------|--
	TDPDFVNDVSE
	|--------|-
	DAASFKAE
	---|----
	MIDDGWWRGVCKGRYGLFPANYVE
	--------------|------|--
	QSAVGFE
	-|-----
	RQDSAAVGFDYKE
	---|------|--

Protein sequence : 
MWKASAGHAV SIAQDDAGAD DWETDPDFVN DVSEKEQRWG AKTVQGSGHQ
----|----- |--------- ---|------ --|------- --|---|---
EHINIHKLRE NVFQEHQTLK EKELETGPKA SHGYGGKFGV EQDRMDKSAV
---------- -------|-- -----|---- |--|------ -------|--
GHEYQSKLSK HCSQVDSVRG FGGKFGVQMD RVDQSAVGFE YQGKTEKHAS
---|-|--|- --|---|--- ---------- ----|----- |---|----|
QKDYSSGFGG KYGVQADRVD KSAVGFDYQG KTEKHESQRD YSKGFGGKYG
---|||---- -|-------- -|-----|-- -|----|--- ||------|-
IDKDKVDKSA VGFEYQGKTE KHESQKDYVK GFGGKFGVQT DRQDKCALGW
--------|- ----+   +     |---|-- ---------| ----------
DHQEKLQLHE SQKDYKTGFG GKFGVQSERQ DSAAVGFDYK EKLAKHESQQ
---------- |---|-|--- ------|--- -|------|- -------|--
DYSKGFGGKY GVQKDRMDKN ASTFEDVTQV SSAYQKTVPV EAVTSKTSNI
-||------| ---------- -||----|-- ||-|--|--- ---||-||--
RANFENLAKE KEQEDRRKAE AERAQRMAKE RQEQEEARRK LEEQARAKTQ
-----                                          -----|-
TPPVSPAPQP TEERLPSSPV YEDAASFKAE LSYRGPVSGT EPEPVYSMEA
|---|----- |-----||-- |----|---- -||----|-| -----||---
ADYREASSQQ GLAYATEAVY ESAEAPGHYP AEDSTYDEYE NDLGITAVAL
--|- -||-- ---|-|-  +  +  ----|- -- +++  +  -----|----
YDYQAAGDDE ISFDPDDIIT NIEMIDDGWW RGVCKGRYGL FPANYVELRQ
|-|------- -|-------| ---------- -------|-- ----|---- 


Protein	: Q14247
Enzyme	: Asp-N chymotrypsin CNBr

	DQSAVGFEYQGKTEKHASQK
	--|-----|---|----|--
	GVQMDRVDQSAVGF
	---------|----
	GVQSERQDSAAVGF
	---|----|-----
	DKSAVGHEYQSKLSKHCSQV
	--|-----|-|--|---|--
	DKSAVGHEYQSKLSKHCSQVDSVRGFGGKFGVQM
	--|-----|-|--|---|---|------------
	DYQGKTEKHESQR
	-|---|----|--
	ETGPKASHGY
	-|----|--|
	DIITNIEMI
	---|-----
	DPDDIITNIEMIDDGW
	------|---------
	ESAEAPGHYPAEDSTY
	-|------|----|||
	KASAGHAVSIAQDDAGADDW
	--|-----|-----------
	DAASFKAELSYRGPVSGTEPEPVYSMEAA
	---|-----||----|-|-----||----
	DYSKGFGGKYGVQK
	-||------|----
	VNDVSEKEQRW
	----|------
	DSVRGFGGKFGVQM
	-|------------
	DSAAVGF
	-|-----
	DYKTGFGGKFGVQSERQ
	-|-|---------|---
	DKSAVGFEYQGKTEKHESQK
	--|-----|---|----|--
	GAKTVQGSGHQEHINIHKL
	---|---|-----------
	DGWWRGVCKGRYGLFPANYVELRQ
	-----------|------|-----
	IDDGWWRGVCKGRYGLFPANYVELRQ
	-------------|------|-----
	GITAVAL
	--|----
	AKHESQQDY
	----|---|
	DHQEKLQLHESQK
	----------|--
	EEQARAKTQTPPVSPAPQPTEERLPSSPVY
	-------|-|---|-----|-----||--|
	DKNASTFE
	----||--
	QGKTEKHASQKDY
	---|----|---|
	GVQADRVDKSAVGF
	---------|----
	QGKTEKHESQRDY
	---|----|---|
	QAAGDDEISF
	--------|-
	DYKEKLAKHESQQ
	-|--------|--
	RGVCKGRY
	-------|
	DLGITAVALY
	----|----|
	SKHCSQVDSVRGF
	|---|---|----
	DYREASSQQGLAYATEAVYESAEAPGHYPAE
	-|---||-----|-|---|-|------|---
	REASSQQGL
	---||----
	QGKTEKHESQKDY
	---|----|---|
	GVQTDRQDKCAL
	---|--------
	SMEAADY
	|-----|
	RGPVSGTEPEPVY
	----|-|-----|
	GIDKDKVDKSAVGF
	---------|----
	GVQKDRMDKNASTF
	-----------||-
	MWKASAGHAVSIAQ
	----|-----|---
	DYVKGFGGKFGVQT
	-|-----------|
	HESQKDY
	--|---|
	EDVTQVSSAY
	---|--||-|
	QKTVPVEAVTSKTSNIRANF
	--|------||-||------
	GVEQDRMDKSAVGHEY
	---------|-----|
	DYSKGFGGKYGI
	-||------|--
	DYSSGFGGKYGVQA
	-|||-----|----
	DKSAVGF
	--|----
	DVTQVSSAYQKTVPVEAVTSKTSNIRANFENLAKEKEQE
	--|--||-|--|------||-||----------------

Protein sequence : 
MWKASAGHAV SIAQDDAGAD DWETDPDFVN DVSEKEQRWG AKTVQGSGHQ
----|----- |--------- -- +    -- --|------- --|---|---
EHINIHKLRE NVFQEHQTLK EKELETGPKA SHGYGGKFGV EQDRMDKSAV
--------          +       -|---- |--|    -- -------|--
GHEYQSKLSK HCSQVDSVRG FGGKFGVQMD RVDQSAVGFE YQGKTEKHAS
---|-|--|- --|---|--- ---------- ----|----- |---|----|
QKDYSSGFGG KYGVQADRVD KSAVGFDYQG KTEKHESQRD YSKGFGGKYG
---|||---- -|-------- -|-----|-- -|----|--- ||------|-
IDKDKVDKSA VGFEYQGKTE KHESQKDYVK GFGGKFGVQT DRQDKCALGW
--------|- ----|---|- ---|---|-- ---------| --------  
DHQEKLQLHE SQKDYKTGFG GKFGVQSERQ DSAAVGFDYK EKLAKHESQQ
---------- |---|-|--- ------|--- -|------|- -------|--
DYSKGFGGKY GVQKDRMDKN ASTFEDVTQV SSAYQKTVPV EAVTSKTSNI
-||------| ---------- -||----|-- ||-|--|--- ---||-||--
RANFENLAKE KEQEDRRKAE AERAQRMAKE RQEQEEARRK LEEQARAKTQ
---------- ----                              -------|-
TPPVSPAPQP TEERLPSSPV YEDAASFKAE LSYRGPVSGT EPEPVYSMEA
|---|----- |-----||-- | ---|---- -||----|-| -----||---
ADYREASSQQ GLAYATEAVY ESAEAPGHYP AEDSTYDEYE NDLGITAVAL
--|---||-- ---|-|---| -|------|- ---|||  +   ----|----
YDYQAAGDDE ISFDPDDIIT NIEMIDDGWW RGVCKGRYGL FPANYVELRQ
| +------- -|-------| ---------- -------|-- ----|-----


Protein	: Q14247
Enzyme	: Asp-N chymotrypsin Lys-C

	DQSAVGFEYQGKTEKHASQK
	--|-----|---|----|--
	GVQMDRVDQSAVGF
	---------|----
	GVQSERQDSAAVGF
	---|----|-----
	DKSAVGHEYQSKLSKHCSQV
	--|-----|-|--|---|--
	DYQGKTEKHESQR
	-|---|----|--
	ASAGHAVSIAQDDAGADDWETDPDFVNDVSEK
	-|-----|------------|--------|--
	SAVGFDYQGK
	|-----|---
	ETGPKASHGY
	-|----|--|
	DIITNIEMI
	---|-----
	HESQRDYSK
	--|---||-
	SAVGFEYQGK
	|-----|---
	TSNIRANFENLAK
	||-----------
	DPDDIITNIEMIDDGW
	------|---------
	ESAEAPGHYPAEDSTY
	-|------|----|||
	KASAGHAVSIAQDDAGADDW
	--|-----|-----------
	DAASFKAELSYRGPVSGTEPEPVYSMEAA
	---|-----||----|-|-----||----
	DYSKGFGGKYGVQK
	-||------|----
	VNDVSEKEQRW
	----|------
	DSVRGFGGKFGVQM
	-|------------
	DSAAVGF
	-|-----
	DYKTGFGGKFGVQSERQ
	-|-|---------|---
	LRENVFQEHQTLK
	----------|--
	DKSAVGFEYQGKTEKHESQK
	--|-----|---|----|--
	GAKTVQGSGHQEHINIHKL
	---|---|-----------
	DGWWRGVCKGRYGLFPANYVELRQ
	-----------|------|-----
	GITAVAL
	--|----
	TVPVEAVTSK
	|------||-
	AKHESQQDY
	----|---|
	DHQEKLQLHESQK
	----------|--
	DYSSGFGGK
	-|||-----
	EEQARAKTQTPPVSPAPQPTEERLPSSPVY
	-------|-|---|-----|-----||--|
	YGVQADRVDK
	|---------
	FGVQTDRQDK
	----|-----
	TVQGSGHQEHINIHK
	|---|----------
	DKNASTFE
	----||--
	QGKTEKHASQKDY
	---|----|---|
	FGVQMDRVDQSAVGFEYQGK
	----------|-----|---
	GVQADRVDKSAVGF
	---------|----
	QGKTEKHESQRDY
	---|----|---|
	QAAGDDEISF
	--------|-
	DYKEKLAKHESQQ
	-|--------|--
	RGVCKGRY
	-------|
	DLGITAVALY
	----|----|
	LQLHESQK
	-----|--
	GRYGLFPANYVELRQ
	--|------|-----
	TQTPPVSPAPQPTEERLPSSPVYEDAASFK
	|-|---|-----|-----||--|----|--
	SKHCSQVDSVRGF
	|---|---|----
	DYREASSQQGLAYATEAVYESAEAPGHYPAE
	-|---||-----|-|---|-|------|---
	REASSQQGL
	---||----
	QGKTEKHESQKDY
	---|----|---|
	GVQTDRQDKCAL
	---|--------
	ASHGYGGK
	-|--|---
	SMEAADY
	|-----|
	NASTFEDVTQVSSAYQK
	--||----|--||-|--
	RGPVSGTEPEPVY
	----|-|-----|
	GIDKDKVDKSAVGF
	---------|----
	GVQKDRMDKNASTF
	-----------||-
	MWKASAGHAVSIAQ
	----|-----|---
	FGVQSERQDSAAVGFDYK
	----|----|------|-
	DYVKGFGGKFGVQT
	-|-----------|
	HESQKDY
	--|---|
	EDVTQVSSAY
	---|--||-|
	QKTVPVEAVTSKTSNIRANF
	--|------||-||------
	SAVGHEYQSK
	|-----|-|-
	HESQQDYSK
	--|---||-
	GVEQDRMDKSAVGHEY
	---------|-----|
	DYSKGFGGKYGI
	-||------|--
	ELETGPK
	---|---
	HCSQVDSVRGFGGK
	--|---|-------
	DYSSGFGGKYGVQA
	-|||-----|----
	DKSAVGF
	--|----
	DVTQVSSAYQKTVPVEAVTSKTSNIRANFENLAKEKEQE
	--|--||-|--|------||-||----------------

Protein sequence : 
MWKASAGHAV SIAQDDAGAD DWETDPDFVN DVSEKEQRWG AKTVQGSGHQ
----|----- |--------- ---|------ --|------- --|---|---
EHINIHKLRE NVFQEHQTLK EKELETGPKA SHGYGGKFGV EQDRMDKSAV
---------- -------|--   ---|---- |--|--- -- -------|--
GHEYQSKLSK HCSQVDSVRG FGGKFGVQMD RVDQSAVGFE YQGKTEKHAS
---|-|--|- --|---|--- ---------- ----|----- |---|----|
QKDYSSGFGG KYGVQADRVD KSAVGFDYQG KTEKHESQRD YSKGFGGKYG
---|||---- -|-------- -|-----|-- -|----|--- ||------|-
IDKDKVDKSA VGFEYQGKTE KHESQKDYVK GFGGKFGVQT DRQDKCALGW
--------|- ----|---|- ---|---|-- ---------| --------  
DHQEKLQLHE SQKDYKTGFG GKFGVQSERQ DSAAVGFDYK EKLAKHESQQ
---------- |---|-|--- ------|--- -|------|- -------|--
DYSKGFGGKY GVQKDRMDKN ASTFEDVTQV SSAYQKTVPV EAVTSKTSNI
-||------| ---------- -||----|-- ||-|--|--- ---||-||--
RANFENLAKE KEQEDRRKAE AERAQRMAKE RQEQEEARRK LEEQARAKTQ
---------- ----                              -------|-
TPPVSPAPQP TEERLPSSPV YEDAASFKAE LSYRGPVSGT EPEPVYSMEA
|---|----- |-----||-- |----|---- -||----|-| -----||---
ADYREASSQQ GLAYATEAVY ESAEAPGHYP AEDSTYDEYE NDLGITAVAL
--|---||-- ---|-|---| -|------|- ---|||  +   ----|----
YDYQAAGDDE ISFDPDDIIT NIEMIDDGWW RGVCKGRYGL FPANYVELRQ
| +------- -|-------| ---------- -------|-- ----|-----


Protein	: Q14247
Enzyme	: Asp-N chymotrypsin Lys-N

	DQSAVGFEYQGKTEKHASQK
	--|-----|---|----|--
	GVQMDRVDQSAVGF
	---------|----
	GVQSERQDSAAVGF
	---|----|-----
	DKSAVGHEYQSKLSKHCSQV
	--|-----|-|--|---|--
	KTVPVEAVTS
	-|------||
	DYQGKTEKHESQR
	-|---|----|--
	ETGPKASHGY
	-|----|--|
	DIITNIEMI
	---|-----
	KLQLHESQ
	------|-
	KELETGP
	----|--
	KFGVQMDRVDQSAVGFEYQG
	-----------|-----|--
	KTQTPPVSPAPQPTEERLPSSPVYEDAASF
	-|-|---|-----|-----||--|----|-
	DPDDIITNIEMIDDGW
	------|---------
	KDYSSGFGG
	--|||----
	ESAEAPGHYPAEDSTY
	-|------|----|||
	KASAGHAVSIAQDDAGADDW
	--|-----|-----------
	DAASFKAELSYRGPVSGTEPEPVYSMEAA
	---|-----||----|-|-----||----
	KLRENVFQEHQTL
	-----------|-
	DYSKGFGGKYGVQK
	-||------|----
	VNDVSEKEQRW
	----|------
	KASHGYGG
	--|--|--
	DSVRGFGGKFGVQM
	-|------------
	DSAAVGF
	-|-----
	DYKTGFGGKFGVQSERQ
	-|-|---------|---
	DKSAVGFEYQGKTEKHESQK
	--|-----|---|----|--
	KHESQRDYS
	---|---||
	GAKTVQGSGHQEHINIHKL
	---|---|-----------
	DGWWRGVCKGRYGLFPANYVELRQ
	-----------|------|-----
	GITAVAL
	--|----
	AKHESQQDY
	----|---|
	DHQEKLQLHESQK
	----------|--
	KHCSQVDSVRGFGG
	---|---|------
	EEQARAKTQTPPVSPAPQPTEERLPSSPVY
	-------|-|---|-----|-----||--|
	KYGVQADRVD
	-|--------
	DKNASTFE
	----||--
	QGKTEKHASQKDY
	---|----|---|
	KTVQGSGHQEHINIH
	-|---|---------
	GVQADRVDKSAVGF
	---------|----
	QGKTEKHESQRDY
	---|----|---|
	QAAGDDEISF
	--------|-
	DYKEKLAKHESQQ
	-|--------|--
	RGVCKGRY
	-------|
	DLGITAVALY
	----|----|
	KGRYGLFPANYVELRQ
	---|------|-----
	KASAGHAVSIAQDDAGADDWETDPDFVNDVSE
	--|-----|------------|--------|-
	KFGVQTDRQD
	-----|----
	SKHCSQVDSVRGF
	|---|---|----
	DYREASSQQGLAYATEAVYESAEAPGHYPAE
	-|---||-----|-|---|-|------|---
	KSAVGFEYQG
	-|-----|--
	REASSQQGL
	---||----
	QGKTEKHESQKDY
	---|----|---|
	GVQTDRQDKCAL
	---|--------
	SMEAADY
	|-----|
	RGPVSGTEPEPVY
	----|-|-----|
	GIDKDKVDKSAVGF
	---------|----
	GVQKDRMDKNASTF
	-----------||-
	KHESQQDYS
	---|---||
	KTSNIRANFENLA
	-||----------
	MWKASAGHAVSIAQ
	----|-----|---
	KFGVQSERQDSAAVGFDY
	-----|----|------|
	DYVKGFGGKFGVQT
	-|-----------|
	KSAVGHEYQS
	-|-----|-|
	HESQKDY
	--|---|
	EDVTQVSSAY
	---|--||-|
	QKTVPVEAVTSKTSNIRANF
	--|------||-||------
	KNASTFEDVTQVSSAYQ
	---||----|--||-|-
	GVEQDRMDKSAVGHEY
	---------|-----|
	DYSKGFGGKYGI
	-||------|--
	DYSSGFGGKYGVQA
	-|||-----|----
	DKSAVGF
	--|----
	KSAVGFDYQG
	-|-----|--
	DVTQVSSAYQKTVPVEAVTSKTSNIRANFENLAKEKEQE
	--|--||-|--|------||-||----------------

Protein sequence : 
MWKASAGHAV SIAQDDAGAD DWETDPDFVN DVSEKEQRWG AKTVQGSGHQ
----|----- |--------- ---|------ --|------- --|---|---
EHINIHKLRE NVFQEHQTLK EKELETGPKA SHGYGGKFGV EQDRMDKSAV
---------- -------|-   ----|---- |--|--  -- -------|--
GHEYQSKLSK HCSQVDSVRG FGGKFGVQMD RVDQSAVGFE YQGKTEKHAS
---|-|--|- --|---|--- ---------- ----|----- |---|----|
QKDYSSGFGG KYGVQADRVD KSAVGFDYQG KTEKHESQRD YSKGFGGKYG
---|||---- -|-------- -|-----|-- -|----|--- ||------|-
IDKDKVDKSA VGFEYQGKTE KHESQKDYVK GFGGKFGVQT DRQDKCALGW
--------|- ----|---|- ---|---|-- ---------| --------  
DHQEKLQLHE SQKDYKTGFG GKFGVQSERQ DSAAVGFDYK EKLAKHESQQ
---------- |---|-|--- ------|--- -|------|- -------|--
DYSKGFGGKY GVQKDRMDKN ASTFEDVTQV SSAYQKTVPV EAVTSKTSNI
-||------| ---------- -||----|-- ||-|--|--- ---||-||--
RANFENLAKE KEQEDRRKAE AERAQRMAKE RQEQEEARRK LEEQARAKTQ
---------- ----                              -------|-
TPPVSPAPQP TEERLPSSPV YEDAASFKAE LSYRGPVSGT EPEPVYSMEA
|---|----- |-----||-- |----|---- -||----|-| -----||---
ADYREASSQQ GLAYATEAVY ESAEAPGHYP AEDSTYDEYE NDLGITAVAL
--|---||-- ---|-|---| -|------|- ---|||  +   ----|----
YDYQAAGDDE ISFDPDDIIT NIEMIDDGWW RGVCKGRYGL FPANYVELRQ
| +------- -|-------| ---------- -------|-- ----|-----


Protein	: Q14247
Enzyme	: Asp-N chymotrypsin trypsin_no_P_rule

	VDQSAVGFEYQGK
	---|-----|---
	DQSAVGFEYQGKTEKHASQK
	--|-----|---|----|--
	GVQMDRVDQSAVGF
	---------|----
	GVQSERQDSAAVGF
	---|----|-----
	DKSAVGHEYQSKLSKHCSQV
	--|-----|-|--|---|--
	DYQGKTEKHESQR
	-|---|----|--
	YGVQADR
	|------
	ASAGHAVSIAQDDAGADDWETDPDFVNDVSEK
	-|-----|------------|--------|--
	SAVGFDYQGK
	|-----|---
	ETGPKASHGY
	-|----|--|
	DIITNIEMI
	---|-----
	SAVGFEYQGK
	|-----|---
	DPDDIITNIEMIDDGW
	------|---------
	ESAEAPGHYPAEDSTY
	-|------|----|||
	KASAGHAVSIAQDDAGADDW
	--|-----|-----------
	DAASFKAELSYRGPVSGTEPEPVYSMEAA
	---|-----||----|-|-----||----
	DYSKGFGGKYGVQK
	-||------|----
	VNDVSEKEQRW
	----|------
	DSVRGFGGKFGVQM
	-|------------
	DSAAVGF
	-|-----
	DYKTGFGGKFGVQSERQ
	-|-|---------|---
	DKSAVGFEYQGKTEKHESQK
	--|-----|---|----|--
	FGVQSER
	----|--
	FGVQTDR
	----|--
	GAKTVQGSGHQEHINIHKL
	---|---|-----------
	DGWWRGVCKGRYGLFPANYVELRQ
	-----------|------|-----
	GITAVAL
	--|----
	TVPVEAVTSK
	|------||-
	AKHESQQDY
	----|---|
	DHQEKLQLHESQK
	----------|--
	DYSSGFGGK
	-|||-----
	EEQARAKTQTPPVSPAPQPTEERLPSSPVY
	-------|-|---|-----|-----||--|
	LPSSPVYEDAASFK
	--||--|----|--
	ENVFQEHQTLK
	--------|--
	TVQGSGHQEHINIHK
	|---|----------
	YGLFPANYVELR
	|------|----
	DKNASTFE
	----||--
	QGKTEKHASQKDY
	---|----|---|
	GVQADRVDKSAVGF
	---------|----
	QGKTEKHESQRDY
	---|----|---|
	QAAGDDEISF
	--------|-
	DYKEKLAKHESQQ
	-|--------|--
	RGVCKGRY
	-------|
	GPVSGTEPEPVYSMEAADYR
	---|-|-----||-----|-
	DLGITAVALY
	----|----|
	QDSAAVGFDYK
	--|------|-
	LQLHESQK
	-----|--
	SKHCSQVDSVRGF
	|---|---|----
	DYREASSQQGLAYATEAVYESAEAPGHYPAE
	-|---||-----|-|---|-|------|---
	REASSQQGL
	---||----
	QGKTEKHESQKDY
	---|----|---|
	GVQTDRQDKCAL
	---|--------
	ASHGYGGK
	-|--|---
	SMEAADY
	|-----|
	NASTFEDVTQVSSAYQK
	--||----|--||-|--
	RGPVSGTEPEPVY
	----|-|-----|
	GIDKDKVDKSAVGF
	---------|----
	GVQKDRMDKNASTF
	-----------||-
	MWKASAGHAVSIAQ
	----|-----|---
	DYVKGFGGKFGVQT
	-|-----------|
	HESQKDY
	--|---|
	EDVTQVSSAY
	---|--||-|
	QKTVPVEAVTSKTSNIRANF
	--|------||-||------
	SAVGHEYQSK
	|-----|-|-
	HESQQDYSK
	--|---||-
	GVEQDRMDKSAVGHEY
	---------|-----|
	DYSKGFGGKYGI
	-||------|--
	ELETGPK
	---|---
	HCSQVDSVR
	--|---|--
	TQTPPVSPAPQPTEER
	|-|---|-----|---
	DYSSGFGGKYGVQA
	-|||-----|----
	DKSAVGF
	--|----
	DVTQVSSAYQKTVPVEAVTSKTSNIRANFENLAKEKEQE
	--|--||-|--|------||-||----------------

Protein sequence : 
MWKASAGHAV SIAQDDAGAD DWETDPDFVN DVSEKEQRWG AKTVQGSGHQ
----|----- |--------- ---|------ --|------- --|---|---
EHINIHKLRE NVFQEHQTLK EKELETGPKA SHGYGGKFGV EQDRMDKSAV
-------- - -------|--   ---|---- |--|--- -- -------|--
GHEYQSKLSK HCSQVDSVRG FGGKFGVQMD RVDQSAVGFE YQGKTEKHAS
---|-|--|- --|---|--- ---------- ----|----- |---|----|
QKDYSSGFGG KYGVQADRVD KSAVGFDYQG KTEKHESQRD YSKGFGGKYG
---|||---- -|-------- -|-----|-- -|----|--- ||------|-
IDKDKVDKSA VGFEYQGKTE KHESQKDYVK GFGGKFGVQT DRQDKCALGW
--------|- ----|---|- ---|---|-- ---------| --------  
DHQEKLQLHE SQKDYKTGFG GKFGVQSERQ DSAAVGFDYK EKLAKHESQQ
---------- |---|-|--- ------|--- -|------|- -------|--
DYSKGFGGKY GVQKDRMDKN ASTFEDVTQV SSAYQKTVPV EAVTSKTSNI
-||------| ---------- -||----|-- ||-|--|--- ---||-||--
RANFENLAKE KEQEDRRKAE AERAQRMAKE RQEQEEARRK LEEQARAKTQ
---------- ----                              -------|-
TPPVSPAPQP TEERLPSSPV YEDAASFKAE LSYRGPVSGT EPEPVYSMEA
|---|----- |-----||-- |----|---- -||----|-| -----||---
ADYREASSQQ GLAYATEAVY ESAEAPGHYP AEDSTYDEYE NDLGITAVAL
--|---||-- ---|-|---| -|------|- ---|||  +   ----|----
YDYQAAGDDE ISFDPDDIIT NIEMIDDGWW RGVCKGRYGL FPANYVELRQ
| +------- -|-------| ---------- -------|-- ----|-----


Protein	: Q14247
Enzyme	: Asp-N chymotrypsin V8-DE

	DQSAVGFEYQGKTEKHASQK
	--|-----|---|----|--
	GVQMDRVDQSAVGF
	---------|----
	GVQSERQDSAAVGF
	---|----|-----
	DKSAVGHEYQSKLSKHCSQV
	--|-----|-|--|---|--
	TGPKASHGYGGKFGVE
	|----|--|-------
	KNASTFE
	---||--
	YSKGFGGKYGVQKD
	||------|-----
	DYQGKTEKHESQR
	-|---|----|--
	ETGPKASHGY
	-|----|--|
	DIITNIEMI
	---|-----
	DPDDIITNIEMIDDGW
	------|---------
	KSAVGFE
	-|-----
	SAAVGFD
	|------
	ASSQQGLAYATE
	-||-----|-|-
	ESAEAPGHYPAEDSTY
	-|------|----|||
	YSSGFGGKYGVQAD
	|||-----|-----
	KASAGHAVSIAQDDAGADDW
	--|-----|-----------
	DAASFKAELSYRGPVSGTEPEPVYSMEAA
	---|-----||----|-|-----||----
	DYSKGFGGKYGVQK
	-||------|----
	VNDVSEKEQRW
	----|------
	QRWGAKTVQGSGHQE
	------|---|----
	DSVRGFGGKFGVQM
	-|------------
	DSAAVGF
	-|-----
	DYKTGFGGKFGVQSERQ
	-|-|---------|---
	RLPSSPVYE
	---||--|-
	SVRGFGGKFGVQMD
	|-------------
	YQSKLSKHCSQVD
	|-|--|---|---
	DKSAVGFEYQGKTEKHESQK
	--|-----|---|----|--
	YSKGFGGKYGID
	||------|---
	GAKTVQGSGHQEHINIHKL
	---|---|-----------
	DGWWRGVCKGRYGLFPANYVELRQ
	-----------|------|-----
	APGHYPAE
	----|---
	VTQVSSAYQKTVPVE
	-|--||-|--|----
	LSYRGPVSGTEPEPVYSME
	-||----|-|-----||--
	GITAVAL
	--|----
	AASFKAE
	--|----
	AKHESQQDY
	----|---|
	DHQEKLQLHESQK
	----------|--
	YVKGFGGKFGVQTD
	|-----------|-
	EEQARAKTQTPPVSPAPQPTEERLPSSPVY
	-------|-|---|-----|-----||--|
	KSAVGHE
	-|-----
	DKNASTFE
	----||--
	AVTSKTSNIRANFE
	--||-||-------
	QGKTEKHASQKDY
	---|----|---|
	GVQADRVDKSAVGF
	---------|----
	QGKTEKHESQRDY
	---|----|---|
	QAAGDDEISF
	--------|-
	KHASQKD
	---|---
	DYKEKLAKHESQQ
	-|--------|--
	RGVCKGRY
	-------|
	LGITAVALYD
	---|----|-
	DLGITAVALY
	----|----|
	SKHCSQVDSVRGF
	|---|---|----
	DYREASSQQGLAYATEAVYESAEAPGHYPAE
	-|---||-----|-|---|-|------|---
	QARAKTQTPPVSPAPQPTE
	-----|-|---|-----|-
	REASSQQGL
	---||----
	QGKTEKHESQKDY
	---|----|---|
	GVQTDRQDKCAL
	---|--------
	SMEAADY
	|-----|
	RGPVSGTEPEPVY
	----|-|-----|
	GIDKDKVDKSAVGF
	---------|----
	GVQKDRMDKNASTF
	-----------||-
	KSAVGFD
	-|-----
	MWKASAGHAVSIAQ
	----|-----|---
	DYVKGFGGKFGVQT
	-|-----------|
	HESQKDY
	--|---|
	EDVTQVSSAY
	---|--||-|
	QKTVPVEAVTSKTSNIRANF
	--|------||-||------
	MWKASAGHAVSIAQD
	----|-----|----
	YKTGFGGKFGVQSE
	|-|---------|-
	GVEQDRMDKSAVGHEY
	---------|-----|
	GWWRGVCKGRYGLFPANYVE
	----------|------|--
	DYSKGFGGKYGI
	-||------|--
	DYSSGFGGKYGVQA
	-|||-----|----
	DKSAVGF
	--|----
	QSAVGFE
	-|-----
	DVTQVSSAYQKTVPVEAVTSKTSNIRANFENLAKEKEQE
	--|--||-|--|------||-||----------------

Protein sequence : 
MWKASAGHAV SIAQDDAGAD DWETDPDFVN DVSEKEQRWG AKTVQGSGHQ
----|----- |--------- -- +    -- --|------- --|---|---
EHINIHKLRE NVFQEHQTLK EKELETGPKA SHGYGGKFGV EQDRMDKSAV
--------          +       -|---- |--|------ -------|--
GHEYQSKLSK HCSQVDSVRG FGGKFGVQMD RVDQSAVGFE YQGKTEKHAS
---|-|--|- --|---|--- ---------- ----|----- |---|----|
QKDYSSGFGG KYGVQADRVD KSAVGFDYQG KTEKHESQRD YSKGFGGKYG
---|||---- -|-------- -|-----|-- -|----|--- ||------|-
IDKDKVDKSA VGFEYQGKTE KHESQKDYVK GFGGKFGVQT DRQDKCALGW
--------|- ----|---|- ---|---|-- ---------| --------  
DHQEKLQLHE SQKDYKTGFG GKFGVQSERQ DSAAVGFDYK EKLAKHESQQ
---------- |---|-|--- ------|--- -|------|- -------|--
DYSKGFGGKY GVQKDRMDKN ASTFEDVTQV SSAYQKTVPV EAVTSKTSNI
-||------| ---------- -||----|-- ||-|--|--- ---||-||--
RANFENLAKE KEQEDRRKAE AERAQRMAKE RQEQEEARRK LEEQARAKTQ
---------- ----                              -------|-
TPPVSPAPQP TEERLPSSPV YEDAASFKAE LSYRGPVSGT EPEPVYSMEA
|---|----- |-----||-- |----|---- -||----|-| -----||---
ADYREASSQQ GLAYATEAVY ESAEAPGHYP AEDSTYDEYE NDLGITAVAL
--|---||-- ---|-|---| -|------|- ---|||  +   ----|----
YDYQAAGDDE ISFDPDDIIT NIEMIDDGWW RGVCKGRYGL FPANYVELRQ
|-+------- -|-------| ---------- -------|-- ----|-----


Protein	: Q14247
Enzyme	: Asp-N chymotrypsin V8-E

	RQDSAAVGFDYKE
	---|------|--
	DQSAVGFEYQGKTEKHASQK
	--|-----|---|----|--
	GVQMDRVDQSAVGF
	---------|----
	GVQSERQDSAAVGF
	---|----|-----
	DKSAVGHEYQSKLSKHCSQV
	--|-----|-|--|---|--
	TGPKASHGYGGKFGVE
	|----|--|-------
	ISFDPDDIITNIE
	-|-------|---
	DYQGKTEKHESQR
	-|---|----|--
	ETGPKASHGY
	-|----|--|
	MWKASAGHAVSIAQDDAGADDWE
	----|-----|------------
	DIITNIEMI
	---|-----
	DPDDIITNIEMIDDGW
	------|---------
	ASSQQGLAYATE
	-||-----|-|-
	ESAEAPGHYPAEDSTY
	-|------|----|||
	NDLGITAVALYDYQAAGDDE
	-----|----|-|-------
	SQKDYKTGFGGKFGVQSE
	|---|-|---------|-
	KHASQKDYSSGFGGKYGVQADRVDKSAVGFDYQGKTE
	---|---|||-----|---------|-----|---|-
	KASAGHAVSIAQDDAGADDW
	--|-----|-----------
	DAASFKAELSYRGPVSGTEPEPVYSMEAA
	---|-----||----|-|-----||----
	DVTQVSSAYQKTVPVE
	--|--||-|--|----
	DYSKGFGGKYGVQK
	-||------|----
	VNDVSEKEQRW
	----|------
	QRWGAKTVQGSGHQE
	------|---|----
	DSVRGFGGKFGVQM
	-|------------
	DSAAVGF
	-|-----
	DYKTGFGGKFGVQSERQ
	-|-|---------|---
	RLPSSPVYE
	---||--|-
	DKSAVGFEYQGKTEKHESQK
	--|-----|---|----|--
	GAKTVQGSGHQEHINIHKL
	---|---|-----------
	DGWWRGVCKGRYGLFPANYVELRQ
	-----------|------|-----
	SQRDYSKGFGGKYGIDKDKVDKSAVGFE
	|---||------|---------|-----
	APGHYPAE
	----|---
	LSYRGPVSGTEPEPVYSME
	-||----|-|-----||--
	GITAVAL
	--|----
	AKHESQQDY
	----|---|
	DHQEKLQLHESQK
	----------|--
	EEQARAKTQTPPVSPAPQPTEERLPSSPVY
	-------|-|---|-----|-----||--|
	DKNASTFE
	----||--
	AVTSKTSNIRANFE
	--||-||-------
	QGKTEKHASQKDY
	---|----|---|
	QDRMDKSAVGHE
	------|-----
	GVQADRVDKSAVGF
	---------|----
	QGKTEKHESQRDY
	---|----|---|
	QAAGDDEISF
	--------|-
	DYKEKLAKHESQQ
	-|--------|--
	RGVCKGRY
	-------|
	DLGITAVALY
	----|----|
	SQKDYVKGFGGKFGVQTDRQDKCALGWDHQE
	|---|-----------|--------------
	SKHCSQVDSVRGF
	|---|---|----
	DYREASSQQGLAYATEAVYESAEAPGHYPAE
	-|---||-----|-|---|-|------|---
	QARAKTQTPPVSPAPQPTE
	-----|-|---|-----|-
	REASSQQGL
	---||----
	QGKTEKHESQKDY
	---|----|---|
	GVQTDRQDKCAL
	---|--------
	SMEAADY
	|-----|
	RGPVSGTEPEPVY
	----|-|-----|
	GIDKDKVDKSAVGF
	---------|----
	GVQKDRMDKNASTF
	-----------||-
	MWKASAGHAVSIAQ
	----|-----|---
	SQQDYSKGFGGKYGVQKDRMDKNASTFE
	|---||------|-----------||--
	DYVKGFGGKFGVQT
	-|-----------|
	HESQKDY
	--|---|
	EDVTQVSSAY
	---|--||-|
	QKTVPVEAVTSKTSNIRANF
	--|------||-||------
	YQSKLSKHCSQVDSVRGFGGKFGVQMDRVDQSAVGFE
	|-|--|---|---|-----------------|-----
	GVEQDRMDKSAVGHEY
	---------|-----|
	DYSKGFGGKYGI
	-||------|--
	TDPDFVNDVSE
	|--------|-
	DAASFKAE
	---|----
	DYSSGFGGKYGVQA
	-|||-----|----
	DKSAVGF
	--|----
	MIDDGWWRGVCKGRYGLFPANYVE
	--------------|------|--
	DVTQVSSAYQKTVPVEAVTSKTSNIRANFENLAKEKEQE
	--|--||-|--|------||-||----------------

Protein sequence : 
MWKASAGHAV SIAQDDAGAD DWETDPDFVN DVSEKEQRWG AKTVQGSGHQ
----|----- |--------- ---|------ --|------- --|---|---
EHINIHKLRE NVFQEHQTLK EKELETGPKA SHGYGGKFGV EQDRMDKSAV
--------          +       -|---- |--|------ -------|--
GHEYQSKLSK HCSQVDSVRG FGGKFGVQMD RVDQSAVGFE YQGKTEKHAS
---|-|--|- --|---|--- ---------- ----|----- |---|----|
QKDYSSGFGG KYGVQADRVD KSAVGFDYQG KTEKHESQRD YSKGFGGKYG
---|||---- -|-------- -|-----|-- -|----|--- ||------|-
IDKDKVDKSA VGFEYQGKTE KHESQKDYVK GFGGKFGVQT DRQDKCALGW
--------|- ----|---|- ---|---|-- ---------| ----------
DHQEKLQLHE SQKDYKTGFG GKFGVQSERQ DSAAVGFDYK EKLAKHESQQ
---------- |---|-|--- ------|--- -|------|- -------|--
DYSKGFGGKY GVQKDRMDKN ASTFEDVTQV SSAYQKTVPV EAVTSKTSNI
-||------| ---------- -||----|-- ||-|--|--- ---||-||--
RANFENLAKE KEQEDRRKAE AERAQRMAKE RQEQEEARRK LEEQARAKTQ
---------- ----                              -------|-
TPPVSPAPQP TEERLPSSPV YEDAASFKAE LSYRGPVSGT EPEPVYSMEA
|---|----- |-----||-- |----|---- -||----|-| -----||---
ADYREASSQQ GLAYATEAVY ESAEAPGHYP AEDSTYDEYE NDLGITAVAL
--|---||-- ---|-|---| -|------|- ---|||  +  -----|----
YDYQAAGDDE ISFDPDDIIT NIEMIDDGWW RGVCKGRYGL FPANYVELRQ
|-|------- -|-------| ---------- -------|-- ----|-----


Protein	: Q14247
Enzyme	: Asp-N CNBr Lys-C

	DQSAVGFEYQGKTEKHASQK
	--|-----|---|----|--
	DKSAVGHEYQSKLSKHCSQV
	--|-----|-|--|---|--
	DKSAVGHEYQSKLSKHCSQVDSVRGFGGKFGVQM
	--|-----|-|--|---|---|------------
	DYQGKTEKHESQR
	-|---|----|--
	ASAGHAVSIAQDDAGADDWETDPDFVNDVSEK
	-|-----|------------|--------|--
	SAVGFDYQGK
	|-----|---
	DIITNIEMI
	---|-----
	HESQRDYSK
	--|---||-
	SAVGFEYQGK
	|-----|---
	TSNIRANFENLAK
	||-----------
	DAASFKAELSYRGPVSGTEPEPVYSMEAA
	---|-----||----|-|-----||----
	DYSKGFGGKYGVQK
	-||------|----
	DSVRGFGGKFGVQM
	-|------------
	DSAAVGF
	-|-----
	DYKTGFGGKFGVQSERQ
	-|-|---------|---
	LRENVFQEHQTLK
	----------|--
	DKSAVGFEYQGKTEKHESQK
	--|-----|---|----|--
	DGWWRGVCKGRYGLFPANYVELRQ
	-----------|------|-----
	IDDGWWRGVCKGRYGLFPANYVELRQ
	-------------|------|-----
	TVPVEAVTSK
	|------||-
	DHQEKLQLHESQK
	----------|--
	DYSSGFGGK
	-|||-----
	YGVQADRVDK
	|---------
	FGVQTDRQDK
	----|-----
	TVQGSGHQEHINIHK
	|---|----------
	DKNASTFE
	----||--
	FGVQMDRVDQSAVGFEYQGK
	----------|-----|---
	DYKEKLAKHESQQ
	-|--------|--
	DLGITAVALY
	----|----|
	LQLHESQK
	-----|--
	GRYGLFPANYVELRQ
	--|------|-----
	TQTPPVSPAPQPTEERLPSSPVYEDAASFK
	|-|---|-----|-----||--|----|--
	DYREASSQQGLAYATEAVYESAEAPGHYPAE
	-|---||-----|-|---|-|------|---
	ASHGYGGK
	-|--|---
	NASTFEDVTQVSSAYQK
	--||----|--||-|--
	MWKASAGHAVSIAQ
	----|-----|---
	FGVQSERQDSAAVGFDYK
	----|----|------|-
	DYVKGFGGKFGVQT
	-|-----------|
	SAVGHEYQSK
	|-----|-|-
	HESQQDYSK
	--|---||-
	DYSKGFGGKYGI
	-||------|--
	ELETGPK
	---|---
	HCSQVDSVRGFGGK
	--|---|-------
	DYSSGFGGKYGVQA
	-|||-----|----
	DKSAVGF
	--|----
	DVTQVSSAYQKTVPVEAVTSKTSNIRANFENLAKEKEQE
	--|--||-|--|------||-||----------------

Protein sequence : 
MWKASAGHAV SIAQDDAGAD DWETDPDFVN DVSEKEQRWG AKTVQGSGHQ
----|----- |--------- ---|------ --|--        |---|---
EHINIHKLRE NVFQEHQTLK EKELETGPKA SHGYGGKFGV EQDRMDKSAV
---------- -------|--   ---|---- |--|---         --|--
GHEYQSKLSK HCSQVDSVRG FGGKFGVQMD RVDQSAVGFE YQGKTEKHAS
---|-|--|- --|---|--- ---------- ----|----- |---|----|
QKDYSSGFGG KYGVQADRVD KSAVGFDYQG KTEKHESQRD YSKGFGGKYG
---|||---- -|-------- -|-----|-- -|----|--- ||------|-
IDKDKVDKSA VGFEYQGKTE KHESQKDYVK GFGGKFGVQT DRQDKCALGW
-     --|- ----|---|- ---|---|-- ---------| -----     
DHQEKLQLHE SQKDYKTGFG GKFGVQSERQ DSAAVGFDYK EKLAKHESQQ
---------- |---|-|--- ------|--- -|------|- -------|--
DYSKGFGGKY GVQKDRMDKN ASTFEDVTQV SSAYQKTVPV EAVTSKTSNI
-||------| ----   --- -||----|-- ||-|--|--- ---||-||--
RANFENLAKE KEQEDRRKAE AERAQRMAKE RQEQEEARRK LEEQARAKTQ
---------- ----                                     |-
TPPVSPAPQP TEERLPSSPV YEDAASFKAE LSYRGPVSGT EPEPVYSMEA
|---|----- |-----||-- |----|---- -||----|-| -----||---
ADYREASSQQ GLAYATEAVY ESAEAPGHYP AEDSTYDEYE NDLGITAVAL
--|---||-- ---|-|---| -|------|- -- +++  +   ----|----
YDYQAAGDDE ISFDPDDIIT NIEMIDDGWW RGVCKGRYGL FPANYVELRQ
| +         +    ---| ---------- -------|-- ----|-----


Protein	: Q14247
Enzyme	: Asp-N CNBr Lys-N

	DQSAVGFEYQGKTEKHASQK
	--|-----|---|----|--
	DKSAVGHEYQSKLSKHCSQV
	--|-----|-|--|---|--
	DKSAVGHEYQSKLSKHCSQVDSVRGFGGKFGVQM
	--|-----|-|--|---|---|------------
	KTVPVEAVTS
	-|------||
	DYQGKTEKHESQR
	-|---|----|--
	DIITNIEMI
	---|-----
	KLQLHESQ
	------|-
	KELETGP
	----|--
	KFGVQMDRVDQSAVGFEYQG
	-----------|-----|--
	KTQTPPVSPAPQPTEERLPSSPVYEDAASF
	-|-|---|-----|-----||--|----|-
	KDYSSGFGG
	--|||----
	DAASFKAELSYRGPVSGTEPEPVYSMEAA
	---|-----||----|-|-----||----
	KLRENVFQEHQTL
	-----------|-
	DYSKGFGGKYGVQK
	-||------|----
	KASHGYGG
	--|--|--
	DSVRGFGGKFGVQM
	-|------------
	DSAAVGF
	-|-----
	DYKTGFGGKFGVQSERQ
	-|-|---------|---
	DKSAVGFEYQGKTEKHESQK
	--|-----|---|----|--
	KHESQRDYS
	---|---||
	DGWWRGVCKGRYGLFPANYVELRQ
	-----------|------|-----
	IDDGWWRGVCKGRYGLFPANYVELRQ
	-------------|------|-----
	DHQEKLQLHESQK
	----------|--
	KHCSQVDSVRGFGG
	---|---|------
	KYGVQADRVD
	-|--------
	DKNASTFE
	----||--
	KTVQGSGHQEHINIH
	-|---|---------
	DYKEKLAKHESQQ
	-|--------|--
	DLGITAVALY
	----|----|
	KGRYGLFPANYVELRQ
	---|------|-----
	KASAGHAVSIAQDDAGADDWETDPDFVNDVSE
	--|-----|------------|--------|-
	KFGVQTDRQD
	-----|----
	DYREASSQQGLAYATEAVYESAEAPGHYPAE
	-|---||-----|-|---|-|------|---
	KSAVGFEYQG
	-|-----|--
	KHESQQDYS
	---|---||
	KTSNIRANFENLA
	-||----------
	MWKASAGHAVSIAQ
	----|-----|---
	KFGVQSERQDSAAVGFDY
	-----|----|------|
	DYVKGFGGKFGVQT
	-|-----------|
	KSAVGHEYQS
	-|-----|-|
	KNASTFEDVTQVSSAYQ
	---||----|--||-|-
	DYSKGFGGKYGI
	-||------|--
	DYSSGFGGKYGVQA
	-|||-----|----
	DKSAVGF
	--|----
	KSAVGFDYQG
	-|-----|--
	DVTQVSSAYQKTVPVEAVTSKTSNIRANFENLAKEKEQE
	--|--||-|--|------||-||----------------

Protein sequence : 
MWKASAGHAV SIAQDDAGAD DWETDPDFVN DVSEKEQRWG AKTVQGSGHQ
----|----- |--------- ---|------ --|-        -|---|---
EHINIHKLRE NVFQEHQTLK EKELETGPKA SHGYGGKFGV EQDRMDKSAV
---------- -------|-   ----|---- |--|--          --|--
GHEYQSKLSK HCSQVDSVRG FGGKFGVQMD RVDQSAVGFE YQGKTEKHAS
---|-|--|- --|---|--- ---------- ----|----- |---|----|
QKDYSSGFGG KYGVQADRVD KSAVGFDYQG KTEKHESQRD YSKGFGGKYG
---|||---- -|-------- -|-----|-- -|----|--- ||------|-
IDKDKVDKSA VGFEYQGKTE KHESQKDYVK GFGGKFGVQT DRQDKCALGW
-     --|- ----|---|- ---|---|-- ---------| ----      
DHQEKLQLHE SQKDYKTGFG GKFGVQSERQ DSAAVGFDYK EKLAKHESQQ
---------- |---|-|--- ------|--- -|------|- -------|--
DYSKGFGGKY GVQKDRMDKN ASTFEDVTQV SSAYQKTVPV EAVTSKTSNI
-||------| ----   --- -||----|-- ||-|--|--- ---||-||--
RANFENLAKE KEQEDRRKAE AERAQRMAKE RQEQEEARRK LEEQARAKTQ
---------- ----                                    -|-
TPPVSPAPQP TEERLPSSPV YEDAASFKAE LSYRGPVSGT EPEPVYSMEA
|---|----- |-----||-- |----|---- -||----|-| -----||---
ADYREASSQQ GLAYATEAVY ESAEAPGHYP AEDSTYDEYE NDLGITAVAL
--|---||-- ---|-|---| -|------|- -- +++  +   ----|----
YDYQAAGDDE ISFDPDDIIT NIEMIDDGWW RGVCKGRYGL FPANYVELRQ
| +         +    ---| ---------- -------|-- ----|-----


Protein	: Q14247
Enzyme	: Asp-N CNBr trypsin_no_P_rule

	VDQSAVGFEYQGK
	---|-----|---
	DQSAVGFEYQGKTEKHASQK
	--|-----|---|----|--
	DKSAVGHEYQSKLSKHCSQV
	--|-----|-|--|---|--
	DKSAVGHEYQSKLSKHCSQVDSVRGFGGKFGVQM
	--|-----|-|--|---|---|------------
	DYQGKTEKHESQR
	-|---|----|--
	YGVQADR
	|------
	ASAGHAVSIAQDDAGADDWETDPDFVNDVSEK
	-|-----|------------|--------|--
	SAVGFDYQGK
	|-----|---
	DIITNIEMI
	---|-----
	SAVGFEYQGK
	|-----|---
	DAASFKAELSYRGPVSGTEPEPVYSMEAA
	---|-----||----|-|-----||----
	DYSKGFGGKYGVQK
	-||------|----
	DSVRGFGGKFGVQM
	-|------------
	DSAAVGF
	-|-----
	DYKTGFGGKFGVQSERQ
	-|-|---------|---
	DKSAVGFEYQGKTEKHESQK
	--|-----|---|----|--
	FGVQSER
	----|--
	FGVQTDR
	----|--
	DGWWRGVCKGRYGLFPANYVELRQ
	-----------|------|-----
	IDDGWWRGVCKGRYGLFPANYVELRQ
	-------------|------|-----
	TVPVEAVTSK
	|------||-
	DHQEKLQLHESQK
	----------|--
	DYSSGFGGK
	-|||-----
	LPSSPVYEDAASFK
	--||--|----|--
	ENVFQEHQTLK
	--------|--
	TVQGSGHQEHINIHK
	|---|----------
	YGLFPANYVELR
	|------|----
	DKNASTFE
	----||--
	DYKEKLAKHESQQ
	-|--------|--
	GPVSGTEPEPVYSMEAADYR
	---|-|-----||-----|-
	DLGITAVALY
	----|----|
	QDSAAVGFDYK
	--|------|-
	LQLHESQK
	-----|--
	DYREASSQQGLAYATEAVYESAEAPGHYPAE
	-|---||-----|-|---|-|------|---
	ASHGYGGK
	-|--|---
	NASTFEDVTQVSSAYQK
	--||----|--||-|--
	MWKASAGHAVSIAQ
	----|-----|---
	DYVKGFGGKFGVQT
	-|-----------|
	SAVGHEYQSK
	|-----|-|-
	HESQQDYSK
	--|---||-
	DYSKGFGGKYGI
	-||------|--
	ELETGPK
	---|---
	HCSQVDSVR
	--|---|--
	TQTPPVSPAPQPTEER
	|-|---|-----|---
	DYSSGFGGKYGVQA
	-|||-----|----
	DKSAVGF
	--|----
	DVTQVSSAYQKTVPVEAVTSKTSNIRANFENLAKEKEQE
	--|--||-|--|------||-||----------------

Protein sequence : 
MWKASAGHAV SIAQDDAGAD DWETDPDFVN DVSEKEQRWG AKTVQGSGHQ
----|----- |--------- ---|------ --|--        |---|---
EHINIHKLRE NVFQEHQTLK EKELETGPKA SHGYGGKFGV EQDRMDKSAV
-------  - -------|--   ---|---- |--|---         --|--
GHEYQSKLSK HCSQVDSVRG FGGKFGVQMD RVDQSAVGFE YQGKTEKHAS
---|-|--|- --|---|--- ---------   ---|----- |---|----|
QKDYSSGFGG KYGVQADRVD KSAVGFDYQG KTEKHESQRD YSKGFGGKYG
---|||---- -|------ - -|-----|-- -|----|--- ||------|-
IDKDKVDKSA VGFEYQGKTE KHESQKDYVK GFGGKFGVQT DRQDKCALGW
-     --|- ----|---|- ---|---|-- ---------| --        
DHQEKLQLHE SQKDYKTGFG GKFGVQSERQ DSAAVGFDYK EKLAKHESQQ
---------- |---|-|--- ------|--- -|------|- -------|--
DYSKGFGGKY GVQKDRMDKN ASTFEDVTQV SSAYQKTVPV EAVTSKTSNI
-||------| ----   --- -||----|-- ||-|--|--- ---||-||--
RANFENLAKE KEQEDRRKAE AERAQRMAKE RQEQEEARRK LEEQARAKTQ
---------- ----                                     |-
TPPVSPAPQP TEERLPSSPV YEDAASFKAE LSYRGPVSGT EPEPVYSMEA
|---|----- |-----||-- |----|---- -||----|-| -----||---
ADYREASSQQ GLAYATEAVY ESAEAPGHYP AEDSTYDEYE NDLGITAVAL
--|---||-- ---|-|---| -|------|- -- +++  +   ----|----
YDYQAAGDDE ISFDPDDIIT NIEMIDDGWW RGVCKGRYGL FPANYVELRQ
| +         +    ---| ---------- -------|-- ----|-----


Protein	: Q14247
Enzyme	: Asp-N CNBr V8-DE

	DQSAVGFEYQGKTEKHASQK
	--|-----|---|----|--
	TGPKASHGYGGKFGVE
	|----|--|-------
	DKSAVGHEYQSKLSKHCSQV
	--|-----|-|--|---|--
	KNASTFE
	---||--
	DKSAVGHEYQSKLSKHCSQVDSVRGFGGKFGVQM
	--|-----|-|--|---|---|------------
	YSKGFGGKYGVQKD
	||------|-----
	DYQGKTEKHESQR
	-|---|----|--
	DIITNIEMI
	---|-----
	KSAVGFE
	-|-----
	SAAVGFD
	|------
	ASSQQGLAYATE
	-||-----|-|-
	YSSGFGGKYGVQAD
	|||-----|-----
	DAASFKAELSYRGPVSGTEPEPVYSMEAA
	---|-----||----|-|-----||----
	DYSKGFGGKYGVQK
	-||------|----
	QRWGAKTVQGSGHQE
	------|---|----
	DSVRGFGGKFGVQM
	-|------------
	DSAAVGF
	-|-----
	DYKTGFGGKFGVQSERQ
	-|-|---------|---
	RLPSSPVYE
	---||--|-
	SVRGFGGKFGVQMD
	|-------------
	YQSKLSKHCSQVD
	|-|--|---|---
	DKSAVGFEYQGKTEKHESQK
	--|-----|---|----|--
	YSKGFGGKYGID
	||------|---
	DGWWRGVCKGRYGLFPANYVELRQ
	-----------|------|-----
	APGHYPAE
	----|---
	IDDGWWRGVCKGRYGLFPANYVELRQ
	-------------|------|-----
	VTQVSSAYQKTVPVE
	-|--||-|--|----
	LSYRGPVSGTEPEPVYSME
	-||----|-|-----||--
	AASFKAE
	--|----
	YVKGFGGKFGVQTD
	|-----------|-
	DHQEKLQLHESQK
	----------|--
	KSAVGHE
	-|-----
	DKNASTFE
	----||--
	AVTSKTSNIRANFE
	--||-||-------
	KHASQKD
	---|---
	DYKEKLAKHESQQ
	-|--------|--
	LGITAVALYD
	---|----|-
	DLGITAVALY
	----|----|
	DYREASSQQGLAYATEAVYESAEAPGHYPAE
	-|---||-----|-|---|-|------|---
	QARAKTQTPPVSPAPQPTE
	-----|-|---|-----|-
	KSAVGFD
	-|-----
	MWKASAGHAVSIAQ
	----|-----|---
	DYVKGFGGKFGVQT
	-|-----------|
	MWKASAGHAVSIAQD
	----|-----|----
	YKTGFGGKFGVQSE
	|-|---------|-
	GWWRGVCKGRYGLFPANYVE
	----------|------|--
	DYSKGFGGKYGI
	-||------|--
	DYSSGFGGKYGVQA
	-|||-----|----
	DKSAVGF
	--|----
	QSAVGFE
	-|-----
	DVTQVSSAYQKTVPVEAVTSKTSNIRANFENLAKEKEQE
	--|--||-|--|------||-||----------------

Protein sequence : 
MWKASAGHAV SIAQDDAGAD DWETDPDFVN DVSEKEQRWG AKTVQGSGHQ
----|----- |----         +         +   ---- --|---|---
EHINIHKLRE NVFQEHQTLK EKELETGPKA SHGYGGKFGV EQDRMDKSAV
-                 +        |---- |--|------ -    --|--
GHEYQSKLSK HCSQVDSVRG FGGKFGVQMD RVDQSAVGFE YQGKTEKHAS
---|-|--|- --|---|--- ----------   --|----- |---|----|
QKDYSSGFGG KYGVQADRVD KSAVGFDYQG KTEKHESQRD YSKGFGGKYG
---|||---- -|-----  - -|-----|-- -|----|--- ||------|-
IDKDKVDKSA VGFEYQGKTE KHESQKDYVK GFGGKFGVQT DRQDKCALGW
--    --|- ----|---|- ---|---|-- ---------| -         
DHQEKLQLHE SQKDYKTGFG GKFGVQSERQ DSAAVGFDYK EKLAKHESQQ
---------- |---|-|--- ------|--- -|------|- -------|--
DYSKGFGGKY GVQKDRMDKN ASTFEDVTQV SSAYQKTVPV EAVTSKTSNI
-||------| -----  --- -||----|-- ||-|--|--- ---||-||--
RANFENLAKE KEQEDRRKAE AERAQRMAKE RQEQEEARRK LEEQARAKTQ
---------- ----                                -----|-
TPPVSPAPQP TEERLPSSPV YEDAASFKAE LSYRGPVSGT EPEPVYSMEA
|---|----- |- ---||-- |----|---- -||----|-| -----||---
ADYREASSQQ GLAYATEAVY ESAEAPGHYP AEDSTYDEYE NDLGITAVAL
--|---||-- ---|-|---| -|------|- -- +++  +   ----|----
YDYQAAGDDE ISFDPDDIIT NIEMIDDGWW RGVCKGRYGL FPANYVELRQ
|-+         +    ---| ---------- -------|-- ----|-----


Protein	: Q14247
Enzyme	: Asp-N CNBr V8-E

	DVTQVSSAYQKTVPVEAVTSKTSNIRANFENLAKEKEQE
	--|--||-|--|------||-||----------------
	DQSAVGFEYQGKTEKHASQK
	--|-----|---|----|--
	TGPKASHGYGGKFGVE
	|----|--|-------
	DKSAVGHEYQSKLSKHCSQV
	--|-----|-|--|---|--
	ISFDPDDIITNIE
	-|-------|---
	DKSAVGHEYQSKLSKHCSQVDSVRGFGGKFGVQM
	--|-----|-|--|---|---|------------
	DYQGKTEKHESQR
	-|---|----|--
	MWKASAGHAVSIAQDDAGADDWE
	----|-----|------------
	DIITNIEMI
	---|-----
	ASSQQGLAYATE
	-||-----|-|-
	NDLGITAVALYDYQAAGDDE
	-----|----|-|-------
	SQKDYKTGFGGKFGVQSE
	|---|-|---------|-
	KHASQKDYSSGFGGKYGVQADRVDKSAVGFDYQGKTE
	---|---|||-----|---------|-----|---|-
	DAASFKAELSYRGPVSGTEPEPVYSMEAA
	---|-----||----|-|-----||----
	DVTQVSSAYQKTVPVE
	--|--||-|--|----
	DYSKGFGGKYGVQK
	-||------|----
	QRWGAKTVQGSGHQE
	------|---|----
	DSVRGFGGKFGVQM
	-|------------
	DSAAVGF
	-|-----
	DYKTGFGGKFGVQSERQ
	-|-|---------|---
	RLPSSPVYE
	---||--|-
	DKSAVGFEYQGKTEKHESQK
	--|-----|---|----|--
	DGWWRGVCKGRYGLFPANYVELRQ
	-----------|------|-----
	SQRDYSKGFGGKYGIDKDKVDKSAVGFE
	|---||------|---------|-----
	APGHYPAE
	----|---
	IDDGWWRGVCKGRYGLFPANYVELRQ
	-------------|------|-----
	LSYRGPVSGTEPEPVYSME
	-||----|-|-----||--
	DHQEKLQLHESQK
	----------|--
	DKNASTFE
	----||--
	AVTSKTSNIRANFE
	--||-||-------
	QDRMDKSAVGHE
	------|-----
	DYKEKLAKHESQQ
	-|--------|--
	DLGITAVALY
	----|----|
	SQKDYVKGFGGKFGVQTDRQDKCALGWDHQE
	|---|-----------|--------------
	DYREASSQQGLAYATEAVYESAEAPGHYPAE
	-|---||-----|-|---|-|------|---
	QARAKTQTPPVSPAPQPTE
	-----|-|---|-----|-
	MWKASAGHAVSIAQ
	----|-----|---
	SQQDYSKGFGGKYGVQKDRMDKNASTFE
	|---||------|-----------||--
	DYVKGFGGKFGVQT
	-|-----------|
	YQSKLSKHCSQVDSVRGFGGKFGVQMDRVDQSAVGFE
	|-|--|---|---|-----------------|-----
	DYSKGFGGKYGI
	-||------|--
	TDPDFVNDVSE
	|--------|-
	DAASFKAE
	---|----
	DYSSGFGGKYGVQA
	-|||-----|----
	DKSAVGF
	--|----
	MIDDGWWRGVCKGRYGLFPANYVE
	--------------|------|--
	RQDSAAVGFDYKE
	---|------|--

Protein sequence : 
MWKASAGHAV SIAQDDAGAD DWETDPDFVN DVSEKEQRWG AKTVQGSGHQ
----|----- |--------- ---|------ --|-  ---- --|---|---
EHINIHKLRE NVFQEHQTLK EKELETGPKA SHGYGGKFGV EQDRMDKSAV
-                 +        |---- |--|------ -------|--
GHEYQSKLSK HCSQVDSVRG FGGKFGVQMD RVDQSAVGFE YQGKTEKHAS
---|-|--|- --|---|--- ---------- ----|----- |---|----|
QKDYSSGFGG KYGVQADRVD KSAVGFDYQG KTEKHESQRD YSKGFGGKYG
---|||---- -|-------- -|-----|-- -|----|--- ||------|-
IDKDKVDKSA VGFEYQGKTE KHESQKDYVK GFGGKFGVQT DRQDKCALGW
--------|- ----|---|- ---|---|-- ---------| ----------
DHQEKLQLHE SQKDYKTGFG GKFGVQSERQ DSAAVGFDYK EKLAKHESQQ
---------- |---|-|--- ------|--- -|------|- -------|--
DYSKGFGGKY GVQKDRMDKN ASTFEDVTQV SSAYQKTVPV EAVTSKTSNI
-||------| ---------- -||----|-- ||-|--|--- ---||-||--
RANFENLAKE KEQEDRRKAE AERAQRMAKE RQEQEEARRK LEEQARAKTQ
---------- ----                                -----|-
TPPVSPAPQP TEERLPSSPV YEDAASFKAE LSYRGPVSGT EPEPVYSMEA
|---|----- |- ---||-- |----|---- -||----|-| -----||---
ADYREASSQQ GLAYATEAVY ESAEAPGHYP AEDSTYDEYE NDLGITAVAL
--|---||-- ---|-|---| -|------|- -- +++  +  -----|----
YDYQAAGDDE ISFDPDDIIT NIEMIDDGWW RGVCKGRYGL FPANYVELRQ
|-|------- -|-------| ---------- -------|-- ----|-----


Protein	: Q14247
Enzyme	: Asp-N Lys-C Lys-N

	DQSAVGFEYQGKTEKHASQK
	--|-----|---|----|--
	DKSAVGHEYQSKLSKHCSQV
	--|-----|-|--|---|--
	KTVPVEAVTS
	-|------||
	DYQGKTEKHESQR
	-|---|----|--
	ASAGHAVSIAQDDAGADDWETDPDFVNDVSEK
	-|-----|------------|--------|--
	SAVGFDYQGK
	|-----|---
	DIITNIEMI
	---|-----
	HESQRDYSK
	--|---||-
	SAVGFEYQGK
	|-----|---
	KELETGP
	----|--
	TSNIRANFENLAK
	||-----------
	KFGVQMDRVDQSAVGFEYQG
	-----------|-----|--
	KLQLHESQ
	------|-
	KTQTPPVSPAPQPTEERLPSSPVYEDAASF
	-|-|---|-----|-----||--|----|-
	KDYSSGFGG
	--|||----
	DAASFKAELSYRGPVSGTEPEPVYSMEAA
	---|-----||----|-|-----||----
	KLRENVFQEHQTL
	-----------|-
	DYSKGFGGKYGVQK
	-||------|----
	KASHGYGG
	--|--|--
	DSVRGFGGKFGVQM
	-|------------
	DSAAVGF
	-|-----
	DYKTGFGGKFGVQSERQ
	-|-|---------|---
	LRENVFQEHQTLK
	----------|--
	DKSAVGFEYQGKTEKHESQK
	--|-----|---|----|--
	KHESQRDYS
	---|---||
	DGWWRGVCKGRYGLFPANYVELRQ
	-----------|------|-----
	TVPVEAVTSK
	|------||-
	DHQEKLQLHESQK
	----------|--
	KHCSQVDSVRGFGG
	---|---|------
	DYSSGFGGK
	-|||-----
	YGVQADRVDK
	|---------
	FGVQTDRQDK
	----|-----
	KYGVQADRVD
	-|--------
	TVQGSGHQEHINIHK
	|---|----------
	DKNASTFE
	----||--
	FGVQMDRVDQSAVGFEYQGK
	----------|-----|---
	KTVQGSGHQEHINIH
	-|---|---------
	DYKEKLAKHESQQ
	-|--------|--
	DLGITAVALY
	----|----|
	KGRYGLFPANYVELRQ
	---|------|-----
	LQLHESQK
	-----|--
	GRYGLFPANYVELRQ
	--|------|-----
	TQTPPVSPAPQPTEERLPSSPVYEDAASFK
	|-|---|-----|-----||--|----|--
	KASAGHAVSIAQDDAGADDWETDPDFVNDVSE
	--|-----|------------|--------|-
	KFGVQTDRQD
	-----|----
	DYREASSQQGLAYATEAVYESAEAPGHYPAE
	-|---||-----|-|---|-|------|---
	KSAVGFEYQG
	-|-----|--
	ASHGYGGK
	-|--|---
	NASTFEDVTQVSSAYQK
	--||----|--||-|--
	KHESQQDYS
	---|---||
	KTSNIRANFENLA
	-||----------
	MWKASAGHAVSIAQ
	----|-----|---
	KFGVQSERQDSAAVGFDY
	-----|----|------|
	FGVQSERQDSAAVGFDYK
	----|----|------|-
	DYVKGFGGKFGVQT
	-|-----------|
	KSAVGHEYQS
	-|-----|-|
	KNASTFEDVTQVSSAYQ
	---||----|--||-|-
	SAVGHEYQSK
	|-----|-|-
	HESQQDYSK
	--|---||-
	DYSKGFGGKYGI
	-||------|--
	ELETGPK
	---|---
	HCSQVDSVRGFGGK
	--|---|-------
	DYSSGFGGKYGVQA
	-|||-----|----
	DKSAVGF
	--|----
	KSAVGFDYQG
	-|-----|--
	DVTQVSSAYQKTVPVEAVTSKTSNIRANFENLAKEKEQE
	--|--||-|--|------||-||----------------

Protein sequence : 
MWKASAGHAV SIAQDDAGAD DWETDPDFVN DVSEKEQRWG AKTVQGSGHQ
----|----- |--------- ---|------ --|--       -|---|---
EHINIHKLRE NVFQEHQTLK EKELETGPKA SHGYGGKFGV EQDRMDKSAV
---------- -------|--  ----|---- |--|---         --|--
GHEYQSKLSK HCSQVDSVRG FGGKFGVQMD RVDQSAVGFE YQGKTEKHAS
---|-|--|- --|---|--- ---------- ----|----- |---|----|
QKDYSSGFGG KYGVQADRVD KSAVGFDYQG KTEKHESQRD YSKGFGGKYG
---|||---- -|-------- -|-----|-- -|----|--- ||------|-
IDKDKVDKSA VGFEYQGKTE KHESQKDYVK GFGGKFGVQT DRQDKCALGW
-     --|- ----|---|- ---|---|-- ---------| -----     
DHQEKLQLHE SQKDYKTGFG GKFGVQSERQ DSAAVGFDYK EKLAKHESQQ
---------- |---|-|--- ------|--- -|------|- -------|--
DYSKGFGGKY GVQKDRMDKN ASTFEDVTQV SSAYQKTVPV EAVTSKTSNI
-||------| ----   --- -||----|-- ||-|--|--- ---||-||--
RANFENLAKE KEQEDRRKAE AERAQRMAKE RQEQEEARRK LEEQARAKTQ
---------- ----                                    -|-
TPPVSPAPQP TEERLPSSPV YEDAASFKAE LSYRGPVSGT EPEPVYSMEA
|---|----- |-----||-- |----|---- -||----|-| -----||---
ADYREASSQQ GLAYATEAVY ESAEAPGHYP AEDSTYDEYE NDLGITAVAL
--|---||-- ---|-|---| -|------|- -- +++  +   ----|----
YDYQAAGDDE ISFDPDDIIT NIEMIDDGWW RGVCKGRYGL FPANYVELRQ
| +         +    ---| ----- ---- -------|-- ----|-----


Protein	: Q14247
Enzyme	: Asp-N Lys-C trypsin_no_P_rule

	VDQSAVGFEYQGK
	---|-----|---
	DQSAVGFEYQGKTEKHASQK
	--|-----|---|----|--
	DKSAVGHEYQSKLSKHCSQV
	--|-----|-|--|---|--
	DYQGKTEKHESQR
	-|---|----|--
	YGVQADR
	|------
	ASAGHAVSIAQDDAGADDWETDPDFVNDVSEK
	-|-----|------------|--------|--
	SAVGFDYQGK
	|-----|---
	DIITNIEMI
	---|-----
	HESQRDYSK
	--|---||-
	SAVGFEYQGK
	|-----|---
	TSNIRANFENLAK
	||-----------
	DAASFKAELSYRGPVSGTEPEPVYSMEAA
	---|-----||----|-|-----||----
	DYSKGFGGKYGVQK
	-||------|----
	DSVRGFGGKFGVQM
	-|------------
	DSAAVGF
	-|-----
	DYKTGFGGKFGVQSERQ
	-|-|---------|---
	LRENVFQEHQTLK
	----------|--
	DKSAVGFEYQGKTEKHESQK
	--|-----|---|----|--
	FGVQSER
	----|--
	FGVQTDR
	----|--
	DGWWRGVCKGRYGLFPANYVELRQ
	-----------|------|-----
	TVPVEAVTSK
	|------||-
	DHQEKLQLHESQK
	----------|--
	DYSSGFGGK
	-|||-----
	YGVQADRVDK
	|---------
	FGVQTDRQDK
	----|-----
	ENVFQEHQTLK
	--------|--
	LPSSPVYEDAASFK
	--||--|----|--
	TVQGSGHQEHINIHK
	|---|----------
	YGLFPANYVELR
	|------|----
	DKNASTFE
	----||--
	FGVQMDRVDQSAVGFEYQGK
	----------|-----|---
	DYKEKLAKHESQQ
	-|--------|--
	GPVSGTEPEPVYSMEAADYR
	---|-|-----||-----|-
	DLGITAVALY
	----|----|
	QDSAAVGFDYK
	--|------|-
	LQLHESQK
	-----|--
	GRYGLFPANYVELRQ
	--|------|-----
	TQTPPVSPAPQPTEERLPSSPVYEDAASFK
	|-|---|-----|-----||--|----|--
	DYREASSQQGLAYATEAVYESAEAPGHYPAE
	-|---||-----|-|---|-|------|---
	ASHGYGGK
	-|--|---
	NASTFEDVTQVSSAYQK
	--||----|--||-|--
	MWKASAGHAVSIAQ
	----|-----|---
	FGVQSERQDSAAVGFDYK
	----|----|------|-
	DYVKGFGGKFGVQT
	-|-----------|
	SAVGHEYQSK
	|-----|-|-
	HESQQDYSK
	--|---||-
	DYSKGFGGKYGI
	-||------|--
	ELETGPK
	---|---
	HCSQVDSVRGFGGK
	--|---|-------
	HCSQVDSVR
	--|---|--
	TQTPPVSPAPQPTEER
	|-|---|-----|---
	DYSSGFGGKYGVQA
	-|||-----|----
	DKSAVGF
	--|----
	DVTQVSSAYQKTVPVEAVTSKTSNIRANFENLAKEKEQE
	--|--||-|--|------||-||----------------

Protein sequence : 
MWKASAGHAV SIAQDDAGAD DWETDPDFVN DVSEKEQRWG AKTVQGSGHQ
----|----- |--------- ---|------ --|--        |---|---
EHINIHKLRE NVFQEHQTLK EKELETGPKA SHGYGGKFGV EQDRMDKSAV
---------- -------|--   ---|---- |--|---         --|--
GHEYQSKLSK HCSQVDSVRG FGGKFGVQMD RVDQSAVGFE YQGKTEKHAS
---|-|--|- --|---|--- ---------- ----|----- |---|----|
QKDYSSGFGG KYGVQADRVD KSAVGFDYQG KTEKHESQRD YSKGFGGKYG
---|||---- -|-------- -|-----|-- -|----|--- ||------|-
IDKDKVDKSA VGFEYQGKTE KHESQKDYVK GFGGKFGVQT DRQDKCALGW
-     --|- ----|---|- ---|---|-- ---------| -----     
DHQEKLQLHE SQKDYKTGFG GKFGVQSERQ DSAAVGFDYK EKLAKHESQQ
---------- |---|-|--- ------|--- -|------|- -------|--
DYSKGFGGKY GVQKDRMDKN ASTFEDVTQV SSAYQKTVPV EAVTSKTSNI
-||------| ----   --- -||----|-- ||-|--|--- ---||-||--
RANFENLAKE KEQEDRRKAE AERAQRMAKE RQEQEEARRK LEEQARAKTQ
---------- ----                                     |-
TPPVSPAPQP TEERLPSSPV YEDAASFKAE LSYRGPVSGT EPEPVYSMEA
|---|----- |-----||-- |----|---- -||----|-| -----||---
ADYREASSQQ GLAYATEAVY ESAEAPGHYP AEDSTYDEYE NDLGITAVAL
--|---||-- ---|-|---| -|------|- -- +++  +   ----|----
YDYQAAGDDE ISFDPDDIIT NIEMIDDGWW RGVCKGRYGL FPANYVELRQ
| +         +    ---| ----- ---- -------|-- ----|-----


Protein	: Q14247
Enzyme	: Asp-N Lys-C V8-DE

	DQSAVGFEYQGKTEKHASQK
	--|-----|---|----|--
	TGPKASHGYGGKFGVE
	|----|--|-------
	DKSAVGHEYQSKLSKHCSQV
	--|-----|-|--|---|--
	KNASTFE
	---||--
	YSKGFGGKYGVQKD
	||------|-----
	DYQGKTEKHESQR
	-|---|----|--
	ASAGHAVSIAQDDAGADDWETDPDFVNDVSEK
	-|-----|------------|--------|--
	SAVGFDYQGK
	|-----|---
	DIITNIEMI
	---|-----
	HESQRDYSK
	--|---||-
	SAVGFEYQGK
	|-----|---
	TSNIRANFENLAK
	||-----------
	KSAVGFE
	-|-----
	SAAVGFD
	|------
	ASSQQGLAYATE
	-||-----|-|-
	YSSGFGGKYGVQAD
	|||-----|-----
	DAASFKAELSYRGPVSGTEPEPVYSMEAA
	---|-----||----|-|-----||----
	DYSKGFGGKYGVQK
	-||------|----
	QRWGAKTVQGSGHQE
	------|---|----
	DSVRGFGGKFGVQM
	-|------------
	DSAAVGF
	-|-----
	DYKTGFGGKFGVQSERQ
	-|-|---------|---
	RLPSSPVYE
	---||--|-
	SVRGFGGKFGVQMD
	|-------------
	YQSKLSKHCSQVD
	|-|--|---|---
	LRENVFQEHQTLK
	----------|--
	DKSAVGFEYQGKTEKHESQK
	--|-----|---|----|--
	YSKGFGGKYGID
	||------|---
	DGWWRGVCKGRYGLFPANYVELRQ
	-----------|------|-----
	APGHYPAE
	----|---
	VTQVSSAYQKTVPVE
	-|--||-|--|----
	LSYRGPVSGTEPEPVYSME
	-||----|-|-----||--
	TVPVEAVTSK
	|------||-
	AASFKAE
	--|----
	YVKGFGGKFGVQTD
	|-----------|-
	DHQEKLQLHESQK
	----------|--
	DYSSGFGGK
	-|||-----
	YGVQADRVDK
	|---------
	FGVQTDRQDK
	----|-----
	KSAVGHE
	-|-----
	TVQGSGHQEHINIHK
	|---|----------
	DKNASTFE
	----||--
	AVTSKTSNIRANFE
	--||-||-------
	FGVQMDRVDQSAVGFEYQGK
	----------|-----|---
	KHASQKD
	---|---
	DYKEKLAKHESQQ
	-|--------|--
	LGITAVALYD
	---|----|-
	DLGITAVALY
	----|----|
	LQLHESQK
	-----|--
	GRYGLFPANYVELRQ
	--|------|-----
	TQTPPVSPAPQPTEERLPSSPVYEDAASFK
	|-|---|-----|-----||--|----|--
	DYREASSQQGLAYATEAVYESAEAPGHYPAE
	-|---||-----|-|---|-|------|---
	QARAKTQTPPVSPAPQPTE
	-----|-|---|-----|-
	ASHGYGGK
	-|--|---
	NASTFEDVTQVSSAYQK
	--||----|--||-|--
	KSAVGFD
	-|-----
	MWKASAGHAVSIAQ
	----|-----|---
	FGVQSERQDSAAVGFDYK
	----|----|------|-
	DYVKGFGGKFGVQT
	-|-----------|
	MWKASAGHAVSIAQD
	----|-----|----
	SAVGHEYQSK
	|-----|-|-
	HESQQDYSK
	--|---||-
	YKTGFGGKFGVQSE
	|-|---------|-
	GWWRGVCKGRYGLFPANYVE
	----------|------|--
	DYSKGFGGKYGI
	-||------|--
	ELETGPK
	---|---
	HCSQVDSVRGFGGK
	--|---|-------
	DYSSGFGGKYGVQA
	-|||-----|----
	DKSAVGF
	--|----
	QSAVGFE
	-|-----
	DVTQVSSAYQKTVPVEAVTSKTSNIRANFENLAKEKEQE
	--|--||-|--|------||-||----------------

Protein sequence : 
MWKASAGHAV SIAQDDAGAD DWETDPDFVN DVSEKEQRWG AKTVQGSGHQ
----|----- |--------- ---|------ --|-- ---- --|---|---
EHINIHKLRE NVFQEHQTLK EKELETGPKA SHGYGGKFGV EQDRMDKSAV
---------- -------|--   ---|---- |--|------ -    --|--
GHEYQSKLSK HCSQVDSVRG FGGKFGVQMD RVDQSAVGFE YQGKTEKHAS
---|-|--|- --|---|--- ---------- ----|----- |---|----|
QKDYSSGFGG KYGVQADRVD KSAVGFDYQG KTEKHESQRD YSKGFGGKYG
---|||---- -|-------- -|-----|-- -|----|--- ||------|-
IDKDKVDKSA VGFEYQGKTE KHESQKDYVK GFGGKFGVQT DRQDKCALGW
--    --|- ----|---|- ---|---|-- ---------| -----     
DHQEKLQLHE SQKDYKTGFG GKFGVQSERQ DSAAVGFDYK EKLAKHESQQ
---------- |---|-|--- ------|--- -|------|- -------|--
DYSKGFGGKY GVQKDRMDKN ASTFEDVTQV SSAYQKTVPV EAVTSKTSNI
-||------| -----  --- -||----|-- ||-|--|--- ---||-||--
RANFENLAKE KEQEDRRKAE AERAQRMAKE RQEQEEARRK LEEQARAKTQ
---------- ----                                -----|-
TPPVSPAPQP TEERLPSSPV YEDAASFKAE LSYRGPVSGT EPEPVYSMEA
|---|----- |-----||-- |----|---- -||----|-| -----||---
ADYREASSQQ GLAYATEAVY ESAEAPGHYP AEDSTYDEYE NDLGITAVAL
--|---||-- ---|-|---| -|------|- -- +++  +   ----|----
YDYQAAGDDE ISFDPDDIIT NIEMIDDGWW RGVCKGRYGL FPANYVELRQ
|-+         +    ---| ----- ---- -------|-- ----|-----


Protein	: Q14247
Enzyme	: Asp-N Lys-C V8-E

	RQDSAAVGFDYKE
	---|------|--
	DQSAVGFEYQGKTEKHASQK
	--|-----|---|----|--
	TGPKASHGYGGKFGVE
	|----|--|-------
	DKSAVGHEYQSKLSKHCSQV
	--|-----|-|--|---|--
	ISFDPDDIITNIE
	-|-------|---
	DYQGKTEKHESQR
	-|---|----|--
	ASAGHAVSIAQDDAGADDWETDPDFVNDVSEK
	-|-----|------------|--------|--
	SAVGFDYQGK
	|-----|---
	MWKASAGHAVSIAQDDAGADDWE
	----|-----|------------
	DIITNIEMI
	---|-----
	HESQRDYSK
	--|---||-
	SAVGFEYQGK
	|-----|---
	TSNIRANFENLAK
	||-----------
	ASSQQGLAYATE
	-||-----|-|-
	NDLGITAVALYDYQAAGDDE
	-----|----|-|-------
	SQKDYKTGFGGKFGVQSE
	|---|-|---------|-
	KHASQKDYSSGFGGKYGVQADRVDKSAVGFDYQGKTE
	---|---|||-----|---------|-----|---|-
	DAASFKAELSYRGPVSGTEPEPVYSMEAA
	---|-----||----|-|-----||----
	DVTQVSSAYQKTVPVE
	--|--||-|--|----
	DYSKGFGGKYGVQK
	-||------|----
	QRWGAKTVQGSGHQE
	------|---|----
	DSVRGFGGKFGVQM
	-|------------
	DSAAVGF
	-|-----
	DYKTGFGGKFGVQSERQ
	-|-|---------|---
	RLPSSPVYE
	---||--|-
	LRENVFQEHQTLK
	----------|--
	DKSAVGFEYQGKTEKHESQK
	--|-----|---|----|--
	DGWWRGVCKGRYGLFPANYVELRQ
	-----------|------|-----
	SQRDYSKGFGGKYGIDKDKVDKSAVGFE
	|---||------|---------|-----
	APGHYPAE
	----|---
	LSYRGPVSGTEPEPVYSME
	-||----|-|-----||--
	TVPVEAVTSK
	|------||-
	DHQEKLQLHESQK
	----------|--
	DYSSGFGGK
	-|||-----
	YGVQADRVDK
	|---------
	FGVQTDRQDK
	----|-----
	TVQGSGHQEHINIHK
	|---|----------
	DKNASTFE
	----||--
	AVTSKTSNIRANFE
	--||-||-------
	FGVQMDRVDQSAVGFEYQGK
	----------|-----|---
	QDRMDKSAVGHE
	------|-----
	DYKEKLAKHESQQ
	-|--------|--
	DLGITAVALY
	----|----|
	LQLHESQK
	-----|--
	SQKDYVKGFGGKFGVQTDRQDKCALGWDHQE
	|---|-----------|--------------
	GRYGLFPANYVELRQ
	--|------|-----
	TQTPPVSPAPQPTEERLPSSPVYEDAASFK
	|-|---|-----|-----||--|----|--
	DYREASSQQGLAYATEAVYESAEAPGHYPAE
	-|---||-----|-|---|-|------|---
	QARAKTQTPPVSPAPQPTE
	-----|-|---|-----|-
	ASHGYGGK
	-|--|---
	NASTFEDVTQVSSAYQK
	--||----|--||-|--
	MWKASAGHAVSIAQ
	----|-----|---
	FGVQSERQDSAAVGFDYK
	----|----|------|-
	SQQDYSKGFGGKYGVQKDRMDKNASTFE
	|---||------|-----------||--
	DYVKGFGGKFGVQT
	-|-----------|
	YQSKLSKHCSQVDSVRGFGGKFGVQMDRVDQSAVGFE
	|-|--|---|---|-----------------|-----
	SAVGHEYQSK
	|-----|-|-
	HESQQDYSK
	--|---||-
	DYSKGFGGKYGI
	-||------|--
	ELETGPK
	---|---
	HCSQVDSVRGFGGK
	--|---|-------
	TDPDFVNDVSE
	|--------|-
	DAASFKAE
	---|----
	DYSSGFGGKYGVQA
	-|||-----|----
	DKSAVGF
	--|----
	MIDDGWWRGVCKGRYGLFPANYVE
	--------------|------|--
	DVTQVSSAYQKTVPVEAVTSKTSNIRANFENLAKEKEQE
	--|--||-|--|------||-||----------------

Protein sequence : 
MWKASAGHAV SIAQDDAGAD DWETDPDFVN DVSEKEQRWG AKTVQGSGHQ
----|----- |--------- ---|------ --|-- ---- --|---|---
EHINIHKLRE NVFQEHQTLK EKELETGPKA SHGYGGKFGV EQDRMDKSAV
---------- -------|--   ---|---- |--|------ -------|--
GHEYQSKLSK HCSQVDSVRG FGGKFGVQMD RVDQSAVGFE YQGKTEKHAS
---|-|--|- --|---|--- ---------- ----|----- |---|----|
QKDYSSGFGG KYGVQADRVD KSAVGFDYQG KTEKHESQRD YSKGFGGKYG
---|||---- -|-------- -|-----|-- -|----|--- ||------|-
IDKDKVDKSA VGFEYQGKTE KHESQKDYVK GFGGKFGVQT DRQDKCALGW
--------|- ----|---|- ---|---|-- ---------| ----------
DHQEKLQLHE SQKDYKTGFG GKFGVQSERQ DSAAVGFDYK EKLAKHESQQ
---------- |---|-|--- ------|--- -|------|- -------|--
DYSKGFGGKY GVQKDRMDKN ASTFEDVTQV SSAYQKTVPV EAVTSKTSNI
-||------| ---------- -||----|-- ||-|--|--- ---||-||--
RANFENLAKE KEQEDRRKAE AERAQRMAKE RQEQEEARRK LEEQARAKTQ
---------- ----                                -----|-
TPPVSPAPQP TEERLPSSPV YEDAASFKAE LSYRGPVSGT EPEPVYSMEA
|---|----- |-----||-- |----|---- -||----|-| -----||---
ADYREASSQQ GLAYATEAVY ESAEAPGHYP AEDSTYDEYE NDLGITAVAL
--|---||-- ---|-|---| -|------|- -- +++  +  -----|----
YDYQAAGDDE ISFDPDDIIT NIEMIDDGWW RGVCKGRYGL FPANYVELRQ
|-|------- -|-------| ---------- -------|-- ----|-----


Protein	: Q14247
Enzyme	: Asp-N Lys-N trypsin_no_P_rule

	VDQSAVGFEYQGK
	---|-----|---
	DQSAVGFEYQGKTEKHASQK
	--|-----|---|----|--
	DKSAVGHEYQSKLSKHCSQV
	--|-----|-|--|---|--
	KTVPVEAVTS
	-|------||
	DYQGKTEKHESQR
	-|---|----|--
	YGVQADR
	|------
	ASAGHAVSIAQDDAGADDWETDPDFVNDVSEK
	-|-----|------------|--------|--
	SAVGFDYQGK
	|-----|---
	DIITNIEMI
	---|-----
	KLQLHESQ
	------|-
	SAVGFEYQGK
	|-----|---
	KELETGP
	----|--
	KFGVQMDRVDQSAVGFEYQG
	-----------|-----|--
	KTQTPPVSPAPQPTEERLPSSPVYEDAASF
	-|-|---|-----|-----||--|----|-
	KDYSSGFGG
	--|||----
	DAASFKAELSYRGPVSGTEPEPVYSMEAA
	---|-----||----|-|-----||----
	KLRENVFQEHQTL
	-----------|-
	DYSKGFGGKYGVQK
	-||------|----
	KASHGYGG
	--|--|--
	DSVRGFGGKFGVQM
	-|------------
	DSAAVGF
	-|-----
	DYKTGFGGKFGVQSERQ
	-|-|---------|---
	DKSAVGFEYQGKTEKHESQK
	--|-----|---|----|--
	FGVQSER
	----|--
	FGVQTDR
	----|--
	KHESQRDYS
	---|---||
	DGWWRGVCKGRYGLFPANYVELRQ
	-----------|------|-----
	TVPVEAVTSK
	|------||-
	DHQEKLQLHESQK
	----------|--
	KHCSQVDSVRGFGG
	---|---|------
	DYSSGFGGK
	-|||-----
	LPSSPVYEDAASFK
	--||--|----|--
	ENVFQEHQTLK
	--------|--
	KYGVQADRVD
	-|--------
	TVQGSGHQEHINIHK
	|---|----------
	YGLFPANYVELR
	|------|----
	DKNASTFE
	----||--
	KTVQGSGHQEHINIH
	-|---|---------
	DYKEKLAKHESQQ
	-|--------|--
	GPVSGTEPEPVYSMEAADYR
	---|-|-----||-----|-
	DLGITAVALY
	----|----|
	KGRYGLFPANYVELRQ
	---|------|-----
	QDSAAVGFDYK
	--|------|-
	LQLHESQK
	-----|--
	KASAGHAVSIAQDDAGADDWETDPDFVNDVSE
	--|-----|------------|--------|-
	KFGVQTDRQD
	-----|----
	DYREASSQQGLAYATEAVYESAEAPGHYPAE
	-|---||-----|-|---|-|------|---
	KSAVGFEYQG
	-|-----|--
	ASHGYGGK
	-|--|---
	NASTFEDVTQVSSAYQK
	--||----|--||-|--
	KHESQQDYS
	---|---||
	KTSNIRANFENLA
	-||----------
	MWKASAGHAVSIAQ
	----|-----|---
	KFGVQSERQDSAAVGFDY
	-----|----|------|
	DYVKGFGGKFGVQT
	-|-----------|
	KSAVGHEYQS
	-|-----|-|
	KNASTFEDVTQVSSAYQ
	---||----|--||-|-
	SAVGHEYQSK
	|-----|-|-
	HESQQDYSK
	--|---||-
	DYSKGFGGKYGI
	-||------|--
	ELETGPK
	---|---
	HCSQVDSVR
	--|---|--
	TQTPPVSPAPQPTEER
	|-|---|-----|---
	DYSSGFGGKYGVQA
	-|||-----|----
	DKSAVGF
	--|----
	KSAVGFDYQG
	-|-----|--
	DVTQVSSAYQKTVPVEAVTSKTSNIRANFENLAKEKEQE
	--|--||-|--|------||-||----------------

Protein sequence : 
MWKASAGHAV SIAQDDAGAD DWETDPDFVN DVSEKEQRWG AKTVQGSGHQ
----|----- |--------- ---|------ --|--       -|---|---
EHINIHKLRE NVFQEHQTLK EKELETGPKA SHGYGGKFGV EQDRMDKSAV
---------- -------|--  ----|---- |--|---         --|--
GHEYQSKLSK HCSQVDSVRG FGGKFGVQMD RVDQSAVGFE YQGKTEKHAS
---|-|--|- --|---|--- ---------- ----|----- |---|----|
QKDYSSGFGG KYGVQADRVD KSAVGFDYQG KTEKHESQRD YSKGFGGKYG
---|||---- -|-------- -|-----|-- -|----|--- ||------|-
IDKDKVDKSA VGFEYQGKTE KHESQKDYVK GFGGKFGVQT DRQDKCALGW
-     --|- ----|---|- ---|---|-- ---------| ----      
DHQEKLQLHE SQKDYKTGFG GKFGVQSERQ DSAAVGFDYK EKLAKHESQQ
---------- |---|-|--- ------|--- -|------|- -------|--
DYSKGFGGKY GVQKDRMDKN ASTFEDVTQV SSAYQKTVPV EAVTSKTSNI
-||------| ----   --- -||----|-- ||-|--|--- ---||-||--
RANFENLAKE KEQEDRRKAE AERAQRMAKE RQEQEEARRK LEEQARAKTQ
---------- ----                                    -|-
TPPVSPAPQP TEERLPSSPV YEDAASFKAE LSYRGPVSGT EPEPVYSMEA
|---|----- |-----||-- |----|---- -||----|-| -----||---
ADYREASSQQ GLAYATEAVY ESAEAPGHYP AEDSTYDEYE NDLGITAVAL
--|---||-- ---|-|---| -|------|- -- +++  +   ----|----
YDYQAAGDDE ISFDPDDIIT NIEMIDDGWW RGVCKGRYGL FPANYVELRQ
| +         +    ---| ----- ---- -------|-- ----|-----


Protein	: Q14247
Enzyme	: Asp-N Lys-N V8-DE

	DQSAVGFEYQGKTEKHASQK
	--|-----|---|----|--
	TGPKASHGYGGKFGVE
	|----|--|-------
	DKSAVGHEYQSKLSKHCSQV
	--|-----|-|--|---|--
	KNASTFE
	---||--
	YSKGFGGKYGVQKD
	||------|-----
	KTVPVEAVTS
	-|------||
	DYQGKTEKHESQR
	-|---|----|--
	DIITNIEMI
	---|-----
	KLQLHESQ
	------|-
	KELETGP
	----|--
	KFGVQMDRVDQSAVGFEYQG
	-----------|-----|--
	KTQTPPVSPAPQPTEERLPSSPVYEDAASF
	-|-|---|-----|-----||--|----|-
	KDYSSGFGG
	--|||----
	KSAVGFE
	-|-----
	SAAVGFD
	|------
	ASSQQGLAYATE
	-||-----|-|-
	YSSGFGGKYGVQAD
	|||-----|-----
	DAASFKAELSYRGPVSGTEPEPVYSMEAA
	---|-----||----|-|-----||----
	KLRENVFQEHQTL
	-----------|-
	DYSKGFGGKYGVQK
	-||------|----
	KASHGYGG
	--|--|--
	QRWGAKTVQGSGHQE
	------|---|----
	DSVRGFGGKFGVQM
	-|------------
	DSAAVGF
	-|-----
	DYKTGFGGKFGVQSERQ
	-|-|---------|---
	RLPSSPVYE
	---||--|-
	SVRGFGGKFGVQMD
	|-------------
	YQSKLSKHCSQVD
	|-|--|---|---
	DKSAVGFEYQGKTEKHESQK
	--|-----|---|----|--
	KHESQRDYS
	---|---||
	YSKGFGGKYGID
	||------|---
	DGWWRGVCKGRYGLFPANYVELRQ
	-----------|------|-----
	APGHYPAE
	----|---
	VTQVSSAYQKTVPVE
	-|--||-|--|----
	LSYRGPVSGTEPEPVYSME
	-||----|-|-----||--
	AASFKAE
	--|----
	YVKGFGGKFGVQTD
	|-----------|-
	DHQEKLQLHESQK
	----------|--
	KHCSQVDSVRGFGG
	---|---|------
	KYGVQADRVD
	-|--------
	KSAVGHE
	-|-----
	DKNASTFE
	----||--
	AVTSKTSNIRANFE
	--||-||-------
	KTVQGSGHQEHINIH
	-|---|---------
	KHASQKD
	---|---
	DYKEKLAKHESQQ
	-|--------|--
	LGITAVALYD
	---|----|-
	DLGITAVALY
	----|----|
	KGRYGLFPANYVELRQ
	---|------|-----
	KASAGHAVSIAQDDAGADDWETDPDFVNDVSE
	--|-----|------------|--------|-
	KFGVQTDRQD
	-----|----
	DYREASSQQGLAYATEAVYESAEAPGHYPAE
	-|---||-----|-|---|-|------|---
	KSAVGFEYQG
	-|-----|--
	QARAKTQTPPVSPAPQPTE
	-----|-|---|-----|-
	KHESQQDYS
	---|---||
	KTSNIRANFENLA
	-||----------
	KSAVGFD
	-|-----
	MWKASAGHAVSIAQ
	----|-----|---
	KFGVQSERQDSAAVGFDY
	-----|----|------|
	DYVKGFGGKFGVQT
	-|-----------|
	KSAVGHEYQS
	-|-----|-|
	KNASTFEDVTQVSSAYQ
	---||----|--||-|-
	MWKASAGHAVSIAQD
	----|-----|----
	YKTGFGGKFGVQSE
	|-|---------|-
	GWWRGVCKGRYGLFPANYVE
	----------|------|--
	DYSKGFGGKYGI
	-||------|--
	DYSSGFGGKYGVQA
	-|||-----|----
	DKSAVGF
	--|----
	KSAVGFDYQG
	-|-----|--
	QSAVGFE
	-|-----
	DVTQVSSAYQKTVPVEAVTSKTSNIRANFENLAKEKEQE
	--|--||-|--|------||-||----------------

Protein sequence : 
MWKASAGHAV SIAQDDAGAD DWETDPDFVN DVSEKEQRWG AKTVQGSGHQ
----|----- |--------- ---|------ --|-  ---- --|---|---
EHINIHKLRE NVFQEHQTLK EKELETGPKA SHGYGGKFGV EQDRMDKSAV
---------- -------|-   ----|---- |--|------ -    --|--
GHEYQSKLSK HCSQVDSVRG FGGKFGVQMD RVDQSAVGFE YQGKTEKHAS
---|-|--|- --|---|--- ---------- ----|----- |---|----|
QKDYSSGFGG KYGVQADRVD KSAVGFDYQG KTEKHESQRD YSKGFGGKYG
---|||---- -|-------- -|-----|-- -|----|--- ||------|-
IDKDKVDKSA VGFEYQGKTE KHESQKDYVK GFGGKFGVQT DRQDKCALGW
--    --|- ----|---|- ---|---|-- ---------| ----      
DHQEKLQLHE SQKDYKTGFG GKFGVQSERQ DSAAVGFDYK EKLAKHESQQ
---------- |---|-|--- ------|--- -|------|- -------|--
DYSKGFGGKY GVQKDRMDKN ASTFEDVTQV SSAYQKTVPV EAVTSKTSNI
-||------| -----  --- -||----|-- ||-|--|--- ---||-||--
RANFENLAKE KEQEDRRKAE AERAQRMAKE RQEQEEARRK LEEQARAKTQ
---------- ----                                -----|-
TPPVSPAPQP TEERLPSSPV YEDAASFKAE LSYRGPVSGT EPEPVYSMEA
|---|----- |-----||-- |----|---- -||----|-| -----||---
ADYREASSQQ GLAYATEAVY ESAEAPGHYP AEDSTYDEYE NDLGITAVAL
--|---||-- ---|-|---| -|------|- -- +++  +   ----|----
YDYQAAGDDE ISFDPDDIIT NIEMIDDGWW RGVCKGRYGL FPANYVELRQ
|-+         +    ---| ----- ---- -------|-- ----|-----


Protein	: Q14247
Enzyme	: Asp-N Lys-N V8-E

	RQDSAAVGFDYKE
	---|------|--
	DQSAVGFEYQGKTEKHASQK
	--|-----|---|----|--
	TGPKASHGYGGKFGVE
	|----|--|-------
	DKSAVGHEYQSKLSKHCSQV
	--|-----|-|--|---|--
	ISFDPDDIITNIE
	-|-------|---
	KTVPVEAVTS
	-|------||
	DYQGKTEKHESQR
	-|---|----|--
	MWKASAGHAVSIAQDDAGADDWE
	----|-----|------------
	DIITNIEMI
	---|-----
	KLQLHESQ
	------|-
	KELETGP
	----|--
	KFGVQMDRVDQSAVGFEYQG
	-----------|-----|--
	KTQTPPVSPAPQPTEERLPSSPVYEDAASF
	-|-|---|-----|-----||--|----|-
	KDYSSGFGG
	--|||----
	ASSQQGLAYATE
	-||-----|-|-
	NDLGITAVALYDYQAAGDDE
	-----|----|-|-------
	SQKDYKTGFGGKFGVQSE
	|---|-|---------|-
	KHASQKDYSSGFGGKYGVQADRVDKSAVGFDYQGKTE
	---|---|||-----|---------|-----|---|-
	DAASFKAELSYRGPVSGTEPEPVYSMEAA
	---|-----||----|-|-----||----
	DVTQVSSAYQKTVPVE
	--|--||-|--|----
	KLRENVFQEHQTL
	-----------|-
	DYSKGFGGKYGVQK
	-||------|----
	KASHGYGG
	--|--|--
	QRWGAKTVQGSGHQE
	------|---|----
	DSVRGFGGKFGVQM
	-|------------
	DSAAVGF
	-|-----
	DYKTGFGGKFGVQSERQ
	-|-|---------|---
	RLPSSPVYE
	---||--|-
	DKSAVGFEYQGKTEKHESQK
	--|-----|---|----|--
	KHESQRDYS
	---|---||
	DGWWRGVCKGRYGLFPANYVELRQ
	-----------|------|-----
	SQRDYSKGFGGKYGIDKDKVDKSAVGFE
	|---||------|---------|-----
	APGHYPAE
	----|---
	LSYRGPVSGTEPEPVYSME
	-||----|-|-----||--
	DHQEKLQLHESQK
	----------|--
	KHCSQVDSVRGFGG
	---|---|------
	KYGVQADRVD
	-|--------
	DKNASTFE
	----||--
	AVTSKTSNIRANFE
	--||-||-------
	KTVQGSGHQEHINIH
	-|---|---------
	QDRMDKSAVGHE
	------|-----
	DYKEKLAKHESQQ
	-|--------|--
	DLGITAVALY
	----|----|
	KGRYGLFPANYVELRQ
	---|------|-----
	SQKDYVKGFGGKFGVQTDRQDKCALGWDHQE
	|---|-----------|--------------
	KASAGHAVSIAQDDAGADDWETDPDFVNDVSE
	--|-----|------------|--------|-
	KFGVQTDRQD
	-----|----
	DYREASSQQGLAYATEAVYESAEAPGHYPAE
	-|---||-----|-|---|-|------|---
	KSAVGFEYQG
	-|-----|--
	QARAKTQTPPVSPAPQPTE
	-----|-|---|-----|-
	KHESQQDYS
	---|---||
	KTSNIRANFENLA
	-||----------
	MWKASAGHAVSIAQ
	----|-----|---
	KFGVQSERQDSAAVGFDY
	-----|----|------|
	SQQDYSKGFGGKYGVQKDRMDKNASTFE
	|---||------|-----------||--
	DYVKGFGGKFGVQT
	-|-----------|
	KSAVGHEYQS
	-|-----|-|
	KNASTFEDVTQVSSAYQ
	---||----|--||-|-
	YQSKLSKHCSQVDSVRGFGGKFGVQMDRVDQSAVGFE
	|-|--|---|---|-----------------|-----
	DYSKGFGGKYGI
	-||------|--
	TDPDFVNDVSE
	|--------|-
	DAASFKAE
	---|----
	DYSSGFGGKYGVQA
	-|||-----|----
	DKSAVGF
	--|----
	KSAVGFDYQG
	-|-----|--
	MIDDGWWRGVCKGRYGLFPANYVE
	--------------|------|--
	DVTQVSSAYQKTVPVEAVTSKTSNIRANFENLAKEKEQE
	--|--||-|--|------||-||----------------

Protein sequence : 
MWKASAGHAV SIAQDDAGAD DWETDPDFVN DVSEKEQRWG AKTVQGSGHQ
----|----- |--------- ---|------ --|-  ---- --|---|---
EHINIHKLRE NVFQEHQTLK EKELETGPKA SHGYGGKFGV EQDRMDKSAV
---------- -------|-   ----|---- |--|------ -------|--
GHEYQSKLSK HCSQVDSVRG FGGKFGVQMD RVDQSAVGFE YQGKTEKHAS
---|-|--|- --|---|--- ---------- ----|----- |---|----|
QKDYSSGFGG KYGVQADRVD KSAVGFDYQG KTEKHESQRD YSKGFGGKYG
---|||---- -|-------- -|-----|-- -|----|--- ||------|-
IDKDKVDKSA VGFEYQGKTE KHESQKDYVK GFGGKFGVQT DRQDKCALGW
--------|- ----|---|- ---|---|-- ---------| ----------
DHQEKLQLHE SQKDYKTGFG GKFGVQSERQ DSAAVGFDYK EKLAKHESQQ
---------- |---|-|--- ------|--- -|------|- -------|--
DYSKGFGGKY GVQKDRMDKN ASTFEDVTQV SSAYQKTVPV EAVTSKTSNI
-||------| ---------- -||----|-- ||-|--|--- ---||-||--
RANFENLAKE KEQEDRRKAE AERAQRMAKE RQEQEEARRK LEEQARAKTQ
---------- ----                                -----|-
TPPVSPAPQP TEERLPSSPV YEDAASFKAE LSYRGPVSGT EPEPVYSMEA
|---|----- |-----||-- |----|---- -||----|-| -----||---
ADYREASSQQ GLAYATEAVY ESAEAPGHYP AEDSTYDEYE NDLGITAVAL
--|---||-- ---|-|---| -|------|- -- +++  +  -----|----
YDYQAAGDDE ISFDPDDIIT NIEMIDDGWW RGVCKGRYGL FPANYVELRQ
|-|------- -|-------| ---------- -------|-- ----|-----


Protein	: Q14247
Enzyme	: Asp-N trypsin_no_P_rule V8-DE

	VDQSAVGFEYQGK
	---|-----|---
	DQSAVGFEYQGKTEKHASQK
	--|-----|---|----|--
	TGPKASHGYGGKFGVE
	|----|--|-------
	DKSAVGHEYQSKLSKHCSQV
	--|-----|-|--|---|--
	KNASTFE
	---||--
	YSKGFGGKYGVQKD
	||------|-----
	DYQGKTEKHESQR
	-|---|----|--
	YGVQADR
	|------
	ASAGHAVSIAQDDAGADDWETDPDFVNDVSEK
	-|-----|------------|--------|--
	SAVGFDYQGK
	|-----|---
	DIITNIEMI
	---|-----
	SAVGFEYQGK
	|-----|---
	KSAVGFE
	-|-----
	SAAVGFD
	|------
	ASSQQGLAYATE
	-||-----|-|-
	YSSGFGGKYGVQAD
	|||-----|-----
	DAASFKAELSYRGPVSGTEPEPVYSMEAA
	---|-----||----|-|-----||----
	DYSKGFGGKYGVQK
	-||------|----
	QRWGAKTVQGSGHQE
	------|---|----
	DSVRGFGGKFGVQM
	-|------------
	DSAAVGF
	-|-----
	DYKTGFGGKFGVQSERQ
	-|-|---------|---
	RLPSSPVYE
	---||--|-
	SVRGFGGKFGVQMD
	|-------------
	YQSKLSKHCSQVD
	|-|--|---|---
	DKSAVGFEYQGKTEKHESQK
	--|-----|---|----|--
	FGVQSER
	----|--
	FGVQTDR
	----|--
	YSKGFGGKYGID
	||------|---
	DGWWRGVCKGRYGLFPANYVELRQ
	-----------|------|-----
	APGHYPAE
	----|---
	VTQVSSAYQKTVPVE
	-|--||-|--|----
	LSYRGPVSGTEPEPVYSME
	-||----|-|-----||--
	TVPVEAVTSK
	|------||-
	AASFKAE
	--|----
	YVKGFGGKFGVQTD
	|-----------|-
	DHQEKLQLHESQK
	----------|--
	DYSSGFGGK
	-|||-----
	LPSSPVYEDAASFK
	--||--|----|--
	ENVFQEHQTLK
	--------|--
	KSAVGHE
	-|-----
	TVQGSGHQEHINIHK
	|---|----------
	YGLFPANYVELR
	|------|----
	DKNASTFE
	----||--
	AVTSKTSNIRANFE
	--||-||-------
	KHASQKD
	---|---
	DYKEKLAKHESQQ
	-|--------|--
	LGITAVALYD
	---|----|-
	GPVSGTEPEPVYSMEAADYR
	---|-|-----||-----|-
	DLGITAVALY
	----|----|
	QDSAAVGFDYK
	--|------|-
	LQLHESQK
	-----|--
	DYREASSQQGLAYATEAVYESAEAPGHYPAE
	-|---||-----|-|---|-|------|---
	QARAKTQTPPVSPAPQPTE
	-----|-|---|-----|-
	ASHGYGGK
	-|--|---
	NASTFEDVTQVSSAYQK
	--||----|--||-|--
	KSAVGFD
	-|-----
	MWKASAGHAVSIAQ
	----|-----|---
	DYVKGFGGKFGVQT
	-|-----------|
	MWKASAGHAVSIAQD
	----|-----|----
	SAVGHEYQSK
	|-----|-|-
	HESQQDYSK
	--|---||-
	YKTGFGGKFGVQSE
	|-|---------|-
	GWWRGVCKGRYGLFPANYVE
	----------|------|--
	DYSKGFGGKYGI
	-||------|--
	ELETGPK
	---|---
	HCSQVDSVR
	--|---|--
	TQTPPVSPAPQPTEER
	|-|---|-----|---
	DYSSGFGGKYGVQA
	-|||-----|----
	DKSAVGF
	--|----
	QSAVGFE
	-|-----
	DVTQVSSAYQKTVPVEAVTSKTSNIRANFENLAKEKEQE
	--|--||-|--|------||-||----------------

Protein sequence : 
MWKASAGHAV SIAQDDAGAD DWETDPDFVN DVSEKEQRWG AKTVQGSGHQ
----|----- |--------- ---|------ --|-- ---- --|---|---
EHINIHKLRE NVFQEHQTLK EKELETGPKA SHGYGGKFGV EQDRMDKSAV
-------  - -------|--   ---|---- |--|------ -    --|--
GHEYQSKLSK HCSQVDSVRG FGGKFGVQMD RVDQSAVGFE YQGKTEKHAS
---|-|--|- --|---|--- ----------  ---|----- |---|----|
QKDYSSGFGG KYGVQADRVD KSAVGFDYQG KTEKHESQRD YSKGFGGKYG
---|||---- -|------ - -|-----|-- -|----|--- ||------|-
IDKDKVDKSA VGFEYQGKTE KHESQKDYVK GFGGKFGVQT DRQDKCALGW
--    --|- ----|---|- ---|---|-- ---------| --        
DHQEKLQLHE SQKDYKTGFG GKFGVQSERQ DSAAVGFDYK EKLAKHESQQ
---------- |---|-|--- ------|--- -|------|- -------|--
DYSKGFGGKY GVQKDRMDKN ASTFEDVTQV SSAYQKTVPV EAVTSKTSNI
-||------| -----  --- -||----|-- ||-|--|--- ---||-||--
RANFENLAKE KEQEDRRKAE AERAQRMAKE RQEQEEARRK LEEQARAKTQ
---------- ----                                -----|-
TPPVSPAPQP TEERLPSSPV YEDAASFKAE LSYRGPVSGT EPEPVYSMEA
|---|----- |-----||-- |----|---- -||----|-| -----||---
ADYREASSQQ GLAYATEAVY ESAEAPGHYP AEDSTYDEYE NDLGITAVAL
--|---||-- ---|-|---| -|------|- -- +++  +   ----|----
YDYQAAGDDE ISFDPDDIIT NIEMIDDGWW RGVCKGRYGL FPANYVELRQ
|-+         +    ---| ----- ---- -------|-- ----|-----


Protein	: Q14247
Enzyme	: Asp-N trypsin_no_P_rule V8-E

	RQDSAAVGFDYKE
	---|------|--
	VDQSAVGFEYQGK
	---|-----|---
	DQSAVGFEYQGKTEKHASQK
	--|-----|---|----|--
	TGPKASHGYGGKFGVE
	|----|--|-------
	DKSAVGHEYQSKLSKHCSQV
	--|-----|-|--|---|--
	ISFDPDDIITNIE
	-|-------|---
	DYQGKTEKHESQR
	-|---|----|--
	YGVQADR
	|------
	ASAGHAVSIAQDDAGADDWETDPDFVNDVSEK
	-|-----|------------|--------|--
	SAVGFDYQGK
	|-----|---
	MWKASAGHAVSIAQDDAGADDWE
	----|-----|------------
	DIITNIEMI
	---|-----
	SAVGFEYQGK
	|-----|---
	ASSQQGLAYATE
	-||-----|-|-
	NDLGITAVALYDYQAAGDDE
	-----|----|-|-------
	SQKDYKTGFGGKFGVQSE
	|---|-|---------|-
	KHASQKDYSSGFGGKYGVQADRVDKSAVGFDYQGKTE
	---|---|||-----|---------|-----|---|-
	DAASFKAELSYRGPVSGTEPEPVYSMEAA
	---|-----||----|-|-----||----
	DVTQVSSAYQKTVPVE
	--|--||-|--|----
	DYSKGFGGKYGVQK
	-||------|----
	QRWGAKTVQGSGHQE
	------|---|----
	DSVRGFGGKFGVQM
	-|------------
	DSAAVGF
	-|-----
	DYKTGFGGKFGVQSERQ
	-|-|---------|---
	RLPSSPVYE
	---||--|-
	DKSAVGFEYQGKTEKHESQK
	--|-----|---|----|--
	FGVQSER
	----|--
	FGVQTDR
	----|--
	DGWWRGVCKGRYGLFPANYVELRQ
	-----------|------|-----
	SQRDYSKGFGGKYGIDKDKVDKSAVGFE
	|---||------|---------|-----
	APGHYPAE
	----|---
	LSYRGPVSGTEPEPVYSME
	-||----|-|-----||--
	TVPVEAVTSK
	|------||-
	DHQEKLQLHESQK
	----------|--
	DYSSGFGGK
	-|||-----
	LPSSPVYEDAASFK
	--||--|----|--
	ENVFQEHQTLK
	--------|--
	TVQGSGHQEHINIHK
	|---|----------
	YGLFPANYVELR
	|------|----
	DKNASTFE
	----||--
	AVTSKTSNIRANFE
	--||-||-------
	QDRMDKSAVGHE
	------|-----
	DYKEKLAKHESQQ
	-|--------|--
	GPVSGTEPEPVYSMEAADYR
	---|-|-----||-----|-
	DLGITAVALY
	----|----|
	QDSAAVGFDYK
	--|------|-
	LQLHESQK
	-----|--
	SQKDYVKGFGGKFGVQTDRQDKCALGWDHQE
	|---|-----------|--------------
	DYREASSQQGLAYATEAVYESAEAPGHYPAE
	-|---||-----|-|---|-|------|---
	QARAKTQTPPVSPAPQPTE
	-----|-|---|-----|-
	ASHGYGGK
	-|--|---
	NASTFEDVTQVSSAYQK
	--||----|--||-|--
	MWKASAGHAVSIAQ
	----|-----|---
	SQQDYSKGFGGKYGVQKDRMDKNASTFE
	|---||------|-----------||--
	DYVKGFGGKFGVQT
	-|-----------|
	YQSKLSKHCSQVDSVRGFGGKFGVQMDRVDQSAVGFE
	|-|--|---|---|-----------------|-----
	SAVGHEYQSK
	|-----|-|-
	HESQQDYSK
	--|---||-
	DYSKGFGGKYGI
	-||------|--
	ELETGPK
	---|---
	HCSQVDSVR
	--|---|--
	TDPDFVNDVSE
	|--------|-
	TQTPPVSPAPQPTEER
	|-|---|-----|---
	DAASFKAE
	---|----
	DYSSGFGGKYGVQA
	-|||-----|----
	DKSAVGF
	--|----
	MIDDGWWRGVCKGRYGLFPANYVE
	--------------|------|--
	DVTQVSSAYQKTVPVEAVTSKTSNIRANFENLAKEKEQE
	--|--||-|--|------||-||----------------

Protein sequence : 
MWKASAGHAV SIAQDDAGAD DWETDPDFVN DVSEKEQRWG AKTVQGSGHQ
----|----- |--------- ---|------ --|-- ---- --|---|---
EHINIHKLRE NVFQEHQTLK EKELETGPKA SHGYGGKFGV EQDRMDKSAV
-------  - -------|--   ---|---- |--|------ -------|--
GHEYQSKLSK HCSQVDSVRG FGGKFGVQMD RVDQSAVGFE YQGKTEKHAS
---|-|--|- --|---|--- ---------- ----|----- |---|----|
QKDYSSGFGG KYGVQADRVD KSAVGFDYQG KTEKHESQRD YSKGFGGKYG
---|||---- -|-------- -|-----|-- -|----|--- ||------|-
IDKDKVDKSA VGFEYQGKTE KHESQKDYVK GFGGKFGVQT DRQDKCALGW
--------|- ----|---|- ---|---|-- ---------| ----------
DHQEKLQLHE SQKDYKTGFG GKFGVQSERQ DSAAVGFDYK EKLAKHESQQ
---------- |---|-|--- ------|--- -|------|- -------|--
DYSKGFGGKY GVQKDRMDKN ASTFEDVTQV SSAYQKTVPV EAVTSKTSNI
-||------| ---------- -||----|-- ||-|--|--- ---||-||--
RANFENLAKE KEQEDRRKAE AERAQRMAKE RQEQEEARRK LEEQARAKTQ
---------- ----                                -----|-
TPPVSPAPQP TEERLPSSPV YEDAASFKAE LSYRGPVSGT EPEPVYSMEA
|---|----- |-----||-- |----|---- -||----|-| -----||---
ADYREASSQQ GLAYATEAVY ESAEAPGHYP AEDSTYDEYE NDLGITAVAL
--|---||-- ---|-|---| -|------|- -- +++  +  -----|----
YDYQAAGDDE ISFDPDDIIT NIEMIDDGWW RGVCKGRYGL FPANYVELRQ
|-|------- -|-------| ---------- -------|-- ----|-----


Protein	: Q14247
Enzyme	: Asp-N V8-DE V8-E

	RQDSAAVGFDYKE
	---|------|--
	DQSAVGFEYQGKTEKHASQK
	--|-----|---|----|--
	TGPKASHGYGGKFGVE
	|----|--|-------
	DKSAVGHEYQSKLSKHCSQV
	--|-----|-|--|---|--
	ISFDPDDIITNIE
	-|-------|---
	KNASTFE
	---||--
	YSKGFGGKYGVQKD
	||------|-----
	DYQGKTEKHESQR
	-|---|----|--
	MWKASAGHAVSIAQDDAGADDWE
	----|-----|------------
	DIITNIEMI
	---|-----
	KSAVGFE
	-|-----
	SAAVGFD
	|------
	ASSQQGLAYATE
	-||-----|-|-
	YSSGFGGKYGVQAD
	|||-----|-----
	NDLGITAVALYDYQAAGDDE
	-----|----|-|-------
	SQKDYKTGFGGKFGVQSE
	|---|-|---------|-
	KHASQKDYSSGFGGKYGVQADRVDKSAVGFDYQGKTE
	---|---|||-----|---------|-----|---|-
	DAASFKAELSYRGPVSGTEPEPVYSMEAA
	---|-----||----|-|-----||----
	DVTQVSSAYQKTVPVE
	--|--||-|--|----
	DYSKGFGGKYGVQK
	-||------|----
	QRWGAKTVQGSGHQE
	------|---|----
	DSVRGFGGKFGVQM
	-|------------
	DSAAVGF
	-|-----
	DYKTGFGGKFGVQSERQ
	-|-|---------|---
	RLPSSPVYE
	---||--|-
	SVRGFGGKFGVQMD
	|-------------
	YQSKLSKHCSQVD
	|-|--|---|---
	DKSAVGFEYQGKTEKHESQK
	--|-----|---|----|--
	YSKGFGGKYGID
	||------|---
	DGWWRGVCKGRYGLFPANYVELRQ
	-----------|------|-----
	SQRDYSKGFGGKYGIDKDKVDKSAVGFE
	|---||------|---------|-----
	APGHYPAE
	----|---
	VTQVSSAYQKTVPVE
	-|--||-|--|----
	LSYRGPVSGTEPEPVYSME
	-||----|-|-----||--
	AASFKAE
	--|----
	YVKGFGGKFGVQTD
	|-----------|-
	DHQEKLQLHESQK
	----------|--
	KSAVGHE
	-|-----
	DKNASTFE
	----||--
	AVTSKTSNIRANFE
	--||-||-------
	QDRMDKSAVGHE
	------|-----
	KHASQKD
	---|---
	DYKEKLAKHESQQ
	-|--------|--
	LGITAVALYD
	---|----|-
	DLGITAVALY
	----|----|
	SQKDYVKGFGGKFGVQTDRQDKCALGWDHQE
	|---|-----------|--------------
	DYREASSQQGLAYATEAVYESAEAPGHYPAE
	-|---||-----|-|---|-|------|---
	QARAKTQTPPVSPAPQPTE
	-----|-|---|-----|-
	KSAVGFD
	-|-----
	MWKASAGHAVSIAQ
	----|-----|---
	SQQDYSKGFGGKYGVQKDRMDKNASTFE
	|---||------|-----------||--
	DYVKGFGGKFGVQT
	-|-----------|
	MWKASAGHAVSIAQD
	----|-----|----
	YQSKLSKHCSQVDSVRGFGGKFGVQMDRVDQSAVGFE
	|-|--|---|---|-----------------|-----
	YKTGFGGKFGVQSE
	|-|---------|-
	GWWRGVCKGRYGLFPANYVE
	----------|------|--
	DYSKGFGGKYGI
	-||------|--
	TDPDFVNDVSE
	|--------|-
	DAASFKAE
	---|----
	DYSSGFGGKYGVQA
	-|||-----|----
	DKSAVGF
	--|----
	MIDDGWWRGVCKGRYGLFPANYVE
	--------------|------|--
	QSAVGFE
	-|-----
	DVTQVSSAYQKTVPVEAVTSKTSNIRANFENLAKEKEQE
	--|--||-|--|------||-||----------------

Protein sequence : 
MWKASAGHAV SIAQDDAGAD DWETDPDFVN DVSEKEQRWG AKTVQGSGHQ
----|----- |--------- ---|------ --|-  ---- --|---|---
EHINIHKLRE NVFQEHQTLK EKELETGPKA SHGYGGKFGV EQDRMDKSAV
-                 +        |---- |--|------ -------|--
GHEYQSKLSK HCSQVDSVRG FGGKFGVQMD RVDQSAVGFE YQGKTEKHAS
---|-|--|- --|---|--- ---------- ----|----- |---|----|
QKDYSSGFGG KYGVQADRVD KSAVGFDYQG KTEKHESQRD YSKGFGGKYG
---|||---- -|-------- -|-----|-- -|----|--- ||------|-
IDKDKVDKSA VGFEYQGKTE KHESQKDYVK GFGGKFGVQT DRQDKCALGW
--------|- ----|---|- ---|---|-- ---------| ----------
DHQEKLQLHE SQKDYKTGFG GKFGVQSERQ DSAAVGFDYK EKLAKHESQQ
---------- |---|-|--- ------|--- -|------|- -------|--
DYSKGFGGKY GVQKDRMDKN ASTFEDVTQV SSAYQKTVPV EAVTSKTSNI
-||------| ---------- -||----|-- ||-|--|--- ---||-||--
RANFENLAKE KEQEDRRKAE AERAQRMAKE RQEQEEARRK LEEQARAKTQ
---------- ----                                -----|-
TPPVSPAPQP TEERLPSSPV YEDAASFKAE LSYRGPVSGT EPEPVYSMEA
|---|----- |- ---||-- |----|---- -||----|-| -----||---
ADYREASSQQ GLAYATEAVY ESAEAPGHYP AEDSTYDEYE NDLGITAVAL
--|---||-- ---|-|---| -|------|- -- +++  +  -----|----
YDYQAAGDDE ISFDPDDIIT NIEMIDDGWW RGVCKGRYGL FPANYVELRQ
|-|------- -|-------| ---------- -------|-- ----|-----


Protein	: Q14247
Enzyme	: chymotrypsin CNBr Lys-C

	GVQMDRVDQSAVGF
	---------|----
	GVQSERQDSAAVGF
	---|----|-----
	DKSAVGHEYQSKLSKHCSQVDSVRGFGGKFGVQM
	--|-----|-|--|---|---|------------
	ASAGHAVSIAQDDAGADDWETDPDFVNDVSEK
	-|-----|------------|--------|--
	SAVGFDYQGK
	|-----|---
	ETGPKASHGY
	-|----|--|
	SAVGFEYQGK
	|-----|---
	HESQRDYSK
	--|---||-
	TSNIRANFENLAK
	||-----------
	DPDDIITNIEMIDDGW
	------|---------
	ESAEAPGHYPAEDSTY
	-|------|----|||
	KASAGHAVSIAQDDAGADDW
	--|-----|-----------
	VNDVSEKEQRW
	----|------
	LRENVFQEHQTLK
	----------|--
	GAKTVQGSGHQEHINIHKL
	---|---|-----------
	IDDGWWRGVCKGRYGLFPANYVELRQ
	-------------|------|-----
	GITAVAL
	--|----
	TVPVEAVTSK
	|------||-
	AKHESQQDY
	----|---|
	DYSSGFGGK
	-|||-----
	EEQARAKTQTPPVSPAPQPTEERLPSSPVY
	-------|-|---|-----|-----||--|
	YGVQADRVDK
	|---------
	FGVQTDRQDK
	----|-----
	TVQGSGHQEHINIHK
	|---|----------
	QGKTEKHASQKDY
	---|----|---|
	FGVQMDRVDQSAVGFEYQGK
	----------|-----|---
	GVQADRVDKSAVGF
	---------|----
	QGKTEKHESQRDY
	---|----|---|
	QAAGDDEISF
	--------|-
	RGVCKGRY
	-------|
	LQLHESQK
	-----|--
	GRYGLFPANYVELRQ
	--|------|-----
	TQTPPVSPAPQPTEERLPSSPVYEDAASFK
	|-|---|-----|-----||--|----|--
	SKHCSQVDSVRGF
	|---|---|----
	REASSQQGL
	---||----
	QGKTEKHESQKDY
	---|----|---|
	GVQTDRQDKCAL
	---|--------
	ASHGYGGK
	-|--|---
	SMEAADY
	|-----|
	NASTFEDVTQVSSAYQK
	--||----|--||-|--
	RGPVSGTEPEPVY
	----|-|-----|
	GIDKDKVDKSAVGF
	---------|----
	GVQKDRMDKNASTF
	-----------||-
	FGVQSERQDSAAVGFDYK
	----|----|------|-
	HESQKDY
	--|---|
	EDVTQVSSAY
	---|--||-|
	QKTVPVEAVTSKTSNIRANF
	--|------||-||------
	SAVGHEYQSK
	|-----|-|-
	HESQQDYSK
	--|---||-
	GVEQDRMDKSAVGHEY
	---------|-----|
	ELETGPK
	---|---
	HCSQVDSVRGFGGK
	--|---|-------

Protein sequence : 
MWKASAGHAV SIAQDDAGAD DWETDPDFVN DVSEKEQRWG AKTVQGSGHQ
  --|----- |--------- ---|------ --|------- --|---|---
EHINIHKLRE NVFQEHQTLK EKELETGPKA SHGYGGKFGV EQDRMDKSAV
---------- -------|--   ---|---- |--|--- -- -------|--
GHEYQSKLSK HCSQVDSVRG FGGKFGVQMD RVDQSAVGFE YQGKTEKHAS
---|-|--|- --|---|--- ---------- ----|----- |---|----|
QKDYSSGFGG KYGVQADRVD KSAVGFDYQG KTEKHESQRD YSKGFGGKYG
---|||---- -|-------- -|-----|-- -|----|--- ||-     +-
IDKDKVDKSA VGFEYQGKTE KHESQKDYVK GFGGKFGVQT DRQDKCALGW
--------|- --- +---|- ---|---|        ----| --------  
DHQEKLQLHE SQKDYKTGFG GKFGVQSERQ DSAAVGFDYK EKLAKHESQQ
     ----- |-- + +      ----|--- -|------|-    ----|--
DYSKGFGGKY GVQKDRMDKN ASTFEDVTQV SSAYQKTVPV EAVTSKTSNI
-||-     + ---------- -||----|-- ||-|--|--- ---||-||--
RANFENLAKE KEQEDRRKAE AERAQRMAKE RQEQEEARRK LEEQARAKTQ
---------                                    -------|-
TPPVSPAPQP TEERLPSSPV YEDAASFKAE LSYRGPVSGT EPEPVYSMEA
|---|----- |-----||-- |----|--    ++----|-| -----||---
ADYREASSQQ GLAYATEAVY ESAEAPGHYP AEDSTYDEYE NDLGITAVAL
--|---||-- -- + +   + -|------|- ---|||  +     --|----
YDYQAAGDDE ISFDPDDIIT NIEMIDDGWW RGVCKGRYGL FPANYVELRQ
+ +------- -|-------| ---------- -------|-- ----|-----


Protein	: Q14247
Enzyme	: chymotrypsin CNBr Lys-N

	GVQMDRVDQSAVGF
	---------|----
	GVQSERQDSAAVGF
	---|----|-----
	DKSAVGHEYQSKLSKHCSQVDSVRGFGGKFGVQM
	--|-----|-|--|---|---|------------
	KTVPVEAVTS
	-|------||
	ETGPKASHGY
	-|----|--|
	KLQLHESQ
	------|-
	KELETGP
	----|--
	KFGVQMDRVDQSAVGFEYQG
	-----------|-----|--
	KTQTPPVSPAPQPTEERLPSSPVYEDAASF
	-|-|---|-----|-----||--|----|-
	DPDDIITNIEMIDDGW
	------|---------
	KDYSSGFGG
	--|||----
	ESAEAPGHYPAEDSTY
	-|------|----|||
	KASAGHAVSIAQDDAGADDW
	--|-----|-----------
	KLRENVFQEHQTL
	-----------|-
	VNDVSEKEQRW
	----|------
	KASHGYGG
	--|--|--
	KHESQRDYS
	---|---||
	GAKTVQGSGHQEHINIHKL
	---|---|-----------
	IDDGWWRGVCKGRYGLFPANYVELRQ
	-------------|------|-----
	GITAVAL
	--|----
	AKHESQQDY
	----|---|
	KHCSQVDSVRGFGG
	---|---|------
	EEQARAKTQTPPVSPAPQPTEERLPSSPVY
	-------|-|---|-----|-----||--|
	KYGVQADRVD
	-|--------
	QGKTEKHASQKDY
	---|----|---|
	KTVQGSGHQEHINIH
	-|---|---------
	GVQADRVDKSAVGF
	---------|----
	QGKTEKHESQRDY
	---|----|---|
	QAAGDDEISF
	--------|-
	RGVCKGRY
	-------|
	KGRYGLFPANYVELRQ
	---|------|-----
	KASAGHAVSIAQDDAGADDWETDPDFVNDVSE
	--|-----|------------|--------|-
	KFGVQTDRQD
	-----|----
	SKHCSQVDSVRGF
	|---|---|----
	KSAVGFEYQG
	-|-----|--
	REASSQQGL
	---||----
	QGKTEKHESQKDY
	---|----|---|
	GVQTDRQDKCAL
	---|--------
	SMEAADY
	|-----|
	RGPVSGTEPEPVY
	----|-|-----|
	GIDKDKVDKSAVGF
	---------|----
	GVQKDRMDKNASTF
	-----------||-
	KHESQQDYS
	---|---||
	KTSNIRANFENLA
	-||----------
	KFGVQSERQDSAAVGFDY
	-----|----|------|
	KSAVGHEYQS
	-|-----|-|
	KNASTFEDVTQVSSAYQ
	---||----|--||-|-
	HESQKDY
	--|---|
	EDVTQVSSAY
	---|--||-|
	QKTVPVEAVTSKTSNIRANF
	--|------||-||------
	GVEQDRMDKSAVGHEY
	---------|-----|
	KSAVGFDYQG
	-|-----|--

Protein sequence : 
MWKASAGHAV SIAQDDAGAD DWETDPDFVN DVSEKEQRWG AKTVQGSGHQ
  --|----- |--------- ---|------ --|------- --|---|---
EHINIHKLRE NVFQEHQTLK EKELETGPKA SHGYGGKFGV EQDRMDKSAV
---------- -------|-   ----|---- |--|--  -- -------|--
GHEYQSKLSK HCSQVDSVRG FGGKFGVQMD RVDQSAVGFE YQGKTEKHAS
---|-|--|- --|---|--- ---------- ----|----- |---|----|
QKDYSSGFGG KYGVQADRVD KSAVGFDYQG KTEKHESQRD YSKGFGGKYG
---|||---- -|-------- -|-----|-- -|----|--- ||      +-
IDKDKVDKSA VGFEYQGKTE KHESQKDYVK GFGGKFGVQT DRQDKCALGW
--------|- ----|---|- ---|---|       -----| --------  
DHQEKLQLHE SQKDYKTGFG GKFGVQSERQ DSAAVGFDYK EKLAKHESQQ
    ------ |-  + +     -----|--- -|------|     ----|--
DYSKGFGGKY GVQKDRMDKN ASTFEDVTQV SSAYQKTVPV EAVTSKTSNI
-||      + ---------- -||----|-- ||-|--|--- ---||-||--
RANFENLAKE KEQEDRRKAE AERAQRMAKE RQEQEEARRK LEEQARAKTQ
--------                                     -------|-
TPPVSPAPQP TEERLPSSPV YEDAASFKAE LSYRGPVSGT EPEPVYSMEA
|---|----- |-----||-- |----|-     ++----|-| -----||---
ADYREASSQQ GLAYATEAVY ESAEAPGHYP AEDSTYDEYE NDLGITAVAL
--|---||-- -- + +   + -|------|- ---|||  +     --|----
YDYQAAGDDE ISFDPDDIIT NIEMIDDGWW RGVCKGRYGL FPANYVELRQ
+ +------- -|-------| ---------- -------|-- ----|-----


Protein	: Q14247
Enzyme	: chymotrypsin CNBr trypsin_no_P_rule

	VDQSAVGFEYQGK
	---|-----|---
	GVQMDRVDQSAVGF
	---------|----
	GVQSERQDSAAVGF
	---|----|-----
	DKSAVGHEYQSKLSKHCSQVDSVRGFGGKFGVQM
	--|-----|-|--|---|---|------------
	YGVQADR
	|------
	ASAGHAVSIAQDDAGADDWETDPDFVNDVSEK
	-|-----|------------|--------|--
	SAVGFDYQGK
	|-----|---
	ETGPKASHGY
	-|----|--|
	SAVGFEYQGK
	|-----|---
	DPDDIITNIEMIDDGW
	------|---------
	ESAEAPGHYPAEDSTY
	-|------|----|||
	KASAGHAVSIAQDDAGADDW
	--|-----|-----------
	VNDVSEKEQRW
	----|------
	FGVQSER
	----|--
	FGVQTDR
	----|--
	GAKTVQGSGHQEHINIHKL
	---|---|-----------
	IDDGWWRGVCKGRYGLFPANYVELRQ
	-------------|------|-----
	GITAVAL
	--|----
	TVPVEAVTSK
	|------||-
	AKHESQQDY
	----|---|
	DYSSGFGGK
	-|||-----
	EEQARAKTQTPPVSPAPQPTEERLPSSPVY
	-------|-|---|-----|-----||--|
	LPSSPVYEDAASFK
	--||--|----|--
	ENVFQEHQTLK
	--------|--
	TVQGSGHQEHINIHK
	|---|----------
	YGLFPANYVELR
	|------|----
	QGKTEKHASQKDY
	---|----|---|
	GVQADRVDKSAVGF
	---------|----
	QGKTEKHESQRDY
	---|----|---|
	QAAGDDEISF
	--------|-
	RGVCKGRY
	-------|
	GPVSGTEPEPVYSMEAADYR
	---|-|-----||-----|-
	QDSAAVGFDYK
	--|------|-
	LQLHESQK
	-----|--
	SKHCSQVDSVRGF
	|---|---|----
	REASSQQGL
	---||----
	QGKTEKHESQKDY
	---|----|---|
	GVQTDRQDKCAL
	---|--------
	ASHGYGGK
	-|--|---
	SMEAADY
	|-----|
	NASTFEDVTQVSSAYQK
	--||----|--||-|--
	RGPVSGTEPEPVY
	----|-|-----|
	GIDKDKVDKSAVGF
	---------|----
	GVQKDRMDKNASTF
	-----------||-
	HESQKDY
	--|---|
	EDVTQVSSAY
	---|--||-|
	QKTVPVEAVTSKTSNIRANF
	--|------||-||------
	SAVGHEYQSK
	|-----|-|-
	HESQQDYSK
	--|---||-
	GVEQDRMDKSAVGHEY
	---------|-----|
	ELETGPK
	---|---
	HCSQVDSVR
	--|---|--
	TQTPPVSPAPQPTEER
	|-|---|-----|---

Protein sequence : 
MWKASAGHAV SIAQDDAGAD DWETDPDFVN DVSEKEQRWG AKTVQGSGHQ
  --|----- |--------- ---|------ --|------- --|---|---
EHINIHKLRE NVFQEHQTLK EKELETGPKA SHGYGGKFGV EQDRMDKSAV
-------- - -------|--   ---|---- |--|--- -- -------|--
GHEYQSKLSK HCSQVDSVRG FGGKFGVQMD RVDQSAVGFE YQGKTEKHAS
---|-|--|- --|---|--- ---------- ----|----- |---|----|
QKDYSSGFGG KYGVQADRVD KSAVGFDYQG KTEKHESQRD YSKGFGGKYG
---|||---- -|-------- -|-----|-- -|----|--- |+      +-
IDKDKVDKSA VGFEYQGKTE KHESQKDYVK GFGGKFGVQT DRQDKCALGW
--------|- --- +---|- ---|---|        ----| --------  
DHQEKLQLHE SQKDYKTGFG GKFGVQSERQ DSAAVGFDYK EKLAKHESQQ
     ----- |-- + +      ----|--- -|------|-    ----|--
DYSKGFGGKY GVQKDRMDKN ASTFEDVTQV SSAYQKTVPV EAVTSKTSNI
-||-     + ---------- -||----|-- ||-|--|--- ---||-||--
RANFENLAKE KEQEDRRKAE AERAQRMAKE RQEQEEARRK LEEQARAKTQ
----                                         -------|-
TPPVSPAPQP TEERLPSSPV YEDAASFKAE LSYRGPVSGT EPEPVYSMEA
|---|----- |-----||-- |----|--    ++----|-| -----||---
ADYREASSQQ GLAYATEAVY ESAEAPGHYP AEDSTYDEYE NDLGITAVAL
--|---||-- -- + +   + -|------|- ---|||  +     --|----
YDYQAAGDDE ISFDPDDIIT NIEMIDDGWW RGVCKGRYGL FPANYVELRQ
+ +------- -|-------| ---------- -------|-- ----|-----


Protein	: Q14247
Enzyme	: chymotrypsin CNBr V8-DE

	GVQMDRVDQSAVGF
	---------|----
	GVQSERQDSAAVGF
	---|----|-----
	TGPKASHGYGGKFGVE
	|----|--|-------
	KNASTFE
	---||--
	DKSAVGHEYQSKLSKHCSQVDSVRGFGGKFGVQM
	--|-----|-|--|---|---|------------
	YSKGFGGKYGVQKD
	||------|-----
	ETGPKASHGY
	-|----|--|
	DPDDIITNIEMIDDGW
	------|---------
	KSAVGFE
	-|-----
	SAAVGFD
	|------
	ASSQQGLAYATE
	-||-----|-|-
	ESAEAPGHYPAEDSTY
	-|------|----|||
	YSSGFGGKYGVQAD
	|||-----|-----
	KASAGHAVSIAQDDAGADDW
	--|-----|-----------
	VNDVSEKEQRW
	----|------
	QRWGAKTVQGSGHQE
	------|---|----
	RLPSSPVYE
	---||--|-
	SVRGFGGKFGVQMD
	|-------------
	YQSKLSKHCSQVD
	|-|--|---|---
	YSKGFGGKYGID
	||------|---
	GAKTVQGSGHQEHINIHKL
	---|---|-----------
	APGHYPAE
	----|---
	IDDGWWRGVCKGRYGLFPANYVELRQ
	-------------|------|-----
	VTQVSSAYQKTVPVE
	-|--||-|--|----
	LSYRGPVSGTEPEPVYSME
	-||----|-|-----||--
	GITAVAL
	--|----
	AASFKAE
	--|----
	AKHESQQDY
	----|---|
	YVKGFGGKFGVQTD
	|-----------|-
	EEQARAKTQTPPVSPAPQPTEERLPSSPVY
	-------|-|---|-----|-----||--|
	KSAVGHE
	-|-----
	AVTSKTSNIRANFE
	--||-||-------
	QGKTEKHASQKDY
	---|----|---|
	GVQADRVDKSAVGF
	---------|----
	QGKTEKHESQRDY
	---|----|---|
	QAAGDDEISF
	--------|-
	KHASQKD
	---|---
	RGVCKGRY
	-------|
	LGITAVALYD
	---|----|-
	SKHCSQVDSVRGF
	|---|---|----
	QARAKTQTPPVSPAPQPTE
	-----|-|---|-----|-
	REASSQQGL
	---||----
	QGKTEKHESQKDY
	---|----|---|
	GVQTDRQDKCAL
	---|--------
	SMEAADY
	|-----|
	RGPVSGTEPEPVY
	----|-|-----|
	GIDKDKVDKSAVGF
	---------|----
	GVQKDRMDKNASTF
	-----------||-
	KSAVGFD
	-|-----
	HESQKDY
	--|---|
	EDVTQVSSAY
	---|--||-|
	QKTVPVEAVTSKTSNIRANF
	--|------||-||------
	MWKASAGHAVSIAQD
	----|-----|----
	YKTGFGGKFGVQSE
	|-|---------|-
	GVEQDRMDKSAVGHEY
	---------|-----|
	GWWRGVCKGRYGLFPANYVE
	----------|------|--
	QSAVGFE
	-|-----

Protein sequence : 
MWKASAGHAV SIAQDDAGAD DWETDPDFVN DVSEKEQRWG AKTVQGSGHQ
----|----- |--------- -- +    -- --|------- --|---|---
EHINIHKLRE NVFQEHQTLK EKELETGPKA SHGYGGKFGV EQDRMDKSAV
--------          +       -|---- |--|------ -------|--
GHEYQSKLSK HCSQVDSVRG FGGKFGVQMD RVDQSAVGFE YQGKTEKHAS
---|-|--|- --|---|--- ---------- ----|----- +---|----|
QKDYSSGFGG KYGVQADRVD KSAVGFDYQG KTEKHESQRD YSKGFGGKYG
---|||---- -|-------- -|-----+-- -|----|--- ||------|-
IDKDKVDKSA VGFEYQGKTE KHESQKDYVK GFGGKFGVQT DRQDKCALGW
--------|- ----+---|- ---|---|-- ---------| --------  
DHQEKLQLHE SQKDYKTGFG GKFGVQSERQ DSAAVGFDYK EKLAKHESQQ
           +   |-|--- ------|--- -|------+     ----|--
DYSKGFGGKY GVQKDRMDKN ASTFEDVTQV SSAYQKTVPV EAVTSKTSNI
-||------| ---------- -||----|-- ||-|--|--- ---||-||--
RANFENLAKE KEQEDRRKAE AERAQRMAKE RQEQEEARRK LEEQARAKTQ
-----                                        -------|-
TPPVSPAPQP TEERLPSSPV YEDAASFKAE LSYRGPVSGT EPEPVYSMEA
|---|----- |-----||-- |- --|---- -||----|-| -----||---
ADYREASSQQ GLAYATEAVY ESAEAPGHYP AEDSTYDEYE NDLGITAVAL
--|---||-- ---|-|-  + -|------|- ---|||  +    ---|----
YDYQAAGDDE ISFDPDDIIT NIEMIDDGWW RGVCKGRYGL FPANYVELRQ
|-+------- -|-------| ---------- -------|-- ----|-----


Protein	: Q14247
Enzyme	: chymotrypsin CNBr V8-E

	GVQMDRVDQSAVGF
	---------|----
	GVQSERQDSAAVGF
	---|----|-----
	TGPKASHGYGGKFGVE
	|----|--|-------
	ISFDPDDIITNIE
	-|-------|---
	DKSAVGHEYQSKLSKHCSQVDSVRGFGGKFGVQM
	--|-----|-|--|---|---|------------
	ETGPKASHGY
	-|----|--|
	MWKASAGHAVSIAQDDAGADDWE
	----|-----|------------
	DPDDIITNIEMIDDGW
	------|---------
	ASSQQGLAYATE
	-||-----|-|-
	ESAEAPGHYPAEDSTY
	-|------|----|||
	NDLGITAVALYDYQAAGDDE
	-----|----|-|-------
	SQKDYKTGFGGKFGVQSE
	|---|-|---------|-
	KHASQKDYSSGFGGKYGVQADRVDKSAVGFDYQGKTE
	---|---|||-----|---------|-----|---|-
	KASAGHAVSIAQDDAGADDW
	--|-----|-----------
	DVTQVSSAYQKTVPVE
	--|--||-|--|----
	VNDVSEKEQRW
	----|------
	QRWGAKTVQGSGHQE
	------|---|----
	RLPSSPVYE
	---||--|-
	GAKTVQGSGHQEHINIHKL
	---|---|-----------
	SQRDYSKGFGGKYGIDKDKVDKSAVGFE
	|---||------|---------|-----
	APGHYPAE
	----|---
	IDDGWWRGVCKGRYGLFPANYVELRQ
	-------------|------|-----
	LSYRGPVSGTEPEPVYSME
	-||----|-|-----||--
	GITAVAL
	--|----
	AKHESQQDY
	----|---|
	EEQARAKTQTPPVSPAPQPTEERLPSSPVY
	-------|-|---|-----|-----||--|
	AVTSKTSNIRANFE
	--||-||-------
	QGKTEKHASQKDY
	---|----|---|
	QDRMDKSAVGHE
	------|-----
	GVQADRVDKSAVGF
	---------|----
	QGKTEKHESQRDY
	---|----|---|
	QAAGDDEISF
	--------|-
	RGVCKGRY
	-------|
	SQKDYVKGFGGKFGVQTDRQDKCALGWDHQE
	|---|-----------|--------------
	SKHCSQVDSVRGF
	|---|---|----
	QARAKTQTPPVSPAPQPTE
	-----|-|---|-----|-
	REASSQQGL
	---||----
	QGKTEKHESQKDY
	---|----|---|
	GVQTDRQDKCAL
	---|--------
	SMEAADY
	|-----|
	RGPVSGTEPEPVY
	----|-|-----|
	GIDKDKVDKSAVGF
	---------|----
	GVQKDRMDKNASTF
	-----------||-
	SQQDYSKGFGGKYGVQKDRMDKNASTFE
	|---||------|-----------||--
	HESQKDY
	--|---|
	EDVTQVSSAY
	---|--||-|
	QKTVPVEAVTSKTSNIRANF
	--|------||-||------
	YQSKLSKHCSQVDSVRGFGGKFGVQMDRVDQSAVGFE
	|-|--|---|---|-----------------|-----
	GVEQDRMDKSAVGHEY
	---------|-----|
	TDPDFVNDVSE
	|--------|-
	DAASFKAE
	---|----
	MIDDGWWRGVCKGRYGLFPANYVE
	--------------|------|--
	RQDSAAVGFDYKE
	---|------|--

Protein sequence : 
MWKASAGHAV SIAQDDAGAD DWETDPDFVN DVSEKEQRWG AKTVQGSGHQ
----|----- |--------- ---|------ --|------- --|---|---
EHINIHKLRE NVFQEHQTLK EKELETGPKA SHGYGGKFGV EQDRMDKSAV
--------          +       -|---- |--|------ -------|--
GHEYQSKLSK HCSQVDSVRG FGGKFGVQMD RVDQSAVGFE YQGKTEKHAS
---|-|--|- --|---|--- ---------- ----|----- +---|----|
QKDYSSGFGG KYGVQADRVD KSAVGFDYQG KTEKHESQRD YSKGFGGKYG
---|||---- -|-------- -|-----|-- -|----|--- ||------|-
IDKDKVDKSA VGFEYQGKTE KHESQKDYVK GFGGKFGVQT DRQDKCALGW
--------|- ----+---|- ---|---|-- ---------| ----------
DHQEKLQLHE SQKDYKTGFG GKFGVQSERQ DSAAVGFDYK EKLAKHESQQ
----       |---|-|--- ------|--- -|------|- -  ----|--
DYSKGFGGKY GVQKDRMDKN ASTFEDVTQV SSAYQKTVPV EAVTSKTSNI
-||------| ---------- -||----|-- ||-|--|--- ---||-||--
RANFENLAKE KEQEDRRKAE AERAQRMAKE RQEQEEARRK LEEQARAKTQ
-----                                        -------|-
TPPVSPAPQP TEERLPSSPV YEDAASFKAE LSYRGPVSGT EPEPVYSMEA
|---|----- |-----||-- |----|---- -||----|-| -----||---
ADYREASSQQ GLAYATEAVY ESAEAPGHYP AEDSTYDEYE NDLGITAVAL
--|---||-- ---|-|-  + -|------|- ---|||  +  -----|----
YDYQAAGDDE ISFDPDDIIT NIEMIDDGWW RGVCKGRYGL FPANYVELRQ
|-|------- -|-------| ---------- -------|-- ----|-----


Protein	: Q14247
Enzyme	: chymotrypsin Lys-C Lys-N

	GVQMDRVDQSAVGF
	---------|----
	GVQSERQDSAAVGF
	---|----|-----
	KTVPVEAVTS
	-|------||
	ASAGHAVSIAQDDAGADDWETDPDFVNDVSEK
	-|-----|------------|--------|--
	SAVGFDYQGK
	|-----|---
	ETGPKASHGY
	-|----|--|
	SAVGFEYQGK
	|-----|---
	HESQRDYSK
	--|---||-
	KLQLHESQ
	------|-
	KELETGP
	----|--
	TSNIRANFENLAK
	||-----------
	KFGVQMDRVDQSAVGFEYQG
	-----------|-----|--
	KTQTPPVSPAPQPTEERLPSSPVYEDAASF
	-|-|---|-----|-----||--|----|-
	DPDDIITNIEMIDDGW
	------|---------
	KDYSSGFGG
	--|||----
	ESAEAPGHYPAEDSTY
	-|------|----|||
	KASAGHAVSIAQDDAGADDW
	--|-----|-----------
	KLRENVFQEHQTL
	-----------|-
	VNDVSEKEQRW
	----|------
	KASHGYGG
	--|--|--
	LRENVFQEHQTLK
	----------|--
	KHESQRDYS
	---|---||
	GAKTVQGSGHQEHINIHKL
	---|---|-----------
	GITAVAL
	--|----
	TVPVEAVTSK
	|------||-
	AKHESQQDY
	----|---|
	KHCSQVDSVRGFGG
	---|---|------
	DYSSGFGGK
	-|||-----
	EEQARAKTQTPPVSPAPQPTEERLPSSPVY
	-------|-|---|-----|-----||--|
	YGVQADRVDK
	|---------
	FGVQTDRQDK
	----|-----
	KYGVQADRVD
	-|--------
	TVQGSGHQEHINIHK
	|---|----------
	QGKTEKHASQKDY
	---|----|---|
	FGVQMDRVDQSAVGFEYQGK
	----------|-----|---
	KTVQGSGHQEHINIH
	-|---|---------
	GVQADRVDKSAVGF
	---------|----
	QGKTEKHESQRDY
	---|----|---|
	QAAGDDEISF
	--------|-
	RGVCKGRY
	-------|
	KGRYGLFPANYVELRQ
	---|------|-----
	LQLHESQK
	-----|--
	GRYGLFPANYVELRQ
	--|------|-----
	TQTPPVSPAPQPTEERLPSSPVYEDAASFK
	|-|---|-----|-----||--|----|--
	KASAGHAVSIAQDDAGADDWETDPDFVNDVSE
	--|-----|------------|--------|-
	KFGVQTDRQD
	-----|----
	SKHCSQVDSVRGF
	|---|---|----
	KSAVGFEYQG
	-|-----|--
	REASSQQGL
	---||----
	QGKTEKHESQKDY
	---|----|---|
	GVQTDRQDKCAL
	---|--------
	ASHGYGGK
	-|--|---
	SMEAADY
	|-----|
	NASTFEDVTQVSSAYQK
	--||----|--||-|--
	RGPVSGTEPEPVY
	----|-|-----|
	GIDKDKVDKSAVGF
	---------|----
	GVQKDRMDKNASTF
	-----------||-
	KHESQQDYS
	---|---||
	KTSNIRANFENLA
	-||----------
	KFGVQSERQDSAAVGFDY
	-----|----|------|
	FGVQSERQDSAAVGFDYK
	----|----|------|-
	KSAVGHEYQS
	-|-----|-|
	KNASTFEDVTQVSSAYQ
	---||----|--||-|-
	HESQKDY
	--|---|
	EDVTQVSSAY
	---|--||-|
	QKTVPVEAVTSKTSNIRANF
	--|------||-||------
	SAVGHEYQSK
	|-----|-|-
	HESQQDYSK
	--|---||-
	GVEQDRMDKSAVGHEY
	---------|-----|
	ELETGPK
	---|---
	HCSQVDSVRGFGGK
	--|---|-------
	KSAVGFDYQG
	-|-----|--

Protein sequence : 
MWKASAGHAV SIAQDDAGAD DWETDPDFVN DVSEKEQRWG AKTVQGSGHQ
  --|----- |--------- ---|------ --|------- --|---|---
EHINIHKLRE NVFQEHQTLK EKELETGPKA SHGYGGKFGV EQDRMDKSAV
---------- -------|--  ----|---- |--|--- -- -------|--
GHEYQSKLSK HCSQVDSVRG FGGKFGVQMD RVDQSAVGFE YQGKTEKHAS
---|-|- |- --|---|--- ---------- ----|----- |---|----|
QKDYSSGFGG KYGVQADRVD KSAVGFDYQG KTEKHESQRD YSKGFGGKYG
---|||---- -|-------- -|-----|-- -|----|--- ||-     +-
IDKDKVDKSA VGFEYQGKTE KHESQKDYVK GFGGKFGVQT DRQDKCALGW
--------|- ----|---|- ---|---|       -----| --------  
DHQEKLQLHE SQKDYKTGFG GKFGVQSERQ DSAAVGFDYK EKLAKHESQQ
    ------ |-- + +     -----|--- -|------|-    ----|--
DYSKGFGGKY GVQKDRMDKN ASTFEDVTQV SSAYQKTVPV EAVTSKTSNI
-||-     + ---------- -||----|-- ||-|--|--- ---||-||--
RANFENLAKE KEQEDRRKAE AERAQRMAKE RQEQEEARRK LEEQARAKTQ
---------                                    -------|-
TPPVSPAPQP TEERLPSSPV YEDAASFKAE LSYRGPVSGT EPEPVYSMEA
|---|----- |-----||-- |----|--    ++----|-| -----||---
ADYREASSQQ GLAYATEAVY ESAEAPGHYP AEDSTYDEYE NDLGITAVAL
--|---||-- -- + +   + -|------|- ---|||  +     --|----
YDYQAAGDDE ISFDPDDIIT NIEMIDDGWW RGVCKGRYGL FPANYVELRQ
+ +------- -|-------| ---------  -------|-- ----|-----


Protein	: Q14247
Enzyme	: chymotrypsin Lys-C trypsin_no_P_rule

	VDQSAVGFEYQGK
	---|-----|---
	GVQMDRVDQSAVGF
	---------|----
	GVQSERQDSAAVGF
	---|----|-----
	YGVQADR
	|------
	ASAGHAVSIAQDDAGADDWETDPDFVNDVSEK
	-|-----|------------|--------|--
	SAVGFDYQGK
	|-----|---
	ETGPKASHGY
	-|----|--|
	SAVGFEYQGK
	|-----|---
	HESQRDYSK
	--|---||-
	TSNIRANFENLAK
	||-----------
	DPDDIITNIEMIDDGW
	------|---------
	ESAEAPGHYPAEDSTY
	-|------|----|||
	KASAGHAVSIAQDDAGADDW
	--|-----|-----------
	VNDVSEKEQRW
	----|------
	LRENVFQEHQTLK
	----------|--
	FGVQSER
	----|--
	FGVQTDR
	----|--
	GAKTVQGSGHQEHINIHKL
	---|---|-----------
	GITAVAL
	--|----
	TVPVEAVTSK
	|------||-
	AKHESQQDY
	----|---|
	DYSSGFGGK
	-|||-----
	EEQARAKTQTPPVSPAPQPTEERLPSSPVY
	-------|-|---|-----|-----||--|
	YGVQADRVDK
	|---------
	FGVQTDRQDK
	----|-----
	ENVFQEHQTLK
	--------|--
	LPSSPVYEDAASFK
	--||--|----|--
	TVQGSGHQEHINIHK
	|---|----------
	YGLFPANYVELR
	|------|----
	QGKTEKHASQKDY
	---|----|---|
	FGVQMDRVDQSAVGFEYQGK
	----------|-----|---
	GVQADRVDKSAVGF
	---------|----
	QGKTEKHESQRDY
	---|----|---|
	QAAGDDEISF
	--------|-
	RGVCKGRY
	-------|
	GPVSGTEPEPVYSMEAADYR
	---|-|-----||-----|-
	QDSAAVGFDYK
	--|------|-
	LQLHESQK
	-----|--
	GRYGLFPANYVELRQ
	--|------|-----
	TQTPPVSPAPQPTEERLPSSPVYEDAASFK
	|-|---|-----|-----||--|----|--
	SKHCSQVDSVRGF
	|---|---|----
	REASSQQGL
	---||----
	QGKTEKHESQKDY
	---|----|---|
	GVQTDRQDKCAL
	---|--------
	ASHGYGGK
	-|--|---
	SMEAADY
	|-----|
	NASTFEDVTQVSSAYQK
	--||----|--||-|--
	RGPVSGTEPEPVY
	----|-|-----|
	GIDKDKVDKSAVGF
	---------|----
	GVQKDRMDKNASTF
	-----------||-
	FGVQSERQDSAAVGFDYK
	----|----|------|-
	HESQKDY
	--|---|
	EDVTQVSSAY
	---|--||-|
	QKTVPVEAVTSKTSNIRANF
	--|------||-||------
	SAVGHEYQSK
	|-----|-|-
	HESQQDYSK
	--|---||-
	GVEQDRMDKSAVGHEY
	---------|-----|
	ELETGPK
	---|---
	HCSQVDSVR
	--|---|--
	HCSQVDSVRGFGGK
	--|---|-------
	TQTPPVSPAPQPTEER
	|-|---|-----|---

Protein sequence : 
MWKASAGHAV SIAQDDAGAD DWETDPDFVN DVSEKEQRWG AKTVQGSGHQ
  --|----- |--------- ---|------ --|------- --|---|---
EHINIHKLRE NVFQEHQTLK EKELETGPKA SHGYGGKFGV EQDRMDKSAV
---------- -------|--   ---|---- |--|--- -- -------|--
GHEYQSKLSK HCSQVDSVRG FGGKFGVQMD RVDQSAVGFE YQGKTEKHAS
---|-|- |- --|---|--- ---------- ----|----- |---|----|
QKDYSSGFGG KYGVQADRVD KSAVGFDYQG KTEKHESQRD YSKGFGGKYG
---|||---- -|-------- -|-----|-- -|----|--- ||-     +-
IDKDKVDKSA VGFEYQGKTE KHESQKDYVK GFGGKFGVQT DRQDKCALGW
--------|- --- +---|- ---|---|        ----| --------  
DHQEKLQLHE SQKDYKTGFG GKFGVQSERQ DSAAVGFDYK EKLAKHESQQ
     ----- |-- + +      ----|--- -|------|-    ----|--
DYSKGFGGKY GVQKDRMDKN ASTFEDVTQV SSAYQKTVPV EAVTSKTSNI
-||-     + ---------- -||----|-- ||-|--|--- ---||-||--
RANFENLAKE KEQEDRRKAE AERAQRMAKE RQEQEEARRK LEEQARAKTQ
---------                                    -------|-
TPPVSPAPQP TEERLPSSPV YEDAASFKAE LSYRGPVSGT EPEPVYSMEA
|---|----- |-----||-- |----|--    ++----|-| -----||---
ADYREASSQQ GLAYATEAVY ESAEAPGHYP AEDSTYDEYE NDLGITAVAL
--|---||-- -- + +   + -|------|- ---|||  +     --|----
YDYQAAGDDE ISFDPDDIIT NIEMIDDGWW RGVCKGRYGL FPANYVELRQ
+ +------- -|-------| ---------  -------|-- ----|-----


Protein	: Q14247
Enzyme	: chymotrypsin Lys-C V8-DE

	GVQMDRVDQSAVGF
	---------|----
	GVQSERQDSAAVGF
	---|----|-----
	TGPKASHGYGGKFGVE
	|----|--|-------
	KNASTFE
	---||--
	YSKGFGGKYGVQKD
	||------|-----
	ASAGHAVSIAQDDAGADDWETDPDFVNDVSEK
	-|-----|------------|--------|--
	SAVGFDYQGK
	|-----|---
	ETGPKASHGY
	-|----|--|
	SAVGFEYQGK
	|-----|---
	HESQRDYSK
	--|---||-
	TSNIRANFENLAK
	||-----------
	DPDDIITNIEMIDDGW
	------|---------
	KSAVGFE
	-|-----
	SAAVGFD
	|------
	ASSQQGLAYATE
	-||-----|-|-
	ESAEAPGHYPAEDSTY
	-|------|----|||
	YSSGFGGKYGVQAD
	|||-----|-----
	KASAGHAVSIAQDDAGADDW
	--|-----|-----------
	VNDVSEKEQRW
	----|------
	QRWGAKTVQGSGHQE
	------|---|----
	RLPSSPVYE
	---||--|-
	SVRGFGGKFGVQMD
	|-------------
	YQSKLSKHCSQVD
	|-|--|---|---
	LRENVFQEHQTLK
	----------|--
	YSKGFGGKYGID
	||------|---
	GAKTVQGSGHQEHINIHKL
	---|---|-----------
	APGHYPAE
	----|---
	VTQVSSAYQKTVPVE
	-|--||-|--|----
	LSYRGPVSGTEPEPVYSME
	-||----|-|-----||--
	GITAVAL
	--|----
	TVPVEAVTSK
	|------||-
	AASFKAE
	--|----
	AKHESQQDY
	----|---|
	YVKGFGGKFGVQTD
	|-----------|-
	DYSSGFGGK
	-|||-----
	EEQARAKTQTPPVSPAPQPTEERLPSSPVY
	-------|-|---|-----|-----||--|
	YGVQADRVDK
	|---------
	FGVQTDRQDK
	----|-----
	KSAVGHE
	-|-----
	TVQGSGHQEHINIHK
	|---|----------
	AVTSKTSNIRANFE
	--||-||-------
	QGKTEKHASQKDY
	---|----|---|
	FGVQMDRVDQSAVGFEYQGK
	----------|-----|---
	GVQADRVDKSAVGF
	---------|----
	QGKTEKHESQRDY
	---|----|---|
	QAAGDDEISF
	--------|-
	KHASQKD
	---|---
	RGVCKGRY
	-------|
	LGITAVALYD
	---|----|-
	LQLHESQK
	-----|--
	GRYGLFPANYVELRQ
	--|------|-----
	TQTPPVSPAPQPTEERLPSSPVYEDAASFK
	|-|---|-----|-----||--|----|--
	SKHCSQVDSVRGF
	|---|---|----
	QARAKTQTPPVSPAPQPTE
	-----|-|---|-----|-
	REASSQQGL
	---||----
	QGKTEKHESQKDY
	---|----|---|
	GVQTDRQDKCAL
	---|--------
	ASHGYGGK
	-|--|---
	SMEAADY
	|-----|
	NASTFEDVTQVSSAYQK
	--||----|--||-|--
	RGPVSGTEPEPVY
	----|-|-----|
	GIDKDKVDKSAVGF
	---------|----
	GVQKDRMDKNASTF
	-----------||-
	KSAVGFD
	-|-----
	FGVQSERQDSAAVGFDYK
	----|----|------|-
	HESQKDY
	--|---|
	EDVTQVSSAY
	---|--||-|
	QKTVPVEAVTSKTSNIRANF
	--|------||-||------
	MWKASAGHAVSIAQD
	----|-----|----
	SAVGHEYQSK
	|-----|-|-
	HESQQDYSK
	--|---||-
	YKTGFGGKFGVQSE
	|-|---------|-
	GVEQDRMDKSAVGHEY
	---------|-----|
	GWWRGVCKGRYGLFPANYVE
	----------|------|--
	ELETGPK
	---|---
	HCSQVDSVRGFGGK
	--|---|-------
	QSAVGFE
	-|-----

Protein sequence : 
MWKASAGHAV SIAQDDAGAD DWETDPDFVN DVSEKEQRWG AKTVQGSGHQ
----|----- |--------- ---|------ --|------- --|---|---
EHINIHKLRE NVFQEHQTLK EKELETGPKA SHGYGGKFGV EQDRMDKSAV
---------- -------|--   ---|---- |--|------ -------|--
GHEYQSKLSK HCSQVDSVRG FGGKFGVQMD RVDQSAVGFE YQGKTEKHAS
---|-|--|- --|---|--- ---------- ----|----- |---|----|
QKDYSSGFGG KYGVQADRVD KSAVGFDYQG KTEKHESQRD YSKGFGGKYG
---|||---- -|-------- -|-----|-- -|----|--- ||------|-
IDKDKVDKSA VGFEYQGKTE KHESQKDYVK GFGGKFGVQT DRQDKCALGW
--------|- ----+---|- ---|---|-- ---------| --------  
DHQEKLQLHE SQKDYKTGFG GKFGVQSERQ DSAAVGFDYK EKLAKHESQQ
     ----- |-- |-|--- ------|--- -|------|-    ----|--
DYSKGFGGKY GVQKDRMDKN ASTFEDVTQV SSAYQKTVPV EAVTSKTSNI
-||------| ---------- -||----|-- ||-|--|--- ---||-||--
RANFENLAKE KEQEDRRKAE AERAQRMAKE RQEQEEARRK LEEQARAKTQ
---------                                    -------|-
TPPVSPAPQP TEERLPSSPV YEDAASFKAE LSYRGPVSGT EPEPVYSMEA
|---|----- |-----||-- |----|---- -||----|-| -----||---
ADYREASSQQ GLAYATEAVY ESAEAPGHYP AEDSTYDEYE NDLGITAVAL
--|---||-- ---|-|-  + -|------|- ---|||  +    ---|----
YDYQAAGDDE ISFDPDDIIT NIEMIDDGWW RGVCKGRYGL FPANYVELRQ
|-+------- -|-------| ---------- -------|-- ----|-----


Protein	: Q14247
Enzyme	: chymotrypsin Lys-C V8-E

	GVQMDRVDQSAVGF
	---------|----
	GVQSERQDSAAVGF
	---|----|-----
	TGPKASHGYGGKFGVE
	|----|--|-------
	ISFDPDDIITNIE
	-|-------|---
	ASAGHAVSIAQDDAGADDWETDPDFVNDVSEK
	-|-----|------------|--------|--
	SAVGFDYQGK
	|-----|---
	ETGPKASHGY
	-|----|--|
	MWKASAGHAVSIAQDDAGADDWE
	----|-----|------------
	SAVGFEYQGK
	|-----|---
	HESQRDYSK
	--|---||-
	TSNIRANFENLAK
	||-----------
	DPDDIITNIEMIDDGW
	------|---------
	ASSQQGLAYATE
	-||-----|-|-
	ESAEAPGHYPAEDSTY
	-|------|----|||
	NDLGITAVALYDYQAAGDDE
	-----|----|-|-------
	SQKDYKTGFGGKFGVQSE
	|---|-|---------|-
	KHASQKDYSSGFGGKYGVQADRVDKSAVGFDYQGKTE
	---|---|||-----|---------|-----|---|-
	KASAGHAVSIAQDDAGADDW
	--|-----|-----------
	DVTQVSSAYQKTVPVE
	--|--||-|--|----
	VNDVSEKEQRW
	----|------
	QRWGAKTVQGSGHQE
	------|---|----
	RLPSSPVYE
	---||--|-
	LRENVFQEHQTLK
	----------|--
	GAKTVQGSGHQEHINIHKL
	---|---|-----------
	SQRDYSKGFGGKYGIDKDKVDKSAVGFE
	|---||------|---------|-----
	APGHYPAE
	----|---
	LSYRGPVSGTEPEPVYSME
	-||----|-|-----||--
	GITAVAL
	--|----
	TVPVEAVTSK
	|------||-
	AKHESQQDY
	----|---|
	DYSSGFGGK
	-|||-----
	EEQARAKTQTPPVSPAPQPTEERLPSSPVY
	-------|-|---|-----|-----||--|
	YGVQADRVDK
	|---------
	FGVQTDRQDK
	----|-----
	TVQGSGHQEHINIHK
	|---|----------
	AVTSKTSNIRANFE
	--||-||-------
	QGKTEKHASQKDY
	---|----|---|
	FGVQMDRVDQSAVGFEYQGK
	----------|-----|---
	QDRMDKSAVGHE
	------|-----
	GVQADRVDKSAVGF
	---------|----
	QGKTEKHESQRDY
	---|----|---|
	QAAGDDEISF
	--------|-
	RGVCKGRY
	-------|
	LQLHESQK
	-----|--
	SQKDYVKGFGGKFGVQTDRQDKCALGWDHQE
	|---|-----------|--------------
	GRYGLFPANYVELRQ
	--|------|-----
	TQTPPVSPAPQPTEERLPSSPVYEDAASFK
	|-|---|-----|-----||--|----|--
	SKHCSQVDSVRGF
	|---|---|----
	QARAKTQTPPVSPAPQPTE
	-----|-|---|-----|-
	REASSQQGL
	---||----
	QGKTEKHESQKDY
	---|----|---|
	GVQTDRQDKCAL
	---|--------
	ASHGYGGK
	-|--|---
	SMEAADY
	|-----|
	NASTFEDVTQVSSAYQK
	--||----|--||-|--
	RGPVSGTEPEPVY
	----|-|-----|
	GIDKDKVDKSAVGF
	---------|----
	GVQKDRMDKNASTF
	-----------||-
	FGVQSERQDSAAVGFDYK
	----|----|------|-
	SQQDYSKGFGGKYGVQKDRMDKNASTFE
	|---||------|-----------||--
	HESQKDY
	--|---|
	EDVTQVSSAY
	---|--||-|
	QKTVPVEAVTSKTSNIRANF
	--|------||-||------
	YQSKLSKHCSQVDSVRGFGGKFGVQMDRVDQSAVGFE
	|-|--|---|---|-----------------|-----
	SAVGHEYQSK
	|-----|-|-
	HESQQDYSK
	--|---||-
	GVEQDRMDKSAVGHEY
	---------|-----|
	ELETGPK
	---|---
	TDPDFVNDVSE
	|--------|-
	HCSQVDSVRGFGGK
	--|---|-------
	DAASFKAE
	---|----
	MIDDGWWRGVCKGRYGLFPANYVE
	--------------|------|--
	RQDSAAVGFDYKE
	---|------|--

Protein sequence : 
MWKASAGHAV SIAQDDAGAD DWETDPDFVN DVSEKEQRWG AKTVQGSGHQ
----|----- |--------- ---|------ --|------- --|---|---
EHINIHKLRE NVFQEHQTLK EKELETGPKA SHGYGGKFGV EQDRMDKSAV
---------- -------|--   ---|---- |--|------ -------|--
GHEYQSKLSK HCSQVDSVRG FGGKFGVQMD RVDQSAVGFE YQGKTEKHAS
---|-|--|- --|---|--- ---------- ----|----- |---|----|
QKDYSSGFGG KYGVQADRVD KSAVGFDYQG KTEKHESQRD YSKGFGGKYG
---|||---- -|-------- -|-----|-- -|----|--- ||------|-
IDKDKVDKSA VGFEYQGKTE KHESQKDYVK GFGGKFGVQT DRQDKCALGW
--------|- ----+---|- ---|---|-- ---------| ----------
DHQEKLQLHE SQKDYKTGFG GKFGVQSERQ DSAAVGFDYK EKLAKHESQQ
---- ----- |---|-|--- ------|--- -|------|- -  ----|--
DYSKGFGGKY GVQKDRMDKN ASTFEDVTQV SSAYQKTVPV EAVTSKTSNI
-||------| ---------- -||----|-- ||-|--|--- ---||-||--
RANFENLAKE KEQEDRRKAE AERAQRMAKE RQEQEEARRK LEEQARAKTQ
---------                                    -------|-
TPPVSPAPQP TEERLPSSPV YEDAASFKAE LSYRGPVSGT EPEPVYSMEA
|---|----- |-----||-- |----|---- -||----|-| -----||---
ADYREASSQQ GLAYATEAVY ESAEAPGHYP AEDSTYDEYE NDLGITAVAL
--|---||-- ---|-|-  + -|------|- ---|||  +  -----|----
YDYQAAGDDE ISFDPDDIIT NIEMIDDGWW RGVCKGRYGL FPANYVELRQ
|-|------- -|-------| ---------- -------|-- ----|-----


Protein	: Q14247
Enzyme	: chymotrypsin Lys-N trypsin_no_P_rule

	VDQSAVGFEYQGK
	---|-----|---
	GVQMDRVDQSAVGF
	---------|----
	GVQSERQDSAAVGF
	---|----|-----
	KTVPVEAVTS
	-|------||
	YGVQADR
	|------
	ASAGHAVSIAQDDAGADDWETDPDFVNDVSEK
	-|-----|------------|--------|--
	SAVGFDYQGK
	|-----|---
	ETGPKASHGY
	-|----|--|
	SAVGFEYQGK
	|-----|---
	KLQLHESQ
	------|-
	KELETGP
	----|--
	KFGVQMDRVDQSAVGFEYQG
	-----------|-----|--
	KTQTPPVSPAPQPTEERLPSSPVYEDAASF
	-|-|---|-----|-----||--|----|-
	DPDDIITNIEMIDDGW
	------|---------
	KDYSSGFGG
	--|||----
	ESAEAPGHYPAEDSTY
	-|------|----|||
	KASAGHAVSIAQDDAGADDW
	--|-----|-----------
	KLRENVFQEHQTL
	-----------|-
	VNDVSEKEQRW
	----|------
	KASHGYGG
	--|--|--
	FGVQSER
	----|--
	FGVQTDR
	----|--
	KHESQRDYS
	---|---||
	GAKTVQGSGHQEHINIHKL
	---|---|-----------
	GITAVAL
	--|----
	TVPVEAVTSK
	|------||-
	AKHESQQDY
	----|---|
	KHCSQVDSVRGFGG
	---|---|------
	DYSSGFGGK
	-|||-----
	EEQARAKTQTPPVSPAPQPTEERLPSSPVY
	-------|-|---|-----|-----||--|
	LPSSPVYEDAASFK
	--||--|----|--
	ENVFQEHQTLK
	--------|--
	KYGVQADRVD
	-|--------
	TVQGSGHQEHINIHK
	|---|----------
	YGLFPANYVELR
	|------|----
	QGKTEKHASQKDY
	---|----|---|
	KTVQGSGHQEHINIH
	-|---|---------
	GVQADRVDKSAVGF
	---------|----
	QGKTEKHESQRDY
	---|----|---|
	QAAGDDEISF
	--------|-
	RGVCKGRY
	-------|
	GPVSGTEPEPVYSMEAADYR
	---|-|-----||-----|-
	KGRYGLFPANYVELRQ
	---|------|-----
	QDSAAVGFDYK
	--|------|-
	LQLHESQK
	-----|--
	KASAGHAVSIAQDDAGADDWETDPDFVNDVSE
	--|-----|------------|--------|-
	KFGVQTDRQD
	-----|----
	SKHCSQVDSVRGF
	|---|---|----
	KSAVGFEYQG
	-|-----|--
	REASSQQGL
	---||----
	QGKTEKHESQKDY
	---|----|---|
	GVQTDRQDKCAL
	---|--------
	ASHGYGGK
	-|--|---
	SMEAADY
	|-----|
	NASTFEDVTQVSSAYQK
	--||----|--||-|--
	RGPVSGTEPEPVY
	----|-|-----|
	GIDKDKVDKSAVGF
	---------|----
	GVQKDRMDKNASTF
	-----------||-
	KHESQQDYS
	---|---||
	KTSNIRANFENLA
	-||----------
	KFGVQSERQDSAAVGFDY
	-----|----|------|
	KSAVGHEYQS
	-|-----|-|
	KNASTFEDVTQVSSAYQ
	---||----|--||-|-
	HESQKDY
	--|---|
	EDVTQVSSAY
	---|--||-|
	QKTVPVEAVTSKTSNIRANF
	--|------||-||------
	SAVGHEYQSK
	|-----|-|-
	HESQQDYSK
	--|---||-
	GVEQDRMDKSAVGHEY
	---------|-----|
	ELETGPK
	---|---
	HCSQVDSVR
	--|---|--
	TQTPPVSPAPQPTEER
	|-|---|-----|---
	KSAVGFDYQG
	-|-----|--

Protein sequence : 
MWKASAGHAV SIAQDDAGAD DWETDPDFVN DVSEKEQRWG AKTVQGSGHQ
  --|----- |--------- ---|------ --|------- --|---|---
EHINIHKLRE NVFQEHQTLK EKELETGPKA SHGYGGKFGV EQDRMDKSAV
---------- -------|--  ----|---- |--|--- -- -------|--
GHEYQSKLSK HCSQVDSVRG FGGKFGVQMD RVDQSAVGFE YQGKTEKHAS
---|-|- |- --|---|--- ---------- ----|----- |---|----|
QKDYSSGFGG KYGVQADRVD KSAVGFDYQG KTEKHESQRD YSKGFGGKYG
---|||---- -|-------- -|-----|-- -|----|--- ||      +-
IDKDKVDKSA VGFEYQGKTE KHESQKDYVK GFGGKFGVQT DRQDKCALGW
--------|- ----|---|- ---|---|       -----| --------  
DHQEKLQLHE SQKDYKTGFG GKFGVQSERQ DSAAVGFDYK EKLAKHESQQ
    ------ |-- + +     -----|--- -|------|-    ----|--
DYSKGFGGKY GVQKDRMDKN ASTFEDVTQV SSAYQKTVPV EAVTSKTSNI
-||-     + ---------- -||----|-- ||-|--|--- ---||-||--
RANFENLAKE KEQEDRRKAE AERAQRMAKE RQEQEEARRK LEEQARAKTQ
--------                                     -------|-
TPPVSPAPQP TEERLPSSPV YEDAASFKAE LSYRGPVSGT EPEPVYSMEA
|---|----- |-----||-- |----|--    ++----|-| -----||---
ADYREASSQQ GLAYATEAVY ESAEAPGHYP AEDSTYDEYE NDLGITAVAL
--|---||-- -- + +   + -|------|- ---|||  +     --|----
YDYQAAGDDE ISFDPDDIIT NIEMIDDGWW RGVCKGRYGL FPANYVELRQ
+ +------- -|-------| ---------  -------|-- ----|-----


Protein	: Q14247
Enzyme	: chymotrypsin Lys-N V8-DE

	GVQMDRVDQSAVGF
	---------|----
	GVQSERQDSAAVGF
	---|----|-----
	TGPKASHGYGGKFGVE
	|----|--|-------
	KNASTFE
	---||--
	YSKGFGGKYGVQKD
	||------|-----
	KTVPVEAVTS
	-|------||
	ETGPKASHGY
	-|----|--|
	KLQLHESQ
	------|-
	KELETGP
	----|--
	KFGVQMDRVDQSAVGFEYQG
	-----------|-----|--
	KTQTPPVSPAPQPTEERLPSSPVYEDAASF
	-|-|---|-----|-----||--|----|-
	DPDDIITNIEMIDDGW
	------|---------
	KDYSSGFGG
	--|||----
	KSAVGFE
	-|-----
	SAAVGFD
	|------
	ESAEAPGHYPAEDSTY
	-|------|----|||
	ASSQQGLAYATE
	-||-----|-|-
	YSSGFGGKYGVQAD
	|||-----|-----
	KASAGHAVSIAQDDAGADDW
	--|-----|-----------
	KLRENVFQEHQTL
	-----------|-
	VNDVSEKEQRW
	----|------
	KASHGYGG
	--|--|--
	QRWGAKTVQGSGHQE
	------|---|----
	RLPSSPVYE
	---||--|-
	SVRGFGGKFGVQMD
	|-------------
	YQSKLSKHCSQVD
	|-|--|---|---
	KHESQRDYS
	---|---||
	YSKGFGGKYGID
	||------|---
	GAKTVQGSGHQEHINIHKL
	---|---|-----------
	APGHYPAE
	----|---
	VTQVSSAYQKTVPVE
	-|--||-|--|----
	LSYRGPVSGTEPEPVYSME
	-||----|-|-----||--
	GITAVAL
	--|----
	AASFKAE
	--|----
	AKHESQQDY
	----|---|
	KHCSQVDSVRGFGG
	---|---|------
	YVKGFGGKFGVQTD
	|-----------|-
	EEQARAKTQTPPVSPAPQPTEERLPSSPVY
	-------|-|---|-----|-----||--|
	KYGVQADRVD
	-|--------
	KSAVGHE
	-|-----
	AVTSKTSNIRANFE
	--||-||-------
	QGKTEKHASQKDY
	---|----|---|
	KTVQGSGHQEHINIH
	-|---|---------
	GVQADRVDKSAVGF
	---------|----
	QGKTEKHESQRDY
	---|----|---|
	QAAGDDEISF
	--------|-
	KHASQKD
	---|---
	RGVCKGRY
	-------|
	LGITAVALYD
	---|----|-
	KGRYGLFPANYVELRQ
	---|------|-----
	KASAGHAVSIAQDDAGADDWETDPDFVNDVSE
	--|-----|------------|--------|-
	KFGVQTDRQD
	-----|----
	SKHCSQVDSVRGF
	|---|---|----
	KSAVGFEYQG
	-|-----|--
	QARAKTQTPPVSPAPQPTE
	-----|-|---|-----|-
	REASSQQGL
	---||----
	QGKTEKHESQKDY
	---|----|---|
	GVQTDRQDKCAL
	---|--------
	SMEAADY
	|-----|
	RGPVSGTEPEPVY
	----|-|-----|
	GIDKDKVDKSAVGF
	---------|----
	GVQKDRMDKNASTF
	-----------||-
	KHESQQDYS
	---|---||
	KTSNIRANFENLA
	-||----------
	KSAVGFD
	-|-----
	KFGVQSERQDSAAVGFDY
	-----|----|------|
	KSAVGHEYQS
	-|-----|-|
	KNASTFEDVTQVSSAYQ
	---||----|--||-|-
	HESQKDY
	--|---|
	EDVTQVSSAY
	---|--||-|
	QKTVPVEAVTSKTSNIRANF
	--|------||-||------
	MWKASAGHAVSIAQD
	----|-----|----
	YKTGFGGKFGVQSE
	|-|---------|-
	GVEQDRMDKSAVGHEY
	---------|-----|
	GWWRGVCKGRYGLFPANYVE
	----------|------|--
	KSAVGFDYQG
	-|-----|--
	QSAVGFE
	-|-----

Protein sequence : 
MWKASAGHAV SIAQDDAGAD DWETDPDFVN DVSEKEQRWG AKTVQGSGHQ
----|----- |--------- ---|------ --|------- --|---|---
EHINIHKLRE NVFQEHQTLK EKELETGPKA SHGYGGKFGV EQDRMDKSAV
---------- -------|-   ----|---- |--|------ -------|--
GHEYQSKLSK HCSQVDSVRG FGGKFGVQMD RVDQSAVGFE YQGKTEKHAS
---|-|--|- --|---|--- ---------- ----|----- |---|----|
QKDYSSGFGG KYGVQADRVD KSAVGFDYQG KTEKHESQRD YSKGFGGKYG
---|||---- -|-------- -|-----|-- -|----|--- ||------|-
IDKDKVDKSA VGFEYQGKTE KHESQKDYVK GFGGKFGVQT DRQDKCALGW
--------|- ----|---|- ---|---|-- ---------| --------  
DHQEKLQLHE SQKDYKTGFG GKFGVQSERQ DSAAVGFDYK EKLAKHESQQ
    ------ |-  |-|--- ------|--- -|------|     ----|--
DYSKGFGGKY GVQKDRMDKN ASTFEDVTQV SSAYQKTVPV EAVTSKTSNI
-||------| ---------- -||----|-- ||-|--|--- ---||-||--
RANFENLAKE KEQEDRRKAE AERAQRMAKE RQEQEEARRK LEEQARAKTQ
--------                                     -------|-
TPPVSPAPQP TEERLPSSPV YEDAASFKAE LSYRGPVSGT EPEPVYSMEA
|---|----- |-----||-- |----|---- -||----|-| -----||---
ADYREASSQQ GLAYATEAVY ESAEAPGHYP AEDSTYDEYE NDLGITAVAL
--|---||-- ---|-|-  + -|------|- ---|||  +    ---|----
YDYQAAGDDE ISFDPDDIIT NIEMIDDGWW RGVCKGRYGL FPANYVELRQ
|-+------- -|-------| ---------- -------|-- ----|-----


Protein	: Q14247
Enzyme	: chymotrypsin Lys-N V8-E

	GVQMDRVDQSAVGF
	---------|----
	GVQSERQDSAAVGF
	---|----|-----
	TGPKASHGYGGKFGVE
	|----|--|-------
	ISFDPDDIITNIE
	-|-------|---
	KTVPVEAVTS
	-|------||
	ETGPKASHGY
	-|----|--|
	MWKASAGHAVSIAQDDAGADDWE
	----|-----|------------
	KLQLHESQ
	------|-
	KELETGP
	----|--
	KFGVQMDRVDQSAVGFEYQG
	-----------|-----|--
	KTQTPPVSPAPQPTEERLPSSPVYEDAASF
	-|-|---|-----|-----||--|----|-
	DPDDIITNIEMIDDGW
	------|---------
	KDYSSGFGG
	--|||----
	ASSQQGLAYATE
	-||-----|-|-
	ESAEAPGHYPAEDSTY
	-|------|----|||
	NDLGITAVALYDYQAAGDDE
	-----|----|-|-------
	SQKDYKTGFGGKFGVQSE
	|---|-|---------|-
	KHASQKDYSSGFGGKYGVQADRVDKSAVGFDYQGKTE
	---|---|||-----|---------|-----|---|-
	KASAGHAVSIAQDDAGADDW
	--|-----|-----------
	DVTQVSSAYQKTVPVE
	--|--||-|--|----
	KLRENVFQEHQTL
	-----------|-
	VNDVSEKEQRW
	----|------
	KASHGYGG
	--|--|--
	QRWGAKTVQGSGHQE
	------|---|----
	RLPSSPVYE
	---||--|-
	KHESQRDYS
	---|---||
	GAKTVQGSGHQEHINIHKL
	---|---|-----------
	SQRDYSKGFGGKYGIDKDKVDKSAVGFE
	|---||------|---------|-----
	APGHYPAE
	----|---
	LSYRGPVSGTEPEPVYSME
	-||----|-|-----||--
	GITAVAL
	--|----
	AKHESQQDY
	----|---|
	KHCSQVDSVRGFGG
	---|---|------
	EEQARAKTQTPPVSPAPQPTEERLPSSPVY
	-------|-|---|-----|-----||--|
	KYGVQADRVD
	-|--------
	AVTSKTSNIRANFE
	--||-||-------
	QGKTEKHASQKDY
	---|----|---|
	KTVQGSGHQEHINIH
	-|---|---------
	QDRMDKSAVGHE
	------|-----
	GVQADRVDKSAVGF
	---------|----
	QGKTEKHESQRDY
	---|----|---|
	QAAGDDEISF
	--------|-
	RGVCKGRY
	-------|
	KGRYGLFPANYVELRQ
	---|------|-----
	SQKDYVKGFGGKFGVQTDRQDKCALGWDHQE
	|---|-----------|--------------
	KASAGHAVSIAQDDAGADDWETDPDFVNDVSE
	--|-----|------------|--------|-
	KFGVQTDRQD
	-----|----
	SKHCSQVDSVRGF
	|---|---|----
	KSAVGFEYQG
	-|-----|--
	QARAKTQTPPVSPAPQPTE
	-----|-|---|-----|-
	REASSQQGL
	---||----
	QGKTEKHESQKDY
	---|----|---|
	GVQTDRQDKCAL
	---|--------
	SMEAADY
	|-----|
	RGPVSGTEPEPVY
	----|-|-----|
	GIDKDKVDKSAVGF
	---------|----
	GVQKDRMDKNASTF
	-----------||-
	KHESQQDYS
	---|---||
	KTSNIRANFENLA
	-||----------
	KFGVQSERQDSAAVGFDY
	-----|----|------|
	SQQDYSKGFGGKYGVQKDRMDKNASTFE
	|---||------|-----------||--
	KSAVGHEYQS
	-|-----|-|
	KNASTFEDVTQVSSAYQ
	---||----|--||-|-
	HESQKDY
	--|---|
	EDVTQVSSAY
	---|--||-|
	QKTVPVEAVTSKTSNIRANF
	--|------||-||------
	YQSKLSKHCSQVDSVRGFGGKFGVQMDRVDQSAVGFE
	|-|--|---|---|-----------------|-----
	GVEQDRMDKSAVGHEY
	---------|-----|
	TDPDFVNDVSE
	|--------|-
	DAASFKAE
	---|----
	MIDDGWWRGVCKGRYGLFPANYVE
	--------------|------|--
	KSAVGFDYQG
	-|-----|--
	RQDSAAVGFDYKE
	---|------|--

Protein sequence : 
MWKASAGHAV SIAQDDAGAD DWETDPDFVN DVSEKEQRWG AKTVQGSGHQ
----|----- |--------- ---|------ --|------- --|---|---
EHINIHKLRE NVFQEHQTLK EKELETGPKA SHGYGGKFGV EQDRMDKSAV
---------- -------|-   ----|---- |--|------ -------|--
GHEYQSKLSK HCSQVDSVRG FGGKFGVQMD RVDQSAVGFE YQGKTEKHAS
---|-|--|- --|---|--- ---------- ----|----- |---|----|
QKDYSSGFGG KYGVQADRVD KSAVGFDYQG KTEKHESQRD YSKGFGGKYG
---|||---- -|-------- -|-----|-- -|----|--- ||------|-
IDKDKVDKSA VGFEYQGKTE KHESQKDYVK GFGGKFGVQT DRQDKCALGW
--------|- ----|---|- ---|---|-- ---------| ----------
DHQEKLQLHE SQKDYKTGFG GKFGVQSERQ DSAAVGFDYK EKLAKHESQQ
---------- |---|-|--- ------|--- -|------|- -  ----|--
DYSKGFGGKY GVQKDRMDKN ASTFEDVTQV SSAYQKTVPV EAVTSKTSNI
-||------| ---------- -||----|-- ||-|--|--- ---||-||--
RANFENLAKE KEQEDRRKAE AERAQRMAKE RQEQEEARRK LEEQARAKTQ
--------                                     -------|-
TPPVSPAPQP TEERLPSSPV YEDAASFKAE LSYRGPVSGT EPEPVYSMEA
|---|----- |-----||-- |----|---- -||----|-| -----||---
ADYREASSQQ GLAYATEAVY ESAEAPGHYP AEDSTYDEYE NDLGITAVAL
--|---||-- ---|-|-  + -|------|- ---|||  +  -----|----
YDYQAAGDDE ISFDPDDIIT NIEMIDDGWW RGVCKGRYGL FPANYVELRQ
|-|------- -|-------| ---------- -------|-- ----|-----


Protein	: Q14247
Enzyme	: chymotrypsin trypsin_no_P_rule V8-DE

	VDQSAVGFEYQGK
	---|-----|---
	GVQMDRVDQSAVGF
	---------|----
	GVQSERQDSAAVGF
	---|----|-----
	TGPKASHGYGGKFGVE
	|----|--|-------
	KNASTFE
	---||--
	YSKGFGGKYGVQKD
	||------|-----
	YGVQADR
	|------
	ASAGHAVSIAQDDAGADDWETDPDFVNDVSEK
	-|-----|------------|--------|--
	SAVGFDYQGK
	|-----|---
	ETGPKASHGY
	-|----|--|
	SAVGFEYQGK
	|-----|---
	DPDDIITNIEMIDDGW
	------|---------
	KSAVGFE
	-|-----
	SAAVGFD
	|------
	ASSQQGLAYATE
	-||-----|-|-
	ESAEAPGHYPAEDSTY
	-|------|----|||
	YSSGFGGKYGVQAD
	|||-----|-----
	KASAGHAVSIAQDDAGADDW
	--|-----|-----------
	VNDVSEKEQRW
	----|------
	QRWGAKTVQGSGHQE
	------|---|----
	RLPSSPVYE
	---||--|-
	SVRGFGGKFGVQMD
	|-------------
	YQSKLSKHCSQVD
	|-|--|---|---
	FGVQSER
	----|--
	FGVQTDR
	----|--
	YSKGFGGKYGID
	||------|---
	GAKTVQGSGHQEHINIHKL
	---|---|-----------
	APGHYPAE
	----|---
	VTQVSSAYQKTVPVE
	-|--||-|--|----
	LSYRGPVSGTEPEPVYSME
	-||----|-|-----||--
	GITAVAL
	--|----
	TVPVEAVTSK
	|------||-
	AASFKAE
	--|----
	AKHESQQDY
	----|---|
	YVKGFGGKFGVQTD
	|-----------|-
	DYSSGFGGK
	-|||-----
	EEQARAKTQTPPVSPAPQPTEERLPSSPVY
	-------|-|---|-----|-----||--|
	LPSSPVYEDAASFK
	--||--|----|--
	ENVFQEHQTLK
	--------|--
	KSAVGHE
	-|-----
	TVQGSGHQEHINIHK
	|---|----------
	YGLFPANYVELR
	|------|----
	AVTSKTSNIRANFE
	--||-||-------
	QGKTEKHASQKDY
	---|----|---|
	GVQADRVDKSAVGF
	---------|----
	QGKTEKHESQRDY
	---|----|---|
	QAAGDDEISF
	--------|-
	KHASQKD
	---|---
	RGVCKGRY
	-------|
	LGITAVALYD
	---|----|-
	GPVSGTEPEPVYSMEAADYR
	---|-|-----||-----|-
	QDSAAVGFDYK
	--|------|-
	LQLHESQK
	-----|--
	SKHCSQVDSVRGF
	|---|---|----
	QARAKTQTPPVSPAPQPTE
	-----|-|---|-----|-
	REASSQQGL
	---||----
	QGKTEKHESQKDY
	---|----|---|
	GVQTDRQDKCAL
	---|--------
	ASHGYGGK
	-|--|---
	SMEAADY
	|-----|
	NASTFEDVTQVSSAYQK
	--||----|--||-|--
	RGPVSGTEPEPVY
	----|-|-----|
	GIDKDKVDKSAVGF
	---------|----
	GVQKDRMDKNASTF
	-----------||-
	KSAVGFD
	-|-----
	HESQKDY
	--|---|
	EDVTQVSSAY
	---|--||-|
	QKTVPVEAVTSKTSNIRANF
	--|------||-||------
	MWKASAGHAVSIAQD
	----|-----|----
	SAVGHEYQSK
	|-----|-|-
	HESQQDYSK
	--|---||-
	YKTGFGGKFGVQSE
	|-|---------|-
	GVEQDRMDKSAVGHEY
	---------|-----|
	GWWRGVCKGRYGLFPANYVE
	----------|------|--
	ELETGPK
	---|---
	HCSQVDSVR
	--|---|--
	TQTPPVSPAPQPTEER
	|-|---|-----|---
	QSAVGFE
	-|-----

Protein sequence : 
MWKASAGHAV SIAQDDAGAD DWETDPDFVN DVSEKEQRWG AKTVQGSGHQ
----|----- |--------- ---|------ --|------- --|---|---
EHINIHKLRE NVFQEHQTLK EKELETGPKA SHGYGGKFGV EQDRMDKSAV
-------- - -------|--   ---|---- |--|------ -------|--
GHEYQSKLSK HCSQVDSVRG FGGKFGVQMD RVDQSAVGFE YQGKTEKHAS
---|-|--|- --|---|--- ---------- ----|----- |---|----|
QKDYSSGFGG KYGVQADRVD KSAVGFDYQG KTEKHESQRD YSKGFGGKYG
---|||---- -|-------- -|-----|-- -|----|--- ||------|-
IDKDKVDKSA VGFEYQGKTE KHESQKDYVK GFGGKFGVQT DRQDKCALGW
--------|- ----+---|- ---|---|-- ---------| --------  
DHQEKLQLHE SQKDYKTGFG GKFGVQSERQ DSAAVGFDYK EKLAKHESQQ
     ----- |-- |-|--- ------|--- -|------|-    ----|--
DYSKGFGGKY GVQKDRMDKN ASTFEDVTQV SSAYQKTVPV EAVTSKTSNI
-||------| ---------- -||----|-- ||-|--|--- ---||-||--
RANFENLAKE KEQEDRRKAE AERAQRMAKE RQEQEEARRK LEEQARAKTQ
-----                                        -------|-
TPPVSPAPQP TEERLPSSPV YEDAASFKAE LSYRGPVSGT EPEPVYSMEA
|---|----- |-----||-- |----|---- -||----|-| -----||---
ADYREASSQQ GLAYATEAVY ESAEAPGHYP AEDSTYDEYE NDLGITAVAL
--|---||-- ---|-|-  + -|------|- ---|||  +    ---|----
YDYQAAGDDE ISFDPDDIIT NIEMIDDGWW RGVCKGRYGL FPANYVELRQ
|-+------- -|-------| ---------- -------|-- ----|---- 


Protein	: Q14247
Enzyme	: chymotrypsin trypsin_no_P_rule V8-E

	VDQSAVGFEYQGK
	---|-----|---
	GVQMDRVDQSAVGF
	---------|----
	GVQSERQDSAAVGF
	---|----|-----
	TGPKASHGYGGKFGVE
	|----|--|-------
	ISFDPDDIITNIE
	-|-------|---
	YGVQADR
	|------
	ASAGHAVSIAQDDAGADDWETDPDFVNDVSEK
	-|-----|------------|--------|--
	SAVGFDYQGK
	|-----|---
	ETGPKASHGY
	-|----|--|
	MWKASAGHAVSIAQDDAGADDWE
	----|-----|------------
	SAVGFEYQGK
	|-----|---
	DPDDIITNIEMIDDGW
	------|---------
	ASSQQGLAYATE
	-||-----|-|-
	ESAEAPGHYPAEDSTY
	-|------|----|||
	NDLGITAVALYDYQAAGDDE
	-----|----|-|-------
	SQKDYKTGFGGKFGVQSE
	|---|-|---------|-
	KHASQKDYSSGFGGKYGVQADRVDKSAVGFDYQGKTE
	---|---|||-----|---------|-----|---|-
	KASAGHAVSIAQDDAGADDW
	--|-----|-----------
	DVTQVSSAYQKTVPVE
	--|--||-|--|----
	VNDVSEKEQRW
	----|------
	QRWGAKTVQGSGHQE
	------|---|----
	RLPSSPVYE
	---||--|-
	FGVQSER
	----|--
	FGVQTDR
	----|--
	GAKTVQGSGHQEHINIHKL
	---|---|-----------
	SQRDYSKGFGGKYGIDKDKVDKSAVGFE
	|---||------|---------|-----
	APGHYPAE
	----|---
	LSYRGPVSGTEPEPVYSME
	-||----|-|-----||--
	GITAVAL
	--|----
	TVPVEAVTSK
	|------||-
	AKHESQQDY
	----|---|
	DYSSGFGGK
	-|||-----
	EEQARAKTQTPPVSPAPQPTEERLPSSPVY
	-------|-|---|-----|-----||--|
	LPSSPVYEDAASFK
	--||--|----|--
	ENVFQEHQTLK
	--------|--
	TVQGSGHQEHINIHK
	|---|----------
	YGLFPANYVELR
	|------|----
	AVTSKTSNIRANFE
	--||-||-------
	QGKTEKHASQKDY
	---|----|---|
	QDRMDKSAVGHE
	------|-----
	GVQADRVDKSAVGF
	---------|----
	QGKTEKHESQRDY
	---|----|---|
	QAAGDDEISF
	--------|-
	RGVCKGRY
	-------|
	GPVSGTEPEPVYSMEAADYR
	---|-|-----||-----|-
	QDSAAVGFDYK
	--|------|-
	LQLHESQK
	-----|--
	SQKDYVKGFGGKFGVQTDRQDKCALGWDHQE
	|---|-----------|--------------
	SKHCSQVDSVRGF
	|---|---|----
	QARAKTQTPPVSPAPQPTE
	-----|-|---|-----|-
	REASSQQGL
	---||----
	QGKTEKHESQKDY
	---|----|---|
	GVQTDRQDKCAL
	---|--------
	ASHGYGGK
	-|--|---
	SMEAADY
	|-----|
	NASTFEDVTQVSSAYQK
	--||----|--||-|--
	RGPVSGTEPEPVY
	----|-|-----|
	GIDKDKVDKSAVGF
	---------|----
	GVQKDRMDKNASTF
	-----------||-
	SQQDYSKGFGGKYGVQKDRMDKNASTFE
	|---||------|-----------||--
	HESQKDY
	--|---|
	EDVTQVSSAY
	---|--||-|
	QKTVPVEAVTSKTSNIRANF
	--|------||-||------
	YQSKLSKHCSQVDSVRGFGGKFGVQMDRVDQSAVGFE
	|-|--|---|---|-----------------|-----
	SAVGHEYQSK
	|-----|-|-
	HESQQDYSK
	--|---||-
	GVEQDRMDKSAVGHEY
	---------|-----|
	ELETGPK
	---|---
	HCSQVDSVR
	--|---|--
	TDPDFVNDVSE
	|--------|-
	DAASFKAE
	---|----
	TQTPPVSPAPQPTEER
	|-|---|-----|---
	MIDDGWWRGVCKGRYGLFPANYVE
	--------------|------|--
	RQDSAAVGFDYKE
	---|------|--

Protein sequence : 
MWKASAGHAV SIAQDDAGAD DWETDPDFVN DVSEKEQRWG AKTVQGSGHQ
----|----- |--------- ---|------ --|------- --|---|---
EHINIHKLRE NVFQEHQTLK EKELETGPKA SHGYGGKFGV EQDRMDKSAV
-------- - -------|--   ---|---- |--|------ -------|--
GHEYQSKLSK HCSQVDSVRG FGGKFGVQMD RVDQSAVGFE YQGKTEKHAS
---|-|--|- --|---|--- ---------- ----|----- |---|----|
QKDYSSGFGG KYGVQADRVD KSAVGFDYQG KTEKHESQRD YSKGFGGKYG
---|||---- -|-------- -|-----|-- -|----|--- ||------|-
IDKDKVDKSA VGFEYQGKTE KHESQKDYVK GFGGKFGVQT DRQDKCALGW
--------|- ----+---|- ---|---|-- ---------| ----------
DHQEKLQLHE SQKDYKTGFG GKFGVQSERQ DSAAVGFDYK EKLAKHESQQ
---- ----- |---|-|--- ------|--- -|------|- -  ----|--
DYSKGFGGKY GVQKDRMDKN ASTFEDVTQV SSAYQKTVPV EAVTSKTSNI
-||------| ---------- -||----|-- ||-|--|--- ---||-||--
RANFENLAKE KEQEDRRKAE AERAQRMAKE RQEQEEARRK LEEQARAKTQ
-----                                        -------|-
TPPVSPAPQP TEERLPSSPV YEDAASFKAE LSYRGPVSGT EPEPVYSMEA
|---|----- |-----||-- |----|---- -||----|-| -----||---
ADYREASSQQ GLAYATEAVY ESAEAPGHYP AEDSTYDEYE NDLGITAVAL
--|---||-- ---|-|-  + -|------|- ---|||  +  -----|----
YDYQAAGDDE ISFDPDDIIT NIEMIDDGWW RGVCKGRYGL FPANYVELRQ
|-|------- -|-------| ---------- -------|-- ----|---- 


Protein	: Q14247
Enzyme	: chymotrypsin V8-DE V8-E

	GVQMDRVDQSAVGF
	---------|----
	GVQSERQDSAAVGF
	---|----|-----
	TGPKASHGYGGKFGVE
	|----|--|-------
	ISFDPDDIITNIE
	-|-------|---
	KNASTFE
	---||--
	YSKGFGGKYGVQKD
	||------|-----
	ETGPKASHGY
	-|----|--|
	MWKASAGHAVSIAQDDAGADDWE
	----|-----|------------
	DPDDIITNIEMIDDGW
	------|---------
	KSAVGFE
	-|-----
	SAAVGFD
	|------
	ASSQQGLAYATE
	-||-----|-|-
	ESAEAPGHYPAEDSTY
	-|------|----|||
	YSSGFGGKYGVQAD
	|||-----|-----
	NDLGITAVALYDYQAAGDDE
	-----|----|-|-------
	SQKDYKTGFGGKFGVQSE
	|---|-|---------|-
	KHASQKDYSSGFGGKYGVQADRVDKSAVGFDYQGKTE
	---|---|||-----|---------|-----|---|-
	KASAGHAVSIAQDDAGADDW
	--|-----|-----------
	DVTQVSSAYQKTVPVE
	--|--||-|--|----
	VNDVSEKEQRW
	----|------
	QRWGAKTVQGSGHQE
	------|---|----
	RLPSSPVYE
	---||--|-
	SVRGFGGKFGVQMD
	|-------------
	YQSKLSKHCSQVD
	|-|--|---|---
	YSKGFGGKYGID
	||------|---
	GAKTVQGSGHQEHINIHKL
	---|---|-----------
	SQRDYSKGFGGKYGIDKDKVDKSAVGFE
	|---||------|---------|-----
	APGHYPAE
	----|---
	VTQVSSAYQKTVPVE
	-|--||-|--|----
	LSYRGPVSGTEPEPVYSME
	-||----|-|-----||--
	GITAVAL
	--|----
	AASFKAE
	--|----
	AKHESQQDY
	----|---|
	YVKGFGGKFGVQTD
	|-----------|-
	EEQARAKTQTPPVSPAPQPTEERLPSSPVY
	-------|-|---|-----|-----||--|
	KSAVGHE
	-|-----
	AVTSKTSNIRANFE
	--||-||-------
	QGKTEKHASQKDY
	---|----|---|
	QDRMDKSAVGHE
	------|-----
	GVQADRVDKSAVGF
	---------|----
	QGKTEKHESQRDY
	---|----|---|
	QAAGDDEISF
	--------|-
	KHASQKD
	---|---
	RGVCKGRY
	-------|
	LGITAVALYD
	---|----|-
	SQKDYVKGFGGKFGVQTDRQDKCALGWDHQE
	|---|-----------|--------------
	SKHCSQVDSVRGF
	|---|---|----
	QARAKTQTPPVSPAPQPTE
	-----|-|---|-----|-
	REASSQQGL
	---||----
	QGKTEKHESQKDY
	---|----|---|
	GVQTDRQDKCAL
	---|--------
	SMEAADY
	|-----|
	RGPVSGTEPEPVY
	----|-|-----|
	GIDKDKVDKSAVGF
	---------|----
	GVQKDRMDKNASTF
	-----------||-
	KSAVGFD
	-|-----
	SQQDYSKGFGGKYGVQKDRMDKNASTFE
	|---||------|-----------||--
	HESQKDY
	--|---|
	EDVTQVSSAY
	---|--||-|
	QKTVPVEAVTSKTSNIRANF
	--|------||-||------
	MWKASAGHAVSIAQD
	----|-----|----
	YQSKLSKHCSQVDSVRGFGGKFGVQMDRVDQSAVGFE
	|-|--|---|---|-----------------|-----
	YKTGFGGKFGVQSE
	|-|---------|-
	GVEQDRMDKSAVGHEY
	---------|-----|
	GWWRGVCKGRYGLFPANYVE
	----------|------|--
	TDPDFVNDVSE
	|--------|-
	DAASFKAE
	---|----
	MIDDGWWRGVCKGRYGLFPANYVE
	--------------|------|--
	QSAVGFE
	-|-----
	RQDSAAVGFDYKE
	---|------|--

Protein sequence : 
MWKASAGHAV SIAQDDAGAD DWETDPDFVN DVSEKEQRWG AKTVQGSGHQ
----|----- |--------- ---|------ --|------- --|---|---
EHINIHKLRE NVFQEHQTLK EKELETGPKA SHGYGGKFGV EQDRMDKSAV
--------          +       -|---- |--|------ -------|--
GHEYQSKLSK HCSQVDSVRG FGGKFGVQMD RVDQSAVGFE YQGKTEKHAS
---|-|--|- --|---|--- ---------- ----|----- +---|----|
QKDYSSGFGG KYGVQADRVD KSAVGFDYQG KTEKHESQRD YSKGFGGKYG
---|||---- -|-------- -|-----|-- -|----|--- ||------|-
IDKDKVDKSA VGFEYQGKTE KHESQKDYVK GFGGKFGVQT DRQDKCALGW
--------|- ----+---|- ---|---|-- ---------| ----------
DHQEKLQLHE SQKDYKTGFG GKFGVQSERQ DSAAVGFDYK EKLAKHESQQ
----       |---|-|--- ------|--- -|------|- -  ----|--
DYSKGFGGKY GVQKDRMDKN ASTFEDVTQV SSAYQKTVPV EAVTSKTSNI
-||------| ---------- -||----|-- ||-|--|--- ---||-||--
RANFENLAKE KEQEDRRKAE AERAQRMAKE RQEQEEARRK LEEQARAKTQ
-----                                        -------|-
TPPVSPAPQP TEERLPSSPV YEDAASFKAE LSYRGPVSGT EPEPVYSMEA
|---|----- |-----||-- |----|---- -||----|-| -----||---
ADYREASSQQ GLAYATEAVY ESAEAPGHYP AEDSTYDEYE NDLGITAVAL
--|---||-- ---|-|-  + -|------|- ---|||  +  -----|----
YDYQAAGDDE ISFDPDDIIT NIEMIDDGWW RGVCKGRYGL FPANYVELRQ
|-|------- -|-------| ---------- -------|-- ----|--   


Protein	: Q14247
Enzyme	: CNBr Lys-C Lys-N

	DKSAVGHEYQSKLSKHCSQVDSVRGFGGKFGVQM
	--|-----|-|--|---|---|------------
	KTVPVEAVTS
	-|------||
	ASAGHAVSIAQDDAGADDWETDPDFVNDVSEK
	-|-----|------------|--------|--
	SAVGFDYQGK
	|-----|---
	SAVGFEYQGK
	|-----|---
	HESQRDYSK
	--|---||-
	KLQLHESQ
	------|-
	KELETGP
	----|--
	TSNIRANFENLAK
	||-----------
	KFGVQMDRVDQSAVGFEYQG
	-----------|-----|--
	KTQTPPVSPAPQPTEERLPSSPVYEDAASF
	-|-|---|-----|-----||--|----|-
	KDYSSGFGG
	--|||----
	KLRENVFQEHQTL
	-----------|-
	KASHGYGG
	--|--|--
	LRENVFQEHQTLK
	----------|--
	KHESQRDYS
	---|---||
	IDDGWWRGVCKGRYGLFPANYVELRQ
	-------------|------|-----
	TVPVEAVTSK
	|------||-
	KHCSQVDSVRGFGG
	---|---|------
	DYSSGFGGK
	-|||-----
	YGVQADRVDK
	|---------
	FGVQTDRQDK
	----|-----
	KYGVQADRVD
	-|--------
	TVQGSGHQEHINIHK
	|---|----------
	FGVQMDRVDQSAVGFEYQGK
	----------|-----|---
	KTVQGSGHQEHINIH
	-|---|---------
	KGRYGLFPANYVELRQ
	---|------|-----
	LQLHESQK
	-----|--
	GRYGLFPANYVELRQ
	--|------|-----
	TQTPPVSPAPQPTEERLPSSPVYEDAASFK
	|-|---|-----|-----||--|----|--
	KASAGHAVSIAQDDAGADDWETDPDFVNDVSE
	--|-----|------------|--------|-
	KFGVQTDRQD
	-----|----
	KSAVGFEYQG
	-|-----|--
	ASHGYGGK
	-|--|---
	NASTFEDVTQVSSAYQK
	--||----|--||-|--
	KHESQQDYS
	---|---||
	KTSNIRANFENLA
	-||----------
	KFGVQSERQDSAAVGFDY
	-----|----|------|
	FGVQSERQDSAAVGFDYK
	----|----|------|-
	KSAVGHEYQS
	-|-----|-|
	KNASTFEDVTQVSSAYQ
	---||----|--||-|-
	SAVGHEYQSK
	|-----|-|-
	HESQQDYSK
	--|---||-
	ELETGPK
	---|---
	HCSQVDSVRGFGGK
	--|---|-------
	KSAVGFDYQG
	-|-----|--

Protein sequence : 
MWKASAGHAV SIAQDDAGAD DWETDPDFVN DVSEKEQRWG AKTVQGSGHQ
  --|----- |--------- ---|------ --|--       -|---|---
EHINIHKLRE NVFQEHQTLK EKELETGPKA SHGYGGKFGV EQDRMDKSAV
---------- -------|--  ----|---- |--|---         --|--
GHEYQSKLSK HCSQVDSVRG FGGKFGVQMD RVDQSAVGFE YQGKTEKHAS
---|-|--|- --|---|--- ---------- ----|----- |---+    +
QKDYSSGFGG KYGVQADRVD KSAVGFDYQG KTEKHESQRD YSKGFGGKYG
 --|||---- -|-------- -|-----|-- -+ ---|--- ||-     + 
IDKDKVDKSA VGFEYQGKTE KHESQKDYVK GFGGKFGVQT DRQDKCALGW
       -|- ----|-- +     +   +       -----| -----     
DHQEKLQLHE SQKDYKTGFG GKFGVQSERQ DSAAVGFDYK EKLAKHESQQ
    ------ |-- + +     -----|--- -|------|-     ---|--
DYSKGFGGKY GVQKDRMDKN ASTFEDVTQV SSAYQKTVPV EAVTSKTSNI
-||-     +         -- -||----|-- ||-|--|--- ---||-||--
RANFENLAKE KEQEDRRKAE AERAQRMAKE RQEQEEARRK LEEQARAKTQ
---------                                          -|-
TPPVSPAPQP TEERLPSSPV YEDAASFKAE LSYRGPVSGT EPEPVYSMEA
|---|----- |-----||-- |----|--    ++    + +      ++   
ADYREASSQQ GLAYATEAVY ESAEAPGHYP AEDSTYDEYE NDLGITAVAL
  +   ++      + +   +  +      +     +++  +       +    
YDYQAAGDDE ISFDPDDIIT NIEMIDDGWW RGVCKGRYGL FPANYVELRQ
+ +         +       +     ------ -------|-- ----|-----


Protein	: Q14247
Enzyme	: CNBr Lys-C trypsin_no_P_rule

	ASHGYGGK
	-|--|---
	VDQSAVGFEYQGK
	---|-----|---
	DYSSGFGGK
	-|||-----
	YGVQADRVDK
	|---------
	FGVQTDRQDK
	----|-----
	NASTFEDVTQVSSAYQK
	--||----|--||-|--
	ENVFQEHQTLK
	--------|--
	LPSSPVYEDAASFK
	--||--|----|--
	TVQGSGHQEHINIHK
	|---|----------
	YGLFPANYVELR
	|------|----
	FGVQSERQDSAAVGFDYK
	----|----|------|-
	FGVQMDRVDQSAVGFEYQGK
	----------|-----|---
	DKSAVGHEYQSKLSKHCSQVDSVRGFGGKFGVQM
	--|-----|-|--|---|---|------------
	LRENVFQEHQTLK
	----------|--
	SAVGHEYQSK
	|-----|-|-
	HESQQDYSK
	--|---||-
	ASAGHAVSIAQDDAGADDWETDPDFVNDVSEK
	-|-----|------------|--------|--
	SAVGFDYQGK
	|-----|---
	YGVQADR
	|------
	FGVQSER
	----|--
	ELETGPK
	---|---
	HCSQVDSVR
	--|---|--
	HCSQVDSVRGFGGK
	--|---|-------
	HESQRDYSK
	--|---||-
	SAVGFEYQGK
	|-----|---
	FGVQTDR
	----|--
	TSNIRANFENLAK
	||-----------
	TQTPPVSPAPQPTEER
	|-|---|-----|---
	GPVSGTEPEPVYSMEAADYR
	---|-|-----||-----|-
	IDDGWWRGVCKGRYGLFPANYVELRQ
	-------------|------|-----
	QDSAAVGFDYK
	--|------|-
	LQLHESQK
	-----|--
	GRYGLFPANYVELRQ
	--|------|-----
	TQTPPVSPAPQPTEERLPSSPVYEDAASFK
	|-|---|-----|-----||--|----|--
	TVPVEAVTSK
	|------||-

Protein sequence : 
MWKASAGHAV SIAQDDAGAD DWETDPDFVN DVSEKEQRWG AKTVQGSGHQ
   -|----- |--------- ---|------ --|--        |---|---
EHINIHKLRE NVFQEHQTLK EKELETGPKA SHGYGGKFGV EQDRMDKSAV
---------- -------|--   ---|---- |--|---         --|--
GHEYQSKLSK HCSQVDSVRG FGGKFGVQMD RVDQSAVGFE YQGKTEKHAS
---|-|--|- --|---|--- ---------- ----|----- |---+    +
QKDYSSGFGG KYGVQADRVD KSAVGFDYQG KTEKHESQRD YSKGFGGKYG
  -|||---- -|-------- -|-----|-- -+  --|--- ||-     + 
IDKDKVDKSA VGFEYQGKTE KHESQKDYVK GFGGKFGVQT DRQDKCALGW
        +      +   +     +   +        ----| -----     
DHQEKLQLHE SQKDYKTGFG GKFGVQSERQ DSAAVGFDYK EKLAKHESQQ
     ----- |-- + +      ----|--- -|------|-      --|--
DYSKGFGGKY GVQKDRMDKN ASTFEDVTQV SSAYQKTVPV EAVTSKTSNI
-||-     +          - -||----|-- ||-|--|--- ---||-||--
RANFENLAKE KEQEDRRKAE AERAQRMAKE RQEQEEARRK LEEQARAKTQ
---------                                           |-
TPPVSPAPQP TEERLPSSPV YEDAASFKAE LSYRGPVSGT EPEPVYSMEA
|---|----- |-----||-- |----|--    ++ ---|-| -----||---
ADYREASSQQ GLAYATEAVY ESAEAPGHYP AEDSTYDEYE NDLGITAVAL
--|-  ++      + +   +  +      +     +++  +       +    
YDYQAAGDDE ISFDPDDIIT NIEMIDDGWW RGVCKGRYGL FPANYVELRQ
+ +         +       +     ------ -------|-- ----|-----


Protein	: Q14247
Enzyme	: CNBr Lys-C V8-DE

	TGPKASHGYGGKFGVE
	|----|--|-------
	KNASTFE
	---||--
	DKSAVGHEYQSKLSKHCSQVDSVRGFGGKFGVQM
	--|-----|-|--|---|---|------------
	YSKGFGGKYGVQKD
	||------|-----
	ASAGHAVSIAQDDAGADDWETDPDFVNDVSEK
	-|-----|------------|--------|--
	SAVGFDYQGK
	|-----|---
	SAVGFEYQGK
	|-----|---
	HESQRDYSK
	--|---||-
	TSNIRANFENLAK
	||-----------
	KSAVGFE
	-|-----
	SAAVGFD
	|------
	ASSQQGLAYATE
	-||-----|-|-
	YSSGFGGKYGVQAD
	|||-----|-----
	QRWGAKTVQGSGHQE
	------|---|----
	RLPSSPVYE
	---||--|-
	SVRGFGGKFGVQMD
	|-------------
	YQSKLSKHCSQVD
	|-|--|---|---
	LRENVFQEHQTLK
	----------|--
	YSKGFGGKYGID
	||------|---
	APGHYPAE
	----|---
	IDDGWWRGVCKGRYGLFPANYVELRQ
	-------------|------|-----
	VTQVSSAYQKTVPVE
	-|--||-|--|----
	LSYRGPVSGTEPEPVYSME
	-||----|-|-----||--
	TVPVEAVTSK
	|------||-
	AASFKAE
	--|----
	YVKGFGGKFGVQTD
	|-----------|-
	DYSSGFGGK
	-|||-----
	YGVQADRVDK
	|---------
	FGVQTDRQDK
	----|-----
	KSAVGHE
	-|-----
	TVQGSGHQEHINIHK
	|---|----------
	AVTSKTSNIRANFE
	--||-||-------
	FGVQMDRVDQSAVGFEYQGK
	----------|-----|---
	KHASQKD
	---|---
	LGITAVALYD
	---|----|-
	LQLHESQK
	-----|--
	GRYGLFPANYVELRQ
	--|------|-----
	TQTPPVSPAPQPTEERLPSSPVYEDAASFK
	|-|---|-----|-----||--|----|--
	QARAKTQTPPVSPAPQPTE
	-----|-|---|-----|-
	ASHGYGGK
	-|--|---
	NASTFEDVTQVSSAYQK
	--||----|--||-|--
	KSAVGFD
	-|-----
	FGVQSERQDSAAVGFDYK
	----|----|------|-
	MWKASAGHAVSIAQD
	----|-----|----
	SAVGHEYQSK
	|-----|-|-
	HESQQDYSK
	--|---||-
	YKTGFGGKFGVQSE
	|-|---------|-
	GWWRGVCKGRYGLFPANYVE
	----------|------|--
	ELETGPK
	---|---
	HCSQVDSVRGFGGK
	--|---|-------
	QSAVGFE
	-|-----

Protein sequence : 
MWKASAGHAV SIAQDDAGAD DWETDPDFVN DVSEKEQRWG AKTVQGSGHQ
----|----- |--------- ---|------ --|-- ---- --|---|---
EHINIHKLRE NVFQEHQTLK EKELETGPKA SHGYGGKFGV EQDRMDKSAV
---------- -------|--   ---|---- |--|------ -    --|--
GHEYQSKLSK HCSQVDSVRG FGGKFGVQMD RVDQSAVGFE YQGKTEKHAS
---|-|--|- --|---|--- ---------- ----|----- |---+ ---|
QKDYSSGFGG KYGVQADRVD KSAVGFDYQG KTEKHESQRD YSKGFGGKYG
---|||---- -|-------- -|-----|-- -+  --|--- ||------|-
IDKDKVDKSA VGFEYQGKTE KHESQKDYVK GFGGKFGVQT DRQDKCALGW
--     -|- ----+   +     +   |-- ---------| -----     
DHQEKLQLHE SQKDYKTGFG GKFGVQSERQ DSAAVGFDYK EKLAKHESQQ
     ----- |-- |-|--- ------|--- -|------|-      --|--
DYSKGFGGKY GVQKDRMDKN ASTFEDVTQV SSAYQKTVPV EAVTSKTSNI
-||------| -----   -- -||----|-- ||-|--|--- ---||-||--
RANFENLAKE KEQEDRRKAE AERAQRMAKE RQEQEEARRK LEEQARAKTQ
---------                                      -----|-
TPPVSPAPQP TEERLPSSPV YEDAASFKAE LSYRGPVSGT EPEPVYSMEA
|---|----- |-----||-- |----|---- -||----|-| -----||-- 
ADYREASSQQ GLAYATEAVY ESAEAPGHYP AEDSTYDEYE NDLGITAVAL
  +  -||-- ---|-|-  +  +  ----|- -- +++  +    ---|----
YDYQAAGDDE ISFDPDDIIT NIEMIDDGWW RGVCKGRYGL FPANYVELRQ
|-+         +       +     ------ -------|-- ----|-----


Protein	: Q14247
Enzyme	: CNBr Lys-C V8-E

	TGPKASHGYGGKFGVE
	|----|--|-------
	ISFDPDDIITNIE
	-|-------|---
	DKSAVGHEYQSKLSKHCSQVDSVRGFGGKFGVQM
	--|-----|-|--|---|---|------------
	ASAGHAVSIAQDDAGADDWETDPDFVNDVSEK
	-|-----|------------|--------|--
	SAVGFDYQGK
	|-----|---
	MWKASAGHAVSIAQDDAGADDWE
	----|-----|------------
	SAVGFEYQGK
	|-----|---
	HESQRDYSK
	--|---||-
	TSNIRANFENLAK
	||-----------
	ASSQQGLAYATE
	-||-----|-|-
	NDLGITAVALYDYQAAGDDE
	-----|----|-|-------
	SQKDYKTGFGGKFGVQSE
	|---|-|---------|-
	KHASQKDYSSGFGGKYGVQADRVDKSAVGFDYQGKTE
	---|---|||-----|---------|-----|---|-
	DVTQVSSAYQKTVPVE
	--|--||-|--|----
	QRWGAKTVQGSGHQE
	------|---|----
	RLPSSPVYE
	---||--|-
	LRENVFQEHQTLK
	----------|--
	SQRDYSKGFGGKYGIDKDKVDKSAVGFE
	|---||------|---------|-----
	APGHYPAE
	----|---
	IDDGWWRGVCKGRYGLFPANYVELRQ
	-------------|------|-----
	LSYRGPVSGTEPEPVYSME
	-||----|-|-----||--
	TVPVEAVTSK
	|------||-
	DYSSGFGGK
	-|||-----
	YGVQADRVDK
	|---------
	FGVQTDRQDK
	----|-----
	TVQGSGHQEHINIHK
	|---|----------
	AVTSKTSNIRANFE
	--||-||-------
	FGVQMDRVDQSAVGFEYQGK
	----------|-----|---
	QDRMDKSAVGHE
	------|-----
	LQLHESQK
	-----|--
	SQKDYVKGFGGKFGVQTDRQDKCALGWDHQE
	|---|-----------|--------------
	GRYGLFPANYVELRQ
	--|------|-----
	TQTPPVSPAPQPTEERLPSSPVYEDAASFK
	|-|---|-----|-----||--|----|--
	QARAKTQTPPVSPAPQPTE
	-----|-|---|-----|-
	ASHGYGGK
	-|--|---
	NASTFEDVTQVSSAYQK
	--||----|--||-|--
	FGVQSERQDSAAVGFDYK
	----|----|------|-
	SQQDYSKGFGGKYGVQKDRMDKNASTFE
	|---||------|-----------||--
	YQSKLSKHCSQVDSVRGFGGKFGVQMDRVDQSAVGFE
	|-|--|---|---|-----------------|-----
	SAVGHEYQSK
	|-----|-|-
	HESQQDYSK
	--|---||-
	ELETGPK
	---|---
	TDPDFVNDVSE
	|--------|-
	HCSQVDSVRGFGGK
	--|---|-------
	DAASFKAE
	---|----
	MIDDGWWRGVCKGRYGLFPANYVE
	--------------|------|--
	RQDSAAVGFDYKE
	---|------|--

Protein sequence : 
MWKASAGHAV SIAQDDAGAD DWETDPDFVN DVSEKEQRWG AKTVQGSGHQ
----|----- |--------- ---|------ --|-- ---- --|---|---
EHINIHKLRE NVFQEHQTLK EKELETGPKA SHGYGGKFGV EQDRMDKSAV
---------- -------|--   ---|---- |--|------ -------|--
GHEYQSKLSK HCSQVDSVRG FGGKFGVQMD RVDQSAVGFE YQGKTEKHAS
---|-|--|- --|---|--- ---------- ----|----- |---+ ---|
QKDYSSGFGG KYGVQADRVD KSAVGFDYQG KTEKHESQRD YSKGFGGKYG
---|||---- -|-------- -|-----|-- -|- --|--- ||------|-
IDKDKVDKSA VGFEYQGKTE KHESQKDYVK GFGGKFGVQT DRQDKCALGW
--------|- ----+   +     |---|-- ---------| ----------
DHQEKLQLHE SQKDYKTGFG GKFGVQSERQ DSAAVGFDYK EKLAKHESQQ
---- ----- |---|-|--- ------|--- -|------|- -    --|--
DYSKGFGGKY GVQKDRMDKN ASTFEDVTQV SSAYQKTVPV EAVTSKTSNI
-||------| ---------- -||----|-- ||-|--|--- ---||-||--
RANFENLAKE KEQEDRRKAE AERAQRMAKE RQEQEEARRK LEEQARAKTQ
---------                                      -----|-
TPPVSPAPQP TEERLPSSPV YEDAASFKAE LSYRGPVSGT EPEPVYSMEA
|---|----- |-----||-- |----|---- -||----|-| -----||-- 
ADYREASSQQ GLAYATEAVY ESAEAPGHYP AEDSTYDEYE NDLGITAVAL
  +  -||-- ---|-|-  +  +  ----|- -- +++  +  -----|----
YDYQAAGDDE ISFDPDDIIT NIEMIDDGWW RGVCKGRYGL FPANYVELRQ
|-|------- -|-------| ---------- -------|-- ----|-----


Protein	: Q14247
Enzyme	: CNBr Lys-N trypsin_no_P_rule

	VDQSAVGFEYQGK
	---|-----|---
	DKSAVGHEYQSKLSKHCSQVDSVRGFGGKFGVQM
	--|-----|-|--|---|---|------------
	KTVPVEAVTS
	-|------||
	YGVQADR
	|------
	ASAGHAVSIAQDDAGADDWETDPDFVNDVSEK
	-|-----|------------|--------|--
	SAVGFDYQGK
	|-----|---
	SAVGFEYQGK
	|-----|---
	KLQLHESQ
	------|-
	KELETGP
	----|--
	KFGVQMDRVDQSAVGFEYQG
	-----------|-----|--
	KTQTPPVSPAPQPTEERLPSSPVYEDAASF
	-|-|---|-----|-----||--|----|-
	KDYSSGFGG
	--|||----
	KLRENVFQEHQTL
	-----------|-
	KASHGYGG
	--|--|--
	FGVQSER
	----|--
	FGVQTDR
	----|--
	KHESQRDYS
	---|---||
	IDDGWWRGVCKGRYGLFPANYVELRQ
	-------------|------|-----
	TVPVEAVTSK
	|------||-
	KHCSQVDSVRGFGG
	---|---|------
	DYSSGFGGK
	-|||-----
	LPSSPVYEDAASFK
	--||--|----|--
	ENVFQEHQTLK
	--------|--
	KYGVQADRVD
	-|--------
	TVQGSGHQEHINIHK
	|---|----------
	YGLFPANYVELR
	|------|----
	KTVQGSGHQEHINIH
	-|---|---------
	GPVSGTEPEPVYSMEAADYR
	---|-|-----||-----|-
	KGRYGLFPANYVELRQ
	---|------|-----
	QDSAAVGFDYK
	--|------|-
	LQLHESQK
	-----|--
	KASAGHAVSIAQDDAGADDWETDPDFVNDVSE
	--|-----|------------|--------|-
	KFGVQTDRQD
	-----|----
	KSAVGFEYQG
	-|-----|--
	ASHGYGGK
	-|--|---
	NASTFEDVTQVSSAYQK
	--||----|--||-|--
	KHESQQDYS
	---|---||
	KTSNIRANFENLA
	-||----------
	KFGVQSERQDSAAVGFDY
	-----|----|------|
	KSAVGHEYQS
	-|-----|-|
	KNASTFEDVTQVSSAYQ
	---||----|--||-|-
	SAVGHEYQSK
	|-----|-|-
	HESQQDYSK
	--|---||-
	ELETGPK
	---|---
	HCSQVDSVR
	--|---|--
	TQTPPVSPAPQPTEER
	|-|---|-----|---
	KSAVGFDYQG
	-|-----|--

Protein sequence : 
MWKASAGHAV SIAQDDAGAD DWETDPDFVN DVSEKEQRWG AKTVQGSGHQ
  --|----- |--------- ---|------ --|--       -|---|---
EHINIHKLRE NVFQEHQTLK EKELETGPKA SHGYGGKFGV EQDRMDKSAV
---------- -------|--  ----|---- |--|---         --|--
GHEYQSKLSK HCSQVDSVRG FGGKFGVQMD RVDQSAVGFE YQGKTEKHAS
---|-|--|- --|---|--- ---------- ----|----- |---+    +
QKDYSSGFGG KYGVQADRVD KSAVGFDYQG KTEKHESQRD YSKGFGGKYG
 --|||---- -|-------- -|-----|-- -+ ---|--- ||      + 
IDKDKVDKSA VGFEYQGKTE KHESQKDYVK GFGGKFGVQT DRQDKCALGW
       -|- ----|-- +     +   +       -----| ----      
DHQEKLQLHE SQKDYKTGFG GKFGVQSERQ DSAAVGFDYK EKLAKHESQQ
    ------ |-- + +     -----|--- -|------|-     ---|--
DYSKGFGGKY GVQKDRMDKN ASTFEDVTQV SSAYQKTVPV EAVTSKTSNI
-||-     +         -- -||----|-- ||-|--|--- ---||-||--
RANFENLAKE KEQEDRRKAE AERAQRMAKE RQEQEEARRK LEEQARAKTQ
--------                                           -|-
TPPVSPAPQP TEERLPSSPV YEDAASFKAE LSYRGPVSGT EPEPVYSMEA
|---|----- |-----||-- |----|--    ++ ---|-| -----||---
ADYREASSQQ GLAYATEAVY ESAEAPGHYP AEDSTYDEYE NDLGITAVAL
--|-  ++      + +   +  +      +     +++  +       +    
YDYQAAGDDE ISFDPDDIIT NIEMIDDGWW RGVCKGRYGL FPANYVELRQ
+ +         +       +     ------ -------|-- ----|-----


Protein	: Q14247
Enzyme	: CNBr Lys-N V8-DE

	TGPKASHGYGGKFGVE
	|----|--|-------
	KNASTFE
	---||--
	DKSAVGHEYQSKLSKHCSQVDSVRGFGGKFGVQM
	--|-----|-|--|---|---|------------
	KTVPVEAVTS
	-|------||
	YSKGFGGKYGVQKD
	||------|-----
	KLQLHESQ
	------|-
	KELETGP
	----|--
	KFGVQMDRVDQSAVGFEYQG
	-----------|-----|--
	KTQTPPVSPAPQPTEERLPSSPVYEDAASF
	-|-|---|-----|-----||--|----|-
	KDYSSGFGG
	--|||----
	KSAVGFE
	-|-----
	SAAVGFD
	|------
	ASSQQGLAYATE
	-||-----|-|-
	YSSGFGGKYGVQAD
	|||-----|-----
	KLRENVFQEHQTL
	-----------|-
	KASHGYGG
	--|--|--
	QRWGAKTVQGSGHQE
	------|---|----
	RLPSSPVYE
	---||--|-
	SVRGFGGKFGVQMD
	|-------------
	YQSKLSKHCSQVD
	|-|--|---|---
	KHESQRDYS
	---|---||
	YSKGFGGKYGID
	||------|---
	APGHYPAE
	----|---
	IDDGWWRGVCKGRYGLFPANYVELRQ
	-------------|------|-----
	VTQVSSAYQKTVPVE
	-|--||-|--|----
	LSYRGPVSGTEPEPVYSME
	-||----|-|-----||--
	AASFKAE
	--|----
	YVKGFGGKFGVQTD
	|-----------|-
	KHCSQVDSVRGFGG
	---|---|------
	KYGVQADRVD
	-|--------
	KSAVGHE
	-|-----
	AVTSKTSNIRANFE
	--||-||-------
	KTVQGSGHQEHINIH
	-|---|---------
	KHASQKD
	---|---
	LGITAVALYD
	---|----|-
	KGRYGLFPANYVELRQ
	---|------|-----
	KASAGHAVSIAQDDAGADDWETDPDFVNDVSE
	--|-----|------------|--------|-
	KFGVQTDRQD
	-----|----
	KSAVGFEYQG
	-|-----|--
	QARAKTQTPPVSPAPQPTE
	-----|-|---|-----|-
	KHESQQDYS
	---|---||
	KTSNIRANFENLA
	-||----------
	KSAVGFD
	-|-----
	KFGVQSERQDSAAVGFDY
	-----|----|------|
	KSAVGHEYQS
	-|-----|-|
	KNASTFEDVTQVSSAYQ
	---||----|--||-|-
	MWKASAGHAVSIAQD
	----|-----|----
	YKTGFGGKFGVQSE
	|-|---------|-
	GWWRGVCKGRYGLFPANYVE
	----------|------|--
	KSAVGFDYQG
	-|-----|--
	QSAVGFE
	-|-----

Protein sequence : 
MWKASAGHAV SIAQDDAGAD DWETDPDFVN DVSEKEQRWG AKTVQGSGHQ
----|----- |--------- ---|------ --|-  ---- --|---|---
EHINIHKLRE NVFQEHQTLK EKELETGPKA SHGYGGKFGV EQDRMDKSAV
---------- -------|-   ----|---- |--|------ -    --|--
GHEYQSKLSK HCSQVDSVRG FGGKFGVQMD RVDQSAVGFE YQGKTEKHAS
---|-|--|- --|---|--- ---------- ----|----- |-- + ---|
QKDYSSGFGG KYGVQADRVD KSAVGFDYQG KTEKHESQRD YSKGFGGKYG
---|||---- -|-------- -|-----|--  + ---|--- ||------|-
IDKDKVDKSA VGFEYQGKTE KHESQKDYVK GFGGKFGVQT DRQDKCALGW
--     -|- ----|-- +     +   |-- ---------| ----      
DHQEKLQLHE SQKDYKTGFG GKFGVQSERQ DSAAVGFDYK EKLAKHESQQ
    ------ |-  |-|--- ------|--- -|------|      ---|--
DYSKGFGGKY GVQKDRMDKN ASTFEDVTQV SSAYQKTVPV EAVTSKTSNI
-||------| -----   -- -||----|-- ||-|--|--- ---||-||--
RANFENLAKE KEQEDRRKAE AERAQRMAKE RQEQEEARRK LEEQARAKTQ
--------                                       -----|-
TPPVSPAPQP TEERLPSSPV YEDAASFKAE LSYRGPVSGT EPEPVYSMEA
|---|----- |-----||-- |----|---- -||----|-| -----||-- 
ADYREASSQQ GLAYATEAVY ESAEAPGHYP AEDSTYDEYE NDLGITAVAL
  +  -||-- ---|-|-  +  +  ----|- -- +++  +    ---|----
YDYQAAGDDE ISFDPDDIIT NIEMIDDGWW RGVCKGRYGL FPANYVELRQ
|-+         +       +     ------ -------|-- ----|-----


Protein	: Q14247
Enzyme	: CNBr Lys-N V8-E

	TGPKASHGYGGKFGVE
	|----|--|-------
	ISFDPDDIITNIE
	-|-------|---
	DKSAVGHEYQSKLSKHCSQVDSVRGFGGKFGVQM
	--|-----|-|--|---|---|------------
	KTVPVEAVTS
	-|------||
	MWKASAGHAVSIAQDDAGADDWE
	----|-----|------------
	KLQLHESQ
	------|-
	KELETGP
	----|--
	KFGVQMDRVDQSAVGFEYQG
	-----------|-----|--
	KTQTPPVSPAPQPTEERLPSSPVYEDAASF
	-|-|---|-----|-----||--|----|-
	KDYSSGFGG
	--|||----
	ASSQQGLAYATE
	-||-----|-|-
	NDLGITAVALYDYQAAGDDE
	-----|----|-|-------
	SQKDYKTGFGGKFGVQSE
	|---|-|---------|-
	KHASQKDYSSGFGGKYGVQADRVDKSAVGFDYQGKTE
	---|---|||-----|---------|-----|---|-
	DVTQVSSAYQKTVPVE
	--|--||-|--|----
	KLRENVFQEHQTL
	-----------|-
	KASHGYGG
	--|--|--
	QRWGAKTVQGSGHQE
	------|---|----
	RLPSSPVYE
	---||--|-
	KHESQRDYS
	---|---||
	SQRDYSKGFGGKYGIDKDKVDKSAVGFE
	|---||------|---------|-----
	APGHYPAE
	----|---
	IDDGWWRGVCKGRYGLFPANYVELRQ
	-------------|------|-----
	LSYRGPVSGTEPEPVYSME
	-||----|-|-----||--
	KHCSQVDSVRGFGG
	---|---|------
	KYGVQADRVD
	-|--------
	AVTSKTSNIRANFE
	--||-||-------
	KTVQGSGHQEHINIH
	-|---|---------
	QDRMDKSAVGHE
	------|-----
	KGRYGLFPANYVELRQ
	---|------|-----
	SQKDYVKGFGGKFGVQTDRQDKCALGWDHQE
	|---|-----------|--------------
	KASAGHAVSIAQDDAGADDWETDPDFVNDVSE
	--|-----|------------|--------|-
	KFGVQTDRQD
	-----|----
	KSAVGFEYQG
	-|-----|--
	QARAKTQTPPVSPAPQPTE
	-----|-|---|-----|-
	KHESQQDYS
	---|---||
	KTSNIRANFENLA
	-||----------
	KFGVQSERQDSAAVGFDY
	-----|----|------|
	SQQDYSKGFGGKYGVQKDRMDKNASTFE
	|---||------|-----------||--
	KSAVGHEYQS
	-|-----|-|
	KNASTFEDVTQVSSAYQ
	---||----|--||-|-
	YQSKLSKHCSQVDSVRGFGGKFGVQMDRVDQSAVGFE
	|-|--|---|---|-----------------|-----
	TDPDFVNDVSE
	|--------|-
	DAASFKAE
	---|----
	MIDDGWWRGVCKGRYGLFPANYVE
	--------------|------|--
	KSAVGFDYQG
	-|-----|--
	RQDSAAVGFDYKE
	---|------|--

Protein sequence : 
MWKASAGHAV SIAQDDAGAD DWETDPDFVN DVSEKEQRWG AKTVQGSGHQ
----|----- |--------- ---|------ --|-  ---- --|---|---
EHINIHKLRE NVFQEHQTLK EKELETGPKA SHGYGGKFGV EQDRMDKSAV
---------- -------|-   ----|---- |--|------ -------|--
GHEYQSKLSK HCSQVDSVRG FGGKFGVQMD RVDQSAVGFE YQGKTEKHAS
---|-|--|- --|---|--- ---------- ----|----- |-- + ---|
QKDYSSGFGG KYGVQADRVD KSAVGFDYQG KTEKHESQRD YSKGFGGKYG
---|||---- -|-------- -|-----|-- -|----|--- ||------|-
IDKDKVDKSA VGFEYQGKTE KHESQKDYVK GFGGKFGVQT DRQDKCALGW
--------|- ----|-- +     |---|-- ---------| ----------
DHQEKLQLHE SQKDYKTGFG GKFGVQSERQ DSAAVGFDYK EKLAKHESQQ
---------- |---|-|--- ------|--- -|------|- -   ---|--
DYSKGFGGKY GVQKDRMDKN ASTFEDVTQV SSAYQKTVPV EAVTSKTSNI
-||------| ---------- -||----|-- ||-|--|--- ---||-||--
RANFENLAKE KEQEDRRKAE AERAQRMAKE RQEQEEARRK LEEQARAKTQ
--------                                       -----|-
TPPVSPAPQP TEERLPSSPV YEDAASFKAE LSYRGPVSGT EPEPVYSMEA
|---|----- |-----||-- |----|---- -||----|-| -----||-- 
ADYREASSQQ GLAYATEAVY ESAEAPGHYP AEDSTYDEYE NDLGITAVAL
  +  -||-- ---|-|-  +  +  ----|- -- +++  +  -----|----
YDYQAAGDDE ISFDPDDIIT NIEMIDDGWW RGVCKGRYGL FPANYVELRQ
|-|------- -|-------| ---------- -------|-- ----|-----


Protein	: Q14247
Enzyme	: CNBr trypsin_no_P_rule V8-DE

	VDQSAVGFEYQGK
	---|-----|---
	TGPKASHGYGGKFGVE
	|----|--|-------
	KNASTFE
	---||--
	DKSAVGHEYQSKLSKHCSQVDSVRGFGGKFGVQM
	--|-----|-|--|---|---|------------
	YSKGFGGKYGVQKD
	||------|-----
	YGVQADR
	|------
	ASAGHAVSIAQDDAGADDWETDPDFVNDVSEK
	-|-----|------------|--------|--
	SAVGFDYQGK
	|-----|---
	SAVGFEYQGK
	|-----|---
	KSAVGFE
	-|-----
	SAAVGFD
	|------
	ASSQQGLAYATE
	-||-----|-|-
	YSSGFGGKYGVQAD
	|||-----|-----
	QRWGAKTVQGSGHQE
	------|---|----
	RLPSSPVYE
	---||--|-
	SVRGFGGKFGVQMD
	|-------------
	YQSKLSKHCSQVD
	|-|--|---|---
	FGVQSER
	----|--
	FGVQTDR
	----|--
	YSKGFGGKYGID
	||------|---
	APGHYPAE
	----|---
	IDDGWWRGVCKGRYGLFPANYVELRQ
	-------------|------|-----
	VTQVSSAYQKTVPVE
	-|--||-|--|----
	LSYRGPVSGTEPEPVYSME
	-||----|-|-----||--
	TVPVEAVTSK
	|------||-
	AASFKAE
	--|----
	YVKGFGGKFGVQTD
	|-----------|-
	DYSSGFGGK
	-|||-----
	LPSSPVYEDAASFK
	--||--|----|--
	ENVFQEHQTLK
	--------|--
	KSAVGHE
	-|-----
	TVQGSGHQEHINIHK
	|---|----------
	YGLFPANYVELR
	|------|----
	AVTSKTSNIRANFE
	--||-||-------
	KHASQKD
	---|---
	LGITAVALYD
	---|----|-
	GPVSGTEPEPVYSMEAADYR
	---|-|-----||-----|-
	QDSAAVGFDYK
	--|------|-
	LQLHESQK
	-----|--
	QARAKTQTPPVSPAPQPTE
	-----|-|---|-----|-
	ASHGYGGK
	-|--|---
	NASTFEDVTQVSSAYQK
	--||----|--||-|--
	KSAVGFD
	-|-----
	MWKASAGHAVSIAQD
	----|-----|----
	SAVGHEYQSK
	|-----|-|-
	HESQQDYSK
	--|---||-
	YKTGFGGKFGVQSE
	|-|---------|-
	GWWRGVCKGRYGLFPANYVE
	----------|------|--
	ELETGPK
	---|---
	HCSQVDSVR
	--|---|--
	TQTPPVSPAPQPTEER
	|-|---|-----|---
	QSAVGFE
	-|-----

Protein sequence : 
MWKASAGHAV SIAQDDAGAD DWETDPDFVN DVSEKEQRWG AKTVQGSGHQ
----|----- |--------- ---|------ --|-- ---- --|---|---
EHINIHKLRE NVFQEHQTLK EKELETGPKA SHGYGGKFGV EQDRMDKSAV
-------  - -------|--   ---|---- |--|------ -    --|--
GHEYQSKLSK HCSQVDSVRG FGGKFGVQMD RVDQSAVGFE YQGKTEKHAS
---|-|--|- --|---|--- ----------  ---|----- |---+ ---|
QKDYSSGFGG KYGVQADRVD KSAVGFDYQG KTEKHESQRD YSKGFGGKYG
---|||---- -|------   -|-----|-- -+    +    ||------|-
IDKDKVDKSA VGFEYQGKTE KHESQKDYVK GFGGKFGVQT DRQDKCALGW
--     -|- ----+   +     +   |-- ---------| --        
DHQEKLQLHE SQKDYKTGFG GKFGVQSERQ DSAAVGFDYK EKLAKHESQQ
     ----- |-- |-|--- ------|--- -|------|-      --|--
DYSKGFGGKY GVQKDRMDKN ASTFEDVTQV SSAYQKTVPV EAVTSKTSNI
-||------| -----   -- -||----|-- ||-|--|--- ---||-||--
RANFENLAKE KEQEDRRKAE AERAQRMAKE RQEQEEARRK LEEQARAKTQ
-----                                          -----|-
TPPVSPAPQP TEERLPSSPV YEDAASFKAE LSYRGPVSGT EPEPVYSMEA
|---|----- |-----||-- |----|---- -||----|-| -----||---
ADYREASSQQ GLAYATEAVY ESAEAPGHYP AEDSTYDEYE NDLGITAVAL
--|- -||-- ---|-|-  +  +  ----|- -- +++  +    ---|----
YDYQAAGDDE ISFDPDDIIT NIEMIDDGWW RGVCKGRYGL FPANYVELRQ
|-+         +       +     ------ -------|-- ----|-----


Protein	: Q14247
Enzyme	: CNBr trypsin_no_P_rule V8-E

	VDQSAVGFEYQGK
	---|-----|---
	TGPKASHGYGGKFGVE
	|----|--|-------
	ISFDPDDIITNIE
	-|-------|---
	DKSAVGHEYQSKLSKHCSQVDSVRGFGGKFGVQM
	--|-----|-|--|---|---|------------
	YGVQADR
	|------
	ASAGHAVSIAQDDAGADDWETDPDFVNDVSEK
	-|-----|------------|--------|--
	SAVGFDYQGK
	|-----|---
	MWKASAGHAVSIAQDDAGADDWE
	----|-----|------------
	SAVGFEYQGK
	|-----|---
	ASSQQGLAYATE
	-||-----|-|-
	NDLGITAVALYDYQAAGDDE
	-----|----|-|-------
	SQKDYKTGFGGKFGVQSE
	|---|-|---------|-
	KHASQKDYSSGFGGKYGVQADRVDKSAVGFDYQGKTE
	---|---|||-----|---------|-----|---|-
	DVTQVSSAYQKTVPVE
	--|--||-|--|----
	QRWGAKTVQGSGHQE
	------|---|----
	RLPSSPVYE
	---||--|-
	FGVQSER
	----|--
	FGVQTDR
	----|--
	SQRDYSKGFGGKYGIDKDKVDKSAVGFE
	|---||------|---------|-----
	APGHYPAE
	----|---
	IDDGWWRGVCKGRYGLFPANYVELRQ
	-------------|------|-----
	LSYRGPVSGTEPEPVYSME
	-||----|-|-----||--
	TVPVEAVTSK
	|------||-
	DYSSGFGGK
	-|||-----
	LPSSPVYEDAASFK
	--||--|----|--
	ENVFQEHQTLK
	--------|--
	TVQGSGHQEHINIHK
	|---|----------
	YGLFPANYVELR
	|------|----
	AVTSKTSNIRANFE
	--||-||-------
	QDRMDKSAVGHE
	------|-----
	GPVSGTEPEPVYSMEAADYR
	---|-|-----||-----|-
	QDSAAVGFDYK
	--|------|-
	LQLHESQK
	-----|--
	SQKDYVKGFGGKFGVQTDRQDKCALGWDHQE
	|---|-----------|--------------
	QARAKTQTPPVSPAPQPTE
	-----|-|---|-----|-
	ASHGYGGK
	-|--|---
	NASTFEDVTQVSSAYQK
	--||----|--||-|--
	SQQDYSKGFGGKYGVQKDRMDKNASTFE
	|---||------|-----------||--
	YQSKLSKHCSQVDSVRGFGGKFGVQMDRVDQSAVGFE
	|-|--|---|---|-----------------|-----
	SAVGHEYQSK
	|-----|-|-
	HESQQDYSK
	--|---||-
	ELETGPK
	---|---
	HCSQVDSVR
	--|---|--
	TDPDFVNDVSE
	|--------|-
	DAASFKAE
	---|----
	TQTPPVSPAPQPTEER
	|-|---|-----|---
	MIDDGWWRGVCKGRYGLFPANYVE
	--------------|------|--
	RQDSAAVGFDYKE
	---|------|--

Protein sequence : 
MWKASAGHAV SIAQDDAGAD DWETDPDFVN DVSEKEQRWG AKTVQGSGHQ
----|----- |--------- ---|------ --|-- ---- --|---|---
EHINIHKLRE NVFQEHQTLK EKELETGPKA SHGYGGKFGV EQDRMDKSAV
-------  - -------|--   ---|---- |--|------ -------|--
GHEYQSKLSK HCSQVDSVRG FGGKFGVQMD RVDQSAVGFE YQGKTEKHAS
---|-|--|- --|---|--- ---------- ----|----- |---+ ---|
QKDYSSGFGG KYGVQADRVD KSAVGFDYQG KTEKHESQRD YSKGFGGKYG
---|||---- -|-------- -|-----|-- -|-   |--- ||------|-
IDKDKVDKSA VGFEYQGKTE KHESQKDYVK GFGGKFGVQT DRQDKCALGW
--------|- ----+   +     |---|-- ---------| ----------
DHQEKLQLHE SQKDYKTGFG GKFGVQSERQ DSAAVGFDYK EKLAKHESQQ
---- ----- |---|-|--- ------|--- -|------|- -    --|--
DYSKGFGGKY GVQKDRMDKN ASTFEDVTQV SSAYQKTVPV EAVTSKTSNI
-||------| ---------- -||----|-- ||-|--|--- ---||-||--
RANFENLAKE KEQEDRRKAE AERAQRMAKE RQEQEEARRK LEEQARAKTQ
-----                                          -----|-
TPPVSPAPQP TEERLPSSPV YEDAASFKAE LSYRGPVSGT EPEPVYSMEA
|---|----- |-----||-- |----|---- -||----|-| -----||---
ADYREASSQQ GLAYATEAVY ESAEAPGHYP AEDSTYDEYE NDLGITAVAL
--|- -||-- ---|-|-  +  +  ----|- -- +++  +  -----|----
YDYQAAGDDE ISFDPDDIIT NIEMIDDGWW RGVCKGRYGL FPANYVELRQ
|-|------- -|-------| ---------- -------|-- ----|-----


Protein	: Q14247
Enzyme	: CNBr V8-DE V8-E

	TGPKASHGYGGKFGVE
	|----|--|-------
	ISFDPDDIITNIE
	-|-------|---
	KNASTFE
	---||--
	DKSAVGHEYQSKLSKHCSQVDSVRGFGGKFGVQM
	--|-----|-|--|---|---|------------
	YSKGFGGKYGVQKD
	||------|-----
	MWKASAGHAVSIAQDDAGADDWE
	----|-----|------------
	KSAVGFE
	-|-----
	SAAVGFD
	|------
	ASSQQGLAYATE
	-||-----|-|-
	YSSGFGGKYGVQAD
	|||-----|-----
	NDLGITAVALYDYQAAGDDE
	-----|----|-|-------
	SQKDYKTGFGGKFGVQSE
	|---|-|---------|-
	KHASQKDYSSGFGGKYGVQADRVDKSAVGFDYQGKTE
	---|---|||-----|---------|-----|---|-
	DVTQVSSAYQKTVPVE
	--|--||-|--|----
	QRWGAKTVQGSGHQE
	------|---|----
	RLPSSPVYE
	---||--|-
	SVRGFGGKFGVQMD
	|-------------
	YQSKLSKHCSQVD
	|-|--|---|---
	YSKGFGGKYGID
	||------|---
	SQRDYSKGFGGKYGIDKDKVDKSAVGFE
	|---||------|---------|-----
	APGHYPAE
	----|---
	IDDGWWRGVCKGRYGLFPANYVELRQ
	-------------|------|-----
	VTQVSSAYQKTVPVE
	-|--||-|--|----
	LSYRGPVSGTEPEPVYSME
	-||----|-|-----||--
	AASFKAE
	--|----
	YVKGFGGKFGVQTD
	|-----------|-
	KSAVGHE
	-|-----
	AVTSKTSNIRANFE
	--||-||-------
	QDRMDKSAVGHE
	------|-----
	KHASQKD
	---|---
	LGITAVALYD
	---|----|-
	SQKDYVKGFGGKFGVQTDRQDKCALGWDHQE
	|---|-----------|--------------
	QARAKTQTPPVSPAPQPTE
	-----|-|---|-----|-
	KSAVGFD
	-|-----
	SQQDYSKGFGGKYGVQKDRMDKNASTFE
	|---||------|-----------||--
	MWKASAGHAVSIAQD
	----|-----|----
	YQSKLSKHCSQVDSVRGFGGKFGVQMDRVDQSAVGFE
	|-|--|---|---|-----------------|-----
	YKTGFGGKFGVQSE
	|-|---------|-
	GWWRGVCKGRYGLFPANYVE
	----------|------|--
	TDPDFVNDVSE
	|--------|-
	DAASFKAE
	---|----
	MIDDGWWRGVCKGRYGLFPANYVE
	--------------|------|--
	QSAVGFE
	-|-----
	RQDSAAVGFDYKE
	---|------|--

Protein sequence : 
MWKASAGHAV SIAQDDAGAD DWETDPDFVN DVSEKEQRWG AKTVQGSGHQ
----|----- |--------- ---|------ --|-  ---- --|---|---
EHINIHKLRE NVFQEHQTLK EKELETGPKA SHGYGGKFGV EQDRMDKSAV
-                 +        |---- |--|------ -------|--
GHEYQSKLSK HCSQVDSVRG FGGKFGVQMD RVDQSAVGFE YQGKTEKHAS
---|-|--|- --|---|--- ---------- ----|----- +   + ---|
QKDYSSGFGG KYGVQADRVD KSAVGFDYQG KTEKHESQRD YSKGFGGKYG
---|||---- -|-------- -|-----|-- -|-   |--- ||------|-
IDKDKVDKSA VGFEYQGKTE KHESQKDYVK GFGGKFGVQT DRQDKCALGW
--------|- ----+   +     |---|-- ---------| ----------
DHQEKLQLHE SQKDYKTGFG GKFGVQSERQ DSAAVGFDYK EKLAKHESQQ
----       |---|-|--- ------|--- -|------|- -      |--
DYSKGFGGKY GVQKDRMDKN ASTFEDVTQV SSAYQKTVPV EAVTSKTSNI
-||------| ---------- -||----|-- ||-|--|--- ---||-||--
RANFENLAKE KEQEDRRKAE AERAQRMAKE RQEQEEARRK LEEQARAKTQ
-----                                          -----|-
TPPVSPAPQP TEERLPSSPV YEDAASFKAE LSYRGPVSGT EPEPVYSMEA
|---|----- |- ---||-- |----|---- -||----|-| -----||-- 
ADYREASSQQ GLAYATEAVY ESAEAPGHYP AEDSTYDEYE NDLGITAVAL
  +  -||-- ---|-|-  +  +  ----|- -- +++  +  -----|----
YDYQAAGDDE ISFDPDDIIT NIEMIDDGWW RGVCKGRYGL FPANYVELRQ
|-|------- -|-------| ---------- -------|-- ----|-----


Protein	: Q14247
Enzyme	: Lys-C Lys-N trypsin_no_P_rule

	VDQSAVGFEYQGK
	---|-----|---
	KTVPVEAVTS
	-|------||
	YGVQADR
	|------
	ASAGHAVSIAQDDAGADDWETDPDFVNDVSEK
	-|-----|------------|--------|--
	SAVGFDYQGK
	|-----|---
	SAVGFEYQGK
	|-----|---
	HESQRDYSK
	--|---||-
	KLQLHESQ
	------|-
	KELETGP
	----|--
	TSNIRANFENLAK
	||-----------
	KFGVQMDRVDQSAVGFEYQG
	-----------|-----|--
	KTQTPPVSPAPQPTEERLPSSPVYEDAASF
	-|-|---|-----|-----||--|----|-
	KDYSSGFGG
	--|||----
	KLRENVFQEHQTL
	-----------|-
	KASHGYGG
	--|--|--
	LRENVFQEHQTLK
	----------|--
	FGVQSER
	----|--
	FGVQTDR
	----|--
	KHESQRDYS
	---|---||
	TVPVEAVTSK
	|------||-
	KHCSQVDSVRGFGG
	---|---|------
	DYSSGFGGK
	-|||-----
	YGVQADRVDK
	|---------
	FGVQTDRQDK
	----|-----
	KYGVQADRVD
	-|--------
	ENVFQEHQTLK
	--------|--
	LPSSPVYEDAASFK
	--||--|----|--
	TVQGSGHQEHINIHK
	|---|----------
	YGLFPANYVELR
	|------|----
	FGVQMDRVDQSAVGFEYQGK
	----------|-----|---
	KTVQGSGHQEHINIH
	-|---|---------
	GPVSGTEPEPVYSMEAADYR
	---|-|-----||-----|-
	KGRYGLFPANYVELRQ
	---|------|-----
	QDSAAVGFDYK
	--|------|-
	LQLHESQK
	-----|--
	GRYGLFPANYVELRQ
	--|------|-----
	TQTPPVSPAPQPTEERLPSSPVYEDAASFK
	|-|---|-----|-----||--|----|--
	KASAGHAVSIAQDDAGADDWETDPDFVNDVSE
	--|-----|------------|--------|-
	KFGVQTDRQD
	-----|----
	KSAVGFEYQG
	-|-----|--
	ASHGYGGK
	-|--|---
	NASTFEDVTQVSSAYQK
	--||----|--||-|--
	KHESQQDYS
	---|---||
	KTSNIRANFENLA
	-||----------
	KFGVQSERQDSAAVGFDY
	-----|----|------|
	FGVQSERQDSAAVGFDYK
	----|----|------|-
	KSAVGHEYQS
	-|-----|-|
	KNASTFEDVTQVSSAYQ
	---||----|--||-|-
	SAVGHEYQSK
	|-----|-|-
	HESQQDYSK
	--|---||-
	ELETGPK
	---|---
	HCSQVDSVR
	--|---|--
	HCSQVDSVRGFGGK
	--|---|-------
	TQTPPVSPAPQPTEER
	|-|---|-----|---
	KSAVGFDYQG
	-|-----|--

Protein sequence : 
MWKASAGHAV SIAQDDAGAD DWETDPDFVN DVSEKEQRWG AKTVQGSGHQ
  --|----- |--------- ---|------ --|--       -|---|---
EHINIHKLRE NVFQEHQTLK EKELETGPKA SHGYGGKFGV EQDRMDKSAV
---------- -------|--  ----|---- |--|---          -|--
GHEYQSKLSK HCSQVDSVRG FGGKFGVQMD RVDQSAVGFE YQGKTEKHAS
---|-|- +- --|---|--- ---------- ----|----- |---+    +
QKDYSSGFGG KYGVQADRVD KSAVGFDYQG KTEKHESQRD YSKGFGGKYG
 --|||---- -|-------- -|-----|-- -+ ---|--- ||-     + 
IDKDKVDKSA VGFEYQGKTE KHESQKDYVK GFGGKFGVQT DRQDKCALGW
       -|- ----|-- +     +   +       -----| -----     
DHQEKLQLHE SQKDYKTGFG GKFGVQSERQ DSAAVGFDYK EKLAKHESQQ
    ------ |-- + +     -----|--- -|------|-     ---|--
DYSKGFGGKY GVQKDRMDKN ASTFEDVTQV SSAYQKTVPV EAVTSKTSNI
-||-     +         -- -||----|-- ||-|--|--- ---||-||--
RANFENLAKE KEQEDRRKAE AERAQRMAKE RQEQEEARRK LEEQARAKTQ
---------                                          -|-
TPPVSPAPQP TEERLPSSPV YEDAASFKAE LSYRGPVSGT EPEPVYSMEA
|---|----- |-----||-- |----|--    ++ ---|-| -----||---
ADYREASSQQ GLAYATEAVY ESAEAPGHYP AEDSTYDEYE NDLGITAVAL
--|-  ++      + +   +  +      +     +++  +       +    
YDYQAAGDDE ISFDPDDIIT NIEMIDDGWW RGVCKGRYGL FPANYVELRQ
+ +         +       +                ---|-- ----|-----


Protein	: Q14247
Enzyme	: Lys-C Lys-N V8-DE

	TGPKASHGYGGKFGVE
	|----|--|-------
	KNASTFE
	---||--
	YSKGFGGKYGVQKD
	||------|-----
	KTVPVEAVTS
	-|------||
	ASAGHAVSIAQDDAGADDWETDPDFVNDVSEK
	-|-----|------------|--------|--
	SAVGFDYQGK
	|-----|---
	SAVGFEYQGK
	|-----|---
	HESQRDYSK
	--|---||-
	KLQLHESQ
	------|-
	KELETGP
	----|--
	TSNIRANFENLAK
	||-----------
	KFGVQMDRVDQSAVGFEYQG
	-----------|-----|--
	KTQTPPVSPAPQPTEERLPSSPVYEDAASF
	-|-|---|-----|-----||--|----|-
	KDYSSGFGG
	--|||----
	KSAVGFE
	-|-----
	SAAVGFD
	|------
	ASSQQGLAYATE
	-||-----|-|-
	YSSGFGGKYGVQAD
	|||-----|-----
	KLRENVFQEHQTL
	-----------|-
	KASHGYGG
	--|--|--
	QRWGAKTVQGSGHQE
	------|---|----
	RLPSSPVYE
	---||--|-
	SVRGFGGKFGVQMD
	|-------------
	YQSKLSKHCSQVD
	|-|--|---|---
	LRENVFQEHQTLK
	----------|--
	KHESQRDYS
	---|---||
	YSKGFGGKYGID
	||------|---
	APGHYPAE
	----|---
	VTQVSSAYQKTVPVE
	-|--||-|--|----
	LSYRGPVSGTEPEPVYSME
	-||----|-|-----||--
	TVPVEAVTSK
	|------||-
	AASFKAE
	--|----
	YVKGFGGKFGVQTD
	|-----------|-
	KHCSQVDSVRGFGG
	---|---|------
	DYSSGFGGK
	-|||-----
	YGVQADRVDK
	|---------
	FGVQTDRQDK
	----|-----
	KYGVQADRVD
	-|--------
	KSAVGHE
	-|-----
	TVQGSGHQEHINIHK
	|---|----------
	AVTSKTSNIRANFE
	--||-||-------
	FGVQMDRVDQSAVGFEYQGK
	----------|-----|---
	KTVQGSGHQEHINIH
	-|---|---------
	KHASQKD
	---|---
	LGITAVALYD
	---|----|-
	KGRYGLFPANYVELRQ
	---|------|-----
	LQLHESQK
	-----|--
	GRYGLFPANYVELRQ
	--|------|-----
	TQTPPVSPAPQPTEERLPSSPVYEDAASFK
	|-|---|-----|-----||--|----|--
	KASAGHAVSIAQDDAGADDWETDPDFVNDVSE
	--|-----|------------|--------|-
	KFGVQTDRQD
	-----|----
	KSAVGFEYQG
	-|-----|--
	QARAKTQTPPVSPAPQPTE
	-----|-|---|-----|-
	ASHGYGGK
	-|--|---
	NASTFEDVTQVSSAYQK
	--||----|--||-|--
	KHESQQDYS
	---|---||
	KTSNIRANFENLA
	-||----------
	KSAVGFD
	-|-----
	KFGVQSERQDSAAVGFDY
	-----|----|------|
	FGVQSERQDSAAVGFDYK
	----|----|------|-
	KSAVGHEYQS
	-|-----|-|
	KNASTFEDVTQVSSAYQ
	---||----|--||-|-
	MWKASAGHAVSIAQD
	----|-----|----
	SAVGHEYQSK
	|-----|-|-
	HESQQDYSK
	--|---||-
	YKTGFGGKFGVQSE
	|-|---------|-
	GWWRGVCKGRYGLFPANYVE
	----------|------|--
	ELETGPK
	---|---
	HCSQVDSVRGFGGK
	--|---|-------
	KSAVGFDYQG
	-|-----|--
	QSAVGFE
	-|-----

Protein sequence : 
MWKASAGHAV SIAQDDAGAD DWETDPDFVN DVSEKEQRWG AKTVQGSGHQ
----|----- |--------- ---|------ --|-- ---- --|---|---
EHINIHKLRE NVFQEHQTLK EKELETGPKA SHGYGGKFGV EQDRMDKSAV
---------- -------|--  ----|---- |--|------ -     -|--
GHEYQSKLSK HCSQVDSVRG FGGKFGVQMD RVDQSAVGFE YQGKTEKHAS
---|-|--|- --|---|--- ---------- ----|----- |---+ ---|
QKDYSSGFGG KYGVQADRVD KSAVGFDYQG KTEKHESQRD YSKGFGGKYG
---|||---- -|-------- -|-----|-- -+ ---|--- ||------|-
IDKDKVDKSA VGFEYQGKTE KHESQKDYVK GFGGKFGVQT DRQDKCALGW
--     -|- ----|-- +     +   |-- ---------| -----     
DHQEKLQLHE SQKDYKTGFG GKFGVQSERQ DSAAVGFDYK EKLAKHESQQ
    ------ |-- |-|--- ------|--- -|------|-     ---|--
DYSKGFGGKY GVQKDRMDKN ASTFEDVTQV SSAYQKTVPV EAVTSKTSNI
-||------| -----   -- -||----|-- ||-|--|--- ---||-||--
RANFENLAKE KEQEDRRKAE AERAQRMAKE RQEQEEARRK LEEQARAKTQ
---------                                      -----|-
TPPVSPAPQP TEERLPSSPV YEDAASFKAE LSYRGPVSGT EPEPVYSMEA
|---|----- |-----||-- |----|---- -||----|-| -----||-- 
ADYREASSQQ GLAYATEAVY ESAEAPGHYP AEDSTYDEYE NDLGITAVAL
  +  -||-- ---|-|-  +  +  ----|- -- +++  +    ---|----
YDYQAAGDDE ISFDPDDIIT NIEMIDDGWW RGVCKGRYGL FPANYVELRQ
|-+         +       +        --- -------|-- ----|-----


Protein	: Q14247
Enzyme	: Lys-C Lys-N V8-E

	TGPKASHGYGGKFGVE
	|----|--|-------
	ISFDPDDIITNIE
	-|-------|---
	KTVPVEAVTS
	-|------||
	ASAGHAVSIAQDDAGADDWETDPDFVNDVSEK
	-|-----|------------|--------|--
	SAVGFDYQGK
	|-----|---
	MWKASAGHAVSIAQDDAGADDWE
	----|-----|------------
	SAVGFEYQGK
	|-----|---
	HESQRDYSK
	--|---||-
	KLQLHESQ
	------|-
	KELETGP
	----|--
	TSNIRANFENLAK
	||-----------
	KFGVQMDRVDQSAVGFEYQG
	-----------|-----|--
	KTQTPPVSPAPQPTEERLPSSPVYEDAASF
	-|-|---|-----|-----||--|----|-
	KDYSSGFGG
	--|||----
	ASSQQGLAYATE
	-||-----|-|-
	NDLGITAVALYDYQAAGDDE
	-----|----|-|-------
	SQKDYKTGFGGKFGVQSE
	|---|-|---------|-
	KHASQKDYSSGFGGKYGVQADRVDKSAVGFDYQGKTE
	---|---|||-----|---------|-----|---|-
	DVTQVSSAYQKTVPVE
	--|--||-|--|----
	KLRENVFQEHQTL
	-----------|-
	KASHGYGG
	--|--|--
	QRWGAKTVQGSGHQE
	------|---|----
	RLPSSPVYE
	---||--|-
	LRENVFQEHQTLK
	----------|--
	KHESQRDYS
	---|---||
	SQRDYSKGFGGKYGIDKDKVDKSAVGFE
	|---||------|---------|-----
	APGHYPAE
	----|---
	LSYRGPVSGTEPEPVYSME
	-||----|-|-----||--
	TVPVEAVTSK
	|------||-
	KHCSQVDSVRGFGG
	---|---|------
	DYSSGFGGK
	-|||-----
	YGVQADRVDK
	|---------
	FGVQTDRQDK
	----|-----
	KYGVQADRVD
	-|--------
	TVQGSGHQEHINIHK
	|---|----------
	AVTSKTSNIRANFE
	--||-||-------
	FGVQMDRVDQSAVGFEYQGK
	----------|-----|---
	KTVQGSGHQEHINIH
	-|---|---------
	QDRMDKSAVGHE
	------|-----
	KGRYGLFPANYVELRQ
	---|------|-----
	LQLHESQK
	-----|--
	SQKDYVKGFGGKFGVQTDRQDKCALGWDHQE
	|---|-----------|--------------
	GRYGLFPANYVELRQ
	--|------|-----
	TQTPPVSPAPQPTEERLPSSPVYEDAASFK
	|-|---|-----|-----||--|----|--
	KASAGHAVSIAQDDAGADDWETDPDFVNDVSE
	--|-----|------------|--------|-
	KFGVQTDRQD
	-----|----
	KSAVGFEYQG
	-|-----|--
	QARAKTQTPPVSPAPQPTE
	-----|-|---|-----|-
	ASHGYGGK
	-|--|---
	NASTFEDVTQVSSAYQK
	--||----|--||-|--
	KHESQQDYS
	---|---||
	KTSNIRANFENLA
	-||----------
	KFGVQSERQDSAAVGFDY
	-----|----|------|
	FGVQSERQDSAAVGFDYK
	----|----|------|-
	SQQDYSKGFGGKYGVQKDRMDKNASTFE
	|---||------|-----------||--
	KSAVGHEYQS
	-|-----|-|
	KNASTFEDVTQVSSAYQ
	---||----|--||-|-
	YQSKLSKHCSQVDSVRGFGGKFGVQMDRVDQSAVGFE
	|-|--|---|---|-----------------|-----
	SAVGHEYQSK
	|-----|-|-
	HESQQDYSK
	--|---||-
	ELETGPK
	---|---
	TDPDFVNDVSE
	|--------|-
	HCSQVDSVRGFGGK
	--|---|-------
	DAASFKAE
	---|----
	MIDDGWWRGVCKGRYGLFPANYVE
	--------------|------|--
	KSAVGFDYQG
	-|-----|--
	RQDSAAVGFDYKE
	---|------|--

Protein sequence : 
MWKASAGHAV SIAQDDAGAD DWETDPDFVN DVSEKEQRWG AKTVQGSGHQ
----|----- |--------- ---|------ --|-- ---- --|---|---
EHINIHKLRE NVFQEHQTLK EKELETGPKA SHGYGGKFGV EQDRMDKSAV
---------- -------|--  ----|---- |--|------ -------|--
GHEYQSKLSK HCSQVDSVRG FGGKFGVQMD RVDQSAVGFE YQGKTEKHAS
---|-|--|- --|---|--- ---------- ----|----- |---+ ---|
QKDYSSGFGG KYGVQADRVD KSAVGFDYQG KTEKHESQRD YSKGFGGKYG
---|||---- -|-------- -|-----|-- -|----|--- ||------|-
IDKDKVDKSA VGFEYQGKTE KHESQKDYVK GFGGKFGVQT DRQDKCALGW
--------|- ----|-- +     |---|-- ---------| ----------
DHQEKLQLHE SQKDYKTGFG GKFGVQSERQ DSAAVGFDYK EKLAKHESQQ
---------- |---|-|--- ------|--- -|------|- -   ---|--
DYSKGFGGKY GVQKDRMDKN ASTFEDVTQV SSAYQKTVPV EAVTSKTSNI
-||------| ---------- -||----|-- ||-|--|--- ---||-||--
RANFENLAKE KEQEDRRKAE AERAQRMAKE RQEQEEARRK LEEQARAKTQ
---------                                      -----|-
TPPVSPAPQP TEERLPSSPV YEDAASFKAE LSYRGPVSGT EPEPVYSMEA
|---|----- |-----||-- |----|---- -||----|-| -----||-- 
ADYREASSQQ GLAYATEAVY ESAEAPGHYP AEDSTYDEYE NDLGITAVAL
  +  -||-- ---|-|-  +  +  ----|- -- +++  +  -----|----
YDYQAAGDDE ISFDPDDIIT NIEMIDDGWW RGVCKGRYGL FPANYVELRQ
|-|------- -|-------| ---------- -------|-- ----|-----


Protein	: Q14247
Enzyme	: Lys-C trypsin_no_P_rule V8-DE

	VDQSAVGFEYQGK
	---|-----|---
	TGPKASHGYGGKFGVE
	|----|--|-------
	KNASTFE
	---||--
	YSKGFGGKYGVQKD
	||------|-----
	YGVQADR
	|------
	ASAGHAVSIAQDDAGADDWETDPDFVNDVSEK
	-|-----|------------|--------|--
	SAVGFDYQGK
	|-----|---
	SAVGFEYQGK
	|-----|---
	HESQRDYSK
	--|---||-
	TSNIRANFENLAK
	||-----------
	KSAVGFE
	-|-----
	SAAVGFD
	|------
	ASSQQGLAYATE
	-||-----|-|-
	YSSGFGGKYGVQAD
	|||-----|-----
	QRWGAKTVQGSGHQE
	------|---|----
	RLPSSPVYE
	---||--|-
	SVRGFGGKFGVQMD
	|-------------
	YQSKLSKHCSQVD
	|-|--|---|---
	LRENVFQEHQTLK
	----------|--
	FGVQSER
	----|--
	FGVQTDR
	----|--
	YSKGFGGKYGID
	||------|---
	APGHYPAE
	----|---
	VTQVSSAYQKTVPVE
	-|--||-|--|----
	LSYRGPVSGTEPEPVYSME
	-||----|-|-----||--
	TVPVEAVTSK
	|------||-
	AASFKAE
	--|----
	YVKGFGGKFGVQTD
	|-----------|-
	DYSSGFGGK
	-|||-----
	YGVQADRVDK
	|---------
	FGVQTDRQDK
	----|-----
	ENVFQEHQTLK
	--------|--
	LPSSPVYEDAASFK
	--||--|----|--
	KSAVGHE
	-|-----
	TVQGSGHQEHINIHK
	|---|----------
	YGLFPANYVELR
	|------|----
	AVTSKTSNIRANFE
	--||-||-------
	FGVQMDRVDQSAVGFEYQGK
	----------|-----|---
	KHASQKD
	---|---
	LGITAVALYD
	---|----|-
	GPVSGTEPEPVYSMEAADYR
	---|-|-----||-----|-
	QDSAAVGFDYK
	--|------|-
	LQLHESQK
	-----|--
	GRYGLFPANYVELRQ
	--|------|-----
	TQTPPVSPAPQPTEERLPSSPVYEDAASFK
	|-|---|-----|-----||--|----|--
	QARAKTQTPPVSPAPQPTE
	-----|-|---|-----|-
	ASHGYGGK
	-|--|---
	NASTFEDVTQVSSAYQK
	--||----|--||-|--
	KSAVGFD
	-|-----
	FGVQSERQDSAAVGFDYK
	----|----|------|-
	MWKASAGHAVSIAQD
	----|-----|----
	SAVGHEYQSK
	|-----|-|-
	HESQQDYSK
	--|---||-
	YKTGFGGKFGVQSE
	|-|---------|-
	GWWRGVCKGRYGLFPANYVE
	----------|------|--
	ELETGPK
	---|---
	HCSQVDSVR
	--|---|--
	HCSQVDSVRGFGGK
	--|---|-------
	TQTPPVSPAPQPTEER
	|-|---|-----|---
	QSAVGFE
	-|-----

Protein sequence : 
MWKASAGHAV SIAQDDAGAD DWETDPDFVN DVSEKEQRWG AKTVQGSGHQ
----|----- |--------- ---|------ --|-- ---- --|---|---
EHINIHKLRE NVFQEHQTLK EKELETGPKA SHGYGGKFGV EQDRMDKSAV
---------- -------|--   ---|---- |--|------ -     -|--
GHEYQSKLSK HCSQVDSVRG FGGKFGVQMD RVDQSAVGFE YQGKTEKHAS
---|-|--|- --|---|--- ---------- ----|----- |---+ ---|
QKDYSSGFGG KYGVQADRVD KSAVGFDYQG KTEKHESQRD YSKGFGGKYG
---|||---- -|-------- -|-----|-- -+  --|--- ||------|-
IDKDKVDKSA VGFEYQGKTE KHESQKDYVK GFGGKFGVQT DRQDKCALGW
--     -|- ----+   +     +   |-- ---------| -----     
DHQEKLQLHE SQKDYKTGFG GKFGVQSERQ DSAAVGFDYK EKLAKHESQQ
     ----- |-- |-|--- ------|--- -|------|-      --|--
DYSKGFGGKY GVQKDRMDKN ASTFEDVTQV SSAYQKTVPV EAVTSKTSNI
-||------| -----   -- -||----|-- ||-|--|--- ---||-||--
RANFENLAKE KEQEDRRKAE AERAQRMAKE RQEQEEARRK LEEQARAKTQ
---------                                      -----|-
TPPVSPAPQP TEERLPSSPV YEDAASFKAE LSYRGPVSGT EPEPVYSMEA
|---|----- |-----||-- |----|---- -||----|-| -----||---
ADYREASSQQ GLAYATEAVY ESAEAPGHYP AEDSTYDEYE NDLGITAVAL
--|- -||-- ---|-|-  +  +  ----|- -- +++  +    ---|----
YDYQAAGDDE ISFDPDDIIT NIEMIDDGWW RGVCKGRYGL FPANYVELRQ
|-+         +       +        --- -------|-- ----|-----


Protein	: Q14247
Enzyme	: Lys-C trypsin_no_P_rule V8-E

	VDQSAVGFEYQGK
	---|-----|---
	TGPKASHGYGGKFGVE
	|----|--|-------
	ISFDPDDIITNIE
	-|-------|---
	YGVQADR
	|------
	ASAGHAVSIAQDDAGADDWETDPDFVNDVSEK
	-|-----|------------|--------|--
	SAVGFDYQGK
	|-----|---
	MWKASAGHAVSIAQDDAGADDWE
	----|-----|------------
	SAVGFEYQGK
	|-----|---
	HESQRDYSK
	--|---||-
	TSNIRANFENLAK
	||-----------
	ASSQQGLAYATE
	-||-----|-|-
	NDLGITAVALYDYQAAGDDE
	-----|----|-|-------
	SQKDYKTGFGGKFGVQSE
	|---|-|---------|-
	KHASQKDYSSGFGGKYGVQADRVDKSAVGFDYQGKTE
	---|---|||-----|---------|-----|---|-
	DVTQVSSAYQKTVPVE
	--|--||-|--|----
	QRWGAKTVQGSGHQE
	------|---|----
	RLPSSPVYE
	---||--|-
	LRENVFQEHQTLK
	----------|--
	FGVQSER
	----|--
	FGVQTDR
	----|--
	SQRDYSKGFGGKYGIDKDKVDKSAVGFE
	|---||------|---------|-----
	APGHYPAE
	----|---
	LSYRGPVSGTEPEPVYSME
	-||----|-|-----||--
	TVPVEAVTSK
	|------||-
	DYSSGFGGK
	-|||-----
	YGVQADRVDK
	|---------
	FGVQTDRQDK
	----|-----
	ENVFQEHQTLK
	--------|--
	LPSSPVYEDAASFK
	--||--|----|--
	TVQGSGHQEHINIHK
	|---|----------
	YGLFPANYVELR
	|------|----
	AVTSKTSNIRANFE
	--||-||-------
	FGVQMDRVDQSAVGFEYQGK
	----------|-----|---
	QDRMDKSAVGHE
	------|-----
	GPVSGTEPEPVYSMEAADYR
	---|-|-----||-----|-
	QDSAAVGFDYK
	--|------|-
	LQLHESQK
	-----|--
	SQKDYVKGFGGKFGVQTDRQDKCALGWDHQE
	|---|-----------|--------------
	GRYGLFPANYVELRQ
	--|------|-----
	TQTPPVSPAPQPTEERLPSSPVYEDAASFK
	|-|---|-----|-----||--|----|--
	QARAKTQTPPVSPAPQPTE
	-----|-|---|-----|-
	ASHGYGGK
	-|--|---
	NASTFEDVTQVSSAYQK
	--||----|--||-|--
	FGVQSERQDSAAVGFDYK
	----|----|------|-
	SQQDYSKGFGGKYGVQKDRMDKNASTFE
	|---||------|-----------||--
	YQSKLSKHCSQVDSVRGFGGKFGVQMDRVDQSAVGFE
	|-|--|---|---|-----------------|-----
	SAVGHEYQSK
	|-----|-|-
	HESQQDYSK
	--|---||-
	ELETGPK
	---|---
	HCSQVDSVR
	--|---|--
	HCSQVDSVRGFGGK
	--|---|-------
	TDPDFVNDVSE
	|--------|-
	TQTPPVSPAPQPTEER
	|-|---|-----|---
	DAASFKAE
	---|----
	MIDDGWWRGVCKGRYGLFPANYVE
	--------------|------|--
	RQDSAAVGFDYKE
	---|------|--

Protein sequence : 
MWKASAGHAV SIAQDDAGAD DWETDPDFVN DVSEKEQRWG AKTVQGSGHQ
----|----- |--------- ---|------ --|-- ---- --|---|---
EHINIHKLRE NVFQEHQTLK EKELETGPKA SHGYGGKFGV EQDRMDKSAV
---------- -------|--   ---|---- |--|------ -------|--
GHEYQSKLSK HCSQVDSVRG FGGKFGVQMD RVDQSAVGFE YQGKTEKHAS
---|-|--|- --|---|--- ---------- ----|----- |---+ ---|
QKDYSSGFGG KYGVQADRVD KSAVGFDYQG KTEKHESQRD YSKGFGGKYG
---|||---- -|-------- -|-----|-- -|- --|--- ||------|-
IDKDKVDKSA VGFEYQGKTE KHESQKDYVK GFGGKFGVQT DRQDKCALGW
--------|- ----+   +     |---|-- ---------| ----------
DHQEKLQLHE SQKDYKTGFG GKFGVQSERQ DSAAVGFDYK EKLAKHESQQ
---- ----- |---|-|--- ------|--- -|------|- -    --|--
DYSKGFGGKY GVQKDRMDKN ASTFEDVTQV SSAYQKTVPV EAVTSKTSNI
-||------| ---------- -||----|-- ||-|--|--- ---||-||--
RANFENLAKE KEQEDRRKAE AERAQRMAKE RQEQEEARRK LEEQARAKTQ
---------                                      -----|-
TPPVSPAPQP TEERLPSSPV YEDAASFKAE LSYRGPVSGT EPEPVYSMEA
|---|----- |-----||-- |----|---- -||----|-| -----||---
ADYREASSQQ GLAYATEAVY ESAEAPGHYP AEDSTYDEYE NDLGITAVAL
--|- -||-- ---|-|-  +  +  ----|- -- +++  +  -----|----
YDYQAAGDDE ISFDPDDIIT NIEMIDDGWW RGVCKGRYGL FPANYVELRQ
|-|------- -|-------| ---------- -------|-- ----|-----


Protein	: Q14247
Enzyme	: Lys-C V8-DE V8-E

	TGPKASHGYGGKFGVE
	|----|--|-------
	ISFDPDDIITNIE
	-|-------|---
	KNASTFE
	---||--
	YSKGFGGKYGVQKD
	||------|-----
	ASAGHAVSIAQDDAGADDWETDPDFVNDVSEK
	-|-----|------------|--------|--
	SAVGFDYQGK
	|-----|---
	MWKASAGHAVSIAQDDAGADDWE
	----|-----|------------
	SAVGFEYQGK
	|-----|---
	HESQRDYSK
	--|---||-
	TSNIRANFENLAK
	||-----------
	KSAVGFE
	-|-----
	SAAVGFD
	|------
	ASSQQGLAYATE
	-||-----|-|-
	YSSGFGGKYGVQAD
	|||-----|-----
	NDLGITAVALYDYQAAGDDE
	-----|----|-|-------
	SQKDYKTGFGGKFGVQSE
	|---|-|---------|-
	KHASQKDYSSGFGGKYGVQADRVDKSAVGFDYQGKTE
	---|---|||-----|---------|-----|---|-
	DVTQVSSAYQKTVPVE
	--|--||-|--|----
	QRWGAKTVQGSGHQE
	------|---|----
	RLPSSPVYE
	---||--|-
	SVRGFGGKFGVQMD
	|-------------
	YQSKLSKHCSQVD
	|-|--|---|---
	LRENVFQEHQTLK
	----------|--
	YSKGFGGKYGID
	||------|---
	SQRDYSKGFGGKYGIDKDKVDKSAVGFE
	|---||------|---------|-----
	APGHYPAE
	----|---
	VTQVSSAYQKTVPVE
	-|--||-|--|----
	LSYRGPVSGTEPEPVYSME
	-||----|-|-----||--
	TVPVEAVTSK
	|------||-
	AASFKAE
	--|----
	YVKGFGGKFGVQTD
	|-----------|-
	DYSSGFGGK
	-|||-----
	YGVQADRVDK
	|---------
	FGVQTDRQDK
	----|-----
	KSAVGHE
	-|-----
	TVQGSGHQEHINIHK
	|---|----------
	AVTSKTSNIRANFE
	--||-||-------
	FGVQMDRVDQSAVGFEYQGK
	----------|-----|---
	QDRMDKSAVGHE
	------|-----
	KHASQKD
	---|---
	LGITAVALYD
	---|----|-
	LQLHESQK
	-----|--
	SQKDYVKGFGGKFGVQTDRQDKCALGWDHQE
	|---|-----------|--------------
	GRYGLFPANYVELRQ
	--|------|-----
	TQTPPVSPAPQPTEERLPSSPVYEDAASFK
	|-|---|-----|-----||--|----|--
	QARAKTQTPPVSPAPQPTE
	-----|-|---|-----|-
	ASHGYGGK
	-|--|---
	NASTFEDVTQVSSAYQK
	--||----|--||-|--
	KSAVGFD
	-|-----
	FGVQSERQDSAAVGFDYK
	----|----|------|-
	SQQDYSKGFGGKYGVQKDRMDKNASTFE
	|---||------|-----------||--
	MWKASAGHAVSIAQD
	----|-----|----
	YQSKLSKHCSQVDSVRGFGGKFGVQMDRVDQSAVGFE
	|-|--|---|---|-----------------|-----
	SAVGHEYQSK
	|-----|-|-
	HESQQDYSK
	--|---||-
	YKTGFGGKFGVQSE
	|-|---------|-
	GWWRGVCKGRYGLFPANYVE
	----------|------|--
	ELETGPK
	---|---
	TDPDFVNDVSE
	|--------|-
	HCSQVDSVRGFGGK
	--|---|-------
	DAASFKAE
	---|----
	MIDDGWWRGVCKGRYGLFPANYVE
	--------------|------|--
	QSAVGFE
	-|-----
	RQDSAAVGFDYKE
	---|------|--

Protein sequence : 
MWKASAGHAV SIAQDDAGAD DWETDPDFVN DVSEKEQRWG AKTVQGSGHQ
----|----- |--------- ---|------ --|-- ---- --|---|---
EHINIHKLRE NVFQEHQTLK EKELETGPKA SHGYGGKFGV EQDRMDKSAV
---------- -------|--   ---|---- |--|------ -------|--
GHEYQSKLSK HCSQVDSVRG FGGKFGVQMD RVDQSAVGFE YQGKTEKHAS
---|-|--|- --|---|--- ---------- ----|----- |---+ ---|
QKDYSSGFGG KYGVQADRVD KSAVGFDYQG KTEKHESQRD YSKGFGGKYG
---|||---- -|-------- -|-----|-- -|- --|--- ||------|-
IDKDKVDKSA VGFEYQGKTE KHESQKDYVK GFGGKFGVQT DRQDKCALGW
--------|- ----+   +     |---|-- ---------| ----------
DHQEKLQLHE SQKDYKTGFG GKFGVQSERQ DSAAVGFDYK EKLAKHESQQ
---- ----- |---|-|--- ------|--- -|------|- -    --|--
DYSKGFGGKY GVQKDRMDKN ASTFEDVTQV SSAYQKTVPV EAVTSKTSNI
-||------| ---------- -||----|-- ||-|--|--- ---||-||--
RANFENLAKE KEQEDRRKAE AERAQRMAKE RQEQEEARRK LEEQARAKTQ
---------                                      -----|-
TPPVSPAPQP TEERLPSSPV YEDAASFKAE LSYRGPVSGT EPEPVYSMEA
|---|----- |-----||-- |----|---- -||----|-| -----||-- 
ADYREASSQQ GLAYATEAVY ESAEAPGHYP AEDSTYDEYE NDLGITAVAL
  +  -||-- ---|-|-  +  +  ----|- -- +++  +  -----|----
YDYQAAGDDE ISFDPDDIIT NIEMIDDGWW RGVCKGRYGL FPANYVELRQ
|-|------- -|-------| ---------- -------|-- ----|-----


Protein	: Q14247
Enzyme	: Lys-N trypsin_no_P_rule V8-DE

	VDQSAVGFEYQGK
	---|-----|---
	TGPKASHGYGGKFGVE
	|----|--|-------
	KNASTFE
	---||--
	YSKGFGGKYGVQKD
	||------|-----
	KTVPVEAVTS
	-|------||
	YGVQADR
	|------
	ASAGHAVSIAQDDAGADDWETDPDFVNDVSEK
	-|-----|------------|--------|--
	SAVGFDYQGK
	|-----|---
	SAVGFEYQGK
	|-----|---
	KLQLHESQ
	------|-
	KELETGP
	----|--
	KFGVQMDRVDQSAVGFEYQG
	-----------|-----|--
	KTQTPPVSPAPQPTEERLPSSPVYEDAASF
	-|-|---|-----|-----||--|----|-
	KDYSSGFGG
	--|||----
	KSAVGFE
	-|-----
	SAAVGFD
	|------
	ASSQQGLAYATE
	-||-----|-|-
	YSSGFGGKYGVQAD
	|||-----|-----
	KLRENVFQEHQTL
	-----------|-
	KASHGYGG
	--|--|--
	QRWGAKTVQGSGHQE
	------|---|----
	RLPSSPVYE
	---||--|-
	SVRGFGGKFGVQMD
	|-------------
	YQSKLSKHCSQVD
	|-|--|---|---
	FGVQSER
	----|--
	FGVQTDR
	----|--
	KHESQRDYS
	---|---||
	YSKGFGGKYGID
	||------|---
	APGHYPAE
	----|---
	VTQVSSAYQKTVPVE
	-|--||-|--|----
	LSYRGPVSGTEPEPVYSME
	-||----|-|-----||--
	TVPVEAVTSK
	|------||-
	AASFKAE
	--|----
	YVKGFGGKFGVQTD
	|-----------|-
	KHCSQVDSVRGFGG
	---|---|------
	DYSSGFGGK
	-|||-----
	LPSSPVYEDAASFK
	--||--|----|--
	ENVFQEHQTLK
	--------|--
	KYGVQADRVD
	-|--------
	KSAVGHE
	-|-----
	TVQGSGHQEHINIHK
	|---|----------
	YGLFPANYVELR
	|------|----
	AVTSKTSNIRANFE
	--||-||-------
	KTVQGSGHQEHINIH
	-|---|---------
	KHASQKD
	---|---
	LGITAVALYD
	---|----|-
	GPVSGTEPEPVYSMEAADYR
	---|-|-----||-----|-
	KGRYGLFPANYVELRQ
	---|------|-----
	QDSAAVGFDYK
	--|------|-
	LQLHESQK
	-----|--
	KASAGHAVSIAQDDAGADDWETDPDFVNDVSE
	--|-----|------------|--------|-
	KFGVQTDRQD
	-----|----
	KSAVGFEYQG
	-|-----|--
	QARAKTQTPPVSPAPQPTE
	-----|-|---|-----|-
	ASHGYGGK
	-|--|---
	NASTFEDVTQVSSAYQK
	--||----|--||-|--
	KHESQQDYS
	---|---||
	KTSNIRANFENLA
	-||----------
	KSAVGFD
	-|-----
	KFGVQSERQDSAAVGFDY
	-----|----|------|
	KSAVGHEYQS
	-|-----|-|
	KNASTFEDVTQVSSAYQ
	---||----|--||-|-
	MWKASAGHAVSIAQD
	----|-----|----
	SAVGHEYQSK
	|-----|-|-
	HESQQDYSK
	--|---||-
	YKTGFGGKFGVQSE
	|-|---------|-
	GWWRGVCKGRYGLFPANYVE
	----------|------|--
	ELETGPK
	---|---
	HCSQVDSVR
	--|---|--
	TQTPPVSPAPQPTEER
	|-|---|-----|---
	KSAVGFDYQG
	-|-----|--
	QSAVGFE
	-|-----

Protein sequence : 
MWKASAGHAV SIAQDDAGAD DWETDPDFVN DVSEKEQRWG AKTVQGSGHQ
----|----- |--------- ---|------ --|-- ---- --|---|---
EHINIHKLRE NVFQEHQTLK EKELETGPKA SHGYGGKFGV EQDRMDKSAV
---------- -------|--  ----|---- |--|------ -     -|--
GHEYQSKLSK HCSQVDSVRG FGGKFGVQMD RVDQSAVGFE YQGKTEKHAS
---|-|--|- --|---|--- ---------- ----|----- |---+ ---|
QKDYSSGFGG KYGVQADRVD KSAVGFDYQG KTEKHESQRD YSKGFGGKYG
---|||---- -|-------- -|-----|-- -+ ---|--- ||------|-
IDKDKVDKSA VGFEYQGKTE KHESQKDYVK GFGGKFGVQT DRQDKCALGW
--     -|- ----|-- +     +   |-- ---------| ----      
DHQEKLQLHE SQKDYKTGFG GKFGVQSERQ DSAAVGFDYK EKLAKHESQQ
    ------ |-- |-|--- ------|--- -|------|-     ---|--
DYSKGFGGKY GVQKDRMDKN ASTFEDVTQV SSAYQKTVPV EAVTSKTSNI
-||------| -----   -- -||----|-- ||-|--|--- ---||-||--
RANFENLAKE KEQEDRRKAE AERAQRMAKE RQEQEEARRK LEEQARAKTQ
--------                                       -----|-
TPPVSPAPQP TEERLPSSPV YEDAASFKAE LSYRGPVSGT EPEPVYSMEA
|---|----- |-----||-- |----|---- -||----|-| -----||---
ADYREASSQQ GLAYATEAVY ESAEAPGHYP AEDSTYDEYE NDLGITAVAL
--|- -||-- ---|-|-  +  +  ----|- -- +++  +    ---|----
YDYQAAGDDE ISFDPDDIIT NIEMIDDGWW RGVCKGRYGL FPANYVELRQ
|-+         +       +        --- -------|-- ----|-----


Protein	: Q14247
Enzyme	: Lys-N trypsin_no_P_rule V8-E

	VDQSAVGFEYQGK
	---|-----|---
	TGPKASHGYGGKFGVE
	|----|--|-------
	ISFDPDDIITNIE
	-|-------|---
	KTVPVEAVTS
	-|------||
	YGVQADR
	|------
	ASAGHAVSIAQDDAGADDWETDPDFVNDVSEK
	-|-----|------------|--------|--
	SAVGFDYQGK
	|-----|---
	MWKASAGHAVSIAQDDAGADDWE
	----|-----|------------
	SAVGFEYQGK
	|-----|---
	KLQLHESQ
	------|-
	KELETGP
	----|--
	KFGVQMDRVDQSAVGFEYQG
	-----------|-----|--
	KTQTPPVSPAPQPTEERLPSSPVYEDAASF
	-|-|---|-----|-----||--|----|-
	KDYSSGFGG
	--|||----
	ASSQQGLAYATE
	-||-----|-|-
	NDLGITAVALYDYQAAGDDE
	-----|----|-|-------
	SQKDYKTGFGGKFGVQSE
	|---|-|---------|-
	KHASQKDYSSGFGGKYGVQADRVDKSAVGFDYQGKTE
	---|---|||-----|---------|-----|---|-
	DVTQVSSAYQKTVPVE
	--|--||-|--|----
	KLRENVFQEHQTL
	-----------|-
	KASHGYGG
	--|--|--
	QRWGAKTVQGSGHQE
	------|---|----
	RLPSSPVYE
	---||--|-
	FGVQSER
	----|--
	FGVQTDR
	----|--
	KHESQRDYS
	---|---||
	SQRDYSKGFGGKYGIDKDKVDKSAVGFE
	|---||------|---------|-----
	APGHYPAE
	----|---
	LSYRGPVSGTEPEPVYSME
	-||----|-|-----||--
	TVPVEAVTSK
	|------||-
	KHCSQVDSVRGFGG
	---|---|------
	DYSSGFGGK
	-|||-----
	LPSSPVYEDAASFK
	--||--|----|--
	ENVFQEHQTLK
	--------|--
	KYGVQADRVD
	-|--------
	TVQGSGHQEHINIHK
	|---|----------
	YGLFPANYVELR
	|------|----
	AVTSKTSNIRANFE
	--||-||-------
	KTVQGSGHQEHINIH
	-|---|---------
	QDRMDKSAVGHE
	------|-----
	GPVSGTEPEPVYSMEAADYR
	---|-|-----||-----|-
	KGRYGLFPANYVELRQ
	---|------|-----
	QDSAAVGFDYK
	--|------|-
	LQLHESQK
	-----|--
	SQKDYVKGFGGKFGVQTDRQDKCALGWDHQE
	|---|-----------|--------------
	KASAGHAVSIAQDDAGADDWETDPDFVNDVSE
	--|-----|------------|--------|-
	KFGVQTDRQD
	-----|----
	KSAVGFEYQG
	-|-----|--
	QARAKTQTPPVSPAPQPTE
	-----|-|---|-----|-
	ASHGYGGK
	-|--|---
	NASTFEDVTQVSSAYQK
	--||----|--||-|--
	KHESQQDYS
	---|---||
	KTSNIRANFENLA
	-||----------
	KFGVQSERQDSAAVGFDY
	-----|----|------|
	SQQDYSKGFGGKYGVQKDRMDKNASTFE
	|---||------|-----------||--
	KSAVGHEYQS
	-|-----|-|
	KNASTFEDVTQVSSAYQ
	---||----|--||-|-
	YQSKLSKHCSQVDSVRGFGGKFGVQMDRVDQSAVGFE
	|-|--|---|---|-----------------|-----
	SAVGHEYQSK
	|-----|-|-
	HESQQDYSK
	--|---||-
	ELETGPK
	---|---
	HCSQVDSVR
	--|---|--
	TDPDFVNDVSE
	|--------|-
	DAASFKAE
	---|----
	TQTPPVSPAPQPTEER
	|-|---|-----|---
	MIDDGWWRGVCKGRYGLFPANYVE
	--------------|------|--
	KSAVGFDYQG
	-|-----|--
	RQDSAAVGFDYKE
	---|------|--

Protein sequence : 
MWKASAGHAV SIAQDDAGAD DWETDPDFVN DVSEKEQRWG AKTVQGSGHQ
----|----- |--------- ---|------ --|-- ---- --|---|---
EHINIHKLRE NVFQEHQTLK EKELETGPKA SHGYGGKFGV EQDRMDKSAV
---------- -------|--  ----|---- |--|------ -------|--
GHEYQSKLSK HCSQVDSVRG FGGKFGVQMD RVDQSAVGFE YQGKTEKHAS
---|-|--|- --|---|--- ---------- ----|----- |---+ ---|
QKDYSSGFGG KYGVQADRVD KSAVGFDYQG KTEKHESQRD YSKGFGGKYG
---|||---- -|-------- -|-----|-- -|----|--- ||------|-
IDKDKVDKSA VGFEYQGKTE KHESQKDYVK GFGGKFGVQT DRQDKCALGW
--------|- ----|-- +     |---|-- ---------| ----------
DHQEKLQLHE SQKDYKTGFG GKFGVQSERQ DSAAVGFDYK EKLAKHESQQ
---------- |---|-|--- ------|--- -|------|- -   ---|--
DYSKGFGGKY GVQKDRMDKN ASTFEDVTQV SSAYQKTVPV EAVTSKTSNI
-||------| ---------- -||----|-- ||-|--|--- ---||-||--
RANFENLAKE KEQEDRRKAE AERAQRMAKE RQEQEEARRK LEEQARAKTQ
--------                                       -----|-
TPPVSPAPQP TEERLPSSPV YEDAASFKAE LSYRGPVSGT EPEPVYSMEA
|---|----- |-----||-- |----|---- -||----|-| -----||---
ADYREASSQQ GLAYATEAVY ESAEAPGHYP AEDSTYDEYE NDLGITAVAL
--|- -||-- ---|-|-  +  +  ----|- -- +++  +  -----|----
YDYQAAGDDE ISFDPDDIIT NIEMIDDGWW RGVCKGRYGL FPANYVELRQ
|-|------- -|-------| ---------- -------|-- ----|-----


Protein	: Q14247
Enzyme	: Lys-N V8-DE V8-E

	TGPKASHGYGGKFGVE
	|----|--|-------
	ISFDPDDIITNIE
	-|-------|---
	KNASTFE
	---||--
	YSKGFGGKYGVQKD
	||------|-----
	KTVPVEAVTS
	-|------||
	MWKASAGHAVSIAQDDAGADDWE
	----|-----|------------
	KLQLHESQ
	------|-
	KELETGP
	----|--
	KFGVQMDRVDQSAVGFEYQG
	-----------|-----|--
	KTQTPPVSPAPQPTEERLPSSPVYEDAASF
	-|-|---|-----|-----||--|----|-
	KDYSSGFGG
	--|||----
	KSAVGFE
	-|-----
	SAAVGFD
	|------
	ASSQQGLAYATE
	-||-----|-|-
	YSSGFGGKYGVQAD
	|||-----|-----
	NDLGITAVALYDYQAAGDDE
	-----|----|-|-------
	SQKDYKTGFGGKFGVQSE
	|---|-|---------|-
	KHASQKDYSSGFGGKYGVQADRVDKSAVGFDYQGKTE
	---|---|||-----|---------|-----|---|-
	DVTQVSSAYQKTVPVE
	--|--||-|--|----
	KLRENVFQEHQTL
	-----------|-
	KASHGYGG
	--|--|--
	QRWGAKTVQGSGHQE
	------|---|----
	RLPSSPVYE
	---||--|-
	SVRGFGGKFGVQMD
	|-------------
	YQSKLSKHCSQVD
	|-|--|---|---
	KHESQRDYS
	---|---||
	YSKGFGGKYGID
	||------|---
	SQRDYSKGFGGKYGIDKDKVDKSAVGFE
	|---||------|---------|-----
	APGHYPAE
	----|---
	VTQVSSAYQKTVPVE
	-|--||-|--|----
	LSYRGPVSGTEPEPVYSME
	-||----|-|-----||--
	AASFKAE
	--|----
	YVKGFGGKFGVQTD
	|-----------|-
	KHCSQVDSVRGFGG
	---|---|------
	KYGVQADRVD
	-|--------
	KSAVGHE
	-|-----
	AVTSKTSNIRANFE
	--||-||-------
	KTVQGSGHQEHINIH
	-|---|---------
	QDRMDKSAVGHE
	------|-----
	KHASQKD
	---|---
	LGITAVALYD
	---|----|-
	KGRYGLFPANYVELRQ
	---|------|-----
	SQKDYVKGFGGKFGVQTDRQDKCALGWDHQE
	|---|-----------|--------------
	KASAGHAVSIAQDDAGADDWETDPDFVNDVSE
	--|-----|------------|--------|-
	KFGVQTDRQD
	-----|----
	KSAVGFEYQG
	-|-----|--
	QARAKTQTPPVSPAPQPTE
	-----|-|---|-----|-
	KHESQQDYS
	---|---||
	KTSNIRANFENLA
	-||----------
	KSAVGFD
	-|-----
	KFGVQSERQDSAAVGFDY
	-----|----|------|
	SQQDYSKGFGGKYGVQKDRMDKNASTFE
	|---||------|-----------||--
	KSAVGHEYQS
	-|-----|-|
	KNASTFEDVTQVSSAYQ
	---||----|--||-|-
	MWKASAGHAVSIAQD
	----|-----|----
	YQSKLSKHCSQVDSVRGFGGKFGVQMDRVDQSAVGFE
	|-|--|---|---|-----------------|-----
	YKTGFGGKFGVQSE
	|-|---------|-
	GWWRGVCKGRYGLFPANYVE
	----------|------|--
	TDPDFVNDVSE
	|--------|-
	DAASFKAE
	---|----
	MIDDGWWRGVCKGRYGLFPANYVE
	--------------|------|--
	KSAVGFDYQG
	-|-----|--
	QSAVGFE
	-|-----
	RQDSAAVGFDYKE
	---|------|--

Protein sequence : 
MWKASAGHAV SIAQDDAGAD DWETDPDFVN DVSEKEQRWG AKTVQGSGHQ
----|----- |--------- ---|------ --|-  ---- --|---|---
EHINIHKLRE NVFQEHQTLK EKELETGPKA SHGYGGKFGV EQDRMDKSAV
---------- -------|-   ----|---- |--|------ -------|--
GHEYQSKLSK HCSQVDSVRG FGGKFGVQMD RVDQSAVGFE YQGKTEKHAS
---|-|--|- --|---|--- ---------- ----|----- |-- + ---|
QKDYSSGFGG KYGVQADRVD KSAVGFDYQG KTEKHESQRD YSKGFGGKYG
---|||---- -|-------- -|-----|-- -|----|--- ||------|-
IDKDKVDKSA VGFEYQGKTE KHESQKDYVK GFGGKFGVQT DRQDKCALGW
--------|- ----|-- +     |---|-- ---------| ----------
DHQEKLQLHE SQKDYKTGFG GKFGVQSERQ DSAAVGFDYK EKLAKHESQQ
---------- |---|-|--- ------|--- -|------|- -   ---|--
DYSKGFGGKY GVQKDRMDKN ASTFEDVTQV SSAYQKTVPV EAVTSKTSNI
-||------| ---------- -||----|-- ||-|--|--- ---||-||--
RANFENLAKE KEQEDRRKAE AERAQRMAKE RQEQEEARRK LEEQARAKTQ
--------                                       -----|-
TPPVSPAPQP TEERLPSSPV YEDAASFKAE LSYRGPVSGT EPEPVYSMEA
|---|----- |-----||-- |----|---- -||----|-| -----||-- 
ADYREASSQQ GLAYATEAVY ESAEAPGHYP AEDSTYDEYE NDLGITAVAL
  +  -||-- ---|-|-  +  +  ----|- -- +++  +  -----|----
YDYQAAGDDE ISFDPDDIIT NIEMIDDGWW RGVCKGRYGL FPANYVELRQ
|-|------- -|-------| ---------- -------|-- ----|-----


Protein	: Q14247
Enzyme	: trypsin_no_P_rule V8-DE V8-E

	VDQSAVGFEYQGK
	---|-----|---
	TGPKASHGYGGKFGVE
	|----|--|-------
	ISFDPDDIITNIE
	-|-------|---
	KNASTFE
	---||--
	YSKGFGGKYGVQKD
	||------|-----
	YGVQADR
	|------
	ASAGHAVSIAQDDAGADDWETDPDFVNDVSEK
	-|-----|------------|--------|--
	SAVGFDYQGK
	|-----|---
	MWKASAGHAVSIAQDDAGADDWE
	----|-----|------------
	SAVGFEYQGK
	|-----|---
	KSAVGFE
	-|-----
	SAAVGFD
	|------
	ASSQQGLAYATE
	-||-----|-|-
	YSSGFGGKYGVQAD
	|||-----|-----
	NDLGITAVALYDYQAAGDDE
	-----|----|-|-------
	SQKDYKTGFGGKFGVQSE
	|---|-|---------|-
	KHASQKDYSSGFGGKYGVQADRVDKSAVGFDYQGKTE
	---|---|||-----|---------|-----|---|-
	DVTQVSSAYQKTVPVE
	--|--||-|--|----
	QRWGAKTVQGSGHQE
	------|---|----
	RLPSSPVYE
	---||--|-
	SVRGFGGKFGVQMD
	|-------------
	YQSKLSKHCSQVD
	|-|--|---|---
	FGVQSER
	----|--
	FGVQTDR
	----|--
	YSKGFGGKYGID
	||------|---
	SQRDYSKGFGGKYGIDKDKVDKSAVGFE
	|---||------|---------|-----
	APGHYPAE
	----|---
	VTQVSSAYQKTVPVE
	-|--||-|--|----
	LSYRGPVSGTEPEPVYSME
	-||----|-|-----||--
	TVPVEAVTSK
	|------||-
	AASFKAE
	--|----
	YVKGFGGKFGVQTD
	|-----------|-
	DYSSGFGGK
	-|||-----
	LPSSPVYEDAASFK
	--||--|----|--
	ENVFQEHQTLK
	--------|--
	KSAVGHE
	-|-----
	TVQGSGHQEHINIHK
	|---|----------
	YGLFPANYVELR
	|------|----
	AVTSKTSNIRANFE
	--||-||-------
	QDRMDKSAVGHE
	------|-----
	KHASQKD
	---|---
	LGITAVALYD
	---|----|-
	GPVSGTEPEPVYSMEAADYR
	---|-|-----||-----|-
	QDSAAVGFDYK
	--|------|-
	LQLHESQK
	-----|--
	SQKDYVKGFGGKFGVQTDRQDKCALGWDHQE
	|---|-----------|--------------
	QARAKTQTPPVSPAPQPTE
	-----|-|---|-----|-
	ASHGYGGK
	-|--|---
	NASTFEDVTQVSSAYQK
	--||----|--||-|--
	KSAVGFD
	-|-----
	SQQDYSKGFGGKYGVQKDRMDKNASTFE
	|---||------|-----------||--
	MWKASAGHAVSIAQD
	----|-----|----
	YQSKLSKHCSQVDSVRGFGGKFGVQMDRVDQSAVGFE
	|-|--|---|---|-----------------|-----
	SAVGHEYQSK
	|-----|-|-
	HESQQDYSK
	--|---||-
	YKTGFGGKFGVQSE
	|-|---------|-
	GWWRGVCKGRYGLFPANYVE
	----------|------|--
	ELETGPK
	---|---
	HCSQVDSVR
	--|---|--
	TDPDFVNDVSE
	|--------|-
	DAASFKAE
	---|----
	TQTPPVSPAPQPTEER
	|-|---|-----|---
	MIDDGWWRGVCKGRYGLFPANYVE
	--------------|------|--
	QSAVGFE
	-|-----
	RQDSAAVGFDYKE
	---|------|--

Protein sequence : 
MWKASAGHAV SIAQDDAGAD DWETDPDFVN DVSEKEQRWG AKTVQGSGHQ
----|----- |--------- ---|------ --|-- ---- --|---|---
EHINIHKLRE NVFQEHQTLK EKELETGPKA SHGYGGKFGV EQDRMDKSAV
-------  - -------|--   ---|---- |--|------ -------|--
GHEYQSKLSK HCSQVDSVRG FGGKFGVQMD RVDQSAVGFE YQGKTEKHAS
---|-|--|- --|---|--- ---------- ----|----- |---+ ---|
QKDYSSGFGG KYGVQADRVD KSAVGFDYQG KTEKHESQRD YSKGFGGKYG
---|||---- -|-------- -|-----|-- -|-   |--- ||------|-
IDKDKVDKSA VGFEYQGKTE KHESQKDYVK GFGGKFGVQT DRQDKCALGW
--------|- ----+   +     |---|-- ---------| ----------
DHQEKLQLHE SQKDYKTGFG GKFGVQSERQ DSAAVGFDYK EKLAKHESQQ
---- ----- |---|-|--- ------|--- -|------|- -    --|--
DYSKGFGGKY GVQKDRMDKN ASTFEDVTQV SSAYQKTVPV EAVTSKTSNI
-||------| ---------- -||----|-- ||-|--|--- ---||-||--
RANFENLAKE KEQEDRRKAE AERAQRMAKE RQEQEEARRK LEEQARAKTQ
-----                                          -----|-
TPPVSPAPQP TEERLPSSPV YEDAASFKAE LSYRGPVSGT EPEPVYSMEA
|---|----- |-----||-- |----|---- -||----|-| -----||---
ADYREASSQQ GLAYATEAVY ESAEAPGHYP AEDSTYDEYE NDLGITAVAL
--|- -||-- ---|-|-  +  +  ----|- -- +++  +  -----|----
YDYQAAGDDE ISFDPDDIIT NIEMIDDGWW RGVCKGRYGL FPANYVELRQ
|-|------- -|-------| ---------- -------|-- ----|---- 


Protein	: Q14247
Enzyme	: Arg-C Asp-N chymotrypsin CNBr

	DQSAVGFEYQGKTEKHASQK
	--|-----|---|----|--
	GVQMDRVDQSAVGF
	---------|----
	GVQSERQDSAAVGF
	---|----|-----
	DKSAVGHEYQSKLSKHCSQV
	--|-----|-|--|---|--
	WGAKTVQGSGHQEHINIHKLR
	----|---|------------
	DKSAVGHEYQSKLSKHCSQVDSVRGFGGKFGVQM
	--|-----|-|--|---|---|------------
	MDKSAVGHEYQSKLSKHCSQVDSVR
	---|-----|-|--|---|---|--
	DYQGKTEKHESQR
	-|---|----|--
	ETGPKASHGY
	-|----|--|
	DIITNIEMI
	---|-----
	DPDDIITNIEMIDDGW
	------|---------
	ESAEAPGHYPAEDSTY
	-|------|----|||
	KASAGHAVSIAQDDAGADDW
	--|-----|-----------
	DAASFKAELSYRGPVSGTEPEPVYSMEAA
	---|-----||----|-|-----||----
	MWKASAGHAVSIAQDDAGADDWETDPDFVNDVSEKEQR
	----|-----|------------|--------|-----
	DYSKGFGGKYGVQK
	-||------|----
	QDKCALGWDHQEKLQLHESQKDYKTGFGGKFGVQSER
	------------------|---|-|---------|--
	VNDVSEKEQRW
	----|------
	QDSAAVGFDYKEKLAKHESQQDYSKGFGGKYGVQKDR
	--|------|--------|---||------|------
	DSVRGFGGKFGVQM
	-|------------
	DSAAVGF
	-|-----
	DYKTGFGGKFGVQSERQ
	-|-|---------|---
	DKSAVGFEYQGKTEKHESQK
	--|-----|---|----|--
	GAKTVQGSGHQEHINIHKL
	---|---|-----------
	DGWWRGVCKGRYGLFPANYVELRQ
	-----------|------|-----
	MDKNASTFEDVTQVSSAYQKTVPVEAVTSKTSNIR
	-----||----|--||-|--|------||-||---
	IDDGWWRGVCKGRYGLFPANYVELRQ
	-------------|------|-----
	GITAVAL
	--|----
	AKHESQQDY
	----|---|
	DHQEKLQLHESQK
	----------|--
	EEQARAKTQTPPVSPAPQPTEERLPSSPVY
	-------|-|---|-----|-----||--|
	YGLFPANYVELR
	|------|----
	DKNASTFE
	----||--
	QGKTEKHASQKDY
	---|----|---|
	AKTQTPPVSPAPQPTEER
	--|-|---|-----|---
	GVQADRVDKSAVGF
	---------|----
	QGKTEKHESQRDY
	---|----|---|
	VDQSAVGFEYQGKTEKHASQKDYSSGFGGKYGVQADR
	---|-----|---|----|---|||-----|------
	QAAGDDEISF
	--------|-
	DYKEKLAKHESQQ
	-|--------|--
	RGVCKGRY
	-------|
	GPVSGTEPEPVYSMEAADYR
	---|-|-----||-----|-
	DLGITAVALY
	----|----|
	VDKSAVGFDYQGKTEKHESQR
	---|-----|---|----|--
	SKHCSQVDSVRGF
	|---|---|----
	DYREASSQQGLAYATEAVYESAEAPGHYPAE
	-|---||-----|-|---|-|------|---
	REASSQQGL
	---||----
	QGKTEKHESQKDY
	---|----|---|
	GVQTDRQDKCAL
	---|--------
	SMEAADY
	|-----|
	RGPVSGTEPEPVY
	----|-|-----|
	GIDKDKVDKSAVGF
	---------|----
	GVQKDRMDKNASTF
	-----------||-
	LPSSPVYEDAASFKAELSYR
	--||--|----|-----||-
	MWKASAGHAVSIAQ
	----|-----|---
	DYVKGFGGKFGVQT
	-|-----------|
	ENVFQEHQTLKEKELETGPKASHGYGGKFGVEQDR
	--------|-------|----|--|----------
	HESQKDY
	--|---|
	EDVTQVSSAY
	---|--||-|
	QKTVPVEAVTSKTSNIRANF
	--|------||-||------
	GVEQDRMDKSAVGHEY
	---------|-----|
	DYSKGFGGKYGI
	-||------|--
	DYSSGFGGKYGVQA
	-|||-----|----
	DKSAVGF
	--|----
	DVTQVSSAYQKTVPVEAVTSKTSNIRANFENLAKEKEQE
	--|--||-|--|------||-||----------------

Protein sequence : 
MWKASAGHAV SIAQDDAGAD DWETDPDFVN DVSEKEQRWG AKTVQGSGHQ
----|----- |--------- ---|------ --|------- --|---|---
EHINIHKLRE NVFQEHQTLK EKELETGPKA SHGYGGKFGV EQDRMDKSAV
---------- -------|-- -----|---- |--|------ -------|--
GHEYQSKLSK HCSQVDSVRG FGGKFGVQMD RVDQSAVGFE YQGKTEKHAS
---|-|--|- --|---|--- ---------- ----|----- |---|----|
QKDYSSGFGG KYGVQADRVD KSAVGFDYQG KTEKHESQRD YSKGFGGKYG
---|||---- -|-------- -|-----|-- -|----|--- ||------|-
IDKDKVDKSA VGFEYQGKTE KHESQKDYVK GFGGKFGVQT DRQDKCALGW
--------|- ----|---|- ---|---|-- ---------| ----------
DHQEKLQLHE SQKDYKTGFG GKFGVQSERQ DSAAVGFDYK EKLAKHESQQ
---------- |---|-|--- ------|--- -|------|- -------|--
DYSKGFGGKY GVQKDRMDKN ASTFEDVTQV SSAYQKTVPV EAVTSKTSNI
-||------| ---------- -||----|-- ||-|--|--- ---||-||--
RANFENLAKE KEQEDRRKAE AERAQRMAKE RQEQEEARRK LEEQARAKTQ
---------- ----                              -------|-
TPPVSPAPQP TEERLPSSPV YEDAASFKAE LSYRGPVSGT EPEPVYSMEA
|---|----- |-----||-- |----|---- -||----|-| -----||---
ADYREASSQQ GLAYATEAVY ESAEAPGHYP AEDSTYDEYE NDLGITAVAL
--|---||-- ---|-|---| -|------|- ---|||  +   ----|----
YDYQAAGDDE ISFDPDDIIT NIEMIDDGWW RGVCKGRYGL FPANYVELRQ
| +------- -|-------| ---------- -------|-- ----|-----


Protein	: Q14247
Enzyme	: Arg-C Asp-N chymotrypsin Lys-C

	DQSAVGFEYQGKTEKHASQK
	--|-----|---|----|--
	GVQMDRVDQSAVGF
	---------|----
	GVQSERQDSAAVGF
	---|----|-----
	DKSAVGHEYQSKLSKHCSQV
	--|-----|-|--|---|--
	WGAKTVQGSGHQEHINIHKLR
	----|---|------------
	MDKSAVGHEYQSKLSKHCSQVDSVR
	---|-----|-|--|---|---|--
	DYQGKTEKHESQR
	-|---|----|--
	ASAGHAVSIAQDDAGADDWETDPDFVNDVSEK
	-|-----|------------|--------|--
	SAVGFDYQGK
	|-----|---
	ETGPKASHGY
	-|----|--|
	DIITNIEMI
	---|-----
	HESQRDYSK
	--|---||-
	SAVGFEYQGK
	|-----|---
	TSNIRANFENLAK
	||-----------
	DPDDIITNIEMIDDGW
	------|---------
	ESAEAPGHYPAEDSTY
	-|------|----|||
	KASAGHAVSIAQDDAGADDW
	--|-----|-----------
	DAASFKAELSYRGPVSGTEPEPVYSMEAA
	---|-----||----|-|-----||----
	MWKASAGHAVSIAQDDAGADDWETDPDFVNDVSEKEQR
	----|-----|------------|--------|-----
	DYSKGFGGKYGVQK
	-||------|----
	QDKCALGWDHQEKLQLHESQKDYKTGFGGKFGVQSER
	------------------|---|-|---------|--
	VNDVSEKEQRW
	----|------
	QDSAAVGFDYKEKLAKHESQQDYSKGFGGKYGVQKDR
	--|------|--------|---||------|------
	DSVRGFGGKFGVQM
	-|------------
	DSAAVGF
	-|-----
	DYKTGFGGKFGVQSERQ
	-|-|---------|---
	LRENVFQEHQTLK
	----------|--
	DKSAVGFEYQGKTEKHESQK
	--|-----|---|----|--
	GAKTVQGSGHQEHINIHKL
	---|---|-----------
	DGWWRGVCKGRYGLFPANYVELRQ
	-----------|------|-----
	MDKNASTFEDVTQVSSAYQKTVPVEAVTSKTSNIR
	-----||----|--||-|--|------||-||---
	GITAVAL
	--|----
	TVPVEAVTSK
	|------||-
	AKHESQQDY
	----|---|
	DHQEKLQLHESQK
	----------|--
	DYSSGFGGK
	-|||-----
	EEQARAKTQTPPVSPAPQPTEERLPSSPVY
	-------|-|---|-----|-----||--|
	YGVQADRVDK
	|---------
	FGVQTDRQDK
	----|-----
	YGLFPANYVELR
	|------|----
	TVQGSGHQEHINIHK
	|---|----------
	DKNASTFE
	----||--
	QGKTEKHASQKDY
	---|----|---|
	FGVQMDRVDQSAVGFEYQGK
	----------|-----|---
	AKTQTPPVSPAPQPTEER
	--|-|---|-----|---
	GVQADRVDKSAVGF
	---------|----
	QGKTEKHESQRDY
	---|----|---|
	VDQSAVGFEYQGKTEKHASQKDYSSGFGGKYGVQADR
	---|-----|---|----|---|||-----|------
	QAAGDDEISF
	--------|-
	DYKEKLAKHESQQ
	-|--------|--
	RGVCKGRY
	-------|
	GPVSGTEPEPVYSMEAADYR
	---|-|-----||-----|-
	DLGITAVALY
	----|----|
	LQLHESQK
	-----|--
	GRYGLFPANYVELRQ
	--|------|-----
	VDKSAVGFDYQGKTEKHESQR
	---|-----|---|----|--
	TQTPPVSPAPQPTEERLPSSPVYEDAASFK
	|-|---|-----|-----||--|----|--
	SKHCSQVDSVRGF
	|---|---|----
	DYREASSQQGLAYATEAVYESAEAPGHYPAE
	-|---||-----|-|---|-|------|---
	REASSQQGL
	---||----
	QGKTEKHESQKDY
	---|----|---|
	GVQTDRQDKCAL
	---|--------
	ASHGYGGK
	-|--|---
	SMEAADY
	|-----|
	NASTFEDVTQVSSAYQK
	--||----|--||-|--
	RGPVSGTEPEPVY
	----|-|-----|
	GIDKDKVDKSAVGF
	---------|----
	GVQKDRMDKNASTF
	-----------||-
	LPSSPVYEDAASFKAELSYR
	--||--|----|-----||-
	MWKASAGHAVSIAQ
	----|-----|---
	FGVQSERQDSAAVGFDYK
	----|----|------|-
	DYVKGFGGKFGVQT
	-|-----------|
	ENVFQEHQTLKEKELETGPKASHGYGGKFGVEQDR
	--------|-------|----|--|----------
	HESQKDY
	--|---|
	EDVTQVSSAY
	---|--||-|
	QKTVPVEAVTSKTSNIRANF
	--|------||-||------
	SAVGHEYQSK
	|-----|-|-
	HESQQDYSK
	--|---||-
	GVEQDRMDKSAVGHEY
	---------|-----|
	DYSKGFGGKYGI
	-||------|--
	ELETGPK
	---|---
	HCSQVDSVRGFGGK
	--|---|-------
	DYSSGFGGKYGVQA
	-|||-----|----
	DKSAVGF
	--|----
	DVTQVSSAYQKTVPVEAVTSKTSNIRANFENLAKEKEQE
	--|--||-|--|------||-||----------------

Protein sequence : 
MWKASAGHAV SIAQDDAGAD DWETDPDFVN DVSEKEQRWG AKTVQGSGHQ
----|----- |--------- ---|------ --|------- --|---|---
EHINIHKLRE NVFQEHQTLK EKELETGPKA SHGYGGKFGV EQDRMDKSAV
---------- -------|-- -----|---- |--|------ -------|--
GHEYQSKLSK HCSQVDSVRG FGGKFGVQMD RVDQSAVGFE YQGKTEKHAS
---|-|--|- --|---|--- ---------- ----|----- |---|----|
QKDYSSGFGG KYGVQADRVD KSAVGFDYQG KTEKHESQRD YSKGFGGKYG
---|||---- -|-------- -|-----|-- -|----|--- ||------|-
IDKDKVDKSA VGFEYQGKTE KHESQKDYVK GFGGKFGVQT DRQDKCALGW
--------|- ----|---|- ---|---|-- ---------| ----------
DHQEKLQLHE SQKDYKTGFG GKFGVQSERQ DSAAVGFDYK EKLAKHESQQ
---------- |---|-|--- ------|--- -|------|- -------|--
DYSKGFGGKY GVQKDRMDKN ASTFEDVTQV SSAYQKTVPV EAVTSKTSNI
-||------| ---------- -||----|-- ||-|--|--- ---||-||--
RANFENLAKE KEQEDRRKAE AERAQRMAKE RQEQEEARRK LEEQARAKTQ
---------- ----                              -------|-
TPPVSPAPQP TEERLPSSPV YEDAASFKAE LSYRGPVSGT EPEPVYSMEA
|---|----- |-----||-- |----|---- -||----|-| -----||---
[truncated: 1,071,157 more chars]
