# Supplementary material for: PTMselect: optimization of protein modifications discovery by mass spectrometry
Source: Sci Rep. 2019 Mar 12;9:4181. doi: 10.1038/s41598-019-40873-3 (PMC6414543; doi:10.1038/s41598-019-40873-3)
Supplement: Supplementary file 3 — Dataset 1 [file 41598_2019_40873_MOESM3_ESM.zip › supplemental_files/6_proteins/results/HTT_res.txt]

=======================
PTM Select Results
=======================
7 <= peptides <= 40
PTM linked to : STY
Protein	: P42858
Enzyme	: Arg-C
	VNHCLTICENIVAQSVR
	-----|--------|--
	NSPEFQKLLGIAMELFLLCSDDAESDVR
	-|-----------------|----|---
	MVADECLNKVIKALMDSNLPR
	----------------|----
	LQLELYKEIKKNGAPR
	-----|----------
	FAELAHLVRPQKCRPYLVNLLPCLTR
	---------------|--------|-
	TAAGSAVSICQHSR
	|---|--|----|-
	TQYFYSWLLNVLLGLLVPVEDEHSTLLILGVLLTLR
	|-|-||-----------------||--------|--
	YLVPLLQQQVKDTSLKGSFGVTR
	|-----------||---|---|-
	TPPPELLQTLTAVGGIGQLTAAKEESGGR
	|-------|-|--------|-----|---
	SGSIVELIAGGGSSCSPVLSR
	|-|---------||-|---|-
	KQKGKVLLGEEEALEDDSESR
	-----------------|-|-
	NSSMALQQAHLLKNMSHCR
	-||------------|---
	QPSDSSVDKFVLR
	--|-||-------
	DEATEPGDQENKPCR
	---|-----------
	IKGDIGQSTDDDSAPLVHCVR
	-------||---|--------
	LLSASFLLTGGKNVLVPDR
	--|-|---|----------
	GATAILCGTLICSILSR
	--|-----|---|--|-
	FHVGDWMGTIR
	--------|--
	TLTGNTFSLADCIPLLR
	|-|--|-|---------
	KTLKDESSVTCKLACTAVR
	-|----||-|-----|---
	NCVMSLCSSSYSELGLQLIIDVLTLR
	----|--|||||-----------|--
	NSSYWLVR
	-|||----
	TELLETLAEIDFR
	|----|-------
	LVSFLEAKAENLHR
	--|-----------
	GAHHYTGLLKLQER
	----||--------
	HVAAASLIR
	-----|---
	LVPKLFYKCDQGQADPVVAVAR
	------|---------------
	DQSSVYLKLLMHETQPPSHFSVSTITR
	--||-|-------|---|--|-||-|-
	GYNLLPSITDVTMENNLSR
	-|----|-|--|-----|-
	VIAAVSHELITSTTR
	-----|----||||-
	ALTFGCCEALCLLSTAFPVCIWSLGWHCGVPPLSASDESR
	--|----------||-------|----------|-|--|-
	SSWASEEEANPAATKQEEVWPALGDR
	||--|--------|------------
	KGKEKEPGEQASVPLSPKKGSEASAASR
	-----------|---|----|--|--|-
	SALDVLSQILELATLQDIGKCVEEILGYLKSCFSR
	|-----|------|-------------|--|--|-
	EPMMATVCVQQLLKTLFGTNLASQFDGLSSNPSKSQGR
	-----|--------|---|---|-----||--|-|---
	LGSSSVRPGLYHYCFMAPYTHFTQALADASLR
	--|||-----|-|-----||--|------|--
	NMVQAEQENDTSGWFDVLQKVSTQLKTNLTSVTKNR
	----------||---------||---|--||-|---
	LFEPLVIKALKQYTTTTCVQLQKQVLDLLAQLVQLR
	------------|||||-------------------
	VNYCLLDSDQVFIGFVLKQFEYIEVGQFR
	--|----|-------------|-------
	ESEAIIPNIFFFLVLLSYER
	-|--------------||--
	YHSKQIIGIPKIIQLCDGIMASGR
	|-|------------------|--
	KAVTHAIPALQPIVHDLFVLR
	---|-----------------
	GTNKADAGKELETQKEVVVSMLLR
	-|----------|------|----
	LIQYHQVLEMFILVLQQCHKENEDKWKR
	---|------------------------
	SMFVTPNTMASVSTVQLWISGILAILR
	|---|--|--|-||-----|-------
	VLISQSTEDIVLSR
	---|-||-----|-
	IQELSFSPYLISCTVINR
	----|-|-|--|-|----
	DGDSTSTLEEHSEGKQIKNLPEETFSR
	---||||----|-----------|-|-
	ITAAATR
	-|---|-
	SDGCGGSFYTLDSLNLR
	|-----|-||--|----
	SMITTHPALVLLWCQILLLVNHTDYR
	|--||-----------------|-|-
	WWAEVQQTPKR
	-------|---
	HSLSSTKLLSPQMSGEEEDSDLAAKLGMCNR
	-|-|||---|---|-----|-----------
	NSAASGLFIQAIQSR
	-|--|--------|-
	CENLSTPTMLKKTLQCLEGIHLSQSGAVLTLYVDR
	----||-|----|---------|-|----|-|---
	LLCTPFR
	---|---
	VEMLLAANLQSSMAQLPMEELNR
	----------||-----------
	IQEYLQSSGLAQR
	---|--||-----
	LYSLLDR
	-||----
	SDSALLEGAELVNR
	|-|-----------
	NSGVPAFLTPLLR
	-|------|----
	NIIISLAR
	----|---
	LPLVNSYTR
	-----|||-
	INTLGWTSR
	--|---||-
	TQFEETWATLLGVLVTQPLVMEQEESPPEEDTER
	|----|--|------|---------|-----|--
	TQINVLAVQAITSLVLSAMTVPVAGNPAVSCLEQQPR
	|----------||---|--|---------|-------
	NKPLKALDTR
	--------|-
	GIVEQEIQAMVSKR
	-----------|--
	ENIATHHLYQAWDPVPSLSPATTGALISHEKLLLQINPER
	----|---|-------|-|--||----|------------
	ELGSMSYKLGQVSIHSVWLGNSITPLR
	---|-||-----|--|-----|-|---
	EEEWDEEEEEEADAPAPSSPPTSPVNSR
	-----------------||--||---|-
	AGVDIHSCSQFLLELYSR
	------|-|------||-
	WILPSSSAR
	----|||--
	TPAILISEVVR
	|-----|----
	SLLVVSDLFTER
	|----|---|--
	NQFELMYVTLTELR
	------|-|-|---
	VHPSEDEILAQYLVPATCKAAAVLGMDKAVAEPVSR
	---|-------|----|-----------------|-
	LLESTLR
	---||--
	SSHLPSR
	||---|-
	LLLSEQLSR
	---|---|-
	LDAESLVKLSVDR
	----|----|---
	VNVHSPHR
	----|---
	AMAALGLMLTCMYTGKEKVSPGR
	---------|--||-----|---
	TSDPNPAAPDSESVIVAMER
	||--------|-|-------
	VSVLFDR
	-|-----
	DWVMLSLSNFTQR
	-----|-|--|--
	APVAMATWSLSCFFVSASTSPWVAAILPHVISR
	------|-|-|----|-|||-----------|-
	MGKLEQVDVNLFCLVATDFYR
	----------------|--|-
	AFQSVLEVVAAPGSPYHR
	---|---------|-|--
	NVHKVTTC
	-----||-
Protein sequence :
MATLEKLMKA FESLKSFQQQ QQQQQQQQQQ QQQQQQQQPP PPPPPPPPPQ
+ + +
LPQPPPQAQP LLPQPQPPPP PPPPPPGPAV AEEPLHRPKK ELSATKKDRV
+ + -
NHCLTICENI VAQSVRNSPE FQKLLGIAME LFLLCSDDAE SDVRMVADEC
----|----- ---|---|-- ---------- -----|---- |---------
LNKVIKALMD SNLPRLQLEL YKEIKKNGAP RSLRAALWRF AELAHLVRPQ
---------- |--------- |--------- -+ - ----------
KCRPYLVNLL PCLTRTSKRP EESVQETLAA AVPKIMASFG NFANDNEIKV
----|----- ---|-++ + + +
LLKAFIANLK SSSPTIRRTA AGSAVSICQH SRRTQYFYSW LLNVLLGLLV
+++ + |- --|--|---- |- |-|-||- ----------
PVEDEHSTLL ILGVLLTLRY LVPLLQQQVK DTSLKGSFGV TRKEMEVSPS
------||-- ------|--| ---------- -||---|--- |- + +
AEQLVQVYEL TLHHTQHQDH NVVTGALELL QQLFRTPPPE LLQTLTAVGG
+ + + + |---- ---|-|----
IGQLTAAKEE SGGRSRSGSI VELIAGGGSS CSPVLSRKQK GKVLLGEEEA
----|----- |---+ |-|- --------|| -|---|---- ----------
LEDDSESRSD VSSSALTASV KDEISGELAA SSGVSTPGSA GHDIITEQPR
----|-|-+ +++ + + + ++ ++ + +
SQHTLQADSV DLASCDLTSS ATDGDEEDIL SHSSSQVSAV PSDPAMDLND
+ + + + +++ + + +++ + +
GTQASSPISD SSQTTTEGPD SAVTPSDSSE IVLDGTDNQY LGLQIGQPQD
+ ++ + ++ +++ + + + ++ + +
EDEEATGILP DEASEAFRNS SMALQQAHLL KNMSHCRQPS DSSVDKFVLR
+ + -| |--------- ---|-----| -||-------
DEATEPGDQE NKPCRIKGDI GQSTDDDSAP LVHCVRLLSA SFLLTGGKNV
---|------ ---------- --||---|-- --------|- |---|-----
LVPDRDVRVS VKALALSCVG AAVALHPESF FSKLYKVPLD TTEYPEEQYV
----- + + + + + ++ + +
SDILNYIDHG DPQVRGATAI LCGTLICSIL SRSRFHVGDW MGTIRTLTGN
+ + --|-- ---|---|-- |-+ ------ --|--|-|--
TFSLADCIPL LRKTLKDESS VTCKLACTAV RNCVMSLCSS SYSELGLQLI
|-|------- ---|----|| -|-----|-- -----|--|| |||-------
IDVLTLRNSS YWLVRTELLE TLAEIDFRLV SFLEAKAENL HRGAHHYTGL
----|---|| |----|---- |--------- |--------- ------||--
LKLQERVLNN VVIHLLGDED PRVRHVAAAS LIRLVPKLFY KCDQGQADPV
------ -----| ---------| ----------
VAVARDQSSV YLKLLMHETQ PPSHFSVSTI TRIYRGYNLL PSITDVTMEN
-------||- |-------|- --|--|-||- |- + -|--- -|-|--|---
NLSRVIAAVS HELITSTTRA LTFGCCEALC LLSTAFPVCI WSLGWHCGVP
--|------| ----||||-- -|-------- --||------ -|--------
PLSASDESRK SCTVGMATMI LTLLSSAWFP LDLSAHQDAL ILAGNLLAAS
--|-|--|- + + + + ++ + +
APKSLRSSWA SEEEANPAAT KQEEVWPALG DRALVPMVEQ LFSHLLKVIN
+ ||-- |--------| ---------- -- +
ICAHVLDDVA PGPAIKAALP SLTNPPSLSP IRRKGKEKEP GEQASVPLSP
+ + + + ------- ----|---|-
KKGSEASAAS RQSDTSGPVT TSKSSSLGSF YHLPSYLKLH DVLKATHANY
---|--|--| - + ++ + ++ +++ + + ++ + +
KVTLDLQNST EKFGGFLRSA LDVLSQILEL ATLQDIGKCV EEILGYLKSC
+ ++ |- ----|----- -|-------- -----|--|-
FSREPMMATV CVQQLLKTLF GTNLASQFDG LSSNPSKSQG RAQRLGSSSV
-|------|- -------|-- -|---|---- -||--|-|-- - --|||-
RPGLYHYCFM APYTHFTQAL ADASLRNMVQ AEQENDTSGW FDVLQKVSTQ
----|-|--- --||--|--- ---|------ ------||-- -------||-
LKTNLTSVTK NRADKNAIHN HIRLFEPLVI KALKQYTTTT CVQLQKQVLD
--|--||-|- -- ------- -----||||| ----------
LLAQLVQLRV NYCLLDSDQV FIGFVLKQFE YIEVGQFRES EAIIPNIFFF
---------- -|----|--- ---------- |--------| ----------
LVLLSYERYH SKQIIGIPKI IQLCDGIMAS GRKAVTHAIP ALQPIVHDLF
----||--|- |--------- ---------| -----|---- ----------
VLRGTNKADA GKELETQKEV VVSMLLRLIQ YHQVLEMFIL VLQQCHKENE
----|----- -----|---- --|------- |--------- ----------
DKWKRLSRQI ADIILPMLAK QQMHIDSHEA LGVLNTLFEI LAPSSLRPVD
----- + + + ++
MLLRSMFVTP NTMASVSTVQ LWISGILAIL RVLISQSTED IVLSRIQELS
|---|- -|--|-||-- ---|------ ----|-||-- ---|-----|
FSPYLISCTV INRLRDGDST STLEEHSEGK QIKNLPEETF SRFLLQLVGI
-|-|--|-|- --- ---|| ||----|--- --------|- |-
LLEDIVTKQL KVEMSEQQHT FYCQELGTLL MCLIHIFKSG MFRRITAAAT
+ + + + + + -|---|
RLFRSDGCGG SFYTLDSLNL RARSMITTHP ALVLLWCQIL LLVNHTDYRW
- |----- |-||--|--- - |--||-- ---------- -----|-|--
WAEVQQTPKR HSLSSTKLLS PQMSGEEEDS DLAAKLGMCN REIVRRGALI
------|--- -|-|||---| ---|-----| ---------- -
LFCDYVCQNL HDSEHLTWLI VNHIQDLISL SHEPPVQDFI SAVHRNSAAS
+ + + + + + -|--|
GLFIQAIQSR CENLSTPTML KKTLQCLEGI HLSQSGAVLT LYVDRLLCTP
--------|- ----||-|-- --|------- --|-|----| -|------|-
FRVLARMVDI LACRRVEMLL AANLQSSMAQ LPMEELNRIQ EYLQSSGLAQ
-- ----- -----||--- ---------- -|--||----
RHQRLYSLLD RFRLSTMQDS LSPSPPVSSH PLDGDGHVSL ETVSPDKDWY
- -||--- - ++ + + + ++ + + + +
VHLVKSQCWT RSDSALLEGA ELVNRIPAED MNAFMMNSEF NLSLLAPCLS
+ + |-|------ ----- + + +
LGMSEISGGQ KSALFEAARE VTLARVSGTV QQLPAVHHVF QPELPAEPAA
+ + + + + +
YWSKLNDLFG DAALYQSLPT LARALAQYLV VVSKLPSHLH LPPEKEKDIV
+ + + + + + + +
KFVVATLEAL SWHLIHEQIP LSLDLQAGLD CCCLALQLPG LWSVVSSTEF
+ + + + +++
VTHACSLIYC VHFILEAVAV QPGEQLLSPE RRTNTPKAIS EEEEEVDPNT
+ + + + + + + +
QNPKYITAAC EMVAEMVESL QSVLALGHKR NSGVPAFLTP LLRNIIISLA
+ + + + -|------|- -------|--
RLPLVNSYTR VPPLVWKLGW SPKPGGDFGT AFPEIPVEFL QEKEVFKEFI
------|||- + +
YRINTLGWTS RTQFEETWAT LLGVLVTQPL VMEQEESPPE EDTERTQINV
+ --|---|| -|----|--| ------|--- ------|--- --|--|----
LAVQAITSLV LSAMTVPVAG NPAVSCLEQQ PRNKPLKALD TRFGRKLSII
------||-- -|--|----- ----|----- ---------- |- +
RGIVEQEIQA MVSKRENIAT HHLYQAWDPV PSLSPATTGA LISHEKLLLQ
--------- --|------| ---|------ -|-|--||-- --|-------
INPERELGSM SYKLGQVSIH SVWLGNSITP LREEEWDEEE EEEADAPAPS
--------|- ||-----|-- |-----|-|- ---------- ---------|
SPPTSPVNSR KHRAGVDIHS CSQFLLELYS RWILPSSSAR RTPAILISEV
|--||---|- ------| -|------|| -----|||-- |-----|--
VRSLLVVSDL FTERNQFELM YVTLTELRRV HPSEDEILAQ YLVPATCKAA
--|----|-- -|-------- |-|-|--- - --|------- |----|----
AVLGMDKAVA EPVSRLLEST LRSSHLPSRV GALHGVLYVL ECDLLDDTAK
---------- ---|----|| --||---|- + +
QLIPVISDYL LSNLKGIAHC VNIHSQQHVL VMCATAFYLI ENYPLDVGPE
+ + + + + + +
FSASIIQMCG VMLSGSEEST PSIIYHCALR GLERLLLSEQ LSRLDAESLV
+ + + + ++ + + ---|-- -|-----|--
KLSVDRVNVH SPHRAMAALG LMLTCMYTGK EKVSPGRTSD PNPAAPDSES
--|------- |--------- ---|--||-- ---|---||- -------|-|
VIVAMERVSV LFDRIRKGFP CEARVVARIL PQFLDDFFPP QDIMNKVIGE
--------|- ----
FLSNQQPYPQ FMATVVYKVF QTLHSTGQSS MVRDWVMLSL SNFTQRAPVA
+ + + + + ++ ++ -----|- |--|------
MATWSLSCFF VSASTSPWVA AILPHVISRM GKLEQVDVNL FCLVATDFYR
--|-|-|--- -|-|||---- -------|-- ---------- -----|--|-
HQIEEELDRR AFQSVLEVVA APGSPYHRLL TCLRNVHKVT TC
---|------ ---|-|-- + -----| |-
Protein	: P42858
Enzyme	: Asp-N
	DRVNHCLTICENIVAQSVRNSPEFQKLLGIAMELFLLCS
	-------|--------|---|-----------------|
	DEHSTLLILGVLLTLRYLVPLLQQQVK
	---||--------|--|----------
	DTSLKGSFGVTRKEMEVSPSAEQLVQVYELTLHHTQHQ
	-||---|---|------|-|-------|--|---|---
	DVSSSALTASVK
	--|||--|-|--
	DEISGELAASSGVSTPGSAGH
	---|-----||--||--|---
	DIITEQPRSQHTLQA
	---|----|--|---
	DLTSSAT
	--|||-|
	DILSHSSSQVSAVPS
	---|-|||--|---|
	DGTQASSPIS
	--|--||--|
	DSSQTTTEGP
	-||-|||---
	DSAVTPS
	-|--|-|
	DSSEIVL
	-||----
	DNQYLGLQIGQPQ
	---|---------
	DEEATGILP
	----|----
	DEASEAFRNSSMALQQAHLLKNMSHCRQPS
	---|-----||------------|-----|
	DEATEPG
	---|---
	DSAPLVHCVRLLSASFLLTGGKNVLVP
	-|----------|-|---|--------
	DVRVSVKALALSCVGAAVALHPESFFSKLYKVPL
	----|------|-----------|--|--|----
	DTTEYPEEQYVS
	-||-|----|-|
	DPQVRGATAILCGTLICSILSRSRFHVG
	-------|-----|---|--|-|-----
	DWMGTIRTLTGNTFSLA
	----|--|-|--|-|--
	DCIPLLRKTLK
	--------|--
	DESSVTCKLACTAVRNCVMSLCSSSYSELGLQLII
	--||-|-----|-------|--|||||--------
	DVLTLRNSSYWLVRTELLETLAEI
	---|---|||----|----|----
	DPRVRHVAAASLIRLVPKLFYKC
	----------|---------|--
	DQSSVYLKLLMHETQPPSHFSVSTITRIYRGYNLLPSIT
	--||-|-------|---|--|-||-|--|--|----|-|
	DESRKSCTVGMATMILTLLSSAWFPL
	--|--|-|----|---|--||-----
	DRALVPMVEQLFSHLLKVINICAHVL
	------------|-------------
	DTSGPVTTSKSSSLGSFYHLPSYLKLH
	-||---|||-|||--|-|---||----
	DVLKATHANYKVTL
	-----|---|--|-
	DLQNSTEKFGGFLRSAL
	----||--------|--
	DVLSQILELATLQ
	---|------|--
	DASLRNMVQAEQEN
	--|-----------
	DVLQKVSTQLKTNLTSVTKNRA
	------||---|--||-|----
	DKNAIHNHIRLFEPLVIKALKQYTTTTCVQLQKQVL
	----------------------|||||---------
	DLLAQLVQLRVNYCLL
	------------|---
	DGIMASGRKAVTHAIPALQPIVH
	-----|-----|-----------
	DLFVLRGTNKA
	-------|---
	DKWKRLSRQIA
	------|----
	DSHEALGVLNTLFEILAPSSLRPV
	-|--------|-------||----
	DMLLRSMFVTPNTMASVSTVQLWISGILAILRVLISQSTE
	-----|---|--|--|-||-----|----------|-||-
	DIVLSRIQELSFSPYLISCTVINRLR
	----|-----|-|-|--|-|------
	DSTSTLEEHSEGKQIKNLPEETFSRFLLQLVGILLE
	-||||----|-----------|-|------------
	DGCGGSFYTL
	-----|-||-
	DSLNLRARSMITTHPALVLLWCQILLLVNHT
	-|------|--||-----------------|
	DYRWWAEVQQTPKRHSLSSTKLLSPQMSGEEE
	-|--------|----|-|||---|---|----
	DYVCQNLH
	-|------
	DSEHLTWLIVNHIQ
	-|---|--------
	DLISLSHEPPVQ
	---|-|------
	DRLLCTPFRVLARMV
	-----|---------
	DRFRLSTMQ
	-----||--
	DSLSPSPPVSSHPL
	-|-|-|---||---
	DGHVSLETVSP
	----|--|-|-
	DWYVHLVKSQCWTRS
	--|-----|---|-|
	DSALLEGAELVNRIPAE
	-|---------------
	DAALYQSLPTLARALAQYLVVVSKLPSHLHLPPEKEK
	----|-|--|-------|----|---|----------
	DIVKFVVATLEALSWHLIHEQIPLSL
	--------|----|----------|-
	DTRFGRKLSIIRGIVEQEIQAMVSKRENIATHHLYQAW
	-|------|--------------|------|---|---
	DAPAPSSPPTSPVNSRKHRAGV
	-----||--||---|-------
	DLFTERNQFELMYVTLTELRRVHPSE
	---|--------|-|-|-------|-
	DEILAQYLVPATCKAAAVLGM
	------|----|---------
	DKAVAEPVSRLLESTLRSSHLPSRVGALHGVLYVLEC
	--------|----||--||---|---------|----
	DTAKQLIPVIS
	-|--------|
	DYLLSNLKGIAHCVNIHSQQHVLVMCATAFYLIENYPL
	-|--|------------|---------|--|----|--
	DAESLVKLSV
	---|----|-
	DRVNVHSPHRAMAALGLMLTCMYTGKEKVSPGRTS
	------|------------|--||-----|---||
	DSESVIVAMERVSVLF
	-|-|--------|---
	DVNLFCLVAT
	---------|
	DFYRHQIEEEL
	--|--------
	DRRAFQSVLEVVAAPGSPYHRLLTCLRNVHKVTTC
	------|---------|-|----|--------||-
Protein sequence :
MATLEKLMKA FESLKSFQQQ QQQQQQQQQQ QQQQQQQQPP PPPPPPPPPQ
+ + +
LPQPPPQAQP LLPQPQPPPP PPPPPPGPAV AEEPLHRPKK ELSATKKDRV
+ + ---
NHCLTICENI VAQSVRNSPE FQKLLGIAME LFLLCSDDAE SDVRMVADEC
----|----- ---|---|-- ---------- -----| +
LNKVIKALMD SNLPRLQLEL YKEIKKNGAP RSLRAALWRF AELAHLVRPQ
+ + +
KCRPYLVNLL PCLTRTSKRP EESVQETLAA AVPKIMASFG NFANDNEIKV
+ + ++ + + +
LLKAFIANLK SSSPTIRRTA AGSAVSICQH SRRTQYFYSW LLNVLLGLLV
+++ + + + + + + + ++
PVEDEHSTLL ILGVLLTLRY LVPLLQQQVK DTSLKGSFGV TRKEMEVSPS
---||-- ------|--| ---------- -||---|--- |------|-|
AEQLVQVYEL TLHHTQHQDH NVVTGALELL QQLFRTPPPE LLQTLTAVGG
-------|-- |---|--- + + + +
IGQLTAAKEE SGGRSRSGSI VELIAGGGSS CSPVLSRKQK GKVLLGEEEA
+ + + + + ++ + +
LEDDSESRSD VSSSALTASV KDEISGELAA SSGVSTPGSA GHDIITEQPR
+ + +- -|||--|-|- ----|----- ||--||--|- -----|----
SQHTLQADSV DLASCDLTSS ATDGDEEDIL SHSSSQVSAV PSDPAMDLND
|--|--- + + --||| -| --- |-|||--|-- -| -
GTQASSPISD SSQTTTEGPD SAVTPSDSSE IVLDGTDNQY LGLQIGQPQD
-|--||--|- ||-|||---- |--|-|-||- --- +---| ---------
EDEEATGILP DEASEAFRNS SMALQQAHLL KNMSHCRQPS DSSVDKFVLR
----|---- ---|-----| |--------- ---|-----| ++
DEATEPGDQE NKPCRIKGDI GQSTDDDSAP LVHCVRLLSA SFLLTGGKNV
---|--- ++ -|-- --------|- |---|-----
LVPDRDVRVS VKALALSCVG AAVALHPESF FSKLYKVPLD TTEYPEEQYV
--- ----| ------|--- --------|- -|--|----- ||-|----|-
SDILNYIDHG DPQVRGATAI LCGTLICSIL SRSRFHVGDW MGTIRTLTGN
| + -------|-- ---|---|-- |-|------- --|--|-|--
TFSLADCIPL LRKTLKDESS VTCKLACTAV RNCVMSLCSS SYSELGLQLI
|-|------- ---|----|| -|-----|-- -----|--|| |||-------
IDVLTLRNSS YWLVRTELLE TLAEIDFRLV SFLEAKAENL HRGAHHYTGL
----|---|| |----|---- |---- + ++
LKLQERVLNN VVIHLLGDED PRVRHVAAAS LIRLVPKLFY KCDQGQADPV
- ---------| ---------| --
VAVARDQSSV YLKLLMHETQ PPSHFSVSTI TRIYRGYNLL PSITDVTMEN
--||- |-------|- --|--|-||- |--|--|--- -|-| +
NLSRVIAAVS HELITSTTRA LTFGCCEALC LLSTAFPVCI WSLGWHCGVP
+ + ++++ + ++ +
PLSASDESRK SCTVGMATMI LTLLSSAWFP LDLSAHQDAL ILAGNLLAAS
+ +--|-- |-|----|-- -|--||---- - + +
APKSLRSSWA SEEEANPAAT KQEEVWPALG DRALVPMVEQ LFSHLLKVIN
+ ++ + + ---------- --|-------
ICAHVLDDVA PGPAIKAALP SLTNPPSLSP IRRKGKEKEP GEQASVPLSP
------ + + + + + +
KKGSEASAAS RQSDTSGPVT TSKSSSLGSF YHLPSYLKLH DVLKATHANY
+ + + +-||---| ||-|||--|- |---||---- -----|---|
KVTLDLQNST EKFGGFLRSA LDVLSQILEL ATLQDIGKCV EEILGYLKSC
--|-----|| --------|- ----|----- -|-- + +
FSREPMMATV CVQQLLKTLF GTNLASQFDG LSSNPSKSQG RAQRLGSSSV
+ + + + + ++ + + +++
RPGLYHYCFM APYTHFTQAL ADASLRNMVQ AEQENDTSGW FDVLQKVSTQ
+ + ++ + --|------ ----- ++ ------||-
LKTNLTSVTK NRADKNAIHN HIRLFEPLVI KALKQYTTTT CVQLQKQVLD
--|--||-|- ---------- ---------- -----||||| ----------
LLAQLVQLRV NYCLLDSDQV FIGFVLKQFE YIEVGQFRES EAIIPNIFFF
---------- -|--- + + +
LVLLSYERYH SKQIIGIPKI IQLCDGIMAS GRKAVTHAIP ALQPIVHDLF
++ + + -----| -----|---- ----------
VLRGTNKADA GKELETQKEV VVSMLLRLIQ YHQVLEMFIL VLQQCHKENE
----|--- + + +
DKWKRLSRQI ADIILPMLAK QQMHIDSHEA LGVLNTLFEI LAPSSLRPVD
------|--- - -|--- -----|---- ---||-----
MLLRSMFVTP NTMASVSTVQ LWISGILAIL RVLISQSTED IVLSRIQELS
----|---|- -|--|-||-- ---|------ ----|-||-- ---|-----|
FSPYLISCTV INRLRDGDST STLEEHSEGK QIKNLPEETF SRFLLQLVGI
-|-|--|-|- ----- -|| ||----|--- --------|- |---------
LLEDIVTKQL KVEMSEQQHT FYCQELGTLL MCLIHIFKSG MFRRITAAAT
--- + + + + + + + +
RLFRSDGCGG SFYTLDSLNL RARSMITTHP ALVLLWCQIL LLVNHTDYRW
+----- |-||--|--- ---|--||-- ---------- -----|-|--
WAEVQQTPKR HSLSSTKLLS PQMSGEEEDS DLAAKLGMCN REIVRRGALI
------|--- -|-|||---| ---|---- +
LFCDYVCQNL HDSEHLTWLI VNHIQDLISL SHEPPVQDFI SAVHRNSAAS
-|----- --|---|--- --------|- |------ + + +
GLFIQAIQSR CENLSTPTML KKTLQCLEGI HLSQSGAVLT LYVDRLLCTP
+ ++ + + + + + + -----|-
FRVLARMVDI LACRRVEMLL AANLQSSMAQ LPMEELNRIQ EYLQSSGLAQ
-------- ++ + ++
RHQRLYSLLD RFRLSTMQDS LSPSPPVSSH PLDGDGHVSL ETVSPDKDWY
++ - ----||---| -|-|---||- -- ----|- -|-|- --|
VHLVKSQCWT RSDSALLEGA ELVNRIPAED MNAFMMNSEF NLSLLAPCLS
-----|---| -|-|------ --------- + + +
LGMSEISGGQ KSALFEAARE VTLARVSGTV QQLPAVHHVF QPELPAEPAA
+ + + + + +
YWSKLNDLFG DAALYQSLPT LARALAQYLV VVSKLPSHLH LPPEKEKDIV
+ + ----|-|--| -------|-- --|---|--- ----------
KFVVATLEAL SWHLIHEQIP LSLDLQAGLD CCCLALQLPG LWSVVSSTEF
-----|---- |--------- -|- + +++
VTHACSLIYC VHFILEAVAV QPGEQLLSPE RRTNTPKAIS EEEEEVDPNT
+ + + + + + + +
QNPKYITAAC EMVAEMVESL QSVLALGHKR NSGVPAFLTP LLRNIIISLA
+ + + + + + +
RLPLVNSYTR VPPLVWKLGW SPKPGGDFGT AFPEIPVEFL QEKEVFKEFI
+++ + +
YRINTLGWTS RTQFEETWAT LLGVLVTQPL VMEQEESPPE EDTERTQINV
+ + ++ + + + + + + +
LAVQAITSLV LSAMTVPVAG NPAVSCLEQQ PRNKPLKALD TRFGRKLSII
++ + + + - |------|--
RGIVEQEIQA MVSKRENIAT HHLYQAWDPV PSLSPATTGA LISHEKLLLQ
---------- --|------| ---|--- + + ++ +
INPERELGSM SYKLGQVSIH SVWLGNSITP LREEEWDEEE EEEADAPAPS
+ ++ + + + + -----|
SPPTSPVNSR KHRAGVDIHS CSQFLLELYS RWILPSSSAR RTPAILISEV
|--||---|- ------ + + ++ +++ + +
VRSLLVVSDL FTERNQFELM YVTLTELRRV HPSEDEILAQ YLVPATCKAA
+ +-- -|-------- |-|-|----- --|------- |----|----
AVLGMDKAVA EPVSRLLEST LRSSHLPSRV GALHGVLYVL ECDLLDDTAK
---------- ---|----|| --||---|-- -------|-- -- -|--
QLIPVISDYL LSNLKGIAHC VNIHSQQHVL VMCATAFYLI ENYPLDVGPE
------|-|- -|-------- ----|----- ----|--|-- --|--
FSASIIQMCG VMLSGSEEST PSIIYHCALR GLERLLLSEQ LSRLDAESLV
+ + + + ++ + + + + ---|--
KLSVDRVNVH SPHRAMAALG LMLTCMYTGK EKVSPGRTSD PNPAAPDSES
--|------- |--------- ---|--||-- ---|---|| -|-|
VIVAMERVSV LFDRIRKGFP CEARVVARIL PQFLDDFFPP QDIMNKVIGE
--------|- --
FLSNQQPYPQ FMATVVYKVF QTLHSTGQSS MVRDWVMLSL SNFTQRAPVA
+ + + + + ++ ++ + + +
MATWSLSCFF VSASTSPWVA AILPHVISRM GKLEQVDVNL FCLVATDFYR
+ + + + +++ + ---- -----|--|-
HQIEEELDRR AFQSVLEVVA APGSPYHRLL TCLRNVHKVT TC
---------- ---|------ ---|-|---- |--------| |-
Protein	: P42858
Enzyme	: chymotrypsin
	SATKKDRVNHCL
	|-|---------
	TICENIVAQSVRNSPEF
	|--------|---|---
	CSDDAESDVRMVADECL
	-|----|----------
	MDSNLPRL
	--|-----
	KEIKKNGAPRSL
	----------|-
	VRPQKCRPY
	--------|
	TRTSKRPEESVQETL
	|-||-----|---|-
	AAAVPKIMASF
	---------|-
	KSSSPTIRRTAAGSAVSICQHSRRTQY
	-|||-|---|---|--|----|--|-|
	VPVEDEHSTL
	-------||-
	QQQVKDTSL
	------||-
	GVTRKEMEVSPSAEQL
	--|------|-|----
	HHTQHQDHNVVTGAL
	--|--------|---
	RTPPPEL
	-|-----
	TAVGGIGQL
	|--------
	TAAKEESGGRSRSGSIVEL
	|-----|---|-|-|----
	IAGGGSSCSPVL
	-----||-|---
	SRKQKGKVL
	|--------
	EDDSESRSDVSSSAL
	---|-|-|--|||--
	TASVKDEISGEL
	|-|-----|---
	AASSGVSTPGSAGHDIITEQPRSQHTL
	--||--||--|------|----|--|-
	QADSVDL
	---|---
	TSSATDGDEEDIL
	|||-|--------
	SHSSSQVSAVPSDPAMDL
	|-|||--|---|------
	NDGTQASSPISDSSQTTTEGPDSAVTPSDSSEIVL
	---|--||--|-||-|||----|--|-|-||----
	DGTDNQY
	--|---|
	QIGQPQDEDEEATGILPDEASEAF
	------------|-------|---
	RNSSMAL
	--||---
	KNMSHCRQPSDSSVDKF
	---|-----|-||----
	RDEATEPGDQENKPCRIKGDIGQSTDDDSAPL
	----|------------------||---|---
	TGGKNVL
	|------
	VPDRDVRVSVKAL
	--------|----
	SCVGAAVAL
	|--------
	DTTEYPEEQY
	-||-|----|
	IDHGDPQVRGATAIL
	-----------|---
	MGTIRTL
	--|--|-
	KDESSVTCKL
	---||-|---
	ACTAVRNCVMSL
	--|-------|-
	HRGAHHY
	------|
	GDEDPRVRHVAAASL
	-------------|-
	KCDQGQADPVVAVARDQSSVY
	-----------------||-|
	MHETQPPSHF
	---|---|--
	SVSTITRIY
	|-||-|--|
	LPSITDVTMENNL
	--|-|--|-----
	SRVIAAVSHEL
	|------|---
	ITSTTRAL
	-||||---
	STAFPVCIW
	||-------
	SASDESRKSCTVGMATMIL
	|-|--|--|-|----|---
	SAHQDAL
	|------
	AASAPKSL
	--|---|-
	ASEEEANPAATKQEEVWPAL
	-|--------|---------
	DDVAPGPAIKAALPSL
	--------------|-
	SPIRRKGKEKEPGEQASVPL
	|---------------|---
	SPKKGSEASAASRQSDTSGPVTTSKSSSL
	|----|--|--|--|-||---|||-|||-
	KATHANY
	--|---|
	QNSTEKF
	--||---
	SREPMMATVCVQQL
	|------|------
	SSNPSKSQGRAQRL
	||--|-|-------
	GSSSVRPGL
	-|||-----
	RNMVQAEQENDTSGW
	-----------||--
	QKVSTQL
	---||--
	TSVTKNRADKNAIHNHIRL
	||-|---------------
	TTTTCVQL
	||||----
	RESEAIIPNIF
	--|--------
	HSKQIIGIPKIIQL
	-|------------
	CDGIMASGRKAVTHAIPAL
	------|-----|------
	RGTNKADAGKEL
	--|---------
	ETQKEVVVSML
	-|------|--
	SRQIADIILPML
	|-----------
	AKQQMHIDSHEAL
	--------|----
	VTPNTMASVSTVQL
	-|--|--|-||---
	ISQSTEDIVL
	-|-||-----
	ISCTVINRL
	-|-|-----
	RDGDSTSTL
	----||||-
	EEHSEGKQIKNLPEETF
	---|-----------|-
	EDIVTKQL
	----|---
	KVEMSEQQHTF
	----|----|-
	RRITAAATRL
	---|---|--
	RSDGCGGSF
	-|-----|-
	RARSMITTHPAL
	---|--||----
	AEVQQTPKRHSL
	-----|----|-
	SPQMSGEEEDSDL
	|---|-----|--
	SHEPPVQDF
	|--------
	ISAVHRNSAASGL
	-|-----|--|--
	IQAIQSRCENL
	-----|-----
	SQSGAVL
	|-|----
	QSSMAQLPMEEL
	-||---------
	STMQDSL
	||---|-
	SPSPPVSSHPL
	|-|---||---
	DGDGHVSL
	------|-
	ETVSPDKDW
	-|-|-----
	TRSDSAL
	|-|-|--
	GMSEISGGQKSAL
	--|--|----|--
	EAAREVTL
	------|-
	ARVSGTVQQLPAVHHVF
	---|-|-----------
	QPELPAEPAAY
	----------|
	VVVSKLPSHL
	---|---|--
	SVVSSTEF
	|--|||--
	VTHACSL
	-|---|-
	SPERRTNTPKAISEEEEEVDPNTQNPKY
	|----|-|----|---------|----|
	ITAACEMVAEMVESL
	-|-----------|-
	GHKRNSGVPAF
	-----|-----
	RNIIISL
	-----|-
	SPKPGGDF
	|-------
	GTAFPEIPVEF
	-|---------
	VMEQEESPPEEDTERTQINVL
	------|-----|--|-----
	AVQAITSL
	-----||-
	SAMTVPVAGNPAVSCL
	|--|---------|--
	SIIRGIVEQEIQAMVSKRENIATHHL
	|--------------|------|---
	SPATTGAL
	|--||---
	GQVSIHSVW
	---|--|--
	GNSITPL
	--|-|--
	DEEEEEEADAPAPSSPPTSPVNSRKHRAGVDIHSCSQF
	-------------||--||---|----------|-|--
	ILPSSSARRTPAIL
	---|||---|----
	ISEVVRSL
	-|----|-
	RRVHPSEDEIL
	-----|-----
	VPATCKAAAVL
	---|-------
	GMDKAVAEPVSRL
	----------|--
	RSSHLPSRVGAL
	-||---|-----
	DDTAKQL
	--|----
	IPVISDY
	----|-|
	KGIAHCVNIHSQQHVL
	----------|-----
	VMCATAF
	----|--
	SASIIQMCGVML
	|-|---------
	SGSEESTPSIIY
	|-|--||-|--|
	SVDRVNVHSPHRAMAAL
	|-------|--------
	TGKEKVSPGRTSDPNPAAPDSESVIVAMERVSVL
	|-----|---||--------|-|--------|--
	SNQQPYPQF
	|----|---
	HSTGQSSMVRDW
	-||--||-----
	TQRAPVAMATW
	|--------|-
	VSASTSPW
	-|-|||--
	VAAILPHVISRMGKL
	---------|-----
	EVVAAPGSPY
	-------|-|
	RNVHKVTTC
	------||-
Protein sequence :
MATLEKLMKA FESLKSFQQQ QQQQQQQQQQ QQQQQQQQPP PPPPPPPPPQ
+ + +
LPQPPPQAQP LLPQPQPPPP PPPPPPGPAV AEEPLHRPKK ELSATKKDRV
|-|-----
NHCLTICENI VAQSVRNSPE FQKLLGIAME LFLLCSDDAE SDVRMVADEC
----|----- ---|---|-- - -|---- |---------
LNKVIKALMD SNLPRLQLEL YKEIKKNGAP RSLRAALWRF AELAHLVRPQ
- -- |----- +--------- -|- ----
KCRPYLVNLL PCLTRTSKRP EESVQETLAA AVPKIMASFG NFANDNEIKV
----| |-||--- --|---|--- -------|-
LLKAFIANLK SSSPTIRRTA AGSAVSICQH SRRTQYFYSW LLNVLLGLLV
- |||-|---|- --|--|---- |--|-| ++ -
PVEDEHSTLL ILGVLLTLRY LVPLLQQQVK DTSLKGSFGV TRKEMEVSPS
------||- + + ----- -||- + -- |------|-|
AEQLVQVYEL TLHHTQHQDH NVVTGALELL QQLFRTPPPE LLQTLTAVGG
---- + + --|----- ---|--- -|---- - + |----
IGQLTAAKEE SGGRSRSGSI VELIAGGGSS CSPVLSRKQK GKVLLGEEEA
----|----- |---|-|-|- --------|| -|---|---- ----
LEDDSESRSD VSSSALTASV KDEISGELAA SSGVSTPGSA GHDIITEQPR
---|-|-|- -|||--|-|- ----|----- ||--||--|- -----|----
SQHTLQADSV DLASCDLTSS ATDGDEEDIL SHSSSQVSAV PSDPAMDLND
|--|----|- -- + ||| -|-------- |-|||--|-- -|--------
GTQASSPISD SSQTTTEGPD SAVTPSDSSE IVLDGTDNQY LGLQIGQPQD
-|--||--|- ||-|||---- |--|-|-||- -----|---| -------
EDEEATGILP DEASEAFRNS SMALQQAHLL KNMSHCRQPS DSSVDKFVLR
-----|---- ---|-----| |--- ---|-----| -||---- -
DEATEPGDQE NKPCRIKGDI GQSTDDDSAP LVHCVRLLSA SFLLTGGKNV
---|------ ---------- --||---|-- - + + |-----
LVPDRDVRVS VKALALSCVG AAVALHPESF FSKLYKVPLD TTEYPEEQYV
---------| ---- |--- ----- + + + - ||-|----|
SDILNYIDHG DPQVRGATAI LCGTLICSIL SRSRFHVGDW MGTIRTLTGN
+ +---- -------|-- - + + + + --|--|-+
TFSLADCIPL LRKTLKDESS VTCKLACTAV RNCVMSLCSS SYSELGLQLI
+ + + ---|| -|-----|-- -----|- ++ +++
IDVLTLRNSS YWLVRTELLE TLAEIDFRLV SFLEAKAENL HRGAHHYTGL
+ ++ + + + + ------|+
LKLQERVLNN VVIHLLGDED PRVRHVAAAS LIRLVPKLFY KCDQGQADPV
---- ---------| - + ----------
VAVARDQSSV YLKLLMHETQ PPSHFSVSTI TRIYRGYNLL PSITDVTMEN
-------||- | ---|- --|--|-||- |--| + - -|-|--|---
NLSRVIAAVS HELITSTTRA LTFGCCEALC LLSTAFPVCI WSLGWHCGVP
--|------| ----||||-- -+ ||------ -+
PLSASDESRK SCTVGMATMI LTLLSSAWFP LDLSAHQDAL ILAGNLLAAS
|-|--|-- |-|----|-- -+ ++ |------ --|
APKSLRSSWA SEEEANPAAT KQEEVWPALG DRALVPMVEQ LFSHLLKVIN
---|- ++ - |--------| --------- +
ICAHVLDDVA PGPAIKAALP SLTNPPSLSP IRRKGKEKEP GEQASVPLSP
---- ---------- |-+ + |- ---------- ----|---|-
KKGSEASAAS RQSDTSGPVT TSKSSSLGSF YHLPSYLKLH DVLKATHANY
---|--|--| --|-||---| ||-|||- + + ++ --|---|
KVTLDLQNST EKFGGFLRSA LDVLSQILEL ATLQDIGKCV EEILGYLKSC
+ --|| --- + + + + +
FSREPMMATV CVQQLLKTLF GTNLASQFDG LSSNPSKSQG RAQRLGSSSV
|------|- ----- + + + ||--|-|-- ------|||-
RPGLYHYCFM APYTHFTQAL ADASLRNMVQ AEQENDTSGW FDVLQKVSTQ
----+ + ++ + + ----- ------||-- ---||-
LKTNLTSVTK NRADKNAIHN HIRLFEPLVI KALKQYTTTT CVQLQKQVLD
- + ||-|- ---------- ---- +|||| ----
LLAQLVQLRV NYCLLDSDQV FIGFVLKQFE YIEVGQFRES EAIIPNIFFF
+ + + --| --------
LVLLSYERYH SKQIIGIPKI IQLCDGIMAS GRKAVTHAIP ALQPIVHDLF
++ +- |--------- ---------| -----|---- --
VLRGTNKADA GKELETQKEV VVSMLLRLIQ YHQVLEMFIL VLQQCHKENE
--|----- -----|---- --|-- +
DKWKRLSRQI ADIILPMLAK QQMHIDSHEA LGVLNTLFEI LAPSSLRPVD
|--- ---------- ------|--- - + ++
MLLRSMFVTP NTMASVSTVQ LWISGILAIL RVLISQSTED IVLSRIQELS
+ -|- -|--|-||-- - + -|-||-- ---+ +
FSPYLISCTV INRLRDGDST STLEEHSEGK QIKNLPEETF SRFLLQLVGI
+ + -|-|- --------|| ||----|--- --------|- +
LLEDIVTKQL KVEMSEQQHT FYCQELGTLL MCLIHIFKSG MFRRITAAAT
----|--- ----|----| -+ + + ---|---|
RLFRSDGCGG SFYTLDSLNL RARSMITTHP ALVLLWCQIL LLVNHTDYRW
-- -|----- |-++ + ---|--||-- -- + +
WAEVQQTPKR HSLSSTKLLS PQMSGEEEDS DLAAKLGMCN REIVRRGALI
-----|--- -|-+++ | ---|-----| --
LFCDYVCQNL HDSEHLTWLI VNHIQDLISL SHEPPVQDFI SAVHRNSAAS
+ + + + |--------- |-----|--|
GLFIQAIQSR CENLSTPTML KKTLQCLEGI HLSQSGAVLT LYVDRLLCTP
-- -----|- ----++ + + |-|----+ + +
FRVLARMVDI LACRRVEMLL AANLQSSMAQ LPMEELNRIQ EYLQSSGLAQ
-||--- ------ + ++
RHQRLYSLLD RFRLSTMQDS LSPSPPVSSH PLDGDGHVSL ETVSPDKDWY
++ ||---| -|-|---||- --------|- -|-|-----+
VHLVKSQCWT RSDSALLEGA ELVNRIPAED MNAFMMNSEF NLSLLAPCLS
+ | -|-|-- + + +
LGMSEISGGQ KSALFEAARE VTLARVSGTV QQLPAVHHVF QPELPAEPAA
--|--|--- -|-- ----- -|----|-|- ---------- ----------
YWSKLNDLFG DAALYQSLPT LARALAQYLV VVSKLPSHLH LPPEKEKDIV
| + + + + + - --|---|--
KFVVATLEAL SWHLIHEQIP LSLDLQAGLD CCCLALQLPG LWSVVSSTEF
+ + + |--|||--
VTHACSLIYC VHFILEAVAV QPGEQLLSPE RRTNTPKAIS EEEEEVDPNT
-|---|- + |-- --|-|----| ---------|
QNPKYITAAC EMVAEMVESL QSVLALGHKR NSGVPAFLTP LLRNIIISLA
----|-|--- --------|- + ---- -|----- + -----|-
RLPLVNSYTR VPPLVWKLGW SPKPGGDFGT AFPEIPVEFL QEKEVFKEFI
+++ |--------| ---------
YRINTLGWTS RTQFEETWAT LLGVLVTQPL VMEQEESPPE EDTERTQINV
+ + ++ + + + + ------|--- --|--|----
LAVQAITSLV LSAMTVPVAG NPAVSCLEQQ PRNKPLKALD TRFGRKLSII
------||- |--|----- ----|-- + |--
RGIVEQEIQA MVSKRENIAT HHLYQAWDPV PSLSPATTGA LISHEKLLLQ
---------- --|------| ---+ + |--||-- - +
INPERELGSM SYKLGQVSIH SVWLGNSITP LREEEWDEEE EEEADAPAPS
+ ++ ---|-- |-- --|-|- - ---- ---------|
SPPTSPVNSR KHRAGVDIHS CSQFLLELYS RWILPSSSAR RTPAILISEV
|--||---|- ---------| -|-- ++ ---|||-- -|-----|--
VRSLLVVSDL FTERNQFELM YVTLTELRRV HPSEDEILAQ YLVPATCKAA
--|- + + + + + --- --|----- + ---|----
AVLGMDKAVA EPVSRLLEST LRSSHLPSRV GALHGVLYVL ECDLLDDTAK
---------- ---|-- ++ -||---|-- --- + --|--
QLIPVISDYL LSNLKGIAHC VNIHSQQHVL VMCATAFYLI ENYPLDVGPE
------|-| + ------ ----|----- ----|--+ +
FSASIIQMCG VMLSGSEEST PSIIYHCALR GLERLLLSEQ LSRLDAESLV
|-|------ ---|-|--|| -|--| + + +
KLSVDRVNVH SPHRAMAALG LMLTCMYTGK EKVSPGRTSD PNPAAPDSES
|------- |-------- + +|-- ---|---||- -------|-|
VIVAMERVSV LFDRIRKGFP CEARVVARIL PQFLDDFFPP QDIMNKVIGE
--------|- -
FLSNQQPYPQ FMATVVYKVF QTLHSTGQSS MVRDWVMLSL SNFTQRAPVA
|----|-- - + + + -||--|| ----- + + |------
MATWSLSCFF VSASTSPWVA AILPHVISRM GKLEQVDVNL FCLVATDFYR
--|-+ + -|-|||---- -------|-- --- + +
HQIEEELDRR AFQSVLEVVA APGSPYHRLL TCLRNVHKVT TC
+ ---- ---|-| + ------| |-
Protein	: P42858
Enzyme	: CNBr
	ATLEKLM
	-|-----
	ELFLLCSDDAESDVRM
	------|----|----
	HETQPPSHFSVSTITRIYRGYNLLPSITDVTM
	--|---|--|-||-|--|--|----|-|--|-
	APYTHFTQALADASLRNM
	--||--|------|----
	LLRLIQYHQVLEM
	------|------
	FILVLQQCHKENEDKWKRLSRQIADIILPM
	-------------------|----------
	HIDSHEALGVLNTLFEILAPSSLRPVDM
	---|--------|-------||------
	FVTPNTM
	--|--|-
	SEQQHTFYCQELGTLLM
	|----|-|-----|---
	CLIHIFKSGM
	-------|--
	FRRITAAATRLFRSDGCGGSFYTLDSLNLRARSM
	----|---|----|-----|-||--|------|-
	SGEEEDSDLAAKLGM
	|-----|--------
	LKKTLQCLEGIHLSQSGAVLTLYVDRLLCTPFRVLARM
	---|---------|-|----|-|------|--------
	LLAANLQSSM
	-------||-
	EELNRIQEYLQSSGLAQRHQRLYSLLDRFRLSTM
	--------|--||---------||-------||-
	NSEFNLSLLAPCLSLGM
	-|----|------|---
	EQEESPPEEDTERTQINVLAVQAITSLVLSAM
	----|-----|--|----------||---|--
	YVTLTELRRVHPSEDEILAQYLVPATCKAAAVLGM
	|-|-|-------|-------|----|---------
	CATAFYLIENYPLDVGPEFSASIIQM
	--|--|----|--------|-|----
	YTGKEKVSPGRTSDPNPAAPDSESVIVAM
	||-----|---||--------|-|-----
	ERVSVLFDRIRKGFPCEARVVARILPQFLDDFFPPQDIM
	---|-----------------------------------
	NKVIGEFLSNQQPYPQFM
	--------|----|----
	ATVVYKVFQTLHSTGQSSM
	-|--|----|--||--||-
	LSLSNFTQRAPVAM
	-|-|--|-------
	ATWSLSCFFVSASTSPWVAAILPHVISRM
	-|-|-|----|-|||-----------|--
Protein sequence :
MATLEKLMKA FESLKSFQQQ QQQQQQQQQQ QQQQQQQQPP PPPPPPPPPQ
-|----- + +
LPQPPPQAQP LLPQPQPPPP PPPPPPGPAV AEEPLHRPKK ELSATKKDRV
+ +
NHCLTICENI VAQSVRNSPE FQKLLGIAME LFLLCSDDAE SDVRMVADEC
+ + + - -----|---- |----
LNKVIKALMD SNLPRLQLEL YKEIKKNGAP RSLRAALWRF AELAHLVRPQ
+ + +
KCRPYLVNLL PCLTRTSKRP EESVQETLAA AVPKIMASFG NFANDNEIKV
+ + ++ + + +
LLKAFIANLK SSSPTIRRTA AGSAVSICQH SRRTQYFYSW LLNVLLGLLV
+++ + + + + + + + ++
PVEDEHSTLL ILGVLLTLRY LVPLLQQQVK DTSLKGSFGV TRKEMEVSPS
++ + + ++ + + + +
AEQLVQVYEL TLHHTQHQDH NVVTGALELL QQLFRTPPPE LLQTLTAVGG
+ + + + + + +
IGQLTAAKEE SGGRSRSGSI VELIAGGGSS CSPVLSRKQK GKVLLGEEEA
+ + + + + ++ + +
LEDDSESRSD VSSSALTASV KDEISGELAA SSGVSTPGSA GHDIITEQPR
+ + + +++ + + + ++ ++ + +
SQHTLQADSV DLASCDLTSS ATDGDEEDIL SHSSSQVSAV PSDPAMDLND
+ + + + +++ + + +++ + +
GTQASSPISD SSQTTTEGPD SAVTPSDSSE IVLDGTDNQY LGLQIGQPQD
+ ++ + ++ +++ + + + ++ + +
EDEEATGILP DEASEAFRNS SMALQQAHLL KNMSHCRQPS DSSVDKFVLR
+ + + + + + ++
DEATEPGDQE NKPCRIKGDI GQSTDDDSAP LVHCVRLLSA SFLLTGGKNV
+ ++ + + + +
LVPDRDVRVS VKALALSCVG AAVALHPESF FSKLYKVPLD TTEYPEEQYV
+ + + + + ++ + +
SDILNYIDHG DPQVRGATAI LCGTLICSIL SRSRFHVGDW MGTIRTLTGN
+ + + + + + + + + +
TFSLADCIPL LRKTLKDESS VTCKLACTAV RNCVMSLCSS SYSELGLQLI
+ + + ++ + + + ++ +++
IDVLTLRNSS YWLVRTELLE TLAEIDFRLV SFLEAKAENL HRGAHHYTGL
+ ++ + + + + ++
LKLQERVLNN VVIHLLGDED PRVRHVAAAS LIRLVPKLFY KCDQGQADPV
+ +
VAVARDQSSV YLKLLMHETQ PPSHFSVSTI TRIYRGYNLL PSITDVTMEN
++ + --|- --|--|-||- |--|--|--- -|-|--|-
NLSRVIAAVS HELITSTTRA LTFGCCEALC LLSTAFPVCI WSLGWHCGVP
+ + ++++ + ++ +
PLSASDESRK SCTVGMATMI LTLLSSAWFP LDLSAHQDAL ILAGNLLAAS
+ + + + + + + ++ + +
APKSLRSSWA SEEEANPAAT KQEEVWPALG DRALVPMVEQ LFSHLLKVIN
+ ++ + + +
ICAHVLDDVA PGPAIKAALP SLTNPPSLSP IRRKGKEKEP GEQASVPLSP
+ + + + + +
KKGSEASAAS RQSDTSGPVT TSKSSSLGSF YHLPSYLKLH DVLKATHANY
+ + + + ++ + ++ +++ + + ++ + +
KVTLDLQNST EKFGGFLRSA LDVLSQILEL ATLQDIGKCV EEILGYLKSC
+ ++ + + + + +
FSREPMMATV CVQQLLKTLF GTNLASQFDG LSSNPSKSQG RAQRLGSSSV
+ + + + + ++ + + +++
RPGLYHYCFM APYTHFTQAL ADASLRNMVQ AEQENDTSGW FDVLQKVSTQ
+ + --||--|--- ---|---- ++ ++
LKTNLTSVTK NRADKNAIHN HIRLFEPLVI KALKQYTTTT CVQLQKQVLD
+ ++ + +++++
LLAQLVQLRV NYCLLDSDQV FIGFVLKQFE YIEVGQFRES EAIIPNIFFF
+ + + +
LVLLSYERYH SKQIIGIPKI IQLCDGIMAS GRKAVTHAIP ALQPIVHDLF
++ + + + +
VLRGTNKADA GKELETQKEV VVSMLLRLIQ YHQVLEMFIL VLQQCHKENE
+ + + ------ |--------- ----------
DKWKRLSRQI ADIILPMLAK QQMHIDSHEA LGVLNTLFEI LAPSSLRPVD
------|--- ------- ---|--- -----|---- ---||-----
MLLRSMFVTP NTMASVSTVQ LWISGILAIL RVLISQSTED IVLSRIQELS
- + --|- -|- + ++ + + ++ + +
FSPYLISCTV INRLRDGDST STLEEHSEGK QIKNLPEETF SRFLLQLVGI
+ + + + ++ ++ + + +
LLEDIVTKQL KVEMSEQQHT FYCQELGTLL MCLIHIFKSG MFRRITAAAT
+ |----| -|-----|-- --------|- -----|---|
RLFRSDGCGG SFYTLDSLNL RARSMITTHP ALVLLWCQIL LLVNHTDYRW
----|----- |-||--|--- ---|- ++ + +
WAEVQQTPKR HSLSSTKLLS PQMSGEEEDS DLAAKLGMCN REIVRRGALI
+ + +++ + |-----| --------
LFCDYVCQNL HDSEHLTWLI VNHIQDLISL SHEPPVQDFI SAVHRNSAAS
+ + + + + + + +
GLFIQAIQSR CENLSTPTML KKTLQCLEGI HLSQSGAVLT LYVDRLLCTP
+ ++ + - --|------- --|-|----| -|------|-
FRVLARMVDI LACRRVEMLL AANLQSSMAQ LPMEELNRIQ EYLQSSGLAQ
------- -- -----||- ------- -|--||----
RHQRLYSLLD RFRLSTMQDS LSPSPPVSSH PLDGDGHVSL ETVSPDKDWY
-----||--- ----||- + + + ++ + + + +
VHLVKSQCWT RSDSALLEGA ELVNRIPAED MNAFMMNSEF NLSLLAPCLS
+ + + + -|-- --|------|
LGMSEISGGQ KSALFEAARE VTLARVSGTV QQLPAVHHVF QPELPAEPAA
---+ + + + + +
YWSKLNDLFG DAALYQSLPT LARALAQYLV VVSKLPSHLH LPPEKEKDIV
+ + + + + + + +
KFVVATLEAL SWHLIHEQIP LSLDLQAGLD CCCLALQLPG LWSVVSSTEF
+ + + + +++
VTHACSLIYC VHFILEAVAV QPGEQLLSPE RRTNTPKAIS EEEEEVDPNT
+ + + + + + + +
QNPKYITAAC EMVAEMVESL QSVLALGHKR NSGVPAFLTP LLRNIIISLA
+ + + + + + +
RLPLVNSYTR VPPLVWKLGW SPKPGGDFGT AFPEIPVEFL QEKEVFKEFI
+++ + +
YRINTLGWTS RTQFEETWAT LLGVLVTQPL VMEQEESPPE EDTERTQINV
+ + ++ + + + + ----|--- --|--|----
LAVQAITSLV LSAMTVPVAG NPAVSCLEQQ PRNKPLKALD TRFGRKLSII
------||-- -|--+ + + +
RGIVEQEIQA MVSKRENIAT HHLYQAWDPV PSLSPATTGA LISHEKLLLQ
+ + + + + ++ +
INPERELGSM SYKLGQVSIH SVWLGNSITP LREEEWDEEE EEEADAPAPS
+ ++ + + + + +
SPPTSPVNSR KHRAGVDIHS CSQFLLELYS RWILPSSSAR RTPAILISEV
+ ++ + + + ++ +++ + +
VRSLLVVSDL FTERNQFELM YVTLTELRRV HPSEDEILAQ YLVPATCKAA
+ + + |-|-|----- --|------- |----|----
AVLGMDKAVA EPVSRLLEST LRSSHLPSRV GALHGVLYVL ECDLLDDTAK
----- + ++ ++ + + +
QLIPVISDYL LSNLKGIAHC VNIHSQQHVL VMCATAFYLI ENYPLDVGPE
+ + + + --|--|-- --|-------
FSASIIQMCG VMLSGSEEST PSIIYHCALR GLERLLLSEQ LSRLDAESLV
-|-|---- + + ++ + + + + +
KLSVDRVNVH SPHRAMAALG LMLTCMYTGK EKVSPGRTSD PNPAAPDSES
+ + + ||-- ---|---||- -------|-|
VIVAMERVSV LFDRIRKGFP CEARVVARIL PQFLDDFFPP QDIMNKVIGE
--------|- ---------- ---------- ---------- ----------
FLSNQQPYPQ FMATVVYKVF QTLHSTGQSS MVRDWVMLSL SNFTQRAPVA
--|----|-- ---|--|--- -|--||--|| - -|- |--|------
MATWSLSCFF VSASTSPWVA AILPHVISRM GKLEQVDVNL FCLVATDFYR
--|-|-|--- -|-|||---- -------|-- + +
HQIEEELDRR AFQSVLEVVA APGSPYHRLL TCLRNVHKVT TC
+ + + + + +
Protein	: P42858
Enzyme	: Lys-C
	DRVNHCLTICENIVAQSVRNSPEFQK
	-------|--------|---|-----
	LLGIAMELFLLCSDDAESDVRMVADECLNK
	------------|----|------------
	ALMDSNLPRLQLELYK
	----|---------|-
	NGAPRSLRAALWRFAELAHLVRPQK
	-----|-------------------
	CRPYLVNLLPCLTRTSK
	---|--------|-||-
	RPEESVQETLAAAVPK
	----|---|-------
	IMASFGNFANDNEIK
	---|-----------
	GSFGVTRK
	-|---|--
	EESGGRSRSGSIVELIAGGGSSCSPVLSRK
	--|---|-|-|---------||-|---|--
	VLLGEEEALEDDSESRSDVSSSALTASVK
	------------|-|-|--|||--|-|--
	NMSHCRQPSDSSVDK
	--|-----|-||---
	FVLRDEATEPGDQENKPCRIK
	-------|-------------
	GDIGQSTDDDSAPLVHCVRLLSASFLLTGGK
	-----||---|----------|-|---|---
	NVLVPDRDVRVSVK
	-----------|--
	ALALSCVGAAVALHPESFFSK
	----|-----------|--|-
	DESSVTCK
	--||-|--
	AENLHRGAHHYTGLLK
	----------||----
	LQERVLNNVVIHLLGDEDPRVRHVAAASLIRLVPK
	---------------------------|-------
	CDQGQADPVVAVARDQSSVYLK
	----------------||-|--
	SLRSSWASEEEANPAATK
	|--||--|--------|-
	QEEVWPALGDRALVPMVEQLFSHLLK
	---------------------|----
	AALPSLTNPPSLSPIRRK
	----|-|---|-|-----
	EPGEQASVPLSPK
	------|---|--
	GSEASAASRQSDTSGPVTTSK
	-|--|--|--|-||---|||-
	SSSLGSFYHLPSYLK
	|||--|-|---||--
	ATHANYK
	-|---|-
	VTLDLQNSTEK
	-|-----||--
	FGGFLRSALDVLSQILELATLQDIGK
	------|-----|------|------
	CVEEILGYLK
	-------|--
	SCFSREPMMATVCVQQLLK
	|--|------|--------
	TLFGTNLASQFDGLSSNPSK
	|---|---|-----||--|-
	TNLTSVTK
	|--||-|-
	QYTTTTCVQLQK
	-|||||------
	QVLDLLAQLVQLRVNYCLLDSDQVFIGFVLK
	---------------|----|----------
	QFEYIEVGQFRESEAIIPNIFFFLVLLSYERYHSK
	---|--------|--------------||--|-|-
	IIQLCDGIMASGRK
	----------|---
	AVTHAIPALQPIVHDLFVLRGTNK
	--|------------------|--
	EVVVSMLLRLIQYHQVLEMFILVLQQCHK
	----|-------|----------------
	RLSRQIADIILPMLAK
	--|-------------
	NLPEETFSRFLLQLVGILLEDIVTK
	-----|-|---------------|-
	VEMSEQQHTFYCQELGTLLMCLIHIFK
	---|----|-|-----|----------
	RHSLSSTK
	--|-|||-
	LLSPQMSGEEEDSDLAAK
	--|---|-----|-----
	DWYVHLVK
	--|-----
	LNDLFGDAALYQSLPTLARALAQYLVVVSK
	----------|-|--|-------|----|-
	LPSHLHLPPEK
	--|--------
	AISEEEEEVDPNTQNPK
	--|---------|----
	YITAACEMVAEMVESLQSVLALGHK
	|-|-----------|--|-------
	RNSGVPAFLTPLLRNIIISLARLPLVNSYTRVPPLVWK
	--|------|--------|--------|||--------
	LGWSPKPGGDFGTAFPEIPVEFLQEK
	---|--------|-------------
	ALDTRFGRK
	---|-----
	LSIIRGIVEQEIQAMVSK
	-|--------------|-
	RENIATHHLYQAWDPVPSLSPATTGALISHEK
	-----|---|-------|-|--||----|---
	LLLQINPERELGSMSYK
	------------|-||-
	QLIPVISDYLLSNLK
	------|-|--|---
	LSVDRVNVHSPHRAMAALGLMLTCMYTGK
	-|-------|------------|--||--
	VSPGRTSDPNPAAPDSESVIVAMERVSVLFDRIRK
	-|---||--------|-|--------|--------
	VIGEFLSNQQPYPQFMATVVYK
	------|----|-----|--|-
Protein sequence :
MATLEKLMKA FESLKSFQQQ QQQQQQQQQQ QQQQQQQQPP PPPPPPPPPQ
+ + +
LPQPPPQAQP LLPQPQPPPP PPPPPPGPAV AEEPLHRPKK ELSATKKDRV
+ + ---
NHCLTICENI VAQSVRNSPE FQKLLGIAME LFLLCSDDAE SDVRMVADEC
----|----- ---|---|-- ---------- -----|---- |---------
LNKVIKALMD SNLPRLQLEL YKEIKKNGAP RSLRAALWRF AELAHLVRPQ
--- ---- |--------- |- ---- -|-------- ----------
KCRPYLVNLL PCLTRTSKRP EESVQETLAA AVPKIMASFG NFANDNEIKV
----|----- ---|-||--- --|---|--- -------|-- ---------
LLKAFIANLK SSSPTIRRTA AGSAVSICQH SRRTQYFYSW LLNVLLGLLV
+++ + + + + + + + ++
PVEDEHSTLL ILGVLLTLRY LVPLLQQQVK DTSLKGSFGV TRKEMEVSPS
++ + + ++ -|--- |-- + +
AEQLVQVYEL TLHHTQHQDH NVVTGALELL QQLFRTPPPE LLQTLTAVGG
+ + + + + + +
IGQLTAAKEE SGGRSRSGSI VELIAGGGSS CSPVLSRKQK GKVLLGEEEA
+ -- |---|-|-|- --------|| -|---|-- --------
LEDDSESRSD VSSSALTASV KDEISGELAA SSGVSTPGSA GHDIITEQPR
----|-|-|- -|||--|-|- - + ++ ++ + +
SQHTLQADSV DLASCDLTSS ATDGDEEDIL SHSSSQVSAV PSDPAMDLND
+ + + + +++ + + +++ + +
GTQASSPISD SSQTTTEGPD SAVTPSDSSE IVLDGTDNQY LGLQIGQPQD
+ ++ + ++ +++ + + + ++ + +
EDEEATGILP DEASEAFRNS SMALQQAHLL KNMSHCRQPS DSSVDKFVLR
+ + + + --|-----| -||-------
DEATEPGDQE NKPCRIKGDI GQSTDDDSAP LVHCVRLLSA SFLLTGGKNV
---|------ ---------- --||---|-- --------|- |---|-----
LVPDRDVRVS VKALALSCVG AAVALHPESF FSKLYKVPLD TTEYPEEQYV
---------| ------|--- --------|- -|- + ++ + +
SDILNYIDHG DPQVRGATAI LCGTLICSIL SRSRFHVGDW MGTIRTLTGN
+ + + + + + + + + +
TFSLADCIPL LRKTLKDESS VTCKLACTAV RNCVMSLCSS SYSELGLQLI
+ + + --|| -|-- + + ++ +++
IDVLTLRNSS YWLVRTELLE TLAEIDFRLV SFLEAKAENL HRGAHHYTGL
+ ++ + + + + ---- ------||--
LKLQERVLNN VVIHLLGDED PRVRHVAAAS LIRLVPKLFY KCDQGQADPV
---------- ---------- ---------| ------- + ---------
VAVARDQSSV YLKLLMHETQ PPSHFSVSTI TRIYRGYNLL PSITDVTMEN
-------||- |-- + + + ++ + + + + + +
NLSRVIAAVS HELITSTTRA LTFGCCEALC LLSTAFPVCI WSLGWHCGVP
+ + ++++ + ++ +
PLSASDESRK SCTVGMATMI LTLLSSAWFP LDLSAHQDAL ILAGNLLAAS
+ + + + + + + ++ + +
APKSLRSSWA SEEEANPAAT KQEEVWPALG DRALVPMVEQ LFSHLLKVIN
|--||-- |--------| ---------- ---------- --|----
ICAHVLDDVA PGPAIKAALP SLTNPPSLSP IRRKGKEKEP GEQASVPLSP
---- |-|---|-|- ---- -- ----|---|-
KKGSEASAAS RQSDTSGPVT TSKSSSLGSF YHLPSYLKLH DVLKATHANY
- -|--|--| --|-||---| ||-|||--|- |---||-- -|---|
KVTLDLQNST EKFGGFLRSA LDVLSQILEL ATLQDIGKCV EEILGYLKSC
--|-----|| --------|- ----|----- -|-------- -----|--|-
FSREPMMATV CVQQLLKTLF GTNLASQFDG LSSNPSKSQG RAQRLGSSSV
-|------|- -------|-- -|---|---- -||--|-+ +++
RPGLYHYCFM APYTHFTQAL ADASLRNMVQ AEQENDTSGW FDVLQKVSTQ
+ + ++ + + ++ ++
LKTNLTSVTK NRADKNAIHN HIRLFEPLVI KALKQYTTTT CVQLQKQVLD
|--||-|- -||||| ----------
LLAQLVQLRV NYCLLDSDQV FIGFVLKQFE YIEVGQFRES EAIIPNIFFF
---------- -|----|--- ---------- |--------| ----------
LVLLSYERYH SKQIIGIPKI IQLCDGIMAS GRKAVTHAIP ALQPIVHDLF
----||--|- |- - ---------| -----|---- ----------
VLRGTNKADA GKELETQKEV VVSMLLRLIQ YHQVLEMFIL VLQQCHKENE
----|-- + -- --|------- |--------- -------
DKWKRLSRQI ADIILPMLAK QQMHIDSHEA LGVLNTLFEI LAPSSLRPVD
--|--- ---------- + + ++
MLLRSMFVTP NTMASVSTVQ LWISGILAIL RVLISQSTED IVLSRIQELS
+ + + + ++ + + ++ + +
FSPYLISCTV INRLRDGDST STLEEHSEGK QIKNLPEETF SRFLLQLVGI
+ + + + ++ ++ + -----|- |---------
LLEDIVTKQL KVEMSEQQHT FYCQELGTLL MCLIHIFKSG MFRRITAAAT
------|- ---|----| -|-----|-- --------+ + +
RLFRSDGCGG SFYTLDSLNL RARSMITTHP ALVLLWCQIL LLVNHTDYRW
+ + ++ + + ++ + +
WAEVQQTPKR HSLSSTKLLS PQMSGEEEDS DLAAKLGMCN REIVRRGALI
+ - -|-|||---| ---|-----| -----
LFCDYVCQNL HDSEHLTWLI VNHIQDLISL SHEPPVQDFI SAVHRNSAAS
+ + + + + + + +
GLFIQAIQSR CENLSTPTML KKTLQCLEGI HLSQSGAVLT LYVDRLLCTP
+ ++ + + + + + + +
FRVLARMVDI LACRRVEMLL AANLQSSMAQ LPMEELNRIQ EYLQSSGLAQ
++ + ++
RHQRLYSLLD RFRLSTMQDS LSPSPPVSSH PLDGDGHVSL ETVSPDKDWY
++ ++ + + + ++ + + + --|
VHLVKSQCWT RSDSALLEGA ELVNRIPAED MNAFMMNSEF NLSLLAPCLS
-----+ + + + + + +
LGMSEISGGQ KSALFEAARE VTLARVSGTV QQLPAVHHVF QPELPAEPAA
+ + + + + +
YWSKLNDLFG DAALYQSLPT LARALAQYLV VVSKLPSHLH LPPEKEKDIV
+ + ------ ----|-|--| -------|-- --|---|--- -----
KFVVATLEAL SWHLIHEQIP LSLDLQAGLD CCCLALQLPG LWSVVSSTEF
+ + + + +++
VTHACSLIYC VHFILEAVAV QPGEQLLSPE RRTNTPKAIS EEEEEVDPNT
+ + + + + + --| ---------|
QNPKYITAAC EMVAEMVESL QSVLALGHKR NSGVPAFLTP LLRNIIISLA
----|-|--- --------|- -|-------- -|------|- -------|--
RLPLVNSYTR VPPLVWKLGW SPKPGGDFGT AFPEIPVEFL QEKEVFKEFI
------|||- ---------- |--------| ---------- ---
YRINTLGWTS RTQFEETWAT LLGVLVTQPL VMEQEESPPE EDTERTQINV
+ + ++ + + + + + + +
LAVQAITSLV LSAMTVPVAG NPAVSCLEQQ PRNKPLKALD TRFGRKLSII
++ + + + --- |------|--
RGIVEQEIQA MVSKRENIAT HHLYQAWDPV PSLSPATTGA LISHEKLLLQ
---------- --|------| ---|------ -|-|--||-- --|-------
INPERELGSM SYKLGQVSIH SVWLGNSITP LREEEWDEEE EEEADAPAPS
--------|- ||- + + + + +
SPPTSPVNSR KHRAGVDIHS CSQFLLELYS RWILPSSSAR RTPAILISEV
+ ++ + + + ++ +++ + +
VRSLLVVSDL FTERNQFELM YVTLTELRRV HPSEDEILAQ YLVPATCKAA
+ + + + + + + + +
AVLGMDKAVA EPVSRLLEST LRSSHLPSRV GALHGVLYVL ECDLLDDTAK
+ ++ ++ + + +
QLIPVISDYL LSNLKGIAHC VNIHSQQHVL VMCATAFYLI ENYPLDVGPE
------|-|- -|--- + + + +
FSASIIQMCG VMLSGSEEST PSIIYHCALR GLERLLLSEQ LSRLDAESLV
+ + + + ++ + + + + +
KLSVDRVNVH SPHRAMAALG LMLTCMYTGK EKVSPGRTSD PNPAAPDSES
-|------- |--------- ---|--||-- -|---||- -------|-|
VIVAMERVSV LFDRIRKGFP CEARVVARIL PQFLDDFFPP QDIMNKVIGE
--------|- ------- ----
FLSNQQPYPQ FMATVVYKVF QTLHSTGQSS MVRDWVMLSL SNFTQRAPVA
--|----|-- ---|--|- + ++ ++ + + +
MATWSLSCFF VSASTSPWVA AILPHVISRM GKLEQVDVNL FCLVATDFYR
+ + + + +++ + + +
HQIEEELDRR AFQSVLEVVA APGSPYHRLL TCLRNVHKVT TC
+ + + + + +
Protein	: P42858
Enzyme	: Lys-N
	KDRVNHCLTICENIVAQSVRNSPEFQ
	--------|--------|---|----
	KLLGIAMELFLLCSDDAESDVRMVADECLN
	-------------|----|-----------
	KALMDSNLPRLQLELY
	-----|---------|
	KNGAPRSLRAALWRFAELAHLVRPQ
	------|------------------
	KCRPYLVNLLPCLTRTS
	----|--------|-||
	KRPEESVQETLAAAVP
	-----|---|------
	KIMASFGNFANDNEI
	----|----------
	KGSFGVTR
	--|---|-
	KEESGGRSRSGSIVELIAGGGSSCSPVLSR
	---|---|-|-|---------||-|---|-
	KVLLGEEEALEDDSESRSDVSSSALTASV
	-------------|-|-|--|||--|-|-
	KNMSHCRQPSDSSVD
	---|-----|-||--
	KFVLRDEATEPGDQEN
	--------|-------
	KGDIGQSTDDDSAPLVHCVRLLSASFLLTGG
	------||---|----------|-|---|--
	KNVLVPDRDVRVSV
	------------|-
	KALALSCVGAAVALHPESFFS
	-----|-----------|--|
	KDESSVTC
	---||-|-
	KAENLHRGAHHYTGLL
	-----------||---
	KLQERVLNNVVIHLLGDEDPRVRHVAAASLIRLVP
	----------------------------|------
	KCDQGQADPVVAVARDQSSVYL
	-----------------||-|-
	KSLRSSWASEEEANPAAT
	-|--||--|--------|
	KQEEVWPALGDRALVPMVEQLFSHLL
	----------------------|---
	KAALPSLTNPPSLSPIRR
	-----|-|---|-|----
	KEPGEQASVPLSP
	-------|---|-
	KGSEASAASRQSDTSGPVTTS
	--|--|--|--|-||---|||
	KSSSLGSFYHLPSYL
	-|||--|-|---||-
	KATHANY
	--|---|
	KVTLDLQNSTE
	--|-----||-
	KFGGFLRSALDVLSQILELATLQDIG
	-------|-----|------|-----
	KCVEEILGYL
	--------|-
	KSCFSREPMMATVCVQQLL
	-|--|------|-------
	KTLFGTNLASQFDGLSSNPS
	-|---|---|-----||--|
	KTNLTSVT
	-|--||-|
	KQYTTTTCVQLQ
	--|||||-----
	KQVLDLLAQLVQLRVNYCLLDSDQVFIGFVL
	----------------|----|---------
	KQFEYIEVGQFRESEAIIPNIFFFLVLLSYERYHS
	----|--------|--------------||--|-|
	KIIQLCDGIMASGR
	-----------|--
	KAVTHAIPALQPIVHDLFVLRGTN
	---|------------------|-
	KEVVVSMLLRLIQYHQVLEMFILVLQQCH
	-----|-------|---------------
	KRLSRQIADIILPMLA
	---|------------
	KNLPEETFSRFLLQLVGILLEDIVT
	------|-|---------------|
	KVEMSEQQHTFYCQELGTLLMCLIHIF
	----|----|-|-----|---------
	KRHSLSST
	---|-|||
	KLLSPQMSGEEEDSDLAA
	---|---|-----|----
	KDWYVHLV
	---|----
	KLNDLFGDAALYQSLPTLARALAQYLVVVS
	-----------|-|--|-------|----|
	KLPSHLHLPPE
	---|-------
	KAISEEEEEVDPNTQNP
	---|---------|---
	KYITAACEMVAEMVESLQSVLALGH
	-|-|-----------|--|------
	KRNSGVPAFLTPLLRNIIISLARLPLVNSYTRVPPLVW
	---|------|--------|--------|||-------
	KPGGDFGTAFPEIPVEFLQE
	-------|------------
	KALDTRFGR
	----|----
	KLSIIRGIVEQEIQAMVS
	--|--------------|
	KRENIATHHLYQAWDPVPSLSPATTGALISHE
	------|---|-------|-|--||----|--
	KLLLQINPERELGSMSY
	-------------|-||
	KQLIPVISDYLLSNL
	-------|-|--|--
	KLSVDRVNVHSPHRAMAALGLMLTCMYTG
	--|-------|------------|--||-
	KVSPGRTSDPNPAAPDSESVIVAMERVSVLFDRIR
	--|---||--------|-|--------|-------
	KVIGEFLSNQQPYPQFMATVVY
	-------|----|-----|--|
Protein sequence :
MATLEKLMKA FESLKSFQQQ QQQQQQQQQQ QQQQQQQQPP PPPPPPPPPQ
+ + +
LPQPPPQAQP LLPQPQPPPP PPPPPPGPAV AEEPLHRPKK ELSATKKDRV
+ + ----
NHCLTICENI VAQSVRNSPE FQKLLGIAME LFLLCSDDAE SDVRMVADEC
----|----- ---|---|-- ---------- -----|---- |---------
LNKVIKALMD SNLPRLQLEL YKEIKKNGAP RSLRAALWRF AELAHLVRPQ
-- ----- |--------- | ----- -|-------- ----------
KCRPYLVNLL PCLTRTSKRP EESVQETLAA AVPKIMASFG NFANDNEIKV
----|----- ---|-||--- --|---|--- -------|-- --------
LLKAFIANLK SSSPTIRRTA AGSAVSICQH SRRTQYFYSW LLNVLLGLLV
+++ + + + + + + + ++
PVEDEHSTLL ILGVLLTLRY LVPLLQQQVK DTSLKGSFGV TRKEMEVSPS
++ + + ++ --|--- |- + +
AEQLVQVYEL TLHHTQHQDH NVVTGALELL QQLFRTPPPE LLQTLTAVGG
+ + + + + + +
IGQLTAAKEE SGGRSRSGSI VELIAGGGSS CSPVLSRKQK GKVLLGEEEA
+ --- |---|-|-|- --------|| -|---|- ---------
LEDDSESRSD VSSSALTASV KDEISGELAA SSGVSTPGSA GHDIITEQPR
----|-|-|- -|||--|-|- + ++ ++ + +
SQHTLQADSV DLASCDLTSS ATDGDEEDIL SHSSSQVSAV PSDPAMDLND
+ + + + +++ + + +++ + +
GTQASSPISD SSQTTTEGPD SAVTPSDSSE IVLDGTDNQY LGLQIGQPQD
+ ++ + ++ +++ + + + ++ + +
EDEEATGILP DEASEAFRNS SMALQQAHLL KNMSHCRQPS DSSVDKFVLR
+ + + + ---|-----| -||-------
DEATEPGDQE NKPCRIKGDI GQSTDDDSAP LVHCVRLLSA SFLLTGGKNV
---|------ - ---- --||---|-- --------|- |---|-----
LVPDRDVRVS VKALALSCVG AAVALHPESF FSKLYKVPLD TTEYPEEQYV
---------| ------|--- --------|- -| + ++ + +
SDILNYIDHG DPQVRGATAI LCGTLICSIL SRSRFHVGDW MGTIRTLTGN
+ + + + + + + + + +
TFSLADCIPL LRKTLKDESS VTCKLACTAV RNCVMSLCSS SYSELGLQLI
+ + + ---|| -|- + + ++ +++
IDVLTLRNSS YWLVRTELLE TLAEIDFRLV SFLEAKAENL HRGAHHYTGL
+ ++ + + + + ----- ------||--
LKLQERVLNN VVIHLLGDED PRVRHVAAAS LIRLVPKLFY KCDQGQADPV
---------- ---------- ---------| ------ + ----------
VAVARDQSSV YLKLLMHETQ PPSHFSVSTI TRIYRGYNLL PSITDVTMEN
-------||- |- + + + ++ + + + + + +
NLSRVIAAVS HELITSTTRA LTFGCCEALC LLSTAFPVCI WSLGWHCGVP
+ + ++++ + ++ +
PLSASDESRK SCTVGMATMI LTLLSSAWFP LDLSAHQDAL ILAGNLLAAS
+ + + + + + + ++ + +
APKSLRSSWA SEEEANPAAT KQEEVWPALG DRALVPMVEQ LFSHLLKVIN
-|--||-- |--------| ---------- ---------- --|---
ICAHVLDDVA PGPAIKAALP SLTNPPSLSP IRRKGKEKEP GEQASVPLSP
----- |-|---|-|- --- --- ----|---|-
KKGSEASAAS RQSDTSGPVT TSKSSSLGSF YHLPSYLKLH DVLKATHANY
--|--|--| --|-||---| ||-|||--|- |---||- --|---|
KVTLDLQNST EKFGGFLRSA LDVLSQILEL ATLQDIGKCV EEILGYLKSC
--|-----|| --------|- ----|----- -|-------- -----|--|-
FSREPMMATV CVQQLLKTLF GTNLASQFDG LSSNPSKSQG RAQRLGSSSV
-|------|- -------|-- -|---|---- -||--| + +++
RPGLYHYCFM APYTHFTQAL ADASLRNMVQ AEQENDTSGW FDVLQKVSTQ
+ + ++ + + ++ ++
LKTNLTSVTK NRADKNAIHN HIRLFEPLVI KALKQYTTTT CVQLQKQVLD
-|--||-| --||||| ----------
LLAQLVQLRV NYCLLDSDQV FIGFVLKQFE YIEVGQFRES EAIIPNIFFF
---------- -|----|--- ---------- |--------| ----------
LVLLSYERYH SKQIIGIPKI IQLCDGIMAS GRKAVTHAIP ALQPIVHDLF
----||--|- | -- ---------| -----|---- ----------
VLRGTNKADA GKELETQKEV VVSMLLRLIQ YHQVLEMFIL VLQQCHKENE
----|- + --- --|------- |--------- ------
DKWKRLSRQI ADIILPMLAK QQMHIDSHEA LGVLNTLFEI LAPSSLRPVD
---|--- --------- + + ++
MLLRSMFVTP NTMASVSTVQ LWISGILAIL RVLISQSTED IVLSRIQELS
+ + + + ++ + + ++ + +
FSPYLISCTV INRLRDGDST STLEEHSEGK QIKNLPEETF SRFLLQLVGI
+ + + + ++ ++ + ------|- |---------
LLEDIVTKQL KVEMSEQQHT FYCQELGTLL MCLIHIFKSG MFRRITAAAT
------| ----|----| -|-----|-- ------- + + +
RLFRSDGCGG SFYTLDSLNL RARSMITTHP ALVLLWCQIL LLVNHTDYRW
+ + ++ + + ++ + +
WAEVQQTPKR HSLSSTKLLS PQMSGEEEDS DLAAKLGMCN REIVRRGALI
+ -- -|-|||---| ---|-----| ----
LFCDYVCQNL HDSEHLTWLI VNHIQDLISL SHEPPVQDFI SAVHRNSAAS
+ + + + + + + +
GLFIQAIQSR CENLSTPTML KKTLQCLEGI HLSQSGAVLT LYVDRLLCTP
+ ++ + + + + + + +
FRVLARMVDI LACRRVEMLL AANLQSSMAQ LPMEELNRIQ EYLQSSGLAQ
++ + ++
RHQRLYSLLD RFRLSTMQDS LSPSPPVSSH PLDGDGHVSL ETVSPDKDWY
++ ++ + + + ++ + + + ---|
VHLVKSQCWT RSDSALLEGA ELVNRIPAED MNAFMMNSEF NLSLLAPCLS
---- + + + + + + +
LGMSEISGGQ KSALFEAARE VTLARVSGTV QQLPAVHHVF QPELPAEPAA
+ + + + + +
YWSKLNDLFG DAALYQSLPT LARALAQYLV VVSKLPSHLH LPPEKEKDIV
+ +------- ----|-|--| -------|-- --|---|--- ----
KFVVATLEAL SWHLIHEQIP LSLDLQAGLD CCCLALQLPG LWSVVSSTEF
+ + + + +++
VTHACSLIYC VHFILEAVAV QPGEQLLSPE RRTNTPKAIS EEEEEVDPNT
+ + + + + + ---| ---------|
QNPKYITAAC EMVAEMVESL QSVLALGHKR NSGVPAFLTP LLRNIIISLA
----|-|--- --------|- -|-------- -|------|- -------|--
RLPLVNSYTR VPPLVWKLGW SPKPGGDFGT AFPEIPVEFL QEKEVFKEFI
------|||- ------ + -------| ---------- --
YRINTLGWTS RTQFEETWAT LLGVLVTQPL VMEQEESPPE EDTERTQINV
+ + ++ + + + + + + +
LAVQAITSLV LSAMTVPVAG NPAVSCLEQQ PRNKPLKALD TRFGRKLSII
++ + + + ---- |------|--
RGIVEQEIQA MVSKRENIAT HHLYQAWDPV PSLSPATTGA LISHEKLLLQ
---------- --|------| ---|------ -|-|--||-- --|-------
INPERELGSM SYKLGQVSIH SVWLGNSITP LREEEWDEEE EEEADAPAPS
--------|- || + + + + +
SPPTSPVNSR KHRAGVDIHS CSQFLLELYS RWILPSSSAR RTPAILISEV
+ ++ + + + ++ +++ + +
VRSLLVVSDL FTERNQFELM YVTLTELRRV HPSEDEILAQ YLVPATCKAA
+ + + + + + + + +
AVLGMDKAVA EPVSRLLEST LRSSHLPSRV GALHGVLYVL ECDLLDDTAK
+ ++ ++ + + + -
QLIPVISDYL LSNLKGIAHC VNIHSQQHVL VMCATAFYLI ENYPLDVGPE
------|-|- -|-- + + + +
FSASIIQMCG VMLSGSEEST PSIIYHCALR GLERLLLSEQ LSRLDAESLV
+ + + + ++ + + + + +
KLSVDRVNVH SPHRAMAALG LMLTCMYTGK EKVSPGRTSD PNPAAPDSES
--|------- |--------- ---|--||- --|---||- -------|-|
VIVAMERVSV LFDRIRKGFP CEARVVARIL PQFLDDFFPP QDIMNKVIGE
--------|- ------ -----
FLSNQQPYPQ FMATVVYKVF QTLHSTGQSS MVRDWVMLSL SNFTQRAPVA
--|----|-- ---|--| + ++ ++ + + +
MATWSLSCFF VSASTSPWVA AILPHVISRM GKLEQVDVNL FCLVATDFYR
+ + + + +++ + + +
HQIEEELDRR AFQSVLEVVA APGSPYHRLL TCLRNVHKVT TC
+ + + + + +
Protein	: P42858
Enzyme	: trypsin_no_P_rule
	VNHCLTICENIVAQSVR
	-----|--------|--
	NSPEFQK
	-|-----
	LLGIAMELFLLCSDDAESDVR
	------------|----|---
	ALMDSNLPR
	----|----
	LQLELYK
	-----|-
	PYLVNLLPCLTR
	-|--------|-
	PEESVQETLAAAVPK
	---|---|-------
	IMASFGNFANDNEIK
	---|-----------
	SSSPTIR
	|||-|--
	TAAGSAVSICQHSR
	|---|--|----|-
	TQYFYSWLLNVLLGLLVPVEDEHSTLLILGVLLTLR
	|-|-||-----------------||--------|--
	YLVPLLQQQVK
	|----------
	GSFGVTR
	-|---|-
	TPPPELLQTLTAVGGIGQLTAAK
	|-------|-|--------|---
	SGSIVELIAGGGSSCSPVLSR
	|-|---------||-|---|-
	VLLGEEEALEDDSESR
	------------|-|-
	SDVSSSALTASVK
	|--|||--|-|--
	DEISGELAASSGVSTPGSAGHDIITEQPR
	---|-----||--||--|------|----
	NSSMALQQAHLLK
	-||----------
	QPSDSSVDK
	--|-||---
	DEATEPGDQENK
	---|--------
	GDIGQSTDDDSAPLVHCVR
	-----||---|--------
	LLSASFLLTGGK
	--|-|---|---
	ALALSCVGAAVALHPESFFSK
	----|-----------|--|-
	VPLDTTEYPEEQYVSDILNYIDHGDPQVR
	----||-|----|-|----|---------
	GATAILCGTLICSILSR
	--|-----|---|--|-
	FHVGDWMGTIR
	--------|--
	TLTGNTFSLADCIPLLR
	|-|--|-|---------
	DESSVTCK
	--||-|--
	LACTAVR
	---|---
	NCVMSLCSSSYSELGLQLIIDVLTLR
	----|--|||||-----------|--
	NSSYWLVR
	-|||----
	TELLETLAEIDFR
	|----|-------
	LVSFLEAK
	--|-----
	GAHHYTGLLK
	----||----
	HVAAASLIR
	-----|---
	DQSSVYLK
	--||-|--
	LLMHETQPPSHFSVSTITR
	-----|---|--|-||-|-
	GYNLLPSITDVTMENNLSR
	-|----|-|--|-----|-
	VIAAVSHELITSTTR
	-----|----||||-
	ALTFGCCEALCLLSTAFPVCIWSLGWHCGVPPLSASDESR
	--|----------||-------|----------|-|--|-
	SSWASEEEANPAATK
	||--|--------|-
	ALVPMVEQLFSHLLK
	----------|----
	AALPSLTNPPSLSPIR
	----|-|---|-|---
	EPGEQASVPLSPK
	------|---|--
	GSEASAASR
	-|--|--|-
	QSDTSGPVTTSK
	-|-||---|||-
	SSSLGSFYHLPSYLK
	|||--|-|---||--
	ATHANYK
	-|---|-
	VTLDLQNSTEK
	-|-----||--
	SALDVLSQILELATLQDIGK
	|-----|------|------
	CVEEILGYLK
	-------|--
	EPMMATVCVQQLLK
	-----|--------
	TLFGTNLASQFDGLSSNPSK
	|---|---|-----||--|-
	LGSSSVR
	--|||--
	PGLYHYCFMAPYTHFTQALADASLR
	---|-|-----||--|------|--
	NMVQAEQENDTSGWFDVLQK
	----------||--------
	TNLTSVTK
	|--||-|-
	QYTTTTCVQLQK
	-|||||------
	VNYCLLDSDQVFIGFVLK
	--|----|----------
	QFEYIEVGQFR
	---|-------
	ESEAIIPNIFFFLVLLSYER
	-|--------------||--
	IIQLCDGIMASGR
	----------|--
	AVTHAIPALQPIVHDLFVLR
	--|-----------------
	EVVVSMLLR
	----|----
	LIQYHQVLEMFILVLQQCHK
	---|----------------
	QQMHIDSHEALGVLNTLFEILAPSSLR
	------|--------|-------||--
	SMFVTPNTMASVSTVQLWISGILAILR
	|---|--|--|-||-----|-------
	VLISQSTEDIVLSR
	---|-||-----|-
	IQELSFSPYLISCTVINR
	----|-|-|--|-|----
	DGDSTSTLEEHSEGK
	---||||----|---
	NLPEETFSR
	-----|-|-
	FLLQLVGILLEDIVTK
	--------------|-
	VEMSEQQHTFYCQELGTLLMCLIHIFK
	---|----|-|-----|----------
	ITAAATR
	-|---|-
	SDGCGGSFYTLDSLNLR
	|-----|-||--|----
	SMITTHPALVLLWCQILLLVNHTDYR
	|--||-----------------|-|-
	WWAEVQQTPK
	-------|--
	HSLSSTK
	-|-|||-
	LLSPQMSGEEEDSDLAAK
	--|---|-----|-----
	NSAASGLFIQAIQSR
	-|--|--------|-
	CENLSTPTMLK
	----||-|---
	TLQCLEGIHLSQSGAVLTLYVDR
	|---------|-|----|-|---
	LLCTPFR
	---|---
	VEMLLAANLQSSMAQLPMEELNR
	----------||-----------
	IQEYLQSSGLAQR
	---|--||-----
	LYSLLDR
	-||----
	LSTMQDSLSPSPPVSSHPLDGDGHVSLETVSPDK
	-||---|-|-|---||---------|--|-|---
	DWYVHLVK
	--|-----
	SDSALLEGAELVNR
	|-|-----------
	IPAEDMNAFMMNSEFNLSLLAPCLSLGMSEISGGQK
	------------|----|------|---|--|----
	SALFEAAR
	|-------
	VSGTVQQLPAVHHVFQPELPAEPAAYWSK
	-|-|---------------------|-|-
	LNDLFGDAALYQSLPTLAR
	----------|-|--|---
	ALAQYLVVVSK
	----|----|-
	LPSHLHLPPEK
	--|--------
	AISEEEEEVDPNTQNPK
	--|---------|----
	YITAACEMVAEMVESLQSVLALGHK
	|-|-----------|--|-------
	NSGVPAFLTPLLR
	-|------|----
	NIIISLAR
	----|---
	LPLVNSYTR
	-----|||-
	PGGDFGTAFPEIPVEFLQEK
	------|-------------
	INTLGWTSR
	--|---||-
	TQFEETWATLLGVLVTQPLVMEQEESPPEEDTER
	|----|--|------|---------|-----|--
	TQINVLAVQAITSLVLSAMTVPVAGNPAVSCLEQQPR
	|----------||---|--|---------|-------
	GIVEQEIQAMVSK
	-----------|-
	ENIATHHLYQAWDPVPSLSPATTGALISHEK
	----|---|-------|-|--||----|---
	ELGSMSYK
	---|-||-
	LGQVSIHSVWLGNSITPLR
	----|--|-----|-|---
	EEEWDEEEEEEADAPAPSSPPTSPVNSR
	-----------------||--||---|-
	AGVDIHSCSQFLLELYSR
	------|-|------||-
	WILPSSSAR
	----|||--
	TPAILISEVVR
	|-----|----
	SLLVVSDLFTER
	|----|---|--
	NQFELMYVTLTELR
	------|-|-|---
	VHPSEDEILAQYLVPATCK
	---|-------|----|--
	AVAEPVSR
	------|-
	LLESTLR
	---||--
	SSHLPSR
	||---|-
	VGALHGVLYVLECDLLDDTAK
	--------|---------|--
	QLIPVISDYLLSNLK
	------|-|--|---
	LLLSEQLSR
	---|---|-
	LDAESLVK
	----|---
	VNVHSPHR
	----|---
	AMAALGLMLTCMYTGK
	---------|--||--
	TSDPNPAAPDSESVIVAMER
	||--------|-|-------
	VSVLFDR
	-|-----
	VIGEFLSNQQPYPQFMATVVYK
	------|----|-----|--|-
	VFQTLHSTGQSSMVR
	---|--||--||---
	DWVMLSLSNFTQR
	-----|-|--|--
	APVAMATWSLSCFFVSASTSPWVAAILPHVISR
	------|-|-|----|-|||-----------|-
	LEQVDVNLFCLVATDFYR
	-------------|--|-
	AFQSVLEVVAAPGSPYHR
	---|---------|-|--
Protein sequence :
MATLEKLMKA FESLKSFQQQ QQQQQQQQQQ QQQQQQQQPP PPPPPPPPPQ
+ + +
LPQPPPQAQP LLPQPQPPPP PPPPPPGPAV AEEPLHRPKK ELSATKKDRV
+ + -
NHCLTICENI VAQSVRNSPE FQKLLGIAME LFLLCSDDAE SDVRMVADEC
----|----- ---|---|-- ---------- -----|---- |---
LNKVIKALMD SNLPRLQLEL YKEIKKNGAP RSLRAALWRF AELAHLVRPQ
---- |--------- |- +
KCRPYLVNLL PCLTRTSKRP EESVQETLAA AVPKIMASFG NFANDNEIKV
-|----- ---|-++ - --|---|--- -------|-- ---------
LLKAFIANLK SSSPTIRRTA AGSAVSICQH SRRTQYFYSW LLNVLLGLLV
|||-|-- |- --|--|---- |- |-|-||- ----------
PVEDEHSTLL ILGVLLTLRY LVPLLQQQVK DTSLKGSFGV TRKEMEVSPS
------||-- ------|--| ---------- ++ -|--- |- + +
AEQLVQVYEL TLHHTQHQDH NVVTGALELL QQLFRTPPPE LLQTLTAVGG
+ + + + |---- ---|-|----
IGQLTAAKEE SGGRSRSGSI VELIAGGGSS CSPVLSRKQK GKVLLGEEEA
----|--- + + |-|- --------|| -|---|- --------
LEDDSESRSD VSSSALTASV KDEISGELAA SSGVSTPGSA GHDIITEQPR
----|-|-|- -|||--|-|- ----|----- ||--||--|- -----|----
SQHTLQADSV DLASCDLTSS ATDGDEEDIL SHSSSQVSAV PSDPAMDLND
+ + + + +++ + + +++ + +
GTQASSPISD SSQTTTEGPD SAVTPSDSSE IVLDGTDNQY LGLQIGQPQD
+ ++ + ++ +++ + + + ++ + +
EDEEATGILP DEASEAFRNS SMALQQAHLL KNMSHCRQPS DSSVDKFVLR
+ + -| |--------- - + --| -||---
DEATEPGDQE NKPCRIKGDI GQSTDDDSAP LVHCVRLLSA SFLLTGGKNV
---|------ -- --- --||---|-- --------|- |---|---
LVPDRDVRVS VKALALSCVG AAVALHPESF FSKLYKVPLD TTEYPEEQYV
+ ----|--- --------|- -|- + ---- ||-|----|-
SDILNYIDHG DPQVRGATAI LCGTLICSIL SRSRFHVGDW MGTIRTLTGN
|----|---- -------|-- ---|---|-- |-+ ------ --|--|-|--
TFSLADCIPL LRKTLKDESS VTCKLACTAV RNCVMSLCSS SYSELGLQLI
|-|------- -- + --|| -|-----|-- -----|--|| |||-------
IDVLTLRNSS YWLVRTELLE TLAEIDFRLV SFLEAKAENL HRGAHHYTGL
----|---|| |----|---- |--------- |----- ----||--
LKLQERVLNN VVIHLLGDED PRVRHVAAAS LIRLVPKLFY KCDQGQADPV
-- -----| --- +
VAVARDQSSV YLKLLMHETQ PPSHFSVSTI TRIYRGYNLL PSITDVTMEN
--||- |-------|- --|--|-||- |- + -|--- -|-|--|---
NLSRVIAAVS HELITSTTRA LTFGCCEALC LLSTAFPVCI WSLGWHCGVP
--|------| ----||||-- -|-------- --||------ -|--------
PLSASDESRK SCTVGMATMI LTLLSSAWFP LDLSAHQDAL ILAGNLLAAS
--|-|--|- + + + + ++ + +
APKSLRSSWA SEEEANPAAT KQEEVWPALG DRALVPMVEQ LFSHLLKVIN
+ ||-- |--------| - -------- --|----
ICAHVLDDVA PGPAIKAALP SLTNPPSLSP IRRKGKEKEP GEQASVPLSP
---- |-|---|-|- -- -- ----|---|-
KKGSEASAAS RQSDTSGPVT TSKSSSLGSF YHLPSYLKLH DVLKATHANY
- -|--|--| --|-||---| ||-|||--|- |---||-- -|---|
KVTLDLQNST EKFGGFLRSA LDVLSQILEL ATLQDIGKCV EEILGYLKSC
--|-----|| -- |- ----|----- -|-------- -----|--+
FSREPMMATV CVQQLLKTLF GTNLASQFDG LSSNPSKSQG RAQRLGSSSV
+ -----|- -------|-- -|---|---- -||--|-+ --|||-
RPGLYHYCFM APYTHFTQAL ADASLRNMVQ AEQENDTSGW FDVLQKVSTQ
----|-|--- --||--|--- ---|------ ------||-- ------ ++
LKTNLTSVTK NRADKNAIHN HIRLFEPLVI KALKQYTTTT CVQLQKQVLD
|--||-|- -||||| ------
LLAQLVQLRV NYCLLDSDQV FIGFVLKQFE YIEVGQFRES EAIIPNIFFF
- -|----|--- ---------- |--------| ----------
LVLLSYERYH SKQIIGIPKI IQLCDGIMAS GRKAVTHAIP ALQPIVHDLF
----||--+ + - ---------| -- --|---- ----------
VLRGTNKADA GKELETQKEV VVSMLLRLIQ YHQVLEMFIL VLQQCHKENE
--- + + -- --|------- |--------- -------
DKWKRLSRQI ADIILPMLAK QQMHIDSHEA LGVLNTLFEI LAPSSLRPVD
+ ------|--- -----|---- ---||--
MLLRSMFVTP NTMASVSTVQ LWISGILAIL RVLISQSTED IVLSRIQELS
|---|- -|--|-||-- ---|------ ----|-||-- ---|-----|
FSPYLISCTV INRLRDGDST STLEEHSEGK QIKNLPEETF SRFLLQLVGI
-|-|--|-|- --- ---|| ||----|--- -----|- |---------
LLEDIVTKQL KVEMSEQQHT FYCQELGTLL MCLIHIFKSG MFRRITAAAT
------|- ---|----| -|-----|-- --------+ -|---|
RLFRSDGCGG SFYTLDSLNL RARSMITTHP ALVLLWCQIL LLVNHTDYRW
- |----- |-||--|--- - |--||-- ---------- -----|-|--
WAEVQQTPKR HSLSSTKLLS PQMSGEEEDS DLAAKLGMCN REIVRRGALI
------|-- -|-|||---| ---|-----| -----
LFCDYVCQNL HDSEHLTWLI VNHIQDLISL SHEPPVQDFI SAVHRNSAAS
+ + + + + + -|--|
GLFIQAIQSR CENLSTPTML KKTLQCLEGI HLSQSGAVLT LYVDRLLCTP
--------|- ----||-|-- - |------- --|-|----| -|------|-
FRVLARMVDI LACRRVEMLL AANLQSSMAQ LPMEELNRIQ EYLQSSGLAQ
-- ----- -----||--- ---------- -|--||----
[truncated: 290,486 more rows]
